# Supplementary material for: Omics and imaging combinatorial approach reveals butyrate-induced inflammatory effects in the zebrafish gut
Source: Anim Microbiome. 2023 Mar 3;5:15. doi: 10.1186/s42523-023-00230-2 (PMC9985269; doi:10.1186/s42523-023-00230-2)
Supplement: Supplementary file 9 — Additional file 9: Gene expression of transcripts from zebrafish gut fed either a control, butyrate- or saponin-supplemented diets at 54 and 69 dpf. [file 42523_2023_230_MOESM9_ESM.zip]

Archive with 12 entries (12 files):
- Supplementary folder 1/A2_C2.csv
- Supplementary folder 1/B2_C2.csv
- Supplementary folder 1/DifferentialEffects.xlsx
- Supplementary folder 1/gmt.gmt
- Supplementary folder 1/GO_edges_mincount_10_minoverlap05_filtered_by_goterm_01_any.txt
- Supplementary folder 1/Nodes_tpm_GO_filtered_01_any.txt
- Supplementary folder 1/rank_A2vsB2.xlsx
- Supplementary folder 1/rank_A2vsC2.xlsx
- Supplementary folder 1/rank_B2vsA2.xlsx
- Supplementary folder 1/rank_C2vsA2.xlsx
- Supplementary folder 1/SharedEffects.xlsx
- Supplementary folder 1/Untitled-1.tif
