# Supplementary material for: Omics and imaging combinatorial approach reveals butyrate-induced inflammatory effects in the zebrafish gut
Source: Anim Microbiome. 2023 Mar 3;5:15. doi: 10.1186/s42523-023-00230-2 (PMC9985269; doi:10.1186/s42523-023-00230-2)
Supplement: Supplementary file 9 — Additional file 9: Gene expression of transcripts from zebrafish gut fed either a control, butyrate- or saponin-supplemented diets at 54 and 69 dpf. [file 42523_2023_230_MOESM9_ESM.zip › Supplementary folder 1/A2_C2.csv]

	baseMean	log2FoldChange	lfcSE	stat	pvalue	padj
LOC100000155_1	5.80529981018218	0.578115636696205	0.732705095348017	0.789015444776749	0.43010297959732	1
LOC100000275	40.4600516435848	1.18437635982073	0.827421415474329	1.431406460687	0.152313757852256	0.977701606374153
LOC100000278	3.50159935748148	-3.23060423885996	2.12338403410378	-1.52144133466818	0.128149122691733	0.955293272621978
LOC100000365	3.1467920555754	-0.934733409555708	1.19368943171413	-0.783062482352244	0.433590421328481	1
LOC100000545	8.26852764569435	-1.0604308258578	1.09815284751125	-0.965649570787038	0.334219561660737	1
LOC100000633	7.6708384537062	0.903042936830123	0.975522871079296	0.925701450578003	0.354601153828205	1
LOC100000694	1.41658679672173	-1.47818989811422	1.97170334201082	-0.74970197930826	0.453434215183694	1
LOC100000713	7.67858047150981	-0.17397388595108	0.841367659625989	-0.206775104748399	0.836185499502609	1
LOC100000748	2.0030908177064	1.1438219528554	1.51702244584734	0.753991449491386	0.450854356050328	1
LOC100000748_1	6.79678220752497	1.37253531664805	1.38624851275503	0.9901076928265	0.32212148365238	1
LOC100000752	8.98309040040733	-0.829563183552567	1.06346833946384	-0.780054424535856	0.435358841022137	1
LOC100000772	12.5532943487379	0.113117303162371	0.581992519147617	0.19436212569887	0.845892343695464	1
LOC100000832	4.87593599495314	0.677141488082823	1.49508011080457	0.452913180497347	0.650611259555949	1
LOC100000851	0.443275551322872	-0.859334351676181	3.18546584492102	-0.269767247087682	0.787339321938221	1
LOC100000863	1.18117833569319	2.84186961985443	1.70485917999498	1.66692337596047	0.0955296420583839	0.921295418958544
LOC100000884	5.89576754900917	-0.635189876597212	1.2578430535705	-0.504983411717518	0.613570487034737	1
LOC100000890	9.45836434581659	-1.78797163513243	0.974891996217274	-1.83402022179896	0.0666509924672767	0.853184579850443
LOC100001051	1.15639432149904	-2.7811098008513	1.70325179988077	-1.632823638317	0.102506094000442	0.931959749988901
LOC100001051_1	0.496236343602357	-1.08929609214526	3.13304102510588	-0.347680124012561	0.728080425235373	1
LOC100001114	128.374384346781	-0.261588197620767	0.587213851388919	-0.445473479554408	0.655977621144235	1
LOC100001114_1	16.6207827693689	0.360986161105107	0.751105933859149	0.480606189928997	0.630796415286509	1
LOC100001178	0.024916078689807	0	5.13164066235011	0	1	1
LOC100001178_1	0.268992307859278	0	4.38684580880133	0	1	1
LOC100001242	8.34648857730391	-4.77340309983817	1.81400026537646	-2.6314235951049	0.00850279835124491	0.567872260815064
LOC100001259	0.876722633919554	0.066395759495695	1.70645583947869	0.0389085717658997	0.968963282464521	1
LOC100001344	1.56533812551968	-2.04669352521066	2.64701135726344	-0.773209196701971	0.439398584243306	1
LOC100001344_1	0.0223934998291064	0	5.13164038476281	0	1	1
LOC100001405	33.0980770354278	-0.0778876890198956	0.697696027029377	-0.111635563343427	0.911112372789425	1
LOC100001444	1.25693555638357	1.57676660467033	4.47817296820225	0.352100424853244	0.724762949781874	1
LOC100001479	1.82369508992991	-2.50056231194532	2.90023011809875	-0.862194450137139	0.388580523207392	1
LOC100001479_1	2.69672191188712	-5.07502888717994	2.45863280586518	-2.06416707491791	0.0390018780967857	0.770499624639713
LOC100001550	0.952460100640101	0.847724823867093	2.31747596229934	0.365796598393194	0.714516858325375	1
LOC100001589	2.96231834110489	1.04416556362465	1.38229450189474	0.755385746086229	0.450017563235598	1
LOC100001596	0.217216993873302	-1.81907120975557	4.56242820450638	-0.398706813174364	0.690109247091683	1
LOC100001608	0.994231716553225	-0.901227947149182	2.68662020278578	-0.33545044670426	0.737285319101161	1
LOC100001620	8.90792698283341	-0.692823701159065	0.818290840739898	-0.846671704809275	0.397178134293533	1
LOC100001665	23.7595748917065	-0.166858205110817	0.5912305476546	-0.282221894272447	0.777773371195618	1
LOC100001805	16.9419071630179	-1.91894021458718	1.23302226218536	-1.55628999851642	0.119639148626157	0.945579074888027
LOC100001832	6.85157617114227	0.164506075523849	0.91924933865339	0.178956969134005	0.857971489827301	1
LOC100001846	1.19171525237864	0	2.06614260408396	0	1	1
LOC100001908	15.9310603143384	-1.20333013415283	1.1019157391635	-1.09203461878702	0.274817885076888	1
LOC100001930	0.0699690178747666	0	5.1316411709143	0	1	1
LOC100001991	7.05299064929081	-1.30906493052425	1.31672268005566	-0.994184235110855	0.320133181709597	1
LOC100001991_1	1.74920213320372	-2.09077971046793	1.87120957564178	-1.11734128431384	0.263848429861831	1
LOC100002043	8.14434942965652	2.24032544015489	1.9365422721773	1.15686885452598	0.247325945242751	1
LOC100002059	9.75587795629345	-1.20123626816418	1.06515082296138	-1.12776166742701	0.25942058614918	1
LOC100002059_1	3.52624317250155	-0.0150587382792156	1.4646219901451	-0.0102816551851197	0.991796570602629	1
LOC100002134	1.77227253634696	-1.10514221911443	1.1623512447679	-0.950781636866668	0.341715236229202	1
LOC100002141	1.06207844461651	-0.983025899635835	1.86727078699274	-0.526450639341395	0.598575139283386	1
LOC100002202_1	1.1023352048643	-5.06450147634581	5.09176799187033	-0.994644980767377	0.319908962405166	1
LOC100002266	35.4935202884237	0.0684288542804941	0.873666139068759	0.0783238026752787	0.937570483824065	1
LOC100002283	8.70955316005103	-1.2673013121161	0.912816711600438	-1.38834148850556	0.16503308433846	0.983247286697454
LOC100002283_1	0.656482933637659	-4.28123167058486	5.10140265671223	-0.839226377269354	0.401342288135262	1
LOC100002283_2	1.5458742807376	-2.3097318001614	2.88878899371238	-0.799550193935478	0.423971454087763	1
LOC100002327	1.76007882883768	-4.38668656272707	2.50024193674654	-1.75450483341435	0.0793440424318823	0.885580730961776
LOC100002392	0.147138015013223	0	5.13163960174525	0	1	1
LOC100002406	4.84176759097456	-1.17224260915845	1.30691361187535	-0.896954931455907	0.369742966397113	1
LOC100002469	10.0539066620033	1.35920246799456	1.14185048026965	1.19035065578251	0.233908598701654	1
LOC100002472	0.111246404255792	0	5.1316404816687	0	1	1
LOC100002472_1	1.27427253320703	-4.77895579601541	2.73973535278417	-1.7443129283122	0.0811045385183298	0.887119575344334
LOC100002472_2	0.211924858672014	0	5.13163994829309	0	1	1
LOC100002481	0.502224207055553	-0.864868698292514	3.06610459315748	-0.282074101523676	0.777886691215043	1
LOC100002503	7.04037753750584	-2.27370397300752	1.11010157206207	-2.04819453483343	0.0405409417454559	0.77461834131356
LOC100002544	5.70248376000049	-2.14671740899182	2.15861998576171	-0.994486024937971	0.319986305765862	1
LOC100002544_1	2.35899047581134	-0.624082250913404	2.61020417936071	-0.239093269349624	0.811033260728613	1
LOC100002570	3.3933305567903	-0.797659785859732	1.15338822703091	-0.691579614882227	0.489201367064552	1
LOC100002591	12.4405143393859	-1.18198357730381	1.04327337315944	-1.1329567184527	0.257232429550305	1
LOC100002633	3.80472740942502	-1.37841043147168	1.37857779914296	-0.999878593960108	0.317369264844291	1
LOC100002706	13.5092245458303	-1.30375872401581	0.903544731749928	-1.44293766340795	0.149038032181071	0.975267274283997
LOC100002814	21.2443356727763	-0.393369863549998	0.719441719318436	-0.546770993378945	0.584536073478861	1
LOC100002818	0.256012688335276	0	5.13164032142793	0	1	1
LOC100002923	4.33466353949036	-1.56290585361175	1.30578965617242	-1.1969047589127	0.231343679080578	1
LOC100002960	8.81850810435865	-1.79718940101279	1.13280178575125	-1.58649944201927	0.112626058616161	0.943197995085136
LOC100003022	0.0232343594493399	0	5.13164047294765	0	1	1
LOC100003040	1.11385999069504	-3.55550814137596	2.2480063942202	-1.58162723670069	0.113734692454129	0.943197995085136
LOC100003133	0.489363683585323	-1.3320891602515	3.53729003403047	-0.376584658717873	0.706482290413678	1
LOC100003182	4.64526062201984	-1.08354085225105	0.922578650326277	-1.17446989681351	0.240206862755761	1
LOC100003291	5.55501783471086	-0.776522295601013	0.975861481814952	-0.795730039633085	0.426188962798353	1
LOC100003530	1.73654806437019	-1.20002980188145	1.94205108381055	-0.61791876222269	0.53662889056161	1
LOC100003687	11.7132576661486	-3.68333021046395	1.51129493889142	-2.43720144604321	0.014801431119677	0.640215554071564
LOC100003704	9.71718043578578	-1.86662498247953	2.10586548112536	-0.886393266431257	0.375405646430016	1
LOC100003704_1	7.21986606730431	-5.52758114041618	1.96620050268385	-2.81130084794051	0.00493416258260719	0.507133613111428
LOC100003741	1.10574645735258	-2.01197189794929	1.52295107682374	-1.3211008078772	0.186467753734347	0.99917013138381
LOC100003868	6.30127661050815	-0.705567947406429	2.11814490906657	-0.333106552052362	0.739053853735384	1
LOC100004033	2.63826263308953	-1.064801371609	1.69056276721123	-0.629850244108653	0.528792569034288	1
LOC100004075	0.0234613215787398	-1.10258132780137	5.12826869366231	-0.215000693930874	0.829766777533021	1
LOC100004104	0.174817057061654	-1.28387675614266	4.09957105093106	-0.313173436974846	0.754148898303754	1
LOC100004160	8.91213771479065	-2.87310968729274	1.62033766412983	-1.77315491140897	0.0762030410492838	0.87940550866494
LOC100004180	10.4690106548695	0.604945916582259	1.00924258223955	0.599405858638921	0.548902271101209	1
LOC100004186	2.38467051727381	-1.03461693037138	1.48884370159681	-0.694913058544515	0.48710978851522	1
LOC100004199	10.5351501834465	-1.42668243488831	0.996011065099555	-1.43239616996193	0.15203047404712	0.977701606374153
LOC100004299	181.099443884815	-0.0142884362310134	0.317916174649931	-0.044944036731528	0.964151916052252	1
LOC100004321	0.475768429435174	-0.768836091938701	1.99056852435516	-0.386239449952	0.699319339435124	1
LOC100004373	3.12783640253282	-0.0992529597625063	1.41824245713946	-0.0699830690181816	0.944207135559472	1
LOC100004392_1	0.37357212148621	-3.30955656332683	3.56462509054635	-0.928444500967022	0.353177043861357	1
LOC100004411	33.1177870003885	-0.980039348108071	0.911504391450843	-1.07518883869351	0.28229019145612	1
LOC100004427	1.76449270447511	-5.22746121850327	3.54080797751292	-1.47634699529091	0.139850764150094	0.965380485580228
LOC100004499	0.120141066163831	0.348507076764597	5.11281022842448	0.0681635071896635	0.945655476422696	1
LOC100004523	1.58042623567228	0.889118816700327	2.02537907153982	0.438988843715247	0.660669620059523	1
LOC100004523_1	4.48544957014147	-2.65586126989139	1.66235602718733	-1.59764889497531	0.110121138230477	0.939558983533295
LOC100004528	3.77187407049565	-0.253933306728647	1.11520170392573	-0.22770168466812	0.819878162665757	1
LOC100004582	11.7442430380139	-1.71227092628118	0.922777950569314	-1.8555611620594	0.0635161338220973	0.844481149721728
LOC100004591	16.9028695660632	0.708810815981409	0.708196867680448	1.00086691756061	0.316891152374557	1
LOC100004744	45.2172174770263	-0.248229467385258	0.891847936168123	-0.278331604882992	0.780757817049907	1
LOC100004848	1.09002587572752	-0.576068557057709	1.84108651894495	-0.312895972638934	0.754359697433211	1
LOC100004867	0.300397432537474	-0.869911458929966	3.7321151897693	-0.233088051867911	0.815693032636499	1
LOC100004921	0.11144592778937	0	5.13164093495196	0	1	1
LOC100004921_1	0.527265252130555	-3.00360466560302	5.10013612362616	-0.588926372315624	0.555910665730486	1
LOC100004932	3.53963220719704	2.1912575845029	2.09547265472925	1.04571041743612	0.295694751651781	1
LOC100004932_1	4.4855701843353	-3.26826330253819	2.08703164012487	-1.56598646599466	0.117351785618475	0.944522559990283
LOC100004944	5.3158367867618	-0.834142882257849	1.13392304045043	-0.73562565756359	0.461958543653802	1
LOC100004951	2.18555725879649	-2.31652499807604	2.13688230825928	-1.08406765741024	0.278334801735613	1
LOC100004978	5.94868111031751	2.1053704077305	1.37028121385705	1.53645134038169	0.124427723295376	0.952384227253125
LOC100004978_1	4.6828122327109	-0.68513850281267	1.23720391113265	-0.553779774415221	0.579729571799385	1
LOC100005008	46.0923147418976	1.48783791869014	0.687396186423394	2.16445471778297	0.0304294682869014	0.736631706776624
LOC100005038	0.281589058126001	0	4.49162425113582	0	1	1
LOC100005071_1	0.155732508807364	0	5.13164047293397	0	1	1
LOC100005096	0.324116897544084	0	3.13304862641872	0	1	1
LOC100005157_3	1.81019956711778	-5.2284364256892	3.5977002876838	-1.45327181466116	0.146148299709741	0.97016656126472
LOC100005187	1.7161828067545	-4.43359322282337	2.10744083165223	-2.10378064059214	0.0353975862928546	0.756038743093012
LOC100005207_1	0.433095861619358	0	5.13164077769594	0	1	1
LOC100005266	0.16029698581862	0	5.13164077770352	0	1	1
LOC100005323	3.72279422167902	1.26627662226699	1.48035424560215	0.855387570933684	0.392336622095786	1
LOC100005337	1.28643825786617	-2.43259293207937	2.91738418802731	-0.833826734943763	0.404378627575811	1
LOC100005337_1	1.44674502640404	-0.91409590093724	3.31731378175059	-0.275553041128011	0.78289138139908	1
LOC100005356	0.0656674293607121	-1.10258470316745	5.12826825611017	-0.215001370463364	0.829766250071246	1
LOC100005420	33.7878704459192	-0.599117972482377	0.853168770979085	-0.702226795988838	0.482537737262619	1
LOC100005423	6.76024589613711	-0.0520844486160156	2.26858507075744	-0.0229590017528527	0.981682976182748	1
LOC100005423_1	4.18006783692673	2.52711411759343	1.91509700959774	1.31957499015898	0.186976957565063	0.999410490371479
LOC100005446	1.76332394439107	-3.62308323566239	1.57316149851139	-2.3030586745803	0.0212755420353906	0.689419573500178
LOC100005483	4.80610075064008	-1.49797269451399	1.83174867567387	-0.817782872949485	0.413481179407384	1
LOC100005512	3.22837405657403	-3.12064646777718	1.92662312702616	-1.61974930332849	0.105286140536041	0.932668146996718
LOC100005516	9.01724497251152	-1.85204444876326	0.812125810282339	-2.28048958094237	0.0225786680390408	0.693604333235772
LOC100005536	106.193020451353	0.451551002983324	0.533005514994414	0.847178857029379	0.396895436453546	1
LOC100005584	0.712609015874332	-0.148428111703239	2.34411321072133	-0.0633195150406431	0.949512076188925	1
LOC100005637	0.134639255864434	-0.101827900773129	5.11841107855969	-0.0198944358337438	0.984127583829447	1
LOC100005640	3.44275276421194	-1.59666749927355	1.18858273277458	-1.34333728334279	0.179162784771275	0.992725998264063
LOC100005685	0.153106020804466	0.237187159510268	5.11404352151863	0.0463795739148958	0.963007716645454	1
LOC100005689	0.79112889020329	-0.903518241444145	1.65050279489857	-0.547420000885047	0.584090217413804	1
LOC100005864	5.91265303997758	1.04235994173488	0.825164994046241	1.26321396236601	0.206512296379474	1
LOC100005907	13.7480312871662	-1.61816808576639	0.782648732190496	-2.06755344921779	0.0386820332586061	0.770087753358224
LOC100005908	1.29353797936961	-1.40614184786357	1.66442134168419	-0.84482325036804	0.398209531157062	1
LOC100005923	6.58818344154911	-0.839499108929318	0.96109769059122	-0.873479477838407	0.3824017873028	1
LOC100005927	23.3538779181133	0.456467688165332	0.779501407246691	0.585589306089441	0.558151536449359	1
LOC100005948	3.79067559325599	-3.23785217587011	1.98028562862912	-1.63504301049317	0.102040031583504	0.931065528082059
LOC100005965	3.51139459943287	-1.38002227016607	0.942109838567774	-1.4648209939767	0.142969762495676	0.965805013377862
LOC100005990	90.8133352789932	0.405129801880039	0.740662000668209	0.546983376377538	0.584390152890231	1
LOC100006122	0.0362649302699422	-0.325965640098784	5.12188260008223	-0.063641763302726	0.949255476819179	1
LOC100006177	13.854276275519	-0.523989169013463	0.938870274549687	-0.558106037881309	0.576771977859348	1
LOC100006250	3.18446748865237	-1.063012328326	1.12136748433217	-0.947960720440434	0.343149451146015	1
LOC100006469	29.1546308398987	-0.239866776856069	0.797625364983831	-0.300726114522363	0.763623353528597	1
LOC100006557	0.400618197861379	-1.4915452398229	3.8093713828125	-0.391546292008336	0.695393478157889	1
LOC100006649	0.214468614905104	0.031840616177775	3.36387833512545	0.00946544821353879	0.9924477777827	1
LOC100006699	3.54191286590669	-4.601165302489	1.35712721404353	-3.3903714072463	0.000697979914011688	0.315145947588613
LOC100006752	1.42933231133124	-3.13789610022834	3.30695430676298	-0.948877973249008	0.34268267857444	1
LOC100006761	0.725915441467562	-2.41972819059356	2.73982949710439	-0.883167435473948	0.377145813275295	1
LOC100006761_1	0.703903487426749	0.345638719574431	3.04192435135987	0.113625021417747	0.909535051581179	1
LOC100006777	6.18829747293463	-3.2820465309595	2.00788286297911	-1.63458067772435	0.102136980934753	0.931241500537036
LOC100006797	7.74045796491031	-2.6014793573921	1.28801330327752	-2.01976124840658	0.0434081585309807	0.783156136718167
LOC100006815	0.429440029544197	2.32847603582779	5.09062084490932	0.457405119486811	0.64737988531085	1
LOC100006839	4.10633454726949	1.8078655744281	1.3480932259228	1.34105382303259	0.17990297825857	0.993599544636634
LOC100006868	550.838998759498	-0.87614489665484	1.08097654355821	-0.810512403692742	0.41764573909484	1
LOC100006870	1.48320467288397	-1.36660884986012	2.18649070117585	-0.625023856321541	0.531955400786964	1
LOC100006895	895.632412006877	-1.53970762905944	1.12197535460139	-1.37231858324237	0.169964283050469	0.986671975164256
LOC100006926	0.720331598897541	-1.30683724750826	1.90886123768626	-0.684616158423481	0.49358616788328	1
LOC100006950	33.3217130763008	-0.58968970409602	0.805154854605661	-0.732392906436403	0.463928787175834	1
LOC100006952	3.03290774505987	0.679085597546529	1.27655063785308	0.531969181174534	0.594747340782519	1
LOC100007049	1.42161041177539	-4.34173768356337	2.85971205481533	-1.51824295605305	0.128953162201835	0.955951772858144
LOC100007086	2.10461278362693	0.829540228585788	3.98021222755495	0.208416079635878	0.834904102252967	1
LOC100007086_1	2.16906036102214	-3.94043948216612	2.41529009980031	-1.63145598224077	0.102794140596004	0.931959749988901
LOC100007100	2.11700191194809	0.0146235179547592	1.34739004028752	0.0108532180864561	0.991340554856846	1
LOC100007121	0.73261440330548	-2.22037822280375	4.08225397167205	-0.54390986896249	0.586503497364915	1
LOC100007121_1	1.93939050523766	-2.33067531228455	3.58168466685629	-0.650720409267693	0.51522698602526	1
LOC100007192	16.721617287436	-1.73086370499124	1.11656692251243	-1.5501656641382	0.121101758733588	0.947340521118235
LOC100007192_1	2.91394965847542	-2.59517535134972	1.84289748311398	-1.4082038611093	0.159070713287476	0.981974433924938
LOC100007210	2.52823703097776	-5.2757237974098	2.09453886837767	-2.51879966376376	0.0117755634606671	0.602879081416579
LOC100007225	2.52447619365108	-3.88899548997702	2.11899428585868	-1.83530249039869	0.0664608822879332	0.852234705572528
LOC100007258	0.456914092701692	-0.560981388292852	4.76935419549833	-0.117622085778898	0.906367104500576	1
LOC100007467	0.262008889520323	0	5.13164077976664	0	1	1
LOC100007471	1.92343913991939	0.204829318955186	1.21241500420242	0.168943239934524	0.865841287454086	1
LOC100007488	12.612990729911	-1.14107441682291	1.48662539523388	-0.767560153675026	0.442748542844838	1
LOC100007492	38.4482084190421	0.170201866495699	0.863803006753188	0.197037825945344	0.843797937151491	1
LOC100007503	3.43871989644017	1.22306195445634	1.80485150280873	0.677652401071776	0.497992112986493	1
LOC100007535	3.02246733621122	0.908270365670748	2.39443535625396	0.379325490370187	0.704446173018045	1
LOC100007535_1	0.41012283076611	1.13896432001675	2.67546038303153	0.425707787429917	0.670320786852012	1
LOC100007608	23.5791772851235	-3.07084875444073	1.05377028242142	-2.91415387743176	0.00356654059804896	0.47644615197365
LOC100007655	168.621410553564	0.508567355329097	0.793748145863785	0.640716275029098	0.521707038178717	1
LOC100007686	50.2061263148901	-0.460269111836133	0.641603854153747	-0.717372735304423	0.473144138119914	1
LOC100007703	195.086043584414	-1.44272047424284	1.16248142823421	-1.24106969728911	0.214580002694854	1
LOC100007727	30.1198659387145	-0.0728325417910926	0.817177450940672	-0.0891269597652913	0.928981011857074	1
LOC100007738	1.46466259146303	-0.231874498459959	2.69917662568456	-0.0859056410956997	0.93154142714535	1
LOC100007754	29.3089119143858	-1.3415225439141	0.863251189931514	-1.55403497795413	0.120176073473662	0.946513691983531
LOC100007781	0.147642914058572	0	5.13163943117734	0	1	1
LOC100007785	5.11123603550692	-0.887471683351726	1.43423930038482	-0.618775181459334	0.536064474228547	1
LOC100007791	1.56840961951071	-1.94228907274922	2.08299253556019	-0.932451288034438	0.351103349762852	1
LOC100007813	2.14976056195922	1.08358814344465	1.39668707239342	0.775827431113666	0.437850885067016	1
LOC100007824	14.9974301400384	-1.98337263839218	1.01058231940382	-1.96260373876544	0.049692235962842	0.806711872436073
LOC100007883	1.93799581511815	-0.0925645398295235	1.802580581824	-0.0513511244728149	0.959045730371967	1
LOC100007935	0.976874233652015	-2.19489836170786	2.15313154875866	-1.01939817052668	0.308013974348408	1
LOC100007948	0.659995440071224	-2.33860684078143	4.05159370997243	-0.577206652045411	0.563799863929902	1
LOC100007966	5.07879013953226	1.1250091047668	1.2636053725588	0.890316810293914	0.373295797248394	1
LOC100007972	0.0506500249985194	-1.10258329641582	5.12826843846503	-0.215001088505	0.829766469901416	1
LOC100008030	7.87002311932274	-2.40945928111736	1.04163959805	-2.31314101885909	0.0207148871119227	0.685639756381257
LOC100008066	4.90307236203917	-4.07627088219004	2.36522701343337	-1.72341633975883	0.0848132621520254	0.897764061965594
LOC100008366	11.1580283834564	-0.814977997417761	0.834185010353266	-0.976975116194702	0.328581471745636	1
LOC100147849	17.3671747275768	-4.17507508169707	1.46380062265753	-2.85221567546352	0.00434156325023589	0.497159416048921
LOC100147871	2.50627711060247	-1.57387881123481	1.99012948618418	-0.790842416114602	0.429035954677945	1
LOC100147899	16.8126148929796	0.0333991748260914	0.961649450511102	0.0347311328554706	0.972294135467894	1
LOC100147904	3706.62828590397	1.76867376971294	0.863026573220133	2.04938506483485	0.0404244765029921	0.77461834131356
LOC100147925	0.216973550857559	-0.463685429867212	4.6223701912436	-0.100313348062342	0.920095560724344	1
LOC100147926	2.76418713857703	1.21370092845952	1.59136323676726	0.76268000945219	0.445654255381495	1
LOC100147937	1.15230402730994	0.00598958577467108	1.81611815720023	0.00329801546828031	0.997368569146875	1
LOC100147938	0.335897673341953	-1.76220955298836	5.10254838379855	-0.345358714987136	0.729824710594755	1
LOC100148023	2.27354554171113	-0.546545233689042	1.06232234351846	-0.514481538511989	0.606915364483171	1
LOC100148041	2.78408491217098	-3.00935267250804	2.22953191437516	-1.34976882506364	0.177090147657427	0.990596720481087
LOC100148041_1	5.56858898398237	-2.70763216707123	1.39564283001551	-1.94006095889242	0.0523722819641549	0.817232941668774
LOC100148050	2.48954004080962	-5.25102994062693	2.33355898612379	-2.25022378772147	0.0244347429973702	0.699552088476913
LOC100148066	1.13198529541241	-0.848625146309372	2.18810608732612	-0.387835467039168	0.698137796962331	1
LOC100148115	0.912002141580852	-0.497047452388659	2.50528982542723	-0.198399182140093	0.842732757283933	1
LOC100148115_1	0.329484511873113	-0.581095349199033	2.72027497310112	-0.213616400895158	0.830846208543571	1
LOC100148115_2	0.193084459732822	-0.92431667651924	5.11774723649348	-0.180610068025273	0.856673652710251	1
LOC100148190	1.87355774967502	-2.32822918737316	2.18430628931815	-1.06588952234347	0.286473585928887	1
LOC100148225	327.756879080657	1.55993077553442	1.92604202271768	0.809915234005814	0.417988895636195	1
LOC100148237	0.131348208914967	-0.924305496353482	5.11774659939489	-0.180607905921479	0.8566753499115	1
LOC100148249	0.549720583291452	-1.72736027197529	2.38823689027371	-0.723278448218477	0.469508830836588	1
LOC100148254	2.16503859620199	-0.0975186659478845	1.16751183108672	-0.0835269188296911	0.933432574044052	1
LOC100148329	1.48465538476543	-1.37660416483334	2.59656432770319	-0.530163705226216	0.595998433078589	1
LOC100148332	8.55389809666438	0.0661048051587815	0.665460945249594	0.0993368666195544	0.920870807832936	1
LOC100148399	0.286193337646104	0.787578705090616	5.10875184491917	0.154162646571665	0.877481493765904	1
LOC100148433	0.84921249404556	-1.50602354683016	2.15960091574282	-0.697361968987749	0.485576295717204	1
LOC100148466	2.12508442976194	0.211612953074021	1.6587805143611	0.127571400340162	0.898488165386636	1
LOC100148479	4.55710401041072	-1.01100192091163	1.21960903507689	-0.828955748796906	0.407129447590454	1
LOC100148510	13.1446132739163	0.739089933934398	2.34512801267621	0.315159739655731	0.752640372118577	1
LOC100148510_1	17.9081296652249	-0.245580372385939	1.47904278858827	-0.166040072863843	0.868125414267981	1
LOC100148581	0.330855867549247	0	5.1316409349434	0	1	1
LOC100148591	227.322372494287	1.57576320331192	1.27820805639208	1.23279085547288	0.217653803945125	1
LOC100148620	3.12615399083146	-1.07296577647315	0.918690479975444	-1.16792956916439	0.242835175678332	1
LOC100148648	2.62201589715387	0.648150165706463	1.56268987488535	0.414765703754249	0.678313428475053	1
LOC100148655	0.0728440040793434	-1.76208921252776	5.12747546550831	-0.343656293312575	0.731104784202811	1
LOC100148665	8.06079192531881	-3.03697232641692	1.1319069098581	-2.68305838577985	0.00729522529269575	0.559786792728149
LOC100148704	137.909113164955	-0.296135873591376	0.606174162100844	-0.488532656299709	0.625172600535671	1
LOC100148735	1.45398999223288	-1.14241600326709	2.2349126537634	-0.511168076901512	0.609233369977469	1
LOC100148751	26.0167081216774	-1.51151912653178	1.19592662839265	-1.26388951516473	0.206269685588218	1
LOC100148752	1.2829117738762	-0.355832395402021	2.04169504836576	-0.174282832143244	0.861643190728725	1
LOC100148920	0.353893213017654	0.506241950233447	5.111211529951	0.0990453921280578	0.921102229558539	1
LOC100148950	60.2470295634318	-0.0745387289201555	0.729756812568877	-0.102141874712708	0.918644063592761	1
LOC100148951	2.79058439085384	-3.24180425049143	1.7813866425746	-1.8198206795837	0.0687863174353706	0.85951455004606
LOC100149007	28.3038439924822	-0.0352454354950695	0.570318578148214	-0.0617995570291767	0.950722456254583	1
LOC100149015	2.42121886163761	-2.10592012043687	1.6982182106361	-1.24007627950713	0.214947181634203	1
LOC100149074	10.6109947118961	0.123930202097878	0.571410544629499	0.216884695710742	0.828298204793684	1
LOC100149080	8.89078672223894	0.308819393148191	0.809057772080195	0.381702523361435	0.702682028185292	1
LOC100149084	92.900442618602	-0.155346818884625	0.482808578438422	-0.321756542493658	0.747637138949035	1
LOC100149117	5.43313809936561	-3.41299635106858	1.41944291982344	-2.40446185147981	0.0161962965606756	0.657678151531452
LOC100149161	4.56474650835661	-2.75380270045017	1.5052375708012	-1.82948044472766	0.0673276661925943	0.856901387117103
LOC100149190	1.82459350724259	1.54242023845269	2.16833412650792	0.711338819786387	0.476874301206622	1
LOC100149223	0.34280447363276	-1.87495687472893	4.2790647215303	-0.438169786330878	0.661263208883878	1
LOC100149227	0.649068137110644	-2.68090201260659	3.87832797326685	-0.69125201145595	0.489407183471359	1
LOC100149234	0.5339742469597	-1.19692056167087	2.50156736492378	-0.478468250926888	0.632316966348071	1
LOC100149241	6.51614068301054	-0.213868689994796	0.814698732248131	-0.262512609298695	0.792926265330966	1
LOC100149247	0.511820807029956	-2.68204005872834	3.94874293594895	-0.679213638930843	0.497002506677635	1
LOC100149327	1.65615550471542	-1.58080646523804	2.78865510076708	-0.566870555201756	0.57080213046288	1
LOC100149352	1.10458373816526	-2.48950705613444	2.11133276732667	-1.17911638310176	0.238351835770156	1
LOC100149406	1.58599950420747	-0.89751759001295	2.03429169514981	-0.441194147404144	0.659072449843304	1
LOC100149425	15.2586024143831	-5.08463185601404	1.39959532005425	-3.63293002138428	0.000280221033712394	0.213287307264487
LOC100149482	36.5207673682274	-1.10634738146828	0.805588695456876	-1.37334025130632	0.169646594879034	0.986671975164256
LOC100149554	17.9438476022574	-0.520710535682024	0.537085995219235	-0.969510544525507	0.332290521719724	1
LOC100149591	1.89537274862323	-3.03678325098958	2.05218095387709	-1.47978337156493	0.138931067696874	0.965380485580228
LOC100149641	6.36642914277135	-4.67792735233313	1.49931324389902	-3.12004670896391	0.00180822364494256	0.390147132459983
LOC100149643	38.9815659284003	0.327401489704829	0.446120510898153	0.733885758907806	0.46301836725642	1
LOC100149647_1	0.27102323680453	0	5.13163996116799	0	1	1
LOC100149647_2	0.191096064212348	-1.10257933903093	5.12826895147012	-0.215000295316971	0.829767088314283	1
LOC100149676	0.611545715527003	0	4.09337299844425	0	1	1
LOC100149676_1	0.572670963762254	-2.93173982323186	5.11458777654462	-0.573211361564024	0.566501592527184	1
LOC100149700	1.93694096605001	-3.03474788045478	3.04958246504317	-0.995135535845172	0.319670349428233	1
LOC100149701	4.08362470427312	-2.17089892810147	4.71287865992219	-0.460631194807233	0.64506322692108	1
LOC100149701_1	0.283456051612642	-1.76208921235971	5.12747546549025	-0.343656293281011	0.731104784226551	1
LOC100149701_2	3.63565794245111	-5.18882125910158	2.50750796599821	-2.06931396807586	0.0385166337324891	0.769079504595951
LOC100149761	0.594892120160813	-2.14115363264903	2.52415947468398	-0.848264007929649	0.396290957317596	1
LOC100149773	1.28388928747272	-0.107893221525809	2.58835020463369	-0.0416841667455421	0.96675047609705	1
LOC100149796	1.72209264407254	-2.6389427940735	2.09040597734711	-1.26240683516535	0.206802430960946	1
LOC100149863	1.31701306024505	-2.4130937420596	2.94856268333304	-0.818396622768029	0.413130749534937	1
LOC100149889	5.43321792874524	-2.41168569902612	1.37150998935847	-1.75841642987537	0.0786766796004824	0.885580730961776
LOC100149931	0.556258902014301	-3.58762894909252	3.54570567814672	-1.01182367481999	0.311622368085854	1
LOC100149966	4.07107262469626	-0.79818455537957	1.8885327044846	-0.422647992001495	0.672552105977456	1
LOC100149991	9.21071624216882	-0.162086123100721	0.843221977389674	-0.192222365458837	0.847568027465673	1
LOC100150003	0.546892878234087	-1.45917529833499	3.69549634798856	-0.39485231777572	0.692951881461227	1
LOC100150003_1	3.05124755677017	-1.4021488427086	1.72360611134521	-0.8134972564087	0.415933018661404	1
LOC100150005	1.19732462319628	-3.22456066139542	1.60825002806918	-2.00501203489282	0.0449617604476823	0.790195062876218
LOC100150033	5.10420023834924	-2.14980161418622	1.79886847124931	-1.19508549321185	0.232053629242799	1
LOC100150038	75.3814801812227	0.749935724455136	1.15384764476845	0.649943454714619	0.515728747411444	1
LOC100150095	1.02752414384743	-3.49983199403732	2.4086621846247	-1.45301903121904	0.146218470069932	0.97016656126472
LOC100150116	0.289455869713789	0.529974154646046	3.27438617927151	0.161854505128639	0.871420429973856	1
LOC100150117	1.01746343436025	-0.988417359992259	2.58101288665595	-0.382957158060875	0.701751529865053	1
LOC100150117_1	0.888175372858486	-2.31466697650673	3.0108789191082	-0.768767871008348	0.442031125312849	1
LOC100150142	3.76298403831056	-2.46224429726169	1.04457416642689	-2.35717517855543	0.0184145576365842	0.666692540805048
LOC100150177	5.37261005979301	-1.04626431922288	2.61146098748886	-0.400643289038352	0.688682769477113	1
LOC100150229	23.1084217573478	0.364754508303987	0.911382288010991	0.400221194884126	0.688993605045812	1
LOC100150236	3.73589286843143	-0.405964237319941	1.40199562932208	-0.289561699643985	0.772151571447719	1
LOC100150253_2	0.2642036983488	0	5.13163952521557	0	1	1
LOC100150280	5.91400370785946	-2.5636375002667	1.17071567541925	-2.18980368512502	0.0285384773707648	0.725042779824847
LOC100150296	15.1587550800414	0.453216244251034	0.999313170560776	0.453527740454682	0.650168772710093	1
LOC100150353	0.453951336558209	-0.459141061130138	5.11853063106241	-0.0897017316539607	0.928524239830889	1
LOC100150565	2.34836499968085	-0.285934996997313	1.45768867241012	-0.196156423802452	0.844487734174749	1
LOC100150591	0.431573198821876	-3.71410133211388	4.82617279293929	-0.76957487671134	0.441552112632195	1
LOC100150619	0.495357649538207	-2.50121281756719	2.80954115401643	-0.890256693336396	0.373328069099061	1
LOC100150651	34.6569237250983	0.26454471575396	0.663659715456323	0.398614997404299	0.690176909276804	1
LOC100150670	9.43037035353276	0.0191015121677303	0.719732577897733	0.0265397353882798	0.978826840494213	1
LOC100150676	5.92896517713368	-3.94933445417821	1.39142250231297	-2.83834309680432	0.00453484086297835	0.497159416048921
LOC100150699	3.07156868111766	0.231154179206822	0.891547231880304	0.259273060294641	0.795424563650818	1
LOC100150699_1	5.34046219747795	0.25707706383538	1.12186756544591	0.229150990503231	0.818751562971664	1
LOC100150707	1.67802130130134	-2.28730158049878	2.49206709142967	-0.917833066519319	0.358706267904564	1
LOC100150791	0.72184212088505	-2.93875084668947	2.77370436702433	-1.05950399099029	0.289370312624225	1
LOC100150811	0.084177307509522	-0.459107970273289	5.12299164933745	-0.0896171615529892	0.928591446334758	1
LOC100150834	0.263843198286463	-0.922320573970732	4.43214530595662	-0.208098000020706	0.83515244873091	1
LOC100150882	6.29529734267425	-0.334394789905889	1.06612993295668	-0.313652941887223	0.753784645237102	1
LOC100150906	1.12839447777564	-2.81267487162937	2.52568455239811	-1.11362872650061	0.265438497357773	1
LOC100151028	1.79632814898336	-2.57499842774602	1.84676587836056	-1.39432857078339	0.163218407035727	0.982534362236487
LOC100151049	6.83183978315921	-0.226659962109587	0.984520886529747	-0.23022361964155	0.817918008939991	1
LOC100151059	9.28770457955233	-1.87120498327649	1.2761687191575	-1.46626770832608	0.142575369081937	0.965380485580228
LOC100151078	1.91205720074532	-0.662753633011399	1.57871650157772	-0.419805349693287	0.674627656490797	1
LOC100151089	0.450675926376994	-1.20288327204218	1.82372098819769	-0.659576371510062	0.509525721439913	1
LOC100151089_1	3.24301969151511	-0.656974550740791	1.40547302769369	-0.467440169818735	0.64018498852197	1
LOC100151145	2.83024999045858	-1.22916477404453	1.12696996092545	-1.09068104444875	0.275413254286922	1
LOC100151165	2.82336331999634	-0.475309707867077	1.79207265535048	-0.265229038816018	0.790833025977532	1
LOC100151192	0.479364708433039	-0.459106612450232	5.12299020171234	-0.089616921831468	0.928591636838333	1
LOC100151196	59.6612769893445	-0.406822925038127	0.728902337732756	-0.558130909970114	0.576754994962411	1
LOC100151285	11.575012839035	1.4735997679582	3.82748009962935	0.385005206977015	0.700233557740072	1
LOC100151285_1	24.1585732322681	0.660262975422241	1.78950118143651	0.368964816716254	0.712153949578163	1
LOC100151294	0.871677637264771	-0.389103438483467	4.52699884591517	-0.0859517423633905	0.931504779205123	1
LOC100151333	8.63592821992011	-0.635278352768613	0.874035756475595	-0.726833368156777	0.46732803929201	1
LOC100151335	0.713276532195925	-1.20012824796343	1.9479225412781	-0.616106761193894	0.537824059999027	1
LOC100151335_1	3.94319500632576	-0.563048929554408	1.249189009282	-0.450731574942397	0.652183022459385	1
LOC100151419	1.44765256516747	-0.563876327802749	1.95414430018681	-0.288554088737891	0.772922633415618	1
LOC100151486	3.21334553356876	-5.10987961792835	2.38746875478206	-2.14029172431821	0.0323311983699455	0.740950199203281
LOC100151490	10.742592596508	0.212471806434807	0.973342434445958	0.218290910696552	0.827202455922113	1
LOC100151503	20.7939155466832	-0.973069554330591	1.1630909456748	-0.836623789351257	0.402804069264579	1
LOC100151603	4.09783902632649	-2.62665132392613	1.26680738775411	-2.07344174759104	0.0381311870938552	0.7682001183051
LOC100301575	12.3650300088391	0.766574340504719	2.20126439918414	0.348242737577928	0.727657894130626	1
LOC100329231	0.403206252305093	-0.459589134648594	5.06184878800847	-0.0907947182731657	0.927655706925331	1
LOC100329245	2.52439767368523	-1.57666419255226	1.82113729826417	-0.865758004108243	0.386622883716498	1
LOC100329258	2.29384709184146	-0.193082914254128	1.51753720413331	-0.127234385903837	0.898754890518993	1
LOC100329290	14.6123155262321	0.424398935789077	1.72285634132968	0.246334488609497	0.8054233142675	1
LOC100329294	0.151113162156199	0	5.13164117090599	0	1	1
LOC100329307	13.9581235959041	-1.57935287420903	1.06295384722318	-1.48581509755562	0.137328035621247	0.963371451978191
LOC100329344	13.9119539500932	0.875410153824906	0.799053235698539	1.09555923775168	0.273271708399206	1
LOC100329358	15.4545639059894	0.597663383079542	1.37997966491555	0.433095789941309	0.664945181202587	1
LOC100329375	45.1831455258978	-1.2842216247361	0.93663246324925	-1.37110518279607	0.170342169570787	0.98832279168273
LOC100329378	1.64279629607079	-1.72716228899907	2.86983904083636	-0.601832459738133	0.547285665962637	1
LOC100329398	0.419215279826606	-2.33942804173392	4.11306015693632	-0.568780409833947	0.569505170824754	1
LOC100329433	3.50145932353918	-0.230155650972263	1.50711043814834	-0.152713195494178	0.87862445432939	1
LOC100329477	46.5956386285696	-2.40228724024327	1.42839405794266	-1.6818098807435	0.0926057121214371	0.917340300248945
LOC100329480	3.69101083401495	-1.91868998608494	1.05731472726031	-1.81468198315614	0.0695727953903788	0.860562365960585
LOC100329486	5.87901574735453	1.51028354303577	1.40867230937666	1.07213262657522	0.283660466253472	1
LOC100329490	0.69821335893188	-2.32399602417683	3.30137992913993	-0.703946856786722	0.481465869520545	1
LOC100329495	15.6818777770193	1.1016386025668	1.74670678637404	0.630694636993809	0.528240206362409	1
LOC100329520	33.0462567286039	-1.40650297286011	1.16761763135296	-1.204592098554	0.228360808515075	1
LOC100329560	133.591620445883	1.63411918074564	1.14180323109843	1.43117407293864	0.152380332247076	0.977701606374153
LOC100329579	3.49238121871498	-2.40184139200574	1.57316159122776	-1.52676076341989	0.126820511575234	0.955064087286204
LOC100329589	21.2864430408561	0.889350390320815	2.01610223721206	0.441123656283741	0.659123478369269	1
LOC100329607	1.67761172513993	-3.87936387901789	2.22436214256393	-1.74403430304128	0.0811531084969998	0.887119575344334
LOC100329627	4.89092778768919	0.794048677233234	0.802731187401081	0.989183788665347	0.322573228554694	1
LOC100329650	96.4107008720894	-0.0693218631530759	0.723854610927234	-0.095767661221743	0.923705101880259	1
LOC100329651	6.03915234721506	0.845454302694394	1.26620380079051	0.667707917293062	0.504320055186503	1
LOC100329676	6.31929164473755	-2.14711844968412	1.65015879630345	-1.30115868514831	0.193204143717336	1
LOC100329687	11.0197271667514	-0.649102718510814	0.910741277573053	-0.712719116279154	0.476019584918199	1
LOC100329723	0.696056832059962	-3.14342240702467	2.66934240266938	-1.17760179581353	0.238955393609905	1
LOC100329748	0.382760463458089	0	4.98148253598205	0	1	1
LOC100329748_1	0.164939701018461	0	5.13163957059448	0	1	1
LOC100329755	0.458668211500107	-2.61975385886521	5.09722249118055	-0.51395713320304	0.607281961336484	1
LOC100329768	7.27976543135412	-1.87498893380074	1.47577704277452	-1.27050962269727	0.203903157372587	1
LOC100329773	4.98417913723313	-0.527317197628125	1.4651184900666	-0.359914369522533	0.718911170838308	1
LOC100329786	0.138017763845802	-0.925261999159846	5.12658075113535	-0.180483258545168	0.856773196326396	1
LOC100329789	8.33330241241732	0.229873933367176	0.815009763646871	0.282050527025068	0.777904767387517	1
LOC100329790	0.266445168992278	0	3.74212276832563	0	1	1
LOC100329795	3.57873471622243	-1.07161925114566	1.79140466004901	-0.598200549012942	0.54970612516018	1
LOC100329806	4.82568101862592	2.14383436820788	3.22215785454793	0.665341198346927	0.505832285529813	1
LOC100329806_1	1.4692963861142	-0.321277072276151	2.43008386605267	-0.132208224071715	0.894819596355746	1
LOC100329813	0.323697502422039	-3.16001291889652	5.01354882660474	-0.63029463324017	0.528501833625809	1
LOC100329818	44.8793234054978	-0.682813548830539	0.730580204725906	-0.934618190328208	0.349985101174593	1
LOC100329833	10.711971579861	-0.846828564327666	0.715877219663995	-1.18292430750225	0.23683914713319	1
LOC100329836	2.74955377480769	0.826016886625575	1.45563172481234	0.567462822186063	0.570399778541778	1
LOC100329844	7.15729085017676	-1.11583945047517	0.758720568802459	-1.4706856468072	0.141376149625908	0.965380485580228
LOC100329848	8.48878418474865	-3.03289351998409	1.48736760797301	-2.03910149967387	0.0414398985760126	0.777561378471295
LOC100329853	0.517483785127819	0	4.10404260143279	0	1	1
LOC100329885	1.11715718567619	-1.38779149439575	1.87471008070864	-0.74026992689513	0.459136224833497	1
LOC100329927	0.222705364897999	-2.16713612710019	5.12381408747357	-0.422953700134883	0.672329041871508	1
LOC100330028	1.64630230129286	-0.413883239466785	1.27820693902813	-0.323799869042705	0.746089555347814	1
LOC100330084	6.24915347142379	-1.74812886272411	0.885767527208889	-1.97357524296761	0.0484300610915262	0.802159650538745
LOC100330136	3.70441822590379	-4.17733629234422	1.7885475842698	-2.33560254649288	0.0195119657507019	0.681271588382758
LOC100330143	2.92368052484146	2.80542869171427	2.04173517567757	1.37404141591638	0.169428825176591	0.986671975164256
LOC100330143_1	1.29322930988562	-1.33986618892091	3.07533276859379	-0.435681693572812	0.663067689573668	1
LOC100330151	1.67108124888278	-4.60537265292236	2.46111547321425	-1.87125419471183	0.0613098561999579	0.843114064983644
LOC100330159	4.25127355806549	-3.43868988695578	1.62403054179411	-2.11738006057261	0.0342276050663869	0.748911776223473
LOC100330167	7.19208140523879	-0.732455748289014	0.896138056034727	-0.81734699620951	0.41373015675789	1
LOC100330186	16.0338607010542	-1.2355966989991	0.807687768943954	-1.52979498577109	0.126067483152992	0.954505411979744
LOC100330188	1.36668621994668	-3.05607766443239	1.67710597838743	-1.82223288439462	0.0684196569154612	0.85951455004606
LOC100330229	0.398627922502489	0	4.09795851013607	0	1	1
LOC100330243	49.7077909879641	-1.4787375347516	0.724152633674387	-2.04202465887394	0.0411490853686959	0.777102178447701
LOC100330246	8.09250884371445	-0.962100531998391	1.20455168112055	-0.798720841187473	0.42445229930478	1
LOC100330250	0.284486798007839	-2.3234860666867	3.28290150804681	-0.707753815029645	0.479098151798172	1
LOC100330257	1.49249263088797	-2.72216416272308	1.60882610250409	-1.69201889407818	0.090642371192753	0.911759651236905
LOC100330283	10.4341349139048	-1.53198003292826	1.19208524595108	-1.28512624254988	0.19874817254913	1
LOC100330321	4.2008387699186	-0.536110099919393	0.868892541736086	-0.617003914946975	0.537232143462349	1
LOC100330348	0.274375696339661	-1.09898084976789	4.27756877184506	-0.256917166826486	0.797242718077275	1
LOC100330349	12.2356292282034	0.426987170300908	1.07739360216951	0.39631493025492	0.691872714321844	1
LOC100330380	0.521211904665923	-3.30146683200541	4.21049218657363	-0.784104728310171	0.432978661214441	1
LOC100330441_1	2.31039594156338	2.74292757513811	1.81358914291183	1.51243052256818	0.130424374984233	0.957838405607232
LOC100330485	15.8680153391406	0.554850720986115	1.05092565896908	0.527963815756866	0.597524450560323	1
LOC100330501	1.21885244845621	-2.47371250602411	2.05417148827273	-1.20423855561551	0.228497387822727	1
LOC100330530	5.95966855686264	-1.03432869429408	0.713435732422377	-1.44978537980171	0.14711837776396	0.971268135347299
LOC100330546	0.953732543289973	0	4.01029329555092	0	1	1
LOC100330554	13.9183698422568	-0.707459879540712	0.610778593688632	-1.15829187016559	0.246744947938488	1
LOC100330563	1.70804949481703	-1.77614948246713	1.56735126393362	-1.13321724576881	0.257123033661518	1
LOC100330575	2.90169144374378	0.238519195594025	1.57345689226225	0.151589278846459	0.879510889920245	1
LOC100330644	50.0072849582401	-0.217707019254994	0.617943250451739	-0.352309081935666	0.724606477841041	1
LOC100330650	4.73435876156767	-2.15110768797515	1.3217372350177	-1.62748512411118	0.103634105488925	0.932287603032964
LOC100330653	1.76319542536596	-1.91339086623146	2.56510887053946	-0.745929690629099	0.455709888606126	1
LOC100330683	0.306602168536234	-2.34866590513829	5.12247019805019	-0.458502600177603	0.646591394864726	1
LOC100330690	0.493921349145644	-0.87374299938324	4.0080063470827	-0.217999405120506	0.827429574925347	1
LOC100330694	0.277132437021785	0.364386379052039	3.70762595633704	0.0982802427599886	0.921709766215804	1
LOC100330706	2.15297274821498	-2.84756993227972	1.40416994836547	-2.02793823895352	0.0425665518013585	0.780347454965309
LOC100330743	2.05333447804306	-1.33268576438435	1.85363139857381	-0.71895942494809	0.472165920190432	1
LOC100330744	6.69879707251419	1.6747480289806	1.20326194219441	1.39183993962806	0.163970872514763	0.982534362236487
LOC100330746	1.01173849562174	-3.54393828392242	2.84720588857558	-1.24470741583617	0.213239319034612	1
LOC100330797	20.3524760255141	-0.18149099085035	0.431215272279493	-0.420882567286986	0.673840835488524	1
LOC100330805	10.8999389670803	0.739098073281056	0.837964711231869	0.882015750036214	0.377768290114646	1
LOC100330838	15.8231161109064	0.678641514198366	0.943770549128692	0.719074689102029	0.472094901551126	1
LOC100330861	15.1003412419317	-1.86766557661347	0.870901547629244	-2.14451975851646	0.031991263997651	0.740950199203281
LOC100330864	82.7070970597305	2.98839953859633	2.50899283942747	1.19107535567071	0.23362400357918	1
LOC100330882	0.348500158425618	-2.93200830534889	5.00722252947697	-0.585555822232481	0.558174043406647	1
LOC100330916	23.7854773310029	-3.51527887004419	1.22709354682669	-2.86471954736851	0.00417378713460956	0.495026869594713
LOC100330916_1	1.5870409649206	-1.84927465079502	2.12255595940216	-0.871248949929165	0.383618237843102	1
LOC100330918	9.31230744755319	0.59054816424701	0.630500278781962	0.936634263489725	0.348946720923703	1
LOC100330978	9.88987040935867	-5.28982418667598	1.59449321006107	-3.31755830209737	0.000908079616168542	0.351814579731704
LOC100331003	4.81643710792519	0.319754266598812	1.01835579025339	0.313990718822594	0.75352808786935	1
LOC100331045	0.217099934037789	-0.765858961523599	4.59940692064522	-0.166512547103826	0.867753609849377	1
LOC100331049	1.01196373191829	-1.52773431020095	2.55482454041266	-0.597980129764288	0.549853191536958	1
LOC100331050	16.5680631569601	-0.51050411412168	1.17374292423948	-0.434936904478005	0.663608226319575	1
LOC100331054	2.82355610208111	-4.70242528501306	2.50728554193207	-1.87550448737062	0.060723352733184	0.842895696402433
LOC100331067	0.694018526324209	1.00841129482473	2.10318505897205	0.47946864709927	0.631605267681618	1
LOC100331072	36.8825891328327	1.08868932036183	0.904518532399106	1.20361195637887	0.228739596051086	1
LOC100331077	6.8689246503068	-3.9397984712509	1.70643620026554	-2.30878744288115	0.0209553791750192	0.687714001449244
LOC100331080	2.45783030330065	-3.70363819903257	2.18586814889763	-1.69435571898533	0.0901977085651991	0.910873660451323
LOC100331115	9.21677219184403	0.313643635242286	0.988530967909277	0.317282559094366	0.751029210051046	1
LOC100331140	0.527857298148855	-0.833124758871477	2.12305903867761	-0.392417141348271	0.694750022719562	1
LOC100331149	2.09607566182943	-4.51687788357018	1.97187439059166	-2.29065193255788	0.0219835527599805	0.692473955948531
LOC100331190	4.6513851422169	-2.02328495186751	0.972174974197591	-2.08119423516068	0.0374161310101802	0.767487190817688
LOC100331214	4.58941197434245	0.222034052241661	1.38166238755664	0.160700656138082	0.872329172628071	1
LOC100331216	23.8761123822123	-0.542930684210598	0.892842583764808	-0.608092281980153	0.543126270817232	1
LOC100331219	1.88071316004538	-1.71865001863198	1.9868947350687	-0.86499299046789	0.387042636081298	1
LOC100331257	3.31065597661895	-2.51200983760859	1.15488622325597	-2.17511455849432	0.0296215327532933	0.730463821048666
LOC100331268	6.24330764625585	-0.293169279596648	1.21035244611259	-0.242218108071123	0.808611164545667	1
LOC100331278	14.7488003243253	-0.298920408946357	0.870951394918258	-0.3432113556399	0.731439462396784	1
LOC100331287	15.4382766334149	-0.588496930541321	0.801174816469192	-0.73454247243423	0.462618184495203	1
LOC100331291	2.52521922589573	-2.55140056410809	2.06525402053856	-1.23539309873502	0.216684239993432	1
LOC100331291_1	3.45214506660771	-1.39937784908409	2.20928702769889	-0.633406991277916	0.526467900679251	1
LOC100331300	2.13046754742911	1.25163214349451	1.25431794228701	0.997858757574975	0.318347853240177	1
LOC100331306	5.10526752320815	-3.63382422145789	1.48944714064987	-2.43971344956384	0.0146989161827035	0.640215554071564
LOC100331324	4.56747323433927	-1.32331658702392	1.19017852830178	-1.11186393936387	0.266196655380536	1
LOC100331330	0.276472345934895	-0.459108257290395	5.12299211991259	-0.0896172093464451	0.92859140835392	1
LOC100331349	9.27600983779467	-0.0292945307199734	0.551800874493348	-0.0530889530518976	0.957661033228875	1
LOC100331359	0.239515457447806	-2.16714234523585	5.12381441290363	-0.422954886847227	0.672328176026856	1
LOC100331367	18.8878634418554	0.27787730097639	0.503204599266735	0.552215344178709	0.580800822792345	1
LOC100331378	0.977574421125764	-2.55442464306777	1.73844012182526	-1.46937740966642	0.141730451109419	0.965380485580228
LOC100331381	9.56384451463854	-1.5240197349519	1.17942785071727	-1.29216868503238	0.196298733783475	1
LOC100331400	16.849541547884	-1.81401770146395	0.857356761767881	-2.11582596925395	0.0343596115617944	0.749703817870646
LOC100331404	0.39579881976849	-2.34094361222227	4.23525591822902	-0.552727782551837	0.580449826141448	1
LOC100331407	3.52704573602838	-4.01552510501626	2.17021372590656	-1.85029016132449	0.0642717399357245	0.844481149721728
LOC100331412	36.3242964777412	0.816624358218685	1.54458094149076	0.528702858026021	0.597011594259487	1
LOC100331417	0.922320161954659	-2.05309147506274	2.86889505176331	-0.715638403642842	0.474214653932921	1
LOC100331417_1	0.407091325552393	-0.621849831235954	5.12411808082225	-0.121357435841168	0.903407928912949	1
LOC100331436	3.00846602358153	-1.6077897072341	1.53850514728245	-1.04503368745566	0.296007400175222	1
LOC100331460	2.10039309386228	-3.67174716003735	1.96592486273441	-1.86769455417045	0.0618046581558769	0.843114064983644
LOC100331465	5.60227466265314	-1.59258549032184	1.05628686667498	-1.5077206207581	0.131626045608374	0.958621432907196
LOC100331467	0.192832773201593	-1.86958110104811	5.1264050592223	-0.364696328021285	0.715338099920442	1
LOC100331480	11.0385605328084	-2.88328403228994	1.23922929177699	-2.32667517740439	0.019982559969183	0.68152776346284
LOC100331484	11.406555044065	0.391604793467925	0.830865212909716	0.471321686578395	0.637411031233422	1
LOC100331492	90.9454795469215	-0.467341111703888	0.732216960469285	-0.638254966675948	0.52330772152254	1
LOC100331508	29.4389142013796	-0.973113345095204	2.28616158273469	-0.425653791247411	0.670360137794649	1
LOC100331510	31.7528973079346	-0.322345364157705	0.795147542409579	-0.405390631254276	0.685190396456675	1
LOC100331538	4.50771987716431	-2.19269502430405	1.35807151143753	-1.61456521680736	0.106404883054381	0.932668146996718
LOC100331556	29.1257974856151	0.240558905449565	0.63519661507929	0.378715660220476	0.704899022957507	1
LOC100331609	11.4913257203803	-1.30898119950176	1.08648812232821	-1.20478187713343	0.228287517992813	1
LOC100331639	73.938718920518	0.477086390748629	0.459664732625082	1.03790079352848	0.299316244072969	1
LOC100331665	2.07429058939683	-5.25980782639415	2.01033377696231	-2.61638534191168	0.00888662047092926	0.567872260815064
LOC100331676	0.830604313055519	-0.516254642151302	1.96260048868348	-0.263046221137756	0.792514953842357	1
LOC100331692	6.99055543490237	0.487039230065481	0.788924082336097	0.617346131231411	0.537006445176815	1
LOC100331694	44.7159063499084	-0.606101046532657	0.44364796594674	-1.3661756461325	0.171883839563909	0.989045629829591
LOC100331704	7.93203942344131	-0.791065954100833	0.863309743707562	-0.916317648291016	0.359500314198852	1
LOC100331720	1.97754589639883	0.209357885181364	1.9723951277252	0.10614398820931	0.915468110710021	1
LOC100331742	1.13769924000182	1.80323353430703	3.29810991444598	0.546747555746618	0.584552177656916	1
LOC100331743	0.420332248664501	-0.45022822496744	2.25345188925031	-0.199794913357225	0.841640979676786	1
LOC100331751	17.4697876583372	-0.685821559794773	0.884862512918655	-0.77506002320365	0.438304192536529	1
LOC100331776	6.15355108584676	-0.418780577231825	1.4349225993021	-0.291848896543623	0.770402157807366	1
LOC100331807	1.60269790182578	-1.72314736052929	2.39694896746664	-0.718891968046569	0.472207485689203	1
LOC100331830	4.19965402499712	2.97354041135231	2.37102233321161	1.25411742002639	0.209799329527514	1
LOC100331876	1.57969004095205	-2.17174216250359	2.14972305725603	-1.01024276367751	0.312378995690545	1
LOC100331876_1	0.0721211322847185	-1.39046594773859	5.12134030419938	-0.27150430651883	0.786003187936875	1
LOC100331909	6.58631866879247	1.30562773624276	2.13030996579974	0.612881579302295	0.539954644134483	1
LOC100331909_1	21.6520062901004	1.36620082559175	2.00534118775314	0.681280987961202	0.495693710884171	1
LOC100331938	50.1988636848485	0.357857619111361	0.725965941640146	0.492939955699391	0.622055014197851	1
LOC100331968	11.344171468446	-2.66258102295963	1.41398497411057	-1.883033463375	0.0596958331464771	0.840379079197688
LOC100331974	15.3985321531407	-0.103549670478815	0.797645438992288	-0.12981917204922	0.896709494173697	1
LOC100331987	7.20920431692174	0.336701825512583	1.38457314679044	0.243180958906423	0.807865216776539	1
LOC100331996	11.1724074653978	-1.44948021116663	1.70756219448086	-0.848859394903215	0.39595953556791	1
LOC100332004	0.839054460108919	0.899882235667246	1.78993601671915	0.50274547652082	0.615143231965353	1
LOC100332023	4.45099840108523	-0.262116807614256	0.830273070645062	-0.315699517281237	0.752230593130335	1
LOC100332035	3.10683180039446	-3.70605781127846	1.7467679373034	-2.12166581039938	0.0338658116457997	0.748911776223473
LOC100332070	1.9561126117232	-0.8370696424386	1.84356665688767	-0.45404902465081	0.649793541624158	1
LOC100332081	54.4870660608974	-1.53503679744466	1.89155381098987	-0.811521611770253	0.417066186997045	1
LOC100332092	0.481483746570611	0	4.24848264847769	0	1	1
LOC100332095	65.9184482210976	-0.114640754212532	0.338847873979346	-0.33832513943859	0.735118181014407	1
LOC100332108	1.45402230943051	-0.617094463783139	1.53830896426795	-0.401151184916095	0.688308818092042	1
LOC100332173	9.06517292958608	0.822164065244544	0.591934461312773	1.38894441695652	0.164849652605483	0.983247286697454
LOC100332177	5.33376085635641	-0.0972360608806131	1.14422774595135	-0.0849796390837979	0.932277577803857	1
LOC100332187	4.87318650779882	-0.141902161272967	1.31481157102624	-0.107925853711653	0.91405450860669	1
LOC100332191	8.46393711800708	-1.17403427581815	1.16885239833257	-1.00443330354882	0.315169804240166	1
LOC100332207	3.17302126652156	-1.7483822204443	1.29912013321815	-1.34582027923257	0.178360483702012	0.992551985952483
LOC100332221	1.27871135686221	0.125651225169089	1.28081618610949	0.0981024650779576	0.921850930121553	1
LOC100332229	459.405334649135	1.16015143417212	1.85656816730578	0.624890297379016	0.532043060802339	1
LOC100332250	0.0729778424017709	-0.621836104813047	5.12411876560514	-0.121354740836029	0.903410063440017	1
LOC100332293	8.56911122228519	-1.33415086241793	0.822653706714137	-1.62176484653163	0.104853708058655	0.932668146996718
LOC100332300	0.438204953973266	-3.78089866650774	5.10642077476354	-0.740420508469127	0.45904487850563	1
LOC100332323	6.57639065453467	0.886788186587436	1.12438999654502	0.788683810165799	0.430296832681022	1
LOC100332329	181.029163701758	-0.32037792902473	0.304076317322571	-1.05361026417873	0.292061387959843	1
LOC100332340	3.41139451691428	-0.282518687365262	1.13471934742154	-0.248976707771167	0.80337879868543	1
LOC100332351	29.4372304476278	0.534346273410454	0.829299310577362	0.644334640816764	0.519358457148063	1
LOC100332354	2.43328313390347	-1.99420645795518	2.50393165602541	-0.796430067552507	0.425782107685841	1
LOC100332358	0.0379357146100307	-0.70981663006239	5.12478241178511	-0.138506686338541	0.889839985615703	1
LOC100332369	5.73345442127494	0.0232722506974235	0.767563800925625	0.0303196303282658	0.975812141031023	1
LOC100332396	16.233780731033	1.07255579157474	2.54727412327865	0.421060215613634	0.673711111880743	1
LOC100332423	9.37105451719341	-2.65359872763916	1.64387302695821	-1.61423582242804	0.106476284626672	0.932668146996718
LOC100332428	50.780161955523	0.399933102374519	0.443889686631571	0.900974080766297	0.367602100884312	1
LOC100332428_1	14.1276023234485	0.171322065506435	0.762018883871449	0.22482653531633	0.822114222284735	1
LOC100332433	0.319759873674177	-2.68549056212256	4.1874329940165	-0.64132144107378	0.521313861559148	1
LOC100332443	27.6362742078877	0.474841749307817	1.35896662319489	0.349413842255728	0.726778642821167	1
LOC100332446	4.41785959589359	-1.26602208857302	1.54694259247241	-0.818402760861082	0.413127245785244	1
LOC100332458	0.156015212310904	-0.203687185785231	4.98712054191949	-0.0408426433797074	0.967421343203068	1
LOC100332459	3.24953236686001	2.96308803799575	1.13820964732666	2.60328845828642	0.0092334229685664	0.573425811765962
LOC100332483	30.5759243695634	-0.973339369855303	0.765439788057243	-1.27160801547269	0.203512427407671	1
LOC100332501	4.52288549063063	-0.957768315127476	2.55232336030881	-0.375253516079403	0.707471933127509	1
LOC100332505	188.683976048473	2.22971332188172	2.05275397501675	1.0862058235028	0.277387941417511	1
LOC100332526	71.9361165737623	-0.656660772312726	0.494715665339663	-1.32734986643666	0.184392975394861	0.996826625407657
LOC100332538	16.2808182943191	-0.793126825241327	0.693494651617471	-1.14366682337272	0.252761837284312	1
LOC100332582	35.7580729692003	-0.605229508182964	0.740634119774628	-0.817177459184749	0.413827022044043	1
LOC100332583	2.15156116911749	-3.09174991985209	1.72538068720728	-1.79192333771652	0.0731452470328874	0.870723541620668
LOC100332592	8.38955683503897	-1.86377220859466	0.962692104866458	-1.93600030495025	0.0528676636187143	0.819394021224718
LOC100332608	16.0644450502693	0.00522604358696036	0.748135125422953	0.00698542737718117	0.994426480672931	1
LOC100332612	26.1081889045618	0.319976430489765	1.00136322904355	0.319540823159033	0.74931644019478	1
LOC100332615	1.42012625947096	-2.88577728495848	1.92672709017703	-1.49776130707402	0.134195277057247	0.962013181916977
LOC100332626	9.30629875479437	0.992708867372758	1.50463777767791	0.659766012857124	0.509403996945702	1
LOC100332639	2.01778381689638	-3.80427886529575	1.85010597159116	-2.05624916827003	0.0397585051804762	0.774236219546777
LOC100332698	12.0380638082661	-0.585488728149107	1.02218837308636	-0.572779678936578	0.566793879869836	1
LOC100332699	1.98034458433536	-0.506241793916535	1.41591964489017	-0.35753568060411	0.720690819709407	1
LOC100332721	62.2851419888158	1.01918105493324	0.88271396309115	1.1545994484603	0.248254492648814	1
LOC100332721_1	7.56630151189232	0.113023362874188	1.10878981847595	0.10193398333107	0.918809075645104	1
LOC100332723	229.656277923355	0.860679519839601	0.742031342244706	1.15989645024424	0.246090968169842	1
LOC100332737	0.542868928583188	-2.27386992416157	2.32886457079118	-0.976385639886767	0.3288733949869	1
LOC100332745_1	1.79236641000273	-1.67669453727923	3.26129993888846	-0.514118470762518	0.607169164304283	1
LOC100332753	0.773974177166605	-1.27987761705611	1.75709352358618	-0.728406086458002	0.466365038563476	1
LOC100332761	0.0819047142679262	0	5.13164006390627	0	1	1
LOC100332762	11.8909819395231	-1.18208900562332	0.730923333784843	-1.61725443830376	0.105823369738077	0.932668146996718
LOC100332770	0.667498452019974	-0.17836192543748	1.98571186613229	-0.0898226618270093	0.928428139446337	1
LOC100332787	5.92358205290887	0.294278630804935	0.939404776223997	0.313260735151687	0.754082578685521	1
LOC100332822	19.5953420683228	2.09185563337613	1.73940513929177	1.20262702812748	0.229120683626869	1
LOC100332822_1	130.873601961942	1.64384563881207	1.99417388966229	0.824324121047667	0.409755416523607	1
LOC100332834	0.244306022624488	0.0626973509633709	3.26687380591851	0.0191918496667315	0.98468805943053	1
LOC100332841	2.53228840363642	2.0432117243322	1.75326600245287	1.16537463309828	0.243867380773892	1
LOC100332847	10.4454888486618	-4.58193767953836	1.4632877643649	-3.1312622104286	0.00174056677714797	0.390147132459983
LOC100332851	1.09800429721781	-0.508717700593882	1.91218607332708	-0.266039852339655	0.790208516886742	1
LOC100332852	0.48860776750352	0	4.95653818837713	0	1	1
LOC100332883	0.664124653173682	-1.9126757776086	2.30700727510836	-0.829072278291259	0.40706350919254	1
LOC100332902	3.98374893397531	-0.122716358526851	1.33633959207394	-0.0918302198443439	0.926832933534321	1
LOC100332941	0.294042462146609	0	4.23176989241724	0	1	1
LOC100332943	4.46361810979809	0.463538449066851	1.24918430500027	0.371072905104063	0.710583231218994	1
LOC100332969	33.595347066624	-0.601197786582489	0.602550707757815	-0.997754676647279	0.318398332788596	1
LOC100332973	3.62236821669474	0.128533468129032	2.18996648557811	0.0586919795236507	0.953197447739738	1
LOC100332986	1.74059746467416	-4.95069154705287	3.33858477091378	-1.48287130229072	0.138108607359173	0.964814644665611
LOC100333000	2.27488719094478	-3.89243282945113	1.63369302152386	-2.38259745139903	0.0171909812271634	0.660758628159249
LOC100333012	20.7580998639826	0.364115341230269	0.463180148251243	0.786120352102745	0.431796982042512	1
LOC100333021	11.7530745399346	-0.702410045264263	1.44550984281456	-0.485925466890352	0.627020011423196	1
LOC100333031	14.7674106097116	-1.43066063537503	0.696478624814955	-2.05413430420085	0.0399626946900927	0.774236219546777
LOC100333042_1	0.295267259650391	-0.977534640588991	4.52593461602729	-0.215985144179356	0.828999327501553	1
LOC100333048	5.28097583148587	0.744756025026167	1.55745677194917	0.478187284834942	0.632516911664414	1
LOC100333051	11.6995148766614	1.02939649613512	1.03476818034763	0.994808804218642	0.319829263393638	1
LOC100333053	13.1748916276987	-0.269236946685931	0.80620249439566	-0.333956975521088	0.73841202511233	1
LOC100333071	1.96118281453869	-1.07783076102621	1.35541494374293	-0.795203539699672	0.426495113093347	1
LOC100333111	16.6937773414856	-0.172791965350195	0.71381945386062	-0.242066764103537	0.808728430837132	1
LOC100333141	1.30577978922547	-1.12911614437034	1.23745464103105	-0.912450531059112	0.361531599491219	1
LOC100333146	25.6805962734753	0.737152494805593	0.773992229423035	0.952402965796047	0.340892655933564	1
LOC100333163	2.96494874583274	-2.95011582656513	1.52525652967249	-1.93417682152037	0.0530913911821635	0.819873119638244
LOC100333185	9.69560438080353	-0.511852083053694	0.842892588847436	-0.607256594524809	0.543680639081852	1
LOC100333187	0.509019748265992	-1.5055909621915	2.77321283352274	-0.542904945481228	0.587195250736148	1
LOC100333196	3.57588944062067	0.840351177051781	1.1333114668864	0.741500639149549	0.458389944384171	1
LOC100333206	3.88590933457149	-0.901885371958638	1.16940541432491	-0.771234133954554	0.440568165284503	1
LOC100333218	3.06037176035943	-2.66494447733072	1.91132049967072	-1.3942949274022	0.163228562098351	0.982534362236487
LOC100333227	115.700375639918	-1.02678084522243	0.574671429472035	-1.78672680172348	0.0739816550472239	0.872037814971221
LOC100333228	10.2146999920792	0.256442444843888	0.843798359412495	0.303914367672437	0.76119313140178	1
LOC100333235	0.506057172065429	0	3.07735782453981	0	1	1
LOC100333241	64.2448352669403	0.414960850900297	0.556893812211227	0.745134605199931	0.456190351072091	1
LOC100333256	0.0477406131723986	-1.76208921256673	5.1274754655125	-0.343656293319895	0.731104784197305	1
LOC100333265	6.08262867523191	-1.56968380176646	1.05073253733639	-1.49389473152284	0.135203135706998	0.962013181916977
LOC100333266	11.3521752479493	-1.82623768108466	1.00563828311582	-1.81599856702584	0.0693705919463071	0.85966116680732
LOC100333270	9.87575924835598	-0.223059116979322	1.03660997229465	-0.215181334292547	0.829625943140852	1
LOC100333286	2.32097380000599	-2.61803079087347	2.27179458002971	-1.15240647807128	0.249154080231003	1
LOC100333290	0.306421055076836	-2.34866548598048	5.12247101764546	-0.458502444989927	0.646591506332058	1
LOC100333313	1.15403049892977	-2.31194728066735	1.5236977724419	-1.51732667887425	0.129184225625175	0.955951772858144
LOC100333325	0.137817670089583	-1.12564332559891	5.11039357808774	-0.220265486091997	0.825664398179783	1
LOC100333355	1.24389167330059	-0.723160464921087	1.9556616268102	-0.369777907899439	0.711547977274428	1
LOC100333391	3.17894420667998	-3.04910074642509	1.11897473998704	-2.72490578872263	0.00643198374334416	0.539395880654266
LOC100333406	12.1963299712221	-2.33719015016737	1.04972763133978	-2.22647292534769	0.0259825205381769	0.713383317056814
LOC100333415	1.05239989227625	2.04537958253632	3.79969773631675	0.538300602962964	0.590369535152678	1
LOC100333433	39.7242802361833	0.0635886555989851	0.822462879683494	0.0773149246850579	0.93837301826415	1
LOC100333434	20.9356096272821	1.30181635580475	0.910287043566444	1.43011631880898	0.152683637293121	0.978110887649552
LOC100333474	3.28338382706226	-2.99395017340391	1.25821800188101	-2.37951624355081	0.0173353789702329	0.660758628159249
LOC100333482	6.54449875611223	-0.236296350004488	0.820400864717148	-0.288025476528424	0.773327237183354	1
LOC100333484	12.957878693076	-0.19143869569095	1.69204512834192	-0.113140419533932	0.909919230551586	1
LOC100333484_1	7.22744273492113	-0.417568446014263	2.20294177321473	-0.189550378085986	0.84966147466975	1
LOC100333499	106.384273510909	-0.293418376122267	0.744858495283458	-0.393924991095935	0.693636418887875	1
LOC100333521	0.61757457241229	-0.462160891076731	1.57124285135287	-0.294137147977349	0.768653105763045	1
LOC100333524	1.32936176952336	-1.01534117735484	2.84586952520873	-0.356777135550642	0.721258654475514	1
LOC100333534	9.84150916496668	-1.24375232568288	0.900625277272628	-1.38098758392541	0.167282778284435	0.9860235283466
LOC100333572	7.65549819010452	-0.677631393204709	1.05312680308389	-0.643447105534103	0.519934026181915	1
LOC100333618	7.71259823114641	-1.10511219149132	0.592162160635061	-1.86623236835354	0.0620088623236783	0.844213001244454
LOC100333625	341.145653662229	-0.114992760457145	0.394821111157649	-0.291252816041108	0.770857971160392	1
LOC100333697	6.75871188742856	-1.78032965537929	1.17907513656334	-1.50993740786396	0.131059396311404	0.957947201677513
LOC100333722	1.60635752995565	1.41127238604555	1.30674474784088	1.07999086154919	0.280146249613714	1
LOC100333723	0.544616731423597	-1.39228485636731	2.03495039511273	-0.684186140218017	0.493857633020403	1
LOC100333734	5.29584661133458	-3.20611351312219	1.82418134324754	-1.757562933636	0.078821904850625	0.885580730961776
LOC100333746	7.30239104298509	-0.419842151098693	1.39853404536368	-0.300201595013381	0.764023388509463	1
LOC100333749	1.3754699348731	-3.84834943370782	3.86536454553074	-0.995598057667653	0.319445478888688	1
LOC100333752	0.681555815474295	1.11680745179159	2.18772219292716	0.510488697057696	0.609709131250097	1
LOC100333801	46.5509609444066	0.464309710842283	0.746304918553781	0.622144781977372	0.533846670801838	1
LOC100333807	2.08932837060759	0.058866095278819	1.8110495277339	0.0325038572260783	0.974070240034887	1
LOC100333826	6.06954753302883	-1.60858526431478	1.03706634493	-1.55109195489644	0.120879648895819	0.947340521118235
LOC100333835	10.9313376337695	0.00533006250193721	0.886030894325134	0.00601566213557031	0.995200225008235	1
LOC100333840	2.88473198769193	-1.35610966522001	1.05023806600814	-1.29124025219773	0.196620381370173	1
LOC100333843	3.62635634343235	-0.191654321306389	1.30929232555223	-0.146380084543422	0.883621348190553	1
LOC100333844	0.796795035157348	-3.28241060711492	2.3562660202308	-1.39305603821143	0.163602845577204	0.982534362236487
LOC100333853	0.512398768176879	-0.932718146956526	2.54167175045498	-0.366970340206033	0.713641141981926	1
LOC100333855	3.79426012263505	-2.30342263929683	1.74616740063899	-1.31913047881545	0.187125495207248	0.999410490371479
LOC100333863	3.35530546490402	-1.56728502776247	1.38129061589741	-1.13465262829157	0.256520892978798	1
LOC100333871	0.238768120253486	0	5.13164048534007	0	1	1
LOC100333880	42.0552751667666	-0.747336040717916	0.740394536248697	-1.00937541287702	0.312794625490336	1
LOC100333907	2.61462658599306	0.172661830564895	0.854096955442844	0.202157178367848	0.839793848633863	1
LOC100333913	1.17843119020779	-0.440302136550772	2.360859187965	-0.186500803942611	0.852052048462718	1
LOC100333926	4.60300284043813	-1.14968781746502	1.34295282684278	-0.856089502538884	0.391948274660381	1
LOC100333939	1.53215869566082	-2.59802377172143	2.12102431468408	-1.2248910838669	0.220616260252132	1
LOC100333957	9.38811284372969	1.30911528367626	1.04141757685412	1.2570512662469	0.208735072319907	1
LOC100334012	9.63019012872108	-1.05425186740611	0.900152353733051	-1.17119270202871	0.241521328092451	1
LOC100334014	14.7342679779035	-0.589377794246778	0.853199468859533	-0.690785467828052	0.489700369328026	1
LOC100334018	6.57473064119699	-0.30999718785737	1.11038589281165	-0.279179688668788	0.780106930276875	1
LOC100334024	0.492714785210441	0	4.89575173912995	0	1	1
LOC100334054	4.39775594614023	1.21376334568105	1.08555595156165	1.11810298118209	0.26352301335015	1
LOC100334068	14.71947878205	0.125041421449707	4.37128893217057	0.0286051604892696	0.977179496294753	1
LOC100334068_1	28.8544724755667	1.57802285170016	3.44899895948877	0.457530683608575	0.647289653073223	1
LOC100334085	41.4571391000604	0.712559730338219	0.619401937442722	1.15039958266858	0.249979331958508	1
LOC100334101	6.54896512767156	-1.03599573497099	1.29655307027117	-0.799038434079922	0.424268126465925	1
LOC100334104	6.82226572308558	-0.445626122120007	0.943742603403724	-0.472190320234353	0.636790948303986	1
LOC100334116	9.39378288226123	-0.897937740693032	0.96701948249949	-0.928562202668451	0.353116017685783	1
LOC100334158	3.30323777754214	-2.7588244652684	1.55259480057446	-1.77691208565662	0.0755827056019041	0.877837605267821
LOC100334176	1.32061043241416	-3.84881516787946	2.64584569589612	-1.45466350280714	0.145762441278529	0.969646126139223
LOC100334178	43.2789707193952	-0.290828450463136	0.412135341211187	-0.705662488464217	0.4803980538738	1
LOC100334195	1.2016160334575	-2.06366442980453	3.67100381828237	-0.562152624175179	0.574012036644102	1
LOC100334195_1	1.26769812894562	1.99850456270473	2.99595744109634	0.667067073547414	0.504729290882548	1
LOC100334198	2.71457535020587	-1.0424724057037	1.02891742735468	-1.01317401959444	0.310977047698032	1
LOC100334219	11.2314771502765	-0.978119797592145	1.33279534752941	-0.733885963366603	0.463018242634951	1
LOC100334245	64.3526306573569	-0.04827067669078	0.488202050651234	-0.0988743833140185	0.921238008375473	1
LOC100334275	21.1883545518212	1.25403531472277	1.612124925729	0.777877256724196	0.436641377246071	1
LOC100334281	2.41193934466717	0.665395471931167	1.53857110271509	0.432476257195365	0.665395304852048	1
LOC100334281_1	1.52180419081717	-1.80632273702756	2.37237975224122	-0.761396962404988	0.44642000123075	1
LOC100334297	8.27675393387331	-3.2960343635185	1.50290314357243	-2.19311163039008	0.0282993372742815	0.725042779824847
LOC100334305	7.96413180304678	-0.325599660074767	1.04381736907125	-0.311931636436051	0.755092478819142	1
LOC100334312	5.20014965126342	-1.68242213195807	1.35149682244858	-1.24485837037332	0.213183815587139	1
LOC100334314	14.7294570292384	-1.13855616900241	0.585740477716859	-1.94378946362109	0.0519208448664614	0.815357576209382
LOC100334340	3.76784926084669	0.649893177023805	1.5026879809517	0.432487106612915	0.665387421132303	1
LOC100334341	1.27644556837484	-3.7901182862502	4.41768528244731	-0.85794212215827	0.390924423457833	1
LOC100334356	0.0543309355131183	-1.10257932538345	5.12826895323739	-0.215000292581655	0.829767090446886	1
LOC100334365	3.29748176986133	-5.55393619559929	2.27541461854178	-2.44084579150616	0.0146529102720269	0.640215554071564
LOC100334368	15.425367493124	-0.771389564300677	0.94618714749502	-0.815261089038135	0.414922876618982	1
LOC100334396	2.00895400346735	-3.36122511572493	2.25577348867909	-1.49005435722766	0.136209943993488	0.963193918518136
LOC100334401	1.58608481198162	-1.92791405737625	1.88126681976455	-1.02479565212208	0.305459618373961	1
LOC100334422	0.219964822406148	-0.459107383676658	5.12299137118688	-0.0896170519159578	0.92859153346188	1
LOC100334439	24.7418220996388	1.26589178971497	0.87570444494886	1.44556967481066	0.148297937403948	0.974152230319841
LOC100334443	7.70684843816667	-1.40268395555627	0.828708000434054	-1.69261543851583	0.09052869048434	0.911759651236905
LOC100334487	0.585708692403609	1.38160191062015	2.39159653422476	0.577690212729798	0.563473288119637	1
LOC100334495	16.2798423645838	-1.61319178004752	1.07584977698379	-1.49945820927731	0.133754802437157	0.961709353169177
LOC100334508	1.04522519801052	-0.731595209568112	1.56198321741029	-0.46837584515221	0.639515838543887	1
LOC100334521	5.12405033211237	-4.04071565972458	2.16372005000644	-1.86748542618189	0.0618338301433637	0.843114064983644
LOC100334522	0.681746460347538	-2.93837985583235	2.66020256422092	-1.10456996596908	0.269345971079571	1
LOC100334559	104.906434429675	1.39938240857952	1.27523968932627	1.09734853791982	0.272489060459301	1
LOC100334604	1.46399447472534	0.248109892210883	2.08716470722701	0.118874131663772	0.905375076358817	1
LOC100334612	2.86387078852242	-0.304331024306995	1.26102709067466	-0.241335833748167	0.809294840186878	1
LOC100334619	11.949939318932	0.491102137618373	0.645244368210318	0.761110304581996	0.446591186146132	1
LOC100334642	15.5600519162626	-0.00889550098308567	0.643830058449479	-0.0138165356934538	0.988976350217179	1
LOC100334666	69.6100999122828	1.22815196565998	0.756172445031623	1.62416916105508	0.104339710655245	0.932287603032964
LOC100334677	6.86947088177012	-1.16644457786769	0.93705636253808	-1.24479660402529	0.213206524775065	1
LOC100334689	5.18828805871685	-2.95640110654763	1.18491969492033	-2.49502233714363	0.0125949201349439	0.617645890508271
LOC100334697	2.30692330946359	-1.94527791938626	1.85945302488627	-1.04615598961164	0.295489018539172	1
LOC100334706	4.33083392747077	-1.01613011498448	1.08616968786423	-0.935516914472665	0.349521970559824	1
LOC100334711	4.1238400651366	-2.22489465450268	1.70466002261484	-1.30518380497352	0.191830267428634	1
LOC100334716	0.814445837489631	-2.946098014646	2.99112328065692	-0.984947037689121	0.324650086730766	1
LOC100334731	2.94771004323644	0.762342093143704	1.49402934906949	0.510259114801531	0.609869942169915	1
LOC100334739	2.1886571889028	-0.493802137189802	3.17518724352788	-0.155519060551891	0.876412128604131	1
LOC100334739_1	2.80740180957535	-1.68789804082604	2.72734787290587	-0.618878896085835	0.535996142217024	1
LOC100334756	94.1720437252806	-0.0882705187868636	0.431333220261828	-0.204645769535863	0.837848893178738	1
LOC100334758	0.166170178697564	-0.203392150763973	4.78056878471027	-0.0425455965437594	0.96606376385031	1
LOC100334800	0.525799709238571	-3.30254745647562	4.10887953914981	-0.803758646367854	0.421536376874415	1
LOC100334818	0.301419257549024	-1.9006122069635	5.12016384767104	-0.371201442670241	0.710487498660835	1
LOC100334838	5.58848922324681	0.242029208680225	0.955955895374822	0.253180308684981	0.800128882303871	1
LOC100334841	1.47107498900939	-4.15986690122184	2.33029933699639	-1.78512126540088	0.0742416493433563	0.872037814971221
LOC100334861	1.89038321045726	-0.73333248014193	1.07069271704893	-0.684914045332406	0.493398162436011	1
LOC100334869	19.1872997077665	0.318469045152481	1.87085170356916	0.170226771338912	0.864831798484176	1
LOC100334873	1.2096612977599	0	2.62065346214215	0	1	1
LOC100334891	35.8634531132311	-0.293175390446777	1.03156224066684	-0.284205236377456	0.776253102810571	1
LOC100334908	122.121514139905	0.268247876440773	1.36991270941559	0.19581384609185	0.84475587225706	1
LOC100334911	29.9860399976932	0.527046521868149	0.448774152480741	1.17441372002985	0.240229352410996	1
LOC100334934	39.671903524983	0.838154111687582	1.25393846651915	0.668417258156412	0.503867282138322	1
LOC100334952	78.1108656981382	-0.374895915645643	0.51887617324038	-0.722515187591711	0.469977791215836	1
LOC100334962	7.08281286456491	-1.85199042766326	1.45568272054528	-1.27224868546185	0.203284774466728	1
LOC100335005	1.04399578309795	1.03730712304989	1.42334278857577	0.72878236456858	0.466134800830294	1
LOC100499487	0.296970680496397	-1.8234850610373	4.33139668032852	-0.420992394743904	0.673760635367308	1
LOC100500933	4.19397014591726	1.43045474021109	1.15906886145019	1.23414129029517	0.217150259832313	1
LOC100534659_1	0.0787988825464048	-0.32596117056364	5.12188298351943	-0.063640885903188	0.949256175466454	1
LOC100534669	0.613059811705309	-0.302212471218105	2.08554824956572	-0.144907925904392	0.884783568524304	1
LOC100534672	0.326747275344995	-1.91674672735423	4.34165231449373	-0.441478632675298	0.65886652706801	1
LOC100534673	1.8770295597228	0.192841889377529	1.37745021136442	0.139999172228891	0.888660644413061	1
LOC100534675	0.722798622080391	-1.20934749757858	2.9764889965731	-0.406300006138415	0.684522180887267	1
LOC100534675_1	0.32728875444531	0.886080626937897	5.10799431276306	0.173469384005361	0.862282491058065	1
LOC100534679	1.83350250071637	-2.07774454584859	1.90746698847461	-1.08926894064371	0.276035305143547	1
LOC100534684	2.8263384437157	-3.75972517608357	2.10685427843002	-1.78452074952485	0.074339086219587	0.872037814971221
LOC100534707	0.563900662396899	-0.630167270595424	2.30376098400624	-0.273538476851693	0.784439319419819	1
LOC100534715	1.11536339065358	-0.972707097371922	1.72364546210652	-0.56433130754346	0.572528678563225	1
LOC100534722	46.3408744684621	0.352657812198106	0.819404761872596	0.43038291770745	0.666917119372256	1
LOC100534731	0.105409693428209	-1.56847526674799	4.37136774514998	-0.35880652422533	0.719739831611622	1
LOC100534733	1.01501937180456	0.747971194809322	2.37813171546839	0.314520507818888	0.753125743183535	1
LOC100534741	5.59801442765698	-0.802040766248372	1.65407000957429	-0.484889249914393	0.6277549083829	1
LOC100534755	1.81737926215211	-1.35538840988738	1.24180060699892	-1.09147024268491	0.275066018808665	1
LOC100534757	0.431830002722277	0	5.1316388765825	0	1	1
LOC100534762	0.445526289549535	-0.833606735127413	2.94952063178622	-0.282624480108344	0.77746471267831	1
LOC100534765	1.02179114902953	-1.92634825133008	2.26351526386048	-0.851042748456948	0.394745606573124	1
LOC100534771	1.59932102904055	-2.23121907660135	1.83256012661166	-1.21754208454093	0.223398034487115	1
LOC100534777	0.753286651887454	-2.85696831097889	2.53756893254931	-1.12586825694966	0.260221287214399	1
LOC100534780	9.17739012740026	-0.733052074185949	0.819548419042681	-0.894458530030759	0.371076608452547	1
LOC100534785	10.4994455523665	-0.0528280933844303	0.628492512702202	-0.0840552469866285	0.933012506396873	1
LOC100534789	7.24005243795091	-0.770049618317091	0.895138716241114	-0.860257303527994	0.389647223101988	1
LOC100534805	3.36678933265724	0.395021359142113	1.34358100291951	0.294006359336548	0.76875304397752	1
LOC100534815	4.17498530001583	-2.96756811941703	1.84084078370297	-1.6120721279586	0.106946245070071	0.933416658966987
LOC100534829	1.31331296655688	-2.36954712567038	2.27903055200855	-1.03971713919414	0.298471335427609	1
LOC100534830	2.53790205821117	-1.99545428994489	1.66421364862858	-1.19903733008636	0.230513430564796	1
LOC100534832	3.43207995793159	-3.7722044830239	1.42539058761632	-2.64643566177335	0.00813449774946377	0.567872260815064
LOC100534845	0.184014164620185	0	4.66720190813832	0	1	1
LOC100534851	7.98258094505886	-1.15715139340204	1.56248023635545	-0.740586259254798	0.458944341951382	1
LOC100534853	3.11935051199278	-0.222036755683979	1.75544035834553	-0.126484932756841	0.899348075173537	1
LOC100534861	1.15041359798036	-2.59738478003408	2.06588599813995	-1.25727401336408	0.208654430544429	1
LOC100534875	1.46396393245936	-3.65243831644256	2.49491630959661	-1.46395223855549	0.143206998688602	0.966722778434621
LOC100534892	0.0407429458491548	-0.373459166843402	5.12244662484757	-0.0729064047308672	0.941880597271455	1
LOC100534908	6.70195747351535	-2.26654842552717	1.05849414881067	-2.14129518625481	0.0322502410804472	0.740950199203281
LOC100534909	1.49928877741485	-0.424012161061556	1.28386941567738	-0.330261127715892	0.741202662166487	1
LOC100534924	0.243271453224949	-1.46464128375409	2.86084987160902	-0.511960203955174	0.608678861833681	1
LOC100534937	3.13296277213812	-4.69585802740111	2.12713950538568	-2.20759288025619	0.027272665904224	0.718685251513161
LOC100534952	1.70624478385312	-2.74282810804319	2.21698315994905	-1.23718941920435	0.216016768723613	1
LOC100534961	0.638132073141095	0	2.6421042107286	0	1	1
LOC100534973	16.7261442819242	-0.254655723635154	0.655397447066642	-0.388551595333359	0.697607879717186	1
LOC100534990	2.69842779987759	0.0521022402764362	2.10338337759358	0.0247706817651307	0.98023787644232	1
LOC100534993	1.44574808928798	-2.72431446508906	2.24064458543616	-1.21586193669299	0.2240375199481	1
LOC100535008	3.04647335738351	-0.821670309305404	1.12274039790128	-0.731843541785206	0.464264069362442	1
LOC100535016	0.557095416379782	0	2.7311463266492	0	1	1
LOC100535032	0.397844516734413	-1.77634454012205	3.5000095749817	-0.507525623020999	0.611786062590355	1
LOC100535061	5.34196157587593	-1.42391199160712	1.19859293153041	-1.1879863080696	0.234838804043074	1
LOC100535067	1.62714972912507	-2.74607079771985	2.01969656588554	-1.35964522795325	0.173942218445586	0.990019205826907
LOC100535070	12.9983949587433	0.0489911422329785	1.27741987207913	0.0383516362190613	0.969407321293109	1
LOC100535079	0.827536385922623	-0.690886808667773	4.08414295853497	-0.16916322853586	0.865668252282068	1
LOC100535095	0.206574494773959	-0.462582791607906	4.72834398217182	-0.0978318822302418	0.922065790451395	1
LOC100535100	3.24846116949082	-0.643329851425496	1.34183871418483	-0.479439029910776	0.631626332947995	1
LOC100535104	11.9942949489677	0.294778394562395	0.968305044376022	0.304427201195003	0.760802447038302	1
LOC100535105	5.70496723294548	-1.52607197871922	1.16933647896636	-1.30507514831676	0.191867260111955	1
LOC100535113	0.810956356040567	-0.399901007973479	1.98256600753157	-0.201708798826518	0.840144383521259	1
LOC100535114	1.19008702300323	-3.29193347168498	2.03933946721738	-1.6142155460644	0.106480681097887	0.932668146996718
LOC100535115	5.23266530581293	0.120508477638681	1.23375671423531	0.0976760460536764	0.922189537064575	1
LOC100535121	2.65184231154612	0.38705407105702	0.989555353385809	0.391139383696623	0.695694210883306	1
LOC100535130	0.083658533778266	0.138221043768158	5.11521861539172	0.0270215320518756	0.978442560206672	1
LOC100535131	3.21590222748719	-1.00308119053131	1.33306385731156	-0.752462970944441	0.451772689992592	1
LOC100535133	2.25509920589425	-1.77900566417663	0.922297805600048	-1.92888419919768	0.0537452398262536	0.821591758184705
LOC100535160	2.35042509798022	-0.166328076094119	1.54793428489888	-0.10745163907587	0.914430689543422	1
LOC100535162	11.4957228991443	0.790565090292616	2.18235200681299	0.36225370051421	0.71716245345325	1
LOC100535166	6.57693636008444	-0.0614219634275866	0.922548482649978	-0.0665785750914194	0.946917202493228	1
LOC100535167	102.155915062595	0.841524573252422	3.01727882830619	0.278901825498451	0.780320167564452	1
LOC100535167_1	98.1699041935789	2.94919211623069	2.8557771977531	1.03271085662813	0.301739231351335	1
LOC100535167_2	134.869178219419	3.20263665638859	1.90657894820861	1.67978182041595	0.0929997735180189	0.918639074453935
LOC100535170	0.272820519392652	-0.733872103255375	3.25195516076782	-0.225671040028148	0.821457283771711	1
LOC100535191	3.70626296694883	-0.363234361840485	1.12850616720673	-0.321871844741054	0.747549783678048	1
LOC100535200	4.33817533336038	-0.453285001768396	1.05555597086971	-0.429427727451457	0.667611979009764	1
LOC100535208	0.251893554015918	-0.816810470152914	5.11881829587039	-0.159570123989726	0.873219714972143	1
LOC100535208_1	2.32831738531815	-1.55080177395089	2.08448298760543	-0.743974301144282	0.456892022555527	1
LOC100535210	38.1793212245097	-0.125998179004761	0.510841123635959	-0.246648465002107	0.805180293374337	1
LOC100535213	1.0523781776375	0.132554782032339	3.15704869323758	0.0419869298551753	0.966509117394241	1
LOC100535223	0.561357977335494	-1.33518352781271	2.60760719139093	-0.5120339950821	0.608627217699254	1
LOC100535225	1.18704741314726	-1.6077413949367	2.74451766816686	-0.585801073020802	0.558009202577496	1
LOC100535263	0.0660502383191856	0	5.13164046099717	0	1	1
LOC100535278	470.180833697185	0.460132574838219	0.729194920345318	0.631014509289667	0.528031037529408	1
LOC100535282	0.744613280010184	-1.6761002353773	2.46235019241434	-0.680691252016384	0.496066872822834	1
LOC100535303	0.464351189402389	-3.56463097685767	5.10808152871997	-0.697841441413118	0.485276359165338	1
LOC100535312	1.65289886214722	-0.504181655038876	1.3855479298745	-0.363886116220134	0.715943052620205	1
LOC100535312_1	1.49093243831807	-1.16845444970549	1.51509328110643	-0.771209577836821	0.440582718007008	1
LOC100535315	7.05198505908702	0.659891924422132	0.768718961855852	0.858430658233032	0.390654704634485	1
LOC100535316	0.345956890724151	-2.62243476283437	3.67582766993825	-0.71342701516756	0.475581561090923	1
LOC100535321	1.29129059108212	1.5786652856726	1.79351383678094	0.880208032577013	0.378746622809112	1
LOC100535338	68.1528626783435	0.642441055636928	1.36330328119703	0.47123854574225	0.637470395481683	1
LOC100535347_1	0.265109770520958	-2.41018213894713	3.85245019582737	-0.625623179128344	0.531562131632127	1
LOC100535353	7.31576576584297	-0.357382250886996	0.71710170084787	-0.498370385210971	0.618223006277332	1
LOC100535364	3.92941623091517	0.999889782421358	1.46426881363812	0.682859440226029	0.49469566548038	1
LOC100535385	14.0014493153447	-0.853101205153876	0.699670251416349	-1.21929037775572	0.222733999434569	1
LOC100535390	0.709487161994026	-1.21278218041858	3.51745995184425	-0.344789193628973	0.730252857727252	1
LOC100535393	57.4186513623559	-1.81379158766728	0.844691135995287	-2.14728379448438	0.0317706951731365	0.740950199203281
LOC100535396	0.430368434432438	0.0966811812742418	2.96638419368602	0.0325922655197626	0.973999737776435	1
LOC100535405	2.45569805698993	-3.8523553753991	2.0285978237549	-1.89902371494635	0.0575613579907	0.836443813395282
LOC100535415	2.98800485916193	-0.952518321097541	1.4754646095683	-0.645571784589422	0.518556715132833	1
LOC100535417	31.6941819911928	-0.601925447096165	1.07202125055312	-0.561486488057579	0.574465938981176	1
LOC100535423	2.2314793532307	-2.76176641708534	1.91370315479319	-1.4431529833496	0.14897738071732	0.975267274283997
LOC100535428	396.211827682553	-0.0363153543628425	0.878373846946119	-0.0413438474848741	0.967021777696495	1
LOC100535451	25.0095154677909	-0.0863703666876171	0.790277660051373	-0.109291165692325	0.912971553378952	1
LOC100535454	11.4542214426151	0.713594970372964	0.670114885600884	1.0648845230965	0.286928189592404	1
LOC100535468	2.89360476293987	-1.31159905143981	1.07654340017501	-1.21834294021643	0.223093678681876	1
LOC100535476	2.97063063872425	-3.64399765381294	1.50392823576308	-2.4229863946693	0.0153935031820189	0.645523832368538
LOC100535494	12.8078588439893	-1.73180287769007	1.08136021897513	-1.60150414940491	0.109265301715132	0.938617221487836
LOC100535494_1	2.93692280961013	-3.02902840641781	1.73211826249904	-1.7487422608475	0.080335581414206	0.887079367107135
LOC100535496	6.41779660044988	-2.42612862550347	1.29801516485112	-1.8691065337297	0.0616079941931174	0.843114064983644
LOC100535500	0.788889626322717	-0.0870714121165304	2.44967105852966	-0.0355441241032551	0.971645862640587	1
LOC100535506	2.150833719413	-0.801730545894348	1.47824488066386	-0.542353000089066	0.587575350840862	1
LOC100535512	4.83233775931522	-0.448743469383485	0.922703891383256	-0.486335295184199	0.626729458556532	1
LOC100535518	9.40687808281437	-0.615840968499128	0.857420992731281	-0.718248064509583	0.472604346704686	1
LOC100535525	3.68584010450025	-1.71948472372607	1.17384713367213	-1.46482848950445	0.142967716960555	0.965805013377862
LOC100535543	17.8748667345265	-1.18882909825418	1.06855138506342	-1.1125614686126	0.265896816714785	1
LOC100535565	0.43983450446947	-1.76295305329205	3.54083288497597	-0.497892193888167	0.618560029608093	1
LOC100535588	0.178809369861695	-0.685015321592016	3.46531657891859	-0.197677558742926	0.84329734876127	1
LOC100535592	24.4250985466431	-3.01946435839991	1.85347880479575	-1.62907951824819	0.103296186477642	0.931959749988901
LOC100535622	12.8137025764759	-1.900287581029	1.1622314436908	-1.63503370292101	0.102041982621844	0.931065528082059
LOC100535624	0.703347201538513	0.452303107101843	2.24215895645611	0.201726601853751	0.840130464836786	1
LOC100535624_1	0.671058821906227	-2.3376075119464	3.98066005892983	-0.587241180442535	0.557041738724626	1
LOC100535633	14.5149238508021	0.657834031573999	0.77590811533023	0.847824656781714	0.396535629192066	1
LOC100535636	3.13534878532207	-3.73559673067469	2.24446931959905	-1.6643563349496	0.0960412406042791	0.922070410917677
LOC100535636_1	9.54263431206639	-3.3370236104242	1.38166161998473	-2.41522494520842	0.015725494589258	0.64772345546677
LOC100535643	6.30723229847649	0.376889596177967	1.55144897290989	0.242927484409027	0.808061573727936	1
LOC100535654	1.04700847082457	-0.0387598335763747	1.86596565528317	-0.0207719973122939	0.983427535825791	1
LOC100535657	0.674321652522683	-1.75076616963967	2.24036367164932	-0.78146516647933	0.434528956358334	1
LOC100535674	19.4558205834227	-0.197924831858973	0.800341555863185	-0.247300456172748	0.804675705776092	1
LOC100535676	3.74217237434451	0.701883363138355	0.934537190608887	0.751049150522358	0.452623076416179	1
LOC100535691	30.100029304866	0.780597931949273	0.932575596299214	0.837034482831159	0.402573185525682	1
LOC100535694	230.184990205072	1.65716448741709	0.889991931615614	1.86199945027459	0.0626031677189849	0.844481149721728
LOC100535713	5.18540477920787	0.0910348264196768	1.05695727963835	0.0861291446432211	0.931363755628253	1
LOC100535716	15.5738772248705	0.569817633487707	0.613210864704851	0.929236036549956	0.352766775553129	1
LOC100535728	3.10888857440866	-1.02276422832028	1.92415532705241	-0.531539327382179	0.595045096223419	1
LOC100535731	6.93791385537143	-1.44833322719825	1.13563270485644	-1.27535357251035	0.202184123737681	1
LOC100535743	4.53130221208151	-2.90583986110194	1.52859921540822	-1.9009821749293	0.0573043474266027	0.836443813395282
LOC100535756	1.36056592082476	-2.46123132207617	1.79222833827462	-1.37327999424761	0.169665319476338	0.986671975164256
LOC100535760	4.45780383752944	-1.08107042667693	1.20722305714985	-0.895501804968215	0.370518901354299	1
LOC100535765	4.11066141918385	0.10449132344792	0.793642591523462	0.131660428212831	0.895252886680428	1
LOC100535772	14.7371612648337	-1.29755889755985	0.699498549047735	-1.85498440179224	0.0635984540477073	0.844481149721728
LOC100535800	1.54700610649156	-2.55821117495491	3.03920233991823	-0.841737695892845	0.399934793166408	1
LOC100535806	2.4052794900062	-1.0509621361174	1.33516149732906	-0.787142333133343	0.431198550339012	1
LOC100535814	6.42129743047612	0.236807285733493	0.958349419193078	0.247099107059389	0.804831524773964	1
LOC100535819	0.909411092000256	-1.38324692025229	1.58930012699435	-0.870349719828097	0.384109315291974	1
LOC100535838	7.79950791864835	-0.452511777417277	0.831504792665045	-0.544208261225936	0.586298167567818	1
LOC100535847	2.67746993275084	1.12961883447309	2.46905190681426	0.457511173157394	0.647303673232292	1
LOC100535847_1	5.4412089973209	3.31624780720324	2.25685247478261	1.46941275260922	0.141720870449931	0.965380485580228
LOC100535852	0.511718743933971	0.0678779257053853	2.68253328049253	0.0253036658292353	0.97981274995974	1
LOC100535857	1.07015862128183	-1.37485762206957	2.31938224418924	-0.592768882970459	0.553335835101781	1
LOC100535879	4.57838923145655	-0.888521239597283	1.51154460322097	-0.587823368032886	0.556650857294022	1
LOC100535882	2.71101524911375	0.393538834174451	1.34161178369647	0.293332869431241	0.769267731887127	1
LOC100535889	0.79339553322881	-1.08346176894186	2.74630138463561	-0.394516703448272	0.693199597572446	1
LOC100535890	10.4828014566373	-0.622715634688269	0.73343578129879	-0.849039071403833	0.395859551659023	1
LOC100535892	0.457368816667823	-0.85780424809089	3.12387059007775	-0.274596601669578	0.783626177484136	1
LOC100535907	0.464251419623447	-1.76314433788823	4.92399653105739	-0.358071807477412	0.720289576514619	1
LOC100535931	0.255701472617316	-0.621835141489974	5.12411887144676	-0.121354550331578	0.903410214325436	1
LOC100535932	0.617748226164501	1.13914324146176	3.03699949025213	0.3750883874423	0.707594733102716	1
LOC100535941	9.94946848385609	-0.295620797114454	0.73986902509871	-0.399558282731209	0.689481888073453	1
LOC100535945	64.7210171144789	0.474633668028333	0.636792783854527	0.745350261595869	0.456060003842601	1
LOC100535961	0.381262565377052	0.743675305524528	5.10910541644041	0.145558810184554	0.884269686284463	1
LOC100535964	0.246601184683448	0	4.53841728399835	0	1	1
LOC100535964_1	0.719236552352591	-1.40576889199073	3.1610971159622	-0.444709175460696	0.65652993762755	1
LOC100535969	8.97571349688912	-0.652610689803135	0.83370243358251	-0.782786115903244	0.433752722081777	1
LOC100535981	3.16062714405632	3.0776068774974	2.74687100286211	1.1204045891819	0.262541390203836	1
LOC100535981_1	4.32750376904024	-3.49011132314921	3.21653558854583	-1.08505291705075	0.277898218805069	1
LOC100535981_2	5.31039538748161	-2.37080539955585	3.25113233154907	-0.729224515578617	0.46586433734186	1
LOC100535984	0.614013358134931	-1.91533021710795	3.25585389964696	-0.588272777631586	0.556349214627819	1
LOC100535985	2.95005683439929	0.903808934022862	1.8715741738339	0.482913766741832	0.629156966443865	1
LOC100535993	1.11467182327874	1.12393855012414	2.30789766489861	0.486996701464887	0.626260668497437	1
LOC100535993_1	1.99834671085958	-3.1288553273467	1.72725552288709	-1.81146060087094	0.0700695825623165	0.861401232784739
LOC100536005	0.0464123790598904	0	5.13164117091461	0	1	1
LOC100536030	3.56078911433835	-0.19658467932439	0.755915681268619	-0.260061649990473	0.794816219225562	1
LOC100536033	0.495197851833554	0	4.16153110061956	0	1	1
LOC100536038	41.4420810211478	2.23811712455432	2.3374442139864	0.957506113370429	0.338311862236176	1
LOC100536039	2.07605654134734	-0.63004202074535	1.43337160516478	-0.439552463907585	0.660261276086713	1
LOC100536045	4.89371803560102	-0.276227259460758	1.09473536822476	-0.252323317103285	0.800791166640208	1
LOC100536075	3.34701774401111	-0.675621736564748	1.21147713874804	-0.557684264073645	0.577060004884207	1
LOC100536083	2.07175885920815	-2.53295011054841	2.31191005691758	-1.09560927898966	0.273249799264955	1
LOC100536098	0.979152331703636	-2.30764148381461	2.84199868393356	-0.811978378758658	0.416804038007203	1
LOC100536104	1.68475929612925	1.53326514674863	2.48499767382228	0.6170086849177	0.537228997246453	1
LOC100536104_1	2.9478316883579	-4.1468402630884	1.86463640361823	-2.22394041811136	0.0261524532304572	0.713472038911185
LOC100536110	1.18632174190639	-0.26206415712279	1.96656401105744	-0.133259917119034	0.893987826317781	1
LOC100536112	14.1513347957868	0.691465671403716	1.47931490152195	0.467422906841755	0.640197336924133	1
LOC100536119	4.94268179685986	-0.0682792439678229	0.936140737288158	-0.0729369433976523	0.941856295639513	1
LOC100536129	35.8006603447494	-0.647274269818838	0.371654942070205	-1.74160006110337	0.0815784506680008	0.887119575344334
LOC100536129_1	5.87756483756721	0.10660788679742	1.47878755757878	0.0720914145179645	0.942529158670827	1
LOC100536148	0.0917792039119863	-1.10258372925493	5.12826838235906	-0.215001175259812	0.829766402262616	1
LOC100536156	78.5428518046448	0.707089612115994	0.873342800200879	0.809635817634674	0.418149515982714	1
LOC100536170	0.320218913974082	0.0070365778738365	4.37431886318888	0.00160861109898761	0.998716514593312	1
LOC100536174	1.57428739609653	-1.35416112692248	1.32504794392441	-1.02197141856758	0.306794428097512	1
LOC100536175	3.32050440265196	-2.79005258645263	1.50938817936462	-1.84846590466019	0.0645349723389149	0.844481149721728
LOC100536182	13.4563016911093	-0.367867726721283	0.937294504627641	-0.392478271135736	0.694704863235551	1
LOC100536187	4.37152489983393	-1.55859982046194	1.39342417067383	-1.11853938898464	0.263336693532667	1
LOC100536192	0.766453610859966	-1.73734565438348	2.82263318245261	-0.615505289594123	0.538221077128151	1
LOC100536197	3.84775811543944	-2.71296408899321	1.6554892170882	-1.63876880682132	0.101261417884685	0.929123898499538
LOC100536206	0.889740388568892	-2.28722165787963	2.49097642465995	-0.918202852197555	0.35851267573077	1
LOC100536206_1	0.517979548375371	0.414763775084703	4.26671689713752	0.09720911536525	0.922560329316517	1
LOC100536213	3.51729993068674	-1.91110816373015	2.1789791830358	-0.877065819907262	0.380450888525556	1
LOC100536213_1	7.67860474417949	-0.566655660756819	2.00489067944059	-0.282636687659663	0.777455353819653	1
LOC100536252	46.1620087608533	-0.281169980525945	0.834728856868085	-0.336839895029985	0.736237596802649	1
LOC100536293	0.0745421274665179	0	5.13164117091293	0	1	1
LOC100536312	1.01949588442977	-0.906402366341688	2.69716507804095	-0.33605743071538	0.736827558780435	1
LOC100536316	1.96406635130752	-4.28007480609651	2.07273124618196	-2.06494441282754	0.0389282601627011	0.770499624639713
LOC100536326	0.384875549977565	-0.797194820001252	3.72798815062365	-0.213840491919989	0.830671447242121	1
LOC100536326_2	0.155951838934293	0	5.13163994829916	0	1	1
LOC100536344	4.8955021105484	-0.342114243772541	0.802713033522326	-0.42619744477218	0.669963979263556	1
LOC100536348	4.17558957041043	-0.563407876010224	0.934622202940994	-0.60281884406056	0.546629209362214	1
LOC100536359	3.67294721399186	-0.913745519686315	1.23015729840814	-0.742787545030807	0.457610317256272	1
LOC100536361	2.2262095888943	-4.42230018788156	5.09945976473711	-0.867209546089937	NA	NA
LOC100536376	3.09435341173918	-3.4938102157865	2.0332097753975	-1.71837173815645	0.0857288318949633	0.901869511405444
LOC100536376_1	0.308654902673705	-1.72242510724643	3.23028403496716	-0.533211658356212	0.593887072139029	1
LOC100536377	5.87450945147827	-0.0331230708321504	2.04798759425414	-0.0161734724004583	0.987095998653602	1
LOC100536410	0.553169961431572	-1.7968390761122	3.7163727718166	-0.483492692051419	0.628745947450306	1
LOC100536422	7.63083692438451	-0.641001626524596	1.10446531636159	-0.580372798519584	0.5616632446125	1
LOC100536431	9.53717476899883	-1.24574774244531	1.11244554090559	-1.11982806945426	0.262787035329075	1
LOC100536441	3.49302136527217	-3.08600923358661	1.50383259000313	-2.05209625998342	0.0401603083541603	0.774236219546777
LOC100536453	1.94382711279186	0.792783981195068	1.69143841192092	0.468704018785246	0.639281213977392	1
LOC100536462	0.352862713041483	1.09515657289863	2.7500820108479	0.39822687780899	0.690462955251268	1
LOC100536464	0.935741760311117	-3.20806595722394	2.43790463353736	-1.31591117761202	0.188203856661599	0.999812190733203
LOC100536469	17.0273783308713	-0.277555732104615	0.719530358326686	-0.385745686603257	0.699685023539753	1
LOC100536487	0.138580754668113	0	5.13164066234224	0	1	1
LOC100536500	0.224454586138533	0	5.13164077976691	0	1	1
LOC100536501	7.14771301700214	-0.426134485570021	1.17911107079239	-0.361403175770073	0.717798074289972	1
LOC100536501_1	0.969756246507344	1.8303227776183	3.49145321542767	0.524229501209026	0.600118924202115	1
LOC100536505	10.758017684655	-2.80882605003855	1.13194516963727	-2.48141528881529	0.0130861810891072	0.627577851057818
LOC100536506	1.11236261783523	-2.08185775517699	2.4601930788531	-0.84621722297809	0.397431575651592	1
LOC100536506_1	0.924630539176555	-1.17286494025776	1.95001819905494	-0.601463586763537	0.547531257764157	1
LOC100536511	12.3208687116097	2.15052522306189	1.20313972867333	1.78742765433673	0.0738683953037713	0.872037814971221
LOC100536511_1	3.96980103484857	0.106496064269933	2.00797630360445	0.0530365144642225	0.95770281430642	1
LOC100536511_2	10.9735860256848	0.31805426009462	1.10875364140138	0.286857466093751	0.774221459474999	1
LOC100536537	0.46059467782646	0	3.52008631842051	0	1	1
LOC100536547	0.823049306295721	-0.955237836316416	2.19473349299875	-0.43524092531674	0.66338755955525	1
LOC100536572	2.27752804848333	-3.03921162960422	2.33131115636788	-1.30364907374236	0.192353260462051	1
LOC100536575	4.16537915432828	0.689879944660879	1.01441704454837	0.680075269208455	0.49645680273171	1
LOC100536577	0.230673973079741	-2.36861187350378	4.58009171651602	-0.517153808287825	0.605048794137009	1
LOC100536580	6.02437495856144	1.31347797715408	1.3260790481505	0.990497496349113	0.321931012289569	1
LOC100536587	9.08976673687921	-0.306245883313505	0.567517021762927	-0.539624137373337	0.589456267131778	1
LOC100536595	10.9009887228269	-0.994548386794847	0.467916987595562	-2.12548040178116	0.0335465476810242	0.746308538072182
LOC100536607	18.1651636167614	-0.292839156915174	0.717891999203418	-0.407915337181793	0.683335832337071	1
LOC100536608	1.03076272853201	0.473208164343819	1.76214686838684	0.26854070613139	0.7882831461322	1
LOC100536609	1.48302732087315	-3.15610066392824	2.54506552228369	-1.24008621243522	0.2149435080669	1
LOC100536618	4.45767112930777	0	5.13164115511798	0	1	1
LOC100536629	0.561137342301235	-1.73061952479935	2.05664446855843	-0.841477246678616	0.400080626579767	1
LOC100536630	2.1065120474877	-3.94784996501997	1.71012319321284	-2.30851787794485	0.0209703496424072	0.687714001449244
LOC100536643	1.00958644175985	-0.548543507893719	2.35575866727842	-0.232852165849163	0.815876203578532	1
LOC100536647	6.43025965397898	-0.397724832456482	0.74833206972366	-0.531481742595037	0.59508498980082	1
LOC100536648	0.0455713871882642	-1.10257831269126	5.12826908451401	-0.215000089605428	0.829767248698296	1
LOC100536649	0.913214002653573	0	2.6643508969989	0	1	1
LOC100536657	32.9545992795952	-0.525056253187347	0.723858622991055	-0.72535746140284	0.468232762597432	1
LOC100536660	11.4545979319852	-0.00952692017390435	1.2037347897822	-0.00791446775051516	0.993685234299851	1
LOC100536670	1.00635461810318	-1.44338078663942	1.89794896795658	-0.760495045445521	0.446958729699699	1
LOC100536671	1.45204081876294	-1.65819352705677	2.49217297324617	-0.665360528686297	0.505819924625532	1
LOC100536673	34.9414613123869	-0.500195347420573	0.571318360654376	-0.875510716735341	0.381296081717108	1
LOC100536676	1.70921505082189	-4.29849831647098	1.88636284780183	-2.27872295167391	0.0226835395053851	0.693604333235772
LOC100536698	1.37899420382889	0.433707766640442	2.08392847321989	0.208120274862562	0.835135056705098	1
LOC100536708	2.99836122404092	0.844066064858753	1.98387650251354	0.425463008301845	0.670499182435879	1
LOC100536716	4.41960625646603	-2.62013437858468	1.46687142458637	-1.78620589007895	0.0740659277589888	0.872037814971221
LOC100536726	10.2559734138365	1.37849226696957	1.09659048611991	1.25707115319513	0.208727871673121	1
LOC100536730	2.04240030414103	-2.06080137228289	1.575399576383	-1.30811344828106	0.190834832714736	1
LOC100536746	0.999697532514584	-0.377768176900438	1.27834386965344	-0.295513739196677	0.767601458384523	1
LOC100536757	17.2916302361657	1.08715320455347	0.623422942703475	1.74384535775829	0.081186058885435	0.887119575344334
LOC100536761	7.59526711764437	-3.06598685332022	1.10166074206699	-2.78305900922608	0.00538490112489572	0.521427304487314
LOC100536766	2.90079772297449	-1.73484411107658	1.72223010557905	-1.00732422773047	0.313778990719065	1
LOC100536777	15.0915251323612	-0.0612586183783074	0.590844508608456	-0.103679762586915	0.917423487204775	1
LOC100536782	1.32109478573224	-1.05315391465977	1.91360452293615	-0.55035087032709	0.582078739155865	1
LOC100536790	6.0406801672479	-1.05251252566751	0.926311699103111	-1.1362401302786	0.255856079565317	1
LOC100536800	11.4118361903782	-2.01994186674534	1.13157965907894	-1.78506378277381	0.0742509716841212	0.872037814971221
LOC100536819	1.4424002998012	-3.8982478749722	2.65974761225926	-1.46564578421068	0.142744811331673	0.965380485580228
LOC100536819_1	0.530232938193777	0.681596348633892	4.70573675697584	0.144843705424764	0.884834274121526	1
LOC100536834	0.225437393097456	0	4.49836646683494	0	1	1
LOC100536860	427.798305329633	1.89878658819936	1.96952885168318	0.964081631287926	0.335005001166976	1
LOC100536865	18.4723599267085	0.448527081383319	1.05730370516845	0.424217828038216	0.671406960106467	1
LOC100536887	2.07341579551642	-1.18513171694949	2.20629574165745	-0.537159046528903	0.591157757195036	1
LOC100536900	1.24895522273926	-0.293585546232589	1.37761118439835	-0.213112051903679	0.831239564507496	1
LOC100536908	4.95063677145494	-1.60186885563932	1.10963079320899	-1.44360526532146	0.148850042990244	0.974985742503942
LOC100536910	1.67687434884313	-3.16103950094835	1.80866807240638	-1.7477167586326	0.0805130854357836	0.887119575344334
LOC100536913	2.46294161700169	-1.61114822159757	1.10547834274598	-1.45742178683981	0.1449999866915	0.968083698353269
LOC100536922	11.171939567534	-0.885726872104102	0.815268412333197	-1.0864236350937	0.277291609545554	1
LOC100536923	4.12318324843983	0.301111816135076	1.00806855432398	0.298701725039924	0.765167640721436	1
LOC100536924	0.486558336775919	-2.60370367616334	2.49299432549417	-1.04440818398061	0.296296578812033	1
LOC100536927	0.520821477885511	-3.14475473329891	2.64987506913315	-1.18675584744742	0.235323939188701	1
LOC100536937	0.701225241433081	-1.48262988308129	2.22414999082692	-0.666605170153143	0.505024365776412	1
LOC100536939	2.51125038806668	-0.0938921879151597	1.77966304554058	-0.0527584073571858	0.95792440143963	1
LOC100536949	17.1377318639914	-0.800030852060742	0.915040054474861	-0.874312384630942	0.381948156647028	1
LOC100536949_1	2.18716571979864	0.18284162260661	1.72583884934041	0.105943624270881	0.915627081648132	1
LOC100536965	0.15608788815334	-0.00554313592741403	5.11706958617305	-0.00108326373797852	0.99913568075723	1
LOC100536965_1	0.872145058987416	-0.890706375490286	2.81003051266185	-0.316973915933229	0.751263394553225	1
LOC100536981	16.855100578458	0.318702616493219	1.04907437676664	0.303794109885226	0.761284754427537	1
LOC100536983	3.58100894189174	-2.9293551222628	1.44390371434871	-2.02877455965554	0.0424812576359604	0.780347454965309
LOC100536989	0.339533387340033	-2.0203446416668	3.651500919754	-0.5532915603929	0.580063779164165	1
LOC100536995	1.4699852490721	-0.215876204160462	1.37354950365579	-0.157166671886156	0.875113493810504	1
LOC100537001	1.29965388570367	-0.311110791126612	2.75117639804717	-0.113082822078382	0.909964893623647	1
LOC100537023	0.292667525889974	0	5.13164032142593	0	1	1
LOC100537030	0.464318088447466	-2.09143102299675	3.21850373224549	-0.649814695581416	0.515811925230577	1
LOC100537032	5.20529846264814	-0.323032340217566	0.892786253058158	-0.361824948705301	0.717482847175626	1
LOC100537077	13.4325027459841	0.503968458942184	1.07936770800001	0.466910817515563	0.640563685500752	1
LOC100537082	0.850372580856414	-1.35812829767226	1.81029626990313	-0.750224325295073	0.453119610632923	1
LOC100537098	1.86669409696229	-2.11585772259212	1.35890993328229	-1.55702572390615	0.119464378111535	0.94550585052775
LOC100537101	0.0965794078845302	-1.10258372925403	5.12826838235918	-0.215001175259631	0.829766402262757	1
LOC100537134	0.136245568247058	-0.585564240819219	5.10278534902827	-0.114753845354426	0.908640233364902	1
LOC100537138	11.2016754804188	-2.07137814701719	1.01105277003585	-2.04873396167416	0.0404881363713552	0.77461834131356
LOC100537147	1.06063874122777	-0.073975987675756	1.58675764514856	-0.0466208484338703	0.962815415448262	1
LOC100537163	6.87888800816975	-1.51243275337457	1.31907136420874	-1.14658902801807	0.251551513248499	1
LOC100537170	5.11855930475726	-3.84318916358796	1.45534936665852	-2.64073304433554	0.00827268756209556	0.567872260815064
LOC100537178	42.6908120867234	-0.631044383438736	0.729637249847487	-0.864874132413936	0.387107876785491	1
LOC100537262	1.34037829451119	1.8346743702803	1.73127303880843	1.05972560604481	0.289269450066538	1
LOC100537263	3.89234012015445	-2.52194650067468	1.27387100896824	-1.97975029097907	0.0477315944950724	0.802159650538745
LOC100537264	4.34775359393274	3.94294052029417	2.52663069838345	1.56055276412848	0.118629311271879	0.944522559990283
LOC100537265	0.444788370437504	-0.251895728489514	2.81890048787139	-0.0893595675240474	0.928796155317731	1
LOC100537272	1796.00263627604	-0.248785527294776	1.3019586614485	-0.191085581026043	0.848458544165229	1
LOC100537277	5.195338075874	-3.50548425943046	1.80064949536734	-1.94678879395977	0.0515600609838473	0.813166537951215
LOC100537297	0.124236502901482	0	5.13164077770686	0	1	1
LOC100537317	2.40073206563676	-0.874936663052291	1.05790789932914	-0.827044266903692	0.408211971636997	1
LOC100537321	1.70012605726441	-3.33812291049212	1.99277298683979	-1.67511449248709	0.0939117700102656	0.918639074453935
LOC100537342	4.45933702121044	-1.16405072554105	1.35577742328404	-0.858585417893609	0.390569286027454	1
LOC100537361	7.7760441845929	-2.56873448729045	0.95940781333931	-2.67741668514218	0.00741923018952772	0.559786792728149
LOC100537363	8.3834691698342	-2.52870790819412	1.13754858594251	-2.22294497082863	0.026219510851739	0.713472038911185
LOC100537368	0.923048062274212	-0.941287483129323	1.46313152763504	-0.643337571059512	0.5200050823833	1
LOC100537369	2.05939999511239	-3.77855185153344	2.32464986747072	-1.62542837285195	0.104071314391288	0.932287603032964
LOC100537377	13.1423079553967	0.0254734207889062	0.659145848295047	0.0386461067073333	0.969172541892921	1
LOC100537384	22.2787822326361	-1.27841983516074	0.934282251500589	-1.36834434466395	0.171204316359844	0.989031768891153
LOC100537389	1.18581376909661	-1.25908421134142	2.08813250695815	-0.602971414479612	0.546527705826548	1
LOC100537396	5.81252351404683	-2.41386993065776	1.89849304243699	-1.27146630337881	0.203562807835627	1
LOC100537399	17.1545286020962	0.634200346425619	0.896020667906002	0.707796559992018	0.479071602929422	1
LOC100537401	2.01892399874328	-2.08344195516769	2.12303811927582	-0.981349291965785	0.326420522889673	1
LOC100537404	9.6208966850862	0.152873658877865	0.581478152302757	0.262905249788763	0.792623609871758	1
LOC100537407_1	0.465374921908896	0	5.13164117089926	0	1	1
LOC100537428	7.30338402526991	-1.03211572917649	0.989568515416057	-1.0429957229819	0.296950273642216	1
LOC100537431	0.688404649289743	0	2.95594561945464	0	1	1
LOC100537432	0.60135190425955	-3.30339196088493	4.03257955109085	-0.819175894494462	0.412686065956379	1
LOC100537437	0.184138559888701	-1.20059286424877	3.37764134133913	-0.355453034505069	0.722250223596091	1
LOC100537439	3.16534069857185	-2.61813982551215	1.66235765851068	-1.57495579372357	0.115266648735358	0.943440776160436
LOC100537443	7.42422544459056	0.32757332332001	0.912235588648168	0.359088515506655	0.719528872751945	1
LOC100537450	1.11636788716891	-2.37219900960587	2.64201852932	-0.897873721656459	0.369252875827962	1
LOC100537452	4.89935044901287	1.93327331942124	1.07894129930863	1.79182437511666	0.073161102980746	0.870723541620668
LOC100537455	0.0268247600596739	-1.10257831266769	5.12826908451706	-0.215000089600704	0.829767248701978	1
LOC100537475	2.64193409763164	-5.57683727508722	3.23141462815609	-1.72581915873466	0.0843799519678932	0.896770061732684
LOC100537499	4.20114316211532	-1.46819057227401	3.27080923505314	-0.44887685791622	NA	NA
LOC100537499_1	11.941109890291	0.843369055497364	3.56376642600929	0.236651046864979	0.812927515139113	1
LOC100537502	0.649834693161588	0.213281637453273	3.37091657624464	0.0632711111738276	0.949550619601383	1
LOC100537504	0.35730883457599	0	3.65712506280198	0	1	1
LOC100537504_1	0.538918813565456	-2.27557602145744	5.1055107787486	-0.445709767361455	0.655806908230012	1
LOC100537530	1.51390769264858	-2.80878363577139	2.65617174706673	-1.05745558014958	0.290303716991155	1
LOC100537538	2.83295457774584	1.03540002917893	1.06056237405149	0.976274526149325	0.328928440082549	1
LOC100537549	11.4275323610107	-2.39833654795206	0.965008198767545	-2.48530173216671	0.0129441669155685	0.6239317216195
LOC100537553	9.31639668817022	-2.82300100207481	1.46175745601251	-1.93123762800951	0.0534536726808408	0.821003114741933
LOC100537554	2.8606507414215	-2.27631098169877	1.89710116497417	-1.19988908537187	0.230182419458272	1
LOC100537556	5.82559072895576	0.0832523636647686	0.990213097245323	0.0840751994660227	0.93299664277457	1
LOC100537572	1.42439517403947	-2.56852066927972	3.88957502853481	-0.660360232271255	0.509022685832735	1
LOC100537584	2.02349221046833	0.756569514953693	1.63154003227283	0.463714956414369	0.642851980135838	1
LOC100537585	7.36839040323783	-2.28772127855293	1.97418943402531	-1.15881548098874	0.24653140582926	1
LOC100537594	1.72445504141899	1.41602036146344	1.47527740355384	0.959833288337738	0.337139125740591	1
LOC100537597	104.766003765045	1.7515338652167	1.72250828702661	1.01685076258193	0.309224429312701	1
LOC100537610	1.88684350489545	-0.333223336760843	2.06243693015627	-0.161567770576914	0.87164623914765	1
LOC100537613	25.2513040172483	0.14846468661351	0.459581346737263	0.323043325555999	0.74666243053917	1
LOC100537640	0.603454847158195	0.0533629712493113	2.69778679378593	0.0197802774378714	0.984218651130752	1
LOC100537649	2.53369026281504	0.552516878648547	2.90932080483214	0.189912668871326	0.849377564813452	1
LOC100537673	3.66324103497936	-3.38247507244323	1.7046832123734	-1.98422501488348	0.04723076110367	0.802159650538745
LOC100537679	0.397575852750154	-0.90509724892232	2.60827793874175	-0.347009509791332	0.728584174402793	1
LOC100537681	1.77650859996098	1.38183790185205	1.40508767685012	0.983453150019657	0.325384462545795	1
LOC100537702	0.134253690590549	-2.01004154682402	5.12511695278729	-0.392194278753163	0.694914671100703	1
LOC100537706	2.33178968969405	-4.7955476357568	2.08827430581203	-2.29641653034277	0.0216520767056954	0.692219210792202
LOC100537708	6.25145577554092	0.486912850624374	0.903513908957113	0.538910188097045	0.589948827000508	1
LOC100537716	1.33211397802174	-0.100134083636478	2.48150591004109	-0.040352143926516	0.967812382761516	1
LOC100537721	0.512104883922759	-1.08956074130823	3.15402249765616	-0.345451163432699	0.729755218881973	1
LOC100537733	17.070598716978	-0.350835758124826	0.753823273025364	-0.465408499152323	0.641638948896267	1
LOC100537744	0.746912179705511	-1.08849109511211	2.52059674154608	-0.431838650415953	0.665858686200232	1
LOC100537764	3.99115901241627	-0.183286061050426	1.60962550048208	-0.113868760774188	0.909341829750556	1
LOC100537765	7.11415337569067	0.904222030944741	1.4178702274138	0.637732574859155	0.5236477769166	1
LOC100537771	2.59615710302083	-4.42606015129782	1.8762319133812	-2.35901549255791	0.0183234907754285	0.664866440786029
LOC100537796	0.540149981317678	0	4.00368023949022	0	1	1
LOC100537797	0.233714881506551	-0.459107780605459	5.1229921167936	-0.0896171163528565	0.928591482254715	1
LOC100537803	0.501672639130945	-1.68514135730543	2.78061073810575	-0.606032816536345	0.544492961861609	1
LOC100537809	9.01962196651795	-0.409480268148122	0.835409915145113	-0.490154905663281	0.624024287915356	1
LOC100537813	3.55274554037734	-1.11948860397344	0.908202847362591	-1.232641592376	0.217709511986347	1
LOC100537815	4.49552148950117	-1.78790207875147	2.23772413218093	-0.798982346858343	0.424300648175476	1
LOC100537815_1	0.820867164493504	-0.152269413395852	3.30229880090198	-0.0461101258778464	0.963222475310733	1
LOC100537816	0.919570697064427	-1.81190519146109	2.21168066624426	-0.819243582093594	0.412647454101947	1
LOC100537840	81.5484177949249	0.188781717964341	0.53187653786012	0.354935223734177	0.722638119521932	1
LOC100537842	4.09013280251079	-1.13883696482693	1.48820774429528	-0.765240584987153	0.444128296606666	1
LOC100537845	6.96114927942503	1.90977855710049	0.993248063506701	1.92276091670186	0.054510082535694	0.826121532810199
LOC100537850	12.8749613281634	-0.21921704174267	0.488106476245823	-0.449117257014771	0.653347072224971	1
LOC100537853	13.3796480216481	-1.4117098045563	0.870570777879393	-1.62159107613864	0.104890934667294	0.932668146996718
LOC100537855	1.76311115253718	-2.79863236853513	2.15736946913562	-1.29724296583118	0.19454760152066	1
LOC100537860	55.7640694740603	-0.555746260034933	0.614170317946377	-0.904873198517963	0.365532567236782	1
LOC100537873	2.48197023369459	-4.56322969171785	2.08416695106575	-2.18947416347065	0.0285623944167483	0.725042779824847
LOC100537874	1.21346427686527	-0.919410536188431	1.52810875584005	-0.601665642366536	0.547396724487919	1
LOC100537890	6.15618138583664	-3.11178222396585	1.65223534821285	-1.88337710322668	0.059649281063188	0.840379079197688
LOC100537891	1.60753028783367	-2.05398650308413	1.77754846728176	-1.15551645476373	0.247878998244369	1
LOC100537930	2.55259678136473	-0.547691253353625	1.21371891176555	-0.451250489750481	0.651809023914694	1
LOC100537938	7.37239706598868	0.182070811124561	0.975635848266393	0.186617590413557	0.851960473883609	1
LOC100537940	0.265572828468523	-2.31257982404322	5.10508584068965	-0.452995286702331	0.650552135465082	1
LOC100537940_1	1.64993172266287	-2.24309984340844	2.29102724687486	-0.979080386961002	0.327540261653552	1
LOC100537949	1.67015299873919	0.32061468362442	1.39999075858181	0.229012000014345	0.818859589300871	1
LOC100537963	3.44488799206992	-0.02487901695673	0.842299336390666	-0.0295370254752177	0.976436289755449	1
LOC100537972	125.989059104472	0.702004445302199	1.56032444469581	0.449909278604591	0.652775856929275	1
LOC100537985	0.836499548731852	-3.93720187414555	2.8980339666696	-1.35857685569854	0.174280713264944	0.990019205826907
LOC100537993	63.5123149221015	-0.494899987324884	0.699663812480509	-0.707339694431703	0.479355403417512	1
LOC100538006	0.589389748205765	1.490879129401	3.53906518738815	0.421263540076604	0.673562650772725	1
LOC100538023	4.42397927311743	-5.96972357045378	3.01703737001974	-1.97867074162715	0.0478530891927595	0.802159650538745
LOC100538023_1	19.8456044447985	5.61149563709773	2.59746934075334	2.16037030699667	0.0307440141909219	0.740950199203281
LOC100538037	5.91247998986807	-3.41059632940495	1.11476030005659	-3.05948850997996	0.00221715292243716	0.403389627719747
LOC100538044	1.42557059367368	0.454639045277038	1.94317938887817	0.23396658480384	0.815010920197538	1
LOC100538052	2.27610694054545	1.85708389910653	1.20158936791537	1.54552291214791	0.122219831235848	0.94871397757359
LOC100538089	13.146236756779	0.572566461262898	0.980070878854013	0.584209237940417	0.559079547068932	1
LOC100538090	1.30622321304401	-0.167050344482547	2.01010070541088	-0.0831054603547342	0.933767684133001	1
LOC100538098	4.30630071101288	-3.52068852889214	1.26323066081674	-2.78705119983063	0.00531900744388122	0.518283604069559
LOC100538118	7.72557645665432	-0.0269294268942215	0.922539172233498	-0.0291905511491988	0.976712617114675	1
LOC100538121	10.6112705841324	-0.532663918324626	0.766877894172338	-0.694587655182719	0.487313750808907	1
LOC100538136	2.88275442984028	-2.85834320592017	2.23260360566836	-1.28027348816562	0.200448968361222	1
LOC100538142	1.93034000511462	-1.8197962194482	2.11546813823152	-0.860233338692355	0.389660430606812	1
LOC100538151	7.56057544769816	-0.829818460903852	1.07316741688463	-0.773242317878779	0.439378985950279	1
LOC100538158_1	0.360963967129625	-2.35512886812529	3.70490261279158	-0.635679021627707	0.524985652516204	1
LOC100538160	5.81254064539327	-0.632012097360601	0.762472260472813	-0.828898479491814	0.407161855851455	1
LOC100538170	0.796584276124917	-0.182154615631463	3.0330876860615	-0.0600558356649402	0.952111164469921	1
LOC100538177	2.95443553000558	-3.99965100772488	1.82880456453213	-2.1870303067338	0.0287403116335855	0.725042779824847
LOC100538179	52.4951461433067	-0.951481204703574	0.525931861465454	-1.80913398563147	0.070430190318432	0.861401232784739
LOC100538188	1.59117667155336	-2.9388381757583	2.86783704363582	-1.02475772892328	0.305477516357322	1
LOC100538208	2.01504647535844	-0.183044198891235	1.53838835359177	-0.118984389386379	0.905287723381531	1
LOC100538212	5.54521674929681	0.225729048669141	1.23746743482906	0.182412112283441	0.855259321045129	1
LOC100538221	0.717672477185524	-1.95737166138009	2.52579353598556	-0.774953151749327	0.438367342848733	1
LOC100538233	2.90168509073255	-0.144154453082997	1.40997003502841	-0.102239373533987	0.918566675922139	1
LOC100538242	0.939377825004682	-4.18078532598172	2.16897979466715	-1.92753539533239	0.0539129413567565	0.8229748391686
LOC100538242_1	0.943065983795171	-0.889415587663172	3.97334658381179	-0.223845458457319	0.822877556599526	1
LOC100538248	3.58426816013397	-1.83512169411507	1.21353939249643	-1.51220611828673	0.130481435053053	0.957838405607232
LOC100538255	4.53874064064309	-0.692539370836306	1.06438804528764	-0.650645574142233	0.515275303912862	1
LOC100538256	13.8354000336788	0.288790863254297	0.984409939328268	0.293364432556785	0.769243608749249	1
LOC100538279	9.83983294461437	1.78144658816542	0.961717546130968	1.85235945349261	0.0639742235834228	0.844481149721728
LOC100538283	3.48131532686831	-0.34373733200578	1.47460667849573	-0.233104418295753	0.815680324100752	1
LOC100538283_1	2.72948664938448	-1.57949177612217	2.24908032402421	-0.702283399685802	0.482502443655838	1
LOC100538283_2	0.454495697636859	-0.620460466627938	4.93261524865451	-0.125787322819712	0.899900276986837	1
LOC100538302	4.57760426162012	-2.03827373780483	1.52761553208239	-1.33428450745479	0.182110632984677	0.994509105432419
LOC100538327	0.335057864345562	-1.09499608927116	3.68601075616877	-0.297068066727318	0.766414543505719	1
LOC100538332	9.93551768421675	0.146467193808165	0.941239941927055	0.155610899287056	0.876339733217569	1
LOC100538333	2.91373029236711	0.912530960524259	1.16175080709817	0.785479084627098	0.432172728533797	1
LOC100538336	5.15979136932319	-5.25398900893061	1.59878619271297	-3.28623616646023	0.00101535841619224	0.364666730173214
LOC100538338	1.35501060759134	-1.78725715443593	2.93845146797247	-0.608230959032696	0.54303430414662	1
LOC101882006	0.135203118887215	0	5.13164047294183	0	1	1
LOC101882012	19.4531948776302	-0.442959779691671	1.07798982219991	-0.410912766122132	0.681136501158877	1
LOC101882015	0.753567304915943	1.13094825636529	2.86895265597388	0.394202481525922	0.693431553734033	1
LOC101882020	0.720063731465873	-0.956326381046237	2.27413312198329	-0.420523482905089	0.67410307822061	1
LOC101882029	55.0775499503677	-0.71639220094942	0.772621846363737	-0.927222294219409	0.353811129831711	1
LOC101882031	0.571772127422002	0	5.13164117089571	0	NA	NA
LOC101882032	0.560319424641049	-1.39009696	2.24247210400885	-0.619894872946213	0.535327001473373	1
LOC101882033	0.51196553387863	-2.59471935710929	5.11934579956991	-0.506845885919112	0.612262957450129	1
LOC101882049	17.5789553898587	-0.0736894425500698	0.426437999461918	-0.172802242396437	0.86280687438408	1
LOC101882060	16.9814149735334	0.333698823246247	0.802674908827865	0.415733467654474	0.67760504848513	1
LOC101882062	5.86013341582207	-2.40912171419521	2.41404595845317	-0.997960169631103	0.318298673144639	1
LOC101882063	1.73286246324223	-0.309906983978234	1.81478701873876	-0.170767688317284	0.864406436816279	1
LOC101882067	1.1488287640447	-1.3412177580733	2.03575958879625	-0.658829149303607	0.510005486775694	1
LOC101882069	9.54631364480633	-1.60482559682547	1.50249384718986	-1.0681079325729	0.285471828025546	1
LOC101882070	1.0047743347681	0.963309730383924	1.79237137360909	0.537449852506971	0.59095691551988	1
LOC101882071	24.9803027602073	-1.9520730398288	0.972794487539633	-2.00666540038269	0.0447853024823038	0.790195062876218
LOC101882072	1.80202585323332	-1.72667248225473	1.88484618360574	-0.916081374317546	0.359624216072521	1
LOC101882073	3.00103572413167	1.08022933712994	2.44356312523979	0.442071385826767	0.658437549727677	1
LOC101882074	0.29899873108916	-2.936449276946	3.68308160951704	-0.797280535233932	0.425288122335143	1
LOC101882086	12.6026315437972	0.446310134978916	0.671844107875749	0.66430609384976	0.506494421578403	1
LOC101882091	0.133094785380018	-0.743195804884009	5.12504458598393	-0.145012554020801	0.884700959888384	1
LOC101882092	8.98632974451264	-1.58169488825696	1.18870323275157	-1.33060535605317	0.183318899215294	0.996155446192491
LOC101882111	6.08606981874129	-0.346991706692425	0.830246079705543	-0.417938386189658	0.675992165990198	1
LOC101882114	0.218786074286075	-2.68446690506241	3.7342803192455	-0.71887128859271	0.472220228329709	1
LOC101882118	4.3241212563386	-2.84462112075067	1.06811419384146	-2.66321816258245	0.00773972169235145	0.565036579906288
LOC101882122	5.00114795481478	-2.20788230610252	0.964323139923089	-2.28956686269979	0.0220464377799007	0.692473955948531
LOC101882124	19.251066181718	-2.43918868938785	1.25787958920785	-1.93912733008406	0.0524858355630923	0.818004243878309
LOC101882134	3.15371159578086	2.3695909992026	1.57848530455671	1.50118027222816	0.133308941041797	0.961394330315226
LOC101882140	4.15806668452263	-4.2089330532412	2.09357529892895	-2.01040442891853	0.0443884021210285	0.78827347423719
LOC101882145	5.12462920236039	-0.735369836762262	1.2732314574002	-0.577561787755236	0.56356001185643	1
LOC101882148	1.80776752946501	2.48574487389732	2.81648794765987	0.882568972454738	0.377469198819024	1
LOC101882149	3.51649825057868	-1.52652571773245	1.53489992674651	-0.994544133550254	0.319958030359013	1
LOC101882151	32.1718775168735	-0.134399935645937	0.58210637808922	-0.230885523170366	0.817403737744847	1
LOC101882153	0.667350270910658	-0.485968864790536	3.40477220085724	-0.142731682509679	0.886502093864942	1
LOC101882154	1.75208840685711	-1.6085017411634	2.25043050360998	-0.714752905536589	0.474761740220991	1
LOC101882159	1.7130299791562	0.100686741592434	2.06634950075002	0.0487268690779986	0.961136962876426	1
LOC101882161	0.799807176305074	-2.80373863796234	1.73338525836201	-1.61749306707026	0.105771891004129	0.932668146996718
LOC101882164	1.16843172805549	-3.72994741917212	2.67292283035134	-1.39545645568894	0.162878237023532	0.982534362236487
LOC101882166	1.01816653467126	-1.61117717806971	1.95387327839899	-0.824606793020843	0.409594863521163	1
LOC101882178	1.48324996718106	-3.0752016771711	1.55501338773634	-1.97760463120368	0.0479733264119728	0.802159650538745
LOC101882181_1	3.53174064880369	-4.28593789783078	1.82060544211081	-2.35412780753949	0.018566226249881	0.670699800146086
LOC101882185	0.358446995164277	-2.0393476727243	3.25335111003135	-0.626845244718961	0.530760682280125	1
LOC101882195	10.9711852263289	-2.44873891307675	0.999001990657761	-2.45118521882469	0.0142386664764533	0.635767142029795
LOC101882201	0.084359822078656	0	5.13164117091595	0	1	1
LOC101882201_1	0.68817924150098	-3.58014291346918	3.90454377834751	-0.91691708857837	0.359186088563953	1
LOC101882203	0.102921490631087	-1.90060520611424	5.12016332682441	-0.371200113120809	0.710488488862901	1
LOC101882206	2.30155023785519	-0.407560067619353	1.99334557093097	-0.204460317148625	0.837993799264581	1
LOC101882208	2.33946131009314	-0.240186025920627	1.12468404263912	-0.213558667869973	0.830891234007725	1
LOC101882211	13.9713190463009	0.156228546035572	0.887642077754697	0.176003988489093	0.860290809002495	1
LOC101882212	0.463168125849939	-1.35872982427042	3.02607188233396	-0.449007782069755	0.653426042837043	1
LOC101882213	0.376583606619396	0.021109358963693	2.43066656956547	0.0086845967390199	0.993070781448088	1
LOC101882221	7.57954366444097	-1.76450325544606	1.74023556229954	-1.01394506219288	0.310608967516328	1
LOC101882228	30.8828753654083	-0.439957711340964	0.477720695406908	-0.920951751872967	0.357075617533935	1
LOC101882231	1.25708600530256	-0.420267137290445	1.93461720893824	-0.21723529354993	0.828024981077957	1
LOC101882235	6.57065490205963	-1.22422277469149	0.922484603908386	-1.32709290703032	0.184477951361	0.996826625407657
LOC101882237	4.58351769504972	-0.123013637994232	0.966730953593081	-0.12724702518009	0.898744887142579	1
LOC101882238	0.838106906657293	-1.33275847982328	2.45971536920219	-0.541834431947122	0.587932569212953	1
LOC101882239	6.03942873162454	-1.81697540457681	1.04709828582714	-1.7352481893727	0.0826968543193825	0.88971897584839
LOC101882242	1.37458951062665	-4.59644149127009	1.91332479928232	-2.40233205203539	0.0162909132795708	0.657695225164374
LOC101882249	11.0882450975542	0.381548678166464	0.83862390790612	0.454969950855702	0.649130857070814	1
LOC101882250	0.85732581838259	-4.22895734654316	2.97300261084689	-1.42245329052654	0.15489470217998	0.978283533983465
LOC101882251	3.62788921102183	-0.30587771361507	1.32515043120904	-0.230824898374741	0.817450837394431	1
LOC101882255	3.52798961490682	-4.20370232342604	1.73149651498681	-2.42778561033261	0.0151913203327188	0.64273636113457
LOC101882260	0.329808863745511	-0.339363122621813	4.37703532672612	-0.0775326441963277	0.938199823110762	1
LOC101882263	0.360100554244168	0	4.2991788325082	0	1	1
LOC101882264	0.0541956583824798	-1.86958473891549	5.1264053641255	-0.36469701596343	0.71533758633749	1
LOC101882267	3.4850097579081	-1.38001650039627	1.47035779655616	-0.938558290797324	0.347957575795217	1
LOC101882267_1	0.716144919112141	-1.88706199854462	2.53145732526054	-0.745444918116644	0.456002798080317	1
LOC101882267_2	3.04311054748927	1.51733405853046	1.65638157776924	0.91605344981798	0.359638861428977	1
LOC101882272	16.6086155024909	-4.52828636244479	1.43981023940237	-3.14505775728082	0.00166054043200973	0.390147132459983
LOC101882287	0.1809223449773	-0.709813698586791	5.12478258262561	-0.138506109701756	0.889840441313204	1
LOC101882290	0.417443331969372	-1.08760018983247	3.00684387507623	-0.361708234620228	0.717570072817002	1
LOC101882297	0.389786681342881	0	3.09131476548819	0	1	1
LOC101882298	9.84662000453515	-2.68390208146607	1.1607302257147	-2.31225311619116	0.0207637387082422	0.685639756381257
LOC101882301	3.87603483944545	-1.5737937807121	1.52432957134313	-1.0324498128875	0.301861446811693	1
LOC101882302	1.8747402347045	0.345783729390504	1.93538331797114	0.178664208882914	0.858201374106624	1
LOC101882309	0.330670336847128	-2.5060520791246	5.12078166972864	-0.489388581813409	0.624566618260781	1
LOC101882312	34.6017179589065	0.238153181514175	1.331674897309	0.178837328837111	0.858065433583712	1
LOC101882313	9.87093971123675	0.0411368623182061	0.509764677093189	0.0806977497004681	0.935682326460461	1
LOC101882317	3.02527126864554	-1.71545410747468	1.39435185493416	-1.23028782254941	0.218589342778258	1
LOC101882318	1.55389094032774	-0.423386746955576	1.54520785714321	-0.273999866748241	0.784084724060115	1
LOC101882320	2.91898806912022	1.27491882699319	1.53018462640324	0.833179738571771	0.404743367843988	1
LOC101882326	3.7817466295319	-4.31855995995191	1.52950580490594	-2.82350020908714	0.00475023949593438	0.502295866917912
LOC101882330	1.79222577975839	-1.53787278179826	2.39378475116743	-0.642444054774871	0.520584903066755	1
LOC101882334	0.901300255020412	0.0197224106872424	2.19079994998643	0.00900237864592089	0.992817238086598	1
LOC101882334_1	4.76693317086029	-1.88574203316792	1.98974002712403	-0.947732873371189	0.3432654611614	1
LOC101882338	9.42208584511854	-0.182742707190101	0.822325145196363	-0.222226826283494	0.824137311827607	1
LOC101882339	0.341818675596512	-2.18616298012457	3.68562961837835	-0.593158620503616	0.553075002414081	1
LOC101882342	27.6051612346843	-0.0549345801780491	0.57032443208316	-0.0963216321934442	0.923265130959595	1
LOC101882344	0.140291273762267	0	5.13163922127289	0	1	1
LOC101882350	1.26620523971978	-2.59138240589368	2.54301092716371	-1.01902134128221	0.308192834913573	1
LOC101882351	84.4248350923215	0.539669507705629	0.917255751710318	0.588352274378612	0.556295864896798	1
LOC101882351_1	73.0793978218113	2.74089789876216	0.839704581197746	3.26412164484391	0.00109804010541101	0.369400759868609
LOC101882355	12.2126606105045	1.45542879819612	0.612969896222863	2.37438870516238	0.017578034577796	0.661104542850518
LOC101882358	0.287269765173912	-2.60779730119206	2.77188797145158	-0.94080183905355	0.346806418285721	1
LOC101882361	0.169722204380787	0	5.13163951002028	0	1	1
LOC101882365	0.454768701670169	-0.6143219506501	4.28076453688641	-0.143507531273123	0.885889363718847	1
LOC101882365_1	0.144966904744864	-0.920058213813535	4.04158978499486	-0.227647599771115	0.819920212092545	1
LOC101882367	2.07041497828112	-1.18540875658896	1.65934585814714	-0.714383171397803	0.474990275160621	1
LOC101882369	1.75530518501022	-1.97492877289127	1.86055382167576	-1.06147360526904	0.288474721990116	1
LOC101882370	5.71241252642209	1.2226529188335	1.18676465851185	1.0302404188263	0.302897160335097	1
LOC101882371	0.42703450686217	-0.973178055308259	3.70236036273395	-0.26285341240787	0.792663565414468	1
LOC101882374	1.15225917293131	-3.38811482044862	1.75045766672121	-1.93555941675237	0.052921684904954	0.819394021224718
LOC101882375	11.8652296693062	-0.403566528844131	1.40910495052218	-0.286399198792523	0.77457238828411	1
LOC101882378	4.36300747936679	-1.83122768500753	1.3928712990926	-1.31471420668981	0.188605970152685	1
LOC101882393	1.11470954912236	-0.783517167987916	1.87717436348709	-0.417391790143796	0.676391858934689	1
LOC101882396	7.04323117938289	-1.52481793806766	1.1319560113085	-1.34706465872735	0.177959409149882	0.992237393878446
LOC101882397	0.967599248579656	-0.380315638232697	1.57462282690254	-0.241528086431226	0.809145850883403	1
LOC101882400	9.21263717524893	-1.89596071915559	1.202478901309	-1.57671017519865	0.11486222803323	0.943197995085136
LOC101882400_1	11.3202185402799	-2.37540374848521	1.1198305033681	-2.12121722112475	0.0339035267002703	0.748911776223473
LOC101882402	8.1398349837493	-0.355011040092067	1.09341188597697	-0.324681892199171	0.745421840736168	1
LOC101882402_1	0.314891860138667	0	5.13164095928892	0	1	1
LOC101882403_1	0.0433677199585102	-1.86958112036423	5.12640506084082	-0.364696331674108	0.715338097193428	1
LOC101882407	1.33710702904291	1.19239406280826	1.56737152768966	0.760760318624564	0.446800239688564	1
LOC101882414	1.51670612001172	0.636098836863347	3.40446329511385	0.18684261856378	0.851784030494058	1
LOC101882433	13.858511240473	-0.260733826170408	1.35462306709562	-0.192477031067715	0.847368558076184	1
LOC101882434	0.688873522648572	-3.15636744800244	3.50073835771436	-0.901629063779343	0.367253946615431	1
LOC101882435	0.785312571454042	-1.72774897573862	2.17595316823454	-0.794019375490707	0.427184151793061	1
LOC101882440	4.50956817039535	-3.65282404178667	1.88809743096883	-1.93465865790216	0.0530321967623472	0.819495168949416
LOC101882443	0.392592675607967	1.29446748051135	3.54065592011614	0.365601038258723	0.714662800248893	1
LOC101882447	12.0453191477523	-1.07798501605128	1.25891173922333	-0.856283234531067	0.391841132471704	1
LOC101882448	0.993615808751535	-3.77938018110402	2.67288975040459	-1.41396785278253	0.157371341569452	0.980799218951018
LOC101882451	9.19476001992165	-0.215633099965706	1.07502219873676	-0.200584788127252	0.841023253642979	1
LOC101882452	11.3584370388093	-1.65276570049601	1.06359596090666	-1.5539413097123	0.120198416813203	0.946513691983531
LOC101882453	0.294543847650986	0	4.32950231966924	0	1	1
LOC101882460	8.80963948453685	-0.90275146275624	0.845951277155712	-1.06714356622465	0.285907011418008	1
LOC101882461	214.903387955112	-0.827402716167313	0.659220786041812	-1.25512231059236	0.209434362471038	1
LOC101882464	1.97605982284597	-1.47295174012776	2.71457801219595	-0.542607997821444	0.587399731160117	1
LOC101882464_1	2.84013177075748	-4.75880163515603	2.49713782842447	-1.90570243299647	0.0566888234672608	0.836024892387463
LOC101882465	2.24183905191131	-3.31387726153586	2.09406571536656	-1.58250872320679	0.11353348251359	0.943197995085136
LOC101882466	1.15117660345563	-2.05923950167262	2.44338921152569	-0.842779976255521	0.399351508754798	1
LOC101882467	0.367877440664104	-0.910332853899017	2.98783322506798	-0.304679942060122	0.76060992763958	1
LOC101882470	0.520408246825645	-0.200718397435692	2.55413514510694	-0.0785856605200461	0.937362193509148	1
LOC101882472	4.26871089443494	-3.89499421257202	1.76413400543163	-2.2078788802776	0.0272527174494032	0.718685251513161
LOC101882475	3.08342124737714	-1.48741213552449	1.21941963819329	-1.21977052766533	0.222551876894732	1
LOC101882480	0.454438829313261	-0.973422869671761	2.38441033441632	-0.408244694976146	0.683094037720368	1
LOC101882482	0.412184910185555	-0.976903758954487	2.80717788829398	-0.348002085307172	0.727838617419405	1
LOC101882488	7.95807862295524	0.81621449356616	0.995344455770294	0.820032189695069	0.412197756946886	1
LOC101882493	1.63661411077035	0.0857098100930068	1.48745143693396	0.0576219216068512	0.954049787765258	1
LOC101882499	0.617556091691215	-2.96580821996311	3.99718023395323	-0.741975104042258	0.458102419694001	1
LOC101882500	12.3557040841902	-0.597030787626393	0.963027105017938	-0.619952215794873	0.535289246991785	1
LOC101882501	29.1740980740798	0.137558605122425	0.824963326831047	0.166745115386925	0.867570605497351	1
LOC101882511	8.90664342340926	-2.53326951143313	1.35320076167697	-1.8720574087571	0.0611986615543129	0.843114064983644
LOC101882514	0.666537107873048	0.302869000774605	2.40976193405299	0.125684199959624	0.899981909285439	1
LOC101882515	8.7263702854565	-0.363858137866455	1.69899079510418	-0.214161335608733	0.830421246265524	1
LOC101882518	1.95467350626373	-1.50367761866804	1.41121675567233	-1.06551854109163	0.286641339763342	1
LOC101882521	1.04874828909748	-2.00564348436798	1.35622311271265	-1.47884479004077	0.139181801877054	0.965380485580228
LOC101882525	0.154576081836897	0.518784457763345	5.11109353447893	0.101501656008382	0.91915224304518	1
LOC101882528	0.203176797661054	0	5.13163935630157	0	1	1
LOC101882529	0.446467305219352	-0.477420909958061	3.73619074608331	-0.127782798685679	0.898320863117406	1
LOC101882530	3.58289527267187	-4.60294680645059	3.24850939251816	-1.41694120295663	0.156500118668798	0.979554864010538
LOC101882544	5.63456428467649	-1.50734160678826	1.15901530464908	-1.30053641288597	0.193417184625291	1
LOC101882548	0.23089285998554	0.0800146843064544	4.5611197193267	0.0175427722204726	0.986003610790749	1
LOC101882550_1	1.11613722450032	-3.64088176977861	3.94268610192974	-0.923452102361531	0.355771650309329	1
LOC101882553	5.26031126551891	-2.3490910926806	2.19100987982851	-1.07214993154867	0.283652694785075	1
LOC101882559	4.51326988280035	-0.590690919413792	1.21462581337176	-0.486315137477653	0.62674374825961	1
LOC101882560	4.44281182026166	1.633822846342	2.45435022632799	0.665684476818288	0.505612797660969	1
LOC101882560_1	6.61069751259124	1.10355614148174	2.09474975612745	0.526820035784073	0.598318567959553	1
LOC101882566	0.709634722061726	-2.1729692670736	2.05115231889365	-1.05938951830045	0.289422421287273	1
LOC101882570	0.251920693378477	0	5.1316407797695	0	1	1
LOC101882573	3.68831249444415	-1.46531145791276	2.00881063169253	-0.729442305210302	0.465731147613691	1
LOC101882575	1.7715344649628	-0.929520354032818	1.30208659174707	-0.713869845465224	0.475307665159011	1
LOC101882579	4.48348181507064	-0.740154473017274	1.35077625833425	-0.547947499410465	0.583727952422545	1
LOC101882590	0.245984672423745	-1.40340119039054	5.11380642031384	-0.274433773014116	0.78375129179505	1
LOC101882592	8.09204221865576	-2.03571261439407	1.22916140700545	-1.65618006129364	0.0976853598019772	0.922193429679415
LOC101882596	8.08754550945217	-0.070798572428081	0.778884733702583	-0.0908973682043118	0.927574141405805	1
LOC101882598	1.78913238124755	0.967455693430211	1.74093750880292	0.555709603899245	0.578409390132409	1
LOC101882606	1.01375294780981	-1.47106792045741	1.76949912120759	-0.831347076032161	0.405777587579742	1
LOC101882607	3.78121739453486	-1.51970805142969	0.951039946364807	-1.59794344836779	0.110055563354447	0.939558983533295
LOC101882613	0.836868756974206	-1.09189255653374	3.35585089872748	-0.325369806193649	0.744901204523051	1
LOC101882614_1	0.751371496830993	-1.77663380410246	2.46695299009069	-0.720173352000982	0.471418268955618	1
LOC101882617	26.9983604519491	-2.61969427055565	1.23735888601058	-2.11716608671388	0.0342457545093938	0.748911776223473
LOC101882623	2.16789156075455	-1.23706449027679	1.34889989517999	-0.917091397736169	0.359094748386753	1
LOC101882625	0.523264661468898	-0.79342616765945	3.55878193216423	-0.222948801804481	0.823575353783159	1
LOC101882631	1.8105425499929	0.606392101736121	1.57370071908082	0.385328731431418	0.699993877296539	1
LOC101882633	6.95053644475612	-0.551992483705448	1.00146091047241	-0.55118724848188	0.581505320437331	1
LOC101882637	2.00732374031106	-2.67131861499394	1.74289620666242	-1.53268944231017	0.125352391724786	0.953579673407007
LOC101882638	7.75427696221185	0.0377714655123162	0.743476483420465	0.0508038470007059	0.959481825374603	1
LOC101882639	4.85062046400446	-4.12141989306021	1.70561113257811	-2.41638894959046	0.0156753069528461	0.64772345546677
LOC101882640	7.63409531565595	-0.710467934816898	0.751114887844725	-0.94588450623784	0.344207496871597	1
LOC101882642	0.0773825077863134	0	5.13164061699491	0	1	1
LOC101882644	0.265125701984378	-3.42581976360338	5.10928219645921	-0.670509013179486	0.502533362720407	1
LOC101882656	3.79965282347803	-1.65146325525343	1.34116350723023	-1.23136608351657	0.218185976114117	1
LOC101882667	4.07668421450212	0.485092821589412	1.10518980075429	0.438922636870462	0.660717593686858	1
LOC101882672	2.48420222403983	-2.02557909076048	1.33242155660953	-1.5202238966433	0.128454713431826	0.955293272621978
LOC101882673	11.4102691333404	-2.04218253935901	1.31480462505142	-1.55322129269142	0.120370276109975	0.946651847336073
LOC101882679	131.515387359355	-1.11702774915305	1.50558539324026	-0.741922546650796	0.45813426437482	1
LOC101882681	13.5452238594756	0.247123132607312	1.21729872620979	0.203009439906966	0.839127653867162	1
LOC101882689	0.464007723893356	-2.34792995559391	5.01066119549217	-0.468586851912122	0.639364977159743	1
LOC101882691	24.65696821828	-0.521416823454854	0.970532100511193	-0.537248405467698	0.591096039171458	1
LOC101882696	0.531850349024715	0.962002613217251	3.52434312237198	0.272959408268341	0.784884418568808	1
LOC101882696_1	0.927835646414224	-2.37995035309827	2.18436757306553	-1.08953748556076	0.275916933741518	1
LOC101882698	1.08948980358593	-0.459631255149708	2.46519052607582	-0.186448572752454	0.85209300461638	1
LOC101882702	2.48360865353278	0.213661811895498	2.85707944555773	0.0747832939079473	0.940387134122964	1
LOC101882703	1.87000081684499	-0.868011250428565	1.29588058017853	-0.669823488140383	0.502970318613959	1
LOC101882703_2	0.810151040572238	-1.3905460216146	2.19174209796089	-0.634447831662451	0.525788602370344	1
LOC101882704	0.476538379764233	0	5.13164117089896	0	1	1
LOC101882704_1	0.242872502863159	0	5.13164032144385	0	1	1
LOC101882713	1.92983194386789	-0.930038597894109	1.49358266148444	-0.62268973916031	0.533488426828234	1
LOC101882721	3.12221392860386	-1.17494712475582	1.04235411852926	-1.12720533633391	0.259655674812933	1
LOC101882727	9.65274758112941	-1.28650606309184	1.1773971990477	-1.09266954612461	0.274538915515213	1
LOC101882732	3.59182467027693	-2.25022728340622	1.71602872414831	-1.31129931086849	0.189756661129328	1
LOC101882744	55.7915420108473	0.901387578386967	0.928730185480921	0.970559148909546	0.331767856970476	1
LOC101882750	2.41221243635872	-1.48978031815781	1.57975237758147	-0.94304673270288	0.345656999867295	1
LOC101882751	0.0619602323591717	-2.01005107315495	5.1251174887267	-0.392196096494625	0.694913328115513	1
LOC101882757	1.91298339192951	-0.329307377199444	1.41690531531363	-0.232413114440573	0.816217163922509	1
LOC101882758	0.88581948817757	-0.764686330358756	2.64602959218229	-0.288993869387563	0.772586069015292	1
LOC101882758_1	4.3900896126349	-1.01138480781712	1.83162858957977	-0.552177888885848	0.580826481836986	1
LOC101882760	2.58482791046567	-1.00040455683268	1.17771888220025	-0.849442572376604	0.395635072570215	1
LOC101882765	13.9003733353048	-1.19671021674055	0.818637772132872	-1.46183117549371	0.143787478762067	0.966980667276722
LOC101882766	2.21891780666409	-1.15723878578247	1.39937607449209	-0.826967680008745	0.408255380567204	1
LOC101882770	2.88489524852971	-4.49258440371145	1.56039556528784	-2.87913174303512	0.00398771713089297	0.490548231380521
LOC101882771	0.755046620353572	0	5.1316404609814	0	1	1
LOC101882772	4.34128986377803	-4.73808716226125	2.09005169908685	-2.26697127364426	0.023391980617888	0.694644738192997
LOC101882775	0.264123127685019	-0.81592745691092	5.10613989645776	-0.159793400387825	0.873043823007365	1
LOC101882775_1	0.614834608777795	-2.30163093370496	2.99651878977706	-0.768101618971059	0.442426815161713	1
LOC101882778	2.51600631123259	-4.01218946377633	1.80679839223992	-2.22060716957045	0.0263775797849522	0.71388090449011
LOC101882780	4.4721211514693	-2.17356212990665	2.58847219113981	-0.839708511200788	0.401071840690269	1
LOC101882781	0.643643986020387	-2.50995030791117	3.95432892619313	-0.634734832321479	0.525601371945257	1
LOC101882787	1.99718548678474	-2.39165898022769	2.0382586003256	-1.17338348521902	0.240642056863893	1
LOC101882789	2.14273280935454	-0.106499715069653	1.35212805615129	-0.0787645183347457	0.937219926602146	1
LOC101882795	42.326238401607	-0.00755898659279324	0.753692315575895	-0.0100292737985758	0.991997931430065	1
LOC101882811	6.67552350537367	-4.31287326638361	1.35675052606242	-3.17882557149286	0.00147873047947281	0.389114563361372
LOC101882826	9.83682370945268	-1.18979265521553	0.990132087658481	-1.20165043638695	0.229498991594645	1
LOC101882831	1.72341146995088	-3.60512319267605	2.57470433781159	-1.40020861414336	0.161450857055712	0.982534362236487
LOC101882837	4.4180615762262	3.8699778072385	1.6770754008458	2.30757532147139	0.0210227684311388	0.688742930913654
LOC101882840	1.73636247404317	-1.78303112075301	3.3852160461529	-0.526711174838995	0.598394174211698	1
LOC101882841	10.1256300925223	-1.80880042469224	1.52067415865427	-1.18947271800354	0.234253700511244	1
LOC101882843	0.206898512161066	0.322317954856667	3.21278462382691	0.100323548757756	0.920087462598581	1
LOC101882845	0.1112275949002	0	5.13163938684106	0	1	1
LOC101882848	5.12380632374793	-0.436243169569057	1.55223970824951	-0.281041109340655	0.778678869255939	1
LOC101882855	0.687192609770826	-1.73642218810185	2.80322795974163	-0.619436668383508	0.535628731159095	1
LOC101882856	0.99686056516442	0.304963534898001	1.41684578949031	0.215241162559905	0.82957929985672	1
LOC101882857	4.05542083262588	-2.33887033967738	1.60477761972739	-1.45744202244962	0.144994404403752	0.968083698353269
LOC101882859	1.21026273983579	-1.37129944545208	2.86748041139723	-0.47822452073313	0.63249041174994	1
LOC101882863	4.35593078843314	-3.8646009460176	1.5477730138758	-2.49687836095565	0.0125291926571996	0.617645890508271
LOC101882864	0.498875130565745	-0.505188049445189	2.92023946304256	-0.172995418984866	0.862655028455418	1
LOC101882866	27.78188961911	0.253926496857469	0.568653716035331	0.446539765233315	0.655207394961067	1
LOC101882869	3.64850395142664	-2.61219002557164	1.91997093545934	-1.36053623381892	0.173660294796027	0.989876102109924
LOC101882873	0.988801789115965	-3.6442574639472	2.93125260408791	-1.24324238002038	0.213778529997826	1
LOC101882875	11.2621434148523	-0.673951869904249	1.74836402299483	-0.385475713890414	0.699884996414092	1
LOC101882875_1	2.362191581561	-3.91185151489442	2.17998417896243	-1.79444032330376	0.0727429156991211	0.869223398290081
LOC101882884	0.579578189725792	0.0224056741938298	2.3360400137247	0.00959130582618105	0.992347362495233	1
LOC101882892	4.46353353707865	-2.17166138796196	2.16907853592387	-1.00119076003718	0.316734592817564	1
LOC101882898	5.1414296490958	0.77623273985709	1.17453414300959	0.660885632381956	0.508685660735709	1
LOC101882898_1	4.49964526794987	0.0902308452857346	1.09676900066668	0.0822696896346335	0.934432256859849	1
LOC101882899	2.15350454711602	-1.16710556582976	1.21685085521719	-0.959119649565806	0.337498472566529	1
LOC101882900	2.21652054662169	1.33544364695055	1.4040348753427	0.951147062229915	0.341529727098383	1
LOC101882910	1.5135067302312	-1.6809688094113	1.96772571845845	-0.854269877982891	0.392955473096318	1
LOC101882911	0.636666744434982	0	5.13163944282325	0	1	1
LOC101882912_2	0.794080866226515	-2.58348356873665	3.19432568721817	-0.80877274946454	0.418645873530943	1
LOC101882916	0.115908628064534	-0.373472227789344	5.12244608515732	-0.072908962159994	0.941878562154297	1
LOC101882917	0.448952714273299	-0.501014021064148	3.13871463225449	-0.159623947942116	0.87317731313797	1
LOC101882918	36.6899141851523	-0.48707160749703	0.46548291687797	-1.046379125498	0.295386026500757	1
LOC101882921	0.133283195182226	-2.3897203011447	5.12218918884061	-0.466542763853986	0.640827045112013	1
LOC101882926	1.54900697980709	0.64344086768933	1.56544410128936	0.411027686749957	0.681052233168621	1
LOC101882928	1.38604483062395	-1.38170637699874	2.69420199687593	-0.51284438902536	0.608060176397576	1
LOC101882929	2.33432157062919	-2.22439992262811	2.05256038252522	-1.08371960287545	0.278489141297775	1
LOC101882933	1.43318192389417	-2.31523487465409	3.02611469441993	-0.765084971472931	0.44422094828512	1
LOC101882949	4.82420223834262	-0.629316793251388	1.05976373191744	-0.59382744879631	0.552627528157557	1
LOC101882950	7.10018043907114	-0.6026257933497	0.660520223101386	-0.912350254046954	0.361584367646389	1
LOC101882957	1.49624785996801	-0.76174035442097	3.91441121555204	-0.194598960731197	0.845706916720811	1
LOC101882959	23.3731519045492	-2.41038739591928	1.27811748536637	-1.88588875711088	0.0593099468808178	0.839446712400733
LOC101882962	3.32451063498323	0.960069471577426	0.970097839767091	0.989662518790813	0.322339100880018	1
LOC101882968	0.50214963853546	-1.76999114928668	3.14459957486598	-0.562866942880038	0.573525491722991	1
LOC101882972	0.631708155784404	-1.12565882244179	1.86763180390962	-0.60271988305478	0.54669505209657	1
LOC101882973	1.49445913179321	-0.828967858047633	2.16156973387989	-0.383502713354376	0.701347058797266	1
LOC101882986	0.535948091561502	-1.15164123755414	2.22231976525453	-0.518215810145685	0.604307705094574	1
LOC101882989	0.0453163199436915	-0.621822401347908	5.12411948870974	-0.121352049404391	0.903412195137459	1
LOC101883001	6.89608528048369	-1.18932877968373	0.868661371324018	-1.36915122387789	0.17095200915631	0.989031768891153
LOC101883008	9.42056172829693	-0.748925513381318	0.606515370986074	-1.23480054951239	0.21690474282101	1
LOC101883010_1	0.346965486313649	0	5.13164010700118	0	1	1
LOC101883013	4.72701674262691	-5.25249945678651	1.79424183752539	-2.92742000935099	0.00341786967693067	0.471860039349564
LOC101883014	0.757993195890582	-2.34866529982385	5.12247144017064	-0.458502370829346	0.646591559599707	1
LOC101883015	0.791114023213409	-0.459107195946059	5.12299145152581	-0.0896170138658576	0.9285915636998	1
LOC101883015_1	2.76210280105728	0.807545866028868	3.01233777136349	0.268079454337999	0.788638160255636	1
LOC101883023	5.51340369055253	-0.760431158609233	0.783586500349446	-0.970449539738259	0.331822465514626	1
LOC101883024	11.5031695714112	-0.976915453420441	1.52711567974651	-0.639712803932837	0.52235932975132	1
LOC101883024_1	7.67170818928907	-4.90732488565651	1.78572994034328	-2.74807784468975	0.00599457748439681	0.534532476217547
LOC101883025	0.294733155477653	-2.34276257535504	4.39903987502102	-0.532562250380567	0.594336639420254	1
LOC101883028	5.7238994284577	-1.15029533297465	1.11229658693695	-1.03416242258043	0.301060238072384	1
LOC101883031	3.73564044459419	-0.115570708075489	0.915608762043519	-0.126222807018087	0.899555558358874	1
LOC101883049	0.717921616405457	-3.56462946226342	5.10808150996338	-0.697841147466141	0.485276543014714	1
LOC101883059_1	0.909054468369001	-1.39747806206216	1.34977033018018	-1.035345073762	0.300507786955579	1
LOC101883064	7.66892697630213	-2.5884005739141	1.59602758878296	-1.62177683650686	0.104851139848499	0.932668146996718
LOC101883067	0.169454498280743	0	5.13163939991364	0	1	1
LOC101883071	4.60160131444021	-1.58753903385656	0.759961497416435	-2.0889729798859	0.0367101555204284	0.764304503834669
LOC101883073	2.74474919197083	-1.6997140535326	1.71508832586201	-0.991035871390658	0.321668064693787	1
LOC101883074	29.8934976291816	-0.589982964233578	0.759155919294105	-0.777156509274364	0.437066437607368	1
LOC101883079	1.52261266734085	-0.764758197931149	1.20074723648166	-0.636901901329363	0.524188744227037	1
LOC101883084	0.656364004756898	-1.00421991463743	2.00113156061602	-0.501826034030615	0.615789898415453	1
LOC101883087	2.88194325131815	-0.369425114845214	1.25708798576408	-0.293873713716761	0.768854405071944	1
LOC101883092	6.94974949443977	-0.753181031373009	1.35446554274061	-0.556072493250018	0.578161298246904	1
LOC101883097	1.91424416772932	-0.223588645111328	1.40891890135792	-0.158695184581478	0.87390903224745	1
LOC101883104	0.725949621278131	-1.35933027443987	2.087946223631	-0.651037013815402	0.515022593843491	1
LOC101883106	1.61608953422869	-0.0616327193551604	1.47217854605517	-0.0418649759027602	0.966606337086698	1
LOC101883107	10.692780633872	-2.20495616502819	1.04368317269518	-2.11266811874926	0.0346291838708953	0.751773996277066
LOC101883110	1.07493779725824	-0.770109311106982	1.80049420517575	-0.427721071744195	0.668854206671361	1
LOC101883113	0.513965470933818	-4.02057141678183	5.10484283171274	-0.787599451995838	0.430931035340791	1
LOC101883115	1.57352042681752	-0.707181442750042	1.9881090667847	-0.35570555688564	0.72206108308042	1
LOC101883122	660.432412520142	0.475799571605694	0.847230871028435	0.561593761365342	0.574392831928116	1
LOC101883130	5.1902154036825	-1.96044502986936	1.71243846312175	-1.14482655703464	0.252281011948664	1
LOC101883130_1	8.96598585892808	-2.17126838460385	1.46282379279158	-1.48429933619026	0.137729526348217	0.963811323986755
LOC101883131	32.334422726746	0.320430461283807	0.751865833731948	0.426180372757895	0.669976418188767	1
LOC101883133	1.56137231041026	-1.41269550955271	2.12696314530947	-0.664184291424178	0.506572366159747	1
LOC101883134	9.80830566048818	-0.380713165725481	0.760356666639849	-0.500703396746582	0.616579881366885	1
LOC101883139	4.62815908728398	-1.88950191655237	1.28090031766636	-1.47513580135167	0.140176036965012	0.965380485580228
LOC101883144	6.82318380944358	-2.71117710035344	0.953062090460945	-2.84470143917086	0.00444530679931499	0.497159416048921
LOC101883147	2.47987101395307	0.674375661234157	1.1223482326923	0.600861338389117	0.547932345592576	1
LOC101883151	2.17534567949151	-4.59490496079266	1.98431151276847	-2.31561674224323	0.0205792038969203	0.685639756381257
LOC101883153	4.48042756417209	0.752929783349799	1.3579284928341	0.554469390194749	0.579257648623916	1
LOC101883154	0.199496841443832	0	4.6123295325091	0	1	1
LOC101883160	0.810540210986496	-0.657426639906547	1.94626300311435	-0.337789208783476	0.735522042551071	1
LOC101883165	2.26018221398353	-1.6677962579657	2.1723513158415	-0.767737817453185	0.442642963891949	1
LOC101883166	1.60905272704893	-0.322542756300287	2.13291288335808	-0.151221720688598	0.879800816694344	1
LOC101883166_1	2.1976058161594	-3.96146445915004	2.12853714156697	-1.86112066441731	0.0627271386424965	0.844481149721728
LOC101883170	0.507427208883471	-2.0118008156691	4.91324694515694	-0.409464624539616	0.682198722434899	1
LOC101883172	0.041054749686695	0	5.13164007175336	0	1	1
LOC101883176	15.1304728268885	-1.86801950931718	1.10381832888295	-1.69232514122826	0.0905839967574733	0.911759651236905
LOC101883177	0.50386870275471	-3.30105932394877	4.25094655940137	-0.776546888515494	0.437426146983622	1
LOC101883185	3.26252309934957	-0.549549361665124	1.3086956781854	-0.419921430799796	0.674542851435576	1
LOC101883187	14.5643079402588	-0.662791509298883	0.883959220385217	-0.749798739595756	0.453375927984383	1
LOC101883188	19.4220697033501	-0.86483765348878	0.964519007106461	-0.896651747779733	0.369904775836938	1
LOC101883201	4.0783051855608	-1.90396787343853	1.41070568710365	-1.34965633926635	0.177126243351768	0.990596720481087
LOC101883213	0.39293284211614	-0.513972569067852	2.61802408580814	-0.196320794699334	0.844359086264992	1
LOC101883215	4.98091385353078	-1.15618541996924	1.61037549808517	-0.717960141186952	0.472781863654851	1
LOC101883217	2.52273762812259	-0.430734722336287	2.36969462218708	-0.181768029645417	0.85576477516449	1
LOC101883222	1.82348987211056	-3.80030153462074	2.08140705729042	-1.82583292456401	0.0678754322398403	0.85951455004606
LOC101883229	0.664311964201809	-0.608417569156359	3.83843751088662	-0.158506571340749	0.8740576429422	1
LOC101883229_1	0.650475522220423	-3.01056039961854	2.53588583566994	-1.1871829391023	0.235155468948394	1
LOC101883230	4.89589443123576	-1.00290212269693	1.33885441819498	-0.749074812815736	0.453812115028543	1
LOC101883231	0.27130676681931	-1.64740012289898	4.373047020587	-0.376716764110588	0.706384103219515	1
LOC101883232	2.740913173725	-1.46104691316721	1.17505349957706	-1.24338756804953	0.213725049222982	1
LOC101883235	1.3470513023245	-0.759980446409524	1.18327028521486	-0.642271217240554	0.520697099255669	1
LOC101883236	1.80258571762947	-2.63228590081174	2.18644800509302	-1.20390967207096	0.228624493028284	1
LOC101883238	0.168657317049933	0	5.13164003372659	0	1	1
LOC101883245	4.83616319028953	1.00807881870766	1.18998692744949	0.84713436379363	0.396920233105892	1
LOC101883251	3.88002582560754	-0.508856407933701	1.87183848170558	-0.271848459633142	0.7857385424163	1
LOC101883268	1.71405678752126	2.57146903693946	1.47578612223226	1.74244018032226	0.0814314502447956	0.887119575344334
LOC101883269	13.3299992050606	-0.739751125362577	1.02450592513269	-0.722056463721056	0.470259763469895	1
LOC101883270	0.529993215381077	-2.2542397385258	3.41479906853034	-0.660138325355694	0.509165066195249	1
LOC101883274	1.45288901692896	-0.588426509746832	2.07428286263408	-0.283677082015519	0.776657859426791	1
LOC101883276	0.317555645778908	0	5.13164077769357	0	1	1
LOC101883283	2.54160235403799	-5.13888265453745	1.84125202016257	-2.79097190295749	0.00525500338138166	0.518045197798917
LOC101883296_1	0.551528196183578	0	4.03562566245619	0	1	1
LOC101883308	3.31442094066774	0.442415386448055	2.82691001840269	0.15650140385368	0.875637812763178	1
LOC101883314	1.34556220728785	-4.59854548433366	3.18118113554575	-1.44554657166504	0.148304421538052	0.974152230319841
LOC101883319	8.50032312880909	-0.601046110196021	0.926597086717662	-0.64865961571835	0.516558412780669	1
LOC101883320	0.0357714557095983	-1.10258127085135	5.12826870104449	-0.215000682516261	0.829766786432479	1
LOC101883323	0.116019037381121	0	5.13164093495114	0	1	1
LOC101883325	6.38947424984416	-0.554156303480964	0.986257870494861	-0.561877699594847	0.574199348504571	1
LOC101883326	0.675526276805493	0	4.65452712527935	0	1	1
LOC101883327	0.244417723114049	-2.16712704955799	5.12381361239758	-0.422951967712956	0.672330305875539	1
LOC101883330	0.119431999088567	0	5.13163932303202	0	NA	NA
LOC101883331	7.93668523495015	0.657250185894342	1.07393801594443	0.612000111865254	0.540537683550617	1
LOC101883343	13.7184464217795	1.15455558499439	0.851236932359954	1.35632694154084	0.174995167067958	0.990019205826907
LOC101883349	2.20652007095342	-3.2858604673537	2.26231486013604	-1.45243287097363	0.146381281966768	0.970606356865951
LOC101883354	1.63924083154108	-0.0884856876182334	2.09028330279913	-0.0423319114206869	0.966234106443889	1
LOC101883356	2.64312886939646	-2.06603505484748	1.70648066562792	-1.21069936299996	0.226010646637995	1
LOC101883359	18.5444004298042	-0.982291909885327	1.50669831450823	-0.651949962661196	0.514433452224137	1
LOC101883361	0.49719850680517	-1.81879119571517	2.15483953322036	-0.844049483813315	0.398641754507862	1
LOC101883368	4.77165176485094	-4.14782070159305	2.68830967479902	-1.54291030548895	0.122852540042684	0.949545408776882
LOC101883376	0.772507181139736	0	3.32549093426252	0	1	1
LOC101883380	1.35793911667461	0.111804949167388	2.41349973264923	0.0463248235145497	0.963051354241133	1
LOC101883382	2.76810557482846	-1.6079752019557	1.40080318217675	-1.14789516644088	0.2510118438381	1
LOC101883383	0.233522075790249	-0.88360798844161	5.12621281700902	-0.172370523812386	0.86314624390983	1
LOC101883391	9.23410316538895	-1.64309451124453	1.22233616240471	-1.34422474093548	0.1788757234928	0.992725998264063
LOC101883396	5.04132059942402	-1.94617463706311	1.3652772276464	-1.42547945402863	0.154018655085686	0.978283533983465
LOC101883401	0.349150438430206	-2.22744523318455	3.63735952231814	-0.612379727524147	0.540286551295888	1
LOC101883403	0.426419208664084	-1.17467973113675	2.23373614560915	-0.525881149143699	0.598970787286154	1
LOC101883412_1	0.825139354136248	-2.33706093682967	3.94365929964741	-0.592612281958186	0.553440657642402	1
LOC101883414	0.969483711422895	-2.26456905977074	2.08244998006569	-1.08745423969286	0.276836111499481	1
LOC101883418	1.11323305623937	0.115004093676	2.42265134593374	0.0474703443683824	0.962138365446087	1
LOC101883422	4.95945584311582	-1.14771135651175	1.36594815914743	-0.840230537905702	0.400779139286876	1
LOC101883431	1.81012084857046	0.50446152765064	3.53015285725327	0.142900760405925	0.886368558020046	1
LOC101883437	34.856379594848	-0.462164764077744	0.696524958525067	-0.663529365920218	0.506991578339621	1
LOC101883438	5.07548324497168	-1.88803489867579	1.29435192648395	-1.45867198869519	0.144655409319026	0.968083698353269
LOC101883440	0.265074399247231	-0.820951614975879	5.10541744049509	-0.160800096083087	0.872250849557774	1
LOC101883443	0.351276845523937	0	5.07817982776167	0	1	1
LOC101883444	1.86849859232137	-2.57771583236817	1.43367998971453	-1.79797154934236	0.0721815164476555	0.866052526640351
LOC101883445	1.72076522362765	-0.115590057240295	2.97669934432573	-0.0388316198142874	0.969024634872913	1
LOC101883447	0.188292145282238	-2.16713241932144	5.12381389341478	-0.422952992517288	0.672329558161036	1
LOC101883451	5.2117610693162	0.83100041136739	1.70093288280783	0.488555674222494	0.625156300877921	1
LOC101883456	2.48361403720469	0.781033797627641	1.77516134480885	0.439979047488634	0.659952282661617	1
LOC101883459	7.60213593131011	0.0318134820834778	0.815122183562076	0.0390290961588767	0.968867190900812	1
LOC101883465	3.49484154613188	-1.22011456285484	1.93576191644944	-0.630301976956323	0.528497029785449	1
LOC101883466	0.31326051404744	0	5.13164117089499	0	1	1
LOC101883468	1.84042587386279	-1.7131564948439	1.67423884591512	-1.02324498026296	0.306192030538447	1
LOC101883469	1.35988365910679	-1.20755698191511	3.83464311525608	-0.314907266626941	0.752832064137736	1
LOC101883469_1	1.09828410397196	-2.00293012807581	3.18979168538057	-0.627918787692508	0.530057142677363	1
LOC101883470	5.22603683693489	0.185649293637719	1.06022485709771	0.175103698422919	0.860998152249379	1
LOC101883471	55.6588561907531	-0.844688469042829	0.687465101876619	-1.22870014308658	0.219184252547693	1
LOC101883476	1.59975685122931	-3.94531295629322	1.89158708527918	-2.08571573944264	0.0370043798551249	0.765560270719585
LOC101883477	0.581077736955682	-1.20847434620801	3.17219943683072	-0.380957871745722	0.703234509021348	1
LOC101883484	17.0992810903657	-1.36444501510517	1.11694552810237	-1.22158599571395	0.2218642271634	1
LOC101883486	2.53435530023272	0.212050816578689	1.32358211364269	0.160209793100857	0.872715815262172	1
LOC101883491	5.57364102769383	-1.08045142635864	0.76560575896181	-1.41123732901876	0.1581746467091	0.980933927960007
LOC101883493	3.07482654196796	-0.90490392058245	1.29083648917153	-0.701021336298932	0.483289699953926	1
LOC101883499_1	0.313208077281649	-3.29429909682899	5.11052760756176	-0.644610370943814	0.519179712395134	1
LOC101883505	1.52897574716272	-1.95368448581391	2.05241375738399	-0.951896019399169	0.341149718522035	1
LOC101883506	0.900349979776886	-2.97383117338253	2.76377504083776	-1.07600333943283	0.281925762904759	1
LOC101883507	0.357829069633968	0	5.13164076194934	0	1	1
LOC101883507_1	0.253182676699593	0	3.19112414881223	0	1	1
LOC101883513	2.24241843686318	-3.83414058523931	1.76696636227441	-2.16990015605281	0.0300144105168016	0.732519103711488
LOC101883521	1.5605875527363	-1.87622427841723	1.50944224918409	-1.24299176032167	0.213870869799499	1
LOC101883522	0.224500752627198	-1.87279947502084	4.56787975641581	-0.409993164200611	0.6818109620434	1
LOC101883522_1	0.404368358362531	0.154005308057719	3.68101008668571	0.0418377848555101	0.966628013411721	1
LOC101883528	2.04094328379233	-2.65781454436369	1.63492476852108	-1.62564944610136	0.104024250109283	0.932287603032964
LOC101883531	6.2255213983591	-1.39699388077228	1.44944074211049	-0.963815794730705	0.335138286442498	1
LOC101883538	1.7251371450405	1.58657649930579	1.42882922001394	1.11040317280907	0.266825331614587	1
LOC101883539	4.97878224426753	0.244456984795689	1.01021411007105	0.241985320100604	0.808791538111628	1
LOC101883541	1.40137285095378	-0.869844927218037	3.72781031639685	-0.233339374429006	0.815497885944011	1
LOC101883541_1	2.17161772989488	-4.41000578229897	2.0334529401186	-2.16872773167878	0.0301033606902946	0.732519103711488
LOC101883546	23.6489575031295	1.07299888746869	0.955499365813341	1.12297184682622	0.261449451489034	1
LOC101883549	0.591641365638487	-2.32744226664929	3.43626582689383	-0.677317292635987	0.498204661434784	1
LOC101883552	0.92936520453167	-3.31354483104822	2.70642214042097	-1.22432667896103	0.220829016494827	1
LOC101883560	1.41766408866192	-0.674954735063477	1.95867214281372	-0.344598118444609	0.730396520510995	1
LOC101883563	5.51297251735468	4.4573461249691	2.47643470774948	1.79990456078683	0.0718757094023103	0.865796908887128
LOC101883576	0.474374387271455	-0.699429760733639	2.0506699793089	-0.341073779687044	0.733048039764204	1
LOC101883584	0.282425930445151	-0.621833755006567	5.12411888959354	-0.121354279321941	0.903410428973458	1
LOC101883589	10.7740885555852	-1.44605844035559	1.29718107813883	-1.11476991510728	0.264949031733712	1
LOC101883590	1.70835173415892	0.215439429780523	2.34145847264043	0.0920107840040296	0.92668947154367	1
LOC101883591	0.514881891901426	-1.40959822502686	2.39776841420424	-0.587879219976575	0.556613365263079	1
LOC101883592	2.1095718138272	-1.96507222711634	2.2289500504988	-0.881613397606911	0.377985907535078	1
LOC101883594	6.22191065999858	-0.517612289439646	1.23807765903636	-0.418077400607102	0.675890527632775	1
LOC101883600	0.953410539890636	1.77831884401606	2.69289345534916	0.660374750617632	0.509013371269146	1
LOC101883602	4.69640967999301	0.459328412154129	1.31195235348383	0.350110589713416	0.726255703810282	1
LOC101883615	0.56684566534781	-2.74476148175591	4.0173463029032	-0.683227502635848	0.494463096477378	1
LOC101883617	4.12164970816314	-2.40378426223489	1.81364389790233	-1.3253893253329	0.18504205567287	0.996849069359201
LOC101883618	1.59737688074076	-1.26818749704612	1.84199501575104	-0.688485846162313	0.491146880369088	1
LOC101883622	5.11821601060742	-0.786727679278406	0.940881744287328	-0.83615999997355	0.403064897859136	1
LOC101883625	6.65224313560987	0.0709321504346918	1.00070916874673	0.0708818832184038	0.943491762200853	1
LOC101883627	19.4184344810958	-2.40327490504121	0.984457539293018	-2.44121743104036	0.0146378386234287	0.640215554071564
LOC101883628	0.149858799349974	0	4.96521581942294	0	1	1
LOC101883633	0.0904729542388072	-0.39581753630066	5.12258527482744	-0.0772690965723346	0.93840947474842	1
LOC101883640	0.234683471972423	0	5.13164041511024	0	1	1
LOC101883642	0.699258765615864	0	3.84798948117398	0	1	1
LOC101883645	7.09735942813306	-0.488576439974336	0.770731455111763	-0.633912677021192	0.526137811894194	1
LOC101883647	0.646110963819472	-3.15435711557694	4.01706062318315	-0.785240107498651	0.432312804045899	1
LOC101883651	6.19988823639829	0.204693632319244	1.16401408125105	0.175851508685569	0.860410602033421	1
LOC101883656	11.4786919059045	-3.52322086217213	1.14041482314055	-3.08942043779267	0.00200547413134708	0.397800986938537
LOC101883659	0.0296615484272659	-1.10258210928965	5.12826859235705	-0.215000850566387	0.829766655411391	1
LOC101883668	22.6014573820737	-0.54441939966435	0.812458204433159	-0.670089115592333	0.502800982988831	1
LOC101883674	10.796598343383	-1.13866296842429	0.949999168746404	-1.19859364711534	0.230685989639733	1
LOC101883680	2.69246947197801	-0.562093176868935	1.158799223731	-0.485065199697976	0.627630096729791	1
LOC101883681	0.134890385823868	-2.38972523723683	5.12218939391433	-0.466543708843734	0.640826368869722	1
LOC101883686	0.751395107605324	0	3.05784635776485	0	1	1
LOC101883688	0.902310526586185	-1.65665561589435	2.19446762296943	-0.754923699285507	0.450294764963899	1
LOC101883690	0.40035016740663	0.926216988633744	2.29694227700277	0.40323912268372	0.686772321493182	1
LOC101883694	1.26639004670281	0.0379193300287386	1.8988802802684	0.0199693105577877	0.98406785430899	1
LOC101883694_1	0.357373378767658	-2.33311210535141	3.70623525034864	-0.629509987292886	0.529015232340605	1
LOC101883695	1.07974873921941	-2.33590675278464	2.17013116954437	-1.07638966048079	0.281753024567293	1
LOC101883697	0.430937198702169	-1.99808863799927	4.17728557578169	-0.478322250598193	0.632420861944221	1
LOC101883703	2.77751818028935	-3.61775859816732	1.66436138681803	-2.17366169800649	0.0297305511615894	0.730463821048666
LOC101883704	30.3550995991786	-0.625900321078552	0.456092782673607	-1.37230919860108	0.169967203274652	0.986671975164256
LOC101883706	0.0448902362972792	0	5.13164093495564	0	1	1
LOC101883708	47.1448724745777	-1.48913983269168	1.14007345730402	-1.30617884589044	0.19149174489017	1
LOC101883712	0.0870573546800972	-1.76208921253022	5.12747546550858	-0.343656293313038	0.731104784202462	1
LOC101883715	5.86419784025486	-2.94549203732602	1.34168857852231	-2.19536193754447	0.0281376451727234	0.725042779824847
LOC101883723	18.8140377716021	-2.60607969166108	0.98277890653662	-2.65174565136433	0.00800768390522835	0.56728027388359
LOC101883726	8.28921781299961	-0.623145742760369	0.930202538486283	-0.669903292001775	0.50291944104906	1
LOC101883727_1	0.685550546456994	-0.39580261032789	5.1225859047309	-0.0772661733134336	0.938411800219328	1
LOC101883730	0.851128298733781	-0.844134379015423	3.72595326145528	-0.226555278550575	0.820769570576198	1
LOC101883748	1.83874111396003	1.40556172660652	1.95866373112574	0.717612576508308	0.472996200922127	1
LOC101883751	10.722386031527	-2.3279221717139	1.29655274620626	-1.79547047239338	0.0725787731711448	0.86821296312807
LOC101883755	0.265294357608226	-0.459107780603891	5.12299211679104	-0.0896171163525953	0.928591482254923	1
LOC101883768	5.32421040852456	-0.309840644506784	1.35085788399927	-0.229365833502402	0.818584589247324	1
LOC101883771	8.48912590411778	-1.00509357407556	1.75217105512666	-0.573627541177994	0.56621987056346	1
LOC101883776	7.05206135191982	-1.94949982987383	1.01925031366745	-1.91268013728558	0.0557890135168285	0.831474782965519
LOC101883779	3.0499174461584	0.38606082843119	1.01401910173258	0.380723427962606	0.703408482814431	1
LOC101883780	3.78273597822536	-4.31246721970939	3.43594214263767	-1.25510472548261	0.209440745266637	1
LOC101883780_1	6.85382538656	0.48885579965362	1.8323379470211	0.266793470302992	0.789628182035699	1
LOC101883783	0.863960065624943	-2.5855288847611	3.84927024970547	-0.671693260549564	0.501778992717002	1
LOC101883783_1	6.44946841834499	-0.421120653695218	0.745557161783303	-0.564840196408196	0.572182463636869	1
LOC101883787	0.0670409016784845	0	5.13164093495185	0	1	1
LOC101883788	6.16516231612812	-1.14599116987423	0.891931179683348	-1.28484259321563	0.198847294895508	1
LOC101883792	12.5062322689313	-2.59957041209081	1.06144343460317	-2.44908991599979	0.01432176906751	0.635974957487559
LOC101883797	0.265030020968529	0	5.13164116133277	0	1	1
LOC101883798	10.4843357631062	-3.14886631528989	1.61811143925205	-1.94601325897888	0.0516531469402282	0.813184808700806
LOC101883801	1.34196561235635	-0.651071913933621	2.72726041443449	-0.238727446226885	0.811316932974504	1
LOC101883802	0.179580907534375	0.0441516028381167	3.92776969738066	0.0112408838195275	0.991031261228873	1
LOC101883804	29.9805848973957	-2.48920517022537	0.993603598615775	-2.50522962446309	0.0122371918675889	0.61531286770414
LOC101883807	1.51934770288216	0.19817120586895	1.43026749008903	0.138555345235886	0.889801532185547	1
LOC101883813	1.27063785812391	0.726542113224856	1.59965853204473	0.454185751940552	0.64969513720613	1
LOC101883815	33.1103157691853	-0.462087698492179	0.348657865266224	-1.32533278186438	0.185060800679107	0.996849069359201
LOC101883820	0.105242028080973	-2.50607670417573	5.12078368237101	-0.489393198311274	0.62456335053813	1
LOC101883824	17.0734108294603	-1.78711133512556	1.41571461795496	-1.26233868921061	0.206826940636258	1
LOC101883825	0.42409803806241	-0.103001923410581	1.75998829860117	-0.0585242092191448	0.953331079371883	1
LOC101883834	1.01684152237696	-1.40510077019495	1.87937303806046	-0.747643358577192	0.454675304404186	1
LOC101883836	1.94230179392872	-2.93525757149204	2.37870976486964	-1.23397045526187	0.217213913699025	1
LOC101883850	0.326270266665224	-0.906254700734485	2.68719176552564	-0.337249731247674	0.735928650757971	1
LOC101883852	9.14371790315362	-0.914736658195358	1.06263878123879	-0.860816181702864	0.389339291275272	1
LOC101883854	0.612935350724843	-2.22722718253966	1.8586083803129	-1.19833053919874	0.230788362048589	1
LOC101883855	0.93160147562209	0.0837073680480417	1.65573425860292	0.0505560403869838	0.959679292689224	1
LOC101883862	0.936249039156116	-2.56117885731495	2.92706552433971	-0.874998812297754	0.381574551946022	1
LOC101883865	1.23042731912754	-3.05664624419623	2.18268104276037	-1.40040903105594	0.161390867168027	0.982534362236487
LOC101883865_1	0.154195388550599	-0.459107306638127	5.12299124488389	-0.0896170390875873	0.928591543656419	1
LOC101883867	2.88641675208433	0.539199874901221	0.980912610682761	0.549692061279457	0.582530602844274	1
LOC101883869	12.7791756035919	-0.800606879675954	0.513526442001968	-1.55903730400875	0.118987551178272	0.944522559990283
LOC101883873	0.311898857074789	-0.816810023993585	5.11881819548213	-0.15957003995854	0.873219781171141	1
LOC101883877	2.56249944260054	-2.72069956510472	2.26198773741022	-1.2027914741128	0.229057024924615	1
LOC101883878	1.62239463813951	-3.02670047143265	2.53758145576667	-1.19275007490083	0.232967267952707	1
LOC101883894	7.33766412571511	-0.303708072303279	1.04024728380603	-0.291957573003296	0.770319063175109	1
LOC101883897	0.911048474415286	-3.27530082958693	2.06323200849923	-1.58746123368324	0.112408220266762	0.943197995085136
LOC101883902	0.249577753319877	0	4.44698929441733	0	1	1
LOC101883904	1.54298256831138	-5.12726754856255	2.92261060999372	-1.75434508142484	0.0793713954734308	0.885580730961776
LOC101883911	3.21096099135928	-3.83385847140699	1.68802886752108	-2.27120432900956	0.0231346114925733	0.693604333235772
LOC101883913	1.61826599917625	-0.185705953473434	1.05500718105771	-0.176023402312061	0.860275557110306	1
LOC101883914	1.25567984042179	1.37656562578037	1.81626849576084	0.757908662179221	0.448505664275056	1
LOC101883915	0.150603041918952	0	5.13164047293995	0	1	1
LOC101883916	0.901330747418075	-0.242373556374945	3.40225693546781	-0.0712390513039308	0.943207501907061	1
LOC101883916_1	1.50718008975192	0.624711191505705	1.66440966600762	0.375334993700309	0.707411344079508	1
LOC101883916_2	0.80228151890687	-0.863528385037664	3.24094792746834	-0.266443153164823	0.789897934525411	1
LOC101883917	0.951672970118314	-1.40680418517929	2.85781997950493	-0.492264801585925	0.622532159500544	1
LOC101883920	0.315339136549852	-0.459108257285441	5.12299211990446	-0.0896172093456204	0.928591408354576	1
LOC101883923	3.15326475890418	-2.56308570224835	1.47883135216843	-1.7331832318067	0.0830631064195762	0.890459354735117
LOC101883932	4.41537748179865	-0.897661453609265	5.07259023140405	-0.176963131784607	NA	NA
LOC101883932_1	4.07432745710427	-2.06632022735947	2.60006354243553	-0.79471912652716	NA	NA
LOC101883933	1.51047971403391	-3.69539178144844	1.92350897275993	-1.92117210461781	0.0547100137133664	0.826203299251939
LOC101883936	7.07845262423176	-0.720167142608562	0.863772060070721	-0.833746743961131	0.40442371134943	1
LOC101883939	3.52969708639005	-0.273056546397474	1.15585367588384	-0.236237987640328	0.813248003711308	1
LOC101883941	2.81397901707934	1.03172957670808	1.56600443185368	0.658829282805303	0.510005401037803	1
LOC101883948	2.50767748215226	-1.16354982882463	1.0449597820378	-1.11348766605693	0.265499042618492	1
LOC101883956	1.32150576073037	-3.15713636263663	3.19760857955133	-0.987342973379069	0.323474530416961	1
LOC101883956_1	0.829318843130551	-3.80012335601191	3.90487525278191	-0.973174073436695	0.330466794114196	1
LOC101883959	4.71366530949194	-3.76311893704147	1.95723305716372	-1.92267288929542	0.0545211436606688	0.826121532810199
LOC101883960	0.144246931664174	0	4.88695608150013	0	1	1
LOC101883970	2.37586928972133	0.492784107230566	1.1838993826665	0.416238165544664	0.677235734735862	1
LOC101883977	1.43608031680778	1.42614777315348	1.58356665061365	0.900592199640499	0.367805183502936	1
LOC101883994	0.511824575781936	-0.683180271709699	2.82454391968851	-0.241872773493654	0.80887874743415	1
LOC101883999	0.974992781798673	-3.24323690358749	1.81723391347514	-1.78471075161995	0.0743082460804263	0.872037814971221
LOC101884019	4.31354197866079	-2.80316757223631	1.37113951933353	-2.04440724865026	0.0409133318144335	0.775323094542973
LOC101884022	28.3100346429955	1.38266291437758	0.738110399853619	1.87324675909157	0.0610343181148867	0.843114064983644
LOC101884025	18.6004810544207	-0.105773972414358	0.582645920607644	-0.181540741423274	0.855943157357562	1
LOC101884027	0.353154179153884	0	4.22823526561056	0	1	1
LOC101884032	0.578429982748118	-1.89183071402198	3.01854022428898	-0.626736956757833	0.530831674414727	1
LOC101884035	0.18188607086733	-2.84080542001478	5.1157678634934	-0.55530381671284	0.578686868684593	1
LOC101884035_1	0.479466036301834	0	4.83542126883722	0	1	1
LOC101884037	1.368207635219	-0.270250155760058	2.10166700642808	-0.128588475212049	0.89768328604227	1
LOC101884045	1.11329582634679	-1.27754624298474	1.35675500476666	-0.941618964733028	0.346387756647636	1
LOC101884046	2.18115328261798	-1.15036842991389	1.23814558745851	-0.929105948093883	0.352834182220212	1
LOC101884052	2.49371968446012	0.906450755200808	1.55560937762044	0.582698181330953	0.560096497745001	1
LOC101884055	1.44066096076899	-1.10677962598949	2.10573813280184	-0.525601739717199	0.599164947720104	1
LOC101884056	6.85883671980563	-0.361625209874169	1.78242916392603	-0.202883355587407	0.839226204052331	1
LOC101884057	1.8354889582861	0.436487465527977	1.67632396939895	0.260383716689609	0.794567802076658	1
LOC101884065	1.64545987591333	-0.555986993705654	2.0221302922433	-0.274951122505987	0.783353790054633	1
LOC101884073	41.3092875597215	0.198740533225372	0.710588455288361	0.279684438645605	0.779719618222669	1
LOC101884074	5.81202020808273	0.740191916031532	1.22007728481682	0.606676253416737	0.544065784343693	1
LOC101884080	2.47822589646365	-4.01487771659141	1.97072893039912	-2.03725517734106	0.0416244770371856	0.778917958233303
LOC101884085	3.57784799844552	-3.40653296663139	1.21786961962284	-2.79712451295596	0.00515596590280921	0.511362448584977
LOC101884089	0.235870800778339	-0.395807707601365	5.12258572996665	-0.0772671710081739	0.938411006546805	1
LOC101884089_1	0.975352599082491	-1.5326738194666	2.08926090198134	-0.733596181316127	0.463194888992758	1
LOC101884093	2.5368169260353	-0.466907198182971	4.35236034123592	-0.107276778937469	0.914569405942523	1
LOC101884095	0.714701293563381	-2.33655874904173	3.91063442120311	-0.597488411694306	0.550181341607352	1
LOC101884096	4.32664031141493	-2.33945227296872	1.92322352387237	-1.21642245112429	0.223824035769481	1
LOC101884098	2.47902006033256	-0.0960873779178353	0.930813543148333	-0.1032294583863	0.917780860387844	1
LOC101884100	3.64244974029953	-0.52751446162257	1.12774726164559	-0.467759470196213	0.639956607329401	1
LOC101884106	4.47301068114311	-2.44141827024275	1.388968549973	-1.7577203388012	0.0787951054441698	0.885580730961776
LOC101884110	10.7663947399645	-6.97730786568421	1.82501336968052	-3.82315438429124	0.000131755225857477	0.123206193916839
LOC101884113	21.5013956693081	0.0247869525704101	0.550281819881103	0.0450441059015282	0.96407215318603	1
LOC101884121	3.16112634599517	-1.34511742295474	1.32658640341578	-1.01396895030075	0.310597568409563	1
LOC101884122	0.365695218092967	0	5.13164117088612	0	1	1
LOC101884125	0.634062891396772	-0.314157627610456	1.92292413986455	-0.163374946050958	0.870223227992057	1
LOC101884131	0.546375581767496	-2.31062438529624	2.90958989921544	-0.794140915157593	0.427113400720629	1
LOC101884132	4.92051700193982	-0.496780730518808	1.07786888757715	-0.460891613297678	0.64487636909767	1
LOC101884135	28.7043772602432	0.00864713129357682	0.824284479371099	0.0104904696254554	0.991629969770798	1
LOC101884142	3.98240107111443	1.35818658130278	2.83442607998971	0.479175163851056	0.631814021250862	1
LOC101884142_1	4.82958985825306	0.299460474155162	1.85304575533984	0.161604468369019	0.871617338320873	1
LOC101884145	30.5812014601763	-0.431193704703445	1.44185571765064	-0.299054683089951	0.764898322472026	1
LOC101884146	0.596489532814725	-0.553251027051792	2.57456162036536	-0.214891351861789	0.829852027605571	1
LOC101884148	2.15844684137243	1.46571977723117	2.29095686937899	0.639784972306562	0.522312403781946	1
LOC101884148_1	1.71620410264796	-2.79472495996852	2.56683927724969	-1.08878065905357	0.27625062258482	1
LOC101884151	0.860921755888617	-0.989109341201432	1.95719516476161	-0.505370828116628	0.613298404144678	1
LOC101884153	0.398170237753037	-2.43337673176445	3.14176423804955	-0.774525568244142	0.438620054143417	1
LOC101884154	0.92103749419599	0	4.50565591720531	0	1	1
LOC101884156	1.17893419218283	1.07926733320585	1.82149175182038	0.592518375187393	0.553503519796744	1
LOC101884157	0.456732834361613	-1.87702811124997	3.69613059482738	-0.50783598227747	0.611568373193007	1
LOC101884161	17.5069823643617	0.708048476258836	0.659918686290673	1.07293290971755	0.283301218965798	1
LOC101884166	46.9959748813154	-1.83539905502932	0.883056994813479	-2.07846046836082	0.0376669683031394	0.767622793022074
LOC101884169	17.5927695213539	-2.35433997909915	1.13032168512147	-2.08289375501643	0.0372609089865802	0.767487190817688
LOC101884172	5.56805268384912	-1.18531115273868	1.02689273491622	-1.15426968410229	0.248389621313687	1
LOC101884173	1.85722879706997	-1.41537996967912	1.61575858270202	-0.875984806661021	0.381038293445728	1
LOC101884175	2.06719686002421	-0.633922642993975	1.4729361811658	-0.430380250753456	0.666919059068699	1
LOC101884177	1.97771470664916	0.601658042016156	1.53058102198429	0.393091272774405	0.694252069675311	1
LOC101884186	0.99421298822212	-0.742406024191769	1.80725074078104	-0.410793039083732	0.681224297784278	1
LOC101884197	3.64981208574819	-3.3084617248143	1.54014713452233	-2.14814653136397	0.031702116726042	0.740950199203281
LOC101884200	0.522802222375961	-1.97304503033163	2.03046593895039	-0.971720329054896	0.331189700477304	1
LOC101884202	0.741147688186675	0	5.13164116130202	0	1	1
LOC101884203	1.99739253103559	-3.52956584959794	1.65232864918351	-2.13611611185345	0.0326699508079812	0.740950199203281
LOC101884206	3.986650385877	-3.4866049720788	1.67642399553535	-2.07978708331802	0.0375450663711607	0.767487190817688
LOC101884207	2.04432132007025	-2.6932964947943	2.33951568983263	-1.15121967614886	0.249641872429532	1
LOC101884208	1.32480866950161	-0.486542855684117	1.27941961392695	-0.380284036908547	0.703734583731679	1
LOC101884208_1	0.185778332056291	-1.10081754660839	4.65496171490501	-0.236482620916862	0.813058191388939	1
LOC101884216	12.1123155779134	-0.222998745877885	0.645959366173971	-0.345221011653892	0.729928223647042	1
LOC101884217	12.879766863598	0.74792676959773	1.00947674426489	0.740905398610617	0.458750801931266	1
LOC101884217_1	10.9677064513375	-2.29155522089774	0.989944277645594	-2.31483253415819	0.0206220986964777	0.685639756381257
LOC101884223	7.99687051524601	-1.08718872442715	1.23970683543439	-0.876972436831166	0.380501609397546	1
LOC101884228	2.46126072933178	-5.23812116016612	1.87124819535659	-2.79926584467215	0.00512189495554955	0.510762694322603
LOC101884231	10.6987202919671	1.43059351725815	1.13492373538164	1.26051951568102	0.207482012281003	1
LOC101884237	4.38238950378222	-1.35147340652135	0.974756799567487	-1.38647240739538	0.165602700063296	0.984344220835692
LOC101884238	0.762382900677557	0.56589860681817	2.0362781510242	0.277908303702781	0.781082749469704	1
LOC101884238_1	0.359786343728957	0.130329193034296	3.72087598179784	0.0350264813102758	0.97205862479322	1
LOC101884241	6.1663726026816	0.776324640600909	0.722458917123969	1.07455887414522	0.282572272746051	1
LOC101884245	18.6571628744604	-1.4630388777311	0.836843592853062	-1.74828234358961	0.0804151490662686	0.887119575344334
LOC101884247	0.325897525380097	-1.41677747448902	4.31763548764297	-0.32813735169257	0.74280781352657	1
LOC101884250	0.613808631048489	0.306190945718039	2.15714156859402	0.141942907306547	0.887125102286097	1
LOC101884251	17.7679184298219	-0.113705458932756	0.97516172814255	-0.116601642221273	0.907175736299544	1
LOC101884253	7.21769135454092	0.0315900352820771	0.809574535518982	0.0390205396737512	0.968874012791558	1
LOC101884255	0.539535927351423	-2.17582142875224	2.18909699441412	-0.99393559732814	0.320254222577313	1
LOC101884267	0.802574946842892	-1.7832352633678	3.11392606178165	-0.572664613092165	0.566871801832199	1
LOC101884274	3.58247229642625	-3.5529902988607	1.70872343672732	-2.07932437894436	0.0375875458456434	0.767487190817688
LOC101884281	2.97949066445603	-3.93641395428728	2.66753551649423	-1.47567443055478	0.140031313333694	0.965380485580228
LOC101884284	17.8316376374778	0.340711152275236	0.780796796237278	0.436363409682456	0.662573082276541	1
LOC101884285	0.532294431440666	0	3.13677432467469	0	1	1
LOC101884287	25.6310804708899	-0.504877215762507	0.978934045957075	-0.515741809009108	0.606034749737973	1
LOC101884290	0.513088256594222	-0.577960475483601	2.63833698803626	-0.219062416250997	0.826601427182238	1
LOC101884295	9.14705050470916	-0.282654891120545	0.81925352488342	-0.345015166289052	0.730082968960874	1
LOC101884296	4.21624354466975	-2.9556265647702	1.35156612808136	-2.18681609679425	0.0287559518984407	0.725042779824847
LOC101884298	1.94495468877529	0.788753523736489	1.82573774756351	0.432019069983682	0.665727553151571	1
LOC101884302	20.4822724829014	0.576120565540811	0.892051886025308	0.645837506277596	0.518384595310274	1
LOC101884305	0.173009699780473	-2.01005950815702	5.12511803326491	-0.392197700640375	0.694912142940071	1
LOC101884310	7.58857477913976	-0.0612775138230165	0.70882434771037	-0.0864495047622925	0.931109095085235	1
LOC101884314	0.259925721871745	-1.81033785281354	2.20137144000256	-0.822368192807768	0.410867376310956	1
LOC101884319	1.76775145378497	0.546482760233758	1.85438127146066	0.294698166253213	0.768224464119868	1
LOC101884327	0.804195822392836	0	5.13164117086892	0	1	1
LOC101884329	2.05497188748468	-2.86508425335131	2.15824323376919	-1.32750758048141	0.184340834024521	0.996826625407657
LOC101884336	0.47801436878527	-0.620305423771419	1.84949094238941	-0.335392517775745	0.73732901139528	1
LOC101884341	1.89827812173814	-0.324450778079728	1.50133355205377	-0.216108390860839	0.828903259294305	1
LOC101884348	19.2318458671851	0.169419585691444	1.42056945249261	0.119261740701358	0.905067993610119	1
LOC101884350	2.05813563096175	-0.92319436615508	2.3487318265337	-0.393060781024774	0.694274589824072	1
LOC101884351	4.8656519050977	-0.90192312734795	2.39703237428805	-0.376266560695006	0.706718736474009	1
LOC101884354	0.309510213751545	-2.14918862071929	5.10703992877117	-0.420828630810493	0.6738802232806	1
LOC101884357	2.11667715783254	1.35379394263206	1.85168317041367	0.731115324836925	0.464708714520337	1
LOC101884357_1	5.78552541657495	-0.952550712671467	0.850107343100263	-1.12050639298986	0.26249802983327	1
LOC101884359	5.2087033869439	-4.15023093010112	1.92456969565566	-2.15644616013099	0.0310488435650693	0.740950199203281
LOC101884360	4.79619065479293	-3.08580648487425	2.37805639930389	-1.29761703119301	0.194418966782985	1
LOC101884360_1	6.32963284390319	0.92570157538646	1.86155785028971	0.497272526471521	0.618996882908655	1
LOC101884366	3.58542084171879	-0.507913550440357	1.34018650650922	-0.378987214073151	0.704697358561242	1
LOC101884367	23.0152937742592	-1.37955288546163	0.765223393306987	-1.80281065310844	0.0714179565401578	0.864862203520704
LOC101884372	0.0584386569401204	0	5.13164066234487	0	1	1
LOC101884374	9.84893132561424	1.23041366570857	1.28018305435815	0.961123224932443	0.336490213330663	1
LOC101884374_1	2.91533326662008	1.5653371675196	1.8384287718589	0.851453802007698	0.394517315755475	1
LOC101884382	5.03323382566743	-0.786844084002361	0.930362119188222	-0.845739597275213	0.39769802823033	1
LOC101884392	0.235234773582353	0	3.70833626285921	0	1	1
LOC101884401	1.08581557699288	-1.01279559769275	2.62040100239562	-0.386504049100439	0.699123404407251	1
LOC101884402	3.48079564344729	-0.02294167083799	1.7411891394363	-0.0131758637349514	0.989487485919525	1
LOC101884407	15.8558051005968	-2.76135891491707	1.26443325823158	-2.18387083457381	0.0289717406898745	0.726177492944967
LOC101884413	1.82818289748812	-1.69542907578184	1.66617967089085	-1.01755477239459	0.308889590182717	1
LOC101884413_1	0.0763130979046696	0	5.13164117090763	0	1	1
LOC101884416	0.942595255498007	0.567038468756378	1.42429425434178	0.398118904873649	0.690542539677095	1
LOC101884422	1.90709589569579	0.0153071172457078	3.52043119226368	0.00434808022362316	0.99653074485195	1
LOC101884425	7.31939555859749	-4.26366851399172	1.8464637227393	-2.30909952981173	0.0209380588541999	0.687714001449244
LOC101884428	0.19414412731733	0	5.13164077976873	0	1	1
LOC101884429_1	3.63944556396453	-4.20186965193141	1.72524859094222	-2.43551548106851	0.0148705882602331	0.641237790736717
LOC101884430	1.28850757977432	-0.29547629936645	2.39373560014635	-0.123437316697962	0.901760808559889	1
LOC101884430_1	1.25786739532925	-2.60318867139164	2.90747235824643	-0.895344254609421	0.370603090212876	1
LOC101884431	0.643762885886298	-1.77756481621952	3.42123224460348	-0.519568590826706	0.603364294547615	1
LOC101884438	19.2697894303403	0.846096636430877	0.678096211793852	1.24775307945253	0.212121496351953	1
LOC101884441	2.92417626675372	-3.16280198658336	1.91999202554977	-1.6472995431727	0.0994964917608002	0.923090695038284
LOC101884444	7.37776163901443	-3.16445988913058	1.90874171288071	-1.65787747382265	0.0973421997310215	0.922156837322242
LOC101884451	68.2799308692711	-0.540629000249405	0.674920964816022	-0.801025643642255	0.423116800397277	1
LOC101884456	0.783841382947189	0.72835280434179	2.5292477674941	0.287972105264886	0.773368091376384	1
LOC101884462	4.11711802597639	-0.780480703773091	2.01829923226219	-0.386702175424354	0.698976705462835	1
LOC101884463	3.38647831796774	-1.70463748771909	2.10973391673279	-0.807986957122512	0.419098090555065	1
LOC101884467	9.60055351559543	-0.251261076806851	0.618345510394915	-0.406344143497346	0.684489754698287	1
LOC101884469	13.8055205177828	-0.377811150833059	0.806727312096934	-0.468325721923323	0.639551676837299	1
LOC101884473	1.24638520025586	-0.0610337428689791	1.60348266424982	-0.0380632383684255	0.969637261589065	1
LOC101884473_1	0.509730812086388	-1.97977774787122	2.83756489996758	-0.697703072057961	0.485362906560272	1
LOC101884483	4.01352371791984	-3.54423313107834	2.12051972494451	-1.67139833192124	0.0946430251891838	0.919274481294447
LOC101884484	3.02956588954314	-2.06946286061967	1.25636223194673	-1.64718646262793	0.0995197254708467	0.923090695038284
LOC101884488	3.11438801620358	-5.02866502634378	1.79549430279484	-2.80071344059195	0.00509897752642435	0.510762694322603
LOC101884494	7.31843567872795	1.46275315161533	0.843476510070225	1.73419548043318	0.0828834046143999	0.889990469036973
LOC101884504	1.43665661950861	-1.81163514380573	1.24701416155905	-1.4527783241377	0.146285312103682	0.97016656126472
LOC101884506	0.483459472758811	-2.34866457920384	5.12247115314565	-0.458502255842193	0.646591642192041	1
LOC101884507	0.0813810819785491	0	5.13164077977924	0	1	1
LOC101884509	5.17488761778401	-1.01600941451722	1.29498913358981	-0.784569837818458	0.432705820261177	1
LOC101884510	0.0769614696881521	0	5.13164026020795	0	1	1
LOC101884517	7.35127915891502	0.61714028794636	1.00255930343619	0.615564870657688	0.538181742520704	1
LOC101884520	5.25876018480196	0.141192451390649	1.16599142853213	0.121092186388022	0.903618017993293	1
LOC101884521	0.367839194482792	-0.335062307788485	3.21523710530285	-0.104210761699618	0.917002093873019	1
LOC101884524	2.11147188566455	-3.73177761012865	2.21697338939445	-1.68327577948419	0.0923217168943657	0.916356660052727
LOC101884526	0.606981693208954	-2.52956323495806	3.92293103589683	-0.64481460719326	0.519047334727097	1
LOC101884526_1	0.361641933703576	-2.19846641210714	3.20504967072845	-0.685938327940941	0.49275199940112	1
LOC101884528	2.68677178108787	-0.266265077585362	1.17040199324297	-0.227498824440302	0.820035883234774	1
LOC101884528_1	0.192229144855655	-2.34453757811727	4.58106571612364	-0.51178868049532	0.608798913352429	1
LOC101884528_2	1.17457902373837	-0.0497682078246802	1.98574187725226	-0.0250627779948651	0.980004889706542	1
LOC101884529	1.20126446521866	-2.53374740485501	2.30649395223284	-1.09852766030545	0.271974146239	1
LOC101884532	4.36132645365268	1.14093910573012	1.40104002648536	0.814351541827306	0.415443590581704	1
LOC101884541	7.40218995452132	0.479261645063557	1.56336562991708	0.306557618955059	0.759180116431501	1
LOC101884545	0.456786015233512	0.886108130272101	5.10799298590909	0.173474813437786	0.862278223691252	1
LOC101884546	0.330990140638689	-3.2943047625771	5.11052787417836	-0.644611445956889	0.519179015569552	1
LOC101884549	0.30520007892797	-0.326095176304967	3.68833538536386	-0.0884125607446074	0.929548778361149	1
LOC101884552	7.77348120513579	-0.976634890534631	1.11433596130312	-0.876427688282215	0.380797571512104	1
LOC101884556	11.0368975319901	0.136463291245895	0.907962843829331	0.150296118583842	0.880530995129766	1
LOC101884559	1.38627379557764	0	3.07134312681147	0	1	1
LOC101884560	22.3067544658894	-1.19296341053074	0.752253308622336	-1.5858533247471	0.112772585942254	0.943197995085136
LOC101884563	33.2432077354974	0.130281704768326	0.880194512651617	0.148014675047051	0.882331186798569	1
LOC101884567	3.62914837712517	-3.11145389828671	1.40627529386002	-2.21254964221566	0.026928710121732	0.717127545625847
LOC101884570	7.96030724790929	-2.05014451724847	1.44063398765591	-1.42308492984002	0.154711536477963	0.978283533983465
LOC101884572	0.332761836736167	0	5.13164004730449	0	1	1
LOC101884577	3.50592640356037	-6.15236446610723	3.23161355847208	-1.90380574743476	0.0569354877344403	0.836024892387463
LOC101884580	17.5735146174104	-2.99006547223846	1.09156035374622	-2.73925803733765	0.00615780225736867	0.534585437881749
LOC101884581	4.02172087991588	-0.668775019439185	2.48397743332731	-0.26923554556748	0.78774842839789	1
LOC101884583	1.39652804412515	-1.32032377944537	2.13224025962889	-0.619219046016496	0.53577206643146	1
LOC101884583_1	0.635341003765081	1.2797737381314	4.72372597765816	0.270924635379858	0.786448997080223	1
LOC101884584	0.197583074417595	-2.11148117878512	3.90486979369149	-0.54073023950666	0.588693532300592	1
LOC101884584_1	0.551219091982791	-0.165048468785204	2.22259074898133	-0.0742594959782181	0.940803905533989	1
LOC101884586	26.9704439200594	-0.661405491972704	0.773407022218079	-0.855184234138239	0.392449162843109	1
LOC101884589	1.4322031854932	0.854516851513983	1.36062133129242	0.628034289821324	0.529981477326324	1
LOC101884593	0.192178426759336	-2.39517309394581	4.67022863713987	-0.512859921867264	0.608049310202558	1
LOC101884594	2.45696887312625	-0.836356203774332	1.257831853072	-0.664918925158161	0.506102350379725	1
LOC101884596	8.81852801996304	-0.0680730378592367	2.06039479114594	-0.0330388322431043	0.973643620881164	1
LOC101884606	0.340077464370755	-1.11880964612636	3.29917433918738	-0.339118073524401	0.734520783611194	1
LOC101884613	14.1553722859544	-0.717982036598565	0.753137695214156	-0.953321074168789	0.340427417019974	1
LOC101884616	5.93765066440766	-0.0459325784033092	0.901625626355565	-0.0509441802236389	0.959370000467094	1
LOC101884617	7.98420300688201	-3.80620321846594	1.64037003054822	-2.32033208823858	0.0203229195449298	0.683064540201788
LOC101884619	0.135058056258714	0	5.1316393563032	0	1	1
LOC101884620	1.79428926962416	-1.42002541351306	1.45915011254883	-0.973186652490867	0.330460543362667	1
LOC101884621	2.50555669755791	0.771796956133748	1.09644574501018	0.703908022486405	0.481490055076947	1
LOC101884632	6.71713042000786	-5.87232517034857	2.146516282795	-2.73574685522634	0.00622388847419438	0.535767468040844
LOC101884638	0.891737933170416	-2.31647567259121	3.06035610464158	-0.756930106623167	0.449091737143303	1
LOC101884641	0.939711401791889	-2.54675267545258	1.8053327919742	-1.41068321961161	0.158338041020075	0.980933927960007
LOC101884644	1.72060132362933	-1.36848013243371	1.94884544415539	-0.702200442081133	0.482554169962223	1
LOC101884647	33.173229166503	1.0923395157859	0.924801543212489	1.18116100022004	0.237538770920121	1
LOC101884649	2.52136923783723	-1.02830056206319	1.47881244629852	-0.695355631227632	0.486832458698767	1
LOC101884650	1.73500673589331	-2.33383512506909	1.85226807591723	-1.25998777143173	0.207673773638753	1
LOC101884653	7.69250982768038	-0.0207694412407589	0.724576652199337	-0.0286642430137882	0.977132374583226	1
LOC101884655	0.0423676574365785	0	5.13164056476135	0	1	1
LOC101884662	3.22115739150778	-3.77780133092769	1.96204923635802	-1.92543655934959	0.0541747655369935	0.824292602584311
LOC101884666	9.55630196627007	-0.818421696640835	1.28362391358899	-0.637586825842583	0.52374267369692	1
LOC101884668_1	0.2441328829046	-3.06978508041136	4.45222976950934	-0.689493857984259	0.490512537067102	1
LOC101884669	3.37512712499828	-1.79392870624007	1.45430600107009	-1.23352905435313	0.217378443707423	1
LOC101884676	1.66301884217784	-1.76968123327326	1.72052731960537	-1.02856909803627	0.303682205350825	1
LOC101884680_1	0.360398672663534	-1.43493673135999	2.80260753954805	-0.512000596270211	0.608650592256157	1
LOC101884685	1.45469360294856	-3.31496169185057	3.24113480289567	-1.02277809885875	0.306412775411858	1
LOC101884686	4.14944907505005	-1.94161551523767	1.03432481639448	-1.87718160142951	0.0604932082945689	0.842330449940164
LOC101884690	3.16668523184276	2.12857178327512	1.48426686367464	1.43408967441701	0.151546674123998	0.977117725069873
LOC101884691	0.0368790922635613	-0.709816630027494	5.12478241178714	-0.138506686331677	0.889839985621127	1
LOC101884693	3.40777234668472	0.723460598969075	1.63729838204088	0.44186240388712	0.658588777800431	1
LOC101884695	5.72820436297606	1.31443062928321	1.79305975983925	0.733065711876249	0.463518351708138	1
LOC101884696	1.61660029550776	-1.29187815789386	1.88688122054925	-0.684663212408152	0.49355646813856	1
LOC101884708	1.89423498889154	-1.60067491621021	1.82961468877993	-0.874869952688025	0.381644669773414	1
LOC101884710	1.70580683225777	0.772160615224109	1.26650644746896	0.609677603116214	0.54207539372529	1
LOC101884715	6.37694834600014	-0.0163639060418731	1.04198096447453	-0.0157046113122857	0.987470048156363	1
LOC101884718	2.46520146226817	-5.61541625180702	4.23136622083963	-1.32709294320848	0.184477939394912	0.996826625407657
LOC101884718_1	0.983403174166188	-3.90131566754444	2.9361137633559	-1.32873450485288	0.183935576896701	0.996764275816369
LOC101884727	46.8153864488207	-2.05887247792438	0.817142639063917	-2.51959985870145	0.0117488309502963	0.602879081416579
LOC101884729	0.346452378745501	0	5.03243622007392	0	1	1
LOC101884731	0.124599681863402	-1.3238575984855	5.11437624425975	-0.258850255682962	0.795750780496321	1
LOC101884733	23.4894418971999	-2.25798826503665	1.37983640687372	-1.63641737077553	0.101752266114799	0.930757383362568
LOC101884738	2.79398326843351	0.152861475063772	1.39914968745794	0.109253124547024	0.913001725151138	1
LOC101884739	6.37679172838408	-1.8123757542383	1.38380976796333	-1.30970007308571	0.190297318856374	1
LOC101884740	9.61484025672613	-4.42206976578302	1.80904017363267	-2.44442872537386	0.0145081744482689	0.637975754114242
LOC101884742	0.397693401499785	0.884234198911756	5.05417095469373	0.174951383092925	0.861117834968967	1
LOC101884743	1.99070870391232	-3.7537929576788	1.9244376122008	-1.9505921802193	0.0511055781716077	0.811300491976094
LOC101884747	0.177505026768	-0.914474110409488	3.35516119606666	-0.272557429276885	0.785193439771234	1
LOC101884748	7.13989943190171	-1.24795385859246	1.08084419256783	-1.15461031957587	0.248250038830606	1
LOC101884750	8.75369416198057	-1.37563290266947	0.930674484340166	-1.47810316691423	0.139380166570073	0.965380485580228
LOC101884753	2.28752390305704	-2.27641195909448	2.3568929610165	-0.965852924484402	0.334117781242992	1
LOC101884755	2.78746664612193	-0.206080093538139	1.2484489372254	-0.165068900612099	0.86888975090301	1
LOC101884756	19.2805757961154	-1.77431029204522	1.00727461629314	-1.76149608393274	0.0781544752361922	0.885580730961776
LOC101884757	12.9374326869757	-1.42744840808577	0.969508281026753	-1.47234266691775	0.140928366967227	0.965380485580228
LOC101884769	1.01762042820604	0.388329951580808	1.99902065914145	0.194260099216578	0.845972226662588	1
LOC101884770	118.040403233462	-0.11360923082799	0.777580671622973	-0.146106037577894	0.883837680268841	1
LOC101884771	0.0567569376996533	0	5.13164047294114	0	1	1
LOC101884774	1.2522290780242	-0.668004708176329	1.57597520696408	-0.423867523565397	0.671662430173004	1
LOC101884775	2.91322556160636	-0.968655206991191	1.32668912010753	-0.730129758592337	0.465310872793423	1
LOC101884777	0.292436739056645	0	5.13164117090527	0	1	1
LOC101884777_1	1.19234236472364	0.283425676046244	2.15192382569732	0.131708043129454	0.895215223447492	1
LOC101884781	0.142004547451615	0	5.13164077770813	0	1	1
LOC101884782	4.17272270950038	-1.1557824645327	1.27421190080462	-0.907056717805622	0.364376804751809	1
LOC101884789	1.49554531565567	-5.22503531833561	5.08895786574251	-1.02673974833023	NA	NA
LOC101884790	4.92521039958255	-0.466343862571815	0.92853835735284	-0.502234354541163	0.615502679724421	1
LOC101884792	0.656742756152	-1.40562207424927	1.63336204351774	-0.860569816610901	0.389475015759097	1
LOC101884799	0.058808603283722	0	5.13163996118376	0	1	1
LOC101884800	12.0001355231326	-0.362636032016446	1.01176121397394	-0.358420570988389	0.720028599444262	1
LOC101884801	0.0721684147882024	-1.03011845025222	5.11846688258538	-0.201255273089097	0.840498973862401	1
LOC101884803	3.87885929550889	-3.66161423829135	1.38961175621216	-2.63499083245544	0.00841395556136175	0.567872260815064
LOC101884804	0.462500725234437	-0.371532840553811	2.36699548612742	-0.156963899057394	0.875273299746015	1
LOC101884805	1.04203442601101	-1.73110941456038	2.15571197329809	-0.803033724357851	0.421955242430928	1
LOC101884816	2.13998528552146	0.848429961950979	1.50370386923429	0.564226759875941	0.572599818320104	1
LOC101884818	11.1869009792481	-1.09038617036867	1.12592918445109	-0.968432282799605	0.33282852322311	1
LOC101884819	0.550866307442984	-3.09200648980562	4.05597953925024	-0.762332861860834	0.445861365502612	1
LOC101884821	36.4947969932535	-0.266076584238217	0.549864694334211	-0.483894650774749	0.628460636892539	1
LOC101884827_2	0.138250179457679	-0.883608614367262	5.12621270629545	-0.172370649638106	0.863146144995847	1
LOC101884836	0.796781016243083	-0.356338400046165	2.38416204049662	-0.149460646547304	0.881190160030864	1
LOC101884840	0.250943087155754	0	3.67426574165081	0	1	1
LOC101884841	1.9315422124675	-3.33336438505211	2.32430148259764	-1.43413598021146	0.15153346198603	0.977117725069873
LOC101884850	1.56620113217482	-3.18400881004632	1.78371019666714	-1.78504827521625	0.0742534868119375	0.872037814971221
LOC101884852	4.27481863528235	-1.09070307701391	1.02942107584027	-1.05953054839451	0.289358224435803	1
LOC101884857	0.535651158168369	0.185912304946366	4.00045636275097	0.0464727741258301	0.962933433733575	1
LOC101884860	10.6672449026386	-0.870813138240102	0.662381279475407	-1.31467051564285	0.188620659812779	1
LOC101884866	4.45275776357456	-1.7816348227463	1.15171722627028	-1.54693772230528	0.121878263740562	0.9485360315079
LOC101884869	0.154300815321644	0	5.13163913942036	0	1	1
LOC101884874	3.31668305985397	-4.66816812293706	2.05805935131521	-2.26823785230191	0.0233147135163013	0.694644738192997
LOC101884876	3.08601954208268	-5.86856640016227	1.94655269139934	-3.01485103695984	0.00257105496219223	0.427204122865604
LOC101884879	0.280037036705574	0	5.13164021000204	0	1	1
LOC101884880	6.47287124649395	-6.07707697601901	2.16884581179897	-2.80198663406981	0.00507889777999365	0.510762694322603
LOC101884894	0.370751832450186	-1.40870125680468	2.51136193939043	-0.56093119622041	0.574844442271003	1
LOC101884895	5.0439565354398	-1.2695147763582	1.31850805197577	-0.962841883639496	0.335626878271627	1
LOC101884896	7.79477735342158	-0.261529982016943	0.846377993929612	-0.308999033401964	0.757322262100782	1
LOC101884897	3.17368244278195	-1.62472396622492	1.94001400427785	-0.837480535007637	0.402322513726746	1
LOC101884898	1.9508206336177	1.1048937567601	4.35838346029921	0.253509992139207	0.799874140697011	1
LOC101884899	0.712946298118297	-0.312024249189555	2.00799093731896	-0.155391263670824	0.876512871091383	1
LOC101884906	5.73370450733966	-1.98996434737346	1.95450707005337	-1.01814128885148	0.308610816001346	1
LOC101884909	15.9783235395133	-0.00237809675533474	0.787035570191079	-0.00302158739122474	0.997589125739969	1
LOC101884910	0.773131694789917	-2.39596307383814	4.61363800416979	-0.51932186089864	0.603536311202689	1
LOC101884915	22.5640068553173	-1.37214148997747	0.914457049633551	-1.50049856417786	0.133485305154377	0.961394330315226
LOC101884919	1.35389139761431	-1.50434394880477	1.54798125832979	-0.971810182267905	0.331144989360732	1
LOC101884921	46.0063765110139	-0.290231842390772	0.37728372831576	-0.769266789443589	0.441734948255568	1
LOC101884923	19.4724992154043	-0.309726593439185	1.18980753565686	-0.260316550498391	0.79461960712305	1
LOC101884926	0.135602760588355	-2.16823333580844	4.99357215000358	-0.434204867913421	0.664139678469842	1
LOC101884927	1.29921264106989	0.60289624047163	1.36964831955239	0.440183244023297	0.659804394566483	1
LOC101884937	6.14716538199225	-1.5973068090978	1.04523764149545	-1.52817574270716	0.126468909770572	0.954885597899302
LOC101884938	10.4048023158817	0.224684673408801	0.77266593184755	0.290791484583188	0.771210798380463	1
LOC101884942	0.538995132206536	0	4.01079771432273	0	1	1
LOC101884945	0.622827815760745	-1.38022029153653	3.43871519747029	-0.401376738774963	0.688142772693783	1
LOC101884949	28.9233466845452	-1.30554761093351	0.979914892092855	-1.33230714367978	0.182759280665489	0.995182885044753
LOC101884954	211.034956815515	0.217989606027307	1.72437713511662	0.126416432686324	0.899402295102521	1
LOC101884954_1	198.908312727675	2.9536364251099	1.51686771669698	1.94719446699118	0.0515114247913329	0.813166537951215
LOC101884955	1.39070981603329	-1.99666488617914	1.83489078221634	-1.08816552218296	0.276522042361172	1
LOC101884956	0.646590975949737	-2.47622173483197	2.44746066245913	-1.01175139311287	0.311656935889694	1
LOC101884959	0.706027541691622	-0.119006649155246	3.51927001093574	-0.0338157199605162	0.973024100399002	1
LOC101884960	0.500297591656045	0.028522133225221	3.67688837348906	0.00775713873471656	0.993810760838682	1
LOC101884961	0.519701804072455	-0.329017013210263	2.34908556759028	-0.140061740512829	0.888611209204896	1
LOC101884966	13.4257699692058	-1.78314941162257	0.964244508130274	-1.8492710060441	0.0644186901799687	0.844481149721728
LOC101884968	31.5835111227188	0.459332725582252	0.545349261725058	0.842272572496537	0.399635399776523	1
LOC101884973	8.29932777078598	-2.45436982131414	1.13038466472211	-2.17126956682264	0.029910801387326	0.731105764455409
LOC101884976	1.6865250204225	-1.89754077281717	2.38098647826776	-0.796955711482112	0.425476753335497	1
LOC101884985	9.6469629413444	-1.23263873499968	1.27993438099839	-0.963048382244555	0.335523243734947	1
LOC101884989	2.86329081454096	0.468585033367489	1.47199667512637	0.318332942788245	0.750232398245873	1
LOC101884990	0.742221703878071	-1.90933503416428	2.50749855113306	-0.761450104647722	0.446388270111083	1
LOC101884991	0.974615581913445	-1.82027342001276	2.02289997923181	-0.899833624351513	0.368208797534372	1
LOC101884995	4.52831116405378	0.471516819202203	1.2289434514475	0.383676578972637	0.70121817375911	1
LOC101884995_1	2.52666255519195	-1.70207009266915	1.2033804313629	-1.4144073214997	0.157242341631168	0.980799218951018
LOC101884996	5.54784521785834	0.0872263686574723	0.932322887344699	0.0935581115099482	0.925460185775235	1
LOC101885004	22.5557158262462	-2.1427954992807	0.931057262214345	-2.30146478228897	0.0213653738194301	0.689419573500178
LOC101885006	10.372305754515	1.49591509454387	2.75427650190523	0.543124516913639	0.587044073369847	1
LOC101885008	20.400999449501	-0.53718856007487	0.873985311365823	-0.614642549581728	0.538790807974677	1
LOC101885014	60.4460738718754	-1.17587710689124	0.731485691413659	-1.60751894492804	0.107940576937911	0.936581957211268
LOC101885015	0.773245323253701	-1.25643316770054	1.66627940042813	-0.754035108024332	0.450828140850628	1
LOC101885016	0.655886174081987	-2.0262380802729	3.08311915401633	-0.657203948032093	0.511049787359243	1
LOC101885018	2.98928436544966	-0.537837227504627	1.04449968828229	-0.514923301115691	0.606606617538223	1
[truncated: 30,938 more rows]
