# Supplementary material for: Omics and imaging combinatorial approach reveals butyrate-induced inflammatory effects in the zebrafish gut
Source: Anim Microbiome. 2023 Mar 3;5:15. doi: 10.1186/s42523-023-00230-2 (PMC9985269; doi:10.1186/s42523-023-00230-2)
Supplement: Supplementary file 9 — Additional file 9: Gene expression of transcripts from zebrafish gut fed either a control, butyrate- or saponin-supplemented diets at 54 and 69 dpf. [file 42523_2023_230_MOESM9_ESM.zip › Supplementary folder 1/B2_C2.csv]

	baseMean	log2FoldChange	lfcSE	stat	pvalue	padj
LOC100000155_1	5.80529981018218	0.292207553370223	0.770406273495028	0.379290204951984	0.70447237254151	1
LOC100000275	40.4600516435848	1.61746383713644	0.825227493330111	1.96002175183154	0.0499932479554834	0.762455271358348
LOC100000278	3.50159935748148	-1.40363066754732	2.08517240515777	-0.673148495575413	0.500852824038061	1
LOC100000365	3.1467920555754	-0.20397552226549	1.21369669817996	-0.168061363742167	0.866535004233014	1
LOC100000545	8.26852764569435	-1.77526620390989	1.15392759087222	-1.53845546111609	0.123937290575619	0.869611117864331
LOC100000633	7.6708384537062	1.7382301847998	0.96411722619132	1.80292410256641	0.0714001351275285	0.807460288992653
LOC100000694	1.41658679672173	0.175869516577466	1.97227281972512	0.0891709883229934	0.928946021471021	1
LOC100000713	7.67858047150981	-1.50759140597961	0.916977241958935	-1.64408813762809	0.100157997895824	0.836072797180878
LOC100000748	2.0030908177064	-1.6196376100472	1.71729743045594	-0.94313167965155	0.34561355351266	1
LOC100000748_1	6.79678220752497	-1.51606563797311	1.54670946466356	-0.980187729246798	0.326993460460037	1
LOC100000752	8.98309040040733	-0.34249147667602	1.05969423601764	-0.323198395381589	0.746544996054081	1
LOC100000772	12.5532943487379	0.293407941755294	0.593832916087955	0.494091745011717	0.621241387552458	1
LOC100000832	4.87593599495314	0.524543627545234	1.50988072105993	0.347407328425921	0.72828532851716	1
LOC100000851	0.443275551322872	0.78937717326265	3.19643762956709	0.246955287336409	0.804942827975188	1
LOC100000863	1.18117833569319	-0.0566920425267508	1.88774116564063	-0.0300316820751809	0.976041785917974	1
LOC100000884	5.89576754900917	-1.63989036925108	1.32745630883723	-1.2353629707689	0.216695447491789	0.939022740136804
LOC100000890	9.45836434581659	-1.24762713190049	0.970985576482984	-1.28490799669706	0.198824436193526	0.926375042339489
LOC100001051	1.15639432149904	-1.98999887870784	1.78563963280223	-1.11444596219278	0.265087914670871	0.970128381589672
LOC100001051_1	0.496236343602357	1.19116211567218	3.12008349862846	0.381772512240713	0.702630109266749	1
LOC100001114	128.374384346781	-0.0214621641618954	0.586964830101244	-0.0365646509999474	0.970832129086835	1
LOC100001114_1	16.6207827693689	0.555011588365433	0.752633845121193	0.737425764152372	0.460863472432604	1
LOC100001178	0.024916078689807	0	5.14712891159847	0	1	1
LOC100001178_1	0.268992307859278	0	4.40493952850933	0	1	1
LOC100001242	8.34648857730391	-1.20775367891788	1.70965194214273	-0.706432490232007	0.47991922182025	1
LOC100001259	0.876722633919554	-2.04669367174575	1.84708886529425	-1.10806453885461	0.267833944297302	0.973344122019364
LOC100001344	1.56533812551968	-1.6826258020886	2.6950717870445	-0.624334316502129	0.532408051647706	1
LOC100001344_1	0.0223934998291064	0	5.14712876902248	0	1	1
LOC100001405	33.0980770354278	-0.203808884591308	0.701443529030483	-0.290556368626007	0.771390633747844	1
LOC100001444	1.25693555638357	1.68226833329454	4.47875315572746	0.375610861952338	0.707206214456045	1
LOC100001479	1.82369508992991	-2.65979617091504	2.94268927302607	-0.903865792183991	0.366066569922473	1
LOC100001479_1	2.69672191188712	-2.81247201855061	2.45795796480061	-1.14423112959084	0.252527796342482	0.964851939358689
LOC100001550	0.952460100640101	-0.128836000499404	2.40720301493268	-0.0535210365308584	0.957316769941028	1
LOC100001589	2.96231834110489	0.407829196329057	1.42083031431263	0.287035821393181	0.774084892236513	1
LOC100001596	0.217216993873302	-1.73343897067222	4.58604040590746	-0.377981617527683	0.70544424982209	1
LOC100001608	0.994231716553225	-0.539052596395779	2.73396513907851	-0.197168789276321	0.843695453718358	1
LOC100001620	8.90792698283341	0.852736123100424	0.789111132772148	1.0806286816722	0.27986231886848	0.981211548154256
LOC100001665	23.7595748917065	-0.0132056211215906	0.594388472440011	-0.0222171555033368	0.982274732855474	1
LOC100001805	16.9419071630179	-2.29922479526288	1.24840972999047	-1.84172290557238	0.0655156919448624	0.802617990845226
LOC100001832	6.85157617114227	-0.758808679528743	0.960426223639419	-0.790074928039063	0.429484011081195	1
LOC100001846	1.19171525237864	0.900026102542385	2.06468353228416	0.435914796853484	0.662898548992512	1
LOC100001908	15.9310603143384	-0.999697305383995	1.10545293458038	-0.904332761813576	0.365818979683639	1
LOC100001930	0.0699690178747666	-0.223734255589934	5.14712917246761	-0.0434677755488838	0.965328651622906	1
LOC100001991	7.05299064929081	-0.468727892137394	1.29906418393329	-0.360819656129835	0.718234267818735	1
LOC100001991_1	1.74920213320372	-3.24711206851231	1.98930614889908	-1.63228373385832	0.102619728265988	0.842764865220131
LOC100002043	8.14434942965652	-1.39437317991184	2.08074065313445	-0.670133097948245	0.502772947455558	1
LOC100002059	9.75587795629345	-0.911305306590229	1.06652659972165	-0.854460926551728	0.39284965027385	1
LOC100002059_1	3.52624317250155	0.160495160531835	1.47137215348254	0.109078563266244	0.913140177458426	1
LOC100002134	1.77227253634696	-0.751938731880868	1.28358153445193	-0.585812986318736	0.558001195875351	1
LOC100002141	1.06207844461651	-1.44034915726486	1.98073944221067	-0.727177500770778	0.467117227177746	1
LOC100002202_1	1.1023352048643	-4.46093354499328	5.10737689797796	-0.873429479379012	0.382429028746444	1
LOC100002266	35.4935202884237	0.0633227686610389	0.875259087974785	0.0723474563486774	0.942325398910674	1
LOC100002283	8.70955316005103	-1.84201535191409	0.9711645963402	-1.89670768359521	0.0578665290586835	0.786599136989045
LOC100002283_1	0.656482933637659	-3.67766465807167	5.11698218455836	-0.718717502900411	0.472314996725882	1
LOC100002283_2	1.5458742807376	-1.64509120609713	2.91603447242795	-0.564153552247754	0.572649635156486	1
LOC100002327	1.76007882883768	-3.69710305364496	2.53154649420972	-1.46041285913617	0.144176640778336	0.89252076338834
LOC100002392	0.147138015013223	0	5.14712836755885	0	1	1
LOC100002406	4.84176759097456	-0.271051571657263	1.28526691546583	-0.210891269662087	0.832972116728994	1
LOC100002469	10.0539066620033	-0.911556483065329	1.22676216713773	-0.743058848311375	0.457446052660013	1
LOC100002472	0.111246404255792	0	5.14712881891753	0	1	1
LOC100002472_1	1.27427253320703	-4.10803867305948	2.76842111322759	-1.48389226387241	0.137837504546457	0.885080923292078
LOC100002472_2	0.211924858672014	0	5.14712854502219	0	1	1
LOC100002481	0.502224207055553	-1.66422178691547	3.11820834397253	-0.533710901688912	0.593541565524143	1
LOC100002503	7.04037753750584	-2.05464053520891	1.12302803120778	-1.82955409670337	0.0673166430945436	0.803731905677754
LOC100002544	5.70248376000049	-0.291085383433495	2.10776399245153	-0.138101506846094	0.890160194898009	1
LOC100002544_1	2.35899047581134	-0.652790130855505	2.64202075370842	-0.247079864887219	0.804846416211382	1
LOC100002570	3.3933305567903	0.732918828826128	1.10927478309431	0.660718912929453	0.508792592541215	1
LOC100002591	12.4405143393859	0.475198606778546	1.01634328647363	0.467557185749045	0.640101288334099	1
LOC100002633	3.80472740942502	-2.72105447585875	1.52303988798253	-1.78659436126991	0.0740030737343164	0.807460288992653
LOC100002706	13.5092245458303	-1.65750316708693	0.919583314320563	-1.80245024162012	0.0714745966164554	0.807460288992653
LOC100002814	21.2443356727763	-1.34594247704891	0.742786661232573	-1.81201756479507	0.0699834825207337	0.807460288992653
LOC100002818	0.256012688335276	0	5.14712873672168	0	1	1
LOC100002923	4.33466353949036	-1.67276641142703	1.35660557291166	-1.23305288200814	0.217556035071587	0.939022740136804
LOC100002960	8.81850810435865	0.316918177980966	1.09921959625925	0.288311979753154	0.773107937803413	1
LOC100003022	0.0232343594493399	0	5.14712881444406	0	1	1
LOC100003040	1.11385999069504	-2.26202526142371	2.28259446587885	-0.990988673300225	0.321691111090219	1
LOC100003133	0.489363683585323	0.325961878111094	3.53147897968986	0.0923018032914133	0.926458255668823	1
LOC100003182	4.64526062201984	-0.825998221173438	0.953718389039544	-0.866081886085128	0.386445257905684	1
LOC100003291	5.55501783471086	-0.731895335403185	0.993508180260144	-0.73667771433099	0.461318362411655	1
LOC100003530	1.73654806437019	-0.38220984304676	1.95588979171114	-0.195414815633542	0.845068218994395	1
LOC100003687	11.7132576661486	-2.14962074466717	1.47108674286862	-1.46124676541875	0.143947733314226	0.891778414469297
LOC100003704	9.71718043578578	-3.62377860831084	2.16264944304661	-1.67561997621116	0.0938126534214642	0.828994509295888
LOC100003704_1	7.21986606730431	0.830785042476914	1.79970299130677	0.461623415913577	0.644351399574613	1
LOC100003741	1.10574645735258	-2.64141166060892	1.65867010038458	-1.59248765622319	0.111275174478512	0.851633190140828
LOC100003868	6.30127661050815	-2.05512988961736	2.17910580984112	-0.94310697550166	0.345626188160335	1
LOC100004033	2.63826263308953	-2.96744851866928	1.83907402298307	-1.61355577947643	0.10662381510843	0.8479400999588
LOC100004075	0.0234613215787398	0	5.14712882743348	0	1	1
LOC100004104	0.174817057061654	-1.14935396217586	4.12548075015919	-0.278598794123936	0.78055273823138	1
LOC100004160	8.91213771479065	-1.74663329936528	1.58444727784421	-1.10236126110913	0.270304646055795	0.974909938647437
LOC100004180	10.4690106548695	-1.36316425269546	1.09483839410391	-1.2450826167922	0.21310138319938	0.937462191067167
LOC100004186	2.38467051727381	-2.74587033007104	1.65652937878923	-1.65760436562738	0.0973973479367435	0.834293351002379
LOC100004199	10.5351501834465	-0.892110681294915	0.990281519801099	-0.900865727024875	0.367659715804715	1
LOC100004299	181.099443884815	0.310514152313612	0.317450126249274	0.978150980698568	0.327999656591926	1
LOC100004321	0.475768429435174	-0.0336141377654806	2.03637039162263	-0.0165068878941498	0.986830007092527	1
LOC100004373	3.12783640253282	-0.360631456515623	1.44157930171091	-0.250164147118104	0.802460410325238	1
LOC100004392_1	0.37357212148621	-2.67597729290536	3.5868281818072	-0.746056726797849	0.455633148263271	1
LOC100004411	33.1177870003885	-0.13347198232827	0.907547211433772	-0.147068913492011	0.883077626472375	1
LOC100004427	1.76449270447511	-4.59408322319222	3.56315982868787	-1.28932841749173	0.197283935581333	0.926375042339489
LOC100004499	0.120141066163831	0	5.14712892458074	0	1	1
LOC100004523	1.58042623567228	-1.00707116649193	2.14650708484908	-0.46916740857752	0.638949979381763	1
LOC100004523_1	4.48544957014147	-1.38438775894945	1.6383192791626	-0.84500486355569	0.398108123576447	1
LOC100004528	3.77187407049565	-1.05748664783959	1.22938249984976	-0.860177079118033	0.389691437464116	1
LOC100004582	11.7442430380139	-1.29755391075784	0.926261055758434	-1.40085119922847	0.161258574508502	0.907571716410549
LOC100004591	16.9028695660632	-0.326553141654139	0.741495249301637	-0.440398157589946	0.659648759083279	1
LOC100004744	45.2172174770263	0.247146763342355	0.889946374304942	0.277709725527427	0.78123519427143	1
LOC100004848	1.09002587572752	-0.267812011259634	1.93393625097997	-0.138480268480374	0.889860862836548	1
LOC100004867	0.300397432537474	0	3.76131637696743	0	1	1
LOC100004921	0.11144592778937	0	5.1471290514302	0	1	1
LOC100004921_1	0.527265252130555	-3.09459455608442	5.12259024440549	-0.604107377017732	0.545772255270833	1
LOC100004932	3.53963220719704	1.07763443507286	2.13005384176517	0.505918871130423	0.612913604014435	1
LOC100004932_1	4.4855701843353	-0.560575335086715	2.01937840164418	-0.277597965111588	0.781320994378444	1
LOC100004944	5.3158367867618	-1.21835241917295	1.16889768315071	-1.04230886649457	0.297268502918622	0.990763832181626
LOC100004951	2.18555725879649	0.133408703273646	2.09982942356459	0.0635331145361211	0.949341990911728	1
LOC100004978	5.94868111031751	0.175126242970004	1.48059340738547	0.118281117622463	0.905844918319138	1
LOC100004978_1	4.6828122327109	-4.50596225145034	1.49350207709646	-3.01704451607489	0.00255252324004507	0.481556779697714
LOC100005008	46.0923147418976	-0.127591734097226	0.70403420710076	-0.181229452788457	0.856187477380346	1
LOC100005038	0.281589058126001	0.351207395685603	4.50796753327442	0.0779081466521787	0.937901119019213	1
LOC100005071_1	0.155732508807364	0	5.14712881443704	0	1	1
LOC100005096	0.324116897544084	1.42356462236052	3.10409580150099	0.458608468743829	0.646515354034078	1
LOC100005157_3	1.81019956711778	-4.59683336178579	3.61970485146019	-1.26994701237352	0.204103505384121	0.928907838478704
LOC100005187	1.7161828067545	-1.15016940853743	2.04155806082915	-0.563378250467344	0.573177344149482	1
LOC100005207_1	0.433095861619358	0	5.14712897076537	0	1	1
LOC100005266	0.16029698581862	0	5.14712897076926	0	1	1
LOC100005323	3.72279422167902	-0.977654687170485	1.60185131081153	-0.610327987730138	0.541644560600916	1
LOC100005337	1.28643825786617	-0.977195706691432	2.89780981770481	-0.33721871625979	0.735952029233603	1
LOC100005337_1	1.44674502640404	0	3.34971488750345	0	1	1
LOC100005356	0.0656674293607121	0	5.14712856213059	0	1	1
LOC100005420	33.7878704459192	0.384116453417082	0.848792999906117	0.452544322890939	0.650876898400934	1
LOC100005423	6.76024589613711	-3.08096149504813	2.36841908103518	-1.3008514919165	0.193309292728603	0.925468554992446
LOC100005423_1	4.18006783692673	2.66338749704645	1.92052557448415	1.38680136960001	0.165502339374388	0.91293655944852
LOC100005446	1.76332394439107	-1.12318142841011	1.52035549853152	-0.73876236807442	0.460051306656024	1
LOC100005483	4.80610075064008	-0.0439185122610891	1.78701512113132	-0.0245764637029401	0.980392792872735	1
LOC100005512	3.22837405657403	-3.05985044142846	2.02174851687252	-1.51346738523236	0.130160979617135	0.879624974518557
LOC100005516	9.01724497251152	-0.4782007055775	0.782235897173308	-0.61132544198691	0.540984150984518	1
LOC100005536	106.193020451353	-0.437326191109914	0.537820513708353	-0.813145240769052	0.416134790697174	1
LOC100005584	0.712609015874332	-0.128875924033048	2.40763171224472	-0.0535280887760413	0.957311151117869	1
LOC100005637	0.134639255864434	0	5.14712918545339	0	1	1
LOC100005640	3.44275276421194	-1.34405430330188	1.24483596643319	-1.07970394457109	0.280274036808541	0.981432197153447
LOC100005685	0.153106020804466	0	5.14712918544872	0	1	1
LOC100005689	0.79112889020329	2.1189175700357	1.57477759887939	1.34553448788166	0.178452691697162	0.918286649828606
LOC100005864	5.91265303997758	0.732454648659093	0.866566454756773	0.845237713320761	0.397978129730414	1
LOC100005907	13.7480312871662	-0.655539365022704	0.768246277261754	-0.853293252990735	0.39349670069919	1
LOC100005908	1.29353797936961	0.330759461628597	1.65853863907986	0.199428251977355	0.841927762438548	1
LOC100005923	6.58818344154911	-0.607437210708929	0.978619569709795	-0.620708219527085	0.534791620312363	1
LOC100005927	23.3538779181133	1.12299480322361	0.774508870681102	1.44994440442761	0.147074023288501	0.896694262873754
LOC100005948	3.79067559325599	-2.5222977085158	2.03967549714292	-1.23661715407619	0.216229248365119	0.939022740136804
LOC100005965	3.51139459943287	-0.724873865662091	0.970112674874724	-0.747205849831513	0.454939313503611	1
LOC100005990	90.8133352789932	-1.30916916383033	0.750000919078145	-1.74555674603637	0.0808880038371631	0.815795501608399
LOC100006122	0.0362649302699422	0	5.14712898482427	0	1	1
LOC100006177	13.854276275519	1.29494616704149	0.90902570495747	1.42454295844371	0.154289358828647	0.901890215193199
LOC100006250	3.18446748865237	0.175348914848124	1.08881561109401	0.161045555428746	0.872057520847468	1
LOC100006469	29.1546308398987	0.691286647290731	0.79017321114437	0.874854573074647	0.381653038983315	1
LOC100006557	0.400618197861379	-1.66309798015874	3.84086289614105	-0.433001131550326	0.665013947770054	1
LOC100006649	0.214468614905104	-0.189425960909808	3.4109250253152	-0.0555350702533554	0.955712191027902	1
LOC100006699	3.54191286590669	-2.84979829183681	1.3607017921012	-2.0943591816956	0.0362279960203509	0.737475627738572
LOC100006752	1.42933231133124	-2.49490153448373	3.33085016782215	-0.749028448828425	0.453840058748807	1
LOC100006761	0.725915441467562	-2.07646054515741	2.78627268996514	-0.74524670633849	0.456122592188311	1
LOC100006761_1	0.703903487426749	-1.66381203752031	3.11341045884152	-0.534401762798536	0.593063599641555	1
LOC100006777	6.18829747293463	-2.80210441155464	2.0600944466721	-1.36018249846806	0.173772179497102	0.917209939042664
LOC100006797	7.74045796491031	-1.70390455392984	1.26545847431234	-1.34647211940775	0.178150306021941	0.918146481347668
LOC100006815	0.429440029544197	0	5.14712918544669	0	1	1
LOC100006839	4.10633454726949	2.62913037983351	1.33349795838549	1.97160435327302	0.0486547898598374	0.761196279790926
LOC100006868	550.838998759498	-0.221613757486823	1.0807732764086	-0.205051107687676	0.837532195108279	1
LOC100006870	1.48320467288397	-2.34452848093387	2.26853045763395	-1.03350099314037	0.301369505993487	0.992746861091342
LOC100006895	895.632412006877	0.158668015184219	1.12166500926048	0.141457577685185	0.887508471086095	1
LOC100006926	0.720331598897541	-0.483717272050208	1.96840494988176	-0.24574073138724	0.805882939708852	1
LOC100006950	33.3217130763008	0.179708033065961	0.800180719953236	0.224584307750458	0.822302673660656	1
LOC100006952	3.03290774505987	0.616370777512209	1.33074051044234	0.463178788558353	0.643236219004267	1
LOC100007049	1.42161041177539	-4.58500391597857	2.90395143760369	-1.57888450082418	0.114362551698108	0.85315176272934
LOC100007086	2.10461278362693	0	4.03029248415567	0	1	1
LOC100007086_1	2.16906036102214	-1.70683998702042	2.38548861320193	-0.715509593118286	0.474294215256983	1
LOC100007100	2.11700191194809	-0.493022249877834	1.44001504894982	-0.342372984391647	0.732070216696915	1
LOC100007121	0.73261440330548	-2.53599887386734	4.11275824272903	-0.616617540880442	0.537487021944491	1
LOC100007121_1	1.93939050523766	-0.151784975994229	3.58283714246243	-0.0423644642385026	0.966208156332643	1
LOC100007192	16.721617287436	-2.89016360784354	1.16524293407643	-2.48030991935109	0.0131268231776975	0.656923235141991
LOC100007192_1	2.91394965847542	-0.933248944274882	1.82795185248938	-0.510543504197852	0.609670744368235	1
LOC100007210	2.52823703097776	-3.41755081763024	2.12950437239816	-1.60485738462304	0.108525193810463	0.848929509613442
LOC100007225	2.52447619365108	-1.23412989503528	2.09049235400608	-0.59035369953412	0.554953544747589	1
LOC100007258	0.456914092701692	0	4.79460852039262	0	1	1
LOC100007467	0.262008889520323	0	5.14712897182754	0	1	1
LOC100007471	1.92343913991939	0.362582018577498	1.24512876290158	0.291200419892764	0.7708980414543	1
LOC100007488	12.612990729911	-0.414365398194214	1.48123975246231	-0.279742288515685	0.779675231513917	1
LOC100007492	38.4482084190421	0.30453844215828	0.864082243238414	0.352441500263828	0.724507183305675	1
LOC100007503	3.43871989644017	-0.36483010178578	1.92244946836831	-0.189773571575554	0.849486566363121	1
LOC100007535	3.02246733621122	-1.58792122956725	2.49506337704116	-0.636425208344942	0.524499314763402	1
LOC100007535_1	0.41012283076611	-0.157239425217888	2.7562291592715	-0.0570487488999094	0.95450636233739	1
LOC100007608	23.5791772851235	-2.54599442241903	1.04773948084685	-2.42998805424531	0.0150993204862914	0.666497956504535
LOC100007655	168.621410553564	-0.898904186876101	0.79730666449967	-1.12742590385869	0.259562452017581	0.9667415679881
LOC100007686	50.2061263148901	-0.271249480179655	0.641625250543122	-0.422753749092711	0.672474935612779	1
LOC100007703	195.086043584414	-0.120698792876621	1.16138851289415	-0.10392628438854	0.917227848122396	1
LOC100007727	30.1198659387145	1.03048533691451	0.808187405063741	1.27505740680682	0.202288923681531	0.927324803593173
LOC100007738	1.46466259146303	0.53968775738149	2.71029594835212	0.199125028286901	0.842164943504187	1
LOC100007754	29.3089119143858	-0.682604194429641	0.857156615655235	-0.796358777337137	0.425823531075769	1
LOC100007781	0.147642914058572	-0.223760614372413	5.14712828006568	-0.0434729041510421	0.965324563454896	1
LOC100007785	5.11123603550692	-2.35650978268084	1.50442650442765	-1.5663841176325	0.117258718883802	0.858943735529978
LOC100007791	1.56840961951071	-2.15292667862638	2.16394165574908	-0.99490976242662	0.319780154369969	1
LOC100007813	2.14976056195922	0.726726962306541	1.45736715276358	0.498657432293886	0.61802073761193	1
LOC100007824	14.9974301400384	-1.90817267644824	1.01812120966868	-1.8742097289862	0.0609015237069349	0.794755171213825
LOC100007883	1.93799581511815	0.273998183682325	1.84313247007356	0.148658974941389	0.881822734696873	1
LOC100007935	0.976874233652015	-0.855655432886142	2.20308454986448	-0.388389738804521	0.697727636662759	1
LOC100007948	0.659995440071224	-1.14073233149549	4.07116682190999	-0.280197884635029	0.77932568951307	1
LOC100007966	5.07879013953226	-1.12966580584894	1.40411877606319	-0.804537212312093	0.421086787175442	1
LOC100007972	0.0506500249985194	0	5.14712867269871	0	1	1
LOC100008030	7.87002311932274	-0.897749909486909	0.996694602265351	-0.900727171037593	0.367733398355428	1
LOC100008066	4.90307236203917	-4.24503744138434	2.4449179306696	-1.73626991243086	0.0825161206067106	0.81886870440471
LOC100008366	11.1580283834564	-0.0343662461515106	0.8240528367727	-0.0417039352550519	0.9667347168124	1
LOC100147849	17.3671747275768	1.89978150636761	1.33900638827847	1.41879943441503	0.155957497638432	0.903102077177679
LOC100147871	2.50627711060247	-1.81975623159808	2.02503047305139	-0.89863152965595	0.368848958667846	1
LOC100147899	16.8126148929796	0.757669732761913	0.955277181385341	0.793141244788389	0.427695535001275	1
LOC100147904	3706.62828590397	1.78812143047527	0.863031877429215	2.0719065856544	0.0382741536916553	0.737475627738572
LOC100147925	0.216973550857559	-0.217672746268513	4.6492012269501	-0.046819385877885	0.962657178279096	1
LOC100147926	2.76418713857703	-0.205300161848159	1.66817521251747	-0.123068704239009	0.902052693252187	1
LOC100147937	1.15230402730994	0.523540804854776	1.85652400956897	0.282000557039025	0.777943083173967	1
LOC100147938	0.335897673341953	-1.15836365503032	5.11812431152458	-0.226325814795472	0.820948021936338	1
LOC100148023	2.27354554171113	-0.623796520555721	1.18027329853391	-0.528518709463796	0.597139364901995	1
LOC100148041	2.78408491217098	-2.05777226240768	2.23986267184639	-0.918704654652506	0.358250074532927	1
LOC100148041_1	5.56858898398237	-3.28310768298351	1.47098619774408	-2.23190923750238	0.0256209622408849	0.706833630807211
LOC100148050	2.48954004080962	-3.42153241559668	2.36525884496983	-1.44657842539019	0.148015032331446	0.896694262873754
LOC100148066	1.13198529541241	-2.21308676662926	2.27970597212604	-0.970777281670826	0.331659198014894	1
LOC100148115	0.912002141580852	0.76470998956247	2.4885360404458	0.307293114157784	0.758620276417195	1
LOC100148115_1	0.329484511873113	-0.15789438905797	2.76603410584651	-0.0570833124306861	0.954478829497122	1
LOC100148115_2	0.193084459732822	-1.26601914806979	5.14190901177096	-0.246215781954055	0.805515199313443	1
LOC100148190	1.87355774967502	-2.21283650825424	2.26534946935605	-0.976819046327214	0.328658745044144	1
LOC100148225	327.756879080657	-3.56791745063239	1.93660823160521	-1.8423537566372	0.065423421315292	0.802617990845226
LOC100148237	0.131348208914967	-1.26602602915032	5.14190867823672	-0.246217136159731	0.805514151073576	1
LOC100148249	0.549720583291452	-2.11550992111984	2.44551181284002	-0.865058148569342	0.387006873909684	1
LOC100148254	2.16503859620199	0.415760651383214	1.18676002654758	0.350332537398239	0.726089149278516	1
LOC100148329	1.48465538476543	-2.17824135487748	2.65944348616209	-0.819059087441243	0.412752702649319	1
LOC100148332	8.55389809666438	-0.102900711013656	0.700977394754934	-0.146796047609539	0.883293004438977	1
LOC100148399	0.286193337646104	0	5.14712918543978	0	1	1
LOC100148433	0.84921249404556	-0.667834167755396	2.19239884251578	-0.304613446606757	0.760660577547761	1
LOC100148466	2.12508442976194	1.53807232492452	1.63442180439525	0.941049807820951	0.346679335243976	1
LOC100148479	4.55710401041072	-1.43165106184358	1.27273804961655	-1.1248591666407	0.2606487176009	0.96686337349138
LOC100148510	13.1446132739163	1.06217727890522	2.34321807088382	0.453298518009714	0.650333799829463	1
LOC100148510_1	17.9081296652249	-0.20823767823729	1.48010389750232	-0.140691257275041	0.888113852078915	1
LOC100148581	0.330855867549247	1.92760945488567	5.1018377447402	0.377826491419285	0.705559492632572	1
LOC100148591	227.322372494287	-2.33468569500475	1.28840340176689	-1.81207663050486	0.069974356754607	0.807460288992653
LOC100148620	3.12615399083146	0.0964779481029071	0.902130738265531	0.106944530333152	0.914832985643704	1
LOC100148648	2.62201589715387	-2.16241424920759	1.77027297586539	-1.2215145792137	0.221891248992746	0.942041451923486
LOC100148655	0.0728440040793434	-1.15852128081799	5.14297600074429	-0.225262820719041	0.821774821145692	1
LOC100148665	8.06079192531881	-2.35088566839441	1.12933282902633	-2.08165884137208	0.0373736426292013	0.737475627738572
LOC100148704	137.909113164955	-0.227205676784598	0.60639433895232	-0.374683044002597	0.707896204064359	1
LOC100148735	1.45398999223288	0.244622556928104	2.22739680628983	0.109824417561041	0.912548625763503	1
LOC100148751	26.0167081216774	-0.375842086413175	1.18845846776494	-0.316243349353215	0.751817806770366	1
LOC100148752	1.2829117738762	-1.5518917773984	2.15412138290056	-0.720429122387131	0.471260824643359	1
LOC100148920	0.353893213017654	0	5.14712808021268	0	1	1
LOC100148950	60.2470295634318	-0.40112800025519	0.732642592195354	-0.547508436621484	0.584029475968272	1
LOC100148951	2.79058439085384	-4.09648350770284	1.89888348254761	-2.15731167570474	0.0309813878846083	0.722341774687812
LOC100149007	28.3038439924822	-0.588863285972339	0.582765288191081	-1.01046390014098	0.312273086534051	0.998439230035753
LOC100149015	2.42121886163761	-0.00703117958398159	1.65839966464097	-0.00423973770249393	0.996617188879879	1
LOC100149074	10.6109947118961	0.333048403557024	0.580686467530091	0.573542560710295	0.566277390417746	1
LOC100149080	8.89078672223894	-0.138641968796185	0.833201551974589	-0.166396676131508	0.867844789554647	1
LOC100149084	92.900442618602	0.00428625329624686	0.482971821646171	0.0088747481822801	0.99291906839486	1
LOC100149117	5.43313809936561	-3.70367181820834	1.50063891017985	-2.46806329829503	0.0135846295426102	0.662699177093855
LOC100149161	4.56474650835661	-1.21858875561826	1.47576691024296	-0.82573253754391	0.408955830559476	1
LOC100149190	1.82459350724259	1.24638175965757	2.19267543137844	0.568429664427818	0.56974325241269	1
LOC100149223	0.34280447363276	-1.25881216918472	4.29760924389569	-0.292909870987627	0.769591043651133	1
LOC100149227	0.649068137110644	-1.47897861891641	3.8987628796818	-0.379345619253745	0.70443122742178	1
LOC100149234	0.5339742469597	-1.59811071840152	2.55597981694685	-0.625243872352045	0.531811011521965	1
LOC100149241	6.51614068301054	0.655234696376609	0.806651712937994	0.812289474958291	0.41662554845359	1
LOC100149247	0.511820807029956	-2.05895705007514	3.96881904478026	-0.51878330224782	0.603911863318923	1
LOC100149327	1.65615550471542	0.116443419150177	2.75843868312603	0.0422135245791348	0.966328481116276	1
LOC100149352	1.10458373816526	-2.95555942367879	2.17961983215741	-1.35599767449048	0.175099907967069	0.917209939042664
LOC100149406	1.58599950420747	0.926159802290289	2.0486085164121	0.452092137111854	0.651202607894825	1
LOC100149425	15.2586024143831	-2.44980432437291	1.31392986382628	-1.86448637162326	0.062253433661458	0.797417529715207
LOC100149482	36.5207673682274	-2.04702072212879	0.822753228184264	-2.48801299345414	0.012845903966392	0.654833311382729
LOC100149554	17.9438476022574	-0.53944984272527	0.547119281823624	-0.985982144382133	0.324141874975704	1
LOC100149591	1.89537274862323	-1.85736008246425	2.08292495612529	-0.891707633058158	0.372549661159103	1
LOC100149641	6.36642914277135	-3.42234267926625	1.48512325834404	-2.30441659305927	0.0211992694394612	0.700479274300635
LOC100149643	38.9815659284003	0.586631656775813	0.44758394818578	1.31066285811554	0.189971692331359	0.92327908677735
LOC100149647_1	0.27102323680453	0.73846628980148	5.13274889112076	0.143873449776389	0.885600401542084	1
LOC100149647_2	0.191096064212348	0	5.14712898375137	0	1	1
LOC100149676	0.611545715527003	0	4.11274890695076	0	1	1
LOC100149676_1	0.572670963762254	-2.32817189185941	5.13012725172913	-0.453823419501863	0.649955925955555	1
LOC100149700	1.93694096605001	-2.35567240179381	3.08587830190767	-0.76337177663084	0.445241706856888	1
LOC100149701	4.08362470427312	-0.370436127439012	4.72735130940471	-0.0783601859041144	0.937541543155131	1
LOC100149701_1	0.283456051612642	0.720914796375219	5.11787559779625	0.140862118001782	0.887978869143054	1
LOC100149701_2	3.63565794245111	-3.45806571753408	2.5023905799084	-1.381904865411	0.167000913848393	0.914773708676829
LOC100149761	0.594892120160813	-2.17837627244502	2.58373699172244	-0.843110687900479	0.399166541823007	1
LOC100149773	1.28388928747272	-2.12793844164828	2.68287051132026	-0.793157341239367	0.427686157957429	1
LOC100149796	1.72209264407254	-2.78279099689568	2.1686797420326	-1.28317286455929	0.199431520495601	0.926375042339489
LOC100149863	1.31701306024505	-2.66149706013364	2.99143544282027	-0.889705665058386	0.373623951335162	1
LOC100149889	5.43321792874524	0.0685252938797378	1.29350963318334	0.0529762532275049	0.957750828317478	1
LOC100149931	0.556258902014301	-2.95356275203063	3.56802570841636	-0.827786286702947	0.407791542246892	1
LOC100149966	4.07107262469626	-4.12502802713117	2.04879877117511	-2.01338856952028	0.0440737671655944	0.750725557532479
LOC100149991	9.21071624216882	0.549810748345334	0.837952058421576	0.656136282284449	0.511736441547448	1
LOC100150003	0.546892878234087	-1.18093101447005	3.72933464298661	-0.316659974907563	0.751501622340924	1
LOC100150003_1	3.05124755677017	-0.956953614318698	1.77071340865622	-0.540433934503791	0.588897810642968	1
LOC100150005	1.19732462319628	-1.81541644174324	1.65481335365129	-1.09705208610843	0.272618623694696	0.975212274009538
LOC100150033	5.10420023834924	-1.63720923731554	1.79699869160911	-0.911079816006722	0.362253320454708	1
LOC100150038	75.3814801812227	-2.14256530075339	1.17156016428982	-1.82881371871515	0.0674275191175773	0.803731905677754
LOC100150095	1.02752414384743	-2.51777265205887	2.45837382841886	-1.02416183533739	0.305758841707517	0.994081348446442
LOC100150116	0.289455869713789	0	3.3317085600417	0	1	1
LOC100150117	1.01746343436025	-2.20378313987525	2.66375309235641	-0.827322602158198	0.408054236265058	1
LOC100150117_1	0.888175372858486	-1.07995878884064	3.03705564227904	-0.35559400815924	0.722144631535718	1
LOC100150142	3.76298403831056	-1.74456431554421	1.07200755757193	-1.62738061240502	0.103656286550966	0.845623907573098
LOC100150177	5.37261005979301	-0.356904557782493	2.59837667066856	-0.137356743466552	0.890748820614212	1
LOC100150229	23.1084217573478	-2.21731636473094	0.974191357296761	-2.27605834123151	0.0228425180030189	0.706833630807211
LOC100150236	3.73589286843143	-0.138542038466955	1.40854138980643	-0.0983585143252303	0.921647615664864	1
LOC100150253_2	0.2642036983488	0.320228786007375	5.14645950423243	0.0622231236336397	0.950385148170126	1
LOC100150280	5.91400370785946	-0.589590200079867	1.10651471500489	-0.532835390333928	0.594147533186213	1
LOC100150296	15.1587550800414	-3.06978104885928	1.17539610742518	-2.61169917908264	0.00900934900563633	0.631518796224261
LOC100150353	0.453951336558209	0	5.142689946013	0	1	1
LOC100150565	2.34836499968085	-2.45550601458513	1.66009489185943	-1.4791359377263	0.139103986967515	0.886234791642345
LOC100150591	0.431573198821876	-3.10710176293397	4.84263417295151	-0.641613975362552	0.52112385660975	1
LOC100150619	0.495357649538207	-1.02315101850013	2.81787628887404	-0.363092951432924	0.716535449790875	1
LOC100150651	34.6569237250983	-0.263642296519867	0.671942147202082	-0.3923586243513	0.694793253025709	1
LOC100150670	9.43037035353276	0.841299407919106	0.714270927990589	1.1778435534061	0.238858981786871	0.955602402025972
LOC100150676	5.92896517713368	-3.55862811782186	1.45603307117927	-2.44405720464828	0.0145231235541604	0.666497956504535
LOC100150699	3.07156868111766	0.271184163063564	0.940159397345325	0.288444878420926	0.773006218760764	1
LOC100150699_1	5.34046219747795	-0.605296274683896	1.18341150312389	-0.511484190483254	0.609012055863695	1
LOC100150707	1.67802130130134	-0.466708025786203	2.52184714665225	-0.185065945176637	0.853177311992416	1
LOC100150791	0.72184212088505	-1.14296863799909	2.80065879952146	-0.408107063307529	0.683195074632972	1
LOC100150811	0.084177307509522	0	5.14712886153575	0	1	1
LOC100150834	0.263843198286463	0.399239341577489	4.45351895359501	0.089645816204557	0.928568674885316	1
LOC100150882	6.29529734267425	1.35871021463593	1.02367606505799	1.32728532102484	0.184414317709089	0.919887733158256
LOC100150906	1.12839447777564	-2.12236136364828	2.55667355817559	-0.830126066294819	0.406467510893368	1
LOC100151028	1.79632814898336	-0.122609505247117	1.81322215190027	-0.0676196819670556	0.946088387314423	1
LOC100151049	6.83183978315921	0.326574248059284	0.978960188552738	0.333592981489963	0.73868671512736	1
LOC100151059	9.28770457955233	-1.41674277358678	1.27995473448253	-1.10686943484728	0.268350382478428	0.97420820020166
LOC100151078	1.91205720074532	-1.98903766007389	1.73507472845442	-1.14637002513759	0.251642079883504	0.964599250463549
LOC100151089	0.450675926376994	-2.06007547266237	1.92196624440484	-1.07185830066454	0.283783682186024	0.982579785199288
LOC100151089_1	3.24301969151511	-2.24743355999181	1.59455039036667	-1.40944655845903	0.158703165239463	0.905936163958572
LOC100151145	2.83024999045858	-1.4486494785437	1.27681978625731	-1.13457630758532	0.256552884724823	0.9667415679881
LOC100151165	2.82336331999634	-0.834022989094903	1.8400201309425	-0.453268404551476	0.650355481080696	1
LOC100151192	0.479364708433039	0.391526941063317	5.14492535533212	0.0760996348873254	0.939339830617951	1
LOC100151196	59.6612769893445	-0.160858647073377	0.728453104197111	-0.220822241193786	0.825230845068199	1
LOC100151285	11.575012839035	-4.67211488166362	3.93068722196882	-1.18862545347056	0.234587087105077	0.950747118720957
LOC100151285_1	24.1585732322681	2.19856340791014	1.78268257799474	1.23328933319313	0.217467836132107	0.939022740136804
LOC100151294	0.871677637264771	-0.216279701668329	4.55496964406206	-0.047482138975454	0.962128965311097	1
LOC100151333	8.63592821992011	-1.08559397303384	0.929451740615696	-1.16799391038281	0.242809221261685	0.958497527761874
LOC100151335	0.713276532195925	0.74094293144817	1.92552581659687	0.384800310160316	0.70038536931274	1
LOC100151335_1	3.94319500632576	-0.984225225322757	1.28679604738644	-0.764864973996287	0.444351952745137	1
LOC100151419	1.44765256516747	-1.50323609368201	2.06246660781155	-0.728853542640898	0.466091255361996	1
LOC100151486	3.21334553356876	-3.83460827521458	2.42018144068293	-1.58443008063582	0.113095881128932	0.852314652616884
LOC100151490	10.742592596508	0.386101937521523	0.975074213254085	0.395971847345852	0.692125796939224	1
LOC100151503	20.7939155466832	-1.97970243368381	1.19452470401447	-1.65731393166719	0.0974560220986332	0.834293351002379
LOC100151603	4.09783902632649	-0.785505974205365	1.22310536599402	-0.642222653946895	0.520728625995057	1
LOC100301575	12.3650300088391	-3.79488545759932	2.37128249583098	-1.60035148248731	0.109520631859922	0.850821465389321
LOC100329231	0.403206252305093	0	5.08628532817792	0	1	1
LOC100329245	2.52439767368523	-0.898554885963477	1.85806483038446	-0.483597165862913	0.628671786537475	1
LOC100329258	2.29384709184146	0.145001339239803	1.54983016677165	0.0935595024207367	0.925459080835496	1
LOC100329290	14.6123155262321	-2.72867331804103	1.82676033309831	-1.49372266772019	0.135248121277687	0.884694749297675
LOC100329294	0.151113162156199	0.845339390018592	5.12912078030811	0.164811753559021	0.869092152555357	1
LOC100329307	13.9581235959041	-2.23005568276227	1.09175237257078	-2.04263873272938	0.0410882139027166	0.7457340728603
LOC100329344	13.9119539500932	-0.458775310413694	0.832917378583204	-0.550805304595845	0.58176714741561	1
LOC100329358	15.4545639059894	-1.77253308669011	1.43497708730238	-1.23523441759081	0.216743273513173	0.939022740136804
LOC100329375	45.1831455258978	0.154775010071093	0.931108024021689	0.16622669559068	0.86797855165111	1
LOC100329378	1.64279629607079	-0.470136465506632	2.86640373537062	-0.164016136214616	0.869718440973095	1
LOC100329398	0.419215279826606	-1.71997807870473	4.13234404737653	-0.416223349020679	0.677246575653757	1
LOC100329433	3.50145932353918	-0.687747188606875	1.53043608563913	-0.449379882675508	0.653157640971277	1
LOC100329477	46.5956386285696	-2.97909947068504	1.43339991650093	-2.07834494504319	0.0376775995994948	0.737475627738572
LOC100329480	3.69101083401495	-0.712259981850859	1.03409163952689	-0.688778397025554	0.490962732312574	1
LOC100329486	5.87901574735453	-2.81031052634764	1.65728975101042	-1.69572672770965	0.0899376443810538	0.828436855167703
LOC100329490	0.69821335893188	-1.68010209586548	3.32531279864569	-0.505246332480281	0.613385831736791	1
LOC100329495	15.6818777770193	-2.42319281857144	1.84149552950979	-1.31588308510121	0.188213286877945	0.922654425987129
LOC100329520	33.0462567286039	-0.154415294357829	1.16199102161579	-0.132888543444259	0.894281527549406	1
LOC100329560	133.591620445883	-2.5060352099592	1.16291950628812	-2.15495156492655	0.0311656246223876	0.722341774687812
LOC100329579	3.49238121871498	-1.2629390402253	1.5884415115183	-0.795080606410319	0.426566615065667	1
LOC100329589	21.2864430408561	-3.28539258551527	2.1158010346057	-1.55278900604543	0.120473550049209	0.864705789003012
LOC100329607	1.67761172513993	-0.643439665437294	2.16465813731073	-0.297247705929525	0.766277402772468	1
LOC100329627	4.89092778768919	0.354413456417529	0.853025064785217	0.415478361713518	0.677791752288251	1
LOC100329650	96.4107008720894	0.590326184837463	0.722098888919391	0.817514323724936	0.413634567039401	1
LOC100329651	6.03915234721506	2.06712941162191	1.24192122424504	1.66446097487264	0.0960203436020403	0.832808282003363
LOC100329676	6.31929164473755	-1.61208318135979	1.65222081325904	-0.975706859774948	0.329209751867001	1
LOC100329687	11.0197271667514	-1.78103582745248	0.976375235813913	-1.8241304798844	0.0681323485437022	0.806321773921017
LOC100329723	0.696056832059962	-2.79457758489667	2.70661881760501	-1.03249765601256	0.3018390451515	0.992746861091342
LOC100329748	0.382760463458089	1.48806924539535	4.96131095315211	0.299934686506582	0.764226975651295	1
LOC100329748_1	0.164939701018461	-0.223758502003654	5.14712835158	-0.043472493149499	0.965324891076953	1
LOC100329755	0.458668211500107	-3.0945962771667	5.12259023147034	-0.604107714522083	0.545772030896882	1
LOC100329768	7.27976543135412	-2.53030040638838	1.5122608642875	-1.67319043039611	0.0942898136340833	0.829974049064138
LOC100329773	4.98417913723313	-0.669251553757314	1.4977305903392	-0.446843750187238	0.654987880066376	1
LOC100329786	0.138017763845802	0	5.14712873672963	0	1	1
LOC100329789	8.33330241241732	-0.0132279985480592	0.838810420424076	-0.0157699501889492	0.98741792173073	1
LOC100329790	0.266445168992278	0.825950394051138	3.74049652922365	0.220813035809063	0.825238012999141	1
LOC100329795	3.57873471622243	-3.05685017973639	1.9207828512055	-1.59146057443083	0.111505961377986	0.851770381684097
LOC100329806	4.82568101862592	2.42429528383634	3.22089836905414	0.752676739858846	0.451644190681234	1
LOC100329806_1	1.4692963861142	-2.59952818033905	2.52495236829678	-1.02953553222573	0.303228091690097	0.993315587469868
LOC100329813	0.323697502422039	-2.55531351473127	5.02939965436749	-0.508075255564997	0.611400567696245	1
LOC100329818	44.8793234054978	0.0340994241452189	0.726286009331571	0.0469504075627203	0.962552752936364	1
LOC100329833	10.711971579861	-0.431107511980018	0.718996048315705	-0.599596497073823	0.548775182252458	1
LOC100329836	2.74955377480769	0.553931879023711	1.47542588982861	0.375438632900808	0.707334277735713	1
LOC100329844	7.15729085017676	-1.16732251069865	0.807045358918694	-1.44641499737098	0.148060837865947	0.896694262873754
LOC100329848	8.48878418474865	-3.75737167128374	1.57477469632936	-2.38597412064202	0.0170339497008309	0.671389860649335
LOC100329853	0.517483785127819	0	4.12336841619126	0	1	1
LOC100329885	1.11715718567619	-2.33956907298365	1.97262237150485	-1.18601974041228	0.235614503866373	0.950747118720957
LOC100329927	0.222705364897999	-0.986518623975296	5.13932632751966	-0.191954851882583	0.847777570670228	1
LOC100330028	1.64630230129286	-1.83850760237966	1.48291214548185	-1.23979536345511	0.215051093604979	0.938413598353129
LOC100330084	6.24915347142379	-1.18346403544434	0.891904579259125	-1.32689534616742	0.184543304053864	0.920017943393591
LOC100330136	3.70441822590379	-2.33081321811458	1.7655438416489	-1.3201672839445	0.186779172379547	0.922035525310737
LOC100330143	2.92368052484146	2.93903138291357	2.0446636682289	1.43741556549463	0.150599948561797	0.900598367495739
LOC100330143_1	1.29322930988562	-3.11600512650664	3.1433383462042	-0.99130439784487	0.321536966191769	1
LOC100330151	1.67108124888278	-2.3555276798204	2.46141576358509	-0.956980821634754	0.338576935144424	1
LOC100330159	4.25127355806549	-2.80006870238831	1.69088098123787	-1.65598213798491	0.0977254361354326	0.834293351002379
LOC100330167	7.19208140523879	-0.720102652828183	0.915033885649976	-0.786968290596881	0.431300428779909	1
LOC100330186	16.0338607010542	-0.586536364700684	0.801062148915859	-0.732198326302759	0.464047525758001	1
LOC100330188	1.36668621994668	-2.75286138092722	1.76350647097652	-1.56101575255511	0.118520034159991	0.861823030104506
LOC100330229	0.398627922502489	-0.208598683283426	4.11731260471845	-0.0506637953708862	0.959593426688739	1
LOC100330243	49.7077909879641	-0.892979012031914	0.720857184145845	-1.23877382603881	0.21542926955351	0.938413598353129
LOC100330246	8.09250884371445	-1.89289080615504	1.25355938152784	-1.51001287537571	0.131040138852925	0.881087716514916
LOC100330250	0.284486798007839	-1.6788278741275	3.30696619821645	-0.50766405626793	0.611688959750267	1
LOC100330257	1.49249263088797	-1.06939843234315	1.59462867477757	-0.670625362040677	0.502459221506377	1
LOC100330283	10.4341349139048	-1.26926039792211	1.19487878975479	-1.06225033769542	0.288122053268445	0.985365379459031
LOC100330321	4.2008387699186	0.198023838509856	0.874799694166919	0.226364777937463	0.820917720089185	1
LOC100330348	0.274375696339661	-0.212089540636157	4.30029510221028	-0.0493197642476087	0.960664469091346	1
LOC100330349	12.2356292282034	0.0553055962049862	1.08753929644507	0.0508538830603809	0.959441953913816	1
LOC100330380	0.521211904665923	-1.09656912820932	4.20974297129587	-0.260483629448705	0.794490741394296	1
LOC100330441_1	2.31039594156338	0	1.9832796024067	0	1	1
LOC100330485	15.8680153391406	0.442432590833937	1.05435993024835	0.419621969823647	0.674761636239554	1
LOC100330501	1.21885244845621	-2.60607033024562	2.14649162164545	-1.21410691938684	0.224706898083447	0.94318233152886
LOC100330530	5.95966855686264	-0.974924763029716	0.743771412487433	-1.31078547341477	0.189930251712405	0.92327908677735
LOC100330546	0.953732543289973	0.759146847446804	4.01147565059164	0.18924378796487	0.849901749828452	1
LOC100330554	13.9183698422568	-0.240542245004627	0.610806859174021	-0.393810647984384	0.693720842438277	1
LOC100330563	1.70804949481703	-2.37299891683358	1.69743762454568	-1.39798887600875	0.162116407680479	0.908534601422349
LOC100330575	2.90169144374378	-0.284755831235889	1.61853665031169	-0.175934126163317	0.86034569469055	1
LOC100330644	50.0072849582401	-0.990908892918968	0.626334854304868	-1.58207528466338	0.113632385030177	0.852314652616884
LOC100330650	4.73435876156767	-1.83087252694086	1.33403384192648	-1.3724333441923	0.169928575862094	0.916544554942401
LOC100330653	1.76319542536596	-1.21431750270697	2.60059307610974	-0.466938681742351	0.640543749185443	1
LOC100330683	0.306602168536234	-1.7451240040438	5.13798663855278	-0.339651331700495	0.734119116630731	1
LOC100330690	0.493921349145644	0	4.03507287315828	0	1	1
LOC100330694	0.277132437021785	0	3.75563147793659	0	1	1
LOC100330706	2.15297274821498	-2.31489445965944	1.50563191592749	-1.53749029571642	0.124173289653622	0.869611117864331
LOC100330743	2.05333447804306	-3.57622073736475	1.98232368164727	-1.80405489298952	0.0712227020092059	0.807460288992653
LOC100330744	6.69879707251419	1.92107395866293	1.20359649445174	1.59611129437363	0.11046394749459	0.851277263374246
LOC100330746	1.01173849562174	-0.236417990182288	2.79598886333151	-0.0845561272731923	0.932614279459937	1
LOC100330797	20.3524760255141	0.385439986776498	0.431049227380674	0.894190181290135	0.371220144761286	1
LOC100330805	10.8999389670803	0.0211420555879853	0.858418919130543	0.0246290652696695	0.980350835594981	1
LOC100330838	15.8231161109064	-1.14088374671101	0.991763646101321	-1.15035850648075	0.249996242737969	0.963037256275263
LOC100330861	15.1003412419317	-1.062477692396	0.860589593104288	-1.23459277326777	0.216982099929967	0.939022740136804
LOC100330864	82.7070970597305	-1.12605212541595	2.5312950710585	-0.444852177958487	0.656426584058551	1
LOC100330882	0.348500158425618	-2.32719523168909	5.02309296662137	-0.463299255489274	0.643149879371724	1
LOC100330916	23.7854773310029	-2.96810244946353	1.21990040325619	-2.43306948791966	0.0149714273867826	0.666497956504535
LOC100330916_1	1.5870409649206	1.46877450527445	2.03781265161253	0.720760323139717	0.471056990841969	1
LOC100330918	9.31230744755319	0.405106917293444	0.647258683111793	0.625881008418198	0.531392992185455	1
LOC100330978	9.88987040935867	-1.53725592619519	1.47804244433876	-1.04006209840809	0.298311051045181	0.991446561749438
LOC100331003	4.81643710792519	0.552120570942376	1.03280700267129	0.53458252075591	0.592938573030156	1
LOC100331045	0.217099934037789	-0.370228784713595	4.63059349140178	-0.0799527717993486	0.936274818303348	1
LOC100331049	1.01196373191829	-2.25304070033075	2.61680537581068	-0.860989021635881	0.389244089563182	1
LOC100331050	16.5680631569601	-0.546308859341219	1.17710470913034	-0.464112372589892	0.642567237787401	1
LOC100331054	2.82355610208111	-3.4370128933793	2.53850975336067	-1.35394905961229	0.175752630126466	0.917209939042664
LOC100331067	0.694018526324209	-0.220393311483654	2.21384982840614	-0.0995520602417404	0.920699955055337	1
LOC100331072	36.8825891328327	0.630812347540024	0.909612008248731	0.6934960640576	0.48799829501814	1
LOC100331077	6.8689246503068	-2.41882063927805	1.68957137667481	-1.43161790775508	0.152253201778146	0.900598367495739
LOC100331080	2.45783030330065	-3.52892063688178	2.26493083927192	-1.55806993118438	0.119216671659064	0.862522555969341
LOC100331115	9.21677219184403	-1.08437864658732	1.06235740061602	-1.02072866057933	0.307383011755557	0.995481752597233
LOC100331140	0.527857298148855	0.467453881849548	2.13353936212408	0.219097847524204	0.826573827467164	1
LOC100331149	2.09607566182943	-4.58284371143233	2.03664284156149	-2.25019508473007	0.0244365641848348	0.706833630807211
LOC100331190	4.6513851422169	-2.5831134820054	1.09123889851902	-2.36713838327344	0.017926228656472	0.676709962742414
LOC100331214	4.58941197434245	-1.34208479418186	1.49164121419596	-0.899737002041263	0.368260227012467	1
LOC100331216	23.8761123822123	0.0360993475406045	0.888019460739233	0.04065152751332	0.967573705064334	1
LOC100331219	1.88071316004538	-2.28059505600856	2.06464563238946	-1.10459394107703	0.269335577646981	0.974708868922239
LOC100331257	3.31065597661895	-1.32813196788962	1.1745254039875	-1.130781814834	0.258146935810854	0.9667415679881
LOC100331268	6.24330764625585	-2.57366818591435	1.40658881018148	-1.82972320502272	0.0672913391750028	0.803731905677754
LOC100331278	14.7488003243253	-0.274563142515251	0.87803997614186	-0.312700047806128	0.754508559243502	1
LOC100331287	15.4382766334149	-0.138201736365933	0.79833585370767	-0.173112275647009	0.862563176058841	1
LOC100331291	2.52521922589573	-3.34162954541582	2.1698711105424	-1.54001292020544	0.123557204089322	0.868653353360125
LOC100331291_1	3.45214506660771	-0.44977825124503	2.21250795229005	-0.203288874410367	0.838909250909877	1
LOC100331300	2.13046754742911	-2.26776639628498	1.51475580181436	-1.49711682475067	0.134362862643904	0.884694749297675
LOC100331306	5.10526752320815	-2.10221758850278	1.45081210573925	-1.44899369131719	0.147339344384099	0.896694262873754
LOC100331324	4.56747323433927	-1.68007428624957	1.23073100303171	-1.36510275771958	0.172220755420588	0.917209939042664
LOC100331330	0.276472345934895	-0.223734255942631	5.14712917245567	-0.0434677756175077	0.965328651568204	1
LOC100331349	9.27600983779467	0.979542696371962	0.543343203320956	1.80280656937442	0.0714185981088456	0.807460288992653
LOC100331359	0.239515457447806	-1.56358802164776	5.13932642400527	-0.304239873603747	0.760945148976131	1
LOC100331367	18.8878634418554	-0.718005604116683	0.538201105052964	-1.33408422497762	0.182176255144626	0.919805771408299
LOC100331378	0.977574421125764	0.463009283458918	1.6643915283452	0.278185316119253	0.780870106202427	1
LOC100331381	9.56384451463854	-1.25103141322527	1.18308457941561	-1.05743193258696	0.290314504350827	0.986267740595622
LOC100331400	16.849541547884	-1.04484983529744	0.847289700818746	-1.2331671614653	0.217513404343408	0.939022740136804
LOC100331404	0.39579881976849	-1.72403945322802	4.2539904528849	-0.405275816277123	0.685274780900871	1
LOC100331407	3.52704573602838	-1.96897811514454	2.15067236487148	-0.915517466679403	0.359920037158364	1
LOC100331412	36.3242964777412	-3.68687079411327	1.6213726532977	-2.27391943894857	0.0229708307016502	0.706833630807211
LOC100331417	0.922320161954659	-0.809900365093537	2.89632208132675	-0.279630628898337	0.779760905694394	1
LOC100331417_1	0.407091325552393	0	5.14712815796795	0	1	1
LOC100331436	3.00846602358153	-1.62212798021148	1.60487948250062	-1.01074753456502	0.31213727979223	0.998439230035753
LOC100331460	2.10039309386228	-1.78736546658675	2.00282211893991	-0.892423470703831	0.372165995475424	1
LOC100331465	5.60227466265314	-1.50706435505971	1.07918507958258	-1.39648368344996	0.162568890702297	0.909701602195911
LOC100331467	0.192832773201593	-1.26601914778807	5.14190901177571	-0.246215781899039	0.805515199356029	1
LOC100331480	11.0385605328084	-2.41167788101232	1.23864916868877	-1.94702256456145	0.0515320295058877	0.766472916045382
LOC100331484	11.406555044065	-0.593253582512575	0.863171436227875	-0.68729519723815	0.491896724742749	1
LOC100331492	90.9454795469215	-0.0162673441672803	0.730906888071254	-0.0222563837237972	0.982243441001482	1
LOC100331508	29.4389142013796	-0.450146716447655	2.28226357479149	-0.197236954320134	0.843642113210479	1
LOC100331510	31.7528973079346	-1.64339029638121	0.814818214002353	-2.01687967713553	0.0437080713922773	0.750725557532479
LOC100331538	4.50771987716431	-1.23373140236235	1.33281042964962	-0.925661575657595	0.354621882401078	1
LOC100331556	29.1257974856151	-0.215520844314339	0.643916004310656	-0.334703350858727	0.737848873489063	1
LOC100331609	11.4913257203803	-1.29505369418819	1.09182826605834	-1.18613314423845	0.235569723261657	0.950747118720957
LOC100331639	73.938718920518	0.726911867931044	0.459378444056945	1.58238131835575	0.113562546863848	0.852314652616884
LOC100331665	2.07429058939683	-3.3893723092871	2.04659743890814	-1.65610111927792	0.0977013427343341	0.834293351002379
LOC100331676	0.830604313055519	-0.371246563454139	2.05408453702458	-0.180735776333677	0.85657497574825	1
LOC100331692	6.99055543490237	-0.327818953712953	0.857517815930928	-0.382288213285774	0.702247596409509	1
LOC100331694	44.7159063499084	-0.446117651813267	0.445543239166921	-1.00128924107887	0.316686992856775	0.999092594271598
LOC100331704	7.93203942344131	-1.73351975194083	0.914620896986769	-1.89534238464476	0.0580470563705942	0.787980965555031
LOC100331720	1.97754589639883	-1.6220866585251	2.11149959643054	-0.768215471727872	0.442359183186429	1
LOC100331742	1.13769924000182	0.782093195961676	3.34790413414335	0.233606807311343	0.815290242493172	1
LOC100331743	0.420332248664501	-1.52796503889272	2.33542078742997	-0.654256846182387	0.512946343203849	1
LOC100331751	17.4697876583372	-0.0520100581412061	0.878864230133088	-0.0591787176653328	0.952809760771317	1
LOC100331776	6.15355108584676	-1.63389282428212	1.49479269452275	-1.09305646881274	0.274369007233382	0.976909410435243
LOC100331807	1.60269790182578	0.372868332889743	2.38724305683242	0.156192027377595	0.875881660841176	1
LOC100331830	4.19965402499712	0.248713789550611	2.46365461395445	0.100953188869034	0.919587620125679	1
LOC100331876	1.57969004095205	0.674045152267989	2.07907671842219	0.324204078808367	0.745783534274428	1
LOC100331876_1	0.0721211322847185	-1.26601749617135	5.14190906400028	-0.246215458191401	0.805515449926033	1
LOC100331909	6.58631866879247	-2.73806484720156	2.30100800704496	-1.18994146861657	0.234069398080749	0.950747118720957
LOC100331909_1	21.6520062901004	-2.83876012683883	2.11319285960523	-1.34335118251779	0.179158286238612	0.918286649828606
LOC100331938	50.1988636848485	-0.638526098942287	0.735195597840432	-0.868511863805901	0.385114180437585	1
LOC100331968	11.344171468446	-1.48670662475566	1.38437611797885	-1.07391813933211	0.28285937261439	0.982146185067065
LOC100331974	15.3985321531407	0.698007189547869	0.789226918257352	0.884418883087643	0.376470133194976	1
LOC100331987	7.20920431692174	-2.34997896554326	1.53425389877902	-1.53167540744945	0.125602553992085	0.872601452946553
LOC100331996	11.1724074653978	-1.52301128478503	1.71588134546874	-0.887597087529955	0.374757520873141	1
LOC100332004	0.839054460108919	0	1.91193264631436	0	1	1
LOC100332023	4.45099840108523	0.638197906961049	0.82754897438117	0.771190499557183	0.440594024581768	1
LOC100332035	3.10683180039446	-0.842581854075939	1.68884215914187	-0.498910954771562	0.617842116244828	1
LOC100332070	1.9561126117232	-0.76138742532627	1.94359068152853	-0.39174268150302	0.695248350195991	1
LOC100332081	54.4870660608974	-0.816622203419304	1.88856617658854	-0.432403276910545	0.665448336873254	1
LOC100332092	0.481483746570611	0	4.26715951915846	0	1	1
LOC100332095	65.9184482210976	-0.00904993333288758	0.340443874776458	-0.0265827468296498	0.978792534432799	1
LOC100332108	1.45402230943051	-0.0898244390542999	1.57145435462657	-0.0571600688176816	0.954417686593632	1
LOC100332173	9.06517292958608	0.345615908036819	0.61808711500658	0.559170219934353	0.576045555147499	1
LOC100332177	5.33376085635641	-1.5174906520963	1.23160256398649	-1.23212690235432	0.217901683448646	0.939370942780656
LOC100332187	4.87318650779882	-1.44778132429818	1.43158064523269	-1.01131663739618	0.311864905594276	0.998439230035753
LOC100332191	8.46393711800708	-2.17655558550581	1.24451165891599	-1.7489234190073	0.0803042578407409	0.815795501608399
LOC100332207	3.17302126652156	-1.61200303984062	1.37711752137626	-1.1705631616898	0.241774411983799	0.957580524879098
LOC100332221	1.27871135686221	0.663449698143018	1.31851337946787	0.503180103042089	0.614837652473254	1
LOC100332229	459.405334649135	-3.97839337754539	1.86485433306701	-2.13335342444811	0.0328957447214547	0.723206913963035
LOC100332250	0.0729778424017709	0	5.14712865952458	0	1	1
LOC100332293	8.56911122228519	-0.621879159149994	0.814769023220796	-0.763258225860987	0.445309410080841	1
LOC100332300	0.438204953973266	-3.17733671339745	5.12198521895055	-0.620333050091944	0.535038540082254	1
LOC100332323	6.57639065453467	-0.395643772757123	1.18499540919605	-0.333877894957875	0.738471700838488	1
LOC100332329	181.029163701758	-0.77132145611563	0.307432016807189	-2.50891713923009	0.0121101888081552	0.652972602145161
LOC100332340	3.41139451691428	-2.29093477548338	1.388683853893	-1.64971657808294	0.0990009178648827	0.834888183663938
LOC100332351	29.4372304476278	-0.372233190637122	0.839981743570653	-0.44314438198955	0.657661304949841	1
LOC100332354	2.43328313390347	-1.68386989313031	2.53408447027802	-0.664488462354047	0.506377730957837	1
LOC100332358	0.0379357146100307	0	5.14712906442102	0	1	1
LOC100332369	5.73345442127494	0.598922769406714	0.771910934103168	0.775896211526738	0.437810269684479	1
LOC100332396	16.233780731033	0.61619855959404	2.551823150016	0.241473849624014	0.809187881867642	1
LOC100332423	9.37105451719341	-2.32718105464506	1.64299335691241	-1.41642754966363	0.156650362551434	0.903294589520129
LOC100332428	50.780161955523	0.335154167932011	0.446915033000795	0.749928159009624	0.453297973942107	1
LOC100332428_1	14.1276023234485	-0.22183664221822	0.77904236425345	-0.284755556818536	0.775831423618551	1
LOC100332433	0.319759873674177	-2.06773364974314	4.20637918657088	-0.491570911235132	0.623022711357211	1
LOC100332443	27.6362742078877	-3.23977244190873	1.43421102479685	-2.25892311932802	0.023888167596514	0.706833630807211
LOC100332446	4.41785959589359	-0.260868039606052	1.51844106780854	-0.171799910537552	0.86359483585947	1
LOC100332458	0.156015212310904	0	5.01506155015093	0	1	1
LOC100332459	3.24953236686001	3.54773027284635	1.13487719796162	3.12609177382233	0.00177146259994684	0.402626384955973
LOC100332483	30.5759243695634	-1.21312674845156	0.771088977119756	-1.57326428524883	0.115657635462598	0.855448305323246
LOC100332501	4.52288549063063	-3.21862665728882	2.64185932713005	-1.21831871373156	0.223102881319084	0.942913476506069
LOC100332505	188.683976048473	-3.33567989946694	2.07792169588922	-1.6052962467575	0.108428624771027	0.848579736999266
LOC100332526	71.9361165737623	-0.517028425700059	0.495252383929411	-1.04396958495762	0.296499461727853	0.990763832181626
LOC100332538	16.2808182943191	0.204833300629431	0.682512623332991	0.300116501331719	0.764088292798395	1
LOC100332582	35.7580729692003	0.00840246684728876	0.736686629855066	0.0114057545050625	0.990899721887602	1
LOC100332583	2.15156116911749	-1.32171238210159	1.69375895738585	-0.7803426670236	0.435189204870685	1
LOC100332592	8.38955683503897	0.0668235239590236	0.926504139490265	0.0721243663258622	0.942502935195859	1
LOC100332608	16.0644450502693	-1.13221950428329	0.779437645501091	-1.45261075189074	0.146331859102138	0.895697665336428
LOC100332612	26.1081889045618	0.652470754548709	1.00009433028797	0.65240921259981	0.514137222832636	1
LOC100332615	1.42012625947096	-1.33086057430887	1.94842748031376	-0.683043422326683	0.494579404698016	1
LOC100332626	9.30629875479437	-1.87210934181268	1.60737142331245	-1.16470239215443	0.244139480355948	0.96004797159366
LOC100332639	2.01778381689638	-2.87708240531479	1.92062088345688	-1.49799600228047	0.134134289119874	0.883992094086623
LOC100332698	12.0380638082661	-0.957423265143015	1.03564372599087	-0.924471650930904	0.355240804768409	1
LOC100332699	1.98034458433536	-2.12103912823104	1.60422468261777	-1.32215839290661	0.186115412685395	0.921166788283414
LOC100332721	62.2851419888158	-1.69035894669054	0.909162518903442	-1.85924838688831	0.0629919391314811	0.80002451526358
LOC100332721_1	7.56630151189232	-2.99733002952778	1.29916872416741	-2.30711375187134	0.0210484795139188	0.700479274300635
LOC100332723	229.656277923355	1.27867590063596	0.741724294600299	1.72392344425635	0.084721664392502	0.822993240394101
LOC100332737	0.542868928583188	0.0244707314826036	2.32667774272858	0.0105174562996876	0.99160843870791	1
LOC100332745_1	1.79236641000273	-2.5713098260583	3.30492605820486	-0.778023405296688	0.436555215266136	1
LOC100332753	0.773974177166605	-2.34852898572523	1.8827377479526	-1.24740101922276	0.212250493032455	0.93729575045052
LOC100332761	0.0819047142679262	0	5.14712860462537	0	1	1
LOC100332762	11.8909819395231	-0.227734540147998	0.717689207843377	-0.317316378258397	0.751003550989244	1
LOC100332770	0.667498452019974	-0.595444278671656	2.08917585586536	-0.285013957537346	0.775633448662909	1
LOC100332787	5.92358205290887	0.740840956635477	0.942579241170096	0.785972069272196	0.431883850569503	1
LOC100332822	19.5953420683228	-1.65948405230227	1.84827023468241	-0.897857911230944	0.369261305827357	1
LOC100332822_1	130.873601961942	-4.86724675856869	2.07043136362486	-2.35083704974757	0.0187312347607869	0.68209628784498
LOC100332834	0.244306022624488	-1.24233855056672	3.32449734125512	-0.373692147426321	0.708633368218052	1
LOC100332841	2.53228840363642	-1.04001600475909	1.94475804286182	-0.534779125134069	0.592802599486913	1
LOC100332847	10.4454888486618	0.195901483269688	1.29840050850437	0.150879086989381	0.88007109777975	1
LOC100332851	1.09800429721781	-2.50685057489407	2.03278425730049	-1.2332103448219	0.217497296818409	0.939022740136804
LOC100332852	0.48860776750352	-0.221832761870253	4.97257013417874	-0.0446112887067183	0.964417144532601	1
LOC100332883	0.664124653173682	-0.0708110708729067	2.33895466594838	-0.0302746658170884	0.975848001058228	1
LOC100332902	3.98374893397531	-3.79997351345406	1.585425985402	-2.3968154606035	0.0165382505886687	0.669592017228207
LOC100332941	0.294042462146609	0	4.25051970032624	0	1	1
LOC100332943	4.46361810979809	0.750784106123528	1.25887620284605	0.596392325493298	0.550913166178455	1
LOC100332969	33.595347066624	-0.873509703464814	0.60980886647259	-1.43243194956739	0.152020240393342	0.900598367495739
LOC100332973	3.62236821669474	-1.42998488498704	2.26416198886914	-0.631573576456543	0.527665557303374	1
LOC100332986	1.74059746467416	-3.18697967675587	3.36116837302888	-0.948176146821218	0.34303978825858	1
LOC100333000	2.27488719094478	-2.31985331414765	1.69472918535067	-1.36886373008773	0.171041875111644	0.917209939042664
LOC100333012	20.7580998639826	0.175090201123292	0.478351993025544	0.36602795363276	0.71434421683895	1
LOC100333021	11.7530745399346	-4.04494508806562	1.58332434554156	-2.55471666273286	0.0106274266561634	0.639056853766415
LOC100333031	14.7674106097116	-0.4459123528421	0.682945681125928	-0.652925064416475	0.51380458942973	1
LOC100333042_1	0.295267259650391	-0.576888462137765	4.55214482898859	-0.126728934120038	0.899154944350419	1
LOC100333048	5.28097583148587	-2.44146133349407	1.7334554475973	-1.40843615962448	0.159001958300505	0.906041404482755
LOC100333051	11.6995148766614	1.35951037691806	1.03345607615557	1.31549894406291	0.188342271991812	0.922654425987129
LOC100333053	13.1748916276987	-1.16932364944318	0.837856846613578	-1.39561269227472	0.162831158274605	0.910360023174915
LOC100333071	1.96118281453869	0.299656705482716	1.35893770629878	0.220508051321105	0.825475502644037	1
LOC100333111	16.6937773414856	0.271144523741086	0.711741405817527	0.380959322479828	0.703233432522864	1
LOC100333141	1.30577978922547	-0.175613702325024	1.26935131951224	-0.138349170655532	0.889964466545346	1
LOC100333146	25.6805962734753	-1.65775943040802	0.825202187961031	-2.0089130331854	0.0445463574895576	0.750725557532479
LOC100333163	2.96494874583274	-2.32603047042581	1.54575290714895	-1.50478802897161	0.132378582436313	0.882662491654481
LOC100333185	9.69560438080353	0.545872674369954	0.825690869130481	0.661110222697269	0.508541629896513	1
LOC100333187	0.509019748265992	-0.261240659789775	2.78669539921323	-0.0937456816642143	0.92531118131521	1
LOC100333196	3.57588944062067	0.895816013290815	1.14882799796883	0.779765130093151	0.435529134624136	1
LOC100333206	3.88590933457149	-0.678037761797906	1.19655844803541	-0.566656616658512	0.570947501152099	1
LOC100333218	3.06037176035943	-0.897502154967386	1.88043804045758	-0.477283556095786	0.633160218821005	1
LOC100333227	115.700375639918	-0.595542526555804	0.573833943171075	-1.03783077603386	0.299348845989885	0.992140876928774
LOC100333228	10.2146999920792	0.0555307593743448	0.862894165503942	0.064354079091396	0.94868829376651	1
LOC100333235	0.506057172065429	0	3.10298301158191	0	1	1
LOC100333241	64.2448352669403	-0.863723592937374	0.568481225375904	-1.51935289044285	0.128673693213357	0.877408410637905
LOC100333256	0.0477406131723986	-1.15852128077875	5.14297600074597	-0.225262820711338	0.821774821151684	1
LOC100333265	6.08262867523191	0.113423918491093	1.00166589228507	0.113235280710559	0.909844025573517	1
LOC100333266	11.3521752479493	-1.33582773319052	1.00223354001013	-1.33285075769567	0.18258078491531	0.919805771408299
LOC100333270	9.87575924835598	-0.595019540808245	1.05858153626035	-0.562091365120792	0.574053771211677	1
LOC100333286	2.32097380000599	-1.13275020099226	2.2882586312066	-0.495027172865929	0.620580939736932	1
LOC100333290	0.306421055076836	-1.16803692721289	5.13798693493135	-0.22733357285746	0.820164369066553	1
LOC100333313	1.15403049892977	-1.51923080521709	1.58672775571197	-0.957461542944655	0.338334348205893	1
LOC100333325	0.137817670089583	-1.74509741304798	5.13798709616399	-0.339646126077441	0.734123037319778	1
LOC100333355	1.24389167330059	-1.51136893839157	2.06778075266786	-0.730913534445852	0.464831968498439	1
LOC100333391	3.17894420667998	-2.88677940614637	1.25167624557794	-2.30633074354898	0.021092158552402	0.700479274300635
LOC100333406	12.1963299712221	-0.218457448313163	0.99418542970648	-0.219735113577011	0.826077456249765	1
LOC100333415	1.05239989227625	0	3.86826663991769	0	1	1
LOC100333433	39.7242802361833	0.284620503311776	0.822120817736311	0.34620276870676	0.729190334110514	1
LOC100333434	20.9356096272821	2.24524542013536	0.902253843894926	2.48848529194721	0.0128288543452376	0.654833311382729
LOC100333474	3.28338382706226	-1.84361202110391	1.32452044781253	-1.39190906727689	0.163949935762222	0.91104177213704
LOC100333482	6.54449875611223	-0.0495716879315326	0.83385033878251	-0.0594491428808571	0.952594371885468	1
LOC100333484	12.957878693076	0.276624180056265	1.68784174605781	0.163892249200708	0.86981596883791	1
LOC100333484_1	7.22744273492113	-0.0303620688200067	2.19963014391063	-0.0138032609273245	0.988986940938178	1
LOC100333499	106.384273510909	0.0413220275132392	0.744317206205958	0.0555166898853136	0.955726833849563	1
LOC100333521	0.61757457241229	-1.61957580228963	1.71804076101704	-0.942687646904769	0.345840693757098	1
LOC100333524	1.32936176952336	-2.45707688748385	2.91511915345439	-0.842873569875263	0.399299156637656	1
LOC100333534	9.84150916496668	-0.988867597470569	0.90629422121902	-1.09111100382002	0.275224041488381	0.978072864030761
LOC100333572	7.65549819010452	-1.51286584248951	1.10033287788094	-1.37491651199502	0.169157329517931	0.916049146152759
LOC100333618	7.71259823114641	0.12714532720826	0.577368544586467	0.220215195996391	0.825703562412305	1
LOC100333625	341.145653662229	-0.363583366386876	0.395572605531703	-0.919131813736623	0.358026630763429	1
LOC100333697	6.75871188742856	-1.70180751037357	1.20313609235707	-1.41447631833532	0.157222095849492	0.903776549473806
LOC100333722	1.60635752995565	-0.867529318642636	1.52441611439977	-0.569089574984073	0.56929535277353	1
LOC100333723	0.544616731423597	-0.209087043561245	2.06638320620967	-0.101185028475318	0.919403581263441	1
LOC100333734	5.29584661133458	-2.7830924790211	1.83276195808227	-1.51852370502781	0.12888242825406	0.877408410637905
LOC100333746	7.30239104298509	-0.819062487694908	1.41832079689331	-0.577487469329212	0.563610201074033	1
LOC100333749	1.3754699348731	-4.1564563790543	3.89763967526113	-1.06640344550983	0.286241304832927	0.984157960925409
LOC100333752	0.681555815474295	-0.61729079964573	2.2954374089131	-0.268920771809683	0.787990651998093	1
LOC100333801	46.5509609444066	0.894298223491837	0.744799716051086	1.20072309940368	0.229858630633034	0.947027535978108
LOC100333807	2.08932837060759	-2.20832803008131	1.97765352111728	-1.11664050679297	0.264148064777187	0.969503390807152
LOC100333826	6.06954753302883	-0.659008926313355	1.01771996837243	-0.647534633094863	0.517285987386072	1
LOC100333835	10.9313376337695	-1.52632548766728	0.939249252520036	-1.62504839218354	0.104152247997005	0.846109617774868
LOC100333840	2.88473198769193	-1.04369465573842	1.08347358159763	-0.963285744539749	0.335404145233163	1
LOC100333843	3.62635634343235	0.572817771338618	1.30239435461878	0.439818991311804	0.660068211661259	1
LOC100333844	0.796795035157348	-2.57717220331917	2.38936129867677	-1.07860297425358	0.280764754864118	0.981432197153447
LOC100333853	0.512398768176879	-1.91807992743067	2.6107919081443	-0.734673614334131	0.4625382934237	1
LOC100333855	3.79426012263505	-2.3251026571032	1.78713100207121	-1.30102530503276	0.193249793165636	0.925468554992446
LOC100333863	3.35530546490402	-2.66699295202688	1.51795193593686	-1.7569679835619	0.0789232665422443	0.815795501608399
LOC100333871	0.238768120253486	0	5.14712882129771	0	1	1
LOC100333880	42.0552751667666	-0.928826892595809	0.743898349256408	-1.24859383479511	0.211813668446161	0.93729575045052
LOC100333907	2.61462658599306	-0.392489194342839	0.971226081871756	-0.404117230445903	0.686126515003444	1
LOC100333913	1.17843119020779	-1.00089778990162	2.43991115121373	-0.410218949736643	0.681645341258008	1
LOC100333926	4.60300284043813	0.429703768340713	1.29785913061131	0.331086601161649	0.740579072157758	1
LOC100333939	1.53215869566082	0.477667169253864	2.04666024162451	0.233388600383776	0.815459664363447	1
LOC100333957	9.38811284372969	0.941023512234608	1.05197622579772	0.894529257560953	0.371038782937508	1
LOC100334012	9.63019012872108	-1.18328503171795	0.923204746157019	-1.28171463225634	0.19994277010856	0.926375042339489
LOC100334014	14.7342679779035	-0.529282111556017	0.856010363744433	-0.618312737757971	0.536369206974477	1
LOC100334018	6.57473064119699	-0.776842422771715	1.13885561549333	-0.68212547069472	0.495159616124788	1
LOC100334024	0.492714785210441	0	4.91198140209572	0	1	1
LOC100334054	4.39775594614023	-0.586964420123445	1.22858539167528	-0.477756307457857	0.632823662473684	1
LOC100334068	14.71947878205	-3.51070857663073	4.42715323838236	-0.792994592144163	0.427780973526276	1
LOC100334068_1	28.8544724755667	-4.31988215600116	3.55345524049896	-1.21568497803692	0.224104948747801	0.94318233152886
LOC100334085	41.4571391000604	0.367765316235273	0.623840130746101	0.589518529042742	0.555513486186135	1
LOC100334101	6.54896512767156	-0.882023086866087	1.30356212437508	-0.676625279588363	0.498643735620089	1
LOC100334104	6.82226572308558	-2.0148009428151	1.04859532862017	-1.92142849374157	0.0546777091810426	0.775644356453887
LOC100334116	9.39378288226123	0.210623884967752	0.951027384074396	0.221469842503794	0.824726615786067	1
LOC100334158	3.30323777754214	-1.30889431560211	1.53843617122718	-0.850795333652375	0.394883054253486	1
LOC100334176	1.32061043241416	-1.98678744003627	2.67160787568694	-0.743667309157569	0.457077771424732	1
LOC100334178	43.2789707193952	-0.513540025988103	0.418669081901145	-1.22660126622238	0.219972493064917	0.940886515791293
LOC100334195	1.2016160334575	-2.95517208838097	3.71543530612709	-0.795377080986345	0.426394187772819	1
LOC100334195_1	1.26769812894562	-0.175730436259613	3.08130393130256	-0.0570311920464549	0.954520347909745	1
LOC100334198	2.71457535020587	-0.653027059409252	1.05406091782997	-0.619534457983375	0.5355643290942	1
LOC100334219	11.2314771502765	-0.183188851059842	1.32198167951458	-0.138571399209637	0.88978884534666	1
LOC100334245	64.3526306573569	0.0949074866080986	0.488704476313517	0.194202204416096	0.846017556857097	1
LOC100334275	21.1883545518212	-2.99636849123231	1.73320511445968	-1.72880201323801	0.0838445357292546	0.821774783257513
LOC100334281	2.41193934466717	0.507847163688094	1.55819153425643	0.325920884899711	0.744484213859627	1
LOC100334281_1	1.52180419081717	1.99494553853548	2.2876874626171	0.872035875151091	0.383188806609414	1
LOC100334297	8.27675393387331	-2.34776993199434	1.47608981642463	-1.59053324931208	0.11171465710528	0.851770381684097
LOC100334305	7.96413180304678	-1.04189078857491	1.07777517513296	-0.966705127946905	0.33369146289149	1
LOC100334312	5.20014965126342	-0.86507360420709	1.336275014653	-0.64737692070949	0.5173880291504	1
LOC100334314	14.7294570292384	-0.604768022993124	0.587728684237033	-1.02899184472885	0.303483507132512	0.993315587469868
LOC100334340	3.76784926084669	0.238738865944668	1.56659726236227	0.15239326129338	0.878876771712434	1
LOC100334341	1.27644556837484	-2.05536644507556	4.43486524663324	-0.463456346646814	0.643037298096031	1
LOC100334356	0.0543309355131183	0	5.147128984823	0	1	1
LOC100334365	3.29748176986133	-3.71915073216656	2.30786522539765	-1.61151123178163	0.107068341150497	0.8479400999588
LOC100334368	15.425367493124	-1.51915784913708	0.977211398523421	-1.55458465940179	0.120045019653033	0.86402384823526
LOC100334396	2.00895400346735	-0.879493590687549	2.22372963281788	-0.395503831809386	0.69247109428366	1
LOC100334401	1.58608481198162	-2.4705371935019	1.98367057672356	-1.24543723261879	0.21297107433204	0.937462191067167
LOC100334422	0.219964822406148	0	5.14712867956824	0	1	1
LOC100334439	24.7418220996388	0.246926419400663	0.889629752857022	0.277560882611744	0.78134946374453	1
LOC100334443	7.70684843816667	0.0817226239959597	0.797233026566093	0.102507825532469	0.918353601695089	1
LOC100334487	0.585708692403609	0.885169170593263	2.45174346774834	0.361036618323774	0.718072073161396	1
LOC100334495	16.2798423645838	-1.26446788858299	1.07548947555329	-1.17571386547737	0.239709236009501	0.956274949811063
LOC100334508	1.04522519801052	-0.896599929262747	1.6779266870059	-0.534349883225616	0.593099485920291	1
LOC100334521	5.12405033211237	-3.12853739961149	2.16942972995485	-1.44210128422855	0.149273802837284	0.897919921533077
LOC100334522	0.681746460347538	-0.285850286450837	2.63567696627031	-0.1084542188246	0.913635394321223	1
LOC100334559	104.906434429675	-2.78977614502319	1.3041801547205	-2.13910335541109	0.0324272987294063	0.722494110224891
LOC100334604	1.46399447472534	-0.810835640044121	2.14887292714217	-0.377330660088155	0.70592788981596	1
LOC100334612	2.86387078852242	-0.933897991225346	1.32388990387854	-0.705419679151075	0.480549100859404	1
LOC100334619	11.949939318932	-0.20839340328376	0.684750543156882	-0.304334776169744	0.760872853323109	1
LOC100334642	15.5600519162626	0.100120685341033	0.648511828415015	0.154385287907132	0.877305953134799	1
LOC100334666	69.6100999122828	1.22050537244597	0.756777540376073	1.61276637760609	0.106795273374221	0.8479400999588
LOC100334677	6.86947088177012	0.106278261398639	0.909466500593917	0.116857807658924	0.906972733614271	1
LOC100334689	5.18828805871685	-2.03925420393486	1.18852632025598	-1.71578379812038	0.0862016206327256	0.824216430525409
LOC100334697	2.30692330946359	-1.64953420293061	1.93554531323258	-0.852232283921941	0.394085181587102	1
LOC100334706	4.33083392747077	0.230860558238386	1.05481243412753	0.218864084996625	0.826755924205292	1
LOC100334711	4.1238400651366	-2.80223938590754	1.79765160292185	-1.55883341430167	0.119035813352853	0.86206224689628
LOC100334716	0.814445837489631	-0.125075930148931	2.96137505355449	-0.0422357613902381	0.966310754517619	1
LOC100334731	2.94771004323644	-0.166037181517199	1.5652486275365	-0.106077193486201	0.915521105997838	1
LOC100334739	2.1886571889028	1.62344637991384	3.15460981328853	0.514626681586803	0.606813916553427	1
LOC100334739_1	2.80740180957535	-4.7722693155901	2.83202007619887	-1.68511140005597	0.0919670805895461	0.828994509295888
LOC100334756	94.1720437252806	0.506974184858398	0.429205636184739	1.18119181603707	0.237526531671451	0.953734697713205
LOC100334758	0.166170178697564	0.394876162988842	4.8074002852565	0.0821392310933338	0.934535996608402	1
LOC100334800	0.525799709238571	-2.68333493701988	4.12818349816474	-0.650003794214286	0.51568977076207	1
LOC100334818	0.301419257549024	-1.59883753864126	5.13905348041888	-0.311115178064062	0.755713062920355	1
LOC100334838	5.58848922324681	0.141787863739267	0.991713419495589	0.142972617846982	0.88631180678781	1
LOC100334841	1.47107498900939	-3.96837768826502	2.37769832533798	-1.66899965650644	0.0951174478859884	0.832030923375158
LOC100334861	1.89038321045726	-0.0294298228579923	1.07682219316299	-0.0273302528911918	0.978196327558142	1
LOC100334869	19.1872997077665	-3.44060028441038	1.98477704413176	-1.73349459808745	0.0830077968064567	0.81886870440471
LOC100334873	1.2096612977599	0.455674558106102	2.6466558610539	0.172169931426087	0.863303936112745	1
LOC100334891	35.8634531132311	-2.74266506782127	1.07593196310838	-2.54910641365991	0.0107999340369233	0.639056853766415
LOC100334908	122.121514139905	1.18976060971816	1.3691024738083	0.869007713066741	0.384842912012052	1
LOC100334911	29.9860399976932	0.45012014446682	0.454638370955755	0.990061933225221	0.322143848184413	1
LOC100334934	39.671903524983	-3.65545156471902	1.33825010856746	-2.73151598592586	0.00630436824532436	0.596104753430851
LOC100334952	78.1108656981382	-0.280473056204261	0.519384567273351	-0.540010377429349	0.589189875802552	1
LOC100334962	7.08281286456491	-3.89597038927353	1.62056089285912	-2.40408762573553	0.0162128865485869	0.669592017228207
LOC100335005	1.04399578309795	0.294827495867196	1.51990061220683	0.193978141399075	0.846192997450419	1
LOC100499487	0.296970680496397	-0.431466001417844	4.33614587094188	-0.0995044941428879	0.920737719800765	1
LOC100500933	4.19397014591726	1.05966358580822	1.19103468309649	0.889700023724979	0.373626981277318	1
LOC100534659_1	0.0787988825464048	-0.22373325949266	5.14712918545487	-0.0434675819143809	0.965328805974998	1
LOC100534669	0.613059811705309	0.486228758644944	2.12925547525704	0.228356232633966	0.819369311842075	1
LOC100534672	0.326747275344995	-1.78536080769797	4.36605543639832	-0.408918492608688	0.682599477467552	1
LOC100534673	1.8770295597228	1.79729560588395	1.36187053618119	1.31972574347906	0.186926601706868	0.922206926027144
LOC100534675	0.722798622080391	-1.65557162184723	3.02136840238303	-0.547954238397884	0.583723325031366	1
LOC100534675_1	0.32728875444531	0	5.14712916408155	0	1	1
LOC100534679	1.83350250071637	-1.16807250459442	1.93310212526338	-0.604247695623052	0.545678974966196	1
LOC100534684	2.8263384437157	-1.40845838714878	2.07838194192703	-0.677670623832925	0.497980556261594	1
LOC100534707	0.563900662396899	0	2.35799553218598	0	1	1
LOC100534715	1.11536339065358	0.317364077201767	1.75621419256946	0.180709208788161	0.856595830226621	1
LOC100534722	46.3408744684621	-1.90470437493034	0.844443305761355	-2.25557401181959	0.0240973223011663	0.706833630807211
LOC100534731	0.105409693428209	-1.25985250793597	4.39358961930574	-0.286747879774681	0.774305373545163	1
LOC100534733	1.01501937180456	1.33512253118622	2.39997602930849	0.556306610933489	0.578001268591137	1
LOC100534741	5.59801442765698	-0.909687866568904	1.68465736228517	-0.539983908261885	0.589208129921565	1
LOC100534755	1.81737926215211	1.17019828071368	1.16583078682085	1.00374625026393	0.315500937985559	0.998697114180351
LOC100534757	0.431830002722277	-0.22376839193951	5.14712799608268	-0.0434744175994484	0.965323357038357	1
LOC100534762	0.445526289549535	-0.655456621125515	2.99433376035176	-0.218898985077908	0.826728737087723	1
LOC100534765	1.02179114902953	-0.371905029088986	2.3038126083614	-0.161430242954311	0.871754548604448	1
LOC100534771	1.59932102904055	-1.49939113944487	1.90969704859087	-0.785146073588606	0.432367928862946	1
LOC100534777	0.753286651887454	-1.59072323897222	2.56842077977509	-0.619339031788833	0.535693036350245	1
LOC100534780	9.17739012740026	-0.156622624648041	0.816322507932348	-0.191863660656311	0.847849003156452	1
LOC100534785	10.4994455523665	-0.309508366092955	0.662300169157254	-0.467323398825022	0.640268518073418	1
LOC100534789	7.24005243795091	-0.0858322657657508	0.895066740594338	-0.0958948219981416	0.923604107075756	1
LOC100534805	3.36678933265724	-0.670720806023379	1.3938145679467	-0.481212366011824	0.63036557292254	1
LOC100534815	4.17498530001583	0.642118359977415	1.74600737367653	0.367763830587566	0.71304934078927	1
LOC100534829	1.31331296655688	-0.525520933840995	2.31134423682078	-0.227365930816018	0.820139209839821	1
LOC100534830	2.53790205821117	-0.327068572723786	1.62790314337021	-0.200914024925748	0.840765801017348	1
LOC100534832	3.43207995793159	-1.60564605476868	1.36415236601475	-1.17702838390365	0.239184177435826	0.956029411121122
LOC100534845	0.184014164620185	0	4.68421906922282	0	1	1
LOC100534851	7.98258094505886	-1.71949152047885	1.6119033117337	-1.06674606842853	0.286086518097048	0.984157960925409
LOC100534853	3.11935051199278	-0.981816045669802	1.81462332979764	-0.54105776639568	0.588467767074084	1
LOC100534861	1.15041359798036	-1.45434407350581	2.1229506342406	-0.685057885967305	0.493307393987218	1
LOC100534875	1.46396393245936	-2.14158937603483	2.53217875712933	-0.845749680983304	0.397692401729587	1
LOC100534892	0.0407429458491548	0	5.14712918545588	0	1	1
LOC100534908	6.70195747351535	-1.68649052494346	1.05514016614807	-1.59835686200842	0.109963579290684	0.850821465389321
LOC100534909	1.49928877741485	0.0526691689430461	1.29540665621084	0.0406584053667807	0.967568221864507	1
LOC100534924	0.243271453224949	-1.12258447437235	2.8954999109824	-0.387699709509393	0.698238270784805	1
LOC100534937	3.13296277213812	-2.82169239826295	2.16064418059007	-1.30594959762988	0.191569698374713	0.924080273854973
LOC100534952	1.70624478385312	-2.03880288781247	2.26902022160364	-0.898538879645389	0.368898327042451	1
LOC100534961	0.638132073141095	-0.15133654734139	2.67177893505724	-0.0566426156579259	0.954829886632749	1
LOC100534973	16.7261442819242	-0.255088281976692	0.663423220511091	-0.384503095595864	0.700605601964405	1
LOC100534990	2.69842779987759	-0.702887913679143	2.17279453826343	-0.323494882420367	0.746320482602566	1
LOC100534993	1.44574808928798	-0.283625689628449	2.21580857208731	-0.128000989436227	0.898148190026342	1
LOC100535008	3.04647335738351	-3.04308647976147	1.38404927755352	-2.19868362284073	0.0279004262567598	0.717323684962679
LOC100535016	0.557095416379782	-0.15748523436486	2.75989647892247	-0.0570620077845624	0.954495800483118	1
LOC100535032	0.397844516734413	-1.13973195193352	3.52261227464479	-0.323547374241876	0.746280735654351	1
LOC100535061	5.34196157587593	-1.37350572464462	1.2270392305616	-1.11936577937771	0.262984123772304	0.968814497187618
LOC100535067	1.62714972912507	-3.0380531030412	2.10617360882351	-1.44245141535993	0.149175068195674	0.897678672757998
LOC100535070	12.9983949587433	-0.990267430079153	1.30250852924124	-0.760277117460428	0.447088956795174	1
LOC100535079	0.827536385922623	-2.31557656051049	4.13297067821392	-0.560269293154331	0.575295768957245	1
LOC100535095	0.206574494773959	0	4.75455532944223	0	1	1
LOC100535100	3.24846116949082	0.762318065975349	1.29855170708751	0.587052530765319	0.55716842701548	1
LOC100535104	11.9942949489677	0.827287857000225	0.96356136186801	0.858573091179582	0.390576089262619	1
LOC100535105	5.70496723294548	-1.11540614970674	1.18029376472173	-0.945024182153253	0.344646530427113	1
LOC100535113	0.810956356040567	-0.385000698611964	2.07703071390261	-0.185361100360703	0.852945817082693	1
LOC100535114	1.19008702300323	-2.78155720840318	2.10176915222716	-1.32343611830808	0.185690387190693	0.921166788283414
LOC100535115	5.23266530581293	-0.985655054825208	1.29798610261193	-0.759372579445792	0.447629711662078	1
LOC100535121	2.65184231154612	0.590759152076976	1.01903756038549	0.579722647174552	0.562101668459453	1
LOC100535130	0.083658533778266	0	5.14712906441696	0	1	1
LOC100535131	3.21590222748719	-1.08025429656369	1.35125137130147	-0.799447326756999	0.424031077489288	1
LOC100535133	2.25509920589425	-2.79157808723274	1.19917048211144	-2.32792428505867	0.0199161244650912	0.694179805769937
LOC100535160	2.35042509798022	-0.160089491551695	1.58357223709741	-0.101093898845517	0.919475921250501	1
LOC100535162	11.4957228991443	-3.80540579485391	2.35250356473978	-1.61759831181163	0.105749193155919	0.8479400999588
LOC100535166	6.57693636008444	0.149946489262111	0.933026383022684	0.160709806271862	0.872321965546734	1
LOC100535167	102.155915062595	-0.137820099851538	3.01809693865601	-0.0456645703079738	0.96357760313387	1
LOC100535167_1	98.1699041935789	3.26858311537098	2.85569220675864	1.14458522793007	0.252381014373995	0.964851939358689
LOC100535167_2	134.869178219419	3.98622549725159	1.90625444309361	2.09112981307073	0.0365164288622581	0.737475627738572
LOC100535170	0.272820519392652	0.887063037625038	3.24636827996938	0.273247814518876	0.784662727256048	1
LOC100535191	3.70626296694883	-2.13040699338843	1.32659190313234	-1.60592491809888	0.108290407812679	0.848505471178344
LOC100535200	4.33817533336038	-0.470875599317395	1.08566315863847	-0.433721634164984	0.664490594538989	1
LOC100535208	0.251893554015918	0.0338242276001969	5.14077161184318	0.00657960130387304	0.994750275581199	1
LOC100535208_1	2.32831738531815	-0.343133496315491	2.06907431068423	-0.165839136150706	0.868283546353489	1
LOC100535210	38.1793212245097	0.26954853952244	0.50951701762978	0.529027550004809	0.596786338510799	1
LOC100535213	1.0523781776375	-2.29075941678958	3.22969487276555	-0.709280445068186	0.478150460956073	1
LOC100535223	0.561357977335494	-0.996308639059952	2.66768996359218	-0.373472424703495	0.708796864979755	1
LOC100535225	1.18704741314726	-1.75336893308935	2.81090817579212	-0.623773109413384	0.532776601910458	1
LOC100535263	0.0660502383191856	0	5.14712880831403	0	1	1
LOC100535278	470.180833697185	0.436618513429739	0.729290860693461	0.598689133461198	0.549380204865674	1
LOC100535282	0.744613280010184	-0.78353667237245	2.51350242299433	-0.311731019315679	0.755244951810578	1
LOC100535303	0.464351189402389	-2.96106304564725	5.12364073672797	-0.5779216767525	0.563316999684548	1
LOC100535312	1.65289886214722	0.88293698568136	1.35191646900984	0.653100251325466	0.513691650261864	1
LOC100535312_1	1.49093243831807	-1.92142873426795	1.65655080264852	-1.15989725832491	0.246090639126265	0.962379760814596
LOC100535315	7.05198505908702	-0.522472773898312	0.836802129885472	-0.624368360498581	0.532385698770389	1
LOC100535316	0.345956890724151	-0.277391817547331	3.66908695892403	-0.0756024102597659	0.939735418844857	1
LOC100535321	1.29129059108212	-0.928029789525669	1.95497317296459	-0.474702058503633	0.634999350504147	1
LOC100535338	68.1528626783435	-3.64178588972385	1.41432477062783	-2.57492901584919	0.0100260660658154	0.632521859787057
LOC100535347_1	0.265109770520958	-1.78453751680449	3.87302046025846	-0.46076119016562	0.644969948676741	1
LOC100535353	7.31576576584297	-0.0456047298670349	0.719623258985212	-0.0633730626374489	0.949469437024254	1
LOC100535364	3.92941623091517	0.337046464615969	1.50045846713246	0.224628986405803	0.822267913203475	1
LOC100535385	14.0014493153447	0.550166972609538	0.67847216344264	0.810891002245299	0.417428267893239	1
LOC100535390	0.709487161994026	-1.69443372588406	3.55543713780639	-0.476575357743348	0.633664534284067	1
LOC100535393	57.4186513623559	-2.15747093961823	0.851294788077311	-2.53434059486136	0.0112659171116671	0.641256001996091
LOC100535396	0.430368434432438	-1.65702394952746	3.03691920376794	-0.545626616431405	0.58532262455315	1
LOC100535405	2.45569805698993	-1.04465515831635	1.96488311215064	-0.531662749736259	0.594959595822825	1
LOC100535415	2.98800485916193	1.40209837619791	1.4104538426859	0.99407604401142	0.320185847198572	1
LOC100535417	31.6941819911928	-0.386143708498027	1.07164777783602	-0.360327074328254	0.718602554847677	1
LOC100535423	2.2314793532307	-2.06424812779544	1.93423340905599	-1.067217698821	0.285873542180668	0.983947330111586
LOC100535428	396.211827682553	-0.504680937286355	0.878808298516633	-0.574278756969206	0.565779181925092	1
LOC100535451	25.0095154677909	-1.12230624866109	0.812392872452271	-1.38148214579151	0.167130763766004	0.914891626020293
LOC100535454	11.4542214426151	-0.645184119205011	0.724690216807112	-0.890289539229059	0.373310436626383	1
LOC100535468	2.89360476293987	-1.91449509759928	1.30095224984001	-1.4716105820446	0.141126066335753	0.887543027739803
LOC100535476	2.97063063872425	-2.45269787841666	1.51502893508223	-1.61891157430834	0.105466290176782	0.8479400999588
LOC100535494	12.8078588439893	-1.31744166166546	1.07870693988934	-1.22131564463709	0.221966532209149	0.942041451923486
LOC100535494_1	2.93692280961013	-3.12919397302727	1.81009855266956	-1.72874232091523	0.0838552233428209	0.821774783257513
LOC100535496	6.41779660044988	-1.17278910144454	1.25903912021646	-0.931495362306862	0.351597382469186	1
LOC100535500	0.788889626322717	-1.59434100930009	2.53289228871434	-0.629454721151744	0.529051402884218	1
LOC100535506	2.150833719413	-2.57598832523176	1.66378335116669	-1.54827148824719	0.121556945993791	0.86627429983465
LOC100535512	4.83233775931522	0.0190182682100618	0.928259054176555	0.0204881041822238	0.983654001573506	1
LOC100535518	9.40687808281437	-1.15829602547227	0.886906867998232	-1.30599510192832	0.191554223255056	0.924080273854973
LOC100535525	3.68584010450025	-0.748492502591894	1.18115556230193	-0.63369510882476	0.526279817609728	1
LOC100535543	17.8748667345265	-1.99333501117265	1.09402974205685	-1.82201171919242	0.0684532074821532	0.806630260967437
LOC100535565	0.43983450446947	-1.96551885305132	3.57528202153645	-0.549752114997254	0.582489406442439	1
LOC100535588	0.178809369861695	0	3.49924789609411	0	1	1
LOC100535592	24.4250985466431	-4.31783505729247	1.88953144216084	-2.28513533088111	0.0223048937049033	0.706833630807211
LOC100535622	12.8137025764759	-2.9444831281642	1.20589358962397	-2.44174374380941	0.0146165176633691	0.666497956504535
LOC100535624	0.703347201538513	1.16175066703952	2.24000684289849	0.518637106276092	0.604013828001337	1
LOC100535624_1	0.671058821906227	-0.112447697607292	3.97918971307509	-0.0282589435828615	0.97745562578613	1
LOC100535633	14.5149238508021	0.95831528363333	0.776242304773199	1.23455688737981	0.216995462603551	0.939022740136804
LOC100535636	3.13534878532207	-2.19944895699422	2.28583633046163	-0.962207542020316	0.335945361359898	1
LOC100535636_1	9.54263431206639	-3.02433650452867	1.40509323716579	-2.15240983625332	0.0313650896768176	0.722341774687812
LOC100535643	6.30723229847649	0.710390467675826	1.54937397761959	0.458501612868992	0.646592104023344	1
LOC100535654	1.04700847082457	-1.1770196519881	1.99044446422251	-0.591335087787971	0.554295924109444	1
LOC100535657	0.674321652522683	-0.368030352010158	2.28568333867961	-0.161015459045504	0.87208122495251	1
LOC100535674	19.4558205834227	0.103572001431639	0.799533997348271	0.129540459536612	0.896930012553532	1
LOC100535676	3.74217237434451	0.794600508265618	0.978814185509114	0.811799134125053	0.416906899001979	1
LOC100535691	30.100029304866	-1.43409777051864	0.965792309884695	-1.48489251347409	0.137572299532286	0.884734952730351
LOC100535694	230.184990205072	1.9720759495564	0.889809557069045	2.21628991719559	0.026671653120706	0.714748419326037
LOC100535713	5.18540477920787	-0.509964845951869	1.09308653393203	-0.46653657338311	0.640831475070311	1
LOC100535716	15.5738772248705	0.761225908925713	0.6159844354662	1.23578757042715	0.216537536383168	0.939022740136804
LOC100535728	3.10888857440866	-0.780480741172901	1.9449037761037	-0.401295298390786	0.688202724716281	1
LOC100535731	6.93791385537143	-0.428271843820352	1.11666832008818	-0.38352645643832	0.701329457753334	1
LOC100535743	4.53130221208151	-1.46531237010423	1.49797088652031	-0.97819816345567	0.327976324624545	1
LOC100535756	1.36056592082476	-0.606010749486554	1.7880052065813	-0.33893119956024	0.734661560205341	1
LOC100535760	4.45780383752944	-3.07157376602152	1.4020495996737	-2.19077396886413	0.0284681532559834	0.718514006048719
LOC100535765	4.11066141918385	0.227524312988056	0.810738380318549	0.280638389043157	0.778987768585303	1
LOC100535772	14.7371612648337	-0.660392791225568	0.694484690672027	-0.950910509757286	0.341649806214456	1
LOC100535800	1.54700610649156	-4.04893828998908	3.10428352659076	-1.30430685705947	0.192128978288007	0.924630076552251
LOC100535806	2.4052794900062	0.245609019613762	1.3233212161625	0.185600454835904	0.852758096855989	1
LOC100535814	6.42129743047612	-0.852038505304064	1.0225977799297	-0.833209813307667	0.404726409035725	1
LOC100535819	0.909411092000256	-1.12073733033901	1.68502330365341	-0.665116813464281	0.505975781454374	1
LOC100535838	7.79950791864835	-0.590271803635191	0.854395438371676	-0.690864881910117	0.489650457168817	1
LOC100535847	2.67746993275084	-2.75627850725982	2.60434467308741	-1.05833860461806	0.289901098906026	0.986179301370501
LOC100535847_1	5.4412089973209	-1.53132785246352	2.41860859530537	-0.633144137267972	0.526639521662274	1
LOC100535852	0.511718743933971	0	2.74322790668463	0	1	1
LOC100535857	1.07015862128183	0.0313829321846746	2.34126772804888	0.013404247540211	0.989305278099758	1
LOC100535879	4.57838923145655	0.283463001646345	1.47656320699989	0.191974850993539	0.847761905007723	1
LOC100535882	2.71101524911375	0.602425640870549	1.42083721186736	0.423993428549637	0.671570605810268	1
LOC100535889	0.79339553322881	-0.158973814840082	2.78251151871534	-0.0571332099690567	0.954439081890012	1
LOC100535890	10.4828014566373	0.921007933542055	0.710825850353739	1.29568716878223	0.195083283758602	0.926375042339489
LOC100535892	0.457368816667823	-0.179349402547931	3.15927206985278	-0.056769217269815	0.954729035438317	1
LOC100535907	0.464251419623447	-1.15714392560027	4.94013329511766	-0.234233340777237	0.814803832672238	1
LOC100535931	0.255701472617316	0	5.14712873163444	0	1	1
LOC100535932	0.617748226164501	0	3.10741141174541	0	1	1
LOC100535941	9.94946848385609	-0.266686803635093	0.756346819526754	-0.35259856556541	0.724389413124037	1
LOC100535945	64.7210171144789	0.5903758241263	0.637091884959384	0.926672962038965	0.354096359872693	1
LOC100535961	0.381262565377052	0	5.14712882129489	0	1	1
LOC100535964	0.246601184683448	-0.216300050814306	4.5559126749246	-0.0474767771570349	0.962133238603877	1
LOC100535964_1	0.719236552352591	-1.67096267507939	3.20095618524724	-0.522019852311826	0.601656508302645	1
LOC100535969	8.97571349688912	0.25824970808363	0.820400099622774	0.314785076455225	0.752924843405449	1
LOC100535981	3.16062714405632	0	2.86771956240622	0	1	1
LOC100535981_1	4.32750376904024	-2.3424025498695	3.19549554956045	-0.733032643463297	0.463538519898612	1
LOC100535981_2	5.31039538748161	-0.669924686771195	3.21858126351774	-0.208142852990762	0.835117427957914	1
LOC100535984	0.614013358134931	-2.14976773733634	3.29403743210344	-0.652623955145398	0.513998738174439	1
LOC100535985	2.95005683439929	-0.0947847563426154	1.96084701920021	-0.0483386798738008	0.961446328488003	1
LOC100535993	1.11467182327874	0.448052051511162	2.39980696054927	0.186703371928137	0.851893212174603	1
LOC100535993_1	1.99834671085958	-0.183531999416126	1.64986201478261	-0.111240817578499	0.911425384727424	1
LOC100536005	0.0464123790598904	0	5.14712917246777	0	1	1
LOC100536030	3.56078911433835	-0.331066973600035	0.814661538295953	-0.406385913704157	0.684459068109594	1
LOC100536033	0.495197851833554	0.403435261493978	4.17792959320989	0.0965634418898909	0.923073089919065	1
LOC100536038	41.4420810211478	-4.18684779834326	2.48099800219788	-1.68756596927293	0.0914945764141895	0.828994509295888
LOC100536039	2.07605654134734	-1.52180800962234	1.51732724666932	-1.00295306300131	0.315883508397216	0.998697114180351
LOC100536045	4.89371803560102	0.504347101895091	1.08303808554234	0.465678085219445	0.641445941007131	1
LOC100536075	3.34701774401111	1.02357594500515	1.17043443884681	0.87452651001422	0.381831589706058	1
LOC100536083	2.07175885920815	-1.18370753918718	2.31159559805886	-0.512073798799924	0.608599361114601	1
LOC100536098	0.979152331703636	-1.6400916313146	2.86967695986386	-0.571524828143864	0.567643935212888	1
LOC100536104	1.68475929612925	-1.09960127343469	2.61484344239046	-0.420522795211572	0.674103580487716	1
LOC100536104_1	2.9478316883579	1.50065850930326	1.69749829443717	0.884041247181823	0.376673947184398	1
LOC100536110	1.18632174190639	-0.310837965228807	2.06248469720885	-0.150710434675933	0.880204141579457	1
LOC100536112	14.1513347957868	-2.33183339124055	1.60080777441129	-1.4566604613712	0.145210129051892	0.894182392755818
LOC100536119	4.94268179685986	0.113506131610003	0.943949012561166	0.120246040940319	0.904288246942528	1
LOC100536129	35.8006603447494	-0.857306045951201	0.383054379099646	-2.23807921989109	0.0252158895049436	0.706833630807211
LOC100536129_1	5.87756483756721	1.79953663199136	1.43288977946582	1.25587931310545	0.209159729902442	0.933913888127834
LOC100536148	0.0917792039119863	-0.223749409318904	5.1471286386796	-0.0434707241698748	0.965326301185456	1
LOC100536156	78.5428518046448	1.37849562793533	0.871917993832583	1.58099229249306	0.113879800051747	0.852314652616884
LOC100536170	0.320218913974082	0	4.40979687905708	0	1	1
LOC100536174	1.57428739609653	-0.559108466592844	1.3794584903013	-0.405310105758039	0.685249579084164	1
LOC100536175	3.32050440265196	-0.663727879009686	1.46596508507872	-0.4527583131177	0.65072278443263	1
LOC100536182	13.4563016911093	-0.445177067469773	0.944323801830225	-0.471424173156454	0.637337856933032	1
LOC100536187	4.37152489983393	-2.60872242583748	1.4996130834408	-1.73959700314956	0.0819298058514229	0.817026391136874
LOC100536192	0.766453610859966	-1.9710096312236	2.86754594601198	-0.687350671386721	0.491861774711597	1
LOC100536197	3.84775811543944	-1.61575003869653	1.65138211721949	-0.978422874904954	0.327865219142048	1
LOC100536206	0.889740388568892	0.0048302077080289	2.48836895959487	0.00194111395313953	0.998451216118648	1
LOC100536206_1	0.517979548375371	0.9261613565486	4.28462982896028	0.216159013385141	0.828863800837966	1
LOC100536213	3.51729993068674	-0.643772447855855	2.14575013509825	-0.300022093591236	0.764160303224951	1
LOC100536213_1	7.67860474417949	-0.991292371432318	2.03702395860665	-0.486637561254003	0.626515200367763	1
LOC100536252	46.1620087608533	-0.731326993466598	0.838542543313017	-0.872140595964495	0.383131681852668	1
LOC100536293	0.0745421274665179	-0.22373425561074	5.14712917246691	-0.0434677755529319	0.96532865161968	1
LOC100536312	1.01949588442977	0.450216153082877	2.73387001981054	0.164680891856767	0.869195157709664	1
LOC100536316	1.96406635130752	-1.5859393060328	2.04107719800349	-0.777010936962163	0.437152317699418	1
LOC100536326	0.384875549977565	-1.12840060995944	3.77200008511845	-0.299151798646899	0.764824225190072	1
LOC100536326_2	0.155951838934293	0.352591218515104	5.14575556002874	0.068520786578742	0.945371073664634	1
LOC100536344	4.8955021105484	-0.209228080049576	0.823975447656202	-0.253925138964669	0.799553393073901	1
LOC100536348	4.17558957041043	-0.433299130215159	0.988436971905902	-0.438367991617788	0.661119545617583	1
LOC100536359	3.67294721399186	-1.32008164084943	1.36736277337978	-0.96542166171931	0.334333656024434	1
LOC100536361	2.2262095888943	-3.81879361936329	5.11504711990817	-0.746580340286651	NA	NA
LOC100536376	3.09435341173918	-1.610879095777	2.00443032464607	-0.803659312059867	0.42159375858349	1
LOC100536376_1	0.308654902673705	-1.39303161299699	3.26074113817817	-0.427213186807983	0.669224057398351	1
LOC100536377	5.87450945147827	-0.477080577551723	2.05750542886678	-0.231873301940441	0.816636421409498	1
LOC100536410	0.553169961431572	-1.12716931189849	3.74569827855768	-0.300923680465934	0.763472692381451	1
LOC100536422	7.63083692438451	0.139832123354618	1.09129631660602	0.128133964375049	0.898042957894664	1
LOC100536431	9.53717476899883	-0.481670212515834	1.10231244366205	-0.4369634174823	0.66213787874002	1
LOC100536441	3.49302136527217	-1.25600833773375	1.46355012654966	-0.858192907061411	0.390785951985429	1
LOC100536453	1.94382711279186	0.324231347825494	1.75884210129236	0.184343635842726	0.853743884001141	1
LOC100536462	0.352862713041483	0	2.8279059390178	0	1	1
LOC100536464	0.935741760311117	-1.64330615928041	2.43702695174931	-0.67430774948994	0.500115678220655	1
LOC100536469	17.0273783308713	0.00411086237764358	0.719657248296028	0.0057122503627624	0.995442308414222	1
LOC100536487	0.138580754668113	0.320253108779266	5.14646053657593	0.0622278372685896	0.950381394507723	1
LOC100536500	0.224454586138533	0.391528072007526	5.14492811280037	0.0760998139183753	0.939339688184865	1
LOC100536501	7.14771301700214	-0.522824009816333	1.18684343801521	-0.440516409384765	0.659563130123335	1
LOC100536501_1	0.969756246507344	1.69934701553502	3.50347291888024	0.485046425327629	0.627643414000428	1
LOC100536505	10.758017684655	-2.29480297557974	1.1268132843527	-2.03654235128936	0.0416959248898242	0.74694358276905
LOC100536506	1.11236261783523	-2.78541996950613	2.53843750319111	-1.09729704434501	0.272511562523169	0.975212274009538
LOC100536506_1	0.924630539176555	-2.33185576128801	2.04946935064504	-1.1377851347492	0.255210213665931	0.9667415679881
LOC100536511	12.3208687116097	2.63066261525489	1.19892760789477	2.19417969686605	0.0282224935779679	0.718514006048719
LOC100536511_1	3.96980103484857	2.12360607450696	1.96753721204153	1.07932193684077	0.280444237009801	0.981432197153447
LOC100536511_2	10.9735860256848	0.944418613845493	1.10133171742505	0.857524212644649	0.391155239372519	1
LOC100536537	0.46059467782646	-0.193879578962656	3.54256262782741	-0.0547286242562657	0.956354664672457	1
LOC100536547	0.823049306295721	-1.1980007793006	2.2719785225687	-0.527294059957108	0.59798939859865	1
LOC100536572	2.27752804848333	-4.29568981494576	2.41382417475069	-1.77962001535984	0.075138168326967	0.809071322868698
LOC100536575	4.16537915432828	0.539527066186	1.04674649902974	0.51543240573157	0.606250892503976	1
LOC100536577	0.230673973079741	-2.45827130876912	4.6052298304932	-0.533799918625526	0.593479970081862	1
LOC100536580	6.02437495856144	-2.36813052928076	1.58275930489781	-1.49620382704599	0.134600547578253	0.884694749297675
LOC100536587	9.08976673687921	-0.529686706383645	0.616948217547048	-0.85855942414365	0.390583632318846	1
LOC100536595	10.9009887228269	-0.875299013080033	0.499724025318831	-1.7515648012352	0.0798486694932909	0.815795501608399
LOC100536607	18.1651636167614	1.01454401300885	0.70328380112957	1.44258123303757	0.149138473146539	0.897678672757998
LOC100536608	1.03076272853201	0	1.8743260004234	0	1	1
LOC100536609	1.48302732087315	-0.0162421295303422	2.4887928791236	-0.00652610736175912	0.994792956655333	1
LOC100536618	4.45767112930777	5.700100024378	5.06828773636577	1.12465990900218	0.260733176523417	0.96686337349138
LOC100536629	0.561137342301235	-0.659513272754558	2.11554340174287	-0.31174651023998	0.755233178060991	1
LOC100536630	2.1065120474877	-4.02236226187039	1.80699577530199	-2.22599428114222	0.0260145644815868	0.707749618897848
LOC100536643	1.00958644175985	0.892962162203703	2.37440646498492	0.376078053767166	0.706858869282133	1
LOC100536647	6.43025965397898	-0.980799978687212	0.792835205032357	-1.2370792473162	0.216057663393505	0.938841113277487
LOC100536648	0.0455713871882642	0	5.1471290644207	0	1	1
LOC100536649	0.913214002653573	0.415330835916725	2.69148629923697	0.154312818175768	0.877363090929895	1
LOC100536657	32.9545992795952	-0.616280862963838	0.727356047041321	-0.847289117167162	0.396833991089188	1
LOC100536660	11.4545979319852	-1.34997825729515	1.25301966848565	-1.07737994163067	0.281310561450499	0.981663737755946
LOC100536670	1.00635461810318	-1.28650395652543	1.93883501438751	-0.663544833355431	0.506981675666174	1
LOC100536671	1.45204081876294	-1.8726159266393	2.56894659602368	-0.728943112144804	0.466036461555621	1
LOC100536673	34.9414613123869	-0.19673338566085	0.57073671954214	-0.34470076819076	0.730319340561782	1
LOC100536676	1.70921505082189	-3.90036010939612	1.95774980482787	-1.99226688710565	0.0463417828064395	0.754228395246331
LOC100536698	1.37899420382889	2.17313488744696	2.04215235258849	1.06413945301018	0.28726553051328	0.985264294745862
LOC100536708	2.99836122404092	-3.09430222614708	2.15190639082737	-1.43793532996451	0.150452404171851	0.900598367495739
LOC100536716	4.41960625646603	0.0519214055503713	1.38395974246845	0.0375165577127003	0.970073138294774	1
LOC100536726	10.2559734138365	0.292106635405776	1.13236520456885	0.257961507671896	0.796436614457967	1
LOC100536730	2.04240030414103	-1.09763309357337	1.62517244305583	-0.675394847028957	0.499424938488745	1
LOC100536746	0.999697532514584	-1.59838565656001	1.47758589056339	-1.08175481829389	0.279361487732089	0.981156148577755
LOC100536757	17.2916302361657	0.43866484990322	0.641619558302288	0.68368372539004	0.494174902426548	1
LOC100536761	7.59526711764437	-2.15577681891826	1.08626748722803	-1.9845727173695	0.0471920302544057	0.754297817777617
LOC100536766	2.90079772297449	-1.3022683457981	1.8188577902666	-0.715981399297425	0.474002834428948	1
LOC100536777	15.0915251323612	-0.24025694724102	0.606316342891969	-0.39625675615976	0.691915625294572	1
LOC100536782	1.32109478573224	-1.58221425804144	2.01390344278986	-0.785645540110704	0.432075176835	1
LOC100536790	6.0406801672479	-1.24821666855201	0.983633130765813	-1.26898599641535	0.204446058621291	0.92945760352495
LOC100536800	11.4118361903782	-0.404499978001735	1.09258783182086	-0.37022193202318	0.711217136384876	1
LOC100536819	1.4424002998012	-3.22050340770231	2.68925514408305	-1.19754476059593	0.231094292082655	0.94768639087498
LOC100536819_1	0.530232938193777	-1.16034070552132	4.75327409839109	-0.244113989957801	0.807142537842531	1
LOC100536834	0.225437393097456	-0.21569356856448	4.51601621288596	-0.047761911914537	0.961905991782675	1
LOC100536860	427.798305329633	-3.76887345513419	1.98002158990598	-1.90345068677415	0.0569817625150055	0.785271396694823
LOC100536865	18.4723599267085	-0.01396519637038	1.06640312574653	-0.0130956071238105	0.989551515906093	1
LOC100536887	2.07341579551642	0.378825847646445	2.20757919096704	0.171602382010359	0.863750134661988	1
LOC100536900	1.24895522273926	-0.694516196701137	1.54147434243999	-0.45055319934926	0.652311603679365	1
LOC100536908	4.95063677145494	-0.348168810882925	1.07798083546526	-0.322982375408049	0.74670858973865	1
LOC100536910	1.67687434884313	-2.07975936918734	1.87810738425517	-1.10736978440247	0.268134084129594	0.973825038732477
LOC100536913	2.46294161700169	-0.572125497767795	1.12283033454645	-0.509538690009558	0.610374686090595	1
LOC100536922	11.171939567534	-0.0445049292972569	0.804584785709092	-0.0553141571749136	0.955888183639633	1
LOC100536923	4.12318324843983	0.806804202796905	1.01243285982673	0.796896500312115	0.425511143590678	1
LOC100536924	0.486558336775919	-1.09947125743336	2.53067384193531	-0.434457905722276	0.663955956112953	1
LOC100536927	0.520821477885511	-3.03354862872165	2.69228479811054	-1.12675621496307	0.259845567475784	0.9667415679881
LOC100536937	0.701225241433081	0.0579683975509872	2.22992304487595	0.025995694194107	0.979260772827207	1
LOC100536939	2.51125038806668	0.936901892081147	1.75023115541972	0.535301802381908	0.592441180235067	1
LOC100536949	17.1377318639914	-0.665469735732609	0.918427921093828	-0.724574809245835	0.468712917631753	1
LOC100536949_1	2.18716571979864	-1.15874661673478	1.81033404845618	-0.64007337083614	0.522124900325459	1
LOC100536965	0.15608788815334	0.32026487710649	5.14646101357157	0.0622301181845019	0.95037957812047	1
LOC100536965_1	0.872145058987416	1.89896422546395	2.75990484441988	0.688054238284113	0.491418626504409	1
LOC100536981	16.855100578458	-2.09817462256446	1.10617961351779	-1.89677571067506	0.0578575463634551	0.786599136989045
LOC100536983	3.58100894189174	-0.570730550605531	1.37175052419415	-0.416060020054165	0.677366084221104	1
LOC100536989	0.339533387340033	-1.70095119433863	3.6782818879676	-0.462430897398806	0.643772346461667	1
LOC100536995	1.4699852490721	-0.431264033276571	1.43555984858863	-0.300415223858879	0.763860452716066	1
LOC100537001	1.29965388570367	2.24552643274126	2.70432141513601	0.830347465420759	0.406342358871235	1
LOC100537023	0.292667525889974	0	5.14712873672065	0	1	1
LOC100537030	0.464318088447466	-2.29186548362042	3.25676901283926	-0.703723682762004	0.48160486875837	1
LOC100537032	5.20529846264814	-1.40703801219244	1.00211624769665	-1.40406665935862	0.160299000652472	0.906547285063682
LOC100537077	13.4325027459841	-2.08633277704832	1.14789661132854	-1.8175267323367	0.0691364988789153	0.806630260967437
LOC100537082	0.850372580856414	-0.834125931635519	1.87249317949107	-0.445462734268666	0.655985384811848	1
LOC100537098	1.86669409696229	-0.241134483326927	1.34415654184922	-0.179394643272119	0.857627837210782	1
LOC100537101	0.0965794078845302	-0.223749409316809	5.14712863867967	-0.0434707241694672	0.965326301185781	1
LOC100537134	0.136245568247058	-1.78616343383173	5.13770613116854	-0.347657765592264	0.728097218448042	1
LOC100537138	11.2016754804188	-1.68239665131499	1.01038423999508	-1.6651057931418	0.095891651165585	0.832808282003363
LOC100537147	1.06063874122777	-0.513966743828201	1.65773234499074	-0.310042055571445	0.756528975291189	1
LOC100537163	6.87888800816975	-1.19042327207185	1.32071026980822	-0.901350810458006	0.367401826228862	1
LOC100537170	5.11855930475726	-3.39418468398232	1.54050744956839	-2.20329001650286	0.0275743141852279	0.717323684962679
LOC100537178	42.6908120867234	0.129136394560577	0.725117482632544	0.178090306265609	0.858652054820243	1
LOC100537262	1.34037829451119	-0.850777412091027	1.9047374150848	-0.446663884141295	0.655117762092143	1
LOC100537263	3.89234012015445	-2.40286739749386	1.35868698281122	-1.76852168887506	0.0769737295959863	0.815293955001295
LOC100537264	4.34775359393274	2.12216591214615	2.57497079583518	0.82415144885472	0.409853509880095	1
LOC100537265	0.444788370437504	0.383250362464478	2.86662975195034	0.133693708510396	0.893644780381452	1
LOC100537272	1796.00263627604	-0.134027947512279	1.30195944620381	-0.102943258258213	0.918008004928996	1
LOC100537277	5.195338075874	-2.59976452828446	1.78168726367041	-1.45915873189145	0.144521424257779	0.893228442677932
LOC100537297	0.124236502901482	0	5.14712897077097	0	1	1
LOC100537317	2.40073206563676	-2.28856833134603	1.30888498717676	-1.74848695933356	0.0803797417665143	0.815795501608399
LOC100537321	1.70012605726441	-2.58620432860189	2.03140109327896	-1.27311358508102	0.202977738933704	0.92782938792754
LOC100537342	4.45933702121044	-2.24038437354871	1.489759355658	-1.50385655578526	0.132618305251104	0.882662491654481
LOC100537361	7.7760441845929	-1.47454100527624	0.93687500945297	-1.57389298508155	0.115512191955994	0.855165282212005
LOC100537363	8.3834691698342	-2.09618268226309	1.13771972894514	-1.84244206102202	0.0654105141399417	0.802617990845226
LOC100537368	0.923048062274212	-0.311830982008063	1.54108674760327	-0.202344859880878	0.839647132104234	1
LOC100537369	2.05939999511239	-3.36897779535672	2.37971285141754	-1.41570769488003	0.156861104504935	0.903294589520129
LOC100537377	13.1423079553967	0.0552809482874867	0.667724220732057	0.0827900899369498	0.93401844916018	1
LOC100537384	22.2787822326361	-2.51514875544275	0.973378863831982	-2.58393606939558	0.00976798985982652	0.632521859787057
LOC100537389	1.18581376909661	-0.418868093332318	2.12445241791236	-0.197165203513444	0.843698259669258	1
LOC100537396	5.81252351404683	-4.20947284516577	2.01671777907145	-2.08728900436625	0.0368620181230495	0.737475627738572
LOC100537399	17.1545286020962	0.575477069189578	0.899640168948765	0.639674715572145	0.522384096781389	1
LOC100537401	2.01892399874328	-1.05043046078775	2.1807890285128	-0.481674498107733	0.630037194876693	1
LOC100537404	9.6208966850862	0.348216169645188	0.595229994557883	0.58501112650385	0.558540235341903	1
LOC100537407_1	0.465374921908896	0	5.1471291724599	0	1	1
LOC100537428	7.30338402526991	-0.0984861533465717	0.975258104801575	-0.100984706368177	0.919562600658649	1
LOC100537431	0.688404649289743	0	2.98258939382524	0	1	1
LOC100537432	0.60135190425955	-1.52906386123174	4.0504971859594	-0.377500289725436	0.705801849114508	1
LOC100537437	0.184138559888701	-1.24444752914429	3.41202677266979	-0.36472384657479	0.715317556055087	1
LOC100537439	3.16534069857185	-1.84043925799775	1.67617565790997	-1.09799903686264	0.272204909838653	0.975212274009538
LOC100537443	7.42422544459056	0.621880691407727	0.915057386187881	0.679608405761824	0.496752445833572	1
LOC100537450	1.11636788716891	-2.02114247629326	2.67973170826911	-0.754233145824418	0.450709237922767	1
LOC100537452	4.89935044901287	1.53702837647423	1.10320783065886	1.39323555703577	0.163548570718342	0.910887639610917
LOC100537455	0.0268247600596739	0	5.14712906442255	0	1	1
LOC100537475	2.64193409763164	-4.93252713487726	3.25586086291915	-1.51496864962922	0.12978034358212	0.878325240922084
LOC100537499	4.20114316211532	0.438908437433763	3.2627450671421	0.134521217073883	NA	NA
LOC100537499_1	11.941109890291	-4.81722952481257	3.67465724441024	-1.31093302161457	0.189880393283611	0.92327908677735
LOC100537502	0.649834693161588	0	3.42133600642791	0	1	1
LOC100537504	0.35730883457599	0.389888796933653	3.67650124900313	0.106048868347147	0.915543579426887	1
LOC100537504_1	0.538918813565456	-2.45455725569785	5.1286039652798	-0.478601442481227	0.632222191960708	1
LOC100537530	1.51390769264858	-2.12909734749946	2.68570862208972	-0.792750684116592	0.42792309417764	1
LOC100537538	2.83295457774584	0.119067722956619	1.18691729421747	0.100316781579225	0.920092834923814	1
LOC100537549	11.4275323610107	-1.04059838054165	0.930142083125912	-1.11875206962417	0.263245924678624	0.968814497187618
LOC100537553	9.31639668817022	-2.17646316972033	1.44923419441574	-1.5018022470811	0.133148187832293	0.883040940134368
LOC100537554	2.8606507414215	-0.731270931133815	1.89866063623552	-0.38515094123598	0.700125588010707	1
LOC100537556	5.82559072895576	-1.59584007156914	1.09412009562394	-1.4585602421086	0.144686183062749	0.893713892562009
LOC100537572	1.42439517403947	-2.97156452079575	3.92248001563903	-0.75757288984215	0.448706714844484	1
LOC100537584	2.02349221046833	-1.53678365535489	1.81709139797389	-0.845738225973913	0.397698793391825	1
LOC100537585	7.36839040323783	-3.67087355503493	2.03238358597673	-1.80619130186036	0.0708884631184391	0.807460288992653
LOC100537594	1.72445504141899	-0.042555865047598	1.61352171196032	-0.026374522717699	0.978958615005357	1
LOC100537597	104.766003765045	-3.46314727399452	1.78156311787033	-1.94388132492007	0.0519097637720721	0.76731862866484
LOC100537610	1.88684350489545	-2.63732498024718	2.194577073242	-1.20174634666675	0.229461818609024	0.947027535978108
LOC100537613	25.2513040172483	-0.29901803729356	0.47477440529733	-0.629810777407637	0.528818393510053	1
LOC100537640	0.603454847158195	0	2.75774528271719	0	1	1
LOC100537649	2.53369026281504	-1.53813930672439	3.00959742558943	-0.511078090925447	0.60929637655211	1
LOC100537673	3.66324103497936	-3.99149002321332	1.80050422349555	-2.21687345751632	0.0266317400017652	0.714748419326037
LOC100537679	0.397575852750154	0.418582530815299	2.64796165358682	0.158077263032984	0.874395916801243	1
LOC100537681	1.77650859996098	-0.0823932961731142	1.52978577698766	-0.0538593686858278	0.957047208743223	1
LOC100537702	0.134253690590549	-1.40649720196993	5.14062532188085	-0.273604301792475	0.784388727756792	1
LOC100537706	2.33178968969405	-3.48586223238444	2.125334223422	-1.64014779133037	0.100974441574872	0.837971178806548
LOC100537708	6.25145577554092	-0.143690019528441	0.935238236590685	-0.153640018026047	0.877893581717002	1
LOC100537716	1.33211397802174	0	2.54266172352775	0	1	1
LOC100537721	0.512104883922759	0.428817751518958	3.18189491300348	0.134768043333708	0.892795273011986	1
LOC100537733	17.070598716978	0.0550000423876457	0.751768717346742	0.0731608553515772	0.941678115780118	1
LOC100537744	0.746912179705511	-1.93659375725719	2.58693138299852	-0.748606542092539	0.454094387851423	1
LOC100537764	3.99115901241627	-2.90164128152312	1.7965286583634	-1.61513776471925	0.106280864346838	0.8479400999588
LOC100537765	7.11415337569067	-0.11244984512202	1.44263473967536	-0.0779475511225555	0.937869774120176	1
LOC100537771	2.59615710302083	-2.51153452756092	1.86565600730941	-1.34619378798719	0.178240027932381	0.918246163103873
LOC100537796	0.540149981317678	0	4.02348393783655	0	1	1
LOC100537797	0.233714881506551	0	5.1471291724595	0	1	1
LOC100537803	0.501672639130945	-1.91377459727004	2.82624368422673	-0.677144227849429	0.498314449728474	1
LOC100537809	9.01962196651795	-0.121653007433469	0.838060457549415	-0.145160180673834	0.884584404092679	1
LOC100537813	3.55274554037734	-0.436318090281088	0.926631991105345	-0.470864479609235	0.637737515078709	1
LOC100537815	4.49552148950117	-0.284310618220655	2.22973783021547	-0.127508541303791	0.898537913379911	1
LOC100537815_1	0.820867164493504	0.206607079185315	3.32316806342071	0.0621717214544497	0.950426081922159	1
LOC100537816	0.919570697064427	-1.30435690259775	2.26848393482558	-0.574990584051917	0.565297665110695	1
LOC100537840	81.5484177949249	0.256349776837641	0.532582316523733	0.481333624651463	0.630279402880175	1
LOC100537842	4.09013280251079	-1.30830557675995	1.51840344066311	-0.861632384202575	0.388889844475353	1
LOC100537845	6.96114927942503	-0.189440609656818	1.091086856658	-0.173625599557742	0.862159712047181	1
LOC100537850	12.8749613281634	-0.354965153247929	0.514728811540152	-0.689615862352481	0.490435789434253	1
LOC100537853	13.3796480216481	-1.16163220616405	0.87982038495978	-1.320306082948	0.186732845466552	0.921945889164998
LOC100537855	1.76311115253718	-3.18812434899887	2.22210356342867	-1.43473256668544	0.151363320217747	0.900598367495739
LOC100537860	55.7640694740603	-0.625575585199773	0.617025529129775	-1.01385689192157	0.310651043659013	0.997282786455696
LOC100537873	2.48197023369459	-2.14456128925393	2.07325357429471	-1.03439411167227	0.300951956040235	0.992746861091342
LOC100537874	1.21346427686527	-0.288121393627572	1.5445083831614	-0.186545697497495	0.85201684630335	1
LOC100537890	6.15618138583664	-2.99720550382021	1.68151159494675	-1.78244712247442	0.0746763468833408	0.808670385950901
LOC100537891	1.60753028783367	-1.14124702277027	1.85266954233777	-0.616001395116691	0.537893599021511	1
LOC100537930	2.55259678136473	-0.246459633685668	1.27933231148964	-0.192647079630697	0.847235371278798	1
LOC100537938	7.37239706598868	0.457521978969439	0.979287913156174	0.467198637727365	0.640357768206083	1
LOC100537940	0.265572828468523	-2.4915638044746	5.12818123738607	-0.48585720534023	0.62706841192126	1
LOC100537940_1	1.64993172266287	-0.95043601144597	2.32498120700649	-0.408792986619318	0.682691587200931	1
LOC100537949	1.67015299873919	1.49618028684973	1.37995395917251	1.08422478656238	0.278265144246146	0.98050976204418
LOC100537963	3.44488799206992	0.319582981519462	0.873528761651605	0.365852843717724	0.71447488569693	1
LOC100537972	125.989059104472	-4.35575953820817	1.60196936741397	-2.71900301392128	0.0065479011464217	0.602627447350801
LOC100537985	0.836499548731852	-3.77562738496884	2.93542869556042	-1.28622691148286	0.198363881600348	0.926375042339489
LOC100537993	63.5123149221015	-0.868340070602075	0.703528629833528	-1.23426401397132	0.217104540746326	0.939022740136804
LOC100538006	0.589389748205765	-1.55493391905659	3.61857879022145	-0.429708459923136	0.667407728663532	1
LOC100538023	4.42397927311743	-5.316130705478	3.04317616330779	-1.74690205896579	0.0806543286259192	0.815795501608399
LOC100538023_1	19.8456044447985	1.29164653515013	2.69259840437909	0.479702629641861	0.631438857791638	1
LOC100538037	5.91247998986807	-2.65494421875014	1.14768536810998	-2.31330318615313	0.0207059756448194	0.698505524988769
LOC100538044	1.42557059367368	0.587257973192696	1.97181985026731	0.29782536833326	0.765836451550888	1
LOC100538052	2.27610694054545	1.14165173837017	1.26607450381443	0.901725557959346	0.367202672792049	1
LOC100538089	13.146236756779	1.11195005040681	0.975706683850069	1.13963557779387	0.254438156632385	0.965661514610355
LOC100538090	1.30622321304401	-0.723177453244191	2.11601119673752	-0.341764473817148	0.732528147192517	1
LOC100538098	4.30630071101288	-2.19245007188193	1.25474590391939	-1.74732594466615	0.0805808151423498	0.815795501608399
LOC100538118	7.72557645665432	-0.555648614505885	0.955328998899851	-0.581630637346679	0.560815501703692	1
LOC100538121	10.6112705841324	-1.42067009245192	0.830605398171803	-1.71040315362611	0.0871913482716622	0.825340909128741
LOC100538136	2.88275442984028	-4.56795992376153	2.32834649609613	-1.96189009299968	0.0497752814869976	0.762455271358348
LOC100538142	1.93034000511462	-0.502433297166151	2.15199580834206	-0.233473176489705	0.815393996120233	1
LOC100538151	7.56057544769816	0.470796867262391	1.04379992208181	0.451041293740864	0.651959787657689	1
LOC100538158_1	0.360963967129625	-0.135987795441446	3.70391500222618	-0.0367146101786116	0.970712559259489	1
LOC100538160	5.81254064539327	-0.871277517561835	0.811787419796398	-1.07328285252358	0.283144226452902	0.982146185067065
LOC100538170	0.796584276124917	-1.08543500835724	3.09826982773487	-0.350335854753746	0.726086659958581	1
LOC100538177	2.95443553000558	-0.707374095599115	1.74380564468672	-0.40564961912725	0.685000065088301	1
LOC100538179	52.4951461433067	-0.8622859720579	0.527800822192758	-1.63373366580885	0.102314786145371	0.842752170096196
LOC100538188	1.59117667155336	0.566019168317276	2.80836301455558	0.201547722065713	0.840270318117554	1
LOC100538208	2.01504647535844	-1.74749711818637	1.67761279399425	-1.04165700478818	0.297570729456762	0.990963818110537
LOC100538212	5.54521674929681	0.745219548857344	1.23241562616915	0.604682002591764	0.545390308665896	1
LOC100538221	0.717672477185524	-1.02253665614906	2.56539591660451	-0.398588245007601	0.690196624499965	1
LOC100538233	2.90168509073255	-1.09166985694323	1.53784616269131	-0.709869350672083	0.477785158273185	1
LOC100538242	0.939377825004682	-1.78237470728549	2.15947484402018	-0.82537414696961	0.409159207857835	1
LOC100538242_1	0.943065983795171	-3.48844987802177	4.03321927277058	-0.864929388187074	0.387077546281273	1
LOC100538248	3.58426816013397	-0.99226976920591	1.2055395923705	-0.823091813396832	0.410455783919677	1
LOC100538255	4.53874064064309	-0.189577251532391	1.0623875306506	-0.178444537480872	0.858373874689596	1
LOC100538256	13.8354000336788	-1.027424874744	1.02052949840297	-1.0067566653897	0.314051723914699	0.998613100047664
LOC100538279	9.83983294461437	-1.26373865563117	1.10375630060672	-1.14494354862256	0.252232542688327	0.964851939358689
LOC100538283	3.48131532686831	0.392529662162334	1.45956530530379	0.268936004943359	0.787978929378068	1
LOC100538283_1	2.72948664938448	0.491262021159663	2.20487745041532	0.222806950593616	0.823685758192217	1
LOC100538283_2	0.454495697636859	0	4.95656015651455	0	1	1
LOC100538302	4.57760426162012	-1.00347817014684	1.5296743722703	-0.656007702252019	0.511819168457968	1
LOC100538327	0.335057864345562	0	3.7125349123349	0	1	1
LOC100538332	9.93551768421675	0.743932132983272	0.935878464442693	0.794902502031903	0.426670218723374	1
LOC100538333	2.91373029236711	0.23513805122113	1.22412411577706	0.192086773057213	0.847674235557071	1
LOC100538336	5.15979136932319	-1.62430035704391	1.48092859743819	-1.09681206768087	0.272723553788916	0.975212274009538
LOC100538338	1.35501060759134	0.791731671330602	2.91920571925453	0.271214757530958	0.786225863345514	1
LOC101882006	0.135203118887215	0	5.14712881444107	0	1	1
LOC101882012	19.4531948776302	-0.615027202711558	1.08101986723048	-0.568932377059105	0.569402032120852	1
LOC101882015	0.753567304915943	-1.54584305624136	2.95566994665487	-0.523009363068734	0.600967737546409	1
LOC101882020	0.720063731465873	-1.09368859507597	2.33051774461891	-0.469289966833019	0.638862385834117	1
LOC101882029	55.0775499503677	-0.41567173179224	0.771680064785684	-0.538658118514028	0.590122777302213	1
LOC101882031	0.571772127422002	0	5.14712917245808	0	NA	NA
LOC101882032	0.560319424641049	0.520979554490769	2.23133139990447	0.233483719412129	0.81538581026798	1
LOC101882033	0.51196553387863	-1.99116323302379	5.1348712525349	-0.387772766851909	0.698184200563373	1
LOC101882049	17.5789553898587	-0.551784981347636	0.46527044157346	-1.18594462928184	0.23564416686798	0.950747118720957
LOC101882060	16.9814149735334	0.405075502425284	0.80613767996298	0.502489230430075	0.615323426104054	1
LOC101882062	5.86013341582207	-1.27074894341894	2.39254641640656	-0.531128230033469	0.595329922914756	1
LOC101882063	1.73286246324223	1.03318319443785	1.81186638988079	0.570231447643239	0.568520729402224	1
LOC101882067	1.1488287640447	-1.50983885078503	2.11780396532718	-0.712926633203171	0.47589115757537	1
LOC101882069	9.54631364480633	-1.62673809942547	1.52033469561988	-1.06998682863197	0.284625237448129	0.982676120546237
LOC101882070	1.0047743347681	-1.24694355248711	1.94277538655428	-0.641836190182898	0.520979548930961	1
LOC101882071	24.9803027602073	-1.64923918037294	0.971501375846051	-1.69761898580603	0.0895796971088874	0.828436855167703
LOC101882072	1.80202585323332	-2.41411556651851	1.97050900389224	-1.22512282955827	0.22052894473089	0.941580017653527
LOC101882073	3.00103572413167	0.171975476993739	2.48955637660206	0.0690787638352116	0.944926924646547	1
LOC101882074	0.29899873108916	-2.3063583707076	3.70458290971526	-0.622568971167895	0.533567806814709	1
LOC101882086	12.6026315437972	-0.799742761574083	0.721245400795862	-1.1088358562725	0.267500999161858	0.973082615740388
LOC101882091	0.133094785380018	0.352618857370079	5.1457566633688	0.0685261430802343	0.945366809816928	1
LOC101882092	8.98632974451264	-1.087704101816	1.18612609363764	-0.917022319676144	0.359130944407047	1
LOC101882111	6.08606981874129	0.131091343603845	0.83844609874967	0.156350353110754	0.875756868283893	1
LOC101882114	0.218786074286075	-2.36685063749409	3.76043807664758	-0.629408220332704	0.529081837681016	1
LOC101882118	4.3241212563386	-2.28153401172426	1.09539037100928	-2.0828501620131	0.0372648836000903	0.737475627738572
LOC101882122	5.00114795481478	-1.80913186358513	0.994094653172183	-1.81987887955351	0.0687774519395009	0.806630260967437
LOC101882124	19.251066181718	-1.578014990918	1.23915119225947	-1.27346444951617	0.202853279962385	0.927659148131668
LOC101882134	3.15371159578086	-2.5717561535887	1.80411213169114	-1.42549684601809	0.154013631167527	0.901890215193199
LOC101882140	4.15806668452263	-3.20067185029677	2.15302983639581	-1.48658964041795	0.137123225576815	0.884694749297675
LOC101882145	5.12462920236039	-0.4687327736314	1.27269618201217	-0.36829903338778	0.71265027319551	1
LOC101882148	1.80776752946501	-0.932364301893454	2.94322848027421	-0.316782848542764	0.751408379349971	1
LOC101882149	3.51649825057868	-2.22327958543852	1.645794855493	-1.35088500126131	0.176732273532727	0.917209939042664
LOC101882151	32.1718775168735	-0.486769839431391	0.588918707117227	-0.82654844131908	0.408493050915511	1
LOC101882153	0.667350270910658	0	3.44164877192921	0	1	1
LOC101882154	1.75208840685711	-1.72216338907895	2.33443826311146	-0.737720682655179	0.460684201083952	1
LOC101882159	1.7130299791562	-1.51692147826181	2.17003944881931	-0.699029448099272	0.484533627588556	1
LOC101882161	0.799807176305074	0.15720846059419	1.67740139761867	0.093721431743989	0.925330445140218	1
LOC101882164	1.16843172805549	-1.50797614799766	2.64956921618018	-0.569140122397586	0.569261051771445	1
LOC101882166	1.01816653467126	0.0907271247236879	1.94007797434042	0.0467646795250758	0.962700779874515	1
LOC101882178	1.48324996718106	-2.57406942134629	1.64417709014891	-1.56556701633226	0.117450016808358	0.859575491976915
LOC101882181_1	3.53174064880369	-5.40519137079439	1.92611732328824	-2.80626278858586	0.0050119799408719	0.54511172643605
LOC101882185	0.358446995164277	-0.81619017016618	3.27762854284003	-0.249018508198297	0.803346464815005	1
LOC101882195	10.9711852263289	-1.54230309264249	0.981799209652484	-1.57089461621018	0.116207129361161	0.85646585950045
LOC101882201	0.084359822078656	0	5.14712917246846	0	1	1
LOC101882201_1	0.68817924150098	-2.95629246771996	3.92484405142742	-0.753225460421744	0.451314442168484	1
LOC101882203	0.102921490631087	-1.59883902656508	5.1390532867408	-0.311115479321887	0.755712833907364	1
LOC101882206	2.30155023785519	0.141755211653993	2.02914493253083	0.0698595794619709	0.944305425406704	1
LOC101882208	2.33946131009314	-3.45920547520795	1.38753848323859	-2.49305191675404	0.0126650326346922	0.654833311382729
LOC101882211	13.9713190463009	0.765627091791972	0.882270244311385	0.867792036202633	0.385508190513092	1
LOC101882212	0.463168125849939	0.299892226787951	3.0242613645846	0.0991621393242717	0.921009535094696	1
LOC101882213	0.376583606619396	-1.53476199126449	2.51550426709899	-0.610121004896745	0.541781653328101	1
LOC101882221	7.57954366444097	-3.19596628704401	1.82896387467138	-1.74741903396985	0.0805646781769613	0.815795501608399
LOC101882228	30.8828753654083	-1.18791765154124	0.496791414844016	-2.39117991182321	0.0167943209503284	0.671389860649335
LOC101882231	1.25708600530256	-0.0777250997944279	2.00650610001265	-0.0387365380020215	0.969100442146627	1
LOC101882235	6.57065490205963	-0.20632172564513	0.906072902541668	-0.227709851013497	0.819871813615883	1
LOC101882237	4.58351769504972	0.0804377656120645	0.994746227900842	0.0808625992800273	0.935551223975275	1
LOC101882238	0.838106906657293	-0.805447180361204	2.4996304000866	-0.322226510100573	0.747281102490055	1
LOC101882239	6.03942873162454	-0.86290830979694	1.0273805621708	-0.839911072459516	0.400958248954326	1
LOC101882242	1.37458951062665	-2.69003929040217	1.95016170979646	-1.37939293797484	0.167773635450359	0.915122887317109
LOC101882249	11.0882450975542	0.320874202173998	0.846720450975056	0.378961204733498	0.704716673013021	1
LOC101882250	0.85732581838259	-2.99410174953982	2.99950902687808	-0.998197279191424	0.318183705539822	0.999802357034194
LOC101882251	3.62788921102183	-1.52189670623904	1.42163590908858	-1.07052494700611	0.28438308599285	0.982579785199288
LOC101882255	3.52798961490682	-2.05749250694892	1.69881776376675	-1.21113197120502	0.225844829972259	0.944985354150099
LOC101882260	0.329808863745511	-1.26006686485456	4.41432890159319	-0.285449247879964	0.775299981843211	1
LOC101882263	0.360100554244168	0	4.31763777335512	0	1	1
LOC101882264	0.0541956583824798	-1.26601680714232	5.14190912523316	-0.246215321256754	0.80551555592204	1
LOC101882267	3.4850097579081	-0.208722658854252	1.437878837578	-0.14516011599825	0.884584455155501	1
LOC101882267_1	0.716144919112141	-1.86654388557999	2.58910896137218	-0.720921333720447	0.470957916254176	1
LOC101882267_2	3.04311054748927	0.4425979070822	1.71516574597015	0.258049642212189	0.796368595278077	1
LOC101882272	16.6086155024909	-2.08158340907299	1.36148495669832	-1.52890665360046	0.126287586559524	0.873471348374187
LOC101882287	0.1809223449773	0	5.14712918544869	0	1	1
LOC101882290	0.417443331969372	0.434755651650414	3.03620805788617	0.143190335893217	0.886139862012636	1
LOC101882297	0.389786681342881	0.43150647764236	3.11339564614797	0.138596737030913	0.889768821897057	1
LOC101882298	9.84662000453515	-0.692007451336689	1.09476242258602	-0.632107420806468	0.52731668646981	1
LOC101882301	3.87603483944545	0.707999172427121	1.45973156151198	0.485020116776662	0.627662075714111	1
LOC101882302	1.8747402347045	-0.83617735376144	2.02255368898721	-0.413426530190234	0.679294140386127	1
LOC101882309	0.330670336847128	-1.90251994664743	5.13630354787938	-0.370406446759348	0.711079671063405	1
LOC101882312	34.6017179589065	-0.954249279863061	1.3394348857787	-0.71242677788573	0.476200538502131	1
LOC101882313	9.87093971123675	-0.783614387601283	0.571962077204475	-1.37004605520576	0.170672525532491	0.917209939042664
LOC101882317	3.02527126864554	-2.20661233741483	1.55558984815514	-1.41850523133188	0.156043312458369	0.903119641635714
LOC101882318	1.55389094032774	-0.365007649576693	1.63077838930088	-0.223824188480431	0.822894107726189	1
LOC101882320	2.91898806912022	-1.75797886687995	1.71890194879526	-1.02273365162689	0.306433795878012	0.994579641319505
LOC101882326	3.7817466295319	-2.22392608068249	1.50392946597751	-1.47874360533058	0.139208853315162	0.886234791642345
LOC101882330	1.79222577975839	-1.03618584846426	2.43203806507271	-0.426056591525132	0.670066609755003	1
LOC101882334	0.901300255020412	-1.19828875210786	2.29074658207182	-0.52309965732835	0.600904903973879	1
LOC101882334_1	4.76693317086029	-1.67204030362132	1.9929867723492	-0.838962067796581	0.401490595921537	1
LOC101882338	9.42208584511854	-0.847488629588752	0.861023783156935	-0.984280162949092	0.32497778029229	1
LOC101882339	0.341818675596512	-0.978692294161084	3.70711530797385	-0.264003736829	0.79177703930624	1
LOC101882342	27.6051612346843	-0.597438297071264	0.582501151198751	-1.02564311820118	0.305059835306431	0.994081348446442
LOC101882344	0.140291273762267	0	5.14712817239472	0	1	1
LOC101882350	1.26620523971978	-0.814870734352308	2.55307152099957	-0.319172701449928	0.749595556312066	1
LOC101882351	84.4248350923215	1.18307104797823	0.915473161836093	1.29230555006707	0.196251350686751	0.926375042339489
LOC101882351_1	73.0793978218113	2.24225731471383	0.841769543654103	2.66374250721907	0.00772766892678037	0.631518796224261
LOC101882355	12.2126606105045	2.24810116401327	0.607989836791389	3.69759661753134	0.0002176503893093	0.111304368620376
LOC101882358	0.287269765173912	-1.35893944396595	2.80024074257982	-0.485293790388172	0.627467959657987	1
LOC101882361	0.169722204380787	-0.223759419793824	5.14712832050833	-0.0434726717230406	0.965324748730453	1
LOC101882365	0.454768701670169	0.752465996654217	4.29124931635456	0.175348934816363	0.860805462933326	1
LOC101882365_1	0.144966904744864	0	4.06789011010055	0	1	1
LOC101882367	2.07041497828112	-0.839075350611455	1.76478642341824	-0.475454332307383	0.634463176179023	1
LOC101882369	1.75530518501022	-0.298323859627933	1.82510338073146	-0.163455869282523	0.870159516987977	1
LOC101882370	5.71241252642209	1.87825019993418	1.17838050411076	1.59392504660586	0.110952823787663	0.851482813017459
LOC101882371	0.42703450686217	-1.14366371725099	3.73484011045358	-0.306214907045138	0.759441023048316	1
LOC101882374	1.15225917293131	-3.49126454730971	1.82732628468291	-1.91058629023965	0.0560577675818668	0.783351561399256
LOC101882375	11.8652296693062	-0.507979104720946	1.41350464636034	-0.359375617214241	0.719314112705799	1
LOC101882378	4.36300747936679	-3.16623460604885	1.50939928342427	-2.09767862011027	0.0359335447616373	0.736960116559981
LOC101882393	1.11470954912236	-2.57126964327671	2.00590816210347	-1.28184813834167	0.199895923718722	0.926375042339489
LOC101882396	7.04323117938289	0.114542689117915	1.09046186430063	0.105040527200259	0.916343650523587	1
LOC101882397	0.967599248579656	-0.946975212355543	1.71663062505177	-0.551647627938005	0.581189798219763	1
LOC101882400	9.21263717524893	-2.35647969483857	1.24675040114015	-1.89009740256235	0.058744934448675	0.788623035098722
LOC101882400_1	11.3202185402799	-1.7816584122127	1.11158699799439	-1.60280609203535	0.108977471434879	0.849893941778795
LOC101882402	8.1398349837493	-0.171945198312401	1.10008641808881	-0.156301537302064	0.875795344641158	1
LOC101882402_1	0.314891860138667	0	5.14712906441084	0	1	1
LOC101882403_1	0.0433677199585102	-1.26601913536361	5.14190901237795	-0.246215779453889	0.805515201248728	1
LOC101882407	1.33710702904291	0.333139935581838	1.67436330561368	0.198965143624989	0.842290010788308	1
LOC101882414	1.51670612001172	-1.93925543996259	3.47448288415808	-0.558142176726395	0.57674730199249	1
LOC101882433	13.858511240473	-1.26355775685603	1.37125510288119	-0.921460750958099	0.356809923768965	1
LOC101882434	0.688873522648572	-3.3250577068698	3.53522227393174	-0.940551243803915	0.346934877512875	1
LOC101882435	0.785312571454042	-0.538102991952357	2.18911111712747	-0.245808898297703	0.805830168525037	1
LOC101882440	4.50956817039535	-2.46164336175305	1.92250812418629	-1.28043326880346	0.200392799747728	0.926375042339489
LOC101882443	0.392592675607967	0	3.60183608778905	0	1	1
LOC101882447	12.0453191477523	-0.397376228410334	1.24754541421095	-0.318526463152178	0.750085624441639	1
LOC101882448	0.993615808751535	-0.786342699743586	2.63249461028272	-0.298706290479029	0.765164156964453	1
LOC101882451	9.19476001992165	-0.110341565991326	1.0802976096202	-0.102139970512495	0.918645575019928	1
LOC101882452	11.3584370388093	-1.38271036931974	1.06527205407778	-1.29798802477436	0.194291450035092	0.926375042339489
LOC101882453	0.294543847650986	-0.212944667346039	4.34783351758765	-0.0489771897853599	0.960937474033508	1
LOC101882460	8.80963948453685	-0.257936470104609	0.841266131853442	-0.306605080530621	0.759143986088689	1
LOC101882461	214.903387955112	0.239790052319796	0.657958227620996	0.364445708334424	0.715525208526573	1
LOC101882464	1.97605982284597	0.30346198375996	2.71003096018171	0.111977312517349	0.910841395406062	1
LOC101882464_1	2.84013177075748	-4.0670646145938	2.54238768388873	-1.59970276774351	0.109664537579837	0.850821465389321
LOC101882465	2.24183905191131	-3.66858136857002	2.17862652781584	-1.68389640065933	0.0922016920824575	0.828994509295888
LOC101882466	1.15117660345563	-1.10122888136862	2.49345615761309	-0.441647581412779	0.658744246884465	1
LOC101882467	0.367877440664104	0	3.02408254627963	0	1	1
LOC101882470	0.520408246825645	0	2.61034002264268	0	1	1
LOC101882472	4.26871089443494	-4.75434039289624	1.89252406283075	-2.51216905838699	0.0119991590486226	0.652972602145161
LOC101882475	3.08342124737714	-0.780941484766552	1.23871293461368	-0.630445895045172	0.528402891266113	1
LOC101882480	0.454438829313261	-2.35842572753237	2.46775527372559	-0.955696763225569	0.339225458275542	1
LOC101882482	0.412184910185555	-1.59152284684678	2.8599611021184	-0.556484088426209	0.577879968865611	1
LOC101882488	7.95807862295524	0.610885373290515	1.00891571754627	0.605487022024216	0.544855445251803	1
LOC101882493	1.63661411077035	-1.43120559875306	1.66230639278872	-0.860975813461227	0.389251364238742	1
LOC101882499	0.617556091691215	-3.27859375880428	4.02835528901173	-0.813878996161884	0.415714274340368	1
LOC101882500	12.3557040841902	0.148098585171789	0.952529727914807	0.155479226350229	0.876443529754776	1
LOC101882501	29.1740980740798	-0.160172956600842	0.829504357097154	-0.193094774283485	0.84688474516127	1
LOC101882511	8.90664342340926	-1.01777861302144	1.30394992368853	-0.780535045504207	0.435076007727633	1
LOC101882514	0.666537107873048	-1.58891339709759	2.50080607111176	-0.635360500541019	0.525193323421477	1
LOC101882515	8.7263702854565	0.169557097945259	1.69281119954048	0.10016302939825	0.920214896631656	1
LOC101882518	1.95467350626373	-0.294621471746973	1.46324138756751	-0.201348509036333	0.840426074436151	1
LOC101882521	1.04874828909748	-2.42002451554949	1.50485211737112	-1.60814772934441	0.107802827948564	0.8479400999588
LOC101882525	0.154576081836897	0	5.14712918545509	0	1	1
LOC101882528	0.203176797661054	0	5.14712824165799	0	1	1
LOC101882529	0.446467305219352	0	3.76965107234484	0	1	1
LOC101882530	3.58289527267187	-3.95851834333275	3.27282799183813	-1.2095100485588	0.226466952938421	0.945615040733038
LOC101882544	5.63456428467649	-1.42370895128885	1.20985715432208	-1.17675788931182	0.239292154844457	0.956029411121122
LOC101882548	0.23089285998554	0	4.59617845089063	0	1	1
LOC101882550_1	1.11613722450032	-2.44091856280036	3.96279333096646	-0.615959087173758	0.537921522494564	1
LOC101882553	5.26031126551891	0.123622507623493	2.1334601990886	0.0579446045800637	0.953792753469009	1
LOC101882559	4.51326988280035	-0.371617607808211	1.22433412409868	-0.303526300944839	0.761488807006722	1
LOC101882560	4.44281182026166	-0.995027745813203	2.54297114798958	-0.391285503415896	0.695586213031168	1
LOC101882560_1	6.61069751259124	1.49091327137424	2.09118136413559	0.712952638610815	0.475875064779862	1
LOC101882566	0.709634722061726	-2.60014630338267	2.12098233845476	-1.22591605608419	0.220230265991403	0.941227001257852
LOC101882570	0.251920693378477	0	5.14712897182901	0	1	1
LOC101882573	3.68831249444415	-1.92081743333803	2.06235899189398	-0.931369097663272	0.35166267030243	1
LOC101882575	1.7715344649628	-1.6247831305393	1.43444736294882	-1.13268926591994	0.257344766943851	0.9667415679881
LOC101882579	4.48348181507064	-0.585420773999916	1.36880988628133	-0.427685962723675	0.668879771092621	1
LOC101882590	0.245984672423745	-1.74511186553818	5.13798685336541	-0.339648954997836	0.734120906677284	1
LOC101882592	8.09204221865576	-1.86561923270931	1.24469277168038	-1.49885921663275	0.133910158484329	0.883618059885806
LOC101882596	8.08754550945217	0.107283097288296	0.793199773946924	0.135253565132098	0.892411397288039	1
LOC101882598	1.78913238124755	1.39481989790209	1.76012578450967	0.792454670102259	0.428095612930542	1
LOC101882606	1.01375294780981	-1.83554887963877	1.87428864854722	-0.979330948336864	0.327416483524461	1
LOC101882607	3.78121739453486	-0.709946159641735	0.953551591099339	-0.744528315267395	0.45655691758883	1
LOC101882613	0.836868756974206	-0.188489582925407	3.38511512317983	-0.0556818826144818	0.955595232686894	1
LOC101882614_1	0.751371496830993	-1.01368680389306	2.5115957304049	-0.403602694343505	0.686504904063685	1
LOC101882617	26.9983604519491	-0.156487852873692	1.20330480231041	-0.130048390543465	0.896528141624312	1
LOC101882623	2.16789156075455	0.614351374526208	1.29517416815102	0.474338810666098	0.635258319713288	1
LOC101882625	0.523264661468898	-1.69714039138244	3.60496791793939	-0.470778223278206	0.637799117164554	1
LOC101882631	1.8105425499929	1.56181839653459	1.56812443860283	0.995978608640361	0.319260538865071	1
LOC101882633	6.95053644475612	0.311698745380778	0.987656770239158	0.315594197066357	0.752310542819595	1
LOC101882637	2.00732374031106	-2.04333285879926	1.82907932347945	-1.11713736663549	0.263935595759047	0.969503390807152
LOC101882638	7.75427696221185	-0.441236045566427	0.783586896974617	-0.563097784393809	0.573368300120007	1
LOC101882639	4.85062046400446	-1.66342647044431	1.64486262110392	-1.01128595732082	0.311879585167094	0.998439230035753
LOC101882640	7.63409531565595	-0.351721330419421	0.760740440117981	-0.462340782573453	0.64383695800014	1
LOC101882642	0.0773825077863134	-0.223742647891086	5.14712888833342	-0.0434694084304409	0.965327350002222	1
LOC101882644	0.265125701984378	-2.82225183204447	5.1248377591831	-0.550700717693419	0.581838852562978	1
LOC101882656	3.79965282347803	-0.0505238038609523	1.29115978922671	-0.0391305586516224	0.96878629733963	1
LOC101882667	4.07668421450212	0.289527544596098	1.13683070754032	0.254679560180537	0.79897060440219	1
LOC101882672	2.48420222403983	-0.588119197325476	1.31643503466113	-0.44675140196103	0.655054563803986	1
LOC101882673	11.4102691333404	-1.30455883212754	1.2996941251253	-1.00374296298506	0.315502522878976	0.998697114180351
LOC101882679	131.515387359355	-5.41699587439717	1.55155749243206	-3.49132784367922	0.000480626096623949	0.209512645777185
LOC101882681	13.5452238594756	-1.07422480862369	1.25108089641666	-0.858637368455134	0.390540614790843	1
LOC101882689	0.464007723893356	-1.74308613622921	5.02652152975233	-0.346777811636091	0.728758247708738	1
LOC101882691	24.65696821828	0.0309605986594517	0.965468150679723	0.0320679647875017	0.974417850660637	1
LOC101882696	0.531850349024715	0	3.58267702112628	0	1	1
LOC101882696_1	0.927835646414224	0.634795817787078	2.1349176124298	0.297339725941276	0.766207155397347	1
LOC101882698	1.08948980358593	-0.104002510912005	2.50523523543191	-0.0415140699927423	0.966886076291852	1
LOC101882702	2.48360865353278	-3.21200968699669	2.97634377974846	-1.07917966629115	0.280507642345996	0.981432197153447
LOC101882703	1.87000081684499	-2.4184286171054	1.49043228066905	-1.62263569333038	0.104667305633773	0.847764325444163
LOC101882703_2	0.810151040572238	-1.52406457976477	2.25061080204942	-0.677178203524549	0.498292895331703	1
LOC101882704	0.476538379764233	0	5.14712917245974	0	1	1
LOC101882704_1	0.242872502863159	0.342862870117489	5.14596632722232	0.0666274997377526	0.946878252758978	1
LOC101882713	1.92983194386789	-3.08316616615765	1.65823905836472	-1.85930137793168	0.0629844318004829	0.80002451526358
LOC101882721	3.12221392860386	-1.1323644860177	1.09680384994394	-1.03242205620957	0.301874443871009	0.992746861091342
LOC101882727	9.65274758112941	-0.992905146929296	1.18525832486512	-0.837712021168283	0.402192460347643	1
LOC101882732	3.59182467027693	0.461469753770862	1.64118390437687	0.281181013620819	0.778571566384747	1
LOC101882744	55.7915420108473	1.3904142997429	0.926958413036535	1.49997484265575	0.133620919298155	0.883369705764647
LOC101882750	2.41221243635872	-1.01240127726852	1.61661762024156	-0.626246593252676	0.531153210453311	1
LOC101882751	0.0619602323591717	-1.40649446142372	5.14062549481817	-0.273603759472751	0.784389144568586	1
LOC101882757	1.91298339192951	0.371484139806637	1.41120046398003	0.263239808438651	0.792365749752258	1
LOC101882758	0.88581948817757	-1.34403742981735	2.72228420695421	-0.493716793560326	0.621506203350867	1
LOC101882758_1	4.3900896126349	-0.316249013968943	1.81468930302404	-0.174271713313093	0.8616519285637	1
LOC101882760	2.58482791046567	-1.08443246929564	1.3168685209304	-0.82349334960901	0.410227497508642	1
LOC101882765	13.9003733353048	-0.508274034804592	0.810977958538432	-0.626742107418823	0.530828297601336	1
LOC101882766	2.21891780666409	-2.02634114223429	1.56995897090412	-1.29069687793646	0.196808807692469	0.926375042339489
LOC101882770	2.88489524852971	-3.03034499190432	1.62877161027648	-1.86050946172246	0.0628134810594487	0.798687809477349
LOC101882771	0.755046620353572	-0.223745011638791	5.14712880830594	-0.0434698683424695	0.965326983392054	1
LOC101882772	4.34128986377803	-4.28405410028834	2.15155625059557	-1.99114203921114	0.0464652738423984	0.754228395246331
LOC101882775	0.264123127685019	-1.16805274759815	5.13798664198673	-0.227336664921047	0.820161964891781	1
LOC101882775_1	0.614834608777795	-2.14259346278906	3.03262499382165	-0.706514477442531	0.479868252722561	1
LOC101882778	2.51600631123259	-2.04995749222043	1.81198055720761	-1.1313352585745	0.257914009521693	0.9667415679881
LOC101882780	4.4721211514693	-3.41554030730272	2.66057280761159	-1.283761262812	0.199225501407731	0.926375042339489
LOC101882781	0.643643986020387	-2.24383362765638	3.98585656904642	-0.56294891418865	0.573469670994976	1
LOC101882787	1.99718548678474	-0.317956323514943	2.01723729327846	-0.157619693317385	0.874756484534027	1
LOC101882789	2.14273280935454	0.418340417032211	1.38036887393862	0.303064220680778	0.761840920391433	1
LOC101882795	42.326238401607	0.411401876307796	0.752036160158611	0.547050658070787	0.584343929635472	1
LOC101882811	6.67552350537367	-2.42166977399898	1.30897413290681	-1.85005166497923	0.0643061034866151	0.802493849705288
LOC101882826	9.83682370945268	-0.850078103716566	0.989697342397134	-0.858927337985572	0.390380605652006	1
LOC101882831	1.72341146995088	-3.1796074227142	2.62324295213286	-1.21209033274214	0.225477803870441	0.944305364475841
LOC101882837	4.4180615762262	2.63511618873532	1.72204447669854	1.53022539451901	0.125960947638339	0.872842177252106
LOC101882840	1.73636247404317	-1.68622692776593	3.41763591225722	-0.493389866872109	0.621737140859797	1
LOC101882841	10.1256300925223	-1.58946978149944	1.52274255515977	-1.04382042526727	0.29656847975517	0.990763832181626
LOC101882843	0.206898512161066	0	3.26781447971945	0	1	1
LOC101882845	0.1112275949002	0	5.14712825732328	0	1	1
LOC101882848	5.12380632374793	-1.36603520005531	1.61634038950782	-0.84514079393343	0.398032234145084	1
LOC101882855	0.687192609770826	-2.46566959453174	2.87131177603609	-0.858725832252064	0.390491795038312	1
LOC101882856	0.99686056516442	0.160996779123098	1.56816714717064	0.102665573254469	0.918228397784661	1
LOC101882857	4.05542083262588	-2.65624970688389	1.69210081353306	-1.56979400142106	0.116463043578318	0.85646585950045
LOC101882859	1.21026273983579	-2.27566468574704	2.92601162732184	-0.777736036486615	0.436724643029174	1
LOC101882863	4.35593078843314	-3.74308921157681	1.66951660338753	-2.24201975828326	0.0249600953520431	0.706833630807211
LOC101882864	0.498875130565745	0.438213726679714	2.96001678820791	0.148044338270467	0.882307776868609	1
LOC101882866	27.78188961911	0.183465048178497	0.573799341329412	0.319737293098723	0.749167486792137	1
LOC101882869	3.64850395142664	-2.46074954939089	1.96630926094897	-1.251456013691	0.210768152104496	0.93638301251193
LOC101882873	0.988801789115965	-2.90658771832946	2.96819960306117	-0.979242674694734	0.327460087523933	1
LOC101882875	11.2621434148523	-1.03640477702973	1.75900403377946	-0.589199772784417	0.555727269568504	1
LOC101882875_1	2.362191581561	-0.722260133865794	2.10333260583751	-0.343388454998158	0.731306243694622	1
LOC101882884	0.579578189725792	-0.435150976883645	2.42325337465241	-0.179573040704446	0.857487770999497	1
LOC101882892	4.46353353707865	-2.50056183373174	2.19380908972531	-1.13982654436209	0.254358572591667	0.96554183743362
LOC101882898	5.1414296490958	0.58254665691592	1.19791882483744	0.486298941829362	0.626755229379771	1
LOC101882898_1	4.49964526794987	0.537197842669031	1.10251082017485	0.487249497092314	0.626081532450851	1
LOC101882899	2.15350454711602	-0.426846044332583	1.26502960244947	-0.337419807019601	0.735800455400838	1
LOC101882900	2.21652054662169	0.659400496582905	1.48496876500754	0.444050078440239	0.657006378083416	1
LOC101882910	1.5135067302312	-1.35627132447273	2.05300719594339	-0.660626678344154	0.508851755730604	1
LOC101882911	0.636666744434982	0	5.14712828603946	0	1	1
LOC101882912_2	0.794080866226515	-1.35808514753169	3.21904152348364	-0.421891155371605	0.673104466110729	1
LOC101882916	0.115908628064534	0	5.14712876600121	0	1	1
LOC101882917	0.448952714273299	0.0541610981604448	3.16594611135865	0.0171073973641332	0.986350937533582	1
LOC101882918	36.6899141851523	-0.228242633110901	0.466647514443722	-0.489111430032973	0.624762809748549	1
LOC101882921	0.133283195182226	-1.7861631630106	5.13770601713277	-0.347657720596363	0.728097252244198	1
LOC101882926	1.54900697980709	-0.14897373457679	1.67637762605198	-0.0888664536329062	0.929188044161142	1
LOC101882928	1.38604483062395	-2.8985761168233	2.77674042070051	-1.04387723649445	0.296542191233004	0.990763832181626
LOC101882929	2.33432157062919	-3.03006882065488	2.13548220658178	-1.41891550831746	0.155923650398289	0.903065856288374
LOC101882933	1.43318192389417	-1.081344586068	3.05216372133766	-0.354287870767981	0.723123156749528	1
LOC101882949	4.82420223834262	-0.443724248896984	1.07646460534867	-0.412205145150369	0.680189066276003	1
LOC101882950	7.10018043907114	-0.406695041737384	0.679449143837635	-0.598565831491533	0.549462446987367	1
LOC101882957	1.49624785996801	0.347917995500364	3.91778898632716	0.0888046795563967	0.929237138639468	1
LOC101882959	23.3731519045492	-2.19016521088467	1.27847609874975	-1.71310610579774	0.0866930209516048	0.825318691955261
LOC101882962	3.32451063498323	-0.425345973108439	1.06965020283157	-0.397649597954982	0.690888495008274	1
LOC101882968	0.50214963853546	-1.66928855841774	3.17972628384999	-0.524978696089709	0.599598000785573	1
LOC101882972	0.631708155784404	-0.927273996742236	1.94595577743205	-0.476513396396858	0.633708665709453	1
LOC101882973	1.49445913179321	1.58356001716169	2.10838622701204	0.751076817365608	0.452606426660439	1
LOC101882986	0.535948091561502	0.385866328842179	2.21968863282111	0.173838043379879	0.861992745268991	1
LOC101882989	0.0453163199436915	0	5.14712918545549	0	1	1
LOC101883001	6.89608528048369	-0.43351279647292	0.859403883095737	-0.504434300333068	0.613956219652875	1
LOC101883008	9.42056172829693	-0.239217296570885	0.61508543246848	-0.388917187667493	0.697337407252081	1
LOC101883010_1	0.346965486313649	0	5.147128626731	0	1	1
LOC101883013	4.72701674262691	-4.38301225094966	1.86847886230822	-2.34576496387822	0.0189880770159459	0.68209628784498
LOC101883014	0.757993195890582	-1.74509864869173	5.13798708759042	-0.339646367135994	0.734122855762946	1
LOC101883015	0.791114023213409	0	5.14712873367947	0	1	1
LOC101883015_1	2.76210280105728	-2.75558573860901	3.13089964933458	-0.880125857497432	0.378791132805848	1
LOC101883023	5.51340369055253	-0.660566304303963	0.804485580357046	-0.821103970578057	0.411587048564994	1
LOC101883024	11.5031695714112	-2.53372882429346	1.57716372556149	-1.60650970043799	0.108161965309815	0.848505471178344
LOC101883024_1	7.67170818928907	-0.97130942637163	1.66538085218513	-0.583235615503317	0.559734698415559	1
LOC101883025	0.294733155477653	-1.1518553828082	4.41708409153855	-0.260772799190017	0.794267721948857	1
LOC101883028	5.7238994284577	0.688741406915696	1.05581189445251	0.652333441718649	0.514186091113761	1
LOC101883031	3.73564044459419	0.111106314659767	0.945548907974972	0.117504566630739	0.906460225467012	1
LOC101883049	0.717921616405457	-2.96106304562035	5.1236407367265	-0.577921676747417	0.56331699968798	1
LOC101883059_1	0.909054468369001	-1.43573017509807	1.50328806897116	-0.955059914817708	0.339547398667272	1
LOC101883064	7.66892697630213	-1.44298517545012	1.5838944020803	-0.911036224103635	0.362276287645574	1
LOC101883067	0.169454498280743	0	5.14712826402893	0	1	1
LOC101883071	4.60160131444021	-0.944386402853386	0.787075209553059	-1.19986805757693	0.230190587257379	0.947027917506681
LOC101883073	2.74474919197083	-1.3083555251809	1.74927897719589	-0.747939889655681	0.454496415579816	1
LOC101883074	29.8934976291816	-0.0734281052483741	0.756291530500369	-0.0970896833920558	0.92265517361571	1
LOC101883079	1.52261266734085	0.505795936949978	1.20461199660605	0.419882865499463	0.674571025522648	1
LOC101883084	0.656364004756898	-0.494244009996295	2.06571559565709	-0.23926043402847	0.810903643554625	1
LOC101883087	2.88194325131815	-1.81369765883656	1.46560624010827	-1.23750677992649	0.215898998844721	0.938670702899386
LOC101883092	6.94974949443977	-1.6075456634534	1.40892357792727	-1.14097434994901	0.253880597181938	0.964851939358689
LOC101883097	1.91424416772932	1.07531503418119	1.37881664117152	0.77988254715837	0.435460012262304	1
LOC101883104	0.725949621278131	-1.36509042097177	2.1764637243472	-0.62720568493794	0.530524417224419	1
LOC101883106	1.61608953422869	-1.10330495768419	1.59324901897705	-0.692487454592982	0.488631261664634	1
LOC101883107	10.692780633872	-1.87305837164222	1.04747047985457	-1.78817294393086	0.0737481099818552	0.807460288992653
LOC101883110	1.07493779725824	-1.99425047496603	1.91224190653076	-1.04288608473394	0.297001055140148	0.990763832181626
LOC101883113	0.513965470933818	-3.41702116991955	5.12041241732022	-0.66733319338911	0.504559328458658	1
LOC101883115	1.57352042681752	1.02632533042533	1.96123625220407	0.523305302597752	0.600761811524602	1
LOC101883122	660.432412520142	0.767794399915593	0.847143954331223	0.906332856405412	0.364759699775823	1
LOC101883130	5.1902154036825	-1.91095447610373	1.7416358193121	-1.09721817553024	0.272546029697959	0.975212274009538
LOC101883130_1	8.96598585892808	-1.84841761334398	1.46350886443901	-1.26300404340394	0.206587726602698	0.931489594671542
LOC101883131	32.334422726746	-0.781568212448079	0.764381876338831	-1.02248396598774	0.306551897675455	0.994579641319505
LOC101883133	1.56137231041026	-0.944551857915408	2.18754520106161	-0.431786212900661	0.665896800896442	1
LOC101883134	9.80830566048818	-0.813729135500459	0.796373636255506	-1.02179316146948	0.306878806697908	0.994579641319505
LOC101883139	4.62815908728398	-0.658422438115773	1.2714985064286	-0.51783186121481	0.604575586361082	1
LOC101883144	6.82318380944358	-4.25765838561817	1.23318138063387	-3.45258082264402	0.000555251108031732	0.224355722404575
LOC101883147	2.47987101395307	0.252799384049348	1.17540502163217	0.215074276012799	0.829709409362375	1
LOC101883151	2.17534567949151	-3.2696369538973	2.02313615737581	-1.61612303847029	0.106067714070937	0.8479400999588
LOC101883153	4.48042756417209	-0.618319347955692	1.41278028100859	-0.437661366220564	0.661631779272503	1
LOC101883154	0.199496841443832	0	4.6295473940066	0	1	1
LOC101883160	0.810540210986496	-1.26734527611063	2.04698062546182	-0.619129101832463	0.535831313107673	1
LOC101883165	2.26018221398353	-1.30766849291104	2.22547346810903	-0.587591140334807	0.556806759213022	1
LOC101883166	1.60905272704893	-0.390183042764938	2.22120647274601	-0.175662662410022	0.860558970185129	1
LOC101883166_1	2.1976058161594	-4.08831825786784	2.18892779515232	-1.86772641241159	0.0618002151394565	0.795509819976134
LOC101883170	0.507427208883471	0.871861656608003	4.89300171052338	0.17818543875284	0.858577344919856	1
LOC101883172	0.041054749686695	0	5.14712860865055	0	1	1
LOC101883176	15.1304728268885	-0.828798248958658	1.08552063042896	-0.763502991768238	0.445163478783831	1
LOC101883177	0.50386870275471	-2.68474962005	4.26961319197661	-0.628803945307069	0.529477416810283	1
LOC101883185	3.26252309934957	1.20710758518434	1.2543794244135	0.962314561041801	0.335891616820394	1
LOC101883187	14.5643079402588	0.207734723160331	0.872640533529369	0.238053030060561	0.811839964141218	1
LOC101883188	19.4220697033501	-3.15842502182731	1.06200226293562	-2.97402852334484	0.00293917752337156	0.495857428672309
LOC101883201	4.0783051855608	-1.00039922004448	1.41461113473339	-0.707190262738189	0.47944824885618	1
LOC101883213	0.39293284211614	-0.635332866355843	2.68899833552795	-0.236271201049703	0.813222232598092	1
LOC101883215	4.98091385353078	-1.79683730067143	1.67623862327673	-1.07194600799673	0.283744283713998	0.982579785199288
LOC101883217	2.52273762812259	-1.97500992657436	2.4742846888569	-0.798214504365221	0.424746021802329	1
LOC101883222	1.82348987211056	-3.91444325271495	2.14323469709337	-1.82641838433452	0.0677872647147618	0.805306456870502
LOC101883229	0.664311964201809	0	3.86968073773384	0	1	1
LOC101883229_1	0.650475522220423	-0.306182809207574	2.50770130095273	-0.122097001381803	0.902822196663147	1
LOC101883230	4.89589443123576	-1.21716749244459	1.37797531072208	-0.883301379185656	0.377073458837587	1
LOC101883231	0.27130676681931	-1.56053696563109	4.3977324040325	-0.354850368840123	0.722701691760056	1
LOC101883232	2.740913173725	0.736346841389398	1.11132306065812	0.662585765972801	0.507595888907184	1
LOC101883235	1.3470513023245	0.253763668774016	1.2236591969132	0.20738100070196	0.83571231932067	1
LOC101883236	1.80258571762947	-1.2019633981362	2.2096087631648	-0.543971140128286	0.586461332707644	1
LOC101883238	0.168657317049933	0	5.14712858914464	0	1	1
LOC101883245	4.83616319028953	-0.47043139923617	1.28640666823472	-0.365694154774338	0.714593308284219	1
LOC101883251	3.88002582560754	0.243799768442128	1.87372975019117	0.130114691522219	0.896475686779373	1
LOC101883268	1.71405678752126	0	1.67753698899688	0	1	1
LOC101883269	13.3299992050606	-0.2642043970021	1.02061415940342	-0.258868049759896	0.795737050674227	1
LOC101883270	0.529993215381077	-2.29888071285435	3.44875995225007	-0.666581827869606	0.505039279795678	1
LOC101883274	1.45288901692896	1.7553395037528	2.04005658345027	0.860436675135775	0.389548376433041	1
LOC101883276	0.317555645778908	0.3202555760922	5.14646064129697	0.0622283154217404	0.950381013734661	1
LOC101883283	2.54160235403799	-3.77049038083052	1.9002826146724	-1.98417348646877	0.0472365031675803	0.754297817777617
LOC101883296_1	0.551528196183578	-0.207307273651197	4.05527492739589	-0.0511203993225485	0.95922958093495	1
LOC101883308	3.31442094066774	-1.89466616275337	2.9360180125577	-0.645318303446933	0.518720933725925	1
LOC101883314	1.34556220728785	-3.31243618805118	3.2124558935489	-1.03112269796546	0.302483284959985	0.9929993744657
LOC101883319	8.50032312880909	-0.154250049377055	0.927513818824284	-0.166304853088423	0.867917047019303	1
LOC101883320	0.0357714557095983	0	5.14712883190957	0	1	1
LOC101883323	0.116019037381121	0	5.14712905142978	0	1	1
LOC101883325	6.38947424984416	-0.202351258739186	0.993662621481667	-0.203641813996643	0.838633414914947	1
LOC101883326	0.675526276805493	0	4.67159042375675	0	1	1
LOC101883327	0.244417723114049	-1.56359031347934	5.13932618666528	-0.304240333593983	0.760944798555972	1
LOC101883330	0.119431999088567	0	5.14712822459235	0	NA	NA
LOC101883331	7.93668523495015	0.314524265423086	1.09286302021854	0.287798433659318	0.773501036424884	1
LOC101883343	13.7184464217795	0.482016908888645	0.866681667549939	0.556163729932444	0.578098931514049	1
LOC101883349	2.20652007095342	-1.62489485035812	2.25179248574891	-0.721600618459167	0.470540058810685	1
LOC101883354	1.63924083154108	-0.504686270133322	2.17766248649874	-0.231755964600722	0.816727561034053	1
LOC101883356	2.64312886939646	-2.15225411854903	1.82220343330744	-1.18112724364838	0.237552178672066	0.953734697713205
LOC101883359	18.5444004298042	0.0474439777009908	1.49089929535683	0.0318223892443626	0.974613691641722	1
LOC101883361	0.49719850680517	-1.9379111720821	2.21457788288727	-0.875070227629808	0.381535695323636	1
LOC101883368	4.77165176485094	-1.57451998618403	2.66810315752924	-0.590127102747442	0.555105439664901	1
LOC101883376	0.772507181139736	0	3.34925284747997	0	1	1
LOC101883380	1.35793911667461	-1.01195405769279	2.5014745384024	-0.404543017391291	0.685813451420768	1
LOC101883382	2.76810557482846	0.395633151815325	1.34420133219827	0.294325814398887	0.768508948752872	1
LOC101883383	0.233522075790249	-0.223740213088384	5.14712897076696	-0.0434689346933238	0.965327727632805	1
LOC101883391	9.23410316538895	-2.16378223162907	1.27273843778413	-1.70009969636517	0.0891121744038436	0.828436855167703
LOC101883396	5.04132059942402	-1.85018389985683	1.38397348374542	-1.33686369109451	0.181267134600473	0.918286649828606
LOC101883401	0.349150438430206	-1.01851537457173	3.65912545066381	-0.278349400233588	0.780744157906414	1
LOC101883403	0.426419208664084	-0.971160632991756	2.29578570521082	-0.423018851797657	0.672281506800394	1
LOC101883412_1	0.825139354136248	-1.71371613342343	3.96376077229788	-0.432346004683311	0.66548995561331	1
LOC101883414	0.969483711422895	-1.47564007168383	2.14726192422898	-0.687219409534161	0.491944474950116	1
LOC101883418	1.11323305623937	0	2.49175308029543	0	1	1
LOC101883422	4.95945584311582	-0.0488138330019031	1.33639042193892	-0.0365266259025419	0.970862448471177	1
LOC101883431	1.81012084857046	2.34643632625089	3.50479466000603	0.669493238227788	0.503180892619562	1
LOC101883437	34.856379594848	-0.924646538965936	0.703462384436893	-1.3144221488205	0.188704180921179	0.9231555472288
LOC101883438	5.07548324497168	-0.373710581591807	1.269458772727	-0.294385756844247	0.768463149359732	1
LOC101883440	0.265074399247231	-1.20909283366871	5.13770601713172	-0.235337099794535	0.813947102111348	1
LOC101883443	0.351276845523937	0	5.09382993676874	0	1	1
LOC101883444	1.86849859232137	-0.082269519783765	1.38962698339396	-0.0592025923264916	0.952790744888371	1
LOC101883445	1.72076522362765	-2.66362104857013	3.05690295141098	-0.871346290970956	0.383565102113146	1
LOC101883447	0.188292145282238	-0.986519179572605	5.13932626998268	-0.191954962138633	0.847777484304521	1
LOC101883451	5.2117610693162	0.753037275626399	1.71059192235834	0.440220292042657	0.659777564188812	1
LOC101883456	2.48361403720469	0.832265725421413	1.82737710566611	0.455442788924532	0.648790717783919	1
LOC101883459	7.60213593131011	0.599602868929231	0.813118258203592	0.737411640778949	0.460872058549552	1
LOC101883465	3.49484154613188	-3.25980993722751	2.0850246019962	-1.56343955563238	0.117949242380645	0.860901932916681
LOC101883466	0.31326051404744	0	5.14712917245771	0	1	1
LOC101883468	1.84042587386279	-0.0757688170617319	1.67666558645501	-0.0451901784552819	0.963955722711466	1
LOC101883469	1.35988365910679	-1.70983323276883	3.86963536101431	-0.441859005630093	0.658591237036762	1
LOC101883469_1	1.09828410397196	-1.67249279694837	3.22065481672903	-0.519302096039894	0.603550091939474	1
LOC101883470	5.22603683693489	1.44856160562786	1.03674275979629	1.39722374903538	0.162346297182277	0.909367099174865
LOC101883471	55.6588561907531	-0.179989360272864	0.684492897336186	-0.262952853087769	0.792586918380956	1
LOC101883476	1.59975685122931	-4.00528649045193	1.95983148873502	-2.04368922199385	0.0409842586468081	0.7457340728603
LOC101883477	0.581077736955682	-0.897257638298188	3.21191374491003	-0.279352968217184	0.779973960749813	1
LOC101883484	17.0992810903657	-1.97240214363632	1.14585086981121	-1.72134279913869	0.0851886373969071	0.823918118606198
LOC101883486	2.53435530023272	-1.26261836871532	1.48237348034029	-0.85175455811951	0.394350332509628	1
LOC101883491	5.57364102769383	-0.72795021350067	0.801929126545431	-0.907748813958849	0.364010947348229	1
LOC101883493	3.07482654196796	-0.424019203875989	1.30497207942829	-0.324925881986496	0.745237167821436	1
LOC101883499_1	0.313208077281649	-2.69073711214928	5.12607958107532	-0.524911302993238	0.599644851563229	1
LOC101883505	1.52897574716272	-2.60141255564553	2.13007005839561	-1.2212802792059	0.221979917536249	0.942041451923486
LOC101883506	0.900349979776886	-0.098694397576207	2.72954023279008	-0.0361578834378725	0.971156468160214	1
LOC101883507	0.357829069633968	0	5.14712896238901	0	1	1
LOC101883507_1	0.253182676699593	0.379690225268018	3.21417173875491	0.118130036640513	0.905964624274599	1
LOC101883513	2.24241843686318	-1.04282832481329	1.72467854478976	-0.604650836507279	0.545411020979338	1
LOC101883521	1.5605875527363	-1.00713818552893	1.56875669856904	-0.641997695657716	0.520874679191043	1
LOC101883522	0.224500752627198	-0.0703824543229413	4.58281395895692	-0.0153579121808734	0.987746640677327	1
LOC101883522_1	0.404368358362531	0	3.72601969576732	0	1	1
LOC101883528	2.04094328379233	-1.09796817093897	1.60836451107601	-0.682661276954201	0.494820903876377	1
LOC101883531	6.2255213983591	-4.34996516318281	1.643986561044	-2.64598584091856	0.00814532257796292	0.631518796224261
LOC101883538	1.7251371450405	0.878327282736223	1.52550745471962	0.575760728024532	0.564776921644664	1
LOC101883539	4.97878224426753	-1.84385597676089	1.16625873085784	-1.58100079165508	0.113877856725264	0.852314652616884
LOC101883541	1.40137285095378	0	3.75704754787578	0	1	1
LOC101883541_1	2.17161772989488	-3.0911875470016	2.07141453522446	-1.49230754850653	0.135618538778419	0.884694749297675
LOC101883546	23.6489575031295	0.54191368260394	0.961446732161138	0.563644000729845	0.57299643530984	1
LOC101883549	0.591641365638487	-1.11173448697288	3.45927982227325	-0.32137743810569	0.747924378797163	1
LOC101883552	0.92936520453167	-2.96013590994313	2.75333684977948	-1.07510852156728	0.282326144695267	0.982016453301833
LOC101883560	1.41766408866192	-0.00895259083853348	2.00651642474255	-0.00446175806394515	0.996440043938254	1
LOC101883563	5.51297251735468	1.49211275213883	2.56002350859769	0.582851191454946	0.55999348017376	1
LOC101883576	0.474374387271455	-0.421844957326812	2.13285355579894	-0.19778430459038	0.843213826713859	1
LOC101883584	0.282425930445151	-0.223746129909195	5.1471287497046	-0.0434700860983973	0.96532680981204	1
LOC101883589	10.7740885555852	-2.0114695245284	1.34093064484736	-1.50005485537797	0.133600193648978	0.883369705764647
LOC101883590	1.70835173415892	1.57381943158364	2.33883753187073	0.672906694089524	0.501006653201386	1
LOC101883591	0.514881891901426	-1.00298123490472	2.45116124898898	-0.409186150163895	0.682403057486271	1
LOC101883592	2.1095718138272	-0.976089736782839	2.2847571153819	-0.427218162583416	0.669220433561909	1
LOC101883594	6.22191065999858	-0.927682268845227	1.27126360277904	-0.729732422777836	0.46555375844166	1
LOC101883600	0.953410539890636	-0.158915851539977	2.78170743188128	-0.057128887717894	0.954442524923938	1
LOC101883602	4.69640967999301	1.02129395986817	1.30440705331106	0.782956483772266	0.433652666590448	1
LOC101883615	0.56684566534781	-2.19443943642601	4.05077227436764	-0.541733597396209	0.588002041279506	1
LOC101883617	4.12164970816314	-2.40580353851643	1.86534010010433	-1.28973989160575	0.197140984055025	0.926375042339489
LOC101883618	1.59737688074076	-3.58436884690856	1.97272312018648	-1.81696499130083	0.0692224740348391	0.806630260967437
LOC101883622	5.11821601060742	-0.92882356461603	0.976212355576906	-0.951456472876876	0.341372704384439	1
LOC101883625	6.65224313560987	0.104730443133459	1.01376669889793	0.103308229839579	0.917718344102818	1
LOC101883627	19.4184344810958	-2.2371751643161	0.986489148369286	-2.26781528009128	0.0233404676918352	0.706833630807211
LOC101883628	0.149858799349974	-0.221919464431566	4.98121952991644	-0.0445512315003891	0.964465015654985	1
LOC101883633	0.0904729542388072	0	5.14712869861807	0	1	1
LOC101883640	0.234683471972423	0	5.14712878477622	0	1	1
LOC101883642	0.699258765615864	-0.20301091887403	3.86858204268174	-0.0524768291415892	0.958148757556991	1
LOC101883645	7.09735942813306	-0.837437948302503	0.818811145392724	-1.02274859473346	0.306426728715628	0.994579641319505
LOC101883647	0.646110963819472	-2.53306328196477	4.03679985679804	-0.627492908200304	0.530336183405765	1
LOC101883651	6.19988823639829	-0.287766911407314	1.20080712051222	-0.239644574463019	0.810605806038064	1
LOC101883656	11.4786919059045	-1.23097460793095	1.06215617580086	-1.15893936878238	0.246480900115656	0.962379760814596
LOC101883659	0.0296615484272659	0	5.14712876600859	0	1	1
LOC101883668	22.6014573820737	-0.340283225885402	0.815230689575097	-0.417407281444176	0.676380529818546	1
LOC101883674	10.796598343383	-0.241120825412033	0.934831449051703	-0.257929732313378	0.796461137956359	1
LOC101883680	2.69246947197801	-1.85324887363832	1.38373160851376	-1.33931237982549	0.180469000205564	0.918286649828606
LOC101883681	0.134890385823868	-1.20909295448246	5.1377060680072	-0.235337120979254	0.813947085670039	1
LOC101883686	0.751395107605324	0.432875625451309	3.0801676044779	0.140536386663505	0.888236205350237	1
LOC101883688	0.902310526586185	-2.46117956755634	2.27107461128107	-1.08370705010349	0.278494708724031	0.98050976204418
LOC101883690	0.40035016740663	-0.127021019184253	2.38900329784548	-0.0531690430477038	0.957597220782738	1
LOC101883694	1.26639004670281	-1.58212159409246	2.01357736424622	-0.785726747918982	0.432027589403017	1
LOC101883694_1	0.357373378767658	-1.12630084553764	3.72760355259805	-0.302151457268742	0.76253660720478	1
LOC101883695	1.07974873921941	-2.86024375420997	2.23828305927499	-1.27787401256409	0.201293852465794	0.926627924983333
LOC101883697	0.430937198702169	-2.31686187414218	4.20707138541529	-0.550706575166296	0.581834836549834	1
LOC101883703	2.77751818028935	-2.27139914960932	1.69886784522035	-1.33700755829816	0.181220169682683	0.918286649828606
LOC101883704	30.3550995991786	-0.683704116888511	0.465746171102544	-1.46797581882424	0.142110791428999	0.888810260401241
LOC101883706	0.0448902362972792	0	5.14712905143209	0	1	1
LOC101883708	47.1448724745777	-0.610170797971363	1.13723347062405	-0.536539605747388	0.591585671152844	1
LOC101883712	0.0870573546800972	-0.581450951476142	5.14297600074439	-0.113057294335416	0.909985132028881	1
LOC101883715	5.86419784025486	-1.88566642800022	1.36659554120465	-1.37982773333068	0.167639691452067	0.915016566018224
LOC101883723	18.8140377716021	-2.41753980957138	0.987706965273287	-2.44762859286152	0.0143799801138138	0.666497956504535
LOC101883726	8.28921781299961	0.187745802269765	0.918858748872972	0.204324987382495	0.838099544734612	1
LOC101883727_1	0.685550546456994	0	5.14712918543939	0	1	1
LOC101883730	0.851128298733781	-0.566995703784339	3.75950626196513	-0.150816533947722	0.880120443250305	1
LOC101883748	1.83874111396003	2.88640172797921	1.92083221563728	1.50268290196372	0.132920833865721	0.883040940134368
LOC101883751	10.722386031527	-3.04353659416875	1.3397770089749	-2.27167399782255	0.023106207817462	0.706833630807211
LOC101883755	0.265294357608226	0	5.14712917245781	0	1	1
LOC101883768	5.32421040852456	-3.72785120928967	1.59197692581615	-2.34164902068447	0.0191987598573856	0.683081596350279
LOC101883771	8.48912590411778	-0.789683469614849	1.75312594382265	-0.450443091323471	0.652390979698292	1
LOC101883776	7.05206135191982	-2.17484998928092	1.05869774964641	-2.05426902060319	0.0399496613817577	0.744597077086302
LOC101883779	3.0499174461584	1.21113055653602	1.00848732945461	1.200937801758	0.229775329309889	0.947027535978108
LOC101883780	3.78273597822536	-3.67500779460444	3.45896242095586	-1.06245958971387	0.288027093912435	0.985365379459031
LOC101883780_1	6.85382538656	0.45098624794737	1.83469641665656	0.245809739340539	0.805829517440083	1
LOC101883783	0.863960065624943	-0.284756437344543	3.84453990461301	-0.0740677543762435	0.940956473040954	1
LOC101883783_1	6.44946841834499	0.342111358637453	0.742353708205033	0.460846837371713	0.64490849552761	1
LOC101883787	0.0670409016784845	0	5.14712905143014	0	1	1
LOC101883788	6.16516231612812	-0.210648477465775	0.877386584922917	-0.240086275634453	0.81026337355815	1
LOC101883792	12.5062322689313	-1.26362573290729	1.02829011907625	-1.2288611058934	0.219123886244135	0.940813002283539
LOC101883797	0.265030020968529	-0.223734646352158	5.14712916736578	-0.0434678515104494	0.965328591071578	1
LOC101883798	10.4843357631062	-2.52225876060695	1.60456765711207	-1.57192421860637	0.115968127122832	0.855956472859781
LOC101883801	1.34196561235635	-2.05881457598	2.79931672485161	-0.735470394508195	0.462053063895326	1
LOC101883802	0.179580907534375	0	3.96804179606963	0	1	1
LOC101883804	29.9805848973957	-2.1475904195276	0.991946573968036	-2.16502629868129	0.0303856713451843	0.722341774687812
LOC101883807	1.51934770288216	-0.295511943833074	1.54481299849834	-0.191293020009756	0.848296029342672	1
LOC101883813	1.27063785812391	-1.1705572304969	1.77601226759806	-0.659092987054643	0.509836058762475	1
LOC101883815	33.1103157691853	-0.04572458325145	0.349897612440013	-0.130679894991536	0.896028537411	1
LOC101883820	0.105242028080973	-1.90251235994576	5.13630452681784	-0.370404899088887	0.711080824054292	1
LOC101883824	17.0734108294603	-0.470128423385576	1.39478512892984	-0.337061539899185	0.73607050937985	1
LOC101883825	0.42409803806241	0.0839573127444236	1.8640966939058	0.0450391404152483	0.964076111054075	1
LOC101883834	1.01684152237696	0.485868145021251	1.89102522594058	0.256933719527504	0.797229939723889	1
LOC101883836	1.94230179392872	0.587000994671153	2.30687531629185	0.254457183067319	0.799142378592357	1
LOC101883850	0.326270266665224	-0.155315916715861	2.7278690119243	-0.0569367209484512	0.954595602658485	1
LOC101883852	9.14371790315362	-1.79533774511496	1.11172027073411	-1.61491860171752	0.10632832335666	0.8479400999588
LOC101883854	0.612935350724843	-2.74784142401378	1.94136517810987	-1.41541707608514	0.156946245840119	0.903294589520129
LOC101883855	0.93160147562209	-1.65746384485777	1.8049753137646	-0.918275076793615	0.358474871995935	1
LOC101883862	0.936249039156116	0.875452898812902	2.87154233932293	0.304872014883584	0.760463630605287	1
LOC101883865	1.23042731912754	-1.75360207770191	2.21821607286147	-0.790546105564814	0.429208907352218	1
LOC101883865_1	0.154195388550599	0	5.1471285961169	0	1	1
LOC101883867	2.88641675208433	-0.639472024608138	1.12307587825608	-0.569393428341739	0.569089175590671	1
LOC101883869	12.7791756035919	-0.563306567600846	0.528752582741036	-1.06535000676627	0.286717571128315	0.984367920429942
LOC101883873	0.311898857074789	-1.15853648234914	5.14297534863776	-0.225265805066711	0.821772499635708	1
LOC101883877	2.56249944260054	-1.19686603999753	2.27575578455681	-0.5259202450981	0.598943621946879	1
LOC101883878	1.62239463813951	-2.59966764441874	2.58697370092621	-1.0049068699415	0.314941696109122	0.998613100047664
LOC101883894	7.33766412571511	0.105618641285422	1.04080085361655	0.101478242373093	0.919170828459556	1
LOC101883897	0.911048474415286	-2.56437166369728	2.11979014918068	-1.20972902185078	0.226382889754447	0.945615040733038
LOC101883902	0.249577753319877	-0.214880705259133	4.46484064565242	-0.0481272955325674	0.961614792716572	1
LOC101883904	1.54298256831138	-4.46778012458352	2.94956362914238	-1.51472579890829	0.12984185818129	0.878420594846724
LOC101883911	3.21096099135928	-1.60308762694551	1.6601775298997	-0.965612169827624	0.334238283365164	1
LOC101883913	1.61826599917625	-0.728851046247044	1.23037554871869	-0.592380957997798	0.553595514575364	1
LOC101883914	1.25567984042179	-0.11744585129283	1.92875400775117	-0.0608920841231414	0.95144515370354	1
LOC101883915	0.150603041918952	0	5.14712881444011	0	1	1
LOC101883916	0.901330747418075	-1.98728466964546	3.47892861359197	-0.571234678941457	0.567840573614118	1
LOC101883916_1	1.50718008975192	-1.49105692260789	1.80995080998709	-0.823810743574035	0.410047102111385	1
LOC101883916_2	0.80228151890687	-0.0109036893126614	3.2786483187338	-0.00332566602229311	0.997346507317722	1
LOC101883917	0.951672970118314	-1.06654636794884	2.90215572396625	-0.367501426316035	0.713245028114457	1
LOC101883920	0.315339136549852	0	5.1471291724503	0	1	1
LOC101883923	3.15326475890418	-1.25083689544564	1.46143307741998	-0.855897484990471	0.392054486223354	1
LOC101883932	4.41537748179865	-3.51922707836864	5.11937795073051	-0.687432557673626	NA	NA
LOC101883932_1	4.07432745710427	-1.38087159401578	2.63020199569809	-0.525005910676939	NA	NA
LOC101883933	1.51047971403391	-1.52248206395311	1.90969320058925	-0.797239087138886	0.425312189271587	1
LOC101883936	7.07845262423176	-1.20422673160147	0.942825035016319	-1.27725366518362	0.201512706191719	0.926627924983333
LOC101883939	3.52969708639005	-0.0424750803777187	1.18768392429526	-0.0357629496441338	0.971471376057074	1
LOC101883941	2.81397901707934	-1.65495598673835	1.76877326420021	-0.935651855573855	0.349452466304924	1
LOC101883948	2.50767748215226	-0.988050548126659	1.12832707801499	-0.875677423132386	0.381205422254037	1
LOC101883956	1.32150576073037	-3.42744539624763	3.2369654431582	-1.05884522292076	0.289670274310792	0.986179301370501
LOC101883956_1	0.829318843130551	-3.17634803317469	3.92517442917799	-0.809224683000873	0.418385919630712	1
LOC101883959	4.71366530949194	-4.12568267542873	2.04894881621321	-2.0135606330341	0.0440556830793028	0.750725557532479
LOC101883960	0.144246931664174	-0.22100187161679	4.90321424830436	-0.0450728563805298	0.96404923689762	1
LOC101883970	2.37586928972133	0.36596351713773	1.22163706253253	0.299568119175318	0.764506605122361	1
LOC101883977	1.43608031680778	1.51230333143862	1.59708044156477	0.946917445158188	0.343680847721088	1
LOC101883994	0.511824575781936	-0.517318497699608	2.88398946415917	-0.179376001240154	0.857642473996281	1
LOC101883999	0.974992781798673	-2.77578511345884	1.89068107243613	-1.46814031934125	0.142066111467402	0.88877879982226
LOC101884019	4.31354197866079	-2.92844043920691	1.5229094109162	-1.92292490821574	0.0544894810972814	0.775469325293162
LOC101884022	28.3100346429955	1.48601165722658	0.739139521841163	2.01046164264765	0.0443823519772234	0.750725557532479
LOC101884025	18.6004810544207	0.023011380978408	0.587116735778823	0.0391938767473268	0.968735815534952	1
LOC101884027	0.353154179153884	-0.21112949613641	4.24700034045023	-0.0497126157786056	0.960351402953521	1
LOC101884032	0.578429982748118	-1.23424878100494	3.0446512413965	-0.405382647517559	0.685196264058754	1
LOC101884035	0.18188607086733	-2.23725791437667	5.13130441721625	-0.436001790669514	0.662835430369168	1
LOC101884035_1	0.479466036301834	-0.220362694187711	4.85185110156505	-0.0454182722377093	0.963773916875983	1
LOC101884037	1.368207635219	-2.61208391556303	2.21444547304663	-1.17956569595246	0.238172993289127	0.954743735111154
LOC101884045	1.11329582634679	0.457759623909974	1.3287542626921	0.344502845080278	0.730468156773729	1
LOC101884046	2.18115328261798	-0.943873752866653	1.40079011278617	-0.673815259153484	0.50042877239602	1
LOC101884052	2.49371968446012	-0.193358603270845	1.71286939330698	-0.112885783368184	0.91012110750887	1
LOC101884055	1.44066096076899	-1.17124698532652	2.19473755312359	-0.533661523064375	0.593575734421269	1
LOC101884056	6.85883671980563	-5.31552568479923	1.9848273692617	-2.67807959881996	0.00740456192936702	0.630340055109386
LOC101884057	1.8354889582861	-1.31419229075555	1.83808730149411	-0.714978167624187	0.474622533944488	1
LOC101884065	1.64545987591333	0.560397807573895	2.02470326770056	0.276780215903111	0.781948873347947	1
LOC101884073	41.3092875597215	0.483311754210747	0.709861218021147	0.680853865433101	0.495963962421906	1
LOC101884074	5.81202020808273	0.999143586597018	1.22128771180351	0.818106640180269	0.413296297613735	1
LOC101884080	2.47822589646365	-2.99233188080447	2.0339557225701	-1.4711883093617	0.141240197889688	0.887776154548031
LOC101884085	3.57784799844552	-0.949675858891845	1.13771833984512	-0.834719653918148	0.403875573033433	1
LOC101884089	0.235870800778339	0	5.14712904633261	0	1	1
LOC101884089_1	0.975352599082491	-2.37988742242654	2.18709998200631	-1.08814752046378	0.276529988082637	0.979072909990982
LOC101884093	2.5368169260353	2.13229850051849	4.32218833188143	0.493337711545371	0.621773986269798	1
LOC101884095	0.714701293563381	-1.71238445191192	3.93090280107195	-0.435621163526342	0.663111613203545	1
LOC101884096	4.32664031141493	-2.78483922764211	1.96720307766933	-1.41563383021009	0.156882740998977	0.903294589520129
LOC101884098	2.47902006033256	-1.14453209358442	1.07742591989674	-1.06228379366826	0.288106869403932	0.985365379459031
LOC101884100	3.64244974029953	-1.68318749407369	1.30247732733714	-1.29229696267719	0.196254323421182	0.926375042339489
LOC101884106	4.47301068114311	-2.15703476548401	1.39401680391514	-1.54735205445582	0.12177837590095	0.86666934623967
LOC101884110	10.7663947399645	-2.66809482493111	1.6904515437208	-1.57833262647591	0.114489214260087	0.85315176272934
LOC101884113	21.5013956693081	0.434389859785099	0.549257532100115	0.79086736985506	0.429021391349108	1
LOC101884121	3.16112634599517	-0.381286676555007	1.32364531736492	-0.288058040589048	0.773302310624258	1
LOC101884122	0.365695218092967	0	5.14712917245316	0	1	1
LOC101884125	0.634062891396772	0.926665168509443	1.92089159542302	0.482414088706225	0.629511814741678	1
LOC101884131	0.546375581767496	-1.64724298574559	2.93664773297757	-0.560926313104431	0.574847771269975	1
LOC101884132	4.92051700193982	-2.52738281831823	1.25424015387737	-2.01507088614971	0.0438972222403001	0.750725557532479
LOC101884135	28.7043772602432	1.05435597326375	0.815642868802959	1.29266865878583	0.196125681935905	0.926375042339489
LOC101884142	3.98240107111443	-3.2371079529303	2.96224273006482	-1.09278956787564	0.274486203011473	0.976909410435243
LOC101884142_1	4.82958985825306	1.93590866810792	1.81861049682239	1.06449878711823	0.287102803558495	0.985070516580982
LOC101884145	30.5812014601763	-4.48271399700861	1.55669662981373	-2.87963236455712	0.00398139131773976	0.54511172643605
LOC101884146	0.596489532814725	1.37514800544728	2.55245759996768	0.53875449506573	0.590056266169889	1
LOC101884148	2.15844684137243	0.332684681077463	2.35827312131615	0.141071311066714	0.887813607419679	1
LOC101884148_1	1.71620410264796	-1.78057175745869	2.56623185779978	-0.693846797999501	0.487778290836563	1
LOC101884151	0.860921755888617	-1.41716643660058	2.05189046498482	-0.690663785803531	0.48977685241858	1
LOC101884153	0.398170237753037	-1.78245686349269	3.1668815256646	-0.562842925776527	0.573541847350556	1
LOC101884154	0.92103749419599	0	4.52327803511041	0	1	1
LOC101884156	1.17893419218283	1.31966609484342	1.86894341449046	0.706102755499	0.480124238257856	1
LOC101884157	0.456732834361613	-1.78421445616731	3.72562734707873	-0.478903092003099	0.632007571193423	1
LOC101884161	17.5069823643617	-0.620352342699914	0.701519270308153	-0.884298363503849	0.376535171462042	1
LOC101884166	46.9959748813154	-0.640519272852578	0.873952637111104	-0.732899296430809	0.463619852268205	1
LOC101884169	17.5927695213539	-1.34165943781467	1.10958626734043	-1.2091528863551	0.226604114207682	0.945615040733038
LOC101884172	5.56805268384912	-0.8851051518034	1.05162565159627	-0.841654205049004	0.399981538740621	1
LOC101884173	1.85722879706997	1.20905553490287	1.56894214173442	0.770618305635092	0.440933207587423	1
LOC101884175	2.06719686002421	2.68699166322597	1.37171822848585	1.95885102889677	0.0501302355068147	0.762662598750836
LOC101884177	1.97771470664916	1.59319644296731	1.50544744039532	1.05828765602667	0.289924318869864	0.986179301370501
LOC101884186	0.99421298822212	-0.559748221017259	1.90719028842954	-0.293493640573317	0.769144859679462	1
LOC101884197	3.64981208574819	-0.891409850302181	1.48242986337917	-0.60131671138237	0.547629061039937	1
LOC101884200	0.522802222375961	-0.314752665306678	2.02762004497157	-0.155232567406923	0.876637974396401	1
LOC101884202	0.741147688186675	2.64572779103928	5.08771658413512	0.520022636341296	0.603047797995873	1
LOC101884203	1.99739253103559	-2.28963972168726	1.69104747619556	-1.35397719692554	0.175743652844679	0.917209939042664
LOC101884206	3.986650385877	-2.05632159987418	1.68736225730988	-1.21866042159347	0.222973105771196	0.942913476506069
LOC101884207	2.04432132007025	-1.29931062635819	2.36122790400919	-0.550269046097609	0.582134851819808	1
LOC101884208	1.32480866950161	0.0766380742014478	1.31237308981173	0.0583965602437356	0.953432754626445	1
LOC101884208_1	0.185778332056291	0	4.6757919147413	0	1	1
LOC101884216	12.1123155779134	0.141647281854463	0.646945830781996	0.218947669363981	0.826690812439644	1
LOC101884217	12.879766863598	-0.28810358166286	1.04411385272933	-0.275931193623906	0.782600914586673	1
LOC101884217_1	10.9677064513375	-1.3859489493885	0.972290937222105	-1.42544674266762	0.154028104554919	0.901890215193199
LOC101884223	7.99687051524601	-2.27282351725659	1.30198904684823	-1.74565486764924	0.0808709419613703	0.815795501608399
LOC101884228	2.46126072933178	-3.89758599379856	1.91221464450815	-2.03825758002239	0.0415241797820153	0.7457340728603
LOC101884231	10.6987202919671	1.49815799536474	1.13821314360837	1.31623677320689	0.188094584747457	0.922654425987129
LOC101884237	4.38238950378222	-0.0701845558591081	0.944443878480155	-0.0743131036775341	0.940761250635447	1
LOC101884238	0.762382900677557	-0.603153527899733	2.14442298882845	-0.281266117292117	0.77850629619134	1
LOC101884238_1	0.359786343728957	0.411610362390641	3.76206022559355	0.109410891295792	0.912876595604844	1
LOC101884241	6.1663726026816	1.06382623715983	0.735517340403191	1.44636459091049	0.14807496795191	0.896694262873754
LOC101884245	18.6571628744604	-1.83409441382241	0.858255489187874	-2.13700283531879	0.0325977610094183	0.722720772711711
LOC101884247	0.325897525380097	-1.72687580024659	4.34631916765882	-0.39731914146949	0.691132133788479	1
LOC101884250	0.613808631048489	-2.18923758892673	2.27019791408015	-0.964337767799323	0.334876611614002	1
LOC101884251	17.7679184298219	-0.0731951688745669	0.979722638241876	-0.0747100924460789	0.940445377506855	1
LOC101884253	7.21769135454092	-0.880973216454305	0.883865073408409	-0.996728169218235	0.318896472654587	0.999850204187114
LOC101884255	0.539535927351423	-0.301000081515803	2.22166171973701	-0.13548420933833	0.892229048263519	1
LOC101884267	0.802574946842892	1.27686065865476	3.07662740906518	0.415019594147974	0.678127559248539	1
LOC101884274	3.58247229642625	-1.45727369684488	1.67491548476053	-0.870058047766652	0.384268682550489	1
LOC101884281	2.97949066445603	-4.06606006087746	2.73690494890476	-1.48564167802195	0.137373924735956	0.884694749297675
LOC101884284	17.8316376374778	-0.360942093769083	0.797867180519844	-0.452383683126198	0.650992599621261	1
LOC101884285	0.532294431440666	0.388172381624988	3.15999190994024	0.122839675761173	0.902234055451331	1
LOC101884287	25.6310804708899	-0.355550256791134	0.979874158269282	-0.362852978406054	0.716714713953644	1
LOC101884290	0.513088256594222	0.825771771567143	2.65672409530017	0.310823307933239	0.755934949567934	1
LOC101884295	9.14705050470916	0.592315633003272	0.808835399014145	0.732306763187195	0.463981352260301	1
LOC101884296	4.21624354466975	-0.805979414901039	1.28071684987343	-0.629318974745033	0.529140251434079	1
LOC101884298	1.94495468877529	0.557721425675226	1.87915382391518	0.296793917867365	0.766623849209497	1
LOC101884302	20.4822724829014	0.141156345903375	0.900839080174957	0.156694296472973	0.875485782308599	1
LOC101884305	0.173009699780473	-0.829421247123726	5.14062567687482	-0.161346361174456	0.87182061062327	1
LOC101884310	7.58857477913976	-0.131517564479917	0.742857401095785	-0.177042813716221	0.859474760238813	1
LOC101884314	0.259925721871745	-1.82024987293538	2.25720418608917	-0.80641790590028	0.420001925831553	1
LOC101884319	1.76775145378497	-0.492869477479739	1.94619363144169	-0.253247914039587	0.800076642896312	1
LOC101884327	0.804195822392836	0	5.14712917244433	0	1	1
LOC101884329	2.05497188748468	-0.581271024787661	2.12642880294442	-0.273355507592254	0.784579950523337	1
LOC101884336	0.47801436878527	-1.3521800539201	1.94189589047086	-0.696319540380834	0.486228738583494	1
LOC101884341	1.89827812173814	1.14735961673536	1.47355184282352	0.778635391977021	0.436194524555839	1
LOC101884348	19.2318458671851	0.198162234414083	1.42192961184389	0.139361493539132	0.889164499080616	1
LOC101884350	2.05813563096175	-2.69729798141726	2.44046631476031	-1.10523876732229	0.269056142713435	0.974470600047125
LOC101884351	4.8656519050977	0.453693481424776	2.43981227080884	0.185954258388236	0.852480632118947	1
LOC101884354	0.309510213751545	-2.32817342830392	5.13012661624219	-0.453823775213038	0.649955669911425	1
LOC101884357	2.11667715783254	-0.509989320344814	1.97004050513403	-0.258872504913353	0.795733613109668	1
LOC101884357_1	5.78552541657495	-0.526928637987847	0.855891115196942	-0.615649150495738	0.538126104582031	1
LOC101884359	5.2087033869439	-3.33699899126084	1.9951308888735	-1.67257146379253	0.0944116884798112	0.829975866842799
LOC101884360	4.79619065479293	-0.138982605649881	2.31173398018787	-0.0601205012518725	0.952059661857834	1
LOC101884360_1	6.32963284390319	-1.07524560283858	1.91647866395089	-0.56105273857937	0.574761585332459	1
LOC101884366	3.58542084171879	0.504781607534544	1.31907510595057	0.382678442840283	0.701958200100236	1
LOC101884367	23.0152937742592	-1.7604909732887	0.778247656664396	-2.26212177860483	0.0236898803829225	0.706833630807211
LOC101884372	0.0584386569401204	0	5.14712891159578	0	1	1
LOC101884374	9.84893132561424	-0.547936570620846	1.32984435813659	-0.412030601377014	0.680316993768164	1
LOC101884374_1	2.91533326662008	-0.556556985424734	1.93154745632505	-0.288140466651353	0.773239217630203	1
LOC101884382	5.03323382566743	0.413877804277464	0.905882640979959	0.45687795035982	0.647758773394569	1
LOC101884392	0.235234773582353	-0.199408533151717	3.72969167983658	-0.0534651521544683	0.957361295471389	1
LOC101884401	1.08581557699288	-1.21877471743728	2.6690117628574	-0.456638945694447	0.64793058139516	1
LOC101884402	3.48079564344729	1.46700503660809	1.70284238024199	0.861503714982485	0.388960675975636	1
LOC101884407	15.8558051005968	-2.62199096611481	1.27055441938451	-2.06365892409785	0.0390500665070426	0.741260130148206
LOC101884413	1.82818289748812	-1.79911873483703	1.76904430483826	-1.01700038258879	0.309153247408646	0.99643306644396
LOC101884413_1	0.0763130979046696	0	5.14712917246419	0	1	1
LOC101884416	0.942595255498007	-1.46020084076765	1.59880180239688	-0.913309478747492	0.361079798538654	1
LOC101884422	1.90709589569579	-0.845203174640486	3.55136850536027	-0.237993656069421	0.811886014583276	1
LOC101884425	7.31939555859749	-1.86977126134592	1.78661808119651	-1.04654222467833	0.295310760602094	0.989883847167752
LOC101884428	0.19414412731733	0.320255620479028	5.14646064318089	0.0622283240236898	0.950381006884574	1
LOC101884429_1	3.63944556396453	-2.6640143227896	1.75033381910169	-1.52200357081419	0.1280081859706	0.875832128216665
LOC101884430	1.28850757977432	-0.438661403167206	2.47234538213568	-0.177427234211216	0.859172816861623	1
LOC101884430_1	1.25786739532925	-1.94000766073144	2.93455024116001	-0.661091990697889	0.508553321367128	1
LOC101884431	0.643762885886298	-0.0151073807585889	3.44327926935285	-0.00438749795668715	0.99649929435132	1
LOC101884438	19.2697894303403	0.503763358002643	0.686116024528025	0.734224737498558	0.462811779138467	1
LOC101884441	2.92417626675372	-1.62886623628075	1.97113119320599	-0.826361148306646	0.408599255702699	1
LOC101884444	7.37776163901443	-2.72414431421051	1.90143676826409	-1.43267678403922	0.151950227109021	0.900598367495739
LOC101884451	68.2799308692711	0.197481133793416	0.671723893637288	0.29399152786435	0.768764377244494	1
LOC101884456	0.783841382947189	-0.14655711585428	2.60863385637919	-0.0561815585946979	0.955197172066161	1
LOC101884462	4.11711802597639	-1.08979030399557	2.05235261802475	-0.530995645886826	0.59542179642742	1
LOC101884463	3.38647831796774	-0.930349131649141	2.11855466733348	-0.439143320677264	0.660557691130639	1
LOC101884467	9.60055351559543	-0.6681681044103	0.665155300106006	-1.00452947500202	0.31512347145627	0.998613100047664
LOC101884469	13.8055205177828	-1.09981062577777	0.834210575746515	-1.3183848991528	0.187374833288071	0.922654425987129
LOC101884473	1.24638520025586	0.338353988288214	1.64051720399106	0.206248363299734	0.836596911404309	1
LOC101884473_1	0.509730812086388	-1.56030721038103	2.88110562348449	-0.541565431569967	0.588117911074276	1
LOC101884483	4.01352371791984	-1.24605763821972	2.11966752197625	-0.587855229794701	0.556629469129094	1
LOC101884484	3.02956588954314	-1.2661905657613	1.31557905924013	-0.962458741546592	0.335819218678538	1
LOC101884488	3.11438801620358	-3.67349821796116	1.83798685476892	-1.99865315055423	0.0456458953145448	0.751103322146674
LOC101884494	7.31843567872795	1.56664555261895	0.852270124807169	1.83820306146882	0.066032488851719	0.802617990845226
LOC101884504	1.43665661950861	-1.45143444016236	1.35724209444245	-1.06939981165159	0.284889552163452	0.982938030018725
LOC101884506	0.483459472758811	-1.74510354491573	5.13798698764602	-0.339647326688784	0.734122133061653	1
LOC101884507	0.0813810819785491	0	5.147128971834	0	1	1
LOC101884509	5.17488761778401	0.170308995332969	1.26060410222578	0.1351010956035	0.892531943954885	1
LOC101884510	0.0769614696881521	-0.223748053557685	5.14712870531875	-0.0434704602056048	0.965326511599569	1
LOC101884517	7.35127915891502	0.701198094629916	1.00839489979867	0.695360611968497	0.486829338097064	1
LOC101884520	5.25876018480196	-0.889503422410411	1.24885831755625	-0.712253271572857	0.476307954430024	1
LOC101884521	0.367839194482792	0.51376374606334	3.23596359792215	0.158766849662102	0.87385256761388	1
LOC101884524	2.11147188566455	-0.0307782916903919	2.13105283307827	-0.0144427633199188	0.988476742745692	1
LOC101884526	0.606981693208954	-1.3286847910803	3.94313678997474	-0.336961374116775	0.736146018007506	1
LOC101884526_1	0.361641933703576	-1.55034888749368	3.2296840386631	-0.480031132746791	0.631205255789484	1
LOC101884528	2.68677178108787	0.510363901125517	1.16887037252439	0.436630025982514	0.662379683453187	1
LOC101884528_1	0.192229144855655	-1.73374242023623	4.59839970446854	-0.377031691819102	0.706150053242939	1
LOC101884528_2	1.17457902373837	1.46723107754605	1.95969948617341	0.748702077996165	0.454036790928763	1
LOC101884529	1.20126446521866	-1.24353834120631	2.34024054888001	-0.531372017206284	0.595161008713563	1
LOC101884532	4.36132645365268	0.561433038290784	1.43013720000742	0.392572851253623	0.694634994535119	1
LOC101884541	7.40218995452132	1.5120682917429	1.5475736425502	0.977057407911915	0.328540732221899	1
LOC101884545	0.456786015233512	0	5.14712845288981	0	1	1
LOC101884546	0.330990140638689	-2.69073775006855	5.12607966812177	-0.524911418525506	0.599644771245326	1
LOC101884549	0.30520007892797	-1.14360073910964	3.73124806269058	-0.306492819532613	0.759229446138846	1
LOC101884552	7.77348120513579	-1.11197034665186	1.13084977353641	-0.983305097346829	0.325457302126963	1
LOC101884556	11.0368975319901	-0.280059734640661	0.931665648945054	-0.300601116889712	0.763718679675788	1
LOC101884559	1.38627379557764	-0.176482121355789	3.09701717598619	-0.0569845471714543	0.954557504708375	1
LOC101884560	22.3067544658894	-0.903378254983052	0.752068941156365	-1.20119074934013	0.229677216961562	0.947027535978108
LOC101884563	33.2432077354974	-0.401973662393498	0.885689657235912	-0.453853851752079	0.649934020695301	1
LOC101884567	3.62914837712517	-2.06521978382918	1.4082951392855	-1.46646801953529	0.142520827493769	0.88933539810173
LOC101884570	7.96030724790929	-0.687220139212496	1.39851685669242	-0.491392102943839	0.623149148570079	1
LOC101884572	0.332761836736167	0	5.14712859610945	0	1	1
LOC101884577	3.50592640356037	-5.82510841974683	3.26201296667064	-1.78574042447544	0.0741412968163044	0.807460288992653
LOC101884580	17.5735146174104	-3.43173992618964	1.12168447194857	-3.05945211154443	0.00221742235292568	0.459993385144678
LOC101884581	4.02172087991588	-0.255026757726962	2.47888227921051	-0.102879737317814	0.918058419633099	1
LOC101884583	1.39652804412515	-0.287902658848946	2.14047186096809	-0.13450429510376	0.893003814951373	1
LOC101884583_1	0.635341003765081	0	4.76891053585552	0	1	1
LOC101884584	0.197583074417595	-1.9742291228012	3.93213001952909	-0.502076257142084	0.615613880789959	1
LOC101884584_1	0.551219091982791	-1.5521480850653	2.31318769220196	-0.670999629774005	0.502220765377445	1
LOC101884586	26.9704439200594	-0.150167379527248	0.769837151232269	-0.195063825234826	0.845342981831569	1
LOC101884589	1.4322031854932	-2.21084262893711	1.5747346867921	-1.40394610436938	0.160334899230262	0.906547285063682
LOC101884593	0.192178426759336	-1.78574898293556	4.68723471631979	-0.380981344227977	0.703217091642478	1
LOC101884594	2.45696887312625	-1.70415431882184	1.37182886319633	-1.2422499369573	0.214144360203278	0.937622844828507
LOC101884596	8.81852801996304	-0.968387466845361	2.0755061218215	-0.466578949907161	0.640801150293172	1
LOC101884606	0.340077464370755	-1.39405812812902	3.33728372915716	-0.417722387805814	0.676150101763936	1
LOC101884613	14.1553722859544	-0.282778746605911	0.752139451497641	-0.375965847879471	0.706942285926305	1
LOC101884616	5.93765066440766	-0.598018014070797	0.936489653065639	-0.638574075125293	0.523100050935903	1
LOC101884617	7.98420300688201	-2.52478914971247	1.62279095923596	-1.55583141213775	0.11974818645422	0.863839187670306
LOC101884619	0.135058056258714	0	5.14712824165882	0	1	1
LOC101884620	1.79428926962416	0.61766514614141	1.40901868661407	0.438365475212884	0.661121369481366	1
LOC101884621	2.50555669755791	1.35028170821799	1.12026686918611	1.20532146880233	0.228079224820332	0.946949758866503
LOC101884632	6.71713042000786	-3.83116438347359	2.12680172809772	-1.80137355206134	0.0716440218794414	0.807460288992653
LOC101884638	0.891737933170416	-1.66145739477485	3.08612258699646	-0.538364030572046	0.590325753841245	1
LOC101884641	0.939711401791889	-2.30357577939352	1.88540140373481	-1.22179593949084	0.221784804480692	0.942041451923486
LOC101884644	1.72060132362933	0.460864573461574	1.91793023546153	0.240292668075422	0.810103378558236	1
LOC101884647	33.173229166503	1.20942001748256	0.925039945878048	1.30742463919715	0.191068533795607	0.923758015668342
LOC101884649	2.52136923783723	-2.20742783433047	1.60790308545592	-1.37286124661211	0.1697954861359	0.916522675429712
LOC101884650	1.73500673589331	0.5535325123988	1.78153450679211	0.310705467835988	0.756024540131033	1
LOC101884653	7.69250982768038	-0.406118216160212	0.773457813573563	-0.525068347663135	0.599535678782143	1
LOC101884655	0.0423676574365785	0	5.14712886154009	0	1	1
LOC101884662	3.22115739150778	-4.66875269877684	2.05195534854665	-2.27527012324298	0.0228897305457624	0.706833630807211
LOC101884666	9.55630196627007	-1.89769796406107	1.34082326694617	-1.41532296674954	0.156973824154415	0.903294589520129
LOC101884668_1	0.2441328829046	-2.45706206653964	4.47006076486177	-0.549670842475811	0.582545159110234	1
LOC101884669	3.37512712499828	-0.92364611804662	1.431055186732	-0.645430118006759	0.518648490983198	1
LOC101884676	1.66301884217784	-0.130113554574539	1.70685996066382	-0.0762297772360517	0.939236292797906	1
LOC101884680_1	0.360398672663534	0.593619932386899	2.78617033475061	0.213059454758725	0.831280588936472	1
LOC101884685	1.45469360294856	-2.09229238308452	3.26550487613877	-0.640725542433889	0.521701015992282	1
LOC101884686	4.14944907505005	-0.303708645482265	0.989038032533626	-0.307074789332673	0.758786446462391	1
LOC101884690	3.16668523184276	0.300837831866698	1.58210528822577	0.190150323183653	0.849191337171108	1
LOC101884691	0.0368790922635613	0	5.14712906442246	0	1	1
LOC101884693	3.40777234668472	-0.417233608862895	1.72602951651273	-0.24173028611114	0.808989160459341	1
LOC101884695	5.72820436297606	-2.51041783235336	1.98675365483485	-1.26357781008438	0.20638160227766	0.931489594671542
LOC101884696	1.61660029550776	-1.12385187390351	1.90569933038162	-0.58973199811035	0.555370339252572	1
LOC101884708	1.89423498889154	-3.76670571141459	1.97372458733386	-1.90842518535107	0.0563362842684111	0.783351561399256
LOC101884710	1.70580683225777	1.26405349746117	1.28730991203496	0.98193409810927	0.326132315924311	1
LOC101884715	6.37694834600014	-1.73704626376834	1.17241090661633	-1.48160193151187	0.138446244793563	0.886037260476599
LOC101884718	2.46520146226817	-4.99936368159465	4.25011969084729	-1.17628773899259	0.239479913643726	0.956195936762901
LOC101884718_1	0.983403174166188	-2.09635740266231	2.96086819113503	-0.708021184103669	0.478932102238927	1
LOC101884727	46.8153864488207	-1.33703798473272	0.811194991921651	-1.64823254340537	0.0993049611404779	0.835729512256802
LOC101884729	0.346452378745501	0.321391265262157	5.04754465267084	0.0636727928879435	0.949230768904269	1
LOC101884731	0.124599681863402	-1.6655600697678	5.13855387015627	-0.324130117510502	0.745839526253407	1
LOC101884733	23.4894418971999	0.258984795914418	1.33868520964543	0.193462058180962	0.846597117879786	1
LOC101884738	2.79398326843351	0.383006497647733	1.41215376979887	0.271221524057032	0.78622065940137	1
LOC101884739	6.37679172838408	-1.73899753896906	1.39571560271686	-1.2459540722938	0.212781256934535	0.93729575045052
LOC101884740	9.61484025672613	-5.05929304500392	1.9181147569452	-2.63763835124305	0.00834855628161566	0.631518796224261
LOC101884742	0.397693401499785	0	5.09371973558175	0	1	1
LOC101884743	1.99070870391232	-4.40039091341686	2.00794056303998	-2.19149460617239	0.0284160196396675	0.718514006048719
LOC101884747	0.177505026768	-0.188566676969198	3.38717250538871	-0.0556708218046775	0.95560404426836	1
LOC101884748	7.13989943190171	-0.751039588623649	1.07861973439553	-0.696296910462651	0.486242907618061	1
LOC101884750	8.75369416198057	-2.12103729392351	1.00697393306924	-2.10634776558577	0.0351741550313046	0.733809402611686
LOC101884753	2.28752390305704	1.52784414534483	2.27150885949092	0.672612012478459	0.501194157460537	1
LOC101884755	2.78746664612193	-0.662421003423764	1.30145919560922	-0.508983305553179	0.610763925983195	1
LOC101884756	19.2805757961154	-1.26064567996731	1.00206126126464	-1.25805250506973	0.208372768321442	0.932851785972881
LOC101884757	12.9374326869757	-0.616386287037264	0.956462980220399	-0.64444343355059	0.519287927400015	1
LOC101884769	1.01762042820604	2.51790508201507	1.95218844124411	1.28978587764326	0.197125012612009	0.926375042339489
LOC101884770	118.040403233462	-0.235509410980107	0.778363010075553	-0.302570147773655	0.762217467290784	1
LOC101884771	0.0567569376996533	0	5.14712881444071	0	1	1
LOC101884774	1.2522290780242	-1.37255117434102	1.72147938603037	-0.797309096745007	0.425271538487629	1
LOC101884775	2.91322556160636	-0.898108723829402	1.38663697007687	-0.647688431226247	0.517186488225682	1
LOC101884777	0.292436739056645	0	5.14712917246298	0	1	1
LOC101884777_1	1.19234236472364	1.64352908345353	2.1289524210149	0.771989579114237	0.440120599558745	1
LOC101884781	0.142004547451615	0	5.14712897077163	0	1	1
LOC101884782	4.17272270950038	-0.99464756161589	1.28697771069302	-0.772855313150907	0.439608013733186	1
LOC101884789	1.49554531565567	-4.62149431436993	5.10457622912399	-0.905362973718004	NA	NA
LOC101884790	4.92521039958255	-0.589392128159167	0.960931057209921	-0.613355270117376	0.539641455285442	1
LOC101884792	0.656742756152	-1.84194491650615	1.75191206054814	-1.05139119593129	0.293078957698804	0.988909455413872
LOC101884799	0.058808603283722	0	5.14712855193364	0	1	1
LOC101884800	12.0001355231326	-1.04310881522061	1.03762735793332	-1.00528268385117	0.314760750769989	0.998613100047664
LOC101884801	0.0721684147882024	-1.26601841986178	5.14190901922589	-0.246215639974972	0.805515309214151	1
LOC101884803	3.87885929550889	-3.24786588731132	1.51611017813959	-2.14223605522968	0.0321744915169352	0.722341774687812
LOC101884804	0.462500725234437	-0.302983730030775	2.44165573358257	-0.124089455308351	0.901244447074131	1
LOC101884805	1.04203442601101	-1.79940936207055	2.21434039877752	-0.812616417540842	0.416438015737151	1
LOC101884816	2.13998528552146	1.41289161531285	1.50299335907013	0.940051801816993	0.347190989966064	1
LOC101884818	11.1869009792481	-1.49644859760605	1.15000261588405	-1.30125669014734	0.193170606479043	0.925468554992446
LOC101884819	0.550866307442984	-2.95722086134555	4.08217209787017	-0.724423368355404	0.468805857673117	1
LOC101884821	36.4947969932535	0.132276053012492	0.548385815878094	0.241209836546715	0.80939248749128	1
LOC101884827_2	0.138250179457679	0	5.14712890132124	0	1	1
LOC101884836	0.796781016243083	-1.32464537869432	2.47728532120694	-0.53471651704978	0.592845898309512	1
LOC101884840	0.250943087155754	0	3.69581609285695	0	1	1
LOC101884841	1.9315422124675	-1.06420064933673	2.32419132861667	-0.457879967209986	0.647038679972592	1
LOC101884850	1.56620113217482	-1.55586786851931	1.8049449376654	-0.862002954246204	0.388685892148041	1
LOC101884852	4.27481863528235	0.261653857166118	0.996171486065291	0.262659452540252	0.792813071850788	1
LOC101884857	0.535651158168369	0	4.04224665024034	0	1	1
LOC101884860	10.6672449026386	-0.109507523828608	0.65629326224585	-0.16685760791429	0.867482089429274	1
LOC101884866	4.45275776357456	-1.26917275971688	1.16139640911462	-1.09279893562305	0.274482089069561	0.976909410435243
LOC101884869	0.154300815321644	0	5.1471281304083	0	1	1
LOC101884874	3.31668305985397	-4.45404435964557	2.11238768300914	-2.10853547171828	0.0349846978407944	0.733809402611686
LOC101884876	3.08601954208268	-3.47047434788373	1.93770676366184	-1.79102143470113	0.0732898553837459	0.807460288992653
LOC101884879	0.280037036705574	0.35259716036747	5.14575578890163	0.0685219382404334	0.945370156926204	1
LOC101884880	6.47287124649395	-3.5547067684927	2.12256547496167	-1.674721845062	0.0939888192962595	0.829974049064138
LOC101884894	0.370751832450186	-1.59910550280376	2.56220061993119	-0.624114087852614	0.532552662598927	1
LOC101884895	5.0439565354398	-3.26612759321742	1.48467947151391	-2.19988735338745	0.0278148882028153	0.717323684962679
LOC101884896	7.79477735342158	0.492668031479389	0.837440114993479	0.588302402355331	0.556329333383766	1
LOC101884897	3.17368244278195	-0.759146931913677	1.9675948512114	-0.385824821327566	0.699626411197854	1
LOC101884898	1.9508206336177	-2.77509870302055	4.43582770474198	-0.625610120080616	0.531570699267345	1
LOC101884899	0.712946298118297	0.576892084351519	2.04638055092404	0.281908506260492	0.778013666915878	1
LOC101884906	5.73370450733966	-1.51488755582659	1.95391895828379	-0.775307261032553	0.438158119820859	1
LOC101884909	15.9783235395133	-0.437125260076067	0.799743794325408	-0.546581621736479	0.584666198098025	1
LOC101884910	0.773131694789917	-1.20861551904599	4.63085097094184	-0.26099209986025	0.794098599579674	1
LOC101884915	22.5640068553173	-0.586077688053943	0.905137150447848	-0.647501528098764	0.517307405843042	1
LOC101884919	1.35389139761431	-1.47455358685985	1.64124431392994	-0.898436371931153	0.368952952864213	1
LOC101884921	46.0063765110139	-0.0616782111864901	0.379172098917965	-0.162665479244121	0.870781828489317	1
LOC101884923	19.4724992154043	-4.38459423842591	1.38096659661493	-3.17501831628193	0.0014982704358036	0.371491614344061
LOC101884926	0.135602760588355	-1.56315488144651	5.00948601317134	-0.312038975123703	0.755010903204918	1
LOC101884927	1.29921264106989	-0.481680296054189	1.50189278759857	-0.320715499822304	0.748426000139755	1
LOC101884937	6.14716538199225	-2.20689143639915	1.14148563104249	-1.93335016787172	0.053193075582413	0.771307907173175
LOC101884938	10.4048023158817	-0.0252447169095809	0.786693021823563	-0.0320896667559899	0.974400543902096	1
LOC101884942	0.538995132206536	0	4.03056651068892	0	1	1
LOC101884945	0.622827815760745	-2.9630035697732	3.49683058219616	-0.847339755279852	0.396805773591289	1
LOC101884949	28.9233466845452	-0.430957596241942	0.97199340164334	-0.443375022416125	0.657494499365833	1
LOC101884954	211.034956815515	1.85298198436705	1.72365485076287	1.07503076010081	0.282360956874378	0.982016453301833
LOC101884954_1	198.908312727675	2.91570594080864	1.51693794625067	1.92209967982884	0.0545932163642756	0.775644356453887
LOC101884955	1.39070981603329	-0.739160186292793	1.8478160619114	-0.400018271043818	0.689143059468788	1
LOC101884956	0.646590975949737	0.980934340913336	2.38076977432856	0.412024023276247	0.680321815202486	1
LOC101884959	0.706027541691622	-0.504832926201126	3.55851891763141	-0.141866022883798	0.887185832631624	1
LOC101884960	0.500297591656045	-1.25079631214798	3.72727707588363	-0.335579106860859	0.737188281548234	1
LOC101884961	0.519701804072455	0.457033197428564	2.40417834496975	0.190099539988292	0.849231130544563	1
LOC101884966	13.4257699692058	-1.95462004262502	0.987507526274166	-1.97934698280198	0.047776953251406	0.756663472214676
LOC101884968	31.5835111227188	1.51116130169583	0.53792421971007	2.80924570102144	0.00496577324687348	0.54511172643605
LOC101884973	8.29932777078598	-2.12056348851858	1.13903396511405	-1.86172103156401	0.0626424224907594	0.797926777770573
LOC101884976	1.6865250204225	-1.31010410026248	2.4229146494025	-0.540714094318407	0.588704662259583	1
LOC101884985	9.6469629413444	-2.25465132182204	1.3213687123447	-1.70629991520027	0.087952253878246	0.827894540460487
LOC101884989	2.86329081454096	-2.59809420796942	1.68666561075072	-1.54037302439161	0.123469452949259	0.868474864413
LOC101884990	0.742221703878071	-1.51659220693938	2.56945842218657	-0.590238080462414	0.555031045291218	1
LOC101884991	0.974615581913445	0.0931786909648051	1.99739534274863	0.0466500992420366	0.962792102045605	1
LOC101884995	4.52831116405378	0.867916027269956	1.22742202961653	0.707104815074168	0.47950134391651	1
LOC101884995_1	2.52666255519195	-2.06829394552504	1.3450981405798	-1.53765281738737	0.124133525857399	0.869611117864331
LOC101884996	5.54784521785834	-0.0232938381492372	0.953982115326847	-0.0244174788761699	0.980519606355087	1
LOC101885004	22.5557158262462	-0.194874814031047	0.899564120066913	-0.216632488650783	0.828494764634393	1
LOC101885006	10.372305754515	2.04594846601268	2.74987083110938	0.744016207185733	0.456866670135701	1
LOC101885008	20.400999449501	-0.79442309605423	0.885809142698503	-0.896833254208828	0.36980790038376	1
LOC101885014	60.4460738718754	0.278198831046645	0.725469501412317	0.383474192236969	0.701368202068823	1
LOC101885015	0.773245323253701	-1.68817065963978	1.79445510263178	-0.940770631242807	0.34682241426963	1
LOC101885016	0.655886174081987	-0.722465919083974	3.09872290669306	-0.233149571884433	0.815645262578061	1
LOC101885018	2.98928436544966	-0.886107441607513	1.17310416208684	-0.755352738695612	0.450037362579396	1
[truncated: 30,938 more rows]
