# Supplementary material for: Omics and imaging combinatorial approach reveals butyrate-induced inflammatory effects in the zebrafish gut
Source: Anim Microbiome. 2023 Mar 3;5:15. doi: 10.1186/s42523-023-00230-2 (PMC9985269; doi:10.1186/s42523-023-00230-2)
Supplement: Supplementary file 9 — Additional file 9: Gene expression of transcripts from zebrafish gut fed either a control, butyrate- or saponin-supplemented diets at 54 and 69 dpf. [file 42523_2023_230_MOESM9_ESM.zip › Supplementary folder 1/DifferentialEffects.xlsx]

## Sheet: DownBUpC
Name	ID	NumProbes	NumGenes	RawScore	Pval	CorrectedPvalue	MFPvalue	CorrectedMFPvalue	Multifunctionality	Same as	GeneMembers
cell communication	GO:0007154	344	341	22	1.249e-05	0.0229341			0.946								23 GO terms down B up C			UP C	37
signaling	GO:0023052	266	263	19	1.006e-05	0.0277077			0.948								14 Go Terms up C			UP B	79
synapse	GO:0045202	230	229	17	2.056e-05	0.0283174			0.964								2 GO terms up B down c
microtubule-based movement	GO:0007018	192	188	15	2.705e-05	0.0297965			0.944								77 up B
gated channel activity	GO:0022836	347	347	21	4.983e-05	0.0343046			0.938
cytoplasmic microtubule organization	GO:0031122	29	29	6	4.001e-05	0.0367273			0.686
ligand-gated ion channel activity	GO:0015276	153	153	13	4.796e-05	0.0377395			0.955	GO:0022834|ligand-gated channel activity,
ligand-gated channel activity	GO:0022834	153	153	13	4.796e-05	0.0377395			0.955	GO:0015276|ligand-gated ion channel activity,
synaptic signaling	GO:0099536	210	208	15	8.624e-05	0.0395827			0.941
postsynaptic membrane	GO:0045211	118	117	11	7.269e-05	0.0400391			0.983
trans-synaptic signaling	GO:0099537	209	207	15	8.169e-05	0.0409033			0.941
ionotropic glutamate receptor complex	GO:0008328	48	48	7	9.685e-05	0.0410325			0.873	GO:0098878|neurotransmitter receptor complex,
neurotransmitter receptor complex	GO:0098878	48	48	7	9.685e-05	0.0410325			0.873	GO:0008328|ionotropic glutamate receptor complex,
chemical synaptic transmission	GO:0007268	206	204	15	6.927e-05	0.0423954			0.94	GO:0098916|anterograde trans-synaptic signaling,
anterograde trans-synaptic signaling	GO:0098916	206	204	15	6.927e-05	0.0423954			0.94	GO:0007268|chemical synaptic transmission,
cell-cell signaling	GO:0007267	239	236	18	8.18e-06	0.0450578			0.945
microtubule-based process	GO:0007017	432	428	23	0.0001347	0.0529774			0.934
ligand-gated cation channel activity	GO:0099094	112	112	10	0.0002348	0.0808417			0.962
extracellular ligand-gated ion channel activity	GO:0005230	91	91	9	0.0002218	0.0814273			0.959
synaptic membrane	GO:0097060	158	157	12	0.0002521	0.0816811			0.989
ionotropic glutamate receptor activity	GO:0004970	27	27	5	0.0003123	0.0955683			0.694
channel activity	GO:0015267	486	485	24	0.0003302	0.0957112			0.939	GO:0022803|passive transmembrane transporter activity,
passive transmembrane transporter activity	GO:0022803	486	485	24	0.0003302	0.0957112			0.939	GO:0015267|channel activity,
transmitter-gated ion channel activity	GO:0022824	64	64	7	0.0005983	0.164766			0.874	GO:0022835|transmitter-gated channel activity,
transmitter-gated channel activity	GO:0022835	64	64	7	0.0005983	0.164766			0.874	GO:0022824|transmitter-gated ion channel activity,
cation channel activity	GO:0005261	364	364	19	0.0007111	0.170292			0.944
ion channel activity	GO:0005216	451	451	22	0.0006954	0.174093			0.938
plasma membrane signaling receptor complex	GO:0098802	128	128	10	0.0006827	0.179053			0.967
cilium movement	GO:0003341	73	71	7	0.001118	0.246351			0.852
cell junction	GO:0030054	500	497	23	0.001077	0.247091			0.931
outer dynein arm assembly	GO:0036158	10	10	3	0.00123	0.260507			0.402
glutamate receptor activity	GO:0008066	37	37	5	0.0014	0.285568			0.765
ion channel complex	GO:0034702	195	195	12	0.001712	0.294704			0.96
neurotransmitter receptor activity	GO:0030594	144	142	10	0.00151	0.297135			0.948
motor neuron axon guidance	GO:0008045	57	57	6	0.00179	0.298685			0.872
cell projection organization	GO:0030030	516	515	23	0.001707	0.303314			0.941
cilium	GO:0005929	121	120	9	0.001662	0.305197			0.933
AMPA glutamate receptor complex	GO:0032281	23	23	4	0.001634	0.310424			0.723
regulation of ion transport	GO:0043269	227	226	13	0.002046	0.331373			0.963
minus-end-directed microtubule motor activity	GO:0008569	12	12	3	0.00218	0.33347			0.366
pigmentation	GO:0043473	59	59	6	0.002139	0.336643			0.864
cell projection	GO:0042995	598	594	25	0.002444	0.363898			0.955
voltage-gated cation channel activity	GO:0022843	153	153	10	0.002619	0.369912			0.927
cilium assembly	GO:0060271	206	205	12	0.002593	0.375912			0.932
plasma membrane bounded cell projection	GO:0120025	542	538	23	0.00295	0.40628			0.955
cilium organization	GO:0044782	213	212	12	0.003407	0.446755			0.93
receptor complex	GO:0043235	269	268	14	0.003387	0.455033			0.957
regulation of ion transmembrane transport	GO:0034765	189	189	11	0.004014	0.502493			0.961
voltage-gated ion channel activity	GO:0005244	189	189	11	0.004014	0.514179			0.926
positive regulation of inflammatory response	GO:0050729	5	5	2	0.004888	0.517743			0.383
developmental pigmentation	GO:0048066	31	31	4	0.005035	0.523269			0.809
plasma membrane bounded cell projection assembly	GO:0120031	225	224	12	0.00527	0.5278			0.933
ligase activity, forming phosphoric ester bonds	GO:0016886	5	5	2	0.004888	0.527895			0.27
regulation of AMPA receptor activity	GO:2000311	16	16	3	0.005187	0.529035			0.826
integral component of plasma membrane	GO:0005887	882	875	32	0.005726	0.534542			0.918
movement of cell or subcellular component	GO:0006928	881	874	32	0.005633	0.534984			0.969
acid-ammonia (or amide) ligase activity	GO:0016880	5	5	2	0.004888	0.538453			0.329
regulation of membrane potential	GO:0042391	144	144	9	0.005628	0.543812			0.965
regulation of cGMP-mediated signaling	GO:0010752	5	5	2	0.004888	0.549441			0.308
cation channel complex	GO:0034703	144	144	9	0.005628	0.553523			0.954
DNA ligation	GO:0006266	5	5	2	0.004888	0.560888			0.492	GO:0051103|DNA ligation involved in DNA repair,
DNA ligation involved in DNA repair	GO:0051103	5	5	2	0.004888	0.560888			0.492	GO:0006266|DNA ligation,
regulation of transmembrane transport	GO:0034762	193	193	11	0.004695	0.562118			0.963
galactosylceramide sulfotransferase activity	GO:0001733	5	5	2	0.004888	0.572822			0.0769	GO:0050694|galactose 3-O-sulfotransferase activity,
galactose 3-O-sulfotransferase activity	GO:0050694	5	5	2	0.004888	0.572822			0.0768	GO:0001733|galactosylceramide sulfotransferase activity,
voltage-gated channel activity	GO:0022832	193	193	11	0.004695	0.57461			0.927
cation transmembrane transporter activity	GO:0008324	642	642	25	0.006514	0.598009			0.958
dynein intermediate chain binding	GO:0045505	18	18	3	0.007308	0.638953			0.479
excitatory synapse	GO:0060076	6	6	2	0.007222	0.641611			0.4
plasma membrane bounded cell projection organization	GO:0120036	359	358	16	0.008039	0.651155			0.94
synaptic transmission, glutamatergic	GO:0035249	35	35	4	0.007804	0.65131			0.814
synaptic assembly at neuromuscular junction	GO:0051124	6	6	2	0.007222	0.65213			0.681
neurotransmitter receptor activity involved in regulation of postsynaptic membrane potential	GO:0099529	55	55	5	0.008013	0.658751			0.86	GO:1904315|transmitter-gated ion channel activity involved in regulation of postsynaptic membrane potential,
transmitter-gated ion channel activity involved in regulation of postsynaptic membrane potential	GO:1904315	55	55	5	0.008013	0.658751			0.861	GO:0099529|neurotransmitter receptor activity involved in regulation of postsynaptic membrane potential,
inorganic cation transmembrane transporter activity	GO:0022890	617	617	24	0.00768	0.660984			0.958
dynein complex	GO:0030286	35	35	4	0.007804	0.661331			0.693
intrinsic component of plasma membrane	GO:0031226	908	901	32	0.008614	0.687605			0.918
transmembrane transporter complex	GO:1902495	241	241	12	0.009208	0.724554			0.96
postsynaptic density membrane	GO:0098839	38	38	4	0.0104333	0.736751			0.836	GO:0099634|postsynaptic specialization membrane,
postsynaptic specialization membrane	GO:0099634	38	38	4	0.0104333	0.736751			0.836	GO:0098839|postsynaptic density membrane,
sensory perception of sound	GO:0007605	37	37	4	0.009502	0.737111			0.753
protein phosphatase 1 binding	GO:0008157	7	7	2	0.00996	0.741357			0.246
plasma membrane protein complex	GO:0098797	402	400	17	0.0102879	0.7456			0.936
motile cilium	GO:0031514	38	38	4	0.0104333	0.74632			0.665
detection of external stimulus	GO:0009581	81	81	6	0.0101722	0.747049			0.944	GO:0009582|detection of abiotic stimulus,
detection of abiotic stimulus	GO:0009582	81	81	6	0.0101722	0.747049			0.944	GO:0009581|detection of external stimulus,
NMDA glutamate receptor activity	GO:0004972	7	7	2	0.00996	0.751513			0.349	GO:0017146|NMDA selective glutamate receptor complex,
NMDA selective glutamate receptor complex	GO:0017146	7	7	2	0.00996	0.751513			0.349	GO:0004972|NMDA glutamate receptor activity,
regulation of neurotransmitter receptor activity	GO:0099601	20	20	3	0.009874	0.755363			0.839	GO:1900449|regulation of glutamate receptor signaling pathway,
regulation of glutamate receptor signaling pathway	GO:1900449	20	20	3	0.009874	0.755363			0.84	GO:0099601|regulation of neurotransmitter receptor activity,
transporter complex	GO:1990351	247	247	12	0.0110441	0.770011			0.961
homophilic cell adhesion via plasma membrane adhesion molecules	GO:0007156	163	161	9	0.0113132	0.778912			0.568
cell projection assembly	GO:0030031	250	249	12	0.0117149	0.796616			0.934
regulation of transport	GO:0051049	442	439	18	0.0118793	0.797941			0.986
regulation of neurogenesis	GO:0050767	282	281	13	0.0122502	0.81294			0.985
sensory perception of mechanical stimulus	GO:0050954	40	40	4	0.0124691	0.817616			0.78
AMPA glutamate receptor activity	GO:0004971	8	8	2	0.0130823	0.847734			0.297
inorganic molecular entity transmembrane transporter activity	GO:0015318	827	826	29	0.0138472	0.886865			0.952
dynein light intermediate chain binding	GO:0051959	23	23	3	0.0145905	0.923731			0.515
ion transmembrane transporter activity	GO:0015075	870	869	30	0.0153743	0.962288			0.95
detection of mechanical stimulus involved in sensory perception of sound	GO:0050910	9	9	2	0.01657	0.992037			0.418
detection of stimulus	GO:0051606	90	90	6	0.0164887	1			0.944
cysteine-type endopeptidase inhibitor activity involved in apoptotic process	GO:0043027	9	9	2	0.01657	1			0.633
ubiquitin-dependent protein catabolic process via the multivesicular body sorting pathway	GO:0043162	9	9	2	0.01657	1			0.17
GABA receptor activity	GO:0016917	25	25	3	0.0183288	1			0.625
axonemal dynein complex assembly	GO:0070286	26	25	3	0.0183288	1			0.576
nervous system process	GO:0050877	428	427	17	0.0184024	1			0.913
polyol biosynthetic process	GO:0046173	45	45	4	0.0186155	1			0.846
modulation of chemical synaptic transmission	GO:0050804	119	119	7	0.0187504	1			0.989	GO:0099177|regulation of trans-synaptic signaling,
regulation of trans-synaptic signaling	GO:0099177	119	119	7	0.0187504	1			0.988	GO:0050804|modulation of chemical synaptic transmission,
ion transmembrane transport	GO:0034220	498	497	19	0.0193366	1			0.963
inward rectifier potassium channel activity	GO:0005242	26	26	3	0.0203784	1			0.426
intraciliary transport	GO:0042073	26	26	3	0.0203784	1			0.686
cysteine-type endopeptidase regulator activity involved in apoptotic process	GO:0043028	10	10	2	0.0204051	1			0.654
exocytic vesicle	GO:0070382	96	95	6	0.0209673	1			0.95
polyol metabolic process	GO:0019751	71	70	5	0.0211977	1			0.902
regulation of neuron differentiation	GO:0045664	210	209	10	0.0212393	1			0.99
cell-cell adhesion via plasma-membrane adhesion molecules	GO:0098742	185	183	9	0.0239907	1			0.691
regulation of cell development	GO:0060284	309	308	13	0.0240926	1			0.989
cell-cell adhesion	GO:0098609	247	245	11	0.0245185	1			0.911
inositol metabolic process	GO:0006020	11	11	2	0.0245701	1			0.695
Fanconi anaemia nuclear complex	GO:0043240	11	11	2	0.0245701	1			0.164
regulation of nervous system development	GO:0051960	310	309	13	0.024653	1			0.986
voltage-gated potassium channel activity	GO:0005249	101	101	6	0.0273471	1			0.794
reproductive process	GO:0022414	250	250	11	0.0278717	1			0.987
plasma membrane region	GO:0098590	349	348	14	0.028231	1			0.985
amyloid-beta binding	GO:0001540	12	12	2	0.0290482	1			0.191
axonemal dynein complex	GO:0005858	12	12	2	0.0290482	1			0.443
diol biosynthetic process	GO:0034312	12	12	2	0.0290482	1			0.692
ciliary base	GO:0097546	12	12	2	0.0290482	1			0.343
non-motile cilium	GO:0097730	12	12	2	0.0290482	1			0.588
postsynaptic neurotransmitter receptor activity	GO:0098960	78	77	5	0.030481	1			0.896
external encapsulating structure	GO:0030312	227	225	10	0.0329853	1			0.912	GO:0031012|extracellular matrix,
extracellular matrix	GO:0031012	227	225	10	0.0329853	1			0.912	GO:0030312|external encapsulating structure,
ESCRT I complex	GO:0000813	13	13	2	0.0338231	1			0.423
diol metabolic process	GO:0034311	13	13	2	0.0338231	1			0.708
regulation of cAMP-mediated signaling	GO:0043949	13	13	2	0.0338231	1			0.732
long-term synaptic potentiation	GO:0060291	13	13	2	0.0338231	1			0.717
cilium movement involved in cell motility	GO:0060294	13	13	2	0.0338231	1			0.459
cation transport	GO:0006812	531	530	19	0.0341637	1			0.956
nucleotide-excision repair	GO:0006289	32	32	3	0.0352056	1			0.757
potassium ion transport	GO:0006813	166	166	8	0.0357068	1			0.93
metal ion transport	GO:0030001	429	428	16	0.0357677	1			0.95
cell junction organization	GO:0034330	140	138	7	0.0378676	1			0.968
dendritic spine	GO:0043197	33	33	3	0.0380942	1			0.823	GO:0044309|neuron spine,
neuron spine	GO:0044309	33	33	3	0.0380942	1			0.823	GO:0043197|dendritic spine,
cellular response to calcium ion	GO:0071277	34	33	3	0.0380942	1			0.714
protein transport along microtubule	GO:0098840	33	33	3	0.0380942	1			0.769	GO:0099118|microtubule-based protein transport,
microtubule-based protein transport	GO:0099118	33	33	3	0.0380942	1			0.769	GO:0098840|protein transport along microtubule,
cytoskeleton-dependent intracellular transport	GO:0030705	84	82	5	0.0384616	1			0.89
cation transmembrane transport	GO:0098655	364	364	14	0.0389043	1			0.961
nervous system development	GO:0007399	200	200	9	0.0390655	1			0.927
transport vesicle	GO:0030133	112	110	6	0.0391245	1			0.944
secretory vesicle	GO:0099503	112	111	6	0.0406038	1			0.946
connexin complex	GO:0005922	35	34	3	0.0410998	1			0.193
axoneme	GO:0005930	35	34	3	0.0410998	1			0.688
germ cell development	GO:0007281	34	34	3	0.0410998	1			0.747
regulation of synaptic plasticity	GO:0048167	34	34	3	0.0410998	1			0.848
ammonium ion binding	GO:0070405	58	58	4	0.0422424	1			0.883
microtubule motor activity	GO:0003777	87	85	5	0.0438073	1			0.757
regulation of double-strand break repair via homologous recombination	GO:0010569	15	15	2	0.0442013	1			0.681
determination of liver left/right asymmetry	GO:0071910	15	15	2	0.0442013	1			0.589
photoreceptor outer segment	GO:0001750	35	35	3	0.0442213	1			0.574
neuron migration	GO:0001764	36	35	3	0.0442213	1			0.836
regulation of tube size	GO:0035150	61	60	4	0.0468963	1			0.869	GO:0035296|regulation of tube diameter, GO:0097746|blood vessel diameter maintenance,
regulation of tube diameter	GO:0035296	61	60	4	0.0468963	1			0.869	GO:0097746|blood vessel diameter maintenance, GO:0035150|regulation of tube size,
inner ear development	GO:0048839	60	60	4	0.0468963	1			0.833
blood vessel diameter maintenance	GO:0097746	61	60	4	0.0468963	1			0.868	GO:0035296|regulation of tube diameter, GO:0035150|regulation of tube size,
system process	GO:0003008	703	697	23	0.0473989	1			0.923
protein secretion	GO:0009306	36	36	3	0.0474572	1			0.796	GO:0071692|protein localization to extracellular region, GO:0035592|establishment of protein localization to extracellular region,
establishment of protein localization to extracellular region	GO:0035592	36	36	3	0.0474572	1			0.796	GO:0071692|protein localization to extracellular region, GO:0009306|protein secretion,
protein localization to extracellular region	GO:0071692	36	36	3	0.0474572	1			0.796	GO:0035592|establishment of protein localization to extracellular region, GO:0009306|protein secretion,
positive regulation of multicellular organismal process	GO:0051240	274	273	11	0.047595	1			0.998
inorganic cation transmembrane transport	GO:0098662	341	341	13	0.0480859	1			0.957
ion transport	GO:0006811	929	925	29	0.0497078	1			0.951
potassium ion transmembrane transport	GO:0071805	147	147	7	0.050249	1			0.932
peptide secretion	GO:0002790	37	37	3	0.0508063	1			0.806
gap junction	GO:0005921	38	37	3	0.0508063	1			0.367
G protein-coupled photoreceptor activity	GO:0008020	37	37	3	0.0508063	1			0.577
carbohydrate transmembrane transporter activity	GO:0015144	37	37	3	0.0508063	1			0.79
protein-chromophore linkage	GO:0018298	37	37	3	0.0508063	1			0.59
protein tetramerization	GO:0051262	38	37	3	0.0508063	1			0.851
microtubule associated complex	GO:0005875	121	119	6	0.0537072	1			0.927
regulation of DNA recombination	GO:0000018	38	38	3	0.0542668	1			0.839
response to calcium ion	GO:0051592	39	38	3	0.0542668	1			0.741
cellular response to metal ion	GO:0071248	39	38	3	0.0542668	1			0.761
positive regulation of cell cycle process	GO:0090068	38	38	3	0.0542668	1			0.893
somite specification	GO:0001757	17	17	2	0.0555857	1			0.568
interstrand cross-link repair	GO:0036297	17	17	2	0.0555857	1			0.496
sequence-specific DNA binding	GO:0043565	905	900	28	0.0572929	1			0.915
regulation of signaling receptor activity	GO:0010469	39	39	3	0.0578372	1			0.884
positive regulation of defense response	GO:0031349	39	39	3	0.0578372	1			0.85
cellular response to inorganic substance	GO:0071241	40	39	3	0.0578372	1			0.766
transmembrane transport	GO:0055085	904	903	28	0.0591938	1			0.931
organelle assembly	GO:0070925	391	388	14	0.0598806	1			0.952
glycolipid biosynthetic process	GO:0009247	40	40	3	0.0615157	1			0.748
carbohydrate:cation symporter activity	GO:0005402	18	18	2	0.0616203	1			0.684
segment specification	GO:0007379	18	18	2	0.0616203	1			0.603
detection of mechanical stimulus involved in sensory perception	GO:0050974	18	18	2	0.0616203	1			0.687
transport along microtubule	GO:0010970	67	66	4	0.0624884	1			0.893
microtubule-based transport	GO:0099111	97	95	5	0.0646942	1			0.988
regulation of neuron projection development	GO:0010975	157	156	7	0.0649266	1			0.993
secretion by cell	GO:0032940	157	156	7	0.0649266	1			0.95
metal ion transmembrane transporter activity	GO:0046873	429	429	15	0.065457	1			0.949
glutamine metabolic process	GO:0006541	19	19	2	0.0678658	1			0.751
glutamine family amino acid biosynthetic process	GO:0009084	19	19	2	0.0678658	1			0.74
collagen fibril organization	GO:0030199	20	19	2	0.0678658	1			0.538
vascular process in circulatory system	GO:0003018	69	68	4	0.068221	1			0.885
alcohol biosynthetic process	GO:0046165	69	69	4	0.0711857	1			0.899
regulation of cell differentiation	GO:0045595	474	472	16	0.0726231	1			0.992
postsynapse	GO:0098794	43	43	3	0.0731809	1			0.872
inorganic cation import across plasma membrane	GO:0098659	70	70	4	0.0742153	1			0.877	GO:0099587|inorganic ion import across plasma membrane,
inorganic ion import across plasma membrane	GO:0099587	70	70	4	0.0742153	1			0.877	GO:0098659|inorganic cation import across plasma membrane,
mitotic DNA damage checkpoint signaling	GO:0044773	20	20	2	0.0743093	1			0.755
non-motile cilium assembly	GO:1905515	20	20	2	0.0743093	1			0.59
phototransduction	GO:0007602	44	44	3	0.0772726	1			0.634
photoreceptor activity	GO:0009881	44	44	3	0.0772726	1			0.609
synapse organization	GO:0050808	71	71	4	0.0773092	1			0.885
inorganic ion transmembrane transport	GO:0098660	369	369	13	0.0785071	1			0.962
positive regulation of developmental process	GO:0051094	230	230	9	0.0791662	1			0.996
GABA-A receptor activity	GO:0004890	21	21	2	0.0809388	1			0.51
acetylcholine-gated channel complex	GO:0005892	21	21	2	0.0809388	1			0.645	GO:0042166|acetylcholine binding,
oxidoreductase activity, acting on the CH-NH group of donors, NAD or NADP as acceptor	GO:0016646	21	21	2	0.0809388	1			0.816
site of double-strand break	GO:0035861	22	21	2	0.0809388	1			0.753
acetylcholine binding	GO:0042166	21	21	2	0.0809388	1			0.646	GO:0005892|acetylcholine-gated channel complex,
vasoconstriction	GO:0042310	22	21	2	0.0809388	1			0.686
protein localization to membrane	GO:0072657	165	165	7	0.0819461	1			0.964
secretion	GO:0046903	167	166	7	0.0839818	1			0.953
positive regulation of vasculature development	GO:1904018	46	46	3	0.0857481	1			0.862
regulation of cation channel activity	GO:2001257	46	46	3	0.0857481	1			0.9
microtubule cytoskeleton organization	GO:0000226	234	234	9	0.0859049	1			0.936
potassium channel activity	GO:0005267	135	135	6	0.0867943	1			0.92
synaptic transmission, cholinergic	GO:0007271	22	22	2	0.0877426	1			0.659
site of DNA damage	GO:0090734	23	22	2	0.0877426	1			0.754
regulation of double-strand break repair	GO:2000779	22	22	2	0.0877426	1			0.755
mitotic cell cycle process	GO:1903047	237	236	9	0.0893989	1			0.992
positive regulation of cell cycle	GO:0045787	47	47	3	0.0901276	1			0.898
synaptic vesicle	GO:0008021	75	75	4	0.0903143	1			0.863
import into cell	GO:0098657	240	238	9	0.0929758	1			0.966
import across plasma membrane	GO:0098739	76	76	4	0.0937195	1			0.888
DNA-directed DNA polymerase activity	GO:0003887	23	23	2	0.0947095	1			0.641
acetylcholine-gated cation-selective channel activity	GO:0022848	23	23	2	0.0947095	1			0.65
positive regulation of synaptic transmission	GO:0050806	23	23	2	0.0947095	1			0.812
localization within membrane	GO:0051668	206	205	8	0.0953813	1			0.956
calcium ion transport	GO:0006816	139	139	6	0.0964886	1			0.966
membrane lipid biosynthetic process	GO:0046467	77	77	4	0.0971846	1			0.888
neuron projection	GO:0043005	386	383	13	0.0975172	1			0.959
pigment cell differentiation	GO:0050931	49	49	3	0.0991585	1			0.842
cellular response to light stimulus	GO:0071482	49	49	3	0.0991585	1			0.728
Rab protein signal transduction	GO:0032482	78	78	4	0.100709	1			0.665
protein localization to cell periphery	GO:1990778	78	78	4	0.100709	1			0.882
hyaluronic acid binding	GO:0005540	24	24	2	0.101829	1			0.193
cytoplasmic microtubule	GO:0005881	24	24	2	0.101829	1			0.738
DNA-dependent DNA replication	GO:0006261	24	24	2	0.101829	1			0.707
ESCRT complex	GO:0036452	24	24	2	0.101829	1			0.683
protein homotetramerization	GO:0051289	25	24	2	0.101829	1			0.825
regulation of synaptic transmission, glutamatergic	GO:0051966	24	24	2	0.101829	1			0.773
export from cell	GO:0140352	176	175	7	0.103589	1			0.959
embryonic pattern specification	GO:0009880	50	50	3	0.103805	1			0.863
lipid phosphorylation	GO:0046834	50	50	3	0.103805	1			0.819
supramolecular fiber organization	GO:0097435	318	315	11	0.104291	1			0.951
cell junction assembly	GO:0034329	81	79	4	0.104291	1			0.877
positive regulation of neuron differentiation	GO:0045666	79	79	4	0.104291	1			0.901
axon guidance	GO:0007411	211	211	8	0.107794	1			0.967
phosphopyruvate hydratase complex	GO:0000015	5	5	1	0.108167	1			0.179	GO:0004634|phosphopyruvate hydratase activity,
synaptonemal complex	GO:0000795	5	5	1	0.108167	1			0.188	GO:0099086|synaptonemal structure,
angiotensin receptor activity	GO:0001595	5	5	1	0.108167	1			0.152	GO:0004945|angiotensin type II receptor activity,
methenyltetrahydrofolate cyclohydrolase activity	GO:0004477	5	5	1	0.108167	1			0.489
phosphopyruvate hydratase activity	GO:0004634	5	5	1	0.108167	1			0.18	GO:0000015|phosphopyruvate hydratase complex,
alpha2-adrenergic receptor activity	GO:0004938	5	5	1	0.108167	1			0.198	GO:0071881|adenylate cyclase-inhibiting adrenergic receptor signaling pathway,
angiotensin type II receptor activity	GO:0004945	5	5	1	0.108167	1			0.152	GO:0001595|angiotensin receptor activity,
profilin binding	GO:0005522	5	5	1	0.108167	1			0.135
axonemal microtubule	GO:0005879	5	5	1	0.108167	1			0.129
neurofilament	GO:0005883	5	5	1	0.108167	1			0.00552
amino-acid betaine biosynthetic process	GO:0006578	5	5	1	0.108167	1			0.286
negative regulation of microtubule depolymerization	GO:0007026	5	5	1	0.108167	1			0.409	GO:0031111|negative regulation of microtubule polymerization or depolymerization,
mitotic metaphase plate congression	GO:0007080	5	5	1	0.108167	1			0.392
MAP kinase kinase kinase kinase activity	GO:0008349	5	5	1	0.108167	1			0.0156
arsenite transmembrane transporter activity	GO:0015105	5	5	1	0.108167	1			0.165
light absorption	GO:0016037	5	5	1	0.108167	1			0.212
NURF complex	GO:0016589	5	5	1	0.108167	1			0.158
N-acylsphingosine amidohydrolase activity	GO:0017040	5	5	1	0.108167	1			0.279
cell proliferation in hindbrain	GO:0021534	5	5	1	0.108167	1			0.113
cerebellar Purkinje cell differentiation	GO:0021702	5	5	1	0.108167	1			0.231
forebrain cell migration	GO:0021885	5	5	1	0.108167	1			0.415
synaptic receptor adaptor activity	GO:0030160	5	5	1	0.108167	1			0.69	GO:0035255|ionotropic glutamate receptor binding, GO:0098698|postsynaptic specialization assembly, GO:2000463|positive regulation of excitatory postsynaptic potential, GO:0097106|postsynaptic density organization, GO:0097107|postsynaptic density assembly, GO:0099084|postsynaptic specialization organization, GO:0098815|modulation of excitatory postsynaptic potential, GO:0051968|positive regulation…
interleukin-17 receptor activity	GO:0030368	5	5	1	0.108167	1			0.00994
positive regulation of epithelial cell differentiation	GO:0030858	5	5	1	0.108167	1			0.543
negative regulation of microtubule polymerization or depolymerization	GO:0031111	5	5	1	0.108167	1			0.409	GO:0007026|negative regulation of microtubule depolymerization,
negative regulation of phosphoprotein phosphatase activity	GO:0032515	5	5	1	0.108167	1			0.378
ionotropic glutamate receptor binding	GO:0035255	5	5	1	0.108167	1			0.691	GO:0098698|postsynaptic specialization assembly, GO:0030160|synaptic receptor adaptor activity, GO:2000463|positive regulation of excitatory postsynaptic potential, GO:0097106|postsynaptic density organization, GO:0097107|postsynaptic density assembly, GO:0099084|postsynaptic specialization organization, GO:0098815|modulation of excitatory postsynaptic potential, GO:0051968|positive regulation of…
outer dynein arm	GO:0036157	5	5	1	0.108167	1			0.159
inner dynein arm assembly	GO:0036159	6	5	1	0.108167	1			0.215
negative regulation of DNA binding	GO:0043392	5	5	1	0.108167	1			0.2
sphingoid metabolic process	GO:0046519	5	5	1	0.108167	1			0.298
xanthophore differentiation	GO:0050936	5	5	1	0.108167	1			0.248
equilibrioception	GO:0050957	5	5	1	0.108167	1			0.178
negative regulation of cell division	GO:0051782	5	5	1	0.108167	1			0.612
positive regulation of synaptic transmission, glutamatergic	GO:0051968	5	5	1	0.108167	1			0.691	GO:0035255|ionotropic glutamate receptor binding, GO:0098698|postsynaptic specialization assembly, GO:0030160|synaptic receptor adaptor activity, GO:2000463|positive regulation of excitatory postsynaptic potential, GO:0097106|postsynaptic density organization, GO:0097107|postsynaptic density assembly, GO:0099084|postsynaptic specialization organization, GO:0098815|modulation of excitatory postsyn…
phosphatidylinositol-3,5-bisphosphate 3-phosphatase activity	GO:0052629	5	5	1	0.108167	1			0.287	GO:0106018|phosphatidylinositol-3,5-bisphosphate phosphatase activity,
tRNA aminoacylation for mitochondrial protein translation	GO:0070127	5	5	1	0.108167	1			0.347
NADPH binding	GO:0070402	5	5	1	0.108167	1			0.345
nonhomologous end joining complex	GO:0070419	5	5	1	0.108167	1			0.351
adenylate cyclase-inhibiting adrenergic receptor signaling pathway	GO:0071881	5	5	1	0.108167	1			0.198	GO:0004938|alpha2-adrenergic receptor activity,
postsynaptic density organization	GO:0097106	5	5	1	0.108167	1			0.69	GO:0035255|ionotropic glutamate receptor binding, GO:0098698|postsynaptic specialization assembly, GO:0030160|synaptic receptor adaptor activity, GO:2000463|positive regulation of excitatory postsynaptic potential, GO:0097107|postsynaptic density assembly, GO:0099084|postsynaptic specialization organization, GO:0098815|modulation of excitatory postsynaptic potential, GO:0051968|positive regulatio…
postsynaptic density assembly	GO:0097107	5	5	1	0.108167	1			0.69	GO:0035255|ionotropic glutamate receptor binding, GO:0098698|postsynaptic specialization assembly, GO:0030160|synaptic receptor adaptor activity, GO:2000463|positive regulation of excitatory postsynaptic potential, GO:0097106|postsynaptic density organization, GO:0099084|postsynaptic specialization organization, GO:0098815|modulation of excitatory postsynaptic potential, GO:0051968|positive regul…
postsynaptic specialization assembly	GO:0098698	5	5	1	0.108167	1			0.691	GO:0035255|ionotropic glutamate receptor binding, GO:0030160|synaptic receptor adaptor activity, GO:2000463|positive regulation of excitatory postsynaptic potential, GO:0097106|postsynaptic density organization, GO:0097107|postsynaptic density assembly, GO:0099084|postsynaptic specialization organization, GO:0098815|modulation of excitatory postsynaptic potential, GO:0051968|positive regulation o…
modulation of excitatory postsynaptic potential	GO:0098815	5	5	1	0.108167	1			0.691	GO:0035255|ionotropic glutamate receptor binding, GO:0098698|postsynaptic specialization assembly, GO:0030160|synaptic receptor adaptor activity, GO:2000463|positive regulation of excitatory postsynaptic potential, GO:0097106|postsynaptic density organization, GO:0097107|postsynaptic density assembly, GO:0099084|postsynaptic specialization organization, GO:0051968|positive regulation of synaptic …
postsynaptic specialization organization	GO:0099084	5	5	1	0.108167	1			0.69	GO:0035255|ionotropic glutamate receptor binding, GO:0098698|postsynaptic specialization assembly, GO:0030160|synaptic receptor adaptor activity, GO:2000463|positive regulation of excitatory postsynaptic potential, GO:0097106|postsynaptic density organization, GO:0097107|postsynaptic density assembly, GO:0098815|modulation of excitatory postsynaptic potential, GO:0051968|positive regulation of sy…
synaptonemal structure	GO:0099086	5	5	1	0.108167	1			0.188	GO:0000795|synaptonemal complex,
phosphatidylinositol-3,5-bisphosphate phosphatase activity	GO:0106018	5	5	1	0.108167	1			0.287	GO:0052629|phosphatidylinositol-3,5-bisphosphate 3-phosphatase activity,
regulation of cardiocyte differentiation	GO:1905207	5	5	1	0.108167	1			0.43
positive regulation of morphogenesis of an epithelium	GO:1905332	5	5	1	0.108167	1			0.651
mitotic spindle midzone	GO:1990023	5	5	1	0.108167	1			0.516
positive regulation of excitatory postsynaptic potential	GO:2000463	5	5	1	0.108167	1			0.69	GO:0035255|ionotropic glutamate receptor binding, GO:0098698|postsynaptic specialization assembly, GO:0030160|synaptic receptor adaptor activity, GO:0097106|postsynaptic density organization, GO:0097107|postsynaptic density assembly, GO:0099084|postsynaptic specialization organization, GO:0098815|modulation of excitatory postsynaptic potential, GO:0051968|positive regulation of synaptic transmiss…
hormone-mediated signaling pathway	GO:0009755	51	51	3	0.108536	1			0.832
phosphatidylserine binding	GO:0001786	26	25	2	0.109089	1			0.731
neuromuscular synaptic transmission	GO:0007274	25	25	2	0.109089	1			0.626
regulation of G2/M transition of mitotic cell cycle	GO:0010389	25	25	2	0.109089	1			0.814
regulation of dopamine secretion	GO:0014059	26	25	2	0.109089	1			0.784
protein phosphatase binding	GO:0019903	25	25	2	0.109089	1			0.711
otic vesicle development	GO:0071599	25	25	2	0.109089	1			0.681
regulation of exocytosis	GO:0017157	82	81	4	0.111628	1			0.899
developmental process involved in reproduction	GO:0003006	113	113	5	0.113945	1			0.986
potassium ion transmembrane transporter activity	GO:0015079	180	180	7	0.115463	1			0.933
cysteine-type endopeptidase inhibitor activity	GO:0004869	27	26	2	0.116482	1			0.439
cation:cation antiporter activity	GO:0015491	26	26	2	0.116482	1			0.697
DNA polymerase activity	GO:0034061	26	26	2	0.116482	1			0.704
neurotransmitter biosynthetic process	GO:0042136	26	26	2	0.116482	1			0.889
mitotic DNA integrity checkpoint signaling	GO:0044774	26	26	2	0.116482	1			0.819
regulation of hormone secretion	GO:0046883	27	26	2	0.116482	1			0.853
detection of mechanical stimulus	GO:0050982	26	26	2	0.116482	1			0.752
neuron projection guidance	GO:0097485	215	215	8	0.116539	1			0.966
cytoskeletal motor activity	GO:0003774	151	147	6	0.117519	1			0.799
alcohol metabolic process	GO:0006066	148	147	6	0.117519	1			0.996
detection of light stimulus	GO:0009583	53	53	3	0.118242	1			0.731
response to mechanical stimulus	GO:0009612	53	53	3	0.118242	1			0.838
cellular response to DNA damage stimulus	GO:0006974	364	362	12	0.122474	1			0.97
vesicle docking	GO:0048278	54	54	3	0.123212	1			0.791
potassium ion import across plasma membrane	GO:1990573	54	54	3	0.123212	1			0.832
synapse assembly	GO:0007416	27	27	2	0.123997	1			0.747
regulation of calcium ion-dependent exocytosis	GO:0017158	28	27	2	0.123997	1			0.786
pteridine-containing compound metabolic process	GO:0042558	27	27	2	0.123997	1			0.855
regulation of catecholamine secretion	GO:0050433	28	27	2	0.123997	1			0.807
polymeric cytoskeletal fiber	GO:0099513	293	290	10	0.12457	1			0.919
calcium ion transmembrane transport	GO:0070588	117	117	5	0.126793	1			0.967
mitotic cell cycle checkpoint signaling	GO:0007093	55	55	3	0.128256	1			0.89
microtubule cytoskeleton organization involved in mitosis	GO:1902850	55	55	3	0.128256	1			0.892
polysaccharide catabolic process	GO:0000272	6	6	1	0.128355	1			0.606	GO:0009251|glucan catabolic process, GO:0044247|cellular polysaccharide catabolic process, GO:0005980|glycogen catabolic process,
3-beta-hydroxy-delta5-steroid dehydrogenase activity	GO:0003854	6	6	1	0.128355	1			0.0354
methylenetetrahydrofolate dehydrogenase [NAD(P)+] activity	GO:0004486	6	6	1	0.128355	1			0.485	GO:0004488|methylenetetrahydrofolate dehydrogenase (NADP+) activity,
methylenetetrahydrofolate dehydrogenase (NADP+) activity	GO:0004488	6	6	1	0.128355	1			0.484	GO:0004486|methylenetetrahydrofolate dehydrogenase [NAD(P)+] activity,
dynactin complex	GO:0005869	6	6	1	0.128355	1			0.191
glycogen catabolic process	GO:0005980	6	6	1	0.128355	1			0.606	GO:0009251|glucan catabolic process, GO:0000272|polysaccharide catabolic process, GO:0044247|cellular polysaccharide catabolic process,
mitochondrial DNA replication	GO:0006264	6	6	1	0.128355	1			0.369
adenylate cyclase-inhibiting serotonin receptor signaling pathway	GO:0007198	6	6	1	0.128355	1			0.339	GO:0098664|G protein-coupled serotonin receptor signaling pathway,
acrosome reaction	GO:0007340	6	6	1	0.128355	1			0.242
digestion	GO:0007586	6	6	1	0.128355	1			0.101
glucan catabolic process	GO:0009251	6	6	1	0.128355	1			0.606	GO:0000272|polysaccharide catabolic process, GO:0044247|cellular polysaccharide catabolic process, GO:0005980|glycogen catabolic process,
protein import into peroxisome matrix	GO:0016558	6	6	1	0.128355	1			0.49
production of siRNA involved in RNA interference	GO:0030422	6	6	1	0.128355	1			0.422
intraciliary transport particle A	GO:0030991	6	6	1	0.128355	1			0.169
centriolar satellite	GO:0034451	6	6	1	0.128355	1			0.238
positive regulation of histone acetylation	GO:0035066	6	6	1	0.128355	1			0.546	GO:2000758|positive regulation of peptidyl-lysine acetylation, GO:1901985|positive regulation of protein acetylation,
pronephric nephron tubule epithelial cell differentiation	GO:0035778	6	6	1	0.128355	1			0.534	GO:0039014|cell differentiation involved in pronephros development, GO:0072160|nephron tubule epithelial cell differentiation,
opsin transport	GO:0036372	6	6	1	0.128355	1			0.365
cell differentiation involved in pronephros development	GO:0039014	6	6	1	0.128355	1			0.535	GO:0035778|pronephric nephron tubule epithelial cell differentiation, GO:0072160|nephron tubule epithelial cell differentiation,
ornithine decarboxylase regulator activity	GO:0042979	6	6	1	0.128355	1			0.378
cellular polysaccharide catabolic process	GO:0044247	6	6	1	0.128355	1			0.606	GO:0009251|glucan catabolic process, GO:0000272|polysaccharide catabolic process, GO:0005980|glycogen catabolic process,
clustering of voltage-gated sodium channels	GO:0045162	6	6	1	0.128355	1			0.167
positive regulation of DNA replication	GO:0045740	6	6	1	0.128355	1			0.584
positive regulation of striated muscle tissue development	GO:0045844	6	6	1	0.128355	1			0.68	GO:1901863|positive regulation of muscle tissue development,
chaperone-mediated protein complex assembly	GO:0051131	6	6	1	0.128355	1			0.082
smooth muscle cell differentiation	GO:0051145	6	6	1	0.128355	1			0.077
regulation of cardiac muscle tissue development	GO:0055024	6	6	1	0.128355	1			0.567
dendritic spine morphogenesis	GO:0060997	6	6	1	0.128355	1			0.701
nephron tubule epithelial cell differentiation	GO:0072160	6	6	1	0.128355	1			0.535	GO:0039014|cell differentiation involved in pronephros development, GO:0035778|pronephric nephron tubule epithelial cell differentiation,
establishment of epithelial cell polarity	GO:0090162	6	6	1	0.128355	1			0.582
mitotic spindle pole	GO:0097431	6	6	1	0.128355	1			0.32
G protein-coupled serotonin receptor signaling pathway	GO:0098664	6	6	1	0.128355	1			0.339	GO:0007198|adenylate cyclase-inhibiting serotonin receptor signaling pathway,
positive regulation of muscle tissue development	GO:1901863	6	6	1	0.128355	1			0.68	GO:0045844|positive regulation of striated muscle tissue development,
positive regulation of protein acetylation	GO:1901985	6	6	1	0.128355	1			0.546	GO:2000758|positive regulation of peptidyl-lysine acetylation, GO:0035066|positive regulation of histone acetylation,
negative regulation of double-strand break repair via homologous recombination	GO:2000042	6	6	1	0.128355	1			0.49
positive regulation of gastrulation	GO:2000543	6	6	1	0.128355	1			0.649
positive regulation of peptidyl-lysine acetylation	GO:2000758	6	6	1	0.128355	1			0.546	GO:0035066|positive regulation of histone acetylation, GO:1901985|positive regulation of protein acetylation,
regulation of integrin-mediated signaling pathway	GO:2001044	6	6	1	0.128355	1			0.593
circulatory system process	GO:0003013	153	151	6	0.128826	1			0.97
ligase activity	GO:0016874	151	151	6	0.128826	1			0.988
cyclic nucleotide binding	GO:0030551	28	28	2	0.131624	1			0.688
protein transmembrane import into intracellular organelle	GO:0044743	28	28	2	0.131624	1			0.77
detection of stimulus involved in sensory perception	GO:0050906	28	28	2	0.131624	1			0.775
DNA biosynthetic process	GO:0071897	28	28	2	0.131624	1			0.843
regulation of response to drug	GO:2001023	29	28	2	0.131624	1			0.815
neuron projection morphogenesis	GO:0048812	152	152	6	0.131732	1			0.961	GO:0120039|plasma membrane bounded cell projection morphogenesis, GO:0048858|cell projection morphogenesis,
cell projection morphogenesis	GO:0048858	152	152	6	0.131732	1			0.961	GO:0120039|plasma membrane bounded cell projection morphogenesis, GO:0048812|neuron projection morphogenesis,
plasma membrane bounded cell projection morphogenesis	GO:0120039	152	152	6	0.131732	1			0.962	GO:0048858|cell projection morphogenesis, GO:0048812|neuron projection morphogenesis,
positive regulation of response to external stimulus	GO:0032103	56	56	3	0.133373	1			0.897
neurotransmitter binding	GO:0042165	56	56	3	0.133373	1			0.87
negative regulation of neuron differentiation	GO:0045665	57	56	3	0.133373	1			0.891
positive regulation of cell differentiation	GO:0045597	153	153	6	0.134669	1			0.996
calcium ion binding	GO:0005509	680	675	20	0.135545	1			0.91
regulation of secretion by cell	GO:1903530	156	154	6	0.137636	1			0.994
calmodulin binding	GO:0005516	89	88	4	0.139005	1			0.765
activation of innate immune response	GO:0002218	29	29	2	0.139355	1			0.811
midbody	GO:0030496	29	29	2	0.139355	1			0.679
negative regulation of DNA recombination	GO:0045910	29	29	2	0.139355	1			0.798
regulation of amine transport	GO:0051952	30	29	2	0.139355	1			0.828
embryonic retina morphogenesis in camera-type eye	GO:0060059	29	29	2	0.139355	1			0.782
establishment of protein localization to vacuole	GO:0072666	29	29	2	0.139355	1			0.83
cell adhesion	GO:0007155	450	447	14	0.13997	1			0.912	GO:0022610|biological adhesion,
biological adhesion	GO:0022610	450	447	14	0.13997	1			0.912	GO:0007155|cell adhesion,
calcium-dependent phospholipid binding	GO:0005544	59	58	3	0.143813	1			0.832
glycolipid metabolic process	GO:0006664	58	58	3	0.143813	1			0.857	GO:1903509|liposaccharide metabolic process,
positive regulation of neuron projection development	GO:0010976	58	58	3	0.143813	1			0.895
liposaccharide metabolic process	GO:1903509	58	58	3	0.143813	1			0.857	GO:0006664|glycolipid metabolic process,
establishment of localization in cell	GO:0051649	963	958	27	0.144038	1			0.949
supramolecular polymer	GO:0099081	303	300	10	0.145309	1			0.921	GO:0099512|supramolecular fiber,
supramolecular fiber	GO:0099512	303	300	10	0.145309	1			0.921	GO:0099081|supramolecular polymer,
vesicle docking involved in exocytosis	GO:0006904	30	30	2	0.147182	1			0.654
regulation of cytokinesis	GO:0032465	30	30	2	0.147182	1			0.724
transcription coregulator binding	GO:0001221	7	7	1	0.148088	1			0.331
immunoglobulin production	GO:0002377	8	7	1	0.148088	1			0.0362
dolichyl-diphosphooligosaccharide-protein glycotransferase activity	GO:0004579	7	7	1	0.148088	1			0.212
intracellular cyclic nucleotide activated cation channel activity	GO:0005221	7	7	1	0.148088	1			0.298	GO:0005222|intracellular cAMP-activated cation channel activity, GO:0005223|intracellular cGMP-activated cation channel activity, GO:0043855|cyclic nucleotide-gated ion channel activity,
intracellular cAMP-activated cation channel activity	GO:0005222	7	7	1	0.148088	1			0.298	GO:0005221|intracellular cyclic nucleotide activated cation channel activity, GO:0005223|intracellular cGMP-activated cation channel activity, GO:0043855|cyclic nucleotide-gated ion channel activity,
intracellular cGMP-activated cation channel activity	GO:0005223	7	7	1	0.148088	1			0.298	GO:0005222|intracellular cAMP-activated cation channel activity, GO:0005221|intracellular cyclic nucleotide activated cation channel activity, GO:0043855|cyclic nucleotide-gated ion channel activity,
glucose:sodium symporter activity	GO:0005412	7	7	1	0.148088	1			0.264
GMP biosynthetic process	GO:0006177	7	7	1	0.148088	1			0.638	GO:0046037|GMP metabolic process,
protein targeting to peroxisome	GO:0006625	7	7	1	0.148088	1			0.551	GO:0072662|protein localization to peroxisome, GO:0072663|establishment of protein localization to peroxisome,
synaptonemal complex assembly	GO:0007130	7	7	1	0.148088	1			0.402	GO:0070193|synaptonemal complex organization,
serotonin receptor signaling pathway	GO:0007210	7	7	1	0.148088	1			0.446
sex differentiation	GO:0007548	7	7	1	0.148088	1			0.613
response to auditory stimulus	GO:0010996	7	7	1	0.148088	1			0.228
G-protein activated inward rectifier potassium channel activity	GO:0015467	7	7	1	0.148088	1			0.0742
magnesium ion transport	GO:0015693	7	7	1	0.148088	1			0.0707
metallochaperone activity	GO:0016530	7	7	1	0.148088	1			0.277
retinal binding	GO:0016918	7	7	1	0.148088	1			0.338
flagellated sperm motility	GO:0030317	7	7	1	0.148088	1			0.46	GO:0097722|sperm motility,
ISWI-type complex	GO:0031010	7	7	1	0.148088	1			0.18
stereocilium	GO:0032420	7	7	1	0.148088	1			0.486
positive regulation of cytokinesis	GO:0032467	7	7	1	0.148088	1			0.348
mitotic DNA replication checkpoint signaling	GO:0033314	7	7	1	0.148088	1			0.515
regulation of histone acetylation	GO:0035065	7	7	1	0.148088	1			0.587	GO:1901983|regulation of protein acetylation, GO:2000756|regulation of peptidyl-lysine acetylation,
glutamate receptor binding	GO:0035254	7	7	1	0.148088	1			0.658
tetrahydrofolate interconversion	GO:0035999	7	7	1	0.148088	1			0.565
regulation of lipid kinase activity	GO:0043550	7	7	1	0.148088	1			0.377	GO:0043551|regulation of phosphatidylinositol 3-kinase activity,
regulation of phosphatidylinositol 3-kinase activity	GO:0043551	7	7	1	0.148088	1			0.377	GO:0043550|regulation of lipid kinase activity,
cyclic nucleotide-gated ion channel activity	GO:0043855	7	7	1	0.148088	1			0.298	GO:0005222|intracellular cAMP-activated cation channel activity, GO:0005221|intracellular cyclic nucleotide activated cation channel activity, GO:0005223|intracellular cGMP-activated cation channel activity,
GMP metabolic process	GO:0046037	7	7	1	0.148088	1			0.638	GO:0006177|GMP biosynthetic process,
positive regulation of muscle organ development	GO:0048636	7	7	1	0.148088	1			0.722
negative regulation of binding	GO:0051100	7	7	1	0.148088	1			0.421
spindle midzone assembly	GO:0051255	7	7	1	0.148088	1			0.382
metaphase plate congression	GO:0051310	7	7	1	0.148088	1			0.495
acylglycerol homeostasis	GO:0055090	7	7	1	0.148088	1			0.453	GO:0070328|triglyceride homeostasis,
excitatory postsynaptic potential	GO:0060079	7	7	1	0.148088	1			0.507
synaptonemal complex organization	GO:0070193	7	7	1	0.148088	1			0.402	GO:0007130|synaptonemal complex assembly,
triglyceride homeostasis	GO:0070328	7	7	1	0.148088	1			0.453	GO:0055090|acylglycerol homeostasis,
protein localization to peroxisome	GO:0072662	7	7	1	0.148088	1			0.551	GO:0072663|establishment of protein localization to peroxisome, GO:0006625|protein targeting to peroxisome,
establishment of protein localization to peroxisome	GO:0072663	7	7	1	0.148088	1			0.551	GO:0072662|protein localization to peroxisome, GO:0006625|protein targeting to peroxisome,
dendritic spine organization	GO:0097061	7	7	1	0.148088	1			0.715	GO:0099173|postsynapse organization,
sperm motility	GO:0097722	7	7	1	0.148088	1			0.46	GO:0030317|flagellated sperm motility,
postsynapse organization	GO:0099173	7	7	1	0.148088	1			0.715	GO:0097061|dendritic spine organization,
regulation of protein acetylation	GO:1901983	7	7	1	0.148088	1			0.587	GO:0035065|regulation of histone acetylation, GO:2000756|regulation of peptidyl-lysine acetylation,
regulation of cell-cell adhesion mediated by cadherin	GO:2000047	7	7	1	0.148088	1			0.492
regulation of peptidyl-lysine acetylation	GO:2000756	7	7	1	0.148088	1			0.587	GO:0035065|regulation of histone acetylation, GO:1901983|regulation of protein acetylation,
nucleosome assembly	GO:0006334	59	59	3	0.149132	1			0.717
postsynaptic density	GO:0014069	59	59	3	0.149132	1			0.882
intracellular protein transport	GO:0006886	530	530	16	0.150691	1			0.929
central nervous system development	GO:0007417	92	91	4	0.151487	1			0.936
cellular process involved in reproduction in multicellular organism	GO:0022412	91	91	4	0.151487	1			0.904
cell part morphogenesis	GO:0032990	159	159	6	0.152925	1			0.963
regulation of secretion	GO:0051046	162	159	6	0.152925	1			0.994
DNA repair	GO:0006281	269	267	9	0.153898	1			0.976
circadian rhythm	GO:0007623	60	60	3	0.154512	1			0.768
cellular response to radiation	GO:0071478	60	60	3	0.154512	1			0.808
DNA damage checkpoint signaling	GO:0000077	31	31	2	0.155096	1			0.809
lysosomal transport	GO:0007041	31	31	2	0.155096	1			0.832
enteric nervous system development	GO:0048484	31	31	2	0.155096	1			0.721
regulation of cell cycle G2/M phase transition	GO:1902749	31	31	2	0.155096	1			0.829
DNA replication	GO:0006260	92	92	4	0.15574	1			0.971
negative regulation of mitotic cell cycle	GO:0045930	92	92	4	0.15574	1			0.979
lipid modification	GO:0030258	126	126	5	0.157953	1			0.957
ciliary basal body	GO:0036064	61	61	3	0.159953	1			0.85
postsynaptic specialization	GO:0099572	61	61	3	0.159953	1			0.886
neutral lipid metabolic process	GO:0006638	33	32	2	0.163088	1			0.839	GO:0006639|acylglycerol metabolic process,
acylglycerol metabolic process	GO:0006639	33	32	2	0.163088	1			0.839	GO:0006638|neutral lipid metabolic process,
solute:cation antiporter activity	GO:0015298	32	32	2	0.163088	1			0.722
acetylcholine receptor activity	GO:0015464	33	32	2	0.163088	1			0.743
oxidoreductase activity, acting on the CH-NH group of donors	GO:0016645	32	32	2	0.163088	1			0.839
calcium-ion regulated exocytosis	GO:0017156	33	32	2	0.163088	1			0.807
muscle cell differentiation	GO:0042692	32	32	2	0.163088	1			0.787
protein localization to vacuole	GO:0072665	32	32	2	0.163088	1			0.844
organelle localization	GO:0051640	200	198	7	0.163652	1			0.989
negative regulation of cell cycle process	GO:0010948	94	94	4	0.164376	1			0.906
calcium ion transmembrane transporter activity	GO:0015085	128	128	5	0.165269	1			0.949
cellular amino acid biosynthetic process	GO:0008652	63	62	3	0.165451	1			0.905
membrane docking	GO:0022406	62	62	3	0.165451	1			0.825	GO:0140056|organelle localization by membrane tethering,
appendage morphogenesis	GO:0035107	63	62	3	0.165451	1			0.882
organelle localization by membrane tethering	GO:0140056	62	62	3	0.165451	1			0.825	GO:0022406|membrane docking,
regulation of systemic arterial blood pressure by vasopressin	GO:0001992	8	8	1	0.167374	1			0.502	GO:0005000|vasopressin receptor activity,
lens morphogenesis in camera-type eye	GO:0002089	8	8	1	0.167374	1			0.496
production of molecular mediator of immune response	GO:0002440	9	8	1	0.167374	1			0.111
phosphatidylinositol-3-phosphatase activity	GO:0004438	8	8	1	0.167374	1			0.551
mannosyl-oligosaccharide 1,2-alpha-mannosidase activity	GO:0004571	8	8	1	0.167374	1			0.312	GO:0015924|mannosyl-oligosaccharide mannosidase activity,
oligosaccharyl transferase activity	GO:0004576	8	8	1	0.167374	1			0.199
triglyceride lipase activity	GO:0004806	8	8	1	0.167374	1			0.474
vasopressin receptor activity	GO:0005000	8	8	1	0.167374	1			0.501	GO:0001992|regulation of systemic arterial blood pressure by vasopressin,
integral component of peroxisomal membrane	GO:0005779	8	8	1	0.167374	1			0.544	GO:0031231|intrinsic component of peroxisomal membrane,
N-glycan processing	GO:0006491	8	8	1	0.167374	1			0.213
peroxisome organization	GO:0007031	8	8	1	0.167374	1			0.514
protein kinase C-activating G protein-coupled receptor signaling pathway	GO:0007205	8	8	1	0.167374	1			0.181
oligosaccharyltransferase complex	GO:0008250	8	8	1	0.167374	1			0.127
sodium:bicarbonate symporter activity	GO:0008510	8	8	1	0.167374	1			0.366	GO:0140410|solute:bicarbonate symporter activity,
microtubule-severing ATPase activity	GO:0008568	8	8	1	0.167374	1			0.217
regulation of phospholipase activity	GO:0010517	8	8	1	0.167374	1			0.727	GO:0060191|regulation of lipase activity,
potassium:proton antiporter activity	GO:0015386	8	8	1	0.167374	1			0.469
mannosyl-oligosaccharide mannosidase activity	GO:0015924	8	8	1	0.167374	1			0.312	GO:0004571|mannosyl-oligosaccharide 1,2-alpha-mannosidase activity,
protein polyglutamylation	GO:0018095	8	8	1	0.167374	1			0.247
phosphatase activator activity	GO:0019211	8	8	1	0.167374	1			0.312	GO:0072542|protein phosphatase activator activity,
cyclohydrolase activity	GO:0019238	8	8	1	0.167374	1			0.633
fourth ventricle development	GO:0021592	8	8	1	0.167374	1			0.398
cranial nerve morphogenesis	GO:0021602	8	8	1	0.167374	1			0.476
integral component of synaptic vesicle membrane	GO:0030285	8	8	1	0.167374	1			0.534	GO:0098563|intrinsic component of synaptic vesicle membrane,
spectrin binding	GO:0030507	8	8	1	0.167374	1			0.418
dense core granule	GO:0031045	9	8	1	0.167374	1			0.492
intrinsic component of peroxisomal membrane	GO:0031231	8	8	1	0.167374	1			0.544	GO:0005779|integral component of peroxisomal membrane,
melanosome organization	GO:0032438	8	8	1	0.167374	1			0.456
positive regulation of type I interferon production	GO:0032481	8	8	1	0.167374	1			0.545
piRNA metabolic process	GO:0034587	8	8	1	0.167374	1			0.536
maintenance of apical/basal cell polarity	GO:0035090	8	8	1	0.167374	1			0.574	GO:0045199|maintenance of epithelial cell apical/basal polarity,
limb morphogenesis	GO:0035108	8	8	1	0.167374	1			0.425
intraciliary retrograde transport	GO:0035721	8	8	1	0.167374	1			0.346
amine binding	GO:0043176	8	8	1	0.167374	1			0.524	GO:0051378|serotonin binding,
regulation of phosphoprotein phosphatase activity	GO:0043666	8	8	1	0.167374	1			0.5
neuronal ion channel clustering	GO:0045161	8	8	1	0.167374	1			0.343
maintenance of epithelial cell apical/basal polarity	GO:0045199	8	8	1	0.167374	1			0.574	GO:0035090|maintenance of apical/basal cell polarity,
neutral lipid catabolic process	GO:0046461	8	8	1	0.167374	1			0.711	GO:0046464|acylglycerol catabolic process,
acylglycerol catabolic process	GO:0046464	8	8	1	0.167374	1			0.711	GO:0046461|neutral lipid catabolic process,
regulation of neuronal synaptic plasticity	GO:0048168	8	8	1	0.167374	1			0.254
serotonin binding	GO:0051378	8	8	1	0.167374	1			0.524	GO:0043176|amine binding,
pigment granule aggregation in cell center	GO:0051877	8	8	1	0.167374	1			0.484
regulation of lipase activity	GO:0060191	8	8	1	0.167374	1			0.727	GO:0010517|regulation of phospholipase activity,
bicellular tight junction assembly	GO:0070830	8	8	1	0.167374	1			0.432	GO:0120192|tight junction assembly, GO:0120193|tight junction organization,
protein phosphatase activator activity	GO:0072542	8	8	1	0.167374	1			0.312	GO:0019211|phosphatase activator activity,
inflammatory response to wounding	GO:0090594	8	8	1	0.167374	1			0.566
intrinsic component of synaptic vesicle membrane	GO:0098563	8	8	1	0.167374	1			0.534	GO:0030285|integral component of synaptic vesicle membrane,
neurotransmitter loading into synaptic vesicle	GO:0098700	8	8	1	0.167374	1			0.573
tight junction assembly	GO:0120192	8	8	1	0.167374	1			0.432	GO:0120193|tight junction organization, GO:0070830|bicellular tight junction assembly,
tight junction organization	GO:0120193	8	8	1	0.167374	1			0.432	GO:0120192|tight junction assembly, GO:0070830|bicellular tight junction assembly,
solute:bicarbonate symporter activity	GO:0140410	8	8	1	0.167374	1			0.366	GO:0008510|sodium:bicarbonate symporter activity,
positive regulation of neurogenesis	GO:0050769	95	95	4	0.168758	1			0.992
cell population proliferation	GO:0008283	129	129	5	0.168977	1			0.975
protein phosphatase regulator activity	GO:0019888	64	63	3	0.171004	1			0.785
adenylate cyclase-inhibiting G protein-coupled receptor signaling pathway	GO:0007193	34	33	2	0.171152	1			0.797
neuromuscular junction development	GO:0007528	33	33	2	0.171152	1			0.77
phosphatase binding	GO:0019902	33	33	2	0.171152	1			0.704
response to light stimulus	GO:0009416	130	130	5	0.172718	1			0.942
regulation of hormone levels	GO:0010817	97	96	4	0.17318	1			0.909
G protein-coupled peptide receptor activity	GO:0008528	167	166	6	0.17552	1			0.925
regulation of lipid metabolic process	GO:0019216	64	64	3	0.17661	1			0.895
meiotic cell cycle process	GO:1903046	64	64	3	0.17661	1			0.901
protein-containing complex localization	GO:0031503	97	97	4	0.177642	1			0.986
mitotic spindle organization	GO:0007052	34	34	2	0.179281	1			0.818
regulation of vesicle-mediated transport	GO:0060627	133	132	5	0.180293	1			0.992
response to abiotic stimulus	GO:0009628	355	354	11	0.181776	1			0.97
cell-cell junction organization	GO:0045216	66	65	3	0.182266	1			0.837
SWI/SNF superfamily-type complex	GO:0070603	65	65	3	0.182266	1			0.813	GO:1904949|ATPase complex,
ATPase complex	GO:1904949	65	65	3	0.182266	1			0.813	GO:0070603|SWI/SNF superfamily-type complex,
system development	GO:0048731	550	549	16	0.183583	1			0.937
transcription, DNA-templated	GO:0006351	133	133	5	0.184126	1			0.935	GO:0097659|nucleic acid-templated transcription,
nucleic acid-templated transcription	GO:0097659	133	133	5	0.184126	1			0.935	GO:0006351|transcription, DNA-templated,
regulation of plasma membrane bounded cell projection organization	GO:0120035	206	205	7	0.184493	1			0.991
actin cortical patch assembly	GO:0000147	9	9	1	0.186225	1			0.53	GO:0044396|actin cortical patch organization,
postsynaptic membrane organization	GO:0001941	9	9	1	0.186225	1			0.502	GO:0097104|postsynaptic membrane assembly, GO:0097090|presynaptic membrane organization, GO:0042043|neurexin family protein binding, GO:0097105|presynaptic membrane assembly,
G-protein alpha-subunit binding	GO:0001965	9	9	1	0.186225	1			0.219
regulation of systemic arterial blood pressure by hormone	GO:0001990	9	9	1	0.186225	1			0.521	GO:0050886|endocrine process, GO:0003044|regulation of systemic arterial blood pressure mediated by a chemical signal,
regulation of systemic arterial blood pressure mediated by a chemical signal	GO:0003044	9	9	1	0.186225	1			0.521	GO:0050886|endocrine process, GO:0001990|regulation of systemic arterial blood pressure by hormone,
diacylglycerol kinase activity	GO:0004143	9	9	1	0.186225	1			0.261
fructose-2,6-bisphosphate 2-phosphatase activity	GO:0004331	9	9	1	0.186225	1			0.484	GO:0006003|fructose 2,6-bisphosphate metabolic process,
protein-lysine 6-oxidase activity	GO:0004720	9	9	1	0.186225	1			0.482	GO:0018057|peptidyl-lysine oxidation,
galanin receptor activity	GO:0004966	9	9	1	0.186225	1			0.163
carbohydrate:proton symporter activity	GO:0005351	9	9	1	0.186225	1			0.47
fructose 2,6-bisphosphate metabolic process	GO:0006003	9	9	1	0.186225	1			0.484	GO:0004331|fructose-2,6-bisphosphate 2-phosphatase activity,
L-phenylalanine metabolic process	GO:0006558	9	9	1	0.186225	1			0.608	GO:1902221|erythrose 4-phosphate/phosphoenolpyruvate family amino acid metabolic process, GO:1902222|erythrose 4-phosphate/phosphoenolpyruvate family amino acid catabolic process, GO:0006559|L-phenylalanine catabolic process,
L-phenylalanine catabolic process	GO:0006559	9	9	1	0.186225	1			0.608	GO:1902221|erythrose 4-phosphate/phosphoenolpyruvate family amino acid metabolic process, GO:1902222|erythrose 4-phosphate/phosphoenolpyruvate family amino acid catabolic process, GO:0006558|L-phenylalanine metabolic process,
sex determination	GO:0007530	9	9	1	0.186225	1			0.475
glycerol transmembrane transporter activity	GO:0015168	9	9	1	0.186225	1			0.433
sodium:proton antiporter activity	GO:0015385	9	9	1	0.186225	1			0.482
peroxisomal membrane transport	GO:0015919	9	9	1	0.186225	1			0.643	GO:0043574|peroxisomal transport,
O-acetyltransferase activity	GO:0016413	9	9	1	0.186225	1			0.481
RSC-type complex	GO:0016586	9	9	1	0.186225	1			0.144
peptidyl-lysine oxidation	GO:0018057	9	9	1	0.186225	1			0.482	GO:0004720|protein-lysine 6-oxidase activity,
protein N-linked glycosylation via asparagine	GO:0018279	9	9	1	0.186225	1			0.452
maintenance of cell polarity	GO:0030011	9	9	1	0.186225	1			0.52
Hsp70 protein binding	GO:0030544	9	9	1	0.186225	1			0.331
mitotic intra-S DNA damage checkpoint signaling	GO:0031573	9	9	1	0.186225	1			0.56
cell junction maintenance	GO:0034331	9	9	1	0.186225	1			0.487	GO:0034334|adherens junction maintenance, GO:0045217|cell-cell junction maintenance,
adherens junction maintenance	GO:0034334	9	9	1	0.186225	1			0.487	GO:0034331|cell junction maintenance, GO:0045217|cell-cell junction maintenance,
neurexin family protein binding	GO:0042043	9	9	1	0.186225	1			0.502	GO:0001941|postsynaptic membrane organization, GO:0097104|postsynaptic membrane assembly, GO:0097090|presynaptic membrane organization, GO:0097105|presynaptic membrane assembly,
peroxisomal transport	GO:0043574	9	9	1	0.186225	1			0.643	GO:0015919|peroxisomal membrane transport,
negative regulation of cAMP-mediated signaling	GO:0043951	9	9	1	0.186225	1			0.61
actin cortical patch organization	GO:0044396	9	9	1	0.186225	1			0.53	GO:0000147|actin cortical patch assembly,
meiotic chromosome segregation	GO:0045132	9	9	1	0.186225	1			0.601
cell-cell junction maintenance	GO:0045217	9	9	1	0.186225	1			0.487	GO:0034334|adherens junction maintenance, GO:0034331|cell junction maintenance,
negative regulation of DNA repair	GO:0045738	9	9	1	0.186225	1			0.588	GO:2000780|negative regulation of double-strand break repair,
diacylglycerol metabolic process	GO:0046339	9	9	1	0.186225	1			0.369
oogenesis	GO:0048477	9	9	1	0.186225	1			0.505
pigment granule organization	GO:0048753	9	9	1	0.186225	1			0.462
regulation of defense response to virus	GO:0050688	9	9	1	0.186225	1			0.601
endocrine process	GO:0050886	9	9	1	0.186225	1			0.521	GO:0003044|regulation of systemic arterial blood pressure mediated by a chemical signal, GO:0001990|regulation of systemic arterial blood pressure by hormone,
gap junction hemi-channel activity	GO:0055077	9	9	1	0.186225	1			0.237
dynein complex binding	GO:0070840	9	9	1	0.186225	1			0.333
primary sncRNA processing	GO:0070918	9	9	1	0.186225	1			0.551
npBAF complex	GO:0071564	9	9	1	0.186225	1			0.22
presynaptic membrane organization	GO:0097090	9	9	1	0.186225	1			0.502	GO:0001941|postsynaptic membrane organization, GO:0097104|postsynaptic membrane assembly, GO:0042043|neurexin family protein binding, GO:0097105|presynaptic membrane assembly,
postsynaptic membrane assembly	GO:0097104	9	9	1	0.186225	1			0.502	GO:0001941|postsynaptic membrane organization, GO:0097090|presynaptic membrane organization, GO:0042043|neurexin family protein binding, GO:0097105|presynaptic membrane assembly,
presynaptic membrane assembly	GO:0097105	9	9	1	0.186225	1			0.502	GO:0001941|postsynaptic membrane organization, GO:0097104|postsynaptic membrane assembly, GO:0097090|presynaptic membrane organization, GO:0042043|neurexin family protein binding,
sodium ion import across plasma membrane	GO:0098719	9	9	1	0.186225	1			0.489
neurotransmitter receptor transport, postsynaptic endosome to lysosome	GO:0098943	9	9	1	0.186225	1			0.712
erythrose 4-phosphate/phosphoenolpyruvate family amino acid metabolic process	GO:1902221	9	9	1	0.186225	1			0.607	GO:1902222|erythrose 4-phosphate/phosphoenolpyruvate family amino acid catabolic process, GO:0006558|L-phenylalanine metabolic process, GO:0006559|L-phenylalanine catabolic process,
erythrose 4-phosphate/phosphoenolpyruvate family amino acid catabolic process	GO:1902222	9	9	1	0.186225	1			0.607	GO:1902221|erythrose 4-phosphate/phosphoenolpyruvate family amino acid metabolic process, GO:0006558|L-phenylalanine metabolic process, GO:0006559|L-phenylalanine catabolic process,
regulation of phospholipid metabolic process	GO:1903725	9	9	1	0.186225	1			0.547
negative regulation of double-strand break repair	GO:2000780	9	9	1	0.186225	1			0.588	GO:0045738|negative regulation of DNA repair,
signaling adaptor activity	GO:0035591	35	35	2	0.187466	1			0.761
regulation of ion transmembrane transporter activity	GO:0032412	66	66	3	0.18797	1			0.906
chromatin remodeling	GO:0006338	134	134	5	0.187989	1			0.928
cell cycle process	GO:0022402	399	396	12	0.189729	1			0.983
regulation of cell projection organization	GO:0031344	208	207	7	0.190642	1			0.991
G protein-coupled neurotransmitter receptor activity	GO:0099528	69	67	3	0.193719	1			0.724
endosome	GO:0005768	208	208	7	0.193747	1			0.94
modified amino acid binding	GO:0072341	37	36	2	0.195702	1			0.799
organic hydroxy compound biosynthetic process	GO:1901617	101	101	4	0.195864	1			0.994
protein transport	GO:0015031	717	717	20	0.199061	1			0.93
hormone binding	GO:0042562	68	68	3	0.199511	1			0.865
metalloendopeptidase activity	GO:0004222	104	102	4	0.200507	1			0.48
regulation of axonogenesis	GO:0050770	103	102	4	0.200507	1			0.994
negative regulation of cell cycle	GO:0045786	138	138	5	0.203725	1			0.972
actin filament	GO:0005884	37	37	2	0.203982	1			0.782
positive regulation of pathway-restricted SMAD protein phosphorylation	GO:0010862	37	37	2	0.203982	1			0.742	GO:0060395|SMAD protein signal transduction,
microtubule organizing center organization	GO:0031023	37	37	2	0.203982	1			0.703
sodium ion transmembrane transport	GO:0035725	37	37	2	0.203982	1			0.861
signal transduction in response to DNA damage	GO:0042770	37	37	2	0.203982	1			0.849
regulation of inflammatory response	GO:0050727	37	37	2	0.203982	1			0.854
regulation of intracellular pH	GO:0051453	37	37	2	0.203982	1			0.827
SMAD protein signal transduction	GO:0060395	37	37	2	0.203982	1			0.743	GO:0010862|positive regulation of pathway-restricted SMAD protein phosphorylation,
DNA replication checkpoint signaling	GO:0000076	10	10	1	0.204649	1			0.641
neural tube closure	GO:0001843	10	10	1	0.204649	1			0.405
regulation of systemic arterial blood pressure	GO:0003073	10	10	1	0.204649	1			0.491
aldehyde dehydrogenase (NAD+) activity	GO:0004029	10	10	1	0.204649	1			0.589	GO:0004030|aldehyde dehydrogenase [NAD(P)+] activity,
aldehyde dehydrogenase [NAD(P)+] activity	GO:0004030	10	10	1	0.204649	1			0.589	GO:0004029|aldehyde dehydrogenase (NAD+) activity,
alpha-adrenergic receptor activity	GO:0004936	11	10	1	0.204649	1			0.551
tetrahydrobiopterin biosynthetic process	GO:0006729	10	10	1	0.204649	1			0.624	GO:0046146|tetrahydrobiopterin metabolic process,
neuron cell-cell adhesion	GO:0007158	10	10	1	0.204649	1			0.569
polyol transmembrane transporter activity	GO:0015166	10	10	1	0.204649	1			0.474
protein oxidation	GO:0018158	10	10	1	0.204649	1			0.505
peptidyl-asparagine modification	GO:0018196	10	10	1	0.204649	1			0.524
transmission of nerve impulse	GO:0019226	10	10	1	0.204649	1			0.606
actin filament-based movement	GO:0030048	10	10	1	0.204649	1			0.59
regulation of type I interferon production	GO:0032479	10	10	1	0.204649	1			0.651
hematopoietic stem cell migration	GO:0035701	11	10	1	0.204649	1			0.471
epithelial cell differentiation involved in kidney development	GO:0035850	10	10	1	0.204649	1			0.616
MKS complex	GO:0036038	10	10	1	0.204649	1			0.229
positive regulation of embryonic development	GO:0040019	10	10	1	0.204649	1			0.661
retinol metabolic process	GO:0042572	10	10	1	0.204649	1			0.526
negative regulation of cysteine-type endopeptidase activity involved in apoptotic process	GO:0043154	10	10	1	0.204649	1			0.657
response to exogenous dsRNA	GO:0043330	10	10	1	0.204649	1			0.521	GO:0043331|response to dsRNA,
response to dsRNA	GO:0043331	10	10	1	0.204649	1			0.521	GO:0043330|response to exogenous dsRNA,
tetrahydrobiopterin metabolic process	GO:0046146	10	10	1	0.204649	1			0.624	GO:0006729|tetrahydrobiopterin biosynthetic process,
positive regulation of muscle cell differentiation	GO:0051149	10	10	1	0.204649	1			0.771	GO:0051155|positive regulation of striated muscle cell differentiation,
positive regulation of striated muscle cell differentiation	GO:0051155	10	10	1	0.204649	1			0.771	GO:0051149|positive regulation of muscle cell differentiation,
establishment of chromosome localization	GO:0051303	10	10	1	0.204649	1			0.654
actin cortical patch localization	GO:0051666	10	10	1	0.204649	1			0.524
phosphatidylinositol monophosphate phosphatase activity	GO:0052744	10	10	1	0.204649	1			0.597
cytidylyltransferase activity	GO:0070567	10	10	1	0.204649	1			0.446
nephric duct morphogenesis	GO:0072178	10	10	1	0.204649	1			0.616
melanocyte migration	GO:0097324	10	10	1	0.204649	1			0.507
receptor diffusion trapping	GO:0098953	10	10	1	0.204649	1			0.745	GO:0099633|protein localization to postsynaptic specialization membrane, GO:0099645|neurotransmitter receptor localization to postsynaptic specialization membrane, GO:0099628|neurotransmitter receptor diffusion trapping, GO:0098970|postsynaptic neurotransmitter receptor diffusion trapping,
postsynaptic neurotransmitter receptor diffusion trapping	GO:0098970	10	10	1	0.204649	1			0.745	GO:0099633|protein localization to postsynaptic specialization membrane, GO:0099645|neurotransmitter receptor localization to postsynaptic specialization membrane, GO:0098953|receptor diffusion trapping, GO:0099628|neurotransmitter receptor diffusion trapping,
neurotransmitter receptor diffusion trapping	GO:0099628	10	10	1	0.204649	1			0.745	GO:0099633|protein localization to postsynaptic specialization membrane, GO:0099645|neurotransmitter receptor localization to postsynaptic specialization membrane, GO:0098953|receptor diffusion trapping, GO:0098970|postsynaptic neurotransmitter receptor diffusion trapping,
protein localization to postsynaptic specialization membrane	GO:0099633	10	10	1	0.204649	1			0.745	GO:0099645|neurotransmitter receptor localization to postsynaptic specialization membrane, GO:0098953|receptor diffusion trapping, GO:0099628|neurotransmitter receptor diffusion trapping, GO:0098970|postsynaptic neurotransmitter receptor diffusion trapping,
neurotransmitter receptor localization to postsynaptic specialization membrane	GO:0099645	10	10	1	0.204649	1			0.745	GO:0099633|protein localization to postsynaptic specialization membrane, GO:0098953|receptor diffusion trapping, GO:0099628|neurotransmitter receptor diffusion trapping, GO:0098970|postsynaptic neurotransmitter receptor diffusion trapping,
cell cycle checkpoint signaling	GO:0000075	69	69	3	0.205344	1			0.899
vacuolar transport	GO:0007034	69	69	3	0.205344	1			0.883
phosphatase regulator activity	GO:0019208	70	69	3	0.205344	1			0.785
regulation of transmembrane transporter activity	GO:0022898	69	69	3	0.205344	1			0.907	GO:0032409|regulation of transporter activity,
regulation of transporter activity	GO:0032409	69	69	3	0.205344	1			0.907	GO:0022898|regulation of transmembrane transporter activity,
calcium channel activity	GO:0005262	104	104	4	0.209889	1			0.95
positive regulation of nervous system development	GO:0051962	104	104	4	0.209889	1			0.992
peptide receptor activity	GO:0001653	177	176	6	0.209954	1			0.926
phosphatidylinositol biosynthetic process	GO:0006661	70	70	3	0.211215	1			0.87
cellular response to abiotic stimulus	GO:0071214	70	70	3	0.211215	1			0.855	GO:0104004|cellular response to environmental stimulus,
ammonium ion metabolic process	GO:0097164	70	70	3	0.211215	1			0.906
cellular response to environmental stimulus	GO:0104004	70	70	3	0.211215	1			0.854	GO:0071214|cellular response to abiotic stimulus,
membrane protein complex	GO:0098796	849	846	23	0.211635	1			0.951
positive regulation of response to biotic stimulus	GO:0002833	38	38	2	0.212299	1			0.845	GO:0045089|positive regulation of innate immune response,
regulation of DNA repair	GO:0006282	38	38	2	0.212299	1			0.85
DNA integrity checkpoint signaling	GO:0031570	38	38	2	0.212299	1			0.853
positive regulation of innate immune response	GO:0045089	38	38	2	0.212299	1			0.845	GO:0002833|positive regulation of response to biotic stimulus,
negative regulation of DNA metabolic process	GO:0051053	38	38	2	0.212299	1			0.859
regulation of pathway-restricted SMAD protein phosphorylation	GO:0060393	38	38	2	0.212299	1			0.744
intracellular protein transmembrane transport	GO:0065002	38	38	2	0.212299	1			0.825	GO:0071806|protein transmembrane transport,
protein transmembrane transport	GO:0071806	38	38	2	0.212299	1			0.825	GO:0065002|intracellular protein transmembrane transport,
nucleosome	GO:0000786	72	71	3	0.217123	1			0.573
negative regulation of neurogenesis	GO:0050768	72	71	3	0.217123	1			0.9
peptide transport	GO:0015833	728	728	20	0.21778	1			0.931
establishment of protein localization	GO:0045184	729	729	20	0.219521	1			0.931
regulation of immune effector process	GO:0002697	39	39	2	0.220648	1			0.903
endomembrane system	GO:0012505	39	39	2	0.220648	1			0.582
melanocyte differentiation	GO:0030318	39	39	2	0.220648	1			0.812
negative regulation of mitotic cell cycle phase transition	GO:1901991	39	39	2	0.220648	1			0.886
signal transduction involved in cellular response to ammonium ion	GO:1903831	40	39	2	0.220648	1			0.812
sensory perception	GO:0007600	333	332	10	0.222227	1			0.91
G2/M transition of mitotic cell cycle	GO:0000086	11	11	1	0.222657	1			0.492	GO:0044839|cell cycle G2/M phase transition,
G protein-coupled nucleotide receptor activity	GO:0001608	11	11	1	0.222657	1			0.33	GO:0045028|G protein-coupled purinergic nucleotide receptor activity,
MyD88-dependent toll-like receptor signaling pathway	GO:0002755	11	11	1	0.222657	1			0.663
L-glutamate transmembrane transporter activity	GO:0005313	11	11	1	0.222657	1			0.678	GO:0015172|acidic amino acid transmembrane transporter activity,
GTP biosynthetic process	GO:0006183	11	11	1	0.222657	1			0.73
gonad development	GO:0008406	11	11	1	0.222657	1			0.541
negative regulation of phosphatase activity	GO:0010923	11	11	1	0.222657	1			0.454
acidic amino acid transmembrane transporter activity	GO:0015172	11	11	1	0.222657	1			0.678	GO:0005313|L-glutamate transmembrane transporter activity,
urea transmembrane transporter activity	GO:0015204	11	11	1	0.222657	1			0.415
glucosidase activity	GO:0015926	11	11	1	0.222657	1			0.295
nuclear matrix	GO:0016363	11	11	1	0.222657	1			0.559
cell differentiation in hindbrain	GO:0021533	12	11	1	0.222657	1			0.547
regulation of microtubule depolymerization	GO:0031114	11	11	1	0.222657	1			0.526
mitochondrial cytochrome c oxidase assembly	GO:0033617	11	11	1	0.222657	1			0.368
cellular response to unfolded protein	GO:0034620	12	11	1	0.222657	1			0.522
negative regulation of protein dephosphorylation	GO:0035308	11	11	1	0.222657	1			0.527
motile cilium assembly	GO:0044458	11	11	1	0.222657	1			0.33
cell cycle G2/M phase transition	GO:0044839	11	11	1	0.222657	1			0.492	GO:0000086|G2/M transition of mitotic cell cycle,
G protein-coupled purinergic nucleotide receptor activity	GO:0045028	11	11	1	0.222657	1			0.33	GO:0001608|G protein-coupled nucleotide receptor activity,
phosphorylated carbohydrate dephosphorylation	GO:0046838	11	11	1	0.222657	1			0.782	GO:0046855|inositol phosphate dephosphorylation, GO:0071545|inositol phosphate catabolic process,
inositol phosphate dephosphorylation	GO:0046855	11	11	1	0.222657	1			0.783	GO:0071545|inositol phosphate catabolic process, GO:0046838|phosphorylated carbohydrate dephosphorylation,
microtubule minus-end binding	GO:0051011	11	11	1	0.222657	1			0.584
ATPase binding	GO:0051117	11	11	1	0.222657	1			0.624
membrane depolarization	GO:0051899	11	11	1	0.222657	1			0.583	GO:0086010|membrane depolarization during action potential,
tube closure	GO:0060606	11	11	1	0.222657	1			0.472
cell differentiation involved in kidney development	GO:0061005	11	11	1	0.222657	1			0.659
inositol phosphate catabolic process	GO:0071545	11	11	1	0.222657	1			0.783	GO:0046855|inositol phosphate dephosphorylation, GO:0046838|phosphorylated carbohydrate dephosphorylation,
membrane depolarization during action potential	GO:0086010	11	11	1	0.222657	1			0.583	GO:0051899|membrane depolarization,
motor neuron migration	GO:0097475	11	11	1	0.222657	1			0.552
neuron projection organization	GO:0106027	11	11	1	0.222657	1			0.74
microtubule end	GO:1990752	11	11	1	0.222657	1			0.616
negative regulation of cysteine-type endopeptidase activity	GO:2000117	11	11	1	0.222657	1			0.657
positive regulation of cell development	GO:0010720	107	107	4	0.224189	1			0.994
catalytic activity, acting on DNA	GO:0140097	183	180	6	0.224351	1			0.99
microtubule	GO:0005874	183	181	6	0.228	1			0.928
axonogenesis	GO:0007409	108	108	4	0.229011	1			0.952
transforming growth factor beta receptor binding	GO:0005160	40	40	2	0.229024	1			0.762
excitatory extracellular ligand-gated ion channel activity	GO:0005231	40	40	2	0.229024	1			0.815
negative regulation of cell growth	GO:0030308	41	40	2	0.229024	1			0.851
regulation of cellular pH	GO:0030641	40	40	2	0.229024	1			0.844
heat shock protein binding	GO:0031072	41	40	2	0.229024	1			0.68
phospholipid dephosphorylation	GO:0046839	40	40	2	0.229024	1			0.764
protein-containing complex assembly	GO:0065003	538	534	15	0.232089	1			0.956
adenylate cyclase-modulating G protein-coupled receptor signaling pathway	GO:0007188	148	145	5	0.232247	1			0.938
regulation of mitotic cell cycle	GO:0007346	261	259	8	0.234764	1			0.92
sodium ion transmembrane transporter activity	GO:0015081	146	146	5	0.236413	1			0.984
ligase activity, forming carbon-nitrogen bonds	GO:0016879	41	41	2	0.23742	1			0.865
lipid homeostasis	GO:0055088	41	41	2	0.23742	1			0.841
exocytosis	GO:0006887	111	110	4	0.238731	1			0.938
spliceosomal complex assembly	GO:0000245	12	12	1	0.240258	1			0.177
aminoacyl-tRNA editing activity	GO:0002161	12	12	1	0.240258	1			0.596
DNA-(apurinic or apyrimidinic site) endonuclease activity	GO:0003906	13	12	1	0.240258	1			0.277
ferroxidase activity	GO:0004322	13	12	1	0.240258	1			0.501	GO:0016724|oxidoreductase activity, acting on metal ions, oxygen as acceptor,
monovalent cation:proton antiporter activity	GO:0005451	12	12	1	0.240258	1			0.596	GO:0051139|metal ion:proton antiporter activity,
DNA strand elongation involved in DNA replication	GO:0006271	12	12	1	0.240258	1			0.698
female gamete generation	GO:0007292	12	12	1	0.240258	1			0.605
respiratory chain complex IV assembly	GO:0008535	12	12	1	0.240258	1			0.402
carnitine metabolic process	GO:0009437	12	12	1	0.240258	1			0.64
basal plasma membrane	GO:0009925	12	12	1	0.240258	1			0.36
bicarbonate transport	GO:0015701	12	12	1	0.240258	1			0.42
oxidoreductase activity, acting on metal ions, oxygen as acceptor	GO:0016724	13	12	1	0.240258	1			0.501	GO:0004322|ferroxidase activity,
cAMP binding	GO:0030552	12	12	1	0.240258	1			0.314
negative regulation of protein ubiquitination	GO:0031397	12	12	1	0.240258	1			0.639
positive regulation of nervous system process	GO:0031646	12	12	1	0.240258	1			0.728
anterior/posterior axon guidance	GO:0033564	12	12	1	0.240258	1			0.679
protein folding chaperone	GO:0044183	13	12	1	0.240258	1			0.514
cellular carbohydrate catabolic process	GO:0044275	13	12	1	0.240258	1			0.719
mitotic G2/M transition checkpoint	GO:0044818	12	12	1	0.240258	1			0.686
camera-type eye morphogenesis	GO:0048593	12	12	1	0.240258	1			0.6
metal ion:proton antiporter activity	GO:0051139	12	12	1	0.240258	1			0.596	GO:0005451|monovalent cation:proton antiporter activity,
negative regulation of response to DNA damage stimulus	GO:2001021	12	12	1	0.240258	1			0.67
pronephros development	GO:0048793	75	75	3	0.241071	1			0.877
regulation of mitotic cell cycle phase transition	GO:1901990	75	75	3	0.241071	1			0.907
G protein-coupled receptor signaling pathway, coupled to cyclic nucleotide second messenger	GO:0007187	189	185	6	0.242781	1			0.927
epithelial cell differentiation	GO:0030855	111	111	4	0.243626	1			0.994
amide transport	GO:0042886	743	743	20	0.244542	1			0.932
glycerolipid metabolic process	GO:0046486	187	186	6	0.24652	1			0.97
transmembrane receptor protein tyrosine kinase activity	GO:0004714	77	76	3	0.247126	1			0.873
DNA packaging complex	GO:0044815	77	76	3	0.247126	1			0.643
negative regulation of nervous system development	GO:0051961	77	76	3	0.247126	1			0.902
supramolecular complex	GO:0099080	425	421	12	0.248036	1			0.932
protein complex oligomerization	GO:0051259	113	112	4	0.248545	1			0.935
chromatin binding	GO:0003682	231	226	7	0.25276	1			0.949
regulation of cation transmembrane transport	GO:1904062	77	77	3	0.253205	1			0.908
transcription by RNA polymerase II	GO:0006366	43	43	2	0.254253	1			0.766
protein N-linked glycosylation	GO:0006487	43	43	2	0.254253	1			0.76
regulation of pH	GO:0006885	43	43	2	0.254253	1			0.85
negative regulation of neuron projection development	GO:0010977	44	43	2	0.254253	1			0.877
clathrin binding	GO:0030276	44	43	2	0.254253	1			0.84
neurotransmitter metabolic process	GO:0042133	43	43	2	0.254253	1			0.902
inositol phosphate metabolic process	GO:0043647	43	43	2	0.254253	1			0.852
positive regulation of angiogenesis	GO:0045766	43	43	2	0.254253	1			0.856
phosphatidylinositol phosphate biosynthetic process	GO:0046854	43	43	2	0.254253	1			0.795
neuropeptide Y receptor activity	GO:0004983	13	13	1	0.257461	1			0.0127
calcium channel regulator activity	GO:0005246	13	13	1	0.257461	1			0.428
manganese ion transport	GO:0006828	13	13	1	0.257461	1			0.456
centriole replication	GO:0007099	13	13	1	0.257461	1			0.478	GO:0098534|centriole assembly,
neurotransmitter secretion	GO:0007269	13	13	1	0.257461	1			0.505
ferric iron binding	GO:0008199	14	13	1	0.257461	1			0.551
store-operated calcium channel activity	GO:0015279	13	13	1	0.257461	1			0.397
neuronal action potential	GO:0019228	13	13	1	0.257461	1			0.609
adrenal gland development	GO:0030325	13	13	1	0.257461	1			0.702
lipid phosphatase activity	GO:0042577	13	13	1	0.257461	1			0.208
positive regulation of vasoconstriction	GO:0045907	14	13	1	0.257461	1			0.688
ephrin receptor binding	GO:0046875	13	13	1	0.257461	1			0.145
chromosome localization	GO:0050000	13	13	1	0.257461	1			0.716
inositol phosphate phosphatase activity	GO:0052745	13	13	1	0.257461	1			0.707
regulation of neural retina development	GO:0061074	13	13	1	0.257461	1			0.569
hepatocyte differentiation	GO:0070365	13	13	1	0.257461	1			0.746
nBAF complex	GO:0071565	13	13	1	0.257461	1			0.317
mitotic spindle assembly	GO:0090307	13	13	1	0.257461	1			0.568
regulation of DNA-dependent DNA replication	GO:0090329	13	13	1	0.257461	1			0.779
centriole assembly	GO:0098534	13	13	1	0.257461	1			0.478	GO:0007099|centriole replication,
negative regulation of protein modification by small protein conjugation or removal	GO:1903321	13	13	1	0.257461	1			0.645
microtubule binding	GO:0008017	191	189	6	0.257835	1			0.926
steroid hormone receptor activity	GO:0003707	78	78	3	0.259305	1			0.932
sodium ion transport	GO:0006814	78	78	3	0.259305	1			0.89
negative regulation of cell projection organization	GO:0031345	45	44	2	0.262681	1			0.879
negative regulation of growth	GO:0045926	45	44	2	0.262681	1			0.862
regulation of regulated secretory pathway	GO:1903305	45	44	2	0.262681	1			0.881
regulation of multicellular organismal development	GO:2000026	674	671	18	0.263417	1			0.993
establishment of organelle localization	GO:0051656	117	115	4	0.263422	1			0.996
DNA-binding transcription factor activity, RNA polymerase II-specific	GO:0000981	472	468	13	0.264672	1			0.914
negative regulation of cell development	GO:0010721	80	79	3	0.265424	1			0.905
rhythmic process	GO:0048511	79	79	3	0.265424	1			0.932
G protein-coupled receptor activity	GO:0004930	809	796	21	0.266406	1			0.91
membrane lipid metabolic process	GO:0006643	116	116	4	0.268419	1			0.98
phosphatidylinositol metabolic process	GO:0046488	116	116	4	0.268419	1			0.96
sensory organ development	GO:0007423	194	192	6	0.269286	1			0.967
voltage-gated calcium channel activity	GO:0005245	45	45	2	0.27111	1			0.778
hindbrain development	GO:0030902	45	45	2	0.27111	1			0.864
negative regulation of cell cycle phase transition	GO:1901988	80	80	3	0.27156	1			0.904
cilium or flagellum-dependent cell motility	GO:0001539	15	14	1	0.274275	1			0.541	GO:0060285|cilium-dependent cell motility,
calcium:sodium antiporter activity	GO:0005432	14	14	1	0.274275	1			0.38
DNA alkylation	GO:0006305	14	14	1	0.274275	1			0.646	GO:0006306|DNA methylation,
DNA methylation	GO:0006306	14	14	1	0.274275	1			0.646	GO:0006305|DNA alkylation,
glycoprotein catabolic process	GO:0006516	14	14	1	0.274275	1			0.16
amino-acid betaine metabolic process	GO:0006577	14	14	1	0.274275	1			0.675
gamma-aminobutyric acid signaling pathway	GO:0007214	14	14	1	0.274275	1			0.677
NADH dehydrogenase (ubiquinone) activity	GO:0008137	14	14	1	0.274275	1			0.512	GO:0050136|NADH dehydrogenase (quinone) activity,
mechanosensitive ion channel activity	GO:0008381	14	14	1	0.274275	1			0.387
photoperiodism	GO:0009648	14	14	1	0.274275	1			0.365
protein-hormone receptor activity	GO:0016500	14	14	1	0.274275	1			0.595
DNA strand elongation	GO:0022616	14	14	1	0.274275	1			0.726
cGMP binding	GO:0030553	14	14	1	0.274275	1			0.541
medial fin morphogenesis	GO:0035141	14	14	1	0.274275	1			0.72
alpha-(1->3)-fucosyltransferase activity	GO:0046920	14	14	1	0.274275	1			0.094
Set1C/COMPASS complex	GO:0048188	14	14	1	0.274275	1			0.241
neuron fate commitment	GO:0048663	14	14	1	0.274275	1			0.673
NADH dehydrogenase (quinone) activity	GO:0050136	14	14	1	0.274275	1			0.512	GO:0008137|NADH dehydrogenase (ubiquinone) activity,
regulation of DNA binding	GO:0051101	14	14	1	0.274275	1			0.707
regulation of meiotic cell cycle	GO:0051445	14	14	1	0.274275	1			0.766
cilium-dependent cell motility	GO:0060285	15	14	1	0.274275	1			0.541	GO:0001539|cilium or flagellum-dependent cell motility,
positive regulation of dendritic spine development	GO:0060999	14	14	1	0.274275	1			0.755
regulation of protein tyrosine kinase activity	GO:0061097	14	14	1	0.274275	1			0.692
inositol 1,4,5 trisphosphate binding	GO:0070679	14	14	1	0.274275	1			0.5
regulation of retina development in camera-type eye	GO:1902866	14	14	1	0.274275	1			0.602
endocytosis	GO:0006897	156	155	5	0.27475	1			0.953
protein import	GO:0017038	81	81	3	0.277711	1			0.876
nucleosome organization	GO:0034728	81	81	3	0.277711	1			0.933
regulation of cell morphogenesis involved in differentiation	GO:0010769	119	118	4	0.278461	1			0.993
centriole	GO:0005814	46	46	2	0.279535	1			0.784
phospholipase C-activating G protein-coupled receptor signaling pathway	GO:0007200	47	46	2	0.279535	1			0.796
cellular carbohydrate biosynthetic process	GO:0034637	46	46	2	0.279535	1			0.874
exocytic process	GO:0140029	46	46	2	0.279535	1			0.779
double-stranded DNA binding	GO:0003690	601	597	16	0.280175	1			0.925
organic hydroxy compound metabolic process	GO:1901615	196	195	6	0.28086	1			0.996
intracellular transport	GO:0046907	809	805	21	0.283186	1			0.936
peptide binding	GO:0042277	119	119	4	0.283505	1			0.936
response to metal ion	GO:0010038	84	82	3	0.283876	1			0.891
cellular response to stimulus	GO:0051716	937	931	24	0.285173	1			0.977
early endosome	GO:0005769	47	47	2	0.287953	1			0.714
tube formation	GO:0035148	47	47	2	0.287953	1			0.864
sensory organ morphogenesis	GO:0090596	47	47	2	0.287953	1			0.874
regulation of cell cycle process	GO:0010564	197	197	6	0.288637	1			0.991
neural tube formation	GO:0001841	15	15	1	0.290709	1			0.604
regulation of heart rate	GO:0002027	16	15	1	0.290709	1			0.706
NAD(P)H dehydrogenase (quinone) activity	GO:0003955	15	15	1	0.290709	1			0.51
alpha-mannosidase activity	GO:0004559	15	15	1	0.290709	1			0.433
glucose transmembrane transporter activity	GO:0005355	15	15	1	0.290709	1			0.534	GO:0015149|hexose transmembrane transporter activity,
water transmembrane transporter activity	GO:0005372	15	15	1	0.290709	1			0.491
glycogen biosynthetic process	GO:0005978	15	15	1	0.290709	1			0.677	GO:0009250|glucan biosynthetic process,
smooth muscle contraction	GO:0006939	15	15	1	0.290709	1			0.67
mitotic spindle assembly checkpoint signaling	GO:0007094	15	15	1	0.290709	1			0.789	GO:0071174|mitotic spindle checkpoint signaling, GO:0031577|spindle checkpoint signaling, GO:0045841|negative regulation of mitotic metaphase/anaphase transition, GO:0071173|spindle assembly checkpoint signaling,
nuclear migration	GO:0007097	16	15	1	0.290709	1			0.686	GO:0051647|nucleus localization,
larval locomotory behavior	GO:0008345	15	15	1	0.290709	1			0.32	GO:0030537|larval behavior,
glucan biosynthetic process	GO:0009250	15	15	1	0.290709	1			0.677	GO:0005978|glycogen biosynthetic process,
regulation of phosphatase activity	GO:0010921	15	15	1	0.290709	1			0.554
hexose transmembrane transporter activity	GO:0015149	15	15	1	0.290709	1			0.534	GO:0005355|glucose transmembrane transporter activity,
potassium ion antiporter activity	GO:0022821	15	15	1	0.290709	1			0.632
signaling receptor complex adaptor activity	GO:0030159	15	15	1	0.290709	1			0.766
fructose 1,6-bisphosphate metabolic process	GO:0030388	15	15	1	0.290709	1			0.736
larval behavior	GO:0030537	15	15	1	0.290709	1			0.321	GO:0008345|larval locomotory behavior,
spindle checkpoint signaling	GO:0031577	15	15	1	0.290709	1			0.79	GO:0007094|mitotic spindle assembly checkpoint signaling, GO:0071174|mitotic spindle checkpoint signaling, GO:0045841|negative regulation of mitotic metaphase/anaphase transition, GO:0071173|spindle assembly checkpoint signaling,
determination of pancreatic left/right asymmetry	GO:0035469	15	15	1	0.290709	1			0.608
wound healing	GO:0042060	16	15	1	0.290709	1			0.628
cellular component maintenance	GO:0043954	15	15	1	0.290709	1			0.709
negative regulation of mitotic metaphase/anaphase transition	GO:0045841	15	15	1	0.290709	1			0.789	GO:0007094|mitotic spindle assembly checkpoint signaling, GO:0071174|mitotic spindle checkpoint signaling, GO:0031577|spindle checkpoint signaling, GO:0071173|spindle assembly checkpoint signaling,
GTP metabolic process	GO:0046039	15	15	1	0.290709	1			0.808
ceramide catabolic process	GO:0046514	15	15	1	0.290709	1			0.74
tetrahydrofolate metabolic process	GO:0046653	15	15	1	0.290709	1			0.804
determination of dorsal identity	GO:0048263	15	15	1	0.290709	1			0.579
regulation of insulin secretion	GO:0050796	15	15	1	0.290709	1			0.719
neuromuscular process	GO:0050905	15	15	1	0.290709	1			0.713
nucleus localization	GO:0051647	16	15	1	0.290709	1			0.686	GO:0007097|nuclear migration,
camera-type eye photoreceptor cell differentiation	GO:0060219	15	15	1	0.290709	1			0.537
spindle assembly checkpoint signaling	GO:0071173	15	15	1	0.290709	1			0.789	GO:0007094|mitotic spindle assembly checkpoint signaling, GO:0071174|mitotic spindle checkpoint signaling, GO:0031577|spindle checkpoint signaling, GO:0045841|negative regulation of mitotic metaphase/anaphase transition,
mitotic spindle checkpoint signaling	GO:0071174	15	15	1	0.290709	1			0.789	GO:0007094|mitotic spindle assembly checkpoint signaling, GO:0031577|spindle checkpoint signaling, GO:0045841|negative regulation of mitotic metaphase/anaphase transition, GO:0071173|spindle assembly checkpoint signaling,
cell-cell adhesion mediator activity	GO:0098632	15	15	1	0.290709	1			0.279
establishment of protein localization to organelle	GO:0072594	159	159	5	0.292191	1			0.986
nucleotidyltransferase activity	GO:0016779	121	121	4	0.293632	1			0.965
G protein-coupled receptor signaling pathway	GO:0007186	992	978	25	0.294231	1			0.911
regulated exocytosis	GO:0045055	49	48	2	0.29636	1			0.819
positive regulation of cell projection organization	GO:0031346	85	85	3	0.30243	1			0.904
regulation of cell cycle phase transition	GO:1901987	123	123	4	0.303805	1			0.995
nuclear receptor activity	GO:0004879	49	49	2	0.304752	1			0.805
regulation of cell cycle	GO:0051726	446	444	12	0.306683	1			0.925
NAD+ kinase activity	GO:0003951	16	16	1	0.306771	1			0.485
voltage-gated sodium channel activity	GO:0005248	16	16	1	0.306771	1			0.684
retinoid binding	GO:0005501	16	16	1	0.306771	1			0.625	GO:0019840|isoprenoid binding,
polyamine metabolic process	GO:0006595	16	16	1	0.306771	1			0.729
mannosidase activity	GO:0015923	16	16	1	0.306771	1			0.437
oxidoreductase activity, acting on NAD(P)H, quinone or similar compound as acceptor	GO:0016655	16	16	1	0.306771	1			0.518
peptidyl-glutamic acid modification	GO:0018200	16	16	1	0.306771	1			0.644
carbohydrate phosphatase activity	GO:0019203	16	16	1	0.306771	1			0.705	GO:0050308|sugar-phosphatase activity,
isoprenoid binding	GO:0019840	16	16	1	0.306771	1			0.625	GO:0005501|retinoid binding,
wide pore channel activity	GO:0022829	17	16	1	0.306771	1			0.419
adult behavior	GO:0030534	16	16	1	0.306771	1			0.777
phosphatidylcholine binding	GO:0031210	16	16	1	0.306771	1			0.565
negative regulation of sister chromatid segregation	GO:0033046	16	16	1	0.306771	1			0.795	GO:2000816|negative regulation of mitotic sister chromatid separation, GO:0033048|negative regulation of mitotic sister chromatid segregation,
negative regulation of mitotic sister chromatid segregation	GO:0033048	16	16	1	0.306771	1			0.795	GO:0033046|negative regulation of sister chromatid segregation, GO:2000816|negative regulation of mitotic sister chromatid separation,
pteridine-containing compound biosynthetic process	GO:0042559	16	16	1	0.306771	1			0.753
polyol catabolic process	GO:0046174	17	16	1	0.306771	1			0.818
acyl-CoA hydrolase activity	GO:0047617	16	16	1	0.306771	1			0.386
ephrin receptor signaling pathway	GO:0048013	16	16	1	0.306771	1			0.248
nucleoside monophosphate kinase activity	GO:0050145	16	16	1	0.306771	1			0.673
sugar-phosphatase activity	GO:0050308	16	16	1	0.306771	1			0.705	GO:0019203|carbohydrate phosphatase activity,
protein stabilization	GO:0050821	16	16	1	0.306771	1			0.617
phospholipase C-activating dopamine receptor signaling pathway	GO:0060158	16	16	1	0.306771	1			0.56
protein localization to lysosome	GO:0061462	16	16	1	0.306771	1			0.759
protein localization to postsynapse	GO:0062237	16	16	1	0.306771	1			0.84	GO:1903539|protein localization to postsynaptic membrane,
SAGA-type complex	GO:0070461	16	16	1	0.306771	1			0.569
cell adhesion mediator activity	GO:0098631	16	16	1	0.306771	1			0.307
positive regulation of dendrite development	GO:1900006	16	16	1	0.306771	1			0.752
guanosine-containing compound biosynthetic process	GO:1901070	16	16	1	0.306771	1			0.819
positive regulation of mitotic cell cycle phase transition	GO:1901992	16	16	1	0.306771	1			0.814
negative regulation of metaphase/anaphase transition of cell cycle	GO:1902100	16	16	1	0.306771	1			0.81
protein localization to postsynaptic membrane	GO:1903539	16	16	1	0.306771	1			0.84	GO:0062237|protein localization to postsynapse,
negative regulation of mitotic sister chromatid separation	GO:2000816	16	16	1	0.306771	1			0.795	GO:0033046|negative regulation of sister chromatid segregation, GO:0033048|negative regulation of mitotic sister chromatid segregation,
cell-cell junction assembly	GO:0007043	51	50	2	0.313124	1			0.764
neuropeptide receptor activity	GO:0008188	50	50	2	0.313124	1			0.639
glutamine family amino acid metabolic process	GO:0009064	50	50	2	0.313124	1			0.898
neuron projection development	GO:0031175	125	125	4	0.314015	1			0.95
cytokine receptor activity	GO:0004896	88	87	3	0.314832	1			0.731
immune receptor activity	GO:0140375	89	88	3	0.321038	1			0.731
protein targeting to membrane	GO:0006612	51	51	2	0.321475	1			0.82
syntaxin binding	GO:0019905	52	51	2	0.321475	1			0.767
ubiquitin-dependent ERAD pathway	GO:0030433	52	51	2	0.321475	1			0.803
BMP signaling pathway	GO:0030509	51	51	2	0.321475	1			0.844
regulation of protein secretion	GO:0050708	51	51	2	0.321475	1			0.901
ligand-activated transcription factor activity	GO:0098531	51	51	2	0.321475	1			0.802
regulation of localization	GO:0032879	746	741	19	0.321605	1			0.988
mannosyltransferase activity	GO:0000030	17	17	1	0.32247	1			0.565
voltage-gated sodium channel complex	GO:0001518	17	17	1	0.32247	1			0.698
endoderm formation	GO:0001706	17	17	1	0.32247	1			0.695
embryonic epithelial tube formation	GO:0001838	17	17	1	0.32247	1			0.671
adaptive immune response	GO:0002250	17	17	1	0.32247	1			0.554
double-strand break repair via nonhomologous end joining	GO:0006303	17	17	1	0.32247	1			0.687
protein export from nucleus	GO:0006611	17	17	1	0.32247	1			0.549
protein targeting to vacuole	GO:0006623	17	17	1	0.32247	1			0.678
monosaccharide transmembrane transporter activity	GO:0015145	17	17	1	0.32247	1			0.616
calcium:cation antiporter activity	GO:0015368	17	17	1	0.32247	1			0.513
dendrite development	GO:0016358	17	17	1	0.32247	1			0.495
regulation of epithelial cell differentiation	GO:0030856	17	17	1	0.32247	1			0.711
positive regulation of histone modification	GO:0031058	17	17	1	0.32247	1			0.818
axoneme assembly	GO:0035082	17	17	1	0.32247	1			0.566
negative regulation of dephosphorylation	GO:0035305	17	17	1	0.32247	1			0.595
cellular response to topologically incorrect protein	GO:0035967	18	17	1	0.32247	1			0.645
regulation of striated muscle cell differentiation	GO:0051153	17	17	1	0.32247	1			0.82
negative regulation of chromosome segregation	GO:0051985	17	17	1	0.32247	1			0.811	GO:1905819|negative regulation of chromosome separation,
regulation of postsynaptic membrane potential	GO:0060078	17	17	1	0.32247	1			0.761
regulation of dendritic spine development	GO:0060998	17	17	1	0.32247	1			0.753
closure of optic fissure	GO:0061386	17	17	1	0.32247	1			0.687
negative regulation of chromosome separation	GO:1905819	17	17	1	0.32247	1			0.811	GO:0051985|negative regulation of chromosome segregation,
cytoplasmic vesicle	GO:0031410	452	450	12	0.322568	1			0.943	GO:0097708|intracellular vesicle,
intracellular vesicle	GO:0097708	452	450	12	0.322568	1			0.943	GO:0031410|cytoplasmic vesicle,
metallopeptidase activity	GO:0008237	168	166	5	0.323133	1			0.752
somitogenesis	GO:0001756	91	89	3	0.327244	1			0.9
transcription corepressor activity	GO:0003714	89	89	3	0.327244	1			0.758
negative regulation of cell differentiation	GO:0045596	129	128	4	0.329384	1			0.998
neurotransmitter transport	GO:0006836	52	52	2	0.3298	1			0.885
regulation of cell division	GO:0051302	52	52	2	0.3298	1			0.849
negative regulation of chromosome organization	GO:2001251	52	52	2	0.3298	1			0.894
neural crest cell migration	GO:0001755	91	90	3	0.33345	1			0.904
regulation of defense response	GO:0031347	90	90	3	0.33345	1			0.907
cellular carbohydrate metabolic process	GO:0044262	91	90	3	0.33345	1			0.908
regulation of mRNA processing	GO:0050684	91	90	3	0.33345	1			0.778
unfolded protein binding	GO:0051082	91	90	3	0.33345	1			0.795
mitochondrial RNA metabolic process	GO:0000959	18	18	1	0.337814	1			0.703
phosphatidylinositol-4,5-bisphosphate binding	GO:0005546	18	18	1	0.337814	1			0.642
peroxisomal membrane	GO:0005778	18	18	1	0.337814	1			0.654	GO:0031903|microbody membrane,
folic acid-containing compound metabolic process	GO:0006760	18	18	1	0.337814	1			0.811
phosphatidate phosphatase activity	GO:0008195	18	18	1	0.337814	1			0.175
negative regulation of G2/M transition of mitotic cell cycle	GO:0010972	18	18	1	0.337814	1			0.746
positive regulation of phosphatidylinositol 3-kinase signaling	GO:0014068	18	18	1	0.337814	1			0.731
bicarbonate transmembrane transporter activity	GO:0015106	18	18	1	0.337814	1			0.688
solute:proton antiporter activity	GO:0015299	18	18	1	0.337814	1			0.636
CoA hydrolase activity	GO:0016289	18	18	1	0.337814	1			0.476
oxidoreductase activity, acting on the CH-NH2 group of donors, oxygen as acceptor	GO:0016641	18	18	1	0.337814	1			0.703
hypothalamus development	GO:0021854	18	18	1	0.337814	1			0.588
regulation of nervous system process	GO:0031644	19	18	1	0.337814	1			0.811
microbody membrane	GO:0031903	18	18	1	0.337814	1			0.653	GO:0005778|peroxisomal membrane,
steroid dehydrogenase activity, acting on the CH-OH group of donors, NAD or NADP as acceptor	GO:0033764	18	18	1	0.337814	1			0.585
regulation of protein dephosphorylation	GO:0035304	18	18	1	0.337814	1			0.693
MLL1/2 complex	GO:0044665	18	18	1	0.337814	1			0.53	GO:0071339|MLL1 complex,
regulation of synapse structure or activity	GO:0050803	18	18	1	0.337814	1			0.741
sugar transmembrane transporter activity	GO:0051119	18	18	1	0.337814	1			0.607
spindle midzone	GO:0051233	18	18	1	0.337814	1			0.771
MLL1 complex	GO:0071339	18	18	1	0.337814	1			0.53	GO:0044665|MLL1/2 complex,
regulation of peptide hormone secretion	GO:0090276	19	18	1	0.337814	1			0.763
positive regulation of cell cycle phase transition	GO:1901989	18	18	1	0.337814	1			0.822
positive regulation of blood circulation	GO:1903524	19	18	1	0.337814	1			0.778
chromatin DNA binding	GO:0031490	56	53	2	0.338096	1			0.737
regulation of innate immune response	GO:0045088	53	53	2	0.338096	1			0.889
regulation of DNA metabolic process	GO:0051052	91	91	3	0.339653	1			0.906
response to radiation	GO:0009314	171	171	5	0.345454	1			0.954
regulation of peptide secretion	GO:0002791	55	54	2	0.346361	1			0.903
microtubule cytoskeleton	GO:0015630	54	54	2	0.346361	1			0.388
hormone metabolic process	GO:0042445	54	54	2	0.346361	1			0.896
positive regulation of transmembrane receptor protein serine/threonine kinase signaling pathway	GO:0090100	54	54	2	0.346361	1			0.824
regulation of multicellular organismal process	GO:0051239	887	880	22	0.346764	1			0.995
DNA metabolic process	GO:0006259	380	377	10	0.350147	1			0.983
regulation of neurotransmitter levels	GO:0001505	93	93	3	0.352046	1			0.908
acetyltransferase activity	GO:0016407	94	93	3	0.352046	1			0.971
glycerophospholipid biosynthetic process	GO:0046474	93	93	3	0.352046	1			0.969
cell-cell junction	GO:0005911	256	254	7	0.352765	1			0.918	GO:0070161|anchoring junction,
anchoring junction	GO:0070161	256	254	7	0.352765	1			0.918	GO:0005911|cell-cell junction,
establishment of mitotic spindle orientation	GO:0000132	19	19	1	0.352812	1			0.827
positive regulation of immune effector process	GO:0002699	19	19	1	0.352812	1			0.879
NADH dehydrogenase activity	GO:0003954	19	19	1	0.352812	1			0.632
calcium activated cation channel activity	GO:0005227	19	19	1	0.352812	1			0.489
collagen binding	GO:0005518	19	19	1	0.352812	1			0.325
mRNA splice site selection	GO:0006376	19	19	1	0.352812	1			0.367
one-carbon metabolic process	GO:0006730	19	19	1	0.352812	1			0.714
response to unfolded protein	GO:0006986	20	19	1	0.352812	1			0.599
centrosome cycle	GO:0007098	19	19	1	0.352812	1			0.386
ferrous iron binding	GO:0008198	20	19	1	0.352812	1			0.722
regulation of phosphatidylinositol 3-kinase signaling	GO:0014066	19	19	1	0.352812	1			0.729
solute:proton symporter activity	GO:0015295	19	19	1	0.352812	1			0.693
iron-sulfur cluster assembly	GO:0016226	19	19	1	0.352812	1			0.532	GO:0031163|metallo-sulfur cluster assembly,
oxidoreductase activity, acting on metal ions	GO:0016722	20	19	1	0.352812	1			0.689
central nervous system projection neuron axonogenesis	GO:0021952	19	19	1	0.352812	1			0.592
actin cortical patch	GO:0030479	19	19	1	0.352812	1			0.723	GO:0061645|endocytic patch,
metallo-sulfur cluster assembly	GO:0031163	19	19	1	0.352812	1			0.532	GO:0016226|iron-sulfur cluster assembly,
response to nicotine	GO:0035094	19	19	1	0.352812	1			0.621
glycerolipid catabolic process	GO:0046503	19	19	1	0.352812	1			0.734
regulation of behavior	GO:0050795	20	19	1	0.352812	1			0.755
misfolded protein binding	GO:0051787	20	19	1	0.352812	1			0.602
endocytic patch	GO:0061645	19	19	1	0.352812	1			0.723	GO:0030479|actin cortical patch,
DNA repair complex	GO:1990391	19	19	1	0.352812	1			0.742
negative regulation of nucleobase-containing compound metabolic process	GO:0045934	463	462	12	0.354861	1			0.94
transcription cis-regulatory region binding	GO:0000976	508	504	13	0.355168	1			0.92
transmembrane receptor protein kinase activity	GO:0019199	95	94	3	0.358233	1			0.969
cellular monovalent inorganic cation homeostasis	GO:0030004	56	56	2	0.362785	1			0.886
microtubule organizing center	GO:0005815	257	257	7	0.363799	1			0.936
adenylate cyclase-activating G protein-coupled receptor signaling pathway	GO:0007189	97	95	3	0.364412	1			0.941
locomotory behavior	GO:0007626	96	95	3	0.364412	1			0.936
phosphoric diester hydrolase activity	GO:0008081	95	95	3	0.364412	1			0.926
segmentation	GO:0035282	97	95	3	0.364412	1			0.987
protein-DNA complex assembly	GO:0065004	95	95	3	0.364412	1			0.952
cytoskeleton organization	GO:0007010	597	593	15	0.367124	1			0.931
purinergic nucleotide receptor activity	GO:0001614	20	20	1	0.36747	1			0.646	GO:0016502|nucleotide receptor activity,
fibroblast growth factor receptor binding	GO:0005104	20	20	1	0.36747	1			0.464
triglyceride metabolic process	GO:0006641	21	20	1	0.36747	1			0.77
fucosyltransferase activity	GO:0008417	20	20	1	0.36747	1			0.359
aromatic amino acid family catabolic process	GO:0009074	20	20	1	0.36747	1			0.838
nucleotide receptor activity	GO:0016502	20	20	1	0.36747	1			0.646	GO:0001614|purinergic nucleotide receptor activity,
SWI/SNF complex	GO:0016514	20	20	1	0.36747	1			0.437
nucleosome positioning	GO:0016584	20	20	1	0.36747	1			0.638
collagen catabolic process	GO:0030574	20	20	1	0.36747	1			0.233
actin cytoskeleton reorganization	GO:0031532	20	20	1	0.36747	1			0.42
fucosylation	GO:0036065	20	20	1	0.36747	1			0.398
neuropeptide binding	GO:0042923	20	20	1	0.36747	1			0.269
negative regulation of mitotic nuclear division	GO:0045839	20	20	1	0.36747	1			0.809
regulation of muscle cell differentiation	GO:0051147	20	20	1	0.36747	1			0.847
neurotransmitter receptor internalization	GO:0099590	20	20	1	0.36747	1			0.8
positive regulation of chromatin organization	GO:1905269	20	20	1	0.36747	1			0.849
negative regulation of cellular component organization	GO:0051129	178	176	5	0.367866	1			0.996
extracellular space	GO:0005615	729	721	18	0.369046	1			0.915
regulation of cell growth	GO:0001558	97	96	3	0.370581	1			0.994
cAMP-mediated signaling	GO:0019933	98	96	3	0.370581	1			0.941
protein-DNA complex	GO:0032993	97	96	3	0.370581	1			0.805
protein homooligomerization	GO:0051260	97	96	3	0.370581	1			0.931
regulation of response to biotic stimulus	GO:0002831	57	57	2	0.370938	1			0.893
G protein-coupled serotonin receptor activity	GO:0004993	59	57	2	0.370938	1			0.663	GO:0099589|serotonin receptor activity,
peroxisome	GO:0005777	57	57	2	0.370938	1			0.871
protein localization to plasma membrane	GO:0072659	57	57	2	0.370938	1			0.778
serotonin receptor activity	GO:0099589	59	57	2	0.370938	1			0.663	GO:0004993|G protein-coupled serotonin receptor activity,
transmembrane receptor protein tyrosine kinase signaling pathway	GO:0007169	221	219	6	0.376305	1			0.951
DNA-binding transcription factor activity	GO:0003700	903	895	22	0.376345	1			0.912
activation of protein kinase activity	GO:0032147	97	97	3	0.376738	1			0.924
protein maturation	GO:0051604	97	97	3	0.376738	1			0.942
proteasome complex	GO:0000502	58	58	2	0.37905	1			0.725
fin morphogenesis	GO:0033334	59	58	2	0.37905	1			0.875
ERAD pathway	GO:0036503	59	58	2	0.37905	1			0.827
alpha-amino acid biosynthetic process	GO:1901607	59	58	2	0.37905	1			0.903
cellular lipid metabolic process	GO:0044255	472	471	12	0.379417	1			0.973
cellular response to stress	GO:0033554	603	599	15	0.381686	1			0.975
action potential	GO:0001508	21	21	1	0.381796	1			0.733
eye photoreceptor cell differentiation	GO:0001754	21	21	1	0.381796	1			0.694
regulation of striated muscle tissue development	GO:0016202	22	21	1	0.381796	1			0.842
cytochrome complex assembly	GO:0017004	21	21	1	0.381796	1			0.684
endocytic vesicle	GO:0030139	21	21	1	0.381796	1			0.656
endosome transport via multivesicular body sorting pathway	GO:0032509	21	21	1	0.381796	1			0.673	GO:0071985|multivesicular body sorting pathway,
phosphatidylinositol bisphosphate phosphatase activity	GO:0034593	21	21	1	0.381796	1			0.765
hair cell differentiation	GO:0035315	21	21	1	0.381796	1			0.754
multicellular organismal signaling	GO:0035637	21	21	1	0.381796	1			0.788
P granule	GO:0043186	21	21	1	0.381796	1			0.615
1-phosphatidylinositol-3-kinase regulator activity	GO:0046935	21	21	1	0.381796	1			0.625
reproductive structure development	GO:0048608	21	21	1	0.381796	1			0.751
establishment of spindle orientation	GO:0051294	21	21	1	0.381796	1			0.842
chromosome organization involved in meiotic cell cycle	GO:0070192	21	21	1	0.381796	1			0.79
multivesicular body sorting pathway	GO:0071985	21	21	1	0.381796	1			0.673	GO:0032509|endosome transport via multivesicular body sorting pathway,
kidney epithelium development	GO:0072073	21	21	1	0.381796	1			0.839
guanosine-containing compound metabolic process	GO:1901068	21	21	1	0.381796	1			0.862
negative regulation of cell cycle G2/M phase transition	GO:1902750	21	21	1	0.381796	1			0.773
RNA polymerase II transcription regulator complex	GO:0090575	98	98	3	0.382883	1			0.947
small molecule biosynthetic process	GO:0044283	305	304	8	0.383167	1			0.999
cellular response to chemical stimulus	GO:0070887	349	346	9	0.383455	1			0.984
Golgi organization	GO:0007030	59	59	2	0.387117	1			0.739
response to temperature stimulus	GO:0009266	60	59	2	0.387117	1			0.858
SNARE binding	GO:0000149	100	99	3	0.389015	1			0.941
vesicle	GO:0031982	477	475	12	0.390394	1			0.943
toll-like receptor signaling pathway	GO:0002224	22	22	1	0.395799	1			0.721
metallocarboxypeptidase activity	GO:0004181	22	22	1	0.395799	1			0.333
calcium-dependent cysteine-type endopeptidase activity	GO:0004198	22	22	1	0.395799	1			0.0188
basement membrane	GO:0005604	22	22	1	0.395799	1			0.508
lipid droplet	GO:0005811	22	22	1	0.395799	1			0.332
spindle microtubule	GO:0005876	22	22	1	0.395799	1			0.749
dopamine receptor signaling pathway	GO:0007212	22	22	1	0.395799	1			0.628
oxidoreductase activity, acting on the CH-NH2 group of donors	GO:0016638	22	22	1	0.395799	1			0.732
regulation of vasoconstriction	GO:0019229	23	22	1	0.395799	1			0.737
regulation of mitotic metaphase/anaphase transition	GO:0030071	22	22	1	0.395799	1			0.848
sodium channel complex	GO:0034706	22	22	1	0.395799	1			0.75
establishment of mitotic spindle localization	GO:0040001	22	22	1	0.395799	1			0.828
quaternary ammonium group binding	GO:0050997	22	22	1	0.395799	1			0.669
positive regulation of cell division	GO:0051781	22	22	1	0.395799	1			0.697
neural precursor cell proliferation	GO:0061351	22	22	1	0.395799	1			0.731
Ras protein signal transduction	GO:0007265	183	183	5	0.399254	1			0.922
vesicle-mediated transport	GO:0016192	652	649	16	0.399319	1			0.927
tubulin binding	GO:0015631	228	225	6	0.400498	1			0.928
kidney development	GO:0001822	101	101	3	0.401231	1			0.965
hydrolase activity, hydrolyzing O-glycosyl compounds	GO:0004553	103	101	3	0.401231	1			0.937
regulation of alternative mRNA splicing, via spliceosome	GO:0000381	62	61	2	0.403111	1			0.695
regulation of response to DNA damage stimulus	GO:2001020	61	61	2	0.403111	1			0.894
glycerolipid biosynthetic process	GO:0045017	102	102	3	0.407314	1			0.972
retinoid metabolic process	GO:0001523	23	23	1	0.409485	1			0.821
microtubule bundle formation	GO:0001578	23	23	1	0.409485	1			0.615
GPI anchor biosynthetic process	GO:0006506	23	23	1	0.409485	1			0.636
central nervous system neuron axonogenesis	GO:0021955	23	23	1	0.409485	1			0.688
sphingolipid catabolic process	GO:0030149	23	23	1	0.409485	1			0.775	GO:0046466|membrane lipid catabolic process,
nucleosomal DNA binding	GO:0031492	24	23	1	0.409485	1			0.541
neuron projection membrane	GO:0032589	23	23	1	0.409485	1			0.788
phosphatidylinositol 3-kinase regulator activity	GO:0035014	23	23	1	0.409485	1			0.669
photoreceptor cell outer segment organization	GO:0035845	23	23	1	0.409485	1			0.695
protein refolding	GO:0042026	24	23	1	0.409485	1			0.645
hormone biosynthetic process	GO:0042446	23	23	1	0.409485	1			0.81
DNA methylation or demethylation	GO:0044728	23	23	1	0.409485	1			0.806
positive regulation of mitotic cell cycle	GO:0045931	23	23	1	0.409485	1			0.866
membrane lipid catabolic process	GO:0046466	23	23	1	0.409485	1			0.775	GO:0030149|sphingolipid catabolic process,
photoreceptor cell differentiation	GO:0046530	23	23	1	0.409485	1			0.714
extracellular matrix binding	GO:0050840	23	23	1	0.409485	1			0.476
regulation of binding	GO:0051098	23	23	1	0.409485	1			0.833
regulation of muscle tissue development	GO:1901861	24	23	1	0.409485	1			0.851
regulation of metaphase/anaphase transition of cell cycle	GO:1902099	23	23	1	0.409485	1			0.856
DNA-binding transcription repressor activity	GO:0001217	63	62	2	0.411033	1			0.737	GO:0001227|DNA-binding transcription repressor activity, RNA polymerase II-specific,
DNA-binding transcription repressor activity, RNA polymerase II-specific	GO:0001227	63	62	2	0.411033	1			0.737	GO:0001217|DNA-binding transcription repressor activity,
cell fate commitment	GO:0045165	63	62	2	0.411033	1			0.863
regulation of chromatin organization	GO:1902275	62	62	2	0.411033	1			0.893
double-strand break repair	GO:0006302	104	103	3	0.413378	1			0.991
protein-macromolecule adaptor activity	GO:0030674	103	103	3	0.413378	1			0.969
RNA biosynthetic process	GO:0032774	188	187	5	0.417126	1			0.942
response to molecule of bacterial origin	GO:0002237	63	63	2	0.418902	1			0.883
carbohydrate catabolic process	GO:0016052	64	63	2	0.418902	1			0.902
Kupffer's vesicle development	GO:0070121	63	63	2	0.418902	1			0.858
endopeptidase complex	GO:1905369	63	63	2	0.418902	1			0.764
establishment or maintenance of cell polarity	GO:0007163	104	104	3	0.419422	1			0.964
carboxylic acid binding	GO:0031406	105	104	3	0.419422	1			0.959
regulation of vasculature development	GO:1901342	104	104	3	0.419422	1			0.978
DNA modification	GO:0006304	24	24	1	0.422861	1			0.809
O-methyltransferase activity	GO:0008171	25	24	1	0.422861	1			0.718
purine nucleoside monophosphate biosynthetic process	GO:0009127	24	24	1	0.422861	1			0.845	GO:0009168|purine ribonucleoside monophosphate biosynthetic process,
purine ribonucleoside monophosphate biosynthetic process	GO:0009168	24	24	1	0.422861	1			0.845	GO:0009127|purine nucleoside monophosphate biosynthetic process,
regulation of mitotic sister chromatid separation	GO:0010965	24	24	1	0.422861	1			0.849
diterpenoid metabolic process	GO:0016101	24	24	1	0.422861	1			0.828
steroid dehydrogenase activity	GO:0016229	24	24	1	0.422861	1			0.654
peptidyl-tyrosine phosphorylation	GO:0018108	25	24	1	0.422861	1			0.554
integral component of mitochondrial inner membrane	GO:0031305	24	24	1	0.422861	1			0.75
response to estradiol	GO:0032355	24	24	1	0.422861	1			0.708
primary alcohol metabolic process	GO:0034308	24	24	1	0.422861	1			0.825
cellular response to heat	GO:0034605	25	24	1	0.422861	1			0.739
histone deacetylase binding	GO:0042826	25	24	1	0.422861	1			0.545
receptor clustering	GO:0043113	24	24	1	0.422861	1			0.745
alcohol catabolic process	GO:0046164	25	24	1	0.422861	1			0.845
establishment of spindle localization	GO:0051293	24	24	1	0.422861	1			0.842	GO:0051653|spindle localization,
spindle localization	GO:0051653	24	24	1	0.422861	1			0.842	GO:0051293|establishment of spindle localization,
negative regulation of nuclear division	GO:0051784	24	24	1	0.422861	1			0.844
head development	GO:0060322	24	24	1	0.422861	1			0.543
enzyme linked receptor protein signaling pathway	GO:0007167	319	316	8	0.424311	1			0.955
cyclic-nucleotide-mediated signaling	GO:0019935	107	105	3	0.425445	1			0.947
regulation of canonical Wnt signaling pathway	GO:0060828	105	105	3	0.425445	1			0.946
chromosome segregation	GO:0007059	64	64	2	0.426718	1			0.869
gamete generation	GO:0007276	64	64	2	0.426718	1			0.872
sequence-specific double-stranded DNA binding	GO:1990837	537	533	13	0.431433	1			0.922
protein-containing complex organization	GO:0043933	625	620	15	0.433077	1			0.962
regulation of cytokine production	GO:0001817	65	65	2	0.434479	1			0.908
multicellular organismal reproductive process	GO:0048609	65	65	2	0.434479	1			0.872
regulation of anatomical structure size	GO:0090066	193	191	5	0.434911	1			0.982
proteasome core complex	GO:0005839	25	25	1	0.435935	1			0.312
regulation of DNA replication	GO:0006275	25	25	1	0.435935	1			0.829
GPI anchor metabolic process	GO:0006505	25	25	1	0.435935	1			0.655
endosome to lysosome transport	GO:0008333	25	25	1	0.435935	1			0.806
carbohydrate transport	GO:0008643	25	25	1	0.435935	1			0.577
nucleoside biosynthetic process	GO:0009163	25	25	1	0.435935	1			0.878	GO:0042451|purine nucleoside biosynthetic process, GO:0046129|purine ribonucleoside biosynthetic process, GO:0042455|ribonucleoside biosynthetic process,
amino acid binding	GO:0016597	25	25	1	0.435935	1			0.862
establishment of cell polarity	GO:0030010	25	25	1	0.435935	1			0.801
COPII-coated ER to Golgi transport vesicle	GO:0030134	25	25	1	0.435935	1			0.305
intrinsic component of mitochondrial inner membrane	GO:0031304	25	25	1	0.435935	1			0.756
purine nucleoside biosynthetic process	GO:0042451	25	25	1	0.435935	1			0.878	GO:0009163|nucleoside biosynthetic process, GO:0046129|purine ribonucleoside biosynthetic process, GO:0042455|ribonucleoside biosynthetic process,
ribonucleoside biosynthetic process	GO:0042455	25	25	1	0.435935	1			0.878	GO:0009163|nucleoside biosynthetic process, GO:0042451|purine nucleoside biosynthetic process, GO:0046129|purine ribonucleoside biosynthetic process,
purine ribonucleoside biosynthetic process	GO:0046129	25	25	1	0.435935	1			0.878	GO:0009163|nucleoside biosynthetic process, GO:0042451|purine nucleoside biosynthetic process, GO:0042455|ribonucleoside biosynthetic process,
2 iron, 2 sulfur cluster binding	GO:0051537	25	25	1	0.435935	1			0.611
membrane assembly	GO:0071709	25	25	1	0.435935	1			0.785
nuclear chromosome segregation	GO:0098813	25	25	1	0.435935	1			0.788
determination of left/right symmetry	GO:0007368	150	149	4	0.436734	1			0.975
response to inorganic substance	GO:0010035	109	107	3	0.437425	1			0.985
negative regulation of transcription, DNA-templated	GO:0045892	407	406	10	0.437942	1			0.931	GO:1902679|negative regulation of RNA biosynthetic process, GO:1903507|negative regulation of nucleic acid-templated transcription,
negative regulation of RNA biosynthetic process	GO:1902679	407	406	10	0.437942	1			0.931	GO:0045892|negative regulation of transcription, DNA-templated, GO:1903507|negative regulation of nucleic acid-templated transcription,
negative regulation of nucleic acid-templated transcription	GO:1903507	407	406	10	0.437942	1			0.932	GO:0045892|negative regulation of transcription, DNA-templated, GO:1902679|negative regulation of RNA biosynthetic process,
specification of symmetry	GO:0009799	151	150	4	0.44176	1			0.976	GO:0009855|determination of bilateral symmetry,
determination of bilateral symmetry	GO:0009855	151	150	4	0.44176	1			0.976	GO:0009799|specification of symmetry,
antiporter activity	GO:0015297	66	66	2	0.442182	1			0.852
regulation of axon extension	GO:0030516	67	66	2	0.442182	1			0.902
solute:cation symporter activity	GO:0015294	108	108	3	0.44338	1			0.984
molecular adaptor activity	GO:0060090	108	108	3	0.44338	1			0.968
pattern recognition receptor signaling pathway	GO:0002221	26	26	1	0.448713	1			0.767	GO:0002758|innate immune response-activating signal transduction,
innate immune response-activating signal transduction	GO:0002758	26	26	1	0.448713	1			0.767	GO:0002221|pattern recognition receptor signaling pathway,
threonine-type endopeptidase activity	GO:0004298	26	26	1	0.448713	1			0.306
autophagosome	GO:0005776	26	26	1	0.448713	1			0.692
cellular iron ion homeostasis	GO:0006879	27	26	1	0.448713	1			0.741
oxidoreductase activity, acting on the aldehyde or oxo group of donors, NAD or NADP as acceptor	GO:0016620	26	26	1	0.448713	1			0.733
regulation of protein stability	GO:0031647	26	26	1	0.448713	1			0.742
G-protein beta/gamma-subunit complex binding	GO:0031683	26	26	1	0.448713	1			0.517
inositol phosphate biosynthetic process	GO:0032958	26	26	1	0.448713	1			0.637
regulation of dephosphorylation	GO:0035303	26	26	1	0.448713	1			0.725
response to topologically incorrect protein	GO:0035966	27	26	1	0.448713	1			0.684
establishment or maintenance of epithelial cell apical/basal polarity	GO:0045197	26	26	1	0.448713	1			0.815
epigenetic maintenance of chromatin in transcription-competent conformation	GO:0045815	27	26	1	0.448713	1			0.667
synaptic vesicle endocytosis	GO:0048488	27	26	1	0.448713	1			0.789	GO:0140238|presynaptic endocytosis,
calcium ion import	GO:0070509	26	26	1	0.448713	1			0.727
adenylate cyclase-activating adrenergic receptor signaling pathway	GO:0071880	27	26	1	0.448713	1			0.741
presynaptic endocytosis	GO:0140238	27	26	1	0.448713	1			0.789	GO:0048488|synaptic vesicle endocytosis,
spindle organization	GO:0007051	67	67	2	0.449827	1			0.882
regulation of autophagy	GO:0010506	67	67	2	0.449827	1			0.848
protein localization	GO:0008104	889	889	21	0.451924	1			0.934
neuropeptide signaling pathway	GO:0007218	68	68	2	0.457413	1			0.748
microbody	GO:0042579	68	68	2	0.457413	1			0.89
small GTPase mediated signal transduction	GO:0007264	241	240	6	0.460553	1			0.914
adrenergic receptor activity	GO:0004935	28	27	1	0.461202	1			0.728
sodium channel activity	GO:0005272	27	27	1	0.461202	1			0.775
glycogen metabolic process	GO:0005977	27	27	1	0.461202	1			0.805	GO:0006073|cellular glucan metabolic process, GO:0044042|glucan metabolic process,
cellular glucan metabolic process	GO:0006073	27	27	1	0.461202	1			0.805	GO:0005977|glycogen metabolic process, GO:0044042|glucan metabolic process,
base-excision repair	GO:0006284	28	27	1	0.461202	1			0.634
terpenoid metabolic process	GO:0006721	27	27	1	0.461202	1			0.849
gene expression	GO:0010467	28	27	1	0.461202	1			0.762
carboxy-lyase activity	GO:0016831	27	27	1	0.461202	1			0.738
peptidyl-tyrosine modification	GO:0018212	28	27	1	0.461202	1			0.633
ion gated channel activity	GO:0022839	27	27	1	0.461202	1			0.658
secretory granule	GO:0030141	28	27	1	0.461202	1			0.695
PcG protein complex	GO:0031519	27	27	1	0.461202	1			0.708
melanosome transport	GO:0032402	27	27	1	0.461202	1			0.78	GO:0051904|pigment granule transport,
endocytic recycling	GO:0032456	28	27	1	0.461202	1			0.627
collagen metabolic process	GO:0032963	28	27	1	0.461202	1			0.54
glucan metabolic process	GO:0044042	27	27	1	0.461202	1			0.805	GO:0006073|cellular glucan metabolic process, GO:0005977|glycogen metabolic process,
negative regulation of Notch signaling pathway	GO:0045746	27	27	1	0.461202	1			0.728
phosphatidylinositol dephosphorylation	GO:0046856	27	27	1	0.461202	1			0.784
regulation of muscle organ development	GO:0048634	28	27	1	0.461202	1			0.841
brain morphogenesis	GO:0048854	27	27	1	0.461202	1			0.783
pigment granule transport	GO:0051904	27	27	1	0.461202	1			0.78	GO:0032402|melanosome transport,
adrenergic receptor signaling pathway	GO:0071875	28	27	1	0.461202	1			0.728
regulation of chromosome separation	GO:1905818	27	27	1	0.461202	1			0.845
positive regulation of reproductive process	GO:2000243	27	27	1	0.461202	1			0.82
amide binding	GO:0033218	154	154	4	0.461724	1			0.946
heart contraction	GO:0060047	69	69	2	0.464937	1			0.859
DNA recombination	GO:0006310	113	112	3	0.466941	1			0.995
regulation of chromosome organization	GO:0033044	112	112	3	0.466941	1			0.998
transcription regulator complex	GO:0005667	286	286	7	0.470467	1			0.925
macromolecule localization	GO:0033036	899	899	21	0.472565	1			0.935
intracellular ligand-gated ion channel activity	GO:0005217	28	28	1	0.473409	1			0.754
Wnt-protein binding	GO:0017147	28	28	1	0.473409	1			0.527
negative regulation of TOR signaling	GO:0032007	28	28	1	0.473409	1			0.731
establishment of melanosome localization	GO:0032401	28	28	1	0.473409	1			0.778
regulation of mitotic sister chromatid segregation	GO:0033047	28	28	1	0.473409	1			0.875
cellular response to oxidative stress	GO:0034599	28	28	1	0.473409	1			0.797
establishment or maintenance of apical/basal cell polarity	GO:0035088	28	28	1	0.473409	1			0.82	GO:0061245|establishment or maintenance of bipolar cell polarity,
epithelial cell proliferation	GO:0050673	28	28	1	0.473409	1			0.757
regulation of peptidyl-tyrosine phosphorylation	GO:0050730	28	28	1	0.473409	1			0.854
chaperone cofactor-dependent protein refolding	GO:0051085	29	28	1	0.473409	1			0.662
release of sequestered calcium ion into cytosol	GO:0051209	28	28	1	0.473409	1			0.806
phosphatidylinositol phosphate phosphatase activity	GO:0052866	28	28	1	0.473409	1			0.773
establishment or maintenance of bipolar cell polarity	GO:0061245	28	28	1	0.473409	1			0.82	GO:0035088|establishment or maintenance of apical/basal cell polarity,
cellular response to organic cyclic compound	GO:0071407	28	28	1	0.473409	1			0.881
actin-based cell projection	GO:0098858	28	28	1	0.473409	1			0.807
regulation of postsynaptic membrane neurotransmitter receptor levels	GO:0099072	28	28	1	0.473409	1			0.867
organic hydroxy compound transmembrane transporter activity	GO:1901618	28	28	1	0.473409	1			0.768
lipid biosynthetic process	GO:0008610	288	288	7	0.477715	1			0.976
glycerophospholipid metabolic process	GO:0006650	158	158	4	0.481435	1			0.965
organic acid binding	GO:0043177	116	115	3	0.484318	1			0.961
calmodulin-dependent protein kinase activity	GO:0004683	29	29	1	0.485339	1			0.368
protein phosphatase inhibitor activity	GO:0004864	29	29	1	0.485339	1			0.599
insulin receptor signaling pathway	GO:0008286	29	29	1	0.485339	1			0.597
aromatic amino acid family metabolic process	GO:0009072	29	29	1	0.485339	1			0.87
purine nucleoside monophosphate metabolic process	GO:0009126	29	29	1	0.485339	1			0.871	GO:0009167|purine ribonucleoside monophosphate metabolic process,
purine ribonucleoside monophosphate metabolic process	GO:0009167	29	29	1	0.485339	1			0.871	GO:0009126|purine nucleoside monophosphate metabolic process,
regulation of endocytosis	GO:0030100	29	29	1	0.485339	1			0.786
regulation of histone modification	GO:0031056	29	29	1	0.485339	1			0.856
melanosome localization	GO:0032400	29	29	1	0.485339	1			0.78
positive regulation of I-kappaB kinase/NF-kappaB signaling	GO:0043123	29	29	1	0.485339	1			0.709
'de novo' posttranslational protein folding	GO:0051084	30	29	1	0.485339	1			0.677
axon development	GO:0061564	29	29	1	0.485339	1			0.769
presynapse	GO:0098793	29	29	1	0.485339	1			0.748
olefinic compound metabolic process	GO:0120254	29	29	1	0.485339	1			0.865
glycosyl compound biosynthetic process	GO:1901659	29	29	1	0.485339	1			0.876
phosphatidylinositol bisphosphate binding	GO:1902936	29	29	1	0.485339	1			0.742
negative regulation of chromatin organization	GO:1905268	29	29	1	0.485339	1			0.772
negative regulation of blood vessel morphogenesis	GO:2000181	29	29	1	0.485339	1			0.76
skeletal system development	GO:0001501	72	72	2	0.487134	1			0.838
heart process	GO:0003015	72	72	2	0.487134	1			0.861
sensory perception of light stimulus	GO:0050953	160	160	4	0.491184	1			0.785
cellular protein localization	GO:0034613	380	380	9	0.492183	1			0.973
intermediate filament	GO:0005882	74	73	2	0.494404	1			0.185
N-acetyltransferase activity	GO:0008080	74	73	2	0.494404	1			0.879
sulfotransferase activity	GO:0008146	73	73	2	0.494404	1			0.645
behavior	GO:0007610	162	161	4	0.49603	1			0.966
multicellular organism development	GO:0007275	692	690	16	0.496331	1			0.933
G protein-coupled chemoattractant receptor activity	GO:0001637	30	30	1	0.497	1			0.638	GO:0004950|chemokine receptor activity,
chemokine receptor activity	GO:0004950	30	30	1	0.497	1			0.638	GO:0001637|G protein-coupled chemoattractant receptor activity,
mitochondrial intermembrane space	GO:0005758	31	30	1	0.497	1			0.681	GO:0031970|organelle envelope lumen,
endoplasmic reticulum-Golgi intermediate compartment	GO:0005793	30	30	1	0.497	1			0.525
energy reserve metabolic process	GO:0006112	30	30	1	0.497	1			0.83
'de novo' protein folding	GO:0006458	31	30	1	0.497	1			0.689
SH3 domain binding	GO:0017124	30	30	1	0.497	1			0.602
phosphatase inhibitor activity	GO:0019212	30	30	1	0.497	1			0.609
receptor internalization	GO:0031623	30	30	1	0.497	1			0.821
organelle envelope lumen	GO:0031970	31	30	1	0.497	1			0.681	GO:0005758|mitochondrial intermembrane space,
adherens junction organization	GO:0034332	30	30	1	0.497	1			0.741
actin nucleation	GO:0045010	30	30	1	0.497	1			0.7
negative regulation of sequestering of calcium ion	GO:0051283	30	30	1	0.497	1			0.812
pigment granule localization	GO:0051875	30	30	1	0.497	1			0.798
calcium ion transport into cytosol	GO:0060402	30	30	1	0.497	1			0.822	GO:0097553|calcium ion transmembrane import into cytosol,
epithelial tube formation	GO:0072175	30	30	1	0.497	1			0.829
receptor localization to synapse	GO:0097120	30	30	1	0.497	1			0.851
calcium ion transmembrane import into cytosol	GO:0097553	30	30	1	0.497	1			0.822	GO:0060402|calcium ion transport into cytosol,
negative regulation of vasculature development	GO:1901343	30	30	1	0.497	1			0.774
negative regulation of RNA metabolic process	GO:0051253	427	426	10	0.498104	1			0.934
transcription coregulator activity	GO:0003712	252	250	6	0.499767	1			0.923
neuron differentiation	GO:0030182	208	206	5	0.500289	1			0.973
phospholipid biosynthetic process	GO:0008654	118	118	3	0.501418	1			0.966
negative regulation of organelle organization	GO:0010639	119	118	3	0.501418	1			0.995
protein-DNA complex subunit organization	GO:0071824	118	118	3	0.501418	1			0.961
histone methyltransferase complex	GO:0035097	75	74	2	0.501609	1			0.815
response to external stimulus	GO:0009605	519	517	12	0.505559	1			0.966
eye development	GO:0001654	121	119	3	0.507054	1			0.958
epithelial cilium movement involved in extracellular fluid movement	GO:0003351	32	31	1	0.508396	1			0.746	GO:0006858|extracellular transport,
dicarboxylic acid transmembrane transporter activity	GO:0005310	31	31	1	0.508396	1			0.857
extracellular transport	GO:0006858	32	31	1	0.508396	1			0.747	GO:0003351|epithelial cilium movement involved in extracellular fluid movement,
beta-catenin binding	GO:0008013	31	31	1	0.508396	1			0.762
protein-disulfide reductase activity	GO:0015035	32	31	1	0.508396	1			0.667
basolateral plasma membrane	GO:0016323	31	31	1	0.508396	1			0.773
protein localization to synapse	GO:0035418	31	31	1	0.508396	1			0.856
regulation of neuron apoptotic process	GO:0043523	31	31	1	0.508396	1			0.851
regulation of lipid biosynthetic process	GO:0046890	31	31	1	0.508396	1			0.838
positive regulation of axonogenesis	GO:0050772	31	31	1	0.508396	1			0.827
establishment of pigment granule localization	GO:0051905	31	31	1	0.508396	1			0.805
cellular response to chemical stress	GO:0062197	31	31	1	0.508396	1			0.825
cellular response to estrogen stimulus	GO:0071391	32	31	1	0.508396	1			0.575
negative regulation of hydrolase activity	GO:0051346	76	75	2	0.508747	1			0.852
regulation of extent of cell growth	GO:0061387	76	75	2	0.508747	1			0.905
epithelium development	GO:0060429	166	164	4	0.510447	1			0.992
cellular macromolecule localization	GO:0070727	386	386	9	0.510975	1			0.974
protein folding	GO:0006457	122	120	3	0.512656	1			0.923
protein-containing complex binding	GO:0044877	437	431	10	0.512909	1			0.934
regulation of mRNA splicing, via spliceosome	GO:0048024	77	76	2	0.515818	1			0.746
regulation of protein transport	GO:0051223	76	76	2	0.515818	1			0.908	GO:0070201|regulation of establishment of protein localization,
regulation of establishment of protein localization	GO:0070201	76	76	2	0.515818	1			0.908	GO:0051223|regulation of protein transport,
growth factor activity	GO:0008083	122	121	3	0.518225	1			0.93
hydrolase activity, acting on glycosyl bonds	GO:0016798	124	121	3	0.518225	1			0.94
3',5'-cyclic-nucleotide phosphodiesterase activity	GO:0004114	32	32	1	0.519535	1			0.599
epidermal cell differentiation	GO:0009913	32	32	1	0.519535	1			0.784
thiolester hydrolase activity	GO:0016790	32	32	1	0.519535	1			0.674
midbrain development	GO:0030901	32	32	1	0.519535	1			0.723
non-canonical Wnt signaling pathway	GO:0035567	32	32	1	0.519535	1			0.739
cellular response to molecule of bacterial origin	GO:0071219	32	32	1	0.519535	1			0.798	GO:0071222|cellular response to lipopolysaccharide,
cellular response to lipopolysaccharide	GO:0071222	32	32	1	0.519535	1			0.798	GO:0071219|cellular response to molecule of bacterial origin,
organic hydroxy compound catabolic process	GO:1901616	33	32	1	0.519535	1			0.88
negative regulation of protein depolymerization	GO:1901880	33	32	1	0.519535	1			0.826
positive regulation of chromosome organization	GO:2001252	32	32	1	0.519535	1			0.897
cellular amino acid metabolic process	GO:0006520	212	211	5	0.52145	1			0.999
glycoprotein metabolic process	GO:0009100	78	77	2	0.522821	1			0.86
fin regeneration	GO:0031101	78	77	2	0.522821	1			0.882
centrosome	GO:0005813	167	167	4	0.524675	1			0.948
second-messenger-mediated signaling	GO:0019932	169	167	4	0.524675	1			0.949
carbohydrate biosynthetic process	GO:0016051	78	78	2	0.529755	1			0.888
phosphatidylinositol 3-kinase complex	GO:0005942	33	33	1	0.530422	1			0.784
cellular aldehyde metabolic process	GO:0006081	33	33	1	0.530422	1			0.848
DNA packaging	GO:0006323	33	33	1	0.530422	1			0.782	GO:0030261|chromosome condensation,
actin polymerization or depolymerization	GO:0008154	33	33	1	0.530422	1			0.72
disulfide oxidoreductase activity	GO:0015036	34	33	1	0.530422	1			0.693
peptide hormone binding	GO:0017046	33	33	1	0.530422	1			0.677
chromosome condensation	GO:0030261	33	33	1	0.530422	1			0.782	GO:0006323|DNA packaging,
regulation of sister chromatid segregation	GO:0033045	33	33	1	0.530422	1			0.887
meiotic cell cycle	GO:0051321	33	33	1	0.530422	1			0.809
protein localization to mitochondrion	GO:0070585	33	33	1	0.530422	1			0.809	GO:0072655|establishment of protein localization to mitochondrion,
establishment of protein localization to mitochondrion	GO:0072655	33	33	1	0.530422	1			0.809	GO:0070585|protein localization to mitochondrion,
phospholipid metabolic process	GO:0006644	214	214	5	0.533961	1			0.959
transcription coactivator activity	GO:0003713	126	124	3	0.534721	1			0.943
positive regulation of protein kinase activity	GO:0045860	124	124	3	0.534721	1			0.937
protein targeting	GO:0006605	79	79	2	0.536621	1			0.89
regulation of peptide transport	GO:0090087	80	79	2	0.536621	1			0.909
peptidase complex	GO:1905368	79	79	2	0.536621	1			0.933
dendrite	GO:0030425	127	125	3	0.540148	1			0.944
tRNA binding	GO:0000049	34	34	1	0.541063	1			0.773
ossification	GO:0001503	34	34	1	0.541063	1			0.801
formation of primary germ layer	GO:0001704	34	34	1	0.541063	1			0.836
cyclic-nucleotide phosphodiesterase activity	GO:0004112	34	34	1	0.541063	1			0.619
carboxypeptidase activity	GO:0004180	35	34	1	0.541063	1			0.545
regulation of blood pressure	GO:0008217	36	34	1	0.541063	1			0.78
hydrolase activity, acting on carbon-nitrogen (but not peptide) bonds, in cyclic amidines	GO:0016814	34	34	1	0.541063	1			0.87
lamellipodium	GO:0030027	34	34	1	0.541063	1			0.785
negative regulation of BMP signaling pathway	GO:0030514	34	34	1	0.541063	1			0.631
negative regulation of axon extension	GO:0030517	35	34	1	0.541063	1			0.845	GO:0050771|negative regulation of axonogenesis,
cortical actin cytoskeleton organization	GO:0030866	34	34	1	0.541063	1			0.796
cellular hormone metabolic process	GO:0034754	34	34	1	0.541063	1			0.865
cellular modified amino acid biosynthetic process	GO:0042398	35	34	1	0.541063	1			0.859
negative regulation of protein-containing complex disassembly	GO:0043242	35	34	1	0.541063	1			0.842
NADP binding	GO:0050661	34	34	1	0.541063	1			0.844
negative regulation of axonogenesis	GO:0050771	35	34	1	0.541063	1			0.845	GO:0030517|negative regulation of axon extension,
regulation of dendrite development	GO:0050773	34	34	1	0.541063	1			0.838
defense response to virus	GO:0051607	34	34	1	0.541063	1			0.648	GO:0140546|defense response to symbiont,
cytosolic calcium ion transport	GO:0060401	34	34	1	0.541063	1			0.847
cellular response to biotic stimulus	GO:0071216	34	34	1	0.541063	1			0.816
neurotransmitter receptor transport	GO:0099637	34	34	1	0.541063	1			0.881
defense response to symbiont	GO:0140546	34	34	1	0.541063	1			0.649	GO:0051607|defense response to virus,
protein localization to cell junction	GO:1902414	34	34	1	0.541063	1			0.867
energy derivation by oxidation of organic compounds	GO:0015980	80	80	2	0.543417	1			0.898
monovalent inorganic cation homeostasis	GO:0055067	80	80	2	0.543417	1			0.903
nitrogen compound transport	GO:0071705	891	890	20	0.545237	1			0.939
positive regulation of kinase activity	GO:0033674	126	126	3	0.545539	1			0.937
transcription regulatory region nucleic acid binding	GO:0001067	583	578	13	0.54847	1			0.918
transmembrane receptor protein serine/threonine kinase signaling pathway	GO:0007178	81	81	2	0.550144	1			0.878
solute:sodium symporter activity	GO:0015370	81	81	2	0.550144	1			0.892
glycolytic process	GO:0006096	35	35	1	0.551463	1			0.867	GO:0006757|ATP generation from ADP,
ATP generation from ADP	GO:0006757	35	35	1	0.551463	1			0.867	GO:0006096|glycolytic process,
O-acyltransferase activity	GO:0008374	35	35	1	0.551463	1			0.787
purine nucleoside triphosphate biosynthetic process	GO:0009145	35	35	1	0.551463	1			0.865	GO:0009206|purine ribonucleoside triphosphate biosynthetic process,
purine ribonucleoside triphosphate biosynthetic process	GO:0009206	35	35	1	0.551463	1			0.865	GO:0009145|purine nucleoside triphosphate biosynthetic process,
response to heat	GO:0009408	36	35	1	0.551463	1			0.734
positive regulation of cell morphogenesis involved in differentiation	GO:0010770	35	35	1	0.551463	1			0.848
negative regulation of cell morphogenesis involved in differentiation	GO:0010771	36	35	1	0.551463	1			0.851
organic hydroxy compound transport	GO:0015850	35	35	1	0.551463	1			0.862
regulation of microtubule polymerization or depolymerization	GO:0031110	35	35	1	0.551463	1			0.774
integral component of mitochondrial membrane	GO:0032592	35	35	1	0.551463	1			0.829
purine nucleoside metabolic process	GO:0042278	35	35	1	0.551463	1			0.887	GO:0046128|purine ribonucleoside metabolic process,
response to estrogen	GO:0043627	36	35	1	0.551463	1			0.654
purine ribonucleoside metabolic process	GO:0046128	35	35	1	0.551463	1			0.887	GO:0042278|purine nucleoside metabolic process,
chaperone-mediated protein folding	GO:0061077	36	35	1	0.551463	1			0.696
negative regulation of nitrogen compound metabolic process	GO:0051172	673	669	15	0.551512	1			0.955
lipid metabolic process	GO:0006629	626	625	14	0.553653	1			0.96
protein tyrosine kinase activity	GO:0004713	130	128	3	0.556209	1			0.939
regulation of system process	GO:0044057	131	128	3	0.556209	1			0.994
positive regulation of protein phosphorylation	GO:0001934	265	265	6	0.556566	1			0.968
negative regulation of cell population proliferation	GO:0008285	82	82	2	0.556801	1			0.894
regulation of blood circulation	GO:1903522	84	82	2	0.556801	1			0.904
epithelial cell migration	GO:0010631	36	36	1	0.561628	1			0.854
oxidoreductase activity, acting on the aldehyde or oxo group of donors	GO:0016903	36	36	1	0.561628	1			0.827
cortical cytoskeleton organization	GO:0030865	36	36	1	0.561628	1			0.805
amide transmembrane transporter activity	GO:0042887	36	36	1	0.561628	1			0.816
regulation of neuron death	GO:1901214	36	36	1	0.561628	1			0.853
establishment of protein localization to membrane	GO:0090150	83	83	2	0.563387	1			0.897
secondary active transmembrane transporter activity	GO:0015291	222	222	5	0.566569	1			0.947
regulation of growth	GO:0040008	131	130	3	0.566727	1			0.995
regulation of mRNA metabolic process	GO:1903311	132	130	3	0.566727	1			0.94
morphogenesis of an epithelial sheet	GO:0002011	84	84	2	0.569903	1			0.959
steroid metabolic process	GO:0008202	84	84	2	0.569903	1			0.897
regulation of kinase activity	GO:0043549	223	223	5	0.570563	1			0.951
protein glycosylation	GO:0006486	177	177	4	0.570587	1			0.926	GO:0043413|macromolecule glycosylation,
macromolecule glycosylation	GO:0043413	177	177	4	0.570587	1			0.926	GO:0006486|protein glycosylation,
negative regulation of molecular function	GO:0044092	178	177	4	0.570587	1			0.982
actin filament binding	GO:0051015	179	177	4	0.570587	1			0.921
positive regulation of phosphorylation	GO:0042327	269	269	6	0.571207	1			0.969
polysaccharide biosynthetic process	GO:0000271	37	37	1	0.571562	1			0.829	GO:0033692|cellular polysaccharide biosynthetic process,
SNAP receptor activity	GO:0005484	37	37	1	0.571562	1			0.736
voltage-gated calcium channel complex	GO:0005891	37	37	1	0.571562	1			0.701
protein serine/threonine phosphatase complex	GO:0008287	38	37	1	0.571562	1			0.735	GO:1903293|phosphatase complex,
ribonucleoside monophosphate biosynthetic process	GO:0009156	37	37	1	0.571562	1			0.894
Golgi cisterna membrane	GO:0032580	37	37	1	0.571562	1			0.582
cellular polysaccharide biosynthetic process	GO:0033692	37	37	1	0.571562	1			0.828	GO:0000271|polysaccharide biosynthetic process,
retrograde transport, endosome to Golgi	GO:0042147	38	37	1	0.571562	1			0.659
ubiquitin binding	GO:0043130	37	37	1	0.571562	1			0.706
cadherin binding	GO:0045296	37	37	1	0.571562	1			0.68
negative regulation of developmental growth	GO:0048640	38	37	1	0.571562	1			0.854
recycling endosome	GO:0055037	37	37	1	0.571562	1			0.7
threonine-type peptidase activity	GO:0070003	37	37	1	0.571562	1			0.649
phosphatase complex	GO:1903293	38	37	1	0.571562	1			0.735	GO:0008287|protein serine/threonine phosphatase complex,
negative regulation of transcription by RNA polymerase II	GO:0000122	271	270	6	0.57483	1			0.934
methyltransferase complex	GO:0034708	86	85	2	0.576348	1			0.938
cellular lipid catabolic process	GO:0044242	85	85	2	0.576348	1			0.907
carboxylic ester hydrolase activity	GO:0052689	85	85	2	0.576348	1			0.948
phosphorylation	GO:0016310	1007	996	22	0.577447	1			0.915
positive regulation of protein modification process	GO:0031401	317	317	7	0.57891	1			0.978
spindle pole	GO:0000922	38	38	1	0.581272	1			0.808
copper ion binding	GO:0005507	38	38	1	0.581272	1			0.736
Golgi-associated vesicle	GO:0005798	38	38	1	0.581272	1			0.619
tRNA aminoacylation for protein translation	GO:0006418	38	38	1	0.581272	1			0.861
fibroblast growth factor receptor signaling pathway	GO:0008543	38	38	1	0.581272	1			0.682
ribonucleoside metabolic process	GO:0009119	38	38	1	0.581272	1			0.894
regulation of gastrulation	GO:0010470	38	38	1	0.581272	1			0.888
L-amino acid transmembrane transporter activity	GO:0015179	38	38	1	0.581272	1			0.802
mitochondrial respiratory chain complex assembly	GO:0033108	38	38	1	0.581272	1			0.757
receptor metabolic process	GO:0043112	38	38	1	0.581272	1			0.835
regulation of sequestering of calcium ion	GO:0051282	38	38	1	0.581272	1			0.861
intrinsic component of mitochondrial membrane	GO:0098573	38	38	1	0.581272	1			0.841
signal release from synapse	GO:0099643	39	38	1	0.581272	1			0.813
regulation of morphogenesis of an epithelium	GO:1905330	38	38	1	0.581272	1			0.892
transferase activity, transferring sulphur-containing groups	GO:0016782	86	86	2	0.582723	1			0.741
regulation of developmental process	GO:0050793	823	820	18	0.586459	1			0.989
regulation of transmembrane receptor protein serine/threonine kinase signaling pathway	GO:0090092	134	134	3	0.587299	1			0.962
actin binding	GO:0003779	370	366	8	0.589007	1			0.917
telomere maintenance	GO:0000723	39	39	1	0.590762	1			0.875	GO:0032200|telomere organization,
purine ribonucleoside triphosphate metabolic process	GO:0009205	39	39	1	0.590762	1			0.881
telomere organization	GO:0032200	39	39	1	0.590762	1			0.874	GO:0000723|telomere maintenance,
ADP metabolic process	GO:0046031	39	39	1	0.590762	1			0.882
spindle assembly	GO:0051225	39	39	1	0.590762	1			0.817
symporter activity	GO:0015293	135	135	3	0.592343	1			0.95
protein localization to organelle	GO:0033365	229	229	5	0.594117	1			0.988
N-acyltransferase activity	GO:0016410	89	88	2	0.595258	1			0.968
aminoacyl-tRNA ligase activity	GO:0004812	40	40	1	0.600037	1			0.859	GO:0016875|ligase activity, forming carbon-oxygen bonds,
nucleoside monophosphate biosynthetic process	GO:0009124	40	40	1	0.600037	1			0.899
purine nucleoside diphosphate metabolic process	GO:0009135	40	40	1	0.600037	1			0.885	GO:0009185|ribonucleoside diphosphate metabolic process, GO:0009179|purine ribonucleoside diphosphate metabolic process,
purine ribonucleoside diphosphate metabolic process	GO:0009179	40	40	1	0.600037	1			0.884	GO:0009185|ribonucleoside diphosphate metabolic process, GO:0009135|purine nucleoside diphosphate metabolic process,
ribonucleoside diphosphate metabolic process	GO:0009185	40	40	1	0.600037	1			0.884	GO:0009135|purine nucleoside diphosphate metabolic process, GO:0009179|purine ribonucleoside diphosphate metabolic process,
retina layer formation	GO:0010842	41	40	1	0.600037	1			0.791
channel regulator activity	GO:0016247	40	40	1	0.600037	1			0.759	GO:0099106|ion channel regulator activity,
ligase activity, forming carbon-oxygen bonds	GO:0016875	40	40	1	0.600037	1			0.859	GO:0004812|aminoacyl-tRNA ligase activity,
leading edge membrane	GO:0031256	40	40	1	0.600037	1			0.847
nucleosome binding	GO:0031491	41	40	1	0.600037	1			0.729
pectoral fin development	GO:0033339	40	40	1	0.600037	1			0.84
eye photoreceptor cell development	GO:0042462	40	40	1	0.600037	1			0.804
regulation of I-kappaB kinase/NF-kappaB signaling	GO:0043122	40	40	1	0.600037	1			0.767
regulation of chromosome segregation	GO:0051983	40	40	1	0.600037	1			0.885
ion channel regulator activity	GO:0099106	40	40	1	0.600037	1			0.759	GO:0016247|channel regulator activity,
positive regulation of phosphorus metabolic process	GO:0010562	278	278	6	0.603252	1			0.971	GO:0045937|positive regulation of phosphate metabolic process,
positive regulation of phosphate metabolic process	GO:0045937	278	278	6	0.603252	1			0.971	GO:0010562|positive regulation of phosphorus metabolic process,
generation of precursor metabolites and energy	GO:0006091	138	138	3	0.607235	1			0.993
regulation of RNA splicing	GO:0043484	91	90	2	0.60751	1			0.773
peptidyl-prolyl cis-trans isomerase activity	GO:0003755	41	41	1	0.609103	1			0.385
purine nucleoside triphosphate metabolic process	GO:0009144	41	41	1	0.609103	1			0.887
cellular transition metal ion homeostasis	GO:0046916	42	41	1	0.609103	1			0.842
vesicle tethering complex	GO:0099023	41	41	1	0.609103	1			0.661
regulation of protein depolymerization	GO:1901879	42	41	1	0.609103	1			0.857
integral component of organelle membrane	GO:0031301	186	186	4	0.609708	1			0.973
negative regulation of developmental process	GO:0051093	187	186	4	0.609708	1			0.996
glycosaminoglycan binding	GO:0005539	91	91	2	0.613529	1			0.783
negative regulation of protein modification process	GO:0031400	91	91	2	0.613529	1			0.906
cellular component morphogenesis	GO:0032989	283	282	6	0.61707	1			0.963
lymphangiogenesis	GO:0001946	42	42	1	0.617963	1			0.779
heterotrimeric G-protein complex	GO:0005834	42	42	1	0.617963	1			0.577	GO:1905360|GTPase complex,
cellular biogenic amine metabolic process	GO:0006576	42	42	1	0.617963	1			0.894	GO:0044106|cellular amine metabolic process,
ribonucleoside monophosphate metabolic process	GO:0009161	42	42	1	0.617963	1			0.9
glial cell differentiation	GO:0010001	42	42	1	0.617963	1			0.887
regulation of protein ubiquitination	GO:0031396	42	42	1	0.617963	1			0.849
amino acid activation	GO:0043038	42	42	1	0.617963	1			0.871	GO:0043039|tRNA aminoacylation,
tRNA aminoacylation	GO:0043039	42	42	1	0.617963	1			0.871	GO:0043038|amino acid activation,
cellular amine metabolic process	GO:0044106	42	42	1	0.617963	1			0.894	GO:0006576|cellular biogenic amine metabolic process,
iron ion homeostasis	GO:0055072	43	42	1	0.617963	1			0.799
growth factor receptor binding	GO:0070851	42	42	1	0.617963	1			0.777
GTPase complex	GO:1905360	42	42	1	0.617963	1			0.577	GO:0005834|heterotrimeric G-protein complex,
mitotic cell cycle	GO:0000278	95	93	2	0.625355	1			0.925
peptidyl-serine phosphorylation	GO:0018105	94	93	2	0.625355	1			0.724
cellular response to hormone stimulus	GO:0032870	94	93	2	0.625355	1			0.972
glycosylation	GO:0070085	190	190	4	0.626376	1			0.924
positive regulation of transferase activity	GO:0051347	142	142	3	0.626519	1			0.945
positive regulation of cytokine production	GO:0001819	43	43	1	0.626623	1			0.902
smoothened signaling pathway	GO:0007224	43	43	1	0.626623	1			0.801
oxidoreduction-driven active transmembrane transporter activity	GO:0015453	43	43	1	0.626623	1			0.777
eye morphogenesis	GO:0048592	43	43	1	0.626623	1			0.866
sprouting angiogenesis	GO:0002040	94	94	2	0.631162	1			0.964
regulation of angiogenesis	GO:0045765	94	94	2	0.631162	1			0.984
negative regulation of cellular metabolic process	GO:0031324	710	706	15	0.635006	1			0.959
nucleoside diphosphate phosphorylation	GO:0006165	44	44	1	0.635087	1			0.892
ribonucleoside triphosphate biosynthetic process	GO:0009201	44	44	1	0.635087	1			0.893
amine metabolic process	GO:0009308	44	44	1	0.635087	1			0.894
nucleobase-containing compound kinase activity	GO:0019205	45	44	1	0.635087	1			0.869
cell differentiation in spinal cord	GO:0021515	45	44	1	0.635087	1			0.866
chromatin assembly	GO:0031497	44	44	1	0.635087	1			0.843
regulation of reproductive process	GO:2000241	44	44	1	0.635087	1			0.882
negative regulation of catalytic activity	GO:0043086	145	144	3	0.635915	1			0.974
phosphoric ester hydrolase activity	GO:0042578	384	382	8	0.636841	1			0.918
alpha-amino acid metabolic process	GO:1901605	146	145	3	0.64055	1			1
nucleocytoplasmic transport	GO:0006913	96	96	2	0.642565	1			0.942	GO:0051169|nuclear transport,
nuclear transport	GO:0051169	96	96	2	0.642565	1			0.942	GO:0006913|nucleocytoplasmic transport,
isoprenoid metabolic process	GO:0006720	45	45	1	0.643359	1			0.884
sphingolipid biosynthetic process	GO:0030148	45	45	1	0.643359	1			0.866
ubiquitin-like protein binding	GO:0032182	45	45	1	0.643359	1			0.745
calcium channel complex	GO:0034704	45	45	1	0.643359	1			0.787
neuronal cell body	GO:0043025	45	45	1	0.643359	1			0.817
nucleotide phosphorylation	GO:0046939	45	45	1	0.643359	1			0.894
inflammatory response	GO:0006954	147	146	3	0.645144	1			0.971
phospholipid binding	GO:0005543	246	243	5	0.646159	1			0.929
GTPase activator activity	GO:0005096	197	195	4	0.646563	1			0.592
regulation of protein modification process	GO:0031399	481	481	10	0.651264	1			0.978
ceramide metabolic process	GO:0006672	46	46	1	0.651444	1			0.864
vesicle fusion	GO:0006906	46	46	1	0.651444	1			0.81
metalloexopeptidase activity	GO:0008235	46	46	1	0.651444	1			0.58
nucleoside monophosphate metabolic process	GO:0009123	46	46	1	0.651444	1			0.904
oxidoreductase activity, acting on a sulfur group of donors	GO:0016667	47	46	1	0.651444	1			0.775
carbon-carbon lyase activity	GO:0016830	46	46	1	0.651444	1			0.85
limb development	GO:0060173	46	46	1	0.651444	1			0.859
regulation of protein modification by small protein conjugation or removal	GO:1903320	46	46	1	0.651444	1			0.861
regulation of transferase activity	GO:0051338	245	245	5	0.653242	1			0.956
carboxylic acid biosynthetic process	GO:0046394	149	148	3	0.654206	1			0.999
intrinsic component of organelle membrane	GO:0031300	197	197	4	0.654434	1			0.975
animal organ morphogenesis	GO:0009887	342	341	7	0.654923	1			0.971
ATP hydrolysis activity	GO:0016887	345	341	7	0.654923	1			0.93
response to organic cyclic compound	GO:0014070	99	99	2	0.659145	1			0.979
oxidoreductase activity, acting on the CH-OH group of donors, NAD or NADP as acceptor	GO:0016616	99	99	2	0.659145	1			0.98
peptidyl-serine modification	GO:0018209	100	99	2	0.659145	1			0.755
regulation of developmental growth	GO:0048638	100	99	2	0.659145	1			0.909
RNA methylation	GO:0001510	48	47	1	0.659346	1			0.855
pyruvate metabolic process	GO:0006090	47	47	1	0.659346	1			0.896
chromatin assembly or disassembly	GO:0006333	47	47	1	0.659346	1			0.835
regulation of mitotic nuclear division	GO:0007088	47	47	1	0.659346	1			0.892
phosphotransferase activity, phosphate group as acceptor	GO:0016776	47	47	1	0.659346	1			0.884
synaptic vesicle membrane	GO:0030672	48	47	1	0.659346	1			0.814	GO:0099501|exocytic vesicle membrane,
photoreceptor cell development	GO:0042461	47	47	1	0.659346	1			0.823
exocytic vesicle membrane	GO:0099501	48	47	1	0.659346	1			0.814	GO:0030672|synaptic vesicle membrane,
organic acid biosynthetic process	GO:0016053	151	150	3	0.663102	1			0.999
cytoskeletal protein binding	GO:0008092	682	674	14	0.665647	1			0.923
tissue development	GO:0009888	492	487	10	0.666341	1			0.97
RNA polymerase II transcription regulatory region sequence-specific DNA binding	GO:0000977	444	440	9	0.666815	1			0.919
histone acetyltransferase activity	GO:0004402	49	48	1	0.667069	1			0.838
acyl-CoA metabolic process	GO:0006637	48	48	1	0.667069	1			0.876	GO:0035383|thioester metabolic process,
ribonucleoside triphosphate metabolic process	GO:0009199	48	48	1	0.667069	1			0.899
negative regulation of endopeptidase activity	GO:0010951	49	48	1	0.667069	1			0.716
notochord development	GO:0030903	48	48	1	0.667069	1			0.803
SCF-dependent proteasomal ubiquitin-dependent protein catabolic process	GO:0031146	48	48	1	0.667069	1			0.582
ubiquitin protein ligase binding	GO:0031625	48	48	1	0.667069	1			0.657
nucleobase-containing small molecule biosynthetic process	GO:0034404	48	48	1	0.667069	1			0.906
thioester metabolic process	GO:0035383	48	48	1	0.667069	1			0.876	GO:0006637|acyl-CoA metabolic process,
regulation of cysteine-type endopeptidase activity involved in apoptotic process	GO:0043281	48	48	1	0.667069	1			0.866
nuclear export	GO:0051168	48	48	1	0.667069	1			0.837
epiboly involved in gastrulation with mouth forming second	GO:0055113	48	48	1	0.667069	1			0.773
canonical Wnt signaling pathway	GO:0060070	48	48	1	0.667069	1			0.798
cartilage morphogenesis	GO:0060536	48	48	1	0.667069	1			0.757
organelle membrane fusion	GO:0090174	48	48	1	0.667069	1			0.821
negative regulation of supramolecular fiber organization	GO:1902904	49	48	1	0.667069	1			0.855
negative regulation of macromolecule biosynthetic process	GO:0010558	491	488	10	0.668817	1			0.943	GO:2000113|negative regulation of cellular macromolecule biosynthetic process,
negative regulation of cellular macromolecule biosynthetic process	GO:2000113	491	488	10	0.668817	1			0.943	GO:0010558|negative regulation of macromolecule biosynthetic process,
regulation of cell morphogenesis	GO:0022604	202	201	4	0.669819	1			0.966
negative regulation of multicellular organismal process	GO:0051241	203	201	4	0.669819	1			0.998
endosomal transport	GO:0016197	102	101	2	0.669852	1			0.935
response to chemical	GO:0042221	680	676	14	0.669881	1			0.979
transcription factor binding	GO:0008134	254	250	5	0.670549	1			0.946
regulation of phosphate metabolic process	GO:0019220	442	442	9	0.671999	1			0.971	GO:0051174|regulation of phosphorus metabolic process,
regulation of phosphorus metabolic process	GO:0051174	442	442	9	0.671999	1			0.971	GO:0019220|regulation of phosphate metabolic process,
regulation of anatomical structure morphogenesis	GO:0022603	396	395	8	0.67332	1			0.987
positive regulation of cellular component organization	GO:0051130	251	251	5	0.673942	1			0.996
polysaccharide metabolic process	GO:0005976	49	49	1	0.674617	1			0.871	GO:0044264|cellular polysaccharide metabolic process,
alcohol binding	GO:0043178	49	49	1	0.674617	1			0.819
cellular polysaccharide metabolic process	GO:0044264	49	49	1	0.674617	1			0.871	GO:0005976|polysaccharide metabolic process,
cell body	GO:0044297	49	49	1	0.674617	1			0.821
ubiquitin-like protein ligase binding	GO:0044389	49	49	1	0.674617	1			0.67
peptide-lysine-N-acetyltransferase activity	GO:0061733	50	49	1	0.674617	1			0.838
regulation of animal organ morphogenesis	GO:2000027	49	49	1	0.674617	1			0.903
regulation of cysteine-type endopeptidase activity	GO:2000116	49	49	1	0.674617	1			0.868
axon	GO:0030424	103	102	2	0.675103	1			0.979
tube development	GO:0035295	154	153	3	0.676131	1			0.988
kinetochore	GO:0000776	50	50	1	0.681995	1			0.857
protein import into nucleus	GO:0006606	50	50	1	0.681995	1			0.748
nucleoside triphosphate biosynthetic process	GO:0009142	50	50	1	0.681995	1			0.9
cis-trans isomerase activity	GO:0016859	50	50	1	0.681995	1			0.625
cellular respiration	GO:0045333	50	50	1	0.681995	1			0.844
NAD binding	GO:0051287	50	50	1	0.681995	1			0.86
regulation of Wnt signaling pathway	GO:0030111	155	155	3	0.684609	1			0.943
oxidoreductase activity, acting on CH-OH group of donors	GO:0016614	104	104	2	0.6854	1			0.981
vitamin binding	GO:0019842	105	104	2	0.6854	1			0.968
response to endoplasmic reticulum stress	GO:0034976	105	104	2	0.6854	1			0.938
gastrulation	GO:0007369	51	51	1	0.689205	1			0.84
nucleoside diphosphate metabolic process	GO:0009132	51	51	1	0.689205	1			0.902
pyridoxal phosphate binding	GO:0030170	51	51	1	0.689205	1			0.833	GO:0070279|vitamin B6 binding,
integral component of Golgi membrane	GO:0030173	51	51	1	0.689205	1			0.768	GO:0031228|intrinsic component of Golgi membrane,
intrinsic component of Golgi membrane	GO:0031228	51	51	1	0.689205	1			0.768	GO:0030173|integral component of Golgi membrane,
mitotic cell cycle phase transition	GO:0044772	52	51	1	0.689205	1			0.848
import into nucleus	GO:0051170	51	51	1	0.689205	1			0.744
vitamin B6 binding	GO:0070279	51	51	1	0.689205	1			0.833	GO:0030170|pyridoxal phosphate binding,
vesicle-mediated transport to the plasma membrane	GO:0098876	52	51	1	0.689205	1			0.769
molecular carrier activity	GO:0140104	51	51	1	0.689205	1			0.824
negative regulation of cellular biosynthetic process	GO:0031327	500	497	10	0.690615	1			0.945
ameboidal-type cell migration	GO:0001667	208	207	4	0.692002	1			0.99
cellular response to organic substance	GO:0071310	259	257	5	0.693809	1			0.99
dephosphorylation	GO:0016311	210	208	4	0.695595	1			0.916
growth	GO:0040007	210	208	4	0.695595	1			0.98	GO:0048589|developmental growth,
developmental growth	GO:0048589	210	208	4	0.695595	1			0.98	GO:0040007|growth,
spermatogenesis	GO:0007283	52	52	1	0.696252	1			0.866
oxidoreductase activity, acting on paired donors, with incorporation or reduction of molecular oxygen, reduced flavin or flavoprotein as one donor, and incorporation of one atom of oxygen	GO:0016712	53	52	1	0.696252	1			0.295
hydro-lyase activity	GO:0016836	52	52	1	0.696252	1			0.742
coated vesicle	GO:0030135	52	52	1	0.696252	1			0.796
regulation of protein-containing complex disassembly	GO:0043244	53	52	1	0.696252	1			0.885
cell cycle phase transition	GO:0044770	53	52	1	0.696252	1			0.852
negative regulation of cytoskeleton organization	GO:0051494	53	52	1	0.696252	1			0.867
regulation of nuclear division	GO:0051783	52	52	1	0.696252	1			0.898
membrane fusion	GO:0061025	52	52	1	0.696252	1			0.838
lipid binding	GO:0008289	407	404	8	0.697227	1			0.925
negative regulation of biosynthetic process	GO:0009890	503	500	10	0.697683	1			0.945
protein phosphorylation	GO:0006468	744	737	15	0.698544	1			0.912
magnesium ion binding	GO:0000287	108	107	2	0.700343	1			0.937
protein domain specific binding	GO:0019904	107	107	2	0.700343	1			0.926
vasculogenesis	GO:0001570	54	53	1	0.70314	1			0.868
negative regulation of peptidase activity	GO:0010466	54	53	1	0.70314	1			0.73
cytosolic transport	GO:0016482	54	53	1	0.70314	1			0.772
signal release	GO:0023061	54	53	1	0.70314	1			0.882
male gamete generation	GO:0048232	53	53	1	0.70314	1			0.872
hematopoietic stem cell differentiation	GO:0060218	53	53	1	0.70314	1			0.819
negative regulation of canonical Wnt signaling pathway	GO:0090090	53	53	1	0.70314	1			0.828
negative regulation of transmembrane receptor protein serine/threonine kinase signaling pathway	GO:0090101	53	53	1	0.70314	1			0.79
positive regulation of actin filament polymerization	GO:0030838	54	54	1	0.709871	1			0.847
SNARE complex	GO:0031201	54	54	1	0.709871	1			0.808
protein localization to nucleus	GO:0034504	54	54	1	0.709871	1			0.77
steroid binding	GO:0005496	55	55	1	0.716451	1			0.788
response to wounding	GO:0009611	56	55	1	0.716451	1			0.881
determination of heart left/right asymmetry	GO:0061371	55	55	1	0.716451	1			0.822
cellular response to nitrogen compound	GO:1901699	55	55	1	0.716451	1			0.904
regulation of protein kinase activity	GO:0045859	214	214	4	0.716518	1			0.949
RNA modification	GO:0009451	112	111	2	0.719346	1			0.982
regulation of protein localization	GO:0032880	111	111	2	0.719346	1			0.999
cell adhesion molecule binding	GO:0050839	111	111	2	0.719346	1			0.921
regulation of phosphorylation	GO:0042325	413	413	8	0.719988	1			0.97
neurotransmitter transmembrane transporter activity	GO:0005326	56	56	1	0.722881	1			0.851
xenobiotic metabolic process	GO:0006805	57	56	1	0.722881	1			0.398
RNA methyltransferase activity	GO:0008173	57	56	1	0.722881	1			0.858
SCF ubiquitin ligase complex	GO:0019005	56	56	1	0.722881	1			0.616
regulation of TOR signaling	GO:0032006	56	56	1	0.722881	1			0.856
peptide N-acetyltransferase activity	GO:0034212	57	56	1	0.722881	1			0.863
positive regulation of protein catabolic process	GO:0045732	56	56	1	0.722881	1			0.858
phosphatidylinositol phosphate binding	GO:1901981	56	56	1	0.722881	1			0.822
negative regulation of intracellular signal transduction	GO:1902532	112	112	2	0.723935	1			0.99
pattern specification process	GO:0007389	468	465	9	0.728068	1			0.962
positive regulation of ERK1 and ERK2 cascade	GO:0070374	57	57	1	0.729166	1			0.893
enzyme inhibitor activity	GO:0004857	223	219	4	0.733131	1			0.915
regulation of MAPK cascade	GO:0043408	219	219	4	0.733131	1			0.977
receptor-mediated endocytosis	GO:0006898	58	58	1	0.735308	1			0.885
regulation of Notch signaling pathway	GO:0008593	58	58	1	0.735308	1			0.86
calcium-mediated signaling	GO:0019722	58	58	1	0.735308	1			0.803
central nervous system neuron differentiation	GO:0021953	60	58	1	0.735308	1			0.893
transport vesicle membrane	GO:0030658	59	58	1	0.735308	1			0.857
organophosphate catabolic process	GO:0046434	58	58	1	0.735308	1			0.902
definitive hemopoiesis	GO:0060216	60	58	1	0.735308	1			0.843
G protein-coupled amine receptor activity	GO:0008227	178	168	3	0.735685	1			0.63
response to nitrogen compound	GO:1901698	169	168	3	0.735685	1			0.993
steroid biosynthetic process	GO:0006694	59	59	1	0.741311	1			0.878
myosin complex	GO:0016459	61	59	1	0.741311	1			0.295
Z disc	GO:0030018	59	59	1	0.741311	1			0.837
response to lipopolysaccharide	GO:0032496	59	59	1	0.741311	1			0.876
negative regulation of proteolysis	GO:0045861	60	59	1	0.741311	1			0.79
hormone activity	GO:0005179	120	116	2	0.741661	1			0.802
cellular modified amino acid metabolic process	GO:0006575	117	116	2	0.741661	1			0.986
tissue regeneration	GO:0042246	117	116	2	0.741661	1			0.972
hexosyltransferase activity	GO:0016758	225	223	4	0.745888	1			0.919
negative regulation of apoptotic process	GO:0043066	225	223	4	0.745888	1			0.915
response to hypoxia	GO:0001666	60	60	1	0.747179	1			0.88
kinesin complex	GO:0005871	62	60	1	0.747179	1			0.674
nucleoside metabolic process	GO:0009116	60	60	1	0.747179	1			0.903
nucleoside triphosphate metabolic process	GO:0009141	60	60	1	0.747179	1			0.905
endocrine pancreas development	GO:0031018	60	60	1	0.747179	1			0.831
positive regulation of protein polymerization	GO:0032273	60	60	1	0.747179	1			0.863
nucleoside bisphosphate metabolic process	GO:0033865	60	60	1	0.747179	1			0.895	GO:0034032|purine nucleoside bisphosphate metabolic process, GO:0033875|ribonucleoside bisphosphate metabolic process,
ribonucleoside bisphosphate metabolic process	GO:0033875	60	60	1	0.747179	1			0.895	GO:0034032|purine nucleoside bisphosphate metabolic process, GO:0033865|nucleoside bisphosphate metabolic process,
purine nucleoside bisphosphate metabolic process	GO:0034032	60	60	1	0.747179	1			0.895	GO:0033865|nucleoside bisphosphate metabolic process, GO:0033875|ribonucleoside bisphosphate metabolic process,
mitochondrial transmembrane transport	GO:1990542	60	60	1	0.747179	1			0.889
nucleoside-triphosphatase activity	GO:0017111	772	764	15	0.748204	1			0.917
vesicle organization	GO:0016050	118	118	2	0.750154	1			0.986
macromolecule methylation	GO:0043414	119	118	2	0.750154	1			0.984
cellular cation homeostasis	GO:0030003	278	276	5	0.751141	1			0.981
negative regulation of programmed cell death	GO:0043069	227	225	4	0.752089	1			0.916
double-strand break repair via homologous recombination	GO:0000724	61	61	1	0.752913	1			0.889	GO:0000725|recombinational repair,
recombinational repair	GO:0000725	61	61	1	0.752913	1			0.889	GO:0000724|double-strand break repair via homologous recombination,
response to toxic substance	GO:0009636	61	61	1	0.752913	1			0.873
carbon-oxygen lyase activity	GO:0016835	61	61	1	0.752913	1			0.808
cell projection membrane	GO:0031253	61	61	1	0.752913	1			0.887
response to decreased oxygen levels	GO:0036293	61	61	1	0.752913	1			0.883
establishment of vesicle localization	GO:0051650	62	61	1	0.752913	1			0.896
cellular response to lipid	GO:0071396	61	61	1	0.752913	1			0.896
vesicle-mediated transport in synapse	GO:0099003	62	61	1	0.752913	1			0.891
anterior/posterior pattern specification	GO:0009952	175	173	3	0.753508	1			0.957
chromosome organization	GO:0051276	175	173	3	0.753508	1			0.989
epithelial tube morphogenesis	GO:0060562	174	173	3	0.753508	1			0.993
hydrolase activity, acting on carbon-nitrogen (but not peptide) bonds	GO:0016810	119	119	2	0.754309	1			0.991
muscle cell development	GO:0055001	119	119	2	0.754309	1			0.959
chromosome	GO:0005694	176	174	3	0.756954	1			0.937
carbohydrate binding	GO:0030246	230	227	4	0.758174	1			0.545
activation of immune response	GO:0002253	120	120	2	0.758405	1			0.936
olfactory receptor activity	GO:0004984	121	120	2	0.758405	1			0.000201
regulation of heart contraction	GO:0008016	63	62	1	0.758518	1			0.892
oxidoreductase activity, acting on NAD(P)H	GO:0016651	63	62	1	0.758518	1			0.851
positive regulation of MAP kinase activity	GO:0043406	62	62	1	0.758518	1			0.846
organelle fusion	GO:0048284	62	62	1	0.758518	1			0.858
transition metal ion homeostasis	GO:0055076	63	62	1	0.758518	1			0.868
response to oxygen levels	GO:0070482	62	62	1	0.758518	1			0.885
DNA conformation change	GO:0071103	62	62	1	0.758518	1			0.895
negative regulation of cellular response to growth factor stimulus	GO:0090288	62	62	1	0.758518	1			0.852
brain development	GO:0007420	177	175	3	0.760362	1			0.933
sensory perception of smell	GO:0007608	122	121	2	0.762442	1			0.000301
histone acetyltransferase complex	GO:0000123	64	63	1	0.763995	1			0.863
tRNA modification	GO:0006400	63	63	1	0.763995	1			0.869
protein processing	GO:0016485	63	63	1	0.763995	1			0.82
iron-sulfur cluster binding	GO:0051536	63	63	1	0.763995	1			0.854	GO:0051540|metal cluster binding,
metal cluster binding	GO:0051540	63	63	1	0.763995	1			0.854	GO:0051536|iron-sulfur cluster binding,
endoplasmic reticulum protein-containing complex	GO:0140534	64	63	1	0.763995	1			0.857
protein tyrosine phosphatase activity	GO:0004725	123	122	2	0.76642	1			0.703
proton transmembrane transporter activity	GO:0015078	122	122	2	0.76642	1			0.98
regulation of molecular function	GO:0065009	731	727	14	0.767195	1			0.958
cellular ion homeostasis	GO:0006873	284	282	5	0.76749	1			0.982
single-stranded DNA binding	GO:0003697	64	64	1	0.769349	1			0.872
fin development	GO:0033333	65	64	1	0.769349	1			0.866
camera-type eye development	GO:0043010	64	64	1	0.769349	1			0.88
nucleobase-containing compound biosynthetic process	GO:0034654	438	436	8	0.772837	1			0.989
lipid transport	GO:0006869	182	179	3	0.773606	1			0.929
response to virus	GO:0009615	65	65	1	0.774581	1			0.833
vesicle localization	GO:0051648	66	65	1	0.774581	1			0.897
regulation of ERK1 and ERK2 cascade	GO:0070372	65	65	1	0.774581	1			0.9
epiboly	GO:0090504	65	65	1	0.774581	1			0.829
phosphatase activity	GO:0016791	287	285	5	0.775353	1			0.916
regulation of protein phosphorylation	GO:0001932	387	387	7	0.775377	1			0.969
defense response to other organism	GO:0098542	182	180	3	0.776822	1			0.946
regulation of response to stress	GO:0080134	234	234	4	0.778562	1			0.995
locomotion	GO:0040011	592	588	11	0.779665	1			0.977
response to oxidative stress	GO:0006979	66	66	1	0.779695	1			0.88
regulation of cell-cell adhesion	GO:0022407	66	66	1	0.779695	1			0.908
positive regulation of protein-containing complex assembly	GO:0031334	66	66	1	0.779695	1			0.88
cell motility	GO:0048870	543	539	10	0.780201	1			0.981
positive regulation of protein metabolic process	GO:0051247	440	440	8	0.781246	1			0.982
regulation of cellular response to stress	GO:0080135	126	126	2	0.781758	1			0.994
regulation of response to external stimulus	GO:0032101	184	182	3	0.783141	1			0.997
bicellular tight junction	GO:0005923	67	67	1	0.784693	1			0.34
protein lipidation	GO:0006497	67	67	1	0.784693	1			0.836
hydrolase activity, acting on carbon-nitrogen (but not peptide) bonds, in linear amides	GO:0016811	67	67	1	0.784693	1			0.88
peptidyl-lysine modification	GO:0018205	128	127	2	0.785451	1			0.984
cellular response to endogenous stimulus	GO:0071495	128	127	2	0.785451	1			0.988
heart looping	GO:0001947	129	128	2	0.78909	1			0.992
endopeptidase inhibitor activity	GO:0004866	132	128	2	0.78909	1			0.652
cytokine activity	GO:0005125	128	128	2	0.78909	1			0.935
aromatic compound biosynthetic process	GO:0019438	496	494	9	0.789129	1			0.991
positive regulation of immune system process	GO:0002684	184	184	3	0.789311	1			0.972
positive regulation of cell communication	GO:0010647	445	444	8	0.789424	1			0.983
mitochondrial outer membrane	GO:0005741	68	68	1	0.789578	1			0.876
appendage development	GO:0048736	69	68	1	0.789578	1			0.875
cellular macromolecule biosynthetic process	GO:0034645	595	594	11	0.790373	1			0.933
positive regulation of signaling	GO:0023056	446	445	8	0.791433	1			0.983
protein kinase activity	GO:0004672	799	791	15	0.792213	1			0.913
neurogenesis	GO:0022008	69	69	1	0.794352	1			0.87
ATP metabolic process	GO:0046034	69	69	1	0.794352	1			0.902
tight junction	GO:0070160	69	69	1	0.794352	1			0.386
glycosyl compound metabolic process	GO:1901657	69	69	1	0.794352	1			0.905
zinc ion binding	GO:0008270	749	744	14	0.794857	1			0.91
positive regulation of intracellular signal transduction	GO:1902533	241	240	4	0.794935	1			0.976
cellular chemical homeostasis	GO:0055082	295	293	5	0.795324	1			0.985
negative regulation of macromolecule metabolic process	GO:0010605	846	842	16	0.795855	1			0.952
dorsal/ventral pattern formation	GO:0009953	130	130	2	0.796205	1			0.967
cell surface	GO:0009986	130	130	2	0.796205	1			0.954
ribonucleoprotein complex assembly	GO:0022618	131	130	2	0.796205	1			0.945
extracellular matrix organization	GO:0030198	132	130	2	0.796205	1			0.928	GO:0043062|extracellular structure organization, GO:0045229|external encapsulating structure organization,
extracellular structure organization	GO:0043062	132	130	2	0.796205	1			0.927	GO:0030198|extracellular matrix organization, GO:0045229|external encapsulating structure organization,
external encapsulating structure organization	GO:0045229	132	130	2	0.796205	1			0.928	GO:0043062|extracellular structure organization, GO:0030198|extracellular matrix organization,
perinuclear region of cytoplasm	GO:0048471	71	70	1	0.799018	1			0.879
heterocycle biosynthetic process	GO:0018130	502	500	9	0.800414	1			0.991
identical protein binding	GO:0042802	189	188	3	0.801216	1			0.962
GTPase activity	GO:0003924	350	348	6	0.802042	1			0.914
embryo development	GO:0009790	133	132	2	0.803107	1			0.94
endopeptidase regulator activity	GO:0061135	136	132	2	0.803107	1			0.68
mitochondrial transport	GO:0006839	71	71	1	0.803578	1			0.901
Notch signaling pathway	GO:0007219	72	71	1	0.803578	1			0.801
actin cytoskeleton	GO:0015629	71	71	1	0.803578	1			0.758
convergent extension involved in gastrulation	GO:0060027	71	71	1	0.803578	1			0.863
positive regulation of protein serine/threonine kinase activity	GO:0071902	71	71	1	0.803578	1			0.872
monocarboxylic acid biosynthetic process	GO:0072330	71	71	1	0.803578	1			0.901
phosphotransferase activity, alcohol group as acceptor	GO:0016773	906	897	17	0.805054	1			0.914
sensory perception of chemical stimulus	GO:0007606	134	133	2	0.806479	1			0.000502
ribonucleoprotein complex subunit organization	GO:0071826	134	133	2	0.806479	1			0.947
collagen trimer	GO:0005581	73	72	1	0.808035	1			0.567
electron transfer activity	GO:0009055	73	72	1	0.808035	1			0.856
protein acetyltransferase complex	GO:0031248	73	72	1	0.808035	1			0.883	GO:1902493|acetyltransferase complex,
acetyltransferase complex	GO:1902493	73	72	1	0.808035	1			0.883	GO:0031248|protein acetyltransferase complex,
enzyme activator activity	GO:0008047	301	299	5	0.80937	1			0.913
cell development	GO:0048468	507	505	9	0.809471	1			0.974
negative regulation of cell death	GO:0060548	248	246	4	0.810321	1			0.916
organophosphate metabolic process	GO:0019637	558	556	10	0.81066	1			0.99
transition metal ion transport	GO:0000041	74	73	1	0.812391	1			0.876
humoral immune response	GO:0006959	73	73	1	0.812391	1			0.843
amino acid transmembrane transporter activity	GO:0015171	74	73	1	0.812391	1			0.863
actin cytoskeleton organization	GO:0030036	305	301	5	0.813878	1			0.929
protein serine/threonine kinase activity	GO:0004674	565	559	10	0.815693	1			0.911
lipid catabolic process	GO:0016042	136	136	2	0.81629	1			0.98
neuron development	GO:0048666	136	136	2	0.81629	1			0.978
lipid transporter activity	GO:0005319	75	74	1	0.816649	1			0.866
pyrophosphatase activity	GO:0016462	817	809	15	0.818381	1			0.919
carbohydrate metabolic process	GO:0005975	306	304	5	0.82048	1			0.959
active ion transmembrane transporter activity	GO:0022853	304	304	5	0.82048	1			0.971
response to external biotic stimulus	GO:0043207	306	304	5	0.82048	1			0.956
Rho protein signal transduction	GO:0007266	75	75	1	0.820809	1			0.87
outer membrane	GO:0019867	75	75	1	0.820809	1			0.884	GO:0031968|organelle outer membrane,
regulation of BMP signaling pathway	GO:0030510	75	75	1	0.820809	1			0.86
organelle outer membrane	GO:0031968	75	75	1	0.820809	1			0.884	GO:0019867|outer membrane,
carbohydrate derivative catabolic process	GO:1901136	75	75	1	0.820809	1			0.905
alpha-amino acid catabolic process	GO:1901606	75	75	1	0.820809	1			0.909
hydrolase activity, acting on acid anhydrides, in phosphorus-containing anhydrides	GO:0016818	820	812	15	0.822498	1			0.919
peptidase inhibitor activity	GO:0030414	142	138	2	0.822581	1			0.66
muscle contraction	GO:0006936	78	76	1	0.824876	1			0.862
lipase activity	GO:0016298	76	76	1	0.824876	1			0.862
blood vessel morphogenesis	GO:0048514	77	76	1	0.824876	1			0.859
RNA polymerase II-specific DNA-binding transcription factor binding	GO:0061629	77	76	1	0.824876	1			0.886
positive regulation of supramolecular fiber organization	GO:1902905	76	76	1	0.824876	1			0.885
catalytic complex	GO:1902494	966	961	18	0.825186	1			0.96
Golgi vesicle transport	GO:0048193	139	139	2	0.825653	1			0.925
non-membrane-bounded organelle assembly	GO:0140694	141	139	2	0.825653	1			0.973
purine ribonucleotide metabolic process	GO:0009150	198	197	3	0.825947	1			0.997
hydrolase activity, acting on acid anhydrides	GO:0016817	823	815	15	0.826547	1			0.919
response to biotic stimulus	GO:0009607	309	307	5	0.826892	1			0.957
carboxylic acid metabolic process	GO:0019752	465	464	8	0.826935	1			0.997
cell migration	GO:0016477	519	516	9	0.828303	1			0.981
organic cyclic compound biosynthetic process	GO:1901362	569	567	10	0.828623	1			0.992
positive regulation of MAPK cascade	GO:0043410	140	140	2	0.828678	1			0.981
actin filament-based process	GO:0030029	312	308	5	0.828988	1			0.93
cell cycle	GO:0007049	257	255	4	0.831621	1			0.943
response to bacterium	GO:0009617	142	141	2	0.831655	1			0.953
endoplasmic reticulum to Golgi vesicle-mediated transport	GO:0006888	78	78	1	0.832735	1			0.776
positive regulation of signal transduction	GO:0009967	417	416	7	0.83356	1			0.979
RNA polymerase II cis-regulatory region sequence-specific DNA binding	GO:0000978	200	200	3	0.833585	1			0.929
embryonic heart tube morphogenesis	GO:0003143	143	142	2	0.834585	1			0.991
regulation of cytosolic calcium ion concentration	GO:0051480	143	142	2	0.834585	1			0.972
regulation of supramolecular fiber organization	GO:1902903	143	142	2	0.834585	1			0.98
negative regulation of metabolic process	GO:0009892	875	871	16	0.835236	1			0.954
actin filament organization	GO:0007015	201	201	3	0.836067	1			0.945
muscle system process	GO:0003012	81	79	1	0.836531	1			0.868
negative regulation of Wnt signaling pathway	GO:0030178	79	79	1	0.836531	1			0.944
regulation of protein catabolic process	GO:0042176	79	79	1	0.836531	1			0.896
positive regulation of cytoskeleton organization	GO:0051495	79	79	1	0.836531	1			0.889
regulation of microtubule cytoskeleton organization	GO:0070507	79	79	1	0.836531	1			0.888
active transmembrane transporter activity	GO:0022804	418	418	7	0.83709	1			0.95
positive regulation of cellular protein metabolic process	GO:0032270	418	418	7	0.83709	1			0.982
positive regulation of organelle organization	GO:0010638	143	143	2	0.83747	1			0.995
positive regulation of immune response	GO:0050778	143	143	2	0.83747	1			0.951
carbohydrate derivative metabolic process	GO:1901135	526	523	9	0.839521	1			0.992
acyltransferase activity, transferring groups other than amino-acyl groups	GO:0016747	204	203	3	0.840934	1			0.956
regionalization	GO:0003002	317	315	5	0.843088	1			0.96
defense response	GO:0006952	317	315	5	0.843088	1			0.957
purine nucleotide metabolic process	GO:0006163	205	204	3	0.84332	1			0.997
extracellular matrix structural constituent	GO:0005201	82	81	1	0.843868	1			0.728
sphingolipid metabolic process	GO:0006665	81	81	1	0.843868	1			0.901
negative regulation of phosphorus metabolic process	GO:0010563	81	81	1	0.843868	1			0.901	GO:0045936|negative regulation of phosphate metabolic process,
negative regulation of phosphate metabolic process	GO:0045936	81	81	1	0.843868	1			0.9	GO:0010563|negative regulation of phosphorus metabolic process,
regulation of apoptotic process	GO:0042981	425	422	7	0.843972	1			0.924
peptidase regulator activity	GO:0061134	150	146	2	0.845852	1			0.714
regulation of catalytic activity	GO:0050790	580	579	10	0.846703	1			0.946
response to other organism	GO:0051707	264	262	4	0.846779	1			0.95
catalytic activity, acting on a nucleic acid	GO:0140640	480	476	8	0.846825	1			0.97
cellular amino acid catabolic process	GO:0009063	82	82	1	0.847412	1			0.909
cytoplasmic ribonucleoprotein granule	GO:0036464	83	82	1	0.847412	1			0.897
stem cell differentiation	GO:0048863	82	82	1	0.847412	1			0.891
monocarboxylic acid metabolic process	GO:0032787	206	206	3	0.848	1			0.995
cytokine receptor binding	GO:0005126	147	147	2	0.848557	1			0.956
regulation of cell population proliferation	GO:0042127	264	263	4	0.848847	1			0.974
regulation of programmed cell death	GO:0043067	428	425	7	0.84898	1			0.924
collagen-containing extracellular matrix	GO:0062023	83	83	1	0.850875	1			0.72
cis-regulatory region sequence-specific DNA binding	GO:0000987	208	208	3	0.852558	1			0.928
ribonucleoprotein granule	GO:0035770	85	84	1	0.85426	1			0.898
oxoacid metabolic process	GO:0043436	482	481	8	0.854558	1			0.996
negative regulation of cellular protein metabolic process	GO:0032269	212	209	3	0.854792	1			0.984
[truncated: 4,368 more rows]

## Sheet: EqualBupC
Name	ID	NumProbes	NumGenes	RawScore	Pval	CorrectedPvalue	MFPvalue	CorrectedMFPvalue	Multifunctionality	Same as	GeneMembers
G protein-coupled receptor activity	GO:0004930	809	796	54	5.31e-07	0.00292			0.91
G protein-coupled receptor signaling pathway	GO:0007186	992	978	60	3.33e-06	0.00916			0.911
synapse	GO:0045202	230	229	22	7.96e-06	0.0109584			0.964
external encapsulating structure	GO:0030312	227	225	22	6e-06	0.0110108			0.912	GO:0031012|extracellular matrix,
extracellular matrix	GO:0031012	227	225	22	6e-06	0.0110108			0.912	GO:0030312|external encapsulating structure,
modulation of chemical synaptic transmission	GO:0050804	119	119	14	3.86e-05	0.0354611			0.989	GO:0099177|regulation of trans-synaptic signaling,
regulation of trans-synaptic signaling	GO:0099177	119	119	14	3.86e-05	0.0354611			0.988	GO:0050804|modulation of chemical synaptic transmission,
cation channel activity	GO:0005261	364	364	28	3.36e-05	0.0369785			0.944
synaptic vesicle endocytosis	GO:0048488	27	26	6	0.000165	0.0825069			0.789	GO:0140238|presynaptic endocytosis,
presynaptic endocytosis	GO:0140238	27	26	6	0.000165	0.0825069			0.789	GO:0048488|synaptic vesicle endocytosis,
vesicle-mediated transport in synapse	GO:0099003	62	61	9	0.000164	0.0904957			0.891
neuron cell-cell adhesion	GO:0007158	10	10	4	0.00021	0.0963378			0.569
ionotropic glutamate receptor complex	GO:0008328	48	48	8	0.000158	0.0967457			0.873	GO:0098878|neurotransmitter receptor complex,
neurotransmitter receptor complex	GO:0098878	48	48	8	0.000158	0.0967457			0.873	GO:0008328|ionotropic glutamate receptor complex,
postsynaptic membrane organization	GO:0001941	9	9	4	0.000129	0.101747			0.502	GO:0097104|postsynaptic membrane assembly, GO:0097090|presynaptic membrane organization, GO:0042043|neurexin family protein binding, GO:0097105|presynaptic membrane assembly,
neurexin family protein binding	GO:0042043	9	9	4	0.000129	0.101747			0.502	GO:0001941|postsynaptic membrane organization, GO:0097104|postsynaptic membrane assembly, GO:0097090|presynaptic membrane organization, GO:0097105|presynaptic membrane assembly,
presynaptic membrane organization	GO:0097090	9	9	4	0.000129	0.101747			0.502	GO:0001941|postsynaptic membrane organization, GO:0097104|postsynaptic membrane assembly, GO:0042043|neurexin family protein binding, GO:0097105|presynaptic membrane assembly,
postsynaptic membrane assembly	GO:0097104	9	9	4	0.000129	0.101747			0.502	GO:0001941|postsynaptic membrane organization, GO:0097090|presynaptic membrane organization, GO:0042043|neurexin family protein binding, GO:0097105|presynaptic membrane assembly,
presynaptic membrane assembly	GO:0097105	9	9	4	0.000129	0.101747			0.502	GO:0001941|postsynaptic membrane organization, GO:0097104|postsynaptic membrane assembly, GO:0097090|presynaptic membrane organization, GO:0042043|neurexin family protein binding,
potassium channel activity	GO:0005267	135	135	14	0.000153	0.105631			0.92
intrinsic component of plasma membrane	GO:0031226	908	901	50	0.000257	0.108805			0.918
neuron projection organization	GO:0106027	11	11	4	0.000321	0.117952			0.74
cation channel complex	GO:0034703	144	144	14	0.000302	0.11875			0.954
G protein-coupled peptide receptor activity	GO:0008528	167	166	15	0.000412	0.133578			0.925
integral component of plasma membrane	GO:0005887	882	875	48	0.000437	0.133768			0.918
collagen-containing extracellular matrix	GO:0062023	83	83	10	0.000397	0.136821			0.72
cell junction	GO:0030054	500	497	31	0.000581	0.139158			0.931
voltage-gated cation channel activity	GO:0022843	153	153	14	0.000559	0.140042			0.927
postsynaptic membrane	GO:0045211	118	117	12	0.000492	0.142549			0.983
voltage-gated ion channel activity	GO:0005244	189	189	16	0.000555	0.145575			0.926
dendritic spine morphogenesis	GO:0060997	6	6	3	0.000662	0.145877			0.701
ion channel activity	GO:0005216	451	451	29	0.000533	0.146839			0.938
voltage-gated channel activity	GO:0022832	193	193	16	0.000697	0.147641			0.927
long-term synaptic potentiation	GO:0060291	13	13	4	0.00066	0.151519			0.717
ion channel complex	GO:0034702	195	195	16	0.000779	0.153197			0.96
peptide receptor activity	GO:0001653	177	176	15	0.000761	0.155272			0.926
potassium ion transmembrane transporter activity	GO:0015079	180	180	15	0.000958	0.182003			0.933
dendritic spine organization	GO:0097061	7	7	3	0.00113	0.200828			0.715	GO:0099173|postsynapse organization,
postsynapse organization	GO:0099173	7	7	3	0.00113	0.200828			0.715	GO:0097061|dendritic spine organization,
NMDA glutamate receptor activity	GO:0004972	7	7	3	0.00113	0.207523			0.349	GO:0017146|NMDA selective glutamate receptor complex,
NMDA selective glutamate receptor complex	GO:0017146	7	7	3	0.00113	0.207523			0.349	GO:0004972|NMDA glutamate receptor activity,
motile cilium	GO:0031514	38	38	6	0.00141	0.235615			0.665
sequence-specific DNA binding	GO:0043565	905	900	47	0.00139	0.239127			0.915
channel activity	GO:0015267	486	485	29	0.00163	0.264681			0.939	GO:0022803|passive transmembrane transporter activity,
passive transmembrane transporter activity	GO:0022803	486	485	29	0.00163	0.264681			0.939	GO:0015267|channel activity,
ionotropic glutamate receptor activity	GO:0004970	27	27	5	0.0017	0.267032			0.694
voltage-gated potassium channel activity	GO:0005249	101	101	10	0.00185	0.28289			0.794
axoneme assembly	GO:0035082	17	17	4	0.00198	0.2945			0.566
synapse organization	GO:0050808	71	71	8	0.00229	0.32398			0.885
cilium movement	GO:0003341	73	71	8	0.00229	0.332505			0.852
positive regulation of cell-substrate adhesion	GO:0010811	9	9	3	0.00258	0.355496			0.504
potassium ion transport	GO:0006813	166	166	13	0.0035	0.47011			0.93
regulation of synaptic plasticity	GO:0048167	34	34	5	0.00484	0.61964			0.848
potassium channel complex	GO:0034705	48	48	6	0.00475	0.623162			0.698
plasma membrane protein complex	GO:0098797	402	400	23	0.00742	0.704436			0.936
positive regulation of synaptic transmission	GO:0050806	23	23	4	0.00629	0.707333			0.812
axon	GO:0030424	103	102	9	0.00658	0.710899			0.979
chemokine binding	GO:0019956	24	24	4	0.00736	0.710934			0.603
DNA-binding transcription factor activity, RNA polymerase II-specific	GO:0000981	472	468	26	0.00713	0.713834			0.914
nervous system development	GO:0007399	200	200	14	0.00674	0.713999			0.927
plasma membrane bounded cell projection	GO:0120025	542	538	29	0.00701	0.714969			0.955
transmembrane transporter complex	GO:1902495	241	241	16	0.00651	0.717482			0.96
C-C chemokine binding	GO:0019957	23	23	4	0.00629	0.722069			0.6
C-C chemokine receptor activity	GO:0016493	24	24	4	0.00736	0.723629			0.598
glutamate receptor activity	GO:0008066	37	37	5	0.00699	0.726286			0.765
synaptic membrane	GO:0097060	158	157	12	0.00595	0.728435			0.989
membrane assembly	GO:0071709	25	25	4	0.00853	0.73445			0.785
gated channel activity	GO:0022836	347	347	21	0.00587	0.73493			0.938
microtubule bundle formation	GO:0001578	23	23	4	0.00629	0.737432			0.615
cell projection	GO:0042995	598	594	31	0.00849	0.741949			0.955
presynaptic active zone	GO:0048786	13	13	3	0.00797	0.743616			0.309
inorganic cation transmembrane transporter activity	GO:0022890	617	617	32	0.00826	0.74597			0.958
transporter complex	GO:1990351	247	247	16	0.00816	0.749501			0.961
axonemal dynein complex	GO:0005858	12	12	3	0.00628	0.751911			0.443
neuron projection development	GO:0031175	125	125	10	0.00847	0.752701			0.95
DNA-binding transcription factor activity	GO:0003700	903	895	43	0.00922	0.781251			0.912
regulation of endothelial cell differentiation	GO:0045601	5	5	2	0.0101521	0.810402			0.506
positive regulation of epithelial cell differentiation	GO:0030858	5	5	2	0.0101521	0.822319			0.543
synaptic receptor adaptor activity	GO:0030160	5	5	2	0.0101521	0.834593			0.69	GO:0035255|ionotropic glutamate receptor binding, GO:0098698|postsynaptic specialization assembly, GO:2000463|positive regulation of excitatory postsynaptic potential, GO:0097106|postsynaptic density organization, GO:0097107|postsynaptic density assembly, GO:0099084|postsynaptic specialization organization, GO:0098815|modulation of excitatory postsynaptic potential, GO:0051968|positive regulation…
ionotropic glutamate receptor binding	GO:0035255	5	5	2	0.0101521	0.834593			0.691	GO:0098698|postsynaptic specialization assembly, GO:0030160|synaptic receptor adaptor activity, GO:2000463|positive regulation of excitatory postsynaptic potential, GO:0097106|postsynaptic density organization, GO:0097107|postsynaptic density assembly, GO:0099084|postsynaptic specialization organization, GO:0098815|modulation of excitatory postsynaptic potential, GO:0051968|positive regulation of…
positive regulation of synaptic transmission, glutamatergic	GO:0051968	5	5	2	0.0101521	0.834593			0.691	GO:0035255|ionotropic glutamate receptor binding, GO:0098698|postsynaptic specialization assembly, GO:0030160|synaptic receptor adaptor activity, GO:2000463|positive regulation of excitatory postsynaptic potential, GO:0097106|postsynaptic density organization, GO:0097107|postsynaptic density assembly, GO:0099084|postsynaptic specialization organization, GO:0098815|modulation of excitatory postsyn…
postsynaptic density organization	GO:0097106	5	5	2	0.0101521	0.834593			0.69	GO:0035255|ionotropic glutamate receptor binding, GO:0098698|postsynaptic specialization assembly, GO:0030160|synaptic receptor adaptor activity, GO:2000463|positive regulation of excitatory postsynaptic potential, GO:0097107|postsynaptic density assembly, GO:0099084|postsynaptic specialization organization, GO:0098815|modulation of excitatory postsynaptic potential, GO:0051968|positive regulatio…
postsynaptic density assembly	GO:0097107	5	5	2	0.0101521	0.834593			0.69	GO:0035255|ionotropic glutamate receptor binding, GO:0098698|postsynaptic specialization assembly, GO:0030160|synaptic receptor adaptor activity, GO:2000463|positive regulation of excitatory postsynaptic potential, GO:0097106|postsynaptic density organization, GO:0099084|postsynaptic specialization organization, GO:0098815|modulation of excitatory postsynaptic potential, GO:0051968|positive regul…
postsynaptic specialization assembly	GO:0098698	5	5	2	0.0101521	0.834593			0.691	GO:0035255|ionotropic glutamate receptor binding, GO:0030160|synaptic receptor adaptor activity, GO:2000463|positive regulation of excitatory postsynaptic potential, GO:0097106|postsynaptic density organization, GO:0097107|postsynaptic density assembly, GO:0099084|postsynaptic specialization organization, GO:0098815|modulation of excitatory postsynaptic potential, GO:0051968|positive regulation o…
modulation of excitatory postsynaptic potential	GO:0098815	5	5	2	0.0101521	0.834593			0.691	GO:0035255|ionotropic glutamate receptor binding, GO:0098698|postsynaptic specialization assembly, GO:0030160|synaptic receptor adaptor activity, GO:2000463|positive regulation of excitatory postsynaptic potential, GO:0097106|postsynaptic density organization, GO:0097107|postsynaptic density assembly, GO:0099084|postsynaptic specialization organization, GO:0051968|positive regulation of synaptic …
postsynaptic specialization organization	GO:0099084	5	5	2	0.0101521	0.834593			0.69	GO:0035255|ionotropic glutamate receptor binding, GO:0098698|postsynaptic specialization assembly, GO:0030160|synaptic receptor adaptor activity, GO:2000463|positive regulation of excitatory postsynaptic potential, GO:0097106|postsynaptic density organization, GO:0097107|postsynaptic density assembly, GO:0098815|modulation of excitatory postsynaptic potential, GO:0051968|positive regulation of sy…
positive regulation of excitatory postsynaptic potential	GO:2000463	5	5	2	0.0101521	0.834593			0.69	GO:0035255|ionotropic glutamate receptor binding, GO:0098698|postsynaptic specialization assembly, GO:0030160|synaptic receptor adaptor activity, GO:0097106|postsynaptic density organization, GO:0097107|postsynaptic density assembly, GO:0099084|postsynaptic specialization organization, GO:0098815|modulation of excitatory postsynaptic potential, GO:0051968|positive regulation of synaptic transmiss…
regulation of ion transmembrane transport	GO:0034765	189	189	13	0.0101444	0.8466			0.961
synapse assembly	GO:0007416	27	27	4	0.0112412	0.884521			0.747
signaling receptor complex adaptor activity	GO:0030159	15	15	3	0.0120663	0.923076			0.766
regulation of transmembrane transport	GO:0034762	193	193	13	0.0119401	0.926279			0.963
postsynaptic density	GO:0014069	59	59	6	0.0128809	0.958759			0.882
swimming behavior	GO:0036269	28	28	4	0.0127797	0.964253			0.623
voltage-gated potassium channel complex	GO:0008076	43	43	5	0.013135	0.964632			0.638
postsynaptic specialization	GO:0099572	61	61	6	0.0150257	0.985257			0.886
synaptic assembly at neuromuscular junction	GO:0051124	6	6	2	0.0148971	0.988592			0.681
cation transmembrane transporter activity	GO:0008324	642	642	32	0.0140647	1			0.958
regulation of cell-substrate adhesion	GO:0010810	16	16	3	0.0144925	1			0.718
regulation of AMPA receptor activity	GO:2000311	16	16	3	0.0144925	1			0.826
neuron development	GO:0048666	136	136	10	0.0147627	1			0.978
cell migration involved in sprouting angiogenesis	GO:0002042	6	6	2	0.0148971	1			0.588
exopolyphosphatase activity	GO:0004309	6	6	2	0.0148971	1			0.117	GO:0006797|polyphosphate metabolic process, GO:0006798|polyphosphate catabolic process,
JUN kinase kinase kinase activity	GO:0004706	6	6	2	0.0148971	1			0.263
polyphosphate metabolic process	GO:0006797	6	6	2	0.0148971	1			0.117	GO:0004309|exopolyphosphatase activity, GO:0006798|polyphosphate catabolic process,
polyphosphate catabolic process	GO:0006798	6	6	2	0.0148971	1			0.117	GO:0004309|exopolyphosphatase activity, GO:0006797|polyphosphate metabolic process,
plasma membrane bounded cell projection organization	GO:0120036	359	358	20	0.0159057	1			0.94
metal ion transmembrane transporter activity	GO:0046873	429	429	23	0.0160255	1			0.949
G protein-coupled chemoattractant receptor activity	GO:0001637	30	30	4	0.0162439	1			0.638	GO:0004950|chemokine receptor activity,
chemokine receptor activity	GO:0004950	30	30	4	0.0162439	1			0.638	GO:0001637|G protein-coupled chemoattractant receptor activity,
delayed rectifier potassium channel activity	GO:0005251	17	17	3	0.0171741	1			0.399
cilium	GO:0005929	121	120	9	0.0179213	1			0.933
regulation of ion transport	GO:0043269	227	226	14	0.0182079	1			0.963
neuron differentiation	GO:0030182	208	206	13	0.0195056	1			0.973
metalloendopeptidase activity	GO:0004222	104	102	8	0.0195515	1			0.48
glutamate receptor binding	GO:0035254	7	7	2	0.0204038	1			0.658
excitatory postsynaptic potential	GO:0060079	7	7	2	0.0204038	1			0.507
cell projection organization	GO:0030030	516	515	26	0.0217459	1			0.941
microtubule-based movement	GO:0007018	192	188	12	0.0223776	1			0.944
dendritic spine	GO:0043197	33	33	4	0.0224521	1			0.823	GO:0044309|neuron spine,
neuron spine	GO:0044309	33	33	4	0.0224521	1			0.823	GO:0043197|dendritic spine,
axon guidance	GO:0007411	211	211	13	0.0232161	1			0.967
thyroid gland development	GO:0030878	19	19	3	0.0233114	1			0.774
neuropeptide receptor activity	GO:0008188	50	50	5	0.0239831	1			0.639
potassium ion transmembrane transport	GO:0071805	147	147	10	0.0240127	1			0.932
axoneme	GO:0005930	35	34	4	0.0248007	1			0.688
double-stranded DNA binding	GO:0003690	601	597	29	0.0252775	1			0.925
plasma membrane signaling receptor complex	GO:0098802	128	128	9	0.0260038	1			0.967
neuron projection guidance	GO:0097485	215	215	13	0.0265425	1			0.966
melanosome organization	GO:0032438	8	8	2	0.026617	1			0.456
neuronal cell body membrane	GO:0032809	8	8	2	0.026617	1			0.393	GO:0044298|cell body membrane,
cell body membrane	GO:0044298	8	8	2	0.026617	1			0.393	GO:0032809|neuronal cell body membrane,
dynein light chain binding	GO:0045503	8	8	2	0.026617	1			0.247
nucleosome positioning	GO:0016584	20	20	3	0.0267681	1			0.638
collagen catabolic process	GO:0030574	20	20	3	0.0267681	1			0.233
inner ear receptor cell development	GO:0060119	20	20	3	0.0267681	1			0.79
regulation of neurotransmitter receptor activity	GO:0099601	20	20	3	0.0267681	1			0.839	GO:1900449|regulation of glutamate receptor signaling pathway,
regulation of glutamate receptor signaling pathway	GO:1900449	20	20	3	0.0267681	1			0.84	GO:0099601|regulation of neurotransmitter receptor activity,
neuron recognition	GO:0008038	35	35	4	0.0272919	1			0.804
dynein complex	GO:0030286	35	35	4	0.0272919	1			0.693
synaptic transmission, glutamatergic	GO:0035249	35	35	4	0.0272919	1			0.814
signaling adaptor activity	GO:0035591	35	35	4	0.0272919	1			0.761
neuron projection	GO:0043005	386	383	20	0.0299333	1			0.959
positive regulation of cell differentiation	GO:0045597	153	153	10	0.0305332	1			0.996
ligand-gated cation channel activity	GO:0099094	112	112	8	0.0319897	1			0.962
ion transmembrane transporter activity	GO:0015075	870	869	39	0.0328135	1			0.95
cell-cell adhesion	GO:0098609	247	245	14	0.0332486	1			0.911
pigment granule organization	GO:0048753	9	9	2	0.0334842	1			0.462
neural retina development	GO:0003407	23	22	3	0.0344534	1			0.666
postsynaptic density membrane	GO:0098839	38	38	4	0.0356341	1			0.836	GO:0099634|postsynaptic specialization membrane,
postsynaptic specialization membrane	GO:0099634	38	38	4	0.0356341	1			0.836	GO:0098839|postsynaptic density membrane,
chondrocyte morphogenesis involved in endochondral bone morphogenesis	GO:0003414	23	23	3	0.0386775	1			0.359	GO:0003429|growth plate cartilage chondrocyte morphogenesis, GO:0003422|growth plate cartilage morphogenesis,
growth plate cartilage morphogenesis	GO:0003422	23	23	3	0.0386775	1			0.359	GO:0003414|chondrocyte morphogenesis involved in endochondral bone morphogenesis, GO:0003429|growth plate cartilage chondrocyte morphogenesis,
growth plate cartilage chondrocyte morphogenesis	GO:0003429	23	23	3	0.0386775	1			0.359	GO:0003414|chondrocyte morphogenesis involved in endochondral bone morphogenesis, GO:0003422|growth plate cartilage morphogenesis,
nucleosomal DNA binding	GO:0031492	24	23	3	0.0386775	1			0.541
neuron projection membrane	GO:0032589	23	23	3	0.0386775	1			0.788
striated muscle cell differentiation	GO:0051146	23	23	3	0.0386775	1			0.799
regulation of signaling receptor activity	GO:0010469	39	39	4	0.0387069	1			0.884
cell junction organization	GO:0034330	140	138	9	0.0393545	1			0.968
acid-amino acid ligase activity	GO:0016881	10	10	2	0.0409557	1			0.568
regulation of DNA damage response, signal transduction by p53 class mediator	GO:0043516	10	10	2	0.0409557	1			0.605
hemangioblast cell differentiation	GO:0060217	10	10	2	0.0409557	1			0.426
lamellipodium organization	GO:0097581	10	10	2	0.0409557	1			0.362
plasma membrane region	GO:0098590	349	348	18	0.0410051	1			0.985
retina layer formation	GO:0010842	41	40	4	0.0419264	1			0.791
positive regulation of cell adhesion	GO:0045785	24	24	3	0.0431518	1			0.841
synaptic signaling	GO:0099536	210	208	12	0.0435699	1			0.941
metal ion transport	GO:0030001	429	428	21	0.0467229	1			0.95
growth factor activity	GO:0008083	122	121	8	0.0470531	1			0.93
transcription cis-regulatory region binding	GO:0000976	508	504	24	0.047149	1			0.92
axonemal dynein complex assembly	GO:0070286	26	25	3	0.0478724	1			0.576
chondrocyte morphogenesis	GO:0090171	25	25	3	0.0478724	1			0.449
cell morphogenesis involved in differentiation	GO:0000904	80	80	6	0.0484987	1			0.884
metallopeptidase activity	GO:0008237	168	166	10	0.0487442	1			0.752
lymphangiogenesis	GO:0001946	42	42	4	0.0488052	1			0.779
G protein-coupled nucleotide receptor activity	GO:0001608	11	11	2	0.0489843	1			0.33	GO:0045028|G protein-coupled purinergic nucleotide receptor activity,
chondrocyte differentiation	GO:0002062	11	11	2	0.0489843	1			0.273
cellular response to unfolded protein	GO:0034620	12	11	2	0.0489843	1			0.522
G protein-coupled purinergic nucleotide receptor activity	GO:0045028	11	11	2	0.0489843	1			0.33	GO:0001608|G protein-coupled nucleotide receptor activity,
regulation of T cell migration	GO:2000404	11	11	2	0.0489843	1			0.734
regulation of membrane potential	GO:0042391	144	144	9	0.0492727	1			0.965
cartilage development	GO:0051216	102	101	7	0.0495246	1			0.961
movement of cell or subcellular component	GO:0006928	881	874	38	0.0514388	1			0.969
postsynapse	GO:0098794	43	43	4	0.0524636	1			0.872
endothelial cell migration	GO:0043542	26	26	3	0.0528349	1			0.814
epigenetic maintenance of chromatin in transcription-competent conformation	GO:0045815	27	26	3	0.0528349	1			0.667
inorganic molecular entity transmembrane transporter activity	GO:0015318	827	826	36	0.0551825	1			0.952
positive regulation of nervous system development	GO:0051962	104	104	7	0.0563335	1			0.992
phosphatidylinositol 3-kinase signaling	GO:0014065	12	12	2	0.0575253	1			0.422
positive regulation of nervous system process	GO:0031646	12	12	2	0.0575253	1			0.728
protein folding chaperone	GO:0044183	13	12	2	0.0575253	1			0.514
mesodermal cell differentiation	GO:0048333	12	12	2	0.0575253	1			0.513
sensory perception of taste	GO:0050909	12	12	2	0.0575253	1			0.0013
regulation of lymphocyte migration	GO:2000401	12	12	2	0.0575253	1			0.709
collagen metabolic process	GO:0032963	28	27	3	0.0580341	1			0.54
brain morphogenesis	GO:0048854	27	27	3	0.0580341	1			0.783
transmitter-gated ion channel activity	GO:0022824	64	64	5	0.0596373	1			0.874	GO:0022835|transmitter-gated channel activity,
transmitter-gated channel activity	GO:0022835	64	64	5	0.0596373	1			0.874	GO:0022824|transmitter-gated ion channel activity,
neuronal cell body	GO:0043025	45	45	4	0.0602151	1			0.817
cell communication	GO:0007154	344	341	17	0.0607121	1			0.946
receptor complex	GO:0043235	269	268	14	0.0615288	1			0.957
synaptic vesicle exocytosis	GO:0016079	29	28	3	0.0634646	1			0.768
blood vessel development	GO:0001568	108	107	7	0.0636958	1			0.977
positive regulation of cell development	GO:0010720	107	107	7	0.0636958	1			0.994
phospholipase C-activating G protein-coupled receptor signaling pathway	GO:0007200	47	46	4	0.0643058	1			0.796
cell surface	GO:0009986	130	130	8	0.0661222	1			0.954
M band	GO:0031430	13	13	2	0.0665362	1			0.563
G-protein beta/gamma-subunit complex	GO:0031680	13	13	2	0.0665362	1			0.0604
positive regulation of JUN kinase activity	GO:0043507	13	13	2	0.0665362	1			0.647
dynein heavy chain binding	GO:0045504	13	13	2	0.0665362	1			0.432
ephrin receptor binding	GO:0046875	13	13	2	0.0665362	1			0.145
regulation of mononuclear cell migration	GO:0071675	13	13	2	0.0665362	1			0.737
ligand-gated ion channel activity	GO:0015276	153	153	9	0.06702	1			0.955	GO:0022834|ligand-gated channel activity,
ligand-gated channel activity	GO:0022834	153	153	9	0.06702	1			0.955	GO:0015276|ligand-gated ion channel activity,
cell adhesion	GO:0007155	450	447	21	0.067273	1			0.912	GO:0022610|biological adhesion,
biological adhesion	GO:0022610	450	447	21	0.067273	1			0.912	GO:0007155|cell adhesion,
columnar/cuboidal epithelial cell development	GO:0002066	29	29	3	0.0691206	1			0.756
anterior/posterior axis specification	GO:0009948	29	29	3	0.0691206	1			0.738
negative regulation of DNA recombination	GO:0045910	29	29	3	0.0691206	1			0.798
negative regulation of chromatin organization	GO:1905268	29	29	3	0.0691206	1			0.772
tubulin binding	GO:0015631	228	225	12	0.0701766	1			0.928
endocytosis	GO:0006897	156	155	9	0.071445	1			0.953
vascular process in circulatory system	GO:0003018	69	68	5	0.0734422	1			0.885
chemical synaptic transmission	GO:0007268	206	204	11	0.0758331	1			0.94	GO:0098916|anterograde trans-synaptic signaling,
anterograde trans-synaptic signaling	GO:0098916	206	204	11	0.0758331	1			0.94	GO:0007268|chemical synaptic transmission,
G1/S transition of mitotic cell cycle	GO:0000082	14	14	2	0.0759768	1			0.67	GO:0044843|cell cycle G1/S phase transition,
cilium or flagellum-dependent cell motility	GO:0001539	15	14	2	0.0759768	1			0.541	GO:0060285|cilium-dependent cell motility,
osteoblast differentiation	GO:0001649	14	14	2	0.0759768	1			0.585
calcium:sodium antiporter activity	GO:0005432	14	14	2	0.0759768	1			0.38
axonal fasciculation	GO:0007413	14	14	2	0.0759768	1			0.747	GO:0106030|neuron projection fasciculation,
stem cell population maintenance	GO:0019827	14	14	2	0.0759768	1			0.711
G-protein beta-subunit binding	GO:0031681	14	14	2	0.0759768	1			0.112
proton-transporting V-type ATPase complex	GO:0033176	14	14	2	0.0759768	1			0.668
cell cycle G1/S phase transition	GO:0044843	14	14	2	0.0759768	1			0.67	GO:0000082|G1/S transition of mitotic cell cycle,
alpha-(1->3)-fucosyltransferase activity	GO:0046920	14	14	2	0.0759768	1			0.094
cilium-dependent cell motility	GO:0060285	15	14	2	0.0759768	1			0.541	GO:0001539|cilium or flagellum-dependent cell motility,
positive regulation of dendritic spine development	GO:0060999	14	14	2	0.0759768	1			0.755
neuron projection fasciculation	GO:0106030	14	14	2	0.0759768	1			0.747	GO:0007413|axonal fasciculation,
multicellular organism development	GO:0007275	692	690	30	0.076389	1			0.933
regulation of leukocyte migration	GO:0002685	49	49	4	0.0774211	1			0.892
cell body	GO:0044297	49	49	4	0.0774211	1			0.821
sequence-specific double-stranded DNA binding	GO:1990837	537	533	24	0.0777015	1			0.922
extracellular ligand-gated ion channel activity	GO:0005230	91	91	6	0.0800798	1			0.959
epithelial cilium movement involved in extracellular fluid movement	GO:0003351	32	31	3	0.0810836	1			0.746	GO:0006858|extracellular transport,
extracellular transport	GO:0006858	32	31	3	0.0810836	1			0.747	GO:0003351|epithelial cilium movement involved in extracellular fluid movement,
heart morphogenesis	GO:0003007	50	50	4	0.0820678	1			0.847
trans-synaptic signaling	GO:0099537	209	207	11	0.0820769	1			0.941
sensory perception	GO:0007600	333	332	16	0.084677	1			0.91
homophilic cell adhesion via plasma membrane adhesion molecules	GO:0007156	163	161	9	0.0857844	1			0.568
protein kinase C binding	GO:0005080	15	15	2	0.0858092	1			0.379
glycosaminoglycan biosynthetic process	GO:0006024	15	15	2	0.0858092	1			0.703
camera-type eye photoreceptor cell differentiation	GO:0060219	15	15	2	0.0858092	1			0.537
muscle cell differentiation	GO:0042692	32	32	3	0.0873773	1			0.787
cell-cell signaling	GO:0007267	239	236	12	0.0920396	1			0.945
locomotory behavior	GO:0007626	96	95	6	0.0938582	1			0.936
positive regulation of neurogenesis	GO:0050769	95	95	6	0.0938582	1			0.992
DNA packaging	GO:0006323	33	33	3	0.0938699	1			0.782	GO:0030261|chromosome condensation,
chromosome condensation	GO:0030261	33	33	3	0.0938699	1			0.782	GO:0006323|DNA packaging,
cellular response to calcium ion	GO:0071277	34	33	3	0.0938699	1			0.714
cation transmembrane transport	GO:0098655	364	364	17	0.0959824	1			0.961
ephrin receptor activity	GO:0005003	17	16	2	0.0959973	1			0.438
peptidyl-glutamic acid modification	GO:0018200	16	16	2	0.0959973	1			0.644
cleavage furrow	GO:0032154	16	16	2	0.0959973	1			0.464
dendrite membrane	GO:0032590	16	16	2	0.0959973	1			0.689
regulation of JUN kinase activity	GO:0043506	16	16	2	0.0959973	1			0.716
ephrin receptor signaling pathway	GO:0048013	16	16	2	0.0959973	1			0.248
maintenance of cell number	GO:0098727	16	16	2	0.0959973	1			0.742
positive regulation of dendrite development	GO:1900006	16	16	2	0.0959973	1			0.752
mucopolysaccharide metabolic process	GO:1903510	16	16	2	0.0959973	1			0.645
signaling	GO:0023052	266	263	13	0.0967244	1			0.948
chromatin DNA binding	GO:0031490	56	53	4	0.0968036	1			0.737
ion transport	GO:0006811	929	925	38	0.097206	1			0.951
microtubule associated complex	GO:0005875	121	119	7	0.0987113	1			0.927
connexin complex	GO:0005922	35	34	3	0.100554	1			0.193
negative regulation of BMP signaling pathway	GO:0030514	34	34	3	0.100554	1			0.631
regulation of dendrite development	GO:0050773	34	34	3	0.100554	1			0.838
inorganic cation transmembrane transport	GO:0098662	341	341	16	0.100822	1			0.957
second-messenger-mediated signaling	GO:0019932	169	167	9	0.10172	1			0.949
microtubule cytoskeleton	GO:0015630	54	54	4	0.101973	1			0.388
inorganic ion transmembrane transport	GO:0098660	369	369	17	0.105073	1			0.962
calcium:cation antiporter activity	GO:0015368	17	17	2	0.106507	1			0.513
dendrite development	GO:0016358	17	17	2	0.106507	1			0.495
regulation of epithelial cell differentiation	GO:0030856	17	17	2	0.106507	1			0.711
cellular response to topologically incorrect protein	GO:0035967	18	17	2	0.106507	1			0.645
regulation of postsynaptic membrane potential	GO:0060078	17	17	2	0.106507	1			0.761
regulation of dendritic spine development	GO:0060998	17	17	2	0.106507	1			0.753
regulation of signal transduction by p53 class mediator	GO:1901796	17	17	2	0.106507	1			0.739
neurotransmitter receptor activity involved in regulation of postsynaptic membrane potential	GO:0099529	55	55	4	0.107266	1			0.86	GO:1904315|transmitter-gated ion channel activity involved in regulation of postsynaptic membrane potential,
transmitter-gated ion channel activity involved in regulation of postsynaptic membrane potential	GO:1904315	55	55	4	0.107266	1			0.861	GO:0099529|neurotransmitter receptor activity involved in regulation of postsynaptic membrane potential,
postsynaptic neurotransmitter receptor activity	GO:0098960	78	77	5	0.110225	1			0.896
cation transport	GO:0006812	531	530	23	0.110928	1			0.956
epithelial cell migration	GO:0010631	36	36	3	0.114467	1			0.854
nervous system process	GO:0050877	428	427	19	0.115912	1			0.913
cardiac chamber development	GO:0003205	18	18	2	0.117306	1			0.705
MAP kinase kinase kinase activity	GO:0004709	18	18	2	0.117306	1			0.43
oxidoreductase activity, acting on the CH-NH2 group of donors, oxygen as acceptor	GO:0016641	18	18	2	0.117306	1			0.703
regulation of nervous system process	GO:0031644	19	18	2	0.117306	1			0.811
motor neuron axon guidance	GO:0008045	57	57	4	0.118213	1			0.872
anterior/posterior pattern specification	GO:0009952	175	173	9	0.11923	1			0.957
system process	GO:0003008	703	697	29	0.119356	1			0.923
positive regulation of neuron differentiation	GO:0045666	79	79	5	0.119419	1			0.901
dendrite	GO:0030425	127	125	7	0.119495	1			0.944
gap junction	GO:0005921	38	37	3	0.121681	1			0.367
sensory perception of sound	GO:0007605	37	37	3	0.121681	1			0.753
G protein-coupled photoreceptor activity	GO:0008020	37	37	3	0.121681	1			0.577
protein-chromophore linkage	GO:0018298	37	37	3	0.121681	1			0.59
supramolecular polymer	GO:0099081	303	300	14	0.122507	1			0.921	GO:0099512|supramolecular fiber,
supramolecular fiber	GO:0099512	303	300	14	0.122507	1			0.921	GO:0099081|supramolecular polymer,
cell morphogenesis	GO:0000902	127	126	7	0.123163	1			0.96
positive regulation of neuron projection development	GO:0010976	58	58	4	0.123861	1			0.895
calcium-mediated signaling	GO:0019722	58	58	4	0.123861	1			0.803
circulatory system process	GO:0003013	153	151	8	0.126777	1			0.97
response to unfolded protein	GO:0006986	20	19	2	0.128364	1			0.599
proton-transporting two-sector ATPase complex	GO:0016469	19	19	2	0.128364	1			0.728
central nervous system neuron development	GO:0021954	19	19	2	0.128364	1			0.608
mechanoreceptor differentiation	GO:0042490	19	19	2	0.128364	1			0.726
blood vessel endothelial cell migration	GO:0043534	19	19	2	0.128364	1			0.722
artery morphogenesis	GO:0048844	19	19	2	0.128364	1			0.732
misfolded protein binding	GO:0051787	20	19	2	0.128364	1			0.602
extracellular matrix structural constituent	GO:0005201	82	81	5	0.12896	1			0.728
regulation of DNA recombination	GO:0000018	38	38	3	0.129057	1			0.839
embryonic heart tube development	GO:0035050	39	38	3	0.129057	1			0.879
negative regulation of DNA metabolic process	GO:0051053	38	38	3	0.129057	1			0.859
response to calcium ion	GO:0051592	39	38	3	0.129057	1			0.741
cellular response to metal ion	GO:0071248	39	38	3	0.129057	1			0.761
signal release from synapse	GO:0099643	39	38	3	0.129057	1			0.813
calcium channel activity	GO:0005262	104	104	6	0.129134	1			0.95
protein autophosphorylation	GO:0046777	155	152	8	0.130216	1			0.596
calcium ion transmembrane transporter activity	GO:0015085	128	128	7	0.130669	1			0.949
regulation of cell adhesion	GO:0030155	105	105	6	0.133401	1			0.997
regulation of tube size	GO:0035150	61	60	4	0.135491	1			0.869	GO:0035296|regulation of tube diameter, GO:0097746|blood vessel diameter maintenance,
regulation of tube diameter	GO:0035296	61	60	4	0.135491	1			0.869	GO:0097746|blood vessel diameter maintenance, GO:0035150|regulation of tube size,
blood vessel diameter maintenance	GO:0097746	61	60	4	0.135491	1			0.868	GO:0035296|regulation of tube diameter, GO:0035150|regulation of tube size,
cellular response to inorganic substance	GO:0071241	40	39	3	0.136586	1			0.766
extracellular matrix organization	GO:0030198	132	130	7	0.138397	1			0.928	GO:0043062|extracellular structure organization, GO:0045229|external encapsulating structure organization,
extracellular structure organization	GO:0043062	132	130	7	0.138397	1			0.927	GO:0030198|extracellular matrix organization, GO:0045229|external encapsulating structure organization,
external encapsulating structure organization	GO:0045229	132	130	7	0.138397	1			0.928	GO:0043062|extracellular structure organization, GO:0030198|extracellular matrix organization,
regulation of transport	GO:0051049	442	439	19	0.139455	1			0.986
purinergic nucleotide receptor activity	GO:0001614	20	20	2	0.139653	1			0.646	GO:0016502|nucleotide receptor activity,
type B pancreatic cell development	GO:0003323	20	20	2	0.139653	1			0.667
fucosyltransferase activity	GO:0008417	20	20	2	0.139653	1			0.359
nucleotide receptor activity	GO:0016502	20	20	2	0.139653	1			0.646	GO:0001614|purinergic nucleotide receptor activity,
fucosylation	GO:0036065	20	20	2	0.139653	1			0.398
neuropeptide binding	GO:0042923	20	20	2	0.139653	1			0.269
protein kinase A binding	GO:0051018	21	20	2	0.139653	1			0.349
positive regulation of developmental process	GO:0051094	230	230	11	0.140183	1			0.996
RNA polymerase II transcription regulatory region sequence-specific DNA binding	GO:0000977	444	440	19	0.141532	1			0.919
cell recognition	GO:0008037	84	84	5	0.143895	1			0.891
heat shock protein binding	GO:0031072	41	40	3	0.144261	1			0.68
leading edge membrane	GO:0031256	40	40	3	0.144261	1			0.847
nucleosome binding	GO:0031491	41	40	3	0.144261	1			0.729
sensory perception of mechanical stimulus	GO:0050954	40	40	3	0.144261	1			0.78
positive regulation of secretion	GO:0051047	40	40	3	0.144261	1			0.892
DNA-binding transcription repressor activity	GO:0001217	63	62	4	0.147544	1			0.737	GO:0001227|DNA-binding transcription repressor activity, RNA polymerase II-specific,
DNA-binding transcription repressor activity, RNA polymerase II-specific	GO:0001227	63	62	4	0.147544	1			0.737	GO:0001217|DNA-binding transcription repressor activity,
cell fate commitment	GO:0045165	63	62	4	0.147544	1			0.863
negative regulation of cellular response to growth factor stimulus	GO:0090288	62	62	4	0.147544	1			0.852
transcription regulatory region nucleic acid binding	GO:0001067	583	578	24	0.147545	1			0.918
microtubule motor activity	GO:0003777	87	85	5	0.149032	1			0.757
positive regulation of cell projection organization	GO:0031346	85	85	5	0.149032	1			0.904
sensory perception of chemical stimulus	GO:0007606	134	133	7	0.150395	1			0.000502
action potential	GO:0001508	21	21	2	0.151145	1			0.733
eye photoreceptor cell differentiation	GO:0001754	21	21	2	0.151145	1			0.694
cell-cell adhesion via plasma-membrane adhesion molecules	GO:0098742	185	183	9	0.15178	1			0.691
cytokine binding	GO:0019955	64	63	4	0.15372	1			0.818
phosphopyruvate hydratase complex	GO:0000015	5	5	1	0.154271	1			0.179	GO:0004634|phosphopyruvate hydratase activity,
angiotensin receptor activity	GO:0001595	5	5	1	0.154271	1			0.152	GO:0004945|angiotensin type II receptor activity,
endocardium morphogenesis	GO:0003160	5	5	1	0.154271	1			0.234
cardiac chamber formation	GO:0003207	5	5	1	0.154271	1			0.311
arylamine N-acetyltransferase activity	GO:0004060	5	5	1	0.154271	1			0.00371
cytidylate kinase activity	GO:0004127	5	5	1	0.154271	1			0.174
phosphopyruvate hydratase activity	GO:0004634	5	5	1	0.154271	1			0.18	GO:0000015|phosphopyruvate hydratase complex,
angiotensin type II receptor activity	GO:0004945	5	5	1	0.154271	1			0.152	GO:0001595|angiotensin receptor activity,
neurotrophin receptor activity	GO:0005030	5	5	1	0.154271	1			0.395	GO:1990090|cellular response to nerve growth factor stimulus, GO:1990089|response to nerve growth factor,
FACIT collagen trimer	GO:0005593	5	5	1	0.154271	1			0.0503	GO:0005594|collagen type IX trimer,
collagen type IX trimer	GO:0005594	5	5	1	0.154271	1			0.0502	GO:0005593|FACIT collagen trimer,
neurofilament	GO:0005883	5	5	1	0.154271	1			0.00552
sucrose:proton symporter activity	GO:0008506	5	5	1	0.154271	1			0.36	GO:0015157|oligosaccharide transmembrane transporter activity, GO:0015154|disaccharide transmembrane transporter activity, GO:0008515|sucrose transmembrane transporter activity, GO:0009669|sucrose:cation symporter activity,
sucrose transmembrane transporter activity	GO:0008515	5	5	1	0.154271	1			0.36	GO:0015157|oligosaccharide transmembrane transporter activity, GO:0015154|disaccharide transmembrane transporter activity, GO:0008506|sucrose:proton symporter activity, GO:0009669|sucrose:cation symporter activity,
sucrose:cation symporter activity	GO:0009669	5	5	1	0.154271	1			0.36	GO:0015157|oligosaccharide transmembrane transporter activity, GO:0015154|disaccharide transmembrane transporter activity, GO:0008506|sucrose:proton symporter activity, GO:0008515|sucrose transmembrane transporter activity,
regulation of cGMP-mediated signaling	GO:0010752	5	5	1	0.154271	1			0.308
lactate transmembrane transporter activity	GO:0015129	5	5	1	0.154271	1			0.0183
disaccharide transmembrane transporter activity	GO:0015154	5	5	1	0.154271	1			0.361	GO:0015157|oligosaccharide transmembrane transporter activity, GO:0008506|sucrose:proton symporter activity, GO:0008515|sucrose transmembrane transporter activity, GO:0009669|sucrose:cation symporter activity,
oligosaccharide transmembrane transporter activity	GO:0015157	5	5	1	0.154271	1			0.361	GO:0015154|disaccharide transmembrane transporter activity, GO:0008506|sucrose:proton symporter activity, GO:0008515|sucrose transmembrane transporter activity, GO:0009669|sucrose:cation symporter activity,
kainate selective glutamate receptor activity	GO:0015277	5	5	1	0.154271	1			0.256	GO:0032983|kainate selective glutamate receptor complex,
protein kinase 5 complex	GO:0016533	5	5	1	0.154271	1			0.0977
deoxynucleoside kinase activity	GO:0019136	5	5	1	0.154271	1			0.126
somatic motor neuron differentiation	GO:0021523	6	5	1	0.154271	1			0.487
chondroitin sulfate metabolic process	GO:0030204	5	5	1	0.154271	1			0.332
embryonic limb morphogenesis	GO:0030326	5	5	1	0.154271	1			0.294
regulation of granulocyte differentiation	GO:0030852	6	5	1	0.154271	1			0.324	GO:0045658|regulation of neutrophil differentiation,
A band	GO:0031672	5	5	1	0.154271	1			0.451
I band	GO:0031674	5	5	1	0.154271	1			0.302
riboflavin transmembrane transporter activity	GO:0032217	5	5	1	0.154271	1			0.121
super elongation complex	GO:0032783	5	5	1	0.154271	1			0.0366
kainate selective glutamate receptor complex	GO:0032983	5	5	1	0.154271	1			0.256	GO:0015277|kainate selective glutamate receptor activity,
receptor serine/threonine kinase binding	GO:0033612	5	5	1	0.154271	1			0.533	GO:0070696|transmembrane receptor protein serine/threonine kinase binding, GO:0070697|activin receptor binding,
outer dynein arm	GO:0036157	5	5	1	0.154271	1			0.159
inner dynein arm assembly	GO:0036159	6	5	1	0.154271	1			0.215
positive regulation of myeloid cell differentiation	GO:0045639	5	5	1	0.154271	1			0.453
regulation of neutrophil differentiation	GO:0045658	6	5	1	0.154271	1			0.324	GO:0030852|regulation of granulocyte differentiation,
D-amino acid metabolic process	GO:0046416	5	5	1	0.154271	1			0.538
regulation of photoreceptor cell differentiation	GO:0046532	5	5	1	0.154271	1			0.531
lateral mesoderm development	GO:0048368	5	5	1	0.154271	1			0.522
posterior lateral line neuromast hair cell differentiation	GO:0048923	5	5	1	0.154271	1			0.348
positive regulation of actin nucleation	GO:0051127	5	5	1	0.154271	1			0.431	GO:2000601|positive regulation of Arp2/3 complex-mediated actin nucleation,
negative regulation of cell division	GO:0051782	5	5	1	0.154271	1			0.612
cell fate commitment involved in pattern specification	GO:0060581	5	5	1	0.154271	1			0.379
coronary vasculature development	GO:0060976	5	5	1	0.154271	1			0.523
positive regulation of neural retina development	GO:0061075	5	5	1	0.154271	1			0.437	GO:1902868|positive regulation of retina development in camera-type eye,
delta-catenin binding	GO:0070097	5	5	1	0.154271	1			0.105
transmembrane receptor protein serine/threonine kinase binding	GO:0070696	5	5	1	0.154271	1			0.532	GO:0070697|activin receptor binding, GO:0033612|receptor serine/threonine kinase binding,
activin receptor binding	GO:0070697	5	5	1	0.154271	1			0.532	GO:0070696|transmembrane receptor protein serine/threonine kinase binding, GO:0033612|receptor serine/threonine kinase binding,
cellular senescence	GO:0090398	5	5	1	0.154271	1			0.353
intrinsic component of postsynaptic membrane	GO:0098936	5	5	1	0.154271	1			0.484	GO:0099699|integral component of synaptic membrane, GO:0099240|intrinsic component of synaptic membrane, GO:0099055|integral component of postsynaptic membrane,
integral component of postsynaptic membrane	GO:0099055	5	5	1	0.154271	1			0.483	GO:0099699|integral component of synaptic membrane, GO:0099240|intrinsic component of synaptic membrane, GO:0098936|intrinsic component of postsynaptic membrane,
intrinsic component of synaptic membrane	GO:0099240	5	5	1	0.154271	1			0.483	GO:0099699|integral component of synaptic membrane, GO:0098936|intrinsic component of postsynaptic membrane, GO:0099055|integral component of postsynaptic membrane,
integral component of synaptic membrane	GO:0099699	5	5	1	0.154271	1			0.483	GO:0099240|intrinsic component of synaptic membrane, GO:0098936|intrinsic component of postsynaptic membrane, GO:0099055|integral component of postsynaptic membrane,
positive regulation of retina development in camera-type eye	GO:1902868	5	5	1	0.154271	1			0.437	GO:0061075|positive regulation of neural retina development,
response to nerve growth factor	GO:1990089	5	5	1	0.154271	1			0.395	GO:1990090|cellular response to nerve growth factor stimulus, GO:0005030|neurotrophin receptor activity,
cellular response to nerve growth factor stimulus	GO:1990090	5	5	1	0.154271	1			0.395	GO:0005030|neurotrophin receptor activity, GO:1990089|response to nerve growth factor,
positive regulation of Arp2/3 complex-mediated actin nucleation	GO:2000601	5	5	1	0.154271	1			0.431	GO:0051127|positive regulation of actin nucleation,
animal organ morphogenesis	GO:0009887	342	341	15	0.15884	1			0.971
heterotrimeric G-protein complex	GO:0005834	42	42	3	0.160018	1			0.577	GO:1905360|GTPase complex,
GTPase complex	GO:1905360	42	42	3	0.160018	1			0.577	GO:0005834|heterotrimeric G-protein complex,
glandular epithelial cell development	GO:0002068	22	22	2	0.162814	1			0.681
basement membrane	GO:0005604	22	22	2	0.162814	1			0.508
oxidoreductase activity, acting on the CH-NH2 group of donors	GO:0016638	22	22	2	0.162814	1			0.732
substrate adhesion-dependent cell spreading	GO:0034446	22	22	2	0.162814	1			0.567
sodium channel complex	GO:0034706	22	22	2	0.162814	1			0.75
positive regulation of JNK cascade	GO:0046330	22	22	2	0.162814	1			0.737
glucosamine-containing compound metabolic process	GO:1901071	22	22	2	0.162814	1			0.679
behavior	GO:0007610	162	161	8	0.163251	1			0.966
polymeric cytoskeletal fiber	GO:0099513	293	290	13	0.163748	1			0.919
import into cell	GO:0098657	240	238	11	0.164482	1			0.966
somite development	GO:0061053	44	43	3	0.168085	1			0.818
somitogenesis	GO:0001756	91	89	5	0.170326	1			0.9
regulation of ion transmembrane transporter activity	GO:0032412	66	66	4	0.17281	1			0.906
microtubule binding	GO:0008017	191	189	9	0.173208	1			0.926
protein kinase inhibitor activity	GO:0004860	23	23	2	0.174636	1			0.634	GO:0019210|kinase inhibitor activity,
kinase inhibitor activity	GO:0019210	23	23	2	0.174636	1			0.634	GO:0004860|protein kinase inhibitor activity,
spinal cord motor neuron differentiation	GO:0021522	24	23	2	0.174636	1			0.79
AMPA glutamate receptor complex	GO:0032281	23	23	2	0.174636	1			0.723
protein refolding	GO:0042026	24	23	2	0.174636	1			0.645
photoreceptor cell differentiation	GO:0046530	23	23	2	0.174636	1			0.714
phototransduction	GO:0007602	44	44	3	0.176267	1			0.634
photoreceptor activity	GO:0009881	44	44	3	0.176267	1			0.609
chromatin assembly	GO:0031497	44	44	3	0.176267	1			0.843
tRNA 5'-leader removal	GO:0001682	6	6	1	0.182146	1			0.497	GO:0099116|tRNA 5'-end processing,
receptor recycling	GO:0001881	6	6	1	0.182146	1			0.0371
1-acylglycerol-3-phosphate O-acyltransferase activity	GO:0003841	6	6	1	0.182146	1			0.365	GO:0042171|lysophosphatidic acid acyltransferase activity, GO:0071617|lysophospholipid acyltransferase activity,
quaternary ammonium group transmembrane transporter activity	GO:0015651	6	6	1	0.182146	1			0.438
dipeptidase activity	GO:0016805	6	6	1	0.182146	1			0.00873
phospholipid scramblase activity	GO:0017128	6	6	1	0.182146	1			0.106
catechol-containing compound catabolic process	GO:0019614	6	6	1	0.182146	1			0.676	GO:0042424|catecholamine catabolic process,
locus ceruleus development	GO:0021703	6	6	1	0.182146	1			0.569
forebrain neuron differentiation	GO:0021879	6	6	1	0.182146	1			0.48
centriolar satellite	GO:0034451	6	6	1	0.182146	1			0.238
anterior/posterior pattern specification involved in pronephros development	GO:0034672	6	6	1	0.182146	1			0.533	GO:0072098|anterior/posterior pattern specification involved in kidney development,
swimming	GO:0036268	6	6	1	0.182146	1			0.287
sphingosine-1-phosphate receptor activity	GO:0038036	6	6	1	0.182146	1			0.1
neurotrophin signaling pathway	GO:0038179	6	6	1	0.182146	1			0.446
lysophosphatidic acid acyltransferase activity	GO:0042171	6	6	1	0.182146	1			0.365	GO:0071617|lysophospholipid acyltransferase activity, GO:0003841|1-acylglycerol-3-phosphate O-acyltransferase activity,
catecholamine catabolic process	GO:0042424	6	6	1	0.182146	1			0.676	GO:0019614|catechol-containing compound catabolic process,
steroid hormone mediated signaling pathway	GO:0043401	6	6	1	0.182146	1			0.567
protein-membrane adaptor activity	GO:0043495	6	6	1	0.182146	1			0.391
positive regulation of DNA replication	GO:0045740	6	6	1	0.182146	1			0.584
nucleate erythrocyte development	GO:0048823	6	6	1	0.182146	1			0.284
axon extension involved in axon guidance	GO:0048846	7	6	1	0.182146	1			0.344	GO:1902284|neuron projection extension involved in neuron projection guidance,
peripheral nervous system neuron development	GO:0048935	6	6	1	0.182146	1			0.433
negative regulation of inflammatory response	GO:0050728	6	6	1	0.182146	1			0.215
positive regulation of synapse assembly	GO:0051965	6	6	1	0.182146	1			0.355
cranial ganglion development	GO:0061550	6	6	1	0.182146	1			0.34
lysophospholipid acyltransferase activity	GO:0071617	6	6	1	0.182146	1			0.365	GO:0042171|lysophosphatidic acid acyltransferase activity, GO:0003841|1-acylglycerol-3-phosphate O-acyltransferase activity,
anterior/posterior pattern specification involved in kidney development	GO:0072098	6	6	1	0.182146	1			0.533	GO:0034672|anterior/posterior pattern specification involved in pronephros development,
tRNA 5'-end processing	GO:0099116	6	6	1	0.182146	1			0.497	GO:0001682|tRNA 5'-leader removal,
neuron projection extension involved in neuron projection guidance	GO:1902284	7	6	1	0.182146	1			0.344	GO:0048846|axon extension involved in axon guidance,
regulation of extracellular matrix organization	GO:1903053	6	6	1	0.182146	1			0.443
regulation of integrin-mediated signaling pathway	GO:2001044	6	6	1	0.182146	1			0.593
neuropeptide signaling pathway	GO:0007218	68	68	4	0.185966	1			0.748
positive regulation of stress-activated MAPK cascade	GO:0032874	24	24	2	0.186589	1			0.741	GO:0070304|positive regulation of stress-activated protein kinase signaling cascade,
cellular response to heat	GO:0034605	25	24	2	0.186589	1			0.739
regulation of synaptic transmission, glutamatergic	GO:0051966	24	24	2	0.186589	1			0.773
positive regulation of stress-activated protein kinase signaling cascade	GO:0070304	24	24	2	0.186589	1			0.741	GO:0032874|positive regulation of stress-activated MAPK cascade,
neurotransmitter receptor activity	GO:0030594	144	142	7	0.189105	1			0.948
negative regulation of nucleobase-containing compound metabolic process	GO:0045934	463	462	19	0.191559	1			0.94
regulation of transmembrane transporter activity	GO:0022898	69	69	4	0.192663	1			0.907	GO:0032409|regulation of transporter activity,
regulation of transporter activity	GO:0032409	69	69	4	0.192663	1			0.907	GO:0022898|regulation of transmembrane transporter activity,
muscle organ development	GO:0007517	46	46	3	0.192946	1			0.851
regulation of cation channel activity	GO:2001257	46	46	3	0.192946	1			0.9
protein kinase binding	GO:0019901	144	144	7	0.198215	1			0.94
nerve development	GO:0021675	25	25	2	0.198652	1			0.856
ATPase activity, coupled to transmembrane movement of ions, rotational mechanism	GO:0044769	25	25	2	0.198652	1			0.726	GO:0046961|proton-transporting ATPase activity, rotational mechanism,
SMAD binding	GO:0046332	25	25	2	0.198652	1			0.695
proton-transporting ATPase activity, rotational mechanism	GO:0046961	25	25	2	0.198652	1			0.725	GO:0044769|ATPase activity, coupled to transmembrane movement of ions, rotational mechanism,
chromatin assembly or disassembly	GO:0006333	47	47	3	0.201428	1			0.835
photoreceptor cell development	GO:0042461	47	47	3	0.201428	1			0.823
adenylate cyclase-modulating G protein-coupled receptor signaling pathway	GO:0007188	148	145	7	0.202833	1			0.938
adenylate cyclase-activating G protein-coupled receptor signaling pathway	GO:0007189	97	95	5	0.204283	1			0.941
segmentation	GO:0035282	97	95	5	0.204283	1			0.987
muscle structure development	GO:0061061	71	71	4	0.206275	1			0.889
vacuolar proton-transporting V-type ATPase, V0 domain	GO:0000220	7	7	1	0.209103	1			0.481
intronic transcription regulatory region sequence-specific DNA binding	GO:0001161	7	7	1	0.209103	1			0.334	GO:0001162|RNA polymerase II intronic transcription regulatory region sequence-specific DNA binding,
RNA polymerase II intronic transcription regulatory region sequence-specific DNA binding	GO:0001162	7	7	1	0.209103	1			0.334	GO:0001161|intronic transcription regulatory region sequence-specific DNA binding,
N-acetylglucosamine 6-O-sulfotransferase activity	GO:0001517	7	7	1	0.209103	1			0.202
phosphotyrosine residue binding	GO:0001784	7	7	1	0.209103	1			0.26
leukocyte mediated immunity	GO:0002443	8	7	1	0.209103	1			0.659
intracellular cyclic nucleotide activated cation channel activity	GO:0005221	7	7	1	0.209103	1			0.298	GO:0005222|intracellular cAMP-activated cation channel activity, GO:0005223|intracellular cGMP-activated cation channel activity, GO:0043855|cyclic nucleotide-gated ion channel activity,
intracellular cAMP-activated cation channel activity	GO:0005222	7	7	1	0.209103	1			0.298	GO:0005221|intracellular cyclic nucleotide activated cation channel activity, GO:0005223|intracellular cGMP-activated cation channel activity, GO:0043855|cyclic nucleotide-gated ion channel activity,
intracellular cGMP-activated cation channel activity	GO:0005223	7	7	1	0.209103	1			0.298	GO:0005222|intracellular cAMP-activated cation channel activity, GO:0005221|intracellular cyclic nucleotide activated cation channel activity, GO:0043855|cyclic nucleotide-gated ion channel activity,
GMP biosynthetic process	GO:0006177	7	7	1	0.209103	1			0.638	GO:0046037|GMP metabolic process,
proline catabolic process	GO:0006562	7	7	1	0.209103	1			0.527
cell aging	GO:0007569	7	7	1	0.209103	1			0.505
calcium, potassium:sodium antiporter activity	GO:0008273	7	7	1	0.209103	1			0.278
regulation of protein kinase A signaling	GO:0010738	8	7	1	0.209103	1			0.182
response to auditory stimulus	GO:0010996	7	7	1	0.209103	1			0.228
G-protein activated inward rectifier potassium channel activity	GO:0015467	7	7	1	0.209103	1			0.0742
quaternary ammonium group transport	GO:0015697	7	7	1	0.209103	1			0.523
CDP-diacylglycerol biosynthetic process	GO:0016024	7	7	1	0.209103	1			0.558	GO:0046341|CDP-diacylglycerol metabolic process,
retinal binding	GO:0016918	7	7	1	0.209103	1			0.338
phenol-containing compound catabolic process	GO:0019336	7	7	1	0.209103	1			0.699
lamellipodium assembly	GO:0030032	7	7	1	0.209103	1			0.128
flagellated sperm motility	GO:0030317	7	7	1	0.209103	1			0.46	GO:0097722|sperm motility,
ncRNA 5'-end processing	GO:0034471	7	7	1	0.209103	1			0.537
dopamine binding	GO:0035240	7	7	1	0.209103	1			0.734	GO:1901338|catecholamine binding,
extracellular organelle	GO:0043230	7	7	1	0.209103	1			0.422	GO:1903561|extracellular vesicle, GO:0065010|extracellular membrane-bounded organelle,
cyclic nucleotide-gated ion channel activity	GO:0043855	7	7	1	0.209103	1			0.298	GO:0005222|intracellular cAMP-activated cation channel activity, GO:0005221|intracellular cyclic nucleotide activated cation channel activity, GO:0005223|intracellular cGMP-activated cation channel activity,
GMP metabolic process	GO:0046037	7	7	1	0.209103	1			0.638	GO:0006177|GMP biosynthetic process,
CDP-diacylglycerol metabolic process	GO:0046341	7	7	1	0.209103	1			0.558	GO:0016024|CDP-diacylglycerol biosynthetic process,
retinal rod cell development	GO:0046548	7	7	1	0.209103	1			0.143
filopodium assembly	GO:0046847	7	7	1	0.209103	1			0.371
auditory receptor cell development	GO:0060117	7	7	1	0.209103	1			0.401
extracellular membrane-bounded organelle	GO:0065010	7	7	1	0.209103	1			0.422	GO:1903561|extracellular vesicle, GO:0043230|extracellular organelle,
positive regulation of mononuclear cell migration	GO:0071677	7	7	1	0.209103	1			0.71	GO:2000406|positive regulation of T cell migration, GO:2000403|positive regulation of lymphocyte migration,
neuronal stem cell population maintenance	GO:0097150	7	7	1	0.209103	1			0.47
sperm motility	GO:0097722	7	7	1	0.209103	1			0.46	GO:0030317|flagellated sperm motility,
catecholamine binding	GO:1901338	7	7	1	0.209103	1			0.734	GO:0035240|dopamine binding,
positive regulation of cell junction assembly	GO:1901890	7	7	1	0.209103	1			0.461
negative regulation of cell cycle G1/S phase transition	GO:1902807	7	7	1	0.209103	1			0.475	GO:2000134|negative regulation of G1/S transition of mitotic cell cycle,
extracellular vesicle	GO:1903561	7	7	1	0.209103	1			0.422	GO:0043230|extracellular organelle, GO:0065010|extracellular membrane-bounded organelle,
negative regulation of G1/S transition of mitotic cell cycle	GO:2000134	7	7	1	0.209103	1			0.476	GO:1902807|negative regulation of cell cycle G1/S phase transition,
positive regulation of actin cytoskeleton reorganization	GO:2000251	7	7	1	0.209103	1			0.249
positive regulation of lymphocyte migration	GO:2000403	7	7	1	0.209103	1			0.71	GO:2000406|positive regulation of T cell migration, GO:0071677|positive regulation of mononuclear cell migration,
positive regulation of T cell migration	GO:2000406	7	7	1	0.209103	1			0.71	GO:0071677|positive regulation of mononuclear cell migration, GO:2000403|positive regulation of lymphocyte migration,
sensory perception of smell	GO:0007608	122	121	6	0.209869	1			0.000301
regulated exocytosis	GO:0045055	49	48	3	0.209996	1			0.819
cartilage morphogenesis	GO:0060536	48	48	3	0.209996	1			0.757
cAMP-mediated signaling	GO:0019933	98	96	5	0.210151	1			0.941
protein homooligomerization	GO:0051260	97	96	5	0.210151	1			0.931
inward rectifier potassium channel activity	GO:0005242	26	26	2	0.210803	1			0.426
peripheral nervous system development	GO:0007422	26	26	2	0.210803	1			0.797
cation:cation antiporter activity	GO:0015491	26	26	2	0.210803	1			0.697
response to topologically incorrect protein	GO:0035966	27	26	2	0.210803	1			0.684
protein kinase regulator activity	GO:0019887	97	97	5	0.216073	1			0.953
regulation of cell differentiation	GO:0045595	474	472	19	0.216864	1			0.992
plasma membrane organization	GO:0007009	49	49	3	0.218642	1			0.783
cellular response to light stimulus	GO:0071482	49	49	3	0.218642	1			0.728
intermediate filament	GO:0005882	74	73	4	0.220155	1			0.185
cellular component morphogenesis	GO:0032989	283	282	12	0.222415	1			0.963
sodium channel activity	GO:0005272	27	27	2	0.223025	1			0.775
lipoprotein metabolic process	GO:0042157	27	27	2	0.223025	1			0.424
myotube cell development	GO:0014904	50	50	3	0.227359	1			0.772	GO:0048741|skeletal muscle fiber development,
skeletal muscle fiber development	GO:0048741	50	50	3	0.227359	1			0.772	GO:0014904|myotube cell development,
cell development	GO:0048468	507	505	20	0.230365	1			0.974
synaptic vesicle	GO:0008021	75	75	4	0.234273	1			0.863
RNA 5'-end processing	GO:0000966	8	8	1	0.235173	1			0.604
regulation of cell-matrix adhesion	GO:0001952	8	8	1	0.235173	1			0.616
regulation of oxidative phosphorylation	GO:0002082	8	8	1	0.235173	1			0.672	GO:1903578|regulation of ATP metabolic process, GO:0043457|regulation of cellular respiration, GO:1903715|regulation of aerobic respiration,
cardiac ventricle development	GO:0003231	8	8	1	0.235173	1			0.374
AMPA glutamate receptor activity	GO:0004971	8	8	1	0.235173	1			0.297
activation of adenylate cyclase activity	GO:0007190	8	8	1	0.235173	1			0.178
JNK cascade	GO:0007254	8	8	1	0.235173	1			0.384
ectoderm development	GO:0007398	8	8	1	0.235173	1			0.608
dipeptidyl-peptidase activity	GO:0008239	9	8	1	0.235173	1			0.113
cAMP-dependent protein kinase regulator activity	GO:0008603	8	8	1	0.235173	1			0.396
intercalated disc	GO:0014704	8	8	1	0.235173	1			0.549
protein polyglutamylation	GO:0018095	8	8	1	0.235173	1			0.247
telencephalon development	GO:0021537	8	8	1	0.235173	1			0.424
sleep	GO:0030431	8	8	1	0.235173	1			0.218
dense core granule	GO:0031045	9	8	1	0.235173	1			0.492
anaphase-promoting complex-dependent catabolic process	GO:0031145	8	8	1	0.235173	1			0.491
regulation of pseudopodium assembly	GO:0031272	8	8	1	0.235173	1			0.238	GO:0031274|positive regulation of pseudopodium assembly,
positive regulation of pseudopodium assembly	GO:0031274	8	8	1	0.235173	1			0.238	GO:0031272|regulation of pseudopodium assembly,
Cdc42 protein signal transduction	GO:0032488	8	8	1	0.235173	1			0.244
regulation of Arp2/3 complex-mediated actin nucleation	GO:0034315	8	8	1	0.235173	1			0.626
meiotic nuclear membrane microtubule tethering complex	GO:0034993	8	8	1	0.235173	1			0.341	GO:0106083|nuclear membrane protein complex, GO:0106094|nuclear membrane microtubule tethering complex,
limb morphogenesis	GO:0035108	8	8	1	0.235173	1			0.425
pattern specification involved in pronephros development	GO:0039017	8	8	1	0.235173	1			0.653	GO:0061004|pattern specification involved in kidney development,
negative regulation of endodermal cell fate specification	GO:0042664	8	8	1	0.235173	1			0.672	GO:1903225|negative regulation of endodermal cell differentiation,
regulation of vascular permeability	GO:0043114	8	8	1	0.235173	1			0.503
neurotrophin binding	GO:0043121	8	8	1	0.235173	1			0.5
myelin sheath	GO:0043209	8	8	1	0.235173	1			0.218
regulation of cellular respiration	GO:0043457	8	8	1	0.235173	1			0.672	GO:0002082|regulation of oxidative phosphorylation, GO:1903578|regulation of ATP metabolic process, GO:1903715|regulation of aerobic respiration,
positive regulation of smoothened signaling pathway	GO:0045880	8	8	1	0.235173	1			0.38
regulation of neuronal synaptic plasticity	GO:0048168	8	8	1	0.235173	1			0.254
regulation of calcium-mediated signaling	GO:0050848	8	8	1	0.235173	1			0.551
pointed-end actin filament capping	GO:0051694	8	8	1	0.235173	1			0.462
pattern specification involved in kidney development	GO:0061004	8	8	1	0.235173	1			0.653	GO:0039017|pattern specification involved in pronephros development,
cardiac muscle cell action potential	GO:0086001	8	8	1	0.235173	1			0.463
nuclear membrane protein complex	GO:0106083	8	8	1	0.235173	1			0.342	GO:0034993|meiotic nuclear membrane microtubule tethering complex, GO:0106094|nuclear membrane microtubule tethering complex,
nuclear membrane microtubule tethering complex	GO:0106094	8	8	1	0.235173	1			0.342	GO:0034993|meiotic nuclear membrane microtubule tethering complex, GO:0106083|nuclear membrane protein complex,
negative regulation of endodermal cell differentiation	GO:1903225	8	8	1	0.235173	1			0.672	GO:0042664|negative regulation of endodermal cell fate specification,
regulation of ATP metabolic process	GO:1903578	8	8	1	0.235173	1			0.672	GO:0002082|regulation of oxidative phosphorylation, GO:0043457|regulation of cellular respiration, GO:1903715|regulation of aerobic respiration,
regulation of aerobic respiration	GO:1903715	8	8	1	0.235173	1			0.672	GO:0002082|regulation of oxidative phosphorylation, GO:1903578|regulation of ATP metabolic process, GO:0043457|regulation of cellular respiration,
chaperone cofactor-dependent protein refolding	GO:0051085	29	28	2	0.235298	1			0.662
kidney development	GO:0001822	101	101	5	0.240252	1			0.965
RNA polymerase II-specific DNA-binding transcription factor binding	GO:0061629	77	76	4	0.241413	1			0.886
axis specification	GO:0009798	52	52	3	0.244981	1			0.862
negative regulation of chromosome organization	GO:2001251	52	52	3	0.244981	1			0.894
kinase binding	GO:0019900	154	154	7	0.246117	1			0.938
heart looping	GO:0001947	129	128	6	0.247324	1			0.992
regulation of system process	GO:0044057	131	128	6	0.247324	1			0.994
'de novo' posttranslational protein folding	GO:0051084	30	29	2	0.247608	1			0.677
regulation of protein kinase B signaling	GO:0051896	29	29	2	0.247608	1			0.82
embryonic retina morphogenesis in camera-type eye	GO:0060059	29	29	2	0.247608	1			0.782
microtubule	GO:0005874	183	181	8	0.248279	1			0.928
regulation of cation transmembrane transport	GO:1904062	77	77	4	0.248601	1			0.908
microtubule-based process	GO:0007017	432	428	17	0.249032	1			0.934
protein-macromolecule adaptor activity	GO:0030674	103	103	5	0.252607	1			0.969
vasculogenesis	GO:0001570	54	53	3	0.253871	1			0.868
detection of light stimulus	GO:0009583	53	53	3	0.253871	1			0.731
signal release	GO:0023061	54	53	3	0.253871	1			0.882
negative regulation of transmembrane receptor protein serine/threonine kinase signaling pathway	GO:0090101	53	53	3	0.253871	1			0.79
'de novo' protein folding	GO:0006458	31	30	2	0.259937	1			0.689
negative regulation of protein serine/threonine kinase activity	GO:0071901	30	30	2	0.259937	1			0.811
actin cortical patch assembly	GO:0000147	9	9	1	0.260384	1			0.53	GO:0044396|actin cortical patch organization,
positive regulation of cytokine production involved in immune response	GO:0002720	9	9	1	0.260384	1			0.762
adenylate kinase activity	GO:0004017	9	9	1	0.260384	1			0.473
protein-lysine 6-oxidase activity	GO:0004720	9	9	1	0.260384	1			0.482	GO:0018057|peptidyl-lysine oxidation,
galanin receptor activity	GO:0004966	9	9	1	0.260384	1			0.163
G protein-coupled opioid receptor activity	GO:0004985	9	9	1	0.260384	1			0.0907
transmembrane-ephrin receptor activity	GO:0005005	9	9	1	0.260384	1			0.32
carbohydrate:proton symporter activity	GO:0005351	9	9	1	0.260384	1			0.47
vacuolar acidification	GO:0007035	9	9	1	0.260384	1			0.57
single fertilization	GO:0007338	9	9	1	0.260384	1			0.387
memory	GO:0007613	9	9	1	0.260384	1			0.657
response to pH	GO:0009268	9	9	1	0.260384	1			0.544
peptidyl-lysine oxidation	GO:0018057	9	9	1	0.260384	1			0.482	GO:0004720|protein-lysine 6-oxidase activity,
hyaluronan metabolic process	GO:0030212	9	9	1	0.260384	1			0.388
zymogen activation	GO:0031638	9	9	1	0.260384	1			0.152
dopamine metabolic process	GO:0042417	9	9	1	0.260384	1			0.77
negative regulation of cAMP-mediated signaling	GO:0043951	9	9	1	0.260384	1			0.61
cell-cell contact zone	GO:0044291	9	9	1	0.260384	1			0.592
actin cortical patch organization	GO:0044396	9	9	1	0.260384	1			0.53	GO:0000147|actin cortical patch assembly,
keratin filament	GO:0045095	9	9	1	0.260384	1			0.0185
protein phosphorylated amino acid binding	GO:0045309	9	9	1	0.260384	1			0.441
positive regulation of endocytosis	GO:0045807	9	9	1	0.260384	1			0.553
regulation of organ growth	GO:0046620	9	9	1	0.260384	1			0.647
neuromast hair cell differentiation	GO:0048886	9	9	1	0.260384	1			0.521
regulation of actin nucleation	GO:0051125	9	9	1	0.260384	1			0.628
kidney morphogenesis	GO:0060993	9	9	1	0.260384	1			0.563	GO:0072114|pronephros morphogenesis,
commissural neuron axon guidance	GO:0071679	9	9	1	0.260384	1			0.586
pronephros morphogenesis	GO:0072114	9	9	1	0.260384	1			0.563	GO:0060993|kidney morphogenesis,
intramembrane lipid transporter activity	GO:0140303	9	9	1	0.260384	1			0.39
toxin transport	GO:1901998	9	9	1	0.260384	1			0.064
positive regulation of leukocyte differentiation	GO:1902107	9	9	1	0.260384	1			0.746
regulation of actin cytoskeleton reorganization	GO:2000249	9	9	1	0.260384	1			0.405
positive regulation of actin filament polymerization	GO:0030838	54	54	3	0.262807	1			0.847
cell junction assembly	GO:0034329	81	79	4	0.26311	1			0.877
cyclic-nucleotide-mediated signaling	GO:0019935	107	105	5	0.265115	1			0.947
G protein-coupled receptor signaling pathway, coupled to cyclic nucleotide second messenger	GO:0007187	189	185	8	0.266815	1			0.927
negative regulation of transcription, DNA-templated	GO:0045892	407	406	16	0.267171	1			0.931	GO:1902679|negative regulation of RNA biosynthetic process, GO:1903507|negative regulation of nucleic acid-templated transcription,
negative regulation of RNA biosynthetic process	GO:1902679	407	406	16	0.267171	1			0.931	GO:0045892|negative regulation of transcription, DNA-templated, GO:1903507|negative regulation of nucleic acid-templated transcription,
negative regulation of nucleic acid-templated transcription	GO:1903507	407	406	16	0.267171	1			0.932	GO:0045892|negative regulation of transcription, DNA-templated, GO:1902679|negative regulation of RNA biosynthetic process,
cell migration involved in gastrulation	GO:0042074	80	80	4	0.270424	1			0.894
translation elongation factor activity	GO:0003746	31	31	2	0.272272	1			0.409
aminoglycan biosynthetic process	GO:0006023	31	31	2	0.272272	1			0.781
beta-catenin binding	GO:0008013	31	31	2	0.272272	1			0.762
regulation of neuron apoptotic process	GO:0043523	31	31	2	0.272272	1			0.851
phosphatidylinositol-mediated signaling	GO:0048015	31	31	2	0.272272	1			0.767
regulation of leukocyte differentiation	GO:1902105	32	31	2	0.272272	1			0.869
system development	GO:0048731	550	549	21	0.272453	1			0.937
detection of external stimulus	GO:0009581	81	81	4	0.277773	1			0.944	GO:0009582|detection of abiotic stimulus,
detection of abiotic stimulus	GO:0009582	81	81	4	0.277773	1			0.944	GO:0009581|detection of external stimulus,
negative regulation of transcription by RNA polymerase II	GO:0000122	271	270	11	0.279084	1			0.934
SCF ubiquitin ligase complex	GO:0019005	56	56	3	0.280786	1			0.616
molecular adaptor activity	GO:0060090	108	108	5	0.284126	1			0.968
3',5'-cyclic-nucleotide phosphodiesterase activity	GO:0004114	32	32	2	0.284598	1			0.599
solute:cation antiporter activity	GO:0015298	32	32	2	0.284598	1			0.722
glycosaminoglycan metabolic process	GO:0030203	32	32	2	0.284598	1			0.81
intracellular receptor signaling pathway	GO:0030522	32	32	2	0.284598	1			0.784
chitin metabolic process	GO:0006030	10	10	1	0.284765	1			0.398
regulation of smooth muscle contraction	GO:0006940	11	10	1	0.284765	1			0.612
fertilization	GO:0009566	10	10	1	0.284765	1			0.465
acylglycerol O-acyltransferase activity	GO:0016411	10	10	1	0.284765	1			0.554
vacuolar proton-transporting V-type ATPase complex	GO:0016471	10	10	1	0.284765	1			0.601
Rac protein signal transduction	GO:0016601	10	10	1	0.284765	1			0.308
sulfurtransferase activity	GO:0016783	10	10	1	0.284765	1			0.346
G protein-coupled acetylcholine receptor activity	GO:0016907	11	10	1	0.284765	1			0.398
protein oxidation	GO:0018158	10	10	1	0.284765	1			0.505
oxalate transmembrane transporter activity	GO:0019531	10	10	1	0.284765	1			0.58
forebrain neuron development	GO:0021884	10	10	1	0.284765	1			0.35
myofibril	GO:0030016	10	10	1	0.284765	1			0.62	GO:0043292|contractile fiber,
actin filament-based movement	GO:0030048	10	10	1	0.284765	1			0.59
mismatched DNA binding	GO:0030983	10	10	1	0.284765	1			0.573
stress-activated protein kinase signaling cascade	GO:0031098	10	10	1	0.284765	1			0.532	GO:0051403|stress-activated MAPK cascade,
somite rostral/caudal axis specification	GO:0032525	10	10	1	0.284765	1			0.498
outer dynein arm assembly	GO:0036158	10	10	1	0.284765	1			0.402
gliogenesis	GO:0042063	10	10	1	0.284765	1			0.574
contractile fiber	GO:0043292	10	10	1	0.284765	1			0.62	GO:0030016|myofibril,
pH reduction	GO:0045851	10	10	1	0.284765	1			0.572	GO:0051452|intracellular pH reduction,
embryonic camera-type eye morphogenesis	GO:0048596	10	10	1	0.284765	1			0.535
phosphoprotein binding	GO:0051219	10	10	1	0.284765	1			0.435
stress-activated MAPK cascade	GO:0051403	10	10	1	0.284765	1			0.532	GO:0031098|stress-activated protein kinase signaling cascade,
intracellular pH reduction	GO:0051452	10	10	1	0.284765	1			0.572	GO:0045851|pH reduction,
actin cortical patch localization	GO:0051666	10	10	1	0.284765	1			0.524
actin crosslink formation	GO:0051764	10	10	1	0.284765	1			0.302
semicircular canal development	GO:0060872	10	10	1	0.284765	1			0.339
ganglion development	GO:0061548	10	10	1	0.284765	1			0.596
nephron tubule development	GO:0072080	10	10	1	0.284765	1			0.732
regulation of protein deacetylation	GO:0090311	10	10	1	0.284765	1			0.534
negative regulation of cell population proliferation	GO:0008285	82	82	4	0.285153	1			0.894
response to metal ion	GO:0010038	84	82	4	0.285153	1			0.891
regulation of blood circulation	GO:1903522	84	82	4	0.285153	1			0.904
ion transmembrane transport	GO:0034220	498	497	19	0.286046	1			0.963
aminoglycan metabolic process	GO:0006022	57	57	3	0.289818	1			0.868
positive regulation of multicellular organismal process	GO:0051240	274	273	11	0.29095	1			0.998
transmembrane transport	GO:0055085	904	903	33	0.294676	1			0.931
regulation of anatomical structure size	GO:0090066	193	191	8	0.295322	1			0.982
amino sugar metabolic process	GO:0006040	33	33	2	0.296903	1			0.779
neuromuscular junction development	GO:0007528	33	33	2	0.296903	1			0.77
plus-end-directed microtubule motor activity	GO:0008574	33	33	2	0.296903	1			0.665
pyrophosphate hydrolysis-driven proton transmembrane transporter activity	GO:0009678	33	33	2	0.296903	1			0.774
anchored component of membrane	GO:0031225	33	33	2	0.296903	1			0.586
transport vesicle	GO:0030133	112	110	5	0.296941	1			0.944
epithelium development	GO:0060429	166	164	7	0.297142	1			0.992
positive regulation of cell communication	GO:0010647	445	444	17	0.297748	1			0.983
calcium-dependent phospholipid binding	GO:0005544	59	58	3	0.29887	1			0.832
central nervous system neuron differentiation	GO:0021953	60	58	3	0.29887	1			0.893
definitive hemopoiesis	GO:0060216	60	58	3	0.29887	1			0.843
positive regulation of signaling	GO:0023056	446	445	17	0.30089	1			0.983
cell projection assembly	GO:0030031	250	249	10	0.306984	1			0.934
nucleosome assembly	GO:0006334	59	59	3	0.307937	1			0.717
pigmentation	GO:0043473	59	59	3	0.307937	1			0.864
positive regulation of production of molecular mediator of immune response	GO:0002702	11	11	1	0.308343	1			0.789
regulation of myeloid leukocyte differentiation	GO:0002761	12	11	1	0.308343	1			0.543
ATP transmembrane transporter activity	GO:0005347	11	11	1	0.308343	1			0.497
cytoplasmic dynein complex	GO:0005868	11	11	1	0.308343	1			0.319
GTP biosynthetic process	GO:0006183	11	11	1	0.308343	1			0.73
microtubule depolymerization	GO:0007019	11	11	1	0.308343	1			0.292
chitin binding	GO:0008061	11	11	1	0.308343	1			0.334
negative regulation of cell fate specification	GO:0009996	11	11	1	0.308343	1			0.759
neural crest formation	GO:0014029	11	11	1	0.308343	1			0.355
calcium-activated potassium channel activity	GO:0015269	11	11	1	0.308343	1			0.31
sodium channel regulator activity	GO:0017080	11	11	1	0.308343	1			0.382
translesion synthesis	GO:0019985	11	11	1	0.308343	1			0.58
optic nerve development	GO:0021554	11	11	1	0.308343	1			0.673
rhombomere boundary formation	GO:0021654	11	11	1	0.308343	1			0.637
regulation of microtubule depolymerization	GO:0031114	11	11	1	0.308343	1			0.526
negative regulation of alpha-beta T cell proliferation	GO:0046642	11	11	1	0.308343	1			0.807
Roundabout binding	GO:0048495	11	11	1	0.308343	1			0.121
ATPase binding	GO:0051117	11	11	1	0.308343	1			0.624
membrane depolarization	GO:0051899	11	11	1	0.308343	1			0.583	GO:0086010|membrane depolarization during action potential,
inner ear receptor cell differentiation	GO:0060113	11	11	1	0.308343	1			0.601
inner ear receptor cell stereocilium organization	GO:0060122	11	11	1	0.308343	1			0.555
renal tubule development	GO:0061326	11	11	1	0.308343	1			0.734
nephron epithelium development	GO:0072009	11	11	1	0.308343	1			0.709
membrane depolarization during action potential	GO:0086010	11	11	1	0.308343	1			0.583	GO:0051899|membrane depolarization,
motor neuron migration	GO:0097475	11	11	1	0.308343	1			0.552
heart jogging	GO:0003146	34	34	2	0.309175	1			0.836
cyclic-nucleotide phosphodiesterase activity	GO:0004112	34	34	2	0.309175	1			0.619
kinase activator activity	GO:0019209	34	34	2	0.309175	1			0.749	GO:0030295|protein kinase activator activity,
protein kinase activator activity	GO:0030295	34	34	2	0.309175	1			0.749	GO:0019209|kinase activator activity,
regulation of JNK cascade	GO:0046328	34	34	2	0.309175	1			0.807
calcium ion transport	GO:0006816	139	139	6	0.309456	1			0.966
protein complex oligomerization	GO:0051259	113	112	5	0.309847	1			0.935
positive regulation of cellular component organization	GO:0051130	251	251	10	0.315539	1			0.996
positive regulation of protein polymerization	GO:0032273	60	60	3	0.317013	1			0.863
cellular response to radiation	GO:0071478	60	60	3	0.317013	1			0.808
regulation of cell development	GO:0060284	309	308	12	0.318138	1			0.989
photoreceptor outer segment	GO:0001750	35	35	2	0.321403	1			0.574
aminopeptidase activity	GO:0004177	36	35	2	0.321403	1			0.419
response to heat	GO:0009408	36	35	2	0.321403	1			0.734
positive regulation of cell morphogenesis involved in differentiation	GO:0010770	35	35	2	0.321403	1			0.848
regulation of microtubule polymerization or depolymerization	GO:0031110	35	35	2	0.321403	1			0.774
inositol lipid-mediated signaling	GO:0048017	35	35	2	0.321403	1			0.8
chaperone-mediated protein folding	GO:0061077	36	35	2	0.321403	1			0.696
cytokine receptor activity	GO:0004896	88	87	4	0.322412	1			0.731
regulation of localization	GO:0032879	746	741	27	0.323159	1			0.988
regulation of neurogenesis	GO:0050767	282	281	11	0.323236	1			0.985
cell projection membrane	GO:0031253	61	61	3	0.326093	1			0.887
cell-substrate adhesion	GO:0031589	62	61	3	0.326093	1			0.647
embryonic heart tube morphogenesis	GO:0003143	143	142	6	0.326872	1			0.991
regulation of cytosolic calcium ion concentration	GO:0051480	143	142	6	0.326872	1			0.972
immune receptor activity	GO:0140375	89	88	4	0.329913	1			0.731
DNA synthesis involved in DNA repair	GO:0000731	12	12	1	0.331145	1			0.606
amyloid-beta binding	GO:0001540	12	12	1	0.331145	1			0.191
regulation of cytokine production involved in immune response	GO:0002718	12	12	1	0.331145	1			0.796
cis-Golgi network	GO:0005801	12	12	1	0.331145	1			0.293
N-acetylglucosamine metabolic process	GO:0006044	12	12	1	0.331145	1			0.505
secondary active sulfate transmembrane transporter activity	GO:0008271	12	12	1	0.331145	1			0.623
minus-end-directed microtubule motor activity	GO:0008569	12	12	1	0.331145	1			0.366
triglyceride biosynthetic process	GO:0019432	12	12	1	0.331145	1			0.624	GO:0046463|acylglycerol biosynthetic process, GO:0046460|neutral lipid biosynthetic process,
diencephalon development	GO:0021536	12	12	1	0.331145	1			0.574
lipid glycosylation	GO:0030259	12	12	1	0.331145	1			0.00221
positive regulation of ATP-dependent activity	GO:0032781	12	12	1	0.331145	1			0.422
skeletal muscle cell differentiation	GO:0035914	13	12	1	0.331145	1			0.629
neurotransmitter catabolic process	GO:0042135	12	12	1	0.331145	1			0.69
neutral lipid biosynthetic process	GO:0046460	12	12	1	0.331145	1			0.624	GO:0046463|acylglycerol biosynthetic process, GO:0019432|triglyceride biosynthetic process,
acylglycerol biosynthetic process	GO:0046463	12	12	1	0.331145	1			0.624	GO:0046460|neutral lipid biosynthetic process, GO:0019432|triglyceride biosynthetic process,
regulation of alpha-beta T cell proliferation	GO:0046640	12	12	1	0.331145	1			0.813
skeletal muscle organ development	GO:0060538	12	12	1	0.331145	1			0.55
cyclin-dependent protein serine/threonine kinase activator activity	GO:0061575	12	12	1	0.331145	1			0.439
postsynaptic endocytic zone membrane	GO:0098844	12	12	1	0.331145	1			0.636	GO:0098884|postsynaptic neurotransmitter receptor internalization, GO:0140239|postsynaptic endocytosis,
postsynaptic neurotransmitter receptor internalization	GO:0098884	12	12	1	0.331145	1			0.636	GO:0098844|postsynaptic endocytic zone membrane, GO:0140239|postsynaptic endocytosis,
postsynaptic endocytosis	GO:0140239	12	12	1	0.331145	1			0.636	GO:0098884|postsynaptic neurotransmitter receptor internalization, GO:0098844|postsynaptic endocytic zone membrane,
regulation of non-canonical Wnt signaling pathway	GO:2000050	12	12	1	0.331145	1			0.7
negative regulation of RNA metabolic process	GO:0051253	427	426	16	0.332043	1			0.934
modified amino acid binding	GO:0072341	37	36	2	0.333575	1			0.799
regulation of neuron death	GO:1901214	36	36	2	0.333575	1			0.853
external side of plasma membrane	GO:0009897	172	171	7	0.334116	1			0.919
regulation of heart contraction	GO:0008016	63	62	3	0.335172	1			0.892
DNA conformation change	GO:0071103	62	62	3	0.335172	1			0.895
regulation of chromatin organization	GO:1902275	62	62	3	0.335172	1			0.893
positive regulation of cytosolic calcium ion concentration	GO:0007204	117	116	5	0.335869	1			0.976
DNA-binding transcription activator activity	GO:0001216	90	89	4	0.337423	1			0.781	GO:0001228|DNA-binding transcription activator activity, RNA polymerase II-specific,
DNA-binding transcription activator activity, RNA polymerase II-specific	GO:0001228	90	89	4	0.337423	1			0.781	GO:0001216|DNA-binding transcription activator activity,
calcium ion transmembrane transport	GO:0070588	117	117	5	0.342407	1			0.967
detection of stimulus	GO:0051606	90	90	4	0.344939	1			0.944
regionalization	GO:0003002	317	315	12	0.345531	1			0.96
translational elongation	GO:0006414	37	37	2	0.345684	1			0.506
positive regulation of pathway-restricted SMAD protein phosphorylation	GO:0010862	37	37	2	0.345684	1			0.742	GO:0060395|SMAD protein signal transduction,
Golgi cisterna membrane	GO:0032580	37	37	2	0.345684	1			0.582
regulation of stress-activated MAPK cascade	GO:0032872	37	37	2	0.345684	1			0.817	GO:0070302|regulation of stress-activated protein kinase signaling cascade,
carbohydrate homeostasis	GO:0033500	37	37	2	0.345684	1			0.835	GO:0042593|glucose homeostasis,
glucose homeostasis	GO:0042593	37	37	2	0.345684	1			0.835	GO:0033500|carbohydrate homeostasis,
SMAD protein signal transduction	GO:0060395	37	37	2	0.345684	1			0.743	GO:0010862|positive regulation of pathway-restricted SMAD protein phosphorylation,
regulation of stress-activated protein kinase signaling cascade	GO:0070302	37	37	2	0.345684	1			0.817	GO:0032872|regulation of stress-activated MAPK cascade,
central nervous system development	GO:0007417	92	91	4	0.352459	1			0.936
MAPK cascade	GO:0000165	13	13	1	0.353195	1			0.547
gastrulation with mouth forming second	GO:0001702	13	13	1	0.353195	1			0.673
heart valve development	GO:0003170	13	13	1	0.353195	1			0.615
regulation of cilium movement	GO:0003352	13	13	1	0.353195	1			0.678
retinal pigment epithelium development	GO:0003406	13	13	1	0.353195	1			0.59
neuropeptide Y receptor activity	GO:0004983	13	13	1	0.353195	1			0.0127
calcium channel regulator activity	GO:0005246	13	13	1	0.353195	1			0.428
proline metabolic process	GO:0006560	13	13	1	0.353195	1			0.667
manganese ion transport	GO:0006828	13	13	1	0.353195	1			0.456
neurotransmitter secretion	GO:0007269	13	13	1	0.353195	1			0.505
sulfate transport	GO:0008272	13	13	1	0.353195	1			0.656	GO:0015116|sulfate transmembrane transporter activity,
striated muscle cell proliferation	GO:0014855	13	13	1	0.353195	1			0.632	GO:0060038|cardiac muscle cell proliferation,
sulfate transmembrane transporter activity	GO:0015116	13	13	1	0.353195	1			0.656	GO:0008272|sulfate transport,
neutral amino acid transmembrane transporter activity	GO:0015175	13	13	1	0.353195	1			0.415
store-operated calcium channel activity	GO:0015279	13	13	1	0.353195	1			0.397
sodium-independent organic anion transmembrane transporter activity	GO:0015347	13	13	1	0.353195	1			0.133	GO:0043252|sodium-independent organic anion transport,
organic cation transport	GO:0015695	13	13	1	0.353195	1			0.634
nucleoside kinase activity	GO:0019206	13	13	1	0.353195	1			0.674
neuronal action potential	GO:0019228	13	13	1	0.353195	1			0.609
skeletal muscle thin filament assembly	GO:0030240	13	13	1	0.353195	1			0.673
protein serine/threonine kinase inhibitor activity	GO:0030291	13	13	1	0.353195	1			0.536
proton-transporting V-type ATPase, V0 domain	GO:0033179	13	13	1	0.353195	1			0.548
proton-transporting V-type ATPase, V1 domain	GO:0033180	13	13	1	0.353195	1			0.463
angioblast cell migration	GO:0035476	13	13	1	0.353195	1			0.654
pronephric glomerulus development	GO:0039021	13	13	1	0.353195	1			0.499
negative regulation of fibroblast growth factor receptor signaling pathway	GO:0040037	13	13	1	0.353195	1			0.679
sodium-independent organic anion transport	GO:0043252	13	13	1	0.353195	1			0.133	GO:0015347|sodium-independent organic anion transmembrane transporter activity,
regulation of cAMP-mediated signaling	GO:0043949	13	13	1	0.353195	1			0.732
dendritic spine head	GO:0044327	13	13	1	0.353195	1			0.668
bioactive lipid receptor activity	GO:0045125	13	13	1	0.353195	1			0.386
regulation of T cell differentiation	GO:0045580	13	13	1	0.353195	1			0.764
regulation of filopodium assembly	GO:0051489	13	13	1	0.353195	1			0.605
cardiac muscle cell proliferation	GO:0060038	13	13	1	0.353195	1			0.632	GO:0014855|striated muscle cell proliferation,
cilium movement involved in cell motility	GO:0060294	13	13	1	0.353195	1			0.459
regulation of neural retina development	GO:0061074	13	13	1	0.353195	1			0.569
hepatocyte differentiation	GO:0070365	13	13	1	0.353195	1			0.746
regulation of DNA-dependent DNA replication	GO:0090329	13	13	1	0.353195	1			0.779
regulation of neural precursor cell proliferation	GO:2000177	13	13	1	0.353195	1			0.655
negative regulation of gastrulation	GO:2000542	13	13	1	0.353195	1			0.767
peptide binding	GO:0042277	119	119	5	0.355505	1			0.936
muscle cell development	GO:0055001	119	119	5	0.355505	1			0.959
cytoskeletal motor activity	GO:0003774	151	147	6	0.356158	1			0.799
fibroblast growth factor receptor signaling pathway	GO:0008543	38	38	2	0.357718	1			0.682
receptor metabolic process	GO:0043112	38	38	2	0.357718	1			0.835
regulation of pathway-restricted SMAD protein phosphorylation	GO:0060393	38	38	2	0.357718	1			0.744
olfactory receptor activity	GO:0004984	121	120	5	0.362062	1			0.000201
regulation of plasma membrane bounded cell projection organization	GO:0120035	206	205	8	0.364129	1			0.991
membrane organization	GO:0061024	292	291	11	0.364589	1			0.976
retina development in camera-type eye	GO:0060041	93	93	4	0.367496	1			0.968
regulation of cell population proliferation	GO:0042127	264	263	10	0.367807	1			0.974
kinase regulator activity	GO:0019207	121	121	5	0.368622	1			0.957
regulation of smoothened signaling pathway	GO:0008589	39	39	2	0.369672	1			0.749
negative regulation of mitotic cell cycle phase transition	GO:1901991	39	39	2	0.369672	1			0.886
antiporter activity	GO:0015297	66	66	3	0.371378	1			0.852
regulation of cell-cell adhesion	GO:0022407	66	66	3	0.371378	1			0.908
positive regulation of protein-containing complex assembly	GO:0031334	66	66	3	0.371378	1			0.88
regulation of cell projection organization	GO:0031344	208	207	8	0.374116	1			0.991
adenine nucleotide transmembrane transporter activity	GO:0000295	14	14	1	0.37452	1			0.604	GO:0015216|purine nucleotide transmembrane transporter activity, GO:0005346|purine ribonucleotide transmembrane transporter activity,
cytokine production	GO:0001816	14	14	1	0.37452	1			0.689
regulation of production of molecular mediator of immune response	GO:0002700	14	14	1	0.37452	1			0.819
purine ribonucleotide transmembrane transporter activity	GO:0005346	14	14	1	0.37452	1			0.604	GO:0015216|purine nucleotide transmembrane transporter activity, GO:0000295|adenine nucleotide transmembrane transporter activity,
integral component of nuclear inner membrane	GO:0005639	14	14	1	0.37452	1			0.617	GO:0031229|intrinsic component of nuclear inner membrane,
striated muscle thin filament	GO:0005865	14	14	1	0.37452	1			0.661	GO:0036379|myofilament,
reciprocal meiotic recombination	GO:0007131	14	14	1	0.37452	1			0.62	GO:0140527|reciprocal homologous recombination,
aging	GO:0007568	14	14	1	0.37452	1			0.553
learning or memory	GO:0007611	14	14	1	0.37452	1			0.754
epithelial structure maintenance	GO:0010669	14	14	1	0.37452	1			0.648
purine nucleotide transmembrane transporter activity	GO:0015216	14	14	1	0.37452	1			0.604	GO:0000295|adenine nucleotide transmembrane transporter activity, GO:0005346|purine ribonucleotide transmembrane transporter activity,
DNA strand elongation	GO:0022616	14	14	1	0.37452	1			0.726
cGMP binding	GO:0030553	14	14	1	0.37452	1			0.541
intrinsic component of nuclear inner membrane	GO:0031229	14	14	1	0.37452	1			0.617	GO:0005639|integral component of nuclear inner membrane,
neuromuscular junction	GO:0031594	14	14	1	0.37452	1			0.385
otolith morphogenesis	GO:0032474	14	14	1	0.37452	1			0.438
pronephric glomerulus morphogenesis	GO:0035775	14	14	1	0.37452	1			0.73	GO:0072102|glomerulus morphogenesis,
atrioventricular canal development	GO:0036302	14	14	1	0.37452	1			0.658
myofilament	GO:0036379	14	14	1	0.37452	1			0.661	GO:0005865|striated muscle thin filament,
terminal bouton	GO:0043195	14	14	1	0.37452	1			0.559
regulation of generation of precursor metabolites and energy	GO:0043467	14	14	1	0.37452	1			0.802
response to cadmium ion	GO:0046686	15	14	1	0.37452	1			0.628
neuron fate commitment	GO:0048663	14	14	1	0.37452	1			0.673
calcium ion-regulated exocytosis of neurotransmitter	GO:0048791	15	14	1	0.37452	1			0.716
formation of anatomical boundary	GO:0048859	14	14	1	0.37452	1			0.705
regulation of synapse assembly	GO:0051963	14	14	1	0.37452	1			0.717
regulation of microtubule-based movement	GO:0060632	14	14	1	0.37452	1			0.698
cerebellum vasculature development	GO:0061300	14	14	1	0.37452	1			0.481
dendrite self-avoidance	GO:0070593	14	14	1	0.37452	1			0.28
inositol 1,4,5 trisphosphate binding	GO:0070679	14	14	1	0.37452	1			0.5
glomerulus morphogenesis	GO:0072102	14	14	1	0.37452	1			0.73	GO:0035775|pronephric glomerulus morphogenesis,
endothelial to hematopoietic transition	GO:0098508	14	14	1	0.37452	1			0.75
reciprocal homologous recombination	GO:0140527	14	14	1	0.37452	1			0.621	GO:0007131|reciprocal meiotic recombination,
endoribonuclease complex	GO:1902555	14	14	1	0.37452	1			0.762
regulation of retina development in camera-type eye	GO:1902866	14	14	1	0.37452	1			0.602
regulation of microtubule-based process	GO:0032886	94	94	4	0.375008	1			0.984
bicellular tight junction	GO:0005923	67	67	3	0.380379	1			0.34
transforming growth factor beta receptor binding	GO:0005160	40	40	2	0.381535	1			0.762
channel regulator activity	GO:0016247	40	40	2	0.381535	1			0.759	GO:0099106|ion channel regulator activity,
regulation of cellular pH	GO:0030641	40	40	2	0.381535	1			0.844
eye photoreceptor cell development	GO:0042462	40	40	2	0.381535	1			0.804
ion channel regulator activity	GO:0099106	40	40	2	0.381535	1			0.759	GO:0016247|channel regulator activity,
exocytic vesicle	GO:0070382	96	95	4	0.382512	1			0.95
microtubule-based transport	GO:0099111	97	95	4	0.382512	1			0.988
regulation of neuron differentiation	GO:0045664	210	209	8	0.384123	1			0.99
visual perception	GO:0007601	152	152	6	0.385611	1			0.756
neuron projection morphogenesis	GO:0048812	152	152	6	0.385611	1			0.961	GO:0120039|plasma membrane bounded cell projection morphogenesis, GO:0048858|cell projection morphogenesis,
cell projection morphogenesis	GO:0048858	152	152	6	0.385611	1			0.961	GO:0120039|plasma membrane bounded cell projection morphogenesis, GO:0048812|neuron projection morphogenesis,
plasma membrane bounded cell projection morphogenesis	GO:0120039	152	152	6	0.385611	1			0.962	GO:0048858|cell projection morphogenesis, GO:0048812|neuron projection morphogenesis,
side of membrane	GO:0098552	182	181	7	0.387868	1			0.923
tube development	GO:0035295	154	153	6	0.391507	1			0.988
cellular calcium ion homeostasis	GO:0006874	183	182	7	0.393268	1			0.97
ligase activity, forming carbon-nitrogen bonds	GO:0016879	41	41	2	0.393303	1			0.865
regulation of protein depolymerization	GO:1901879	42	41	2	0.393303	1			0.857
embryonic axis specification	GO:0000578	15	15	1	0.395142	1			0.675
regulation of heart rate	GO:0002027	16	15	1	0.395142	1			0.706
actin monomer binding	GO:0003785	15	15	1	0.395142	1			0.506
mismatch repair	GO:0006298	15	15	1	0.395142	1			0.677
catecholamine metabolic process	GO:0006584	15	15	1	0.395142	1			0.73	GO:0009712|catechol-containing compound metabolic process,
larval locomotory behavior	GO:0008345	15	15	1	0.395142	1			0.32	GO:0030537|larval behavior,
serine family amino acid catabolic process	GO:0009071	15	15	1	0.395142	1			0.773
amine catabolic process	GO:0009310	15	15	1	0.395142	1			0.834	GO:0042402|cellular biogenic amine catabolic process,
catechol-containing compound metabolic process	GO:0009712	15	15	1	0.395142	1			0.73	GO:0006584|catecholamine metabolic process,
negative regulation of cell fate commitment	GO:0010454	15	15	1	0.395142	1			0.83
neutral amino acid transport	GO:0015804	15	15	1	0.395142	1			0.513
adenohypophysis development	GO:0021984	15	15	1	0.395142	1			0.665
potassium ion antiporter activity	GO:0022821	15	15	1	0.395142	1			0.632
larval behavior	GO:0030537	15	15	1	0.395142	1			0.321	GO:0008345|larval locomotory behavior,
intraciliary transport particle B	GO:0030992	15	15	1	0.395142	1			0.398
microtubule polymerization or depolymerization	GO:0031109	15	15	1	0.395142	1			0.43
muscle cell proliferation	GO:0033002	15	15	1	0.395142	1			0.678
homologous recombination	GO:0035825	15	15	1	0.395142	1			0.646
cellular biogenic amine catabolic process	GO:0042402	15	15	1	0.395142	1			0.834	GO:0009310|amine catabolic process,
negative regulation of embryonic development	GO:0045992	15	15	1	0.395142	1			0.766
GTP metabolic process	GO:0046039	15	15	1	0.395142	1			0.808
regulation of skeletal muscle tissue development	GO:0048641	16	15	1	0.395142	1			0.77
generation of neurons	GO:0048699	15	15	1	0.395142	1			0.718
semicircular canal morphogenesis	GO:0048752	15	15	1	0.395142	1			0.72
cognition	GO:0050890	15	15	1	0.395142	1			0.774
neuromuscular process	GO:0050905	15	15	1	0.395142	1			0.713
cell-cell adhesion mediator activity	GO:0098632	15	15	1	0.395142	1			0.279
cytoplasmic region	GO:0099568	15	15	1	0.395142	1			0.678
cell fate specification	GO:0001708	98	97	4	0.397487	1			0.987
DNA-binding transcription factor binding	GO:0140297	99	97	4	0.397487	1			0.958
positive regulation of signal transduction	GO:0009967	417	416	15	0.397933	1			0.979
neurogenesis	GO:0022008	69	69	3	0.398292	1			0.87
heart contraction	GO:0060047	69	69	3	0.398292	1			0.859
tight junction	GO:0070160	69	69	3	0.398292	1			0.386
cilium organization	GO:0044782	213	212	8	0.399152	1			0.93
axon extension	GO:0048675	43	42	2	0.404967	1			0.753
cellular response to abiotic stimulus	GO:0071214	70	70	3	0.407196	1			0.855	GO:0104004|cellular response to environmental stimulus,
cellular response to environmental stimulus	GO:0104004	70	70	3	0.407196	1			0.854	GO:0071214|cellular response to abiotic stimulus,
regulation of neuron projection development	GO:0010975	157	156	6	0.40918	1			0.993
icosanoid receptor activity	GO:0004953	16	16	1	0.415085	1			0.601
voltage-gated sodium channel activity	GO:0005248	16	16	1	0.415085	1			0.684
retinoid binding	GO:0005501	16	16	1	0.415085	1			0.625	GO:0019840|isoprenoid binding,
tropomyosin binding	GO:0005523	17	16	1	0.415085	1			0.603
U2 snRNP	GO:0005686	16	16	1	0.415085	1			0.489
septin ring	GO:0005940	16	16	1	0.415085	1			0.272	GO:0032156|septin cytoskeleton,
oligodendrocyte development	GO:0014003	16	16	1	0.415085	1			0.568
isoprenoid binding	GO:0019840	16	16	1	0.415085	1			0.625	GO:0005501|retinoid binding,
negative regulation of defense response	GO:0031348	16	16	1	0.415085	1			0.746
septin cytoskeleton	GO:0032156	16	16	1	0.415085	1			0.272	GO:0005940|septin ring,
regulation of ATP-dependent activity	GO:0043462	16	16	1	0.415085	1			0.592
nucleoside monophosphate kinase activity	GO:0050145	16	16	1	0.415085	1			0.673
cardiac muscle cell differentiation	GO:0055007	16	16	1	0.415085	1			0.736
dorsal convergence	GO:0060030	16	16	1	0.415085	1			0.662
phospholipase C-activating dopamine receptor signaling pathway	GO:0060158	16	16	1	0.415085	1			0.56
epithelial cilium movement involved in determination of left/right asymmetry	GO:0060287	17	16	1	0.415085	1			0.532
signal transduction by p53 class mediator	GO:0072331	16	16	1	0.415085	1			0.696
extracellular matrix assembly	GO:0085029	16	16	1	0.415085	1			0.61
cell adhesion mediator activity	GO:0098631	16	16	1	0.415085	1			0.307
guanosine-containing compound biosynthetic process	GO:1901070	16	16	1	0.415085	1			0.819
nucleosome	GO:0000786	72	71	3	0.41606	1			0.573
regulation of pH	GO:0006885	43	43	2	0.416522	1			0.85
regulation of T cell activation	GO:0050863	43	43	2	0.416522	1			0.887
signaling receptor binding	GO:0005102	756	749	26	0.421012	1			0.934
heart process	GO:0003015	72	72	3	0.424881	1			0.861
embryonic hemopoiesis	GO:0035162	72	72	3	0.424881	1			0.883
cell part morphogenesis	GO:0032990	159	159	6	0.426805	1			0.963
dorsal/ventral pattern formation	GO:0009953	130	130	5	0.427491	1			0.967
nucleobase-containing compound kinase activity	GO:0019205	45	44	2	0.427963	1			0.869
cell differentiation in spinal cord	GO:0021515	45	44	2	0.427963	1			0.866
neuron projection extension	GO:1990138	45	44	2	0.427963	1			0.769
sensory perception of light stimulus	GO:0050953	160	160	6	0.432664	1			0.785
sulfotransferase activity	GO:0008146	73	73	3	0.433655	1			0.645
transmembrane receptor protein tyrosine kinase signaling pathway	GO:0007169	221	219	8	0.434203	1			0.951
regulation of MAPK cascade	GO:0043408	219	219	8	0.434203	1			0.977
voltage-gated sodium channel complex	GO:0001518	17	17	1	0.434371	1			0.698
somite specification	GO:0001757	17	17	1	0.434371	1			0.568
adaptive immune response	GO:0002250	17	17	1	0.434371	1			0.554
myeloid leukocyte activation	GO:0002274	17	17	1	0.434371	1			0.798
sno(s)RNA-containing ribonucleoprotein complex	GO:0005732	17	17	1	0.434371	1			0.681
regulation of carbohydrate metabolic process	GO:0006109	17	17	1	0.434371	1			0.806
sulfuric ester hydrolase activity	GO:0008484	17	17	1	0.434371	1			0.23
synaptic vesicle budding from presynaptic endocytic zone membrane	GO:0016185	17	17	1	0.434371	1			0.741
regulation of bone mineralization	GO:0030500	17	17	1	0.434371	1			0.659	GO:0110149|regulation of biomineralization, GO:0070167|regulation of biomineral tissue development,
septin complex	GO:0031105	17	17	1	0.434371	1			0.262
intrahepatic bile duct development	GO:0035622	17	17	1	0.434371	1			0.441
melanosome	GO:0042470	17	17	1	0.434371	1			0.568	GO:0048770|pigment granule,
regulation of endodermal cell fate specification	GO:0042663	17	17	1	0.434371	1			0.795
positive regulation of axon extension	GO:0045773	17	17	1	0.434371	1			0.804
negative regulation of alpha-beta T cell activation	GO:0046636	17	17	1	0.434371	1			0.881
proton-transporting ATP synthase activity, rotational mechanism	GO:0046933	17	17	1	0.434371	1			0.684
pigment granule	GO:0048770	17	17	1	0.434371	1			0.568	GO:0042470|melanosome,
positive regulation of peptidyl-tyrosine phosphorylation	GO:0050731	17	17	1	0.434371	1			0.794
defense response to Gram-negative bacterium	GO:0050829	17	17	1	0.434371	1			0.557
delamination	GO:0060232	17	17	1	0.434371	1			0.787
regulation of biomineral tissue development	GO:0070167	17	17	1	0.434371	1			0.659	GO:0110149|regulation of biomineralization, GO:0030500|regulation of bone mineralization,
dopaminergic neuron differentiation	GO:0071542	17	17	1	0.434371	1			0.592
clathrin-dependent endocytosis	GO:0072583	17	17	1	0.434371	1			0.689
regulation of biomineralization	GO:0110149	17	17	1	0.434371	1			0.659	GO:0070167|regulation of biomineral tissue development, GO:0030500|regulation of bone mineralization,
cell chemotaxis	GO:0060326	102	102	4	0.434614	1			0.991
hindbrain development	GO:0030902	45	45	2	0.439284	1			0.864
pancreas development	GO:0031016	45	45	2	0.439284	1			0.85
regulation of nervous system development	GO:0051960	310	309	11	0.440284	1			0.986
cellular divalent inorganic cation homeostasis	GO:0072503	192	191	7	0.441759	1			0.971
positive regulation of transport	GO:0051050	103	103	4	0.441968	1			0.91
establishment or maintenance of cell polarity	GO:0007163	104	104	4	0.449293	1			0.964
metalloexopeptidase activity	GO:0008235	46	46	2	0.450481	1			0.58
cyclin-dependent protein serine/threonine kinase regulator activity	GO:0016538	46	46	2	0.450481	1			0.768
Rho protein signal transduction	GO:0007266	75	75	3	0.45105	1			0.87
regulation of BMP signaling pathway	GO:0030510	75	75	3	0.45105	1			0.86
pronephros development	GO:0048793	75	75	3	0.45105	1			0.877
calcium ion homeostasis	GO:0055074	194	193	7	0.452466	1			0.968
protein kinase C activity	GO:0004697	18	18	1	0.453022	1			0.276
carbohydrate:cation symporter activity	GO:0005402	18	18	1	0.453022	1			0.684
phosphatidylinositol-4,5-bisphosphate binding	GO:0005546	18	18	1	0.453022	1			0.642
postreplication repair	GO:0006301	18	18	1	0.453022	1			0.66
segment specification	GO:0007379	18	18	1	0.453022	1			0.603
negative regulation of G2/M transition of mitotic cell cycle	GO:0010972	18	18	1	0.453022	1			0.746
positive regulation of phosphatidylinositol 3-kinase signaling	GO:0014068	18	18	1	0.453022	1			0.731
organic cation transmembrane transporter activity	GO:0015101	18	18	1	0.453022	1			0.711
bicarbonate transmembrane transporter activity	GO:0015106	18	18	1	0.453022	1			0.688
nuclear receptor binding	GO:0016922	18	18	1	0.453022	1			0.663
hypothalamus development	GO:0021854	18	18	1	0.453022	1			0.588
growth cone	GO:0030426	18	18	1	0.453022	1			0.706
dynein intermediate chain binding	GO:0045505	18	18	1	0.453022	1			0.479
regulation of alpha-beta T cell activation	GO:0046634	18	18	1	0.453022	1			0.881
regulation of synapse structure or activity	GO:0050803	18	18	1	0.453022	1			0.741
synaptic vesicle budding	GO:0070142	18	18	1	0.453022	1			0.759
regulation of endodermal cell differentiation	GO:1903224	18	18	1	0.453022	1			0.811
regulation of Rho protein signal transduction	GO:0035023	137	134	5	0.45335	1			0.675
regulation of transmembrane receptor protein serine/threonine kinase signaling pathway	GO:0090092	134	134	5	0.45335	1			0.962
regulation of intracellular signal transduction	GO:1902531	587	582	20	0.456112	1			0.942
plasma membrane bounded cell projection assembly	GO:0120031	225	224	8	0.459107	1			0.933
epithelial cell development	GO:0002064	77	76	3	0.459666	1			0.895
transmembrane receptor protein tyrosine kinase activity	GO:0004714	77	76	3	0.459666	1			0.873
DNA packaging complex	GO:0044815	77	76	3	0.459666	1			0.643
blood vessel morphogenesis	GO:0048514	77	76	3	0.459666	1			0.859
positive regulation of supramolecular fiber organization	GO:1902905	76	76	3	0.459666	1			0.885
phosphotransferase activity, phosphate group as acceptor	GO:0016776	47	47	2	0.46155	1			0.884
synaptic vesicle membrane	GO:0030672	48	47	2	0.46155	1			0.814	GO:0099501|exocytic vesicle membrane,
exocrine pancreas development	GO:0031017	47	47	2	0.46155	1			0.842
exocytic vesicle membrane	GO:0099501	48	47	2	0.46155	1			0.814	GO:0030672|synaptic vesicle membrane,
regulation of actin filament polymerization	GO:0030833	107	106	4	0.463848	1			0.977
pattern specification process	GO:0007389	468	465	16	0.465808	1			0.962
regulation of protein serine/threonine kinase activity	GO:0071900	136	136	5	0.466163	1			0.964
transcription regulator complex	GO:0005667	286	286	10	0.469565	1			0.925
negative regulation of cytokine production	GO:0001818	19	19	1	0.471058	1			0.868
positive regulation of immune effector process	GO:0002699	19	19	1	0.471058	1			0.879
cyclin-dependent protein serine/threonine kinase activity	GO:0004693	20	19	1	0.471058	1			0.458	GO:0097472|cyclin-dependent protein kinase activity,
calcium activated cation channel activity	GO:0005227	19	19	1	0.471058	1			0.489
collagen binding	GO:0005518	19	19	1	0.471058	1			0.325
nuclear envelope organization	GO:0006998	19	19	1	0.471058	1			0.708
centrosome cycle	GO:0007098	19	19	1	0.471058	1			0.386
regulation of phosphatidylinositol 3-kinase signaling	GO:0014066	19	19	1	0.471058	1			0.729
nucleotide transmembrane transporter activity	GO:0015215	19	19	1	0.471058	1			0.715
proton channel activity	GO:0015252	19	19	1	0.471058	1			0.715
solute:proton symporter activity	GO:0015295	19	19	1	0.471058	1			0.693
actin cortical patch	GO:0030479	19	19	1	0.471058	1			0.723	GO:0061645|endocytic patch,
Wnt-activated receptor activity	GO:0042813	19	19	1	0.471058	1			0.263
anchored component of plasma membrane	GO:0046658	19	19	1	0.471058	1			0.605
positive regulation of developmental growth	GO:0048639	19	19	1	0.471058	1			0.828
regulation of behavior	GO:0050795	20	19	1	0.471058	1			0.755
vitamin transport	GO:0051180	19	19	1	0.471058	1			0.706
endocytic patch	GO:0061645	19	19	1	0.471058	1			0.723	GO:0030479|actin cortical patch,
metalloaminopeptidase activity	GO:0070006	19	19	1	0.471058	1			0.267
cyclin-dependent protein kinase activity	GO:0097472	20	19	1	0.471058	1			0.458	GO:0004693|cyclin-dependent protein serine/threonine kinase activity,
response to inorganic substance	GO:0010035	109	107	4	0.471075	1			0.985
SCF-dependent proteasomal ubiquitin-dependent protein catabolic process	GO:0031146	48	48	2	0.472487	1			0.582
developmental cell growth	GO:0048588	49	48	2	0.472487	1			0.807
regulation of actin polymerization or depolymerization	GO:0008064	109	108	4	0.478266	1			0.975	GO:0030832|regulation of actin filament length,
regulation of actin filament length	GO:0030832	109	108	4	0.478266	1			0.976	GO:0008064|regulation of actin polymerization or depolymerization,
striated muscle cell development	GO:0055002	108	108	4	0.478266	1			0.959
regulation of mitotic cell cycle	GO:0007346	261	259	9	0.483257	1			0.92
negative regulation of protein kinase activity	GO:0006469	49	49	2	0.483289	1			0.861
negative regulation of Wnt signaling pathway	GO:0030178	79	79	3	0.48515	1			0.944
positive regulation of cytoskeleton organization	GO:0051495	79	79	3	0.48515	1			0.889
regulation of microtubule cytoskeleton organization	GO:0070507	79	79	3	0.48515	1			0.888
regulation of cytoskeleton organization	GO:0051493	261	260	9	0.48787	1			0.964
positive regulation of leukocyte migration	GO:0002687	20	20	1	0.488501	1			0.853
MAP kinase activity	GO:0004707	20	20	1	0.488501	1			0.215
zinc ion transmembrane transporter activity	GO:0005385	20	20	1	0.488501	1			0.484	GO:0006829|zinc ion transport,
triglyceride metabolic process	GO:0006641	21	20	1	0.488501	1			0.77
zinc ion transport	GO:0006829	20	20	1	0.488501	1			0.484	GO:0005385|zinc ion transmembrane transporter activity,
endoderm development	GO:0007492	20	20	1	0.488501	1			0.674
L-amino acid transport	GO:0015807	20	20	1	0.488501	1			0.795
stabilization of membrane potential	GO:0030322	20	20	1	0.488501	1			0.339
peptide catabolic process	GO:0043171	20	20	1	0.488501	1			0.624
negative regulation of neuron apoptotic process	GO:0043524	20	20	1	0.488501	1			0.801
protein serine/threonine kinase activator activity	GO:0043539	20	20	1	0.488501	1			0.657
regulation of lymphocyte differentiation	GO:0045619	20	20	1	0.488501	1			0.856
thymus development	GO:0048538	20	20	1	0.488501	1			0.701
common bile duct development	GO:0061009	20	20	1	0.488501	1			0.581
vitamin transmembrane transporter activity	GO:0090482	20	20	1	0.488501	1			0.726
neurotransmitter receptor internalization	GO:0099590	20	20	1	0.488501	1			0.8
positive regulation of hemopoiesis	GO:1903708	20	20	1	0.488501	1			0.826
pancreas regeneration	GO:1990798	20	20	1	0.488501	1			0.541
RNA polymerase II cis-regulatory region sequence-specific DNA binding	GO:0000978	200	200	7	0.489577	1			0.929
positive regulation of MAPK cascade	GO:0043410	140	140	5	0.491499	1			0.981
embryonic pattern specification	GO:0009880	50	50	2	0.493953	1			0.863
regulation of cell morphogenesis	GO:0022604	202	201	7	0.494822	1			0.966
secretory vesicle	GO:0099503	112	111	4	0.499601	1			0.946
nucleosome organization	GO:0034728	81	81	3	0.501813	1			0.933
regulation of supramolecular fiber organization	GO:1902903	143	142	5	0.504003	1			0.98
hormone-mediated signaling pathway	GO:0009755	51	51	2	0.504476	1			0.832
syntaxin binding	GO:0019905	52	51	2	0.504476	1			0.767
BMP signaling pathway	GO:0030509	51	51	2	0.504476	1			0.844
negative regulation of kinase activity	GO:0033673	51	51	2	0.504476	1			0.867
mitotic cell cycle phase transition	GO:0044772	52	51	2	0.504476	1			0.848
positive regulation of protein localization	GO:1903829	51	51	2	0.504476	1			0.904
GABA-A receptor activity	GO:0004890	21	21	1	0.505369	1			0.51
anion:anion antiporter activity	GO:0015301	21	21	1	0.505369	1			0.714	GO:0140323|solute:anion antiporter activity,
regulation of striated muscle tissue development	GO:0016202	22	21	1	0.505369	1			0.842
cranial nerve development	GO:0021545	21	21	1	0.505369	1			0.839
leak channel activity	GO:0022840	21	21	1	0.505369	1			0.377	GO:0022841|potassium ion leak channel activity, GO:0022842|narrow pore channel activity,
potassium ion leak channel activity	GO:0022841	21	21	1	0.505369	1			0.376	GO:0022840|leak channel activity, GO:0022842|narrow pore channel activity,
narrow pore channel activity	GO:0022842	21	21	1	0.505369	1			0.376	GO:0022840|leak channel activity, GO:0022841|potassium ion leak channel activity,
positive regulation of cell growth	GO:0030307	21	21	1	0.505369	1			0.836
negative regulation of mononuclear cell proliferation	GO:0032945	21	21	1	0.505369	1			0.867	GO:0042130|negative regulation of T cell proliferation, GO:0050672|negative regulation of lymphocyte proliferation, GO:0070664|negative regulation of leukocyte proliferation,
proton-transporting two-sector ATPase complex, catalytic domain	GO:0033178	21	21	1	0.505369	1			0.672
hair cell differentiation	GO:0035315	21	21	1	0.505369	1			0.754
negative regulation of T cell proliferation	GO:0042130	21	21	1	0.505369	1			0.867	GO:0050672|negative regulation of lymphocyte proliferation, GO:0070664|negative regulation of leukocyte proliferation, GO:0032945|negative regulation of mononuclear cell proliferation,
photoreceptor cell maintenance	GO:0045494	22	21	1	0.505369	1			0.676
negative regulation of smoothened signaling pathway	GO:0045879	21	21	1	0.505369	1			0.605
embryonic skeletal system development	GO:0048706	21	21	1	0.505369	1			0.531
negative regulation of lymphocyte proliferation	GO:0050672	21	21	1	0.505369	1			0.867	GO:0042130|negative regulation of T cell proliferation, GO:0070664|negative regulation of leukocyte proliferation, GO:0032945|negative regulation of mononuclear cell proliferation,
negative regulation of leukocyte proliferation	GO:0070664	21	21	1	0.505369	1			0.866	GO:0042130|negative regulation of T cell proliferation, GO:0050672|negative regulation of lymphocyte proliferation, GO:0032945|negative regulation of mononuclear cell proliferation,
kidney epithelium development	GO:0072073	21	21	1	0.505369	1			0.839
solute:anion antiporter activity	GO:0140323	21	21	1	0.505369	1			0.714	GO:0015301|anion:anion antiporter activity,
guanosine-containing compound metabolic process	GO:1901068	21	21	1	0.505369	1			0.862
negative regulation of cell cycle G2/M phase transition	GO:1902750	21	21	1	0.505369	1			0.773
regulation of G1/S transition of mitotic cell cycle	GO:2000045	21	21	1	0.505369	1			0.791
regulation of heart morphogenesis	GO:2000826	21	21	1	0.505369	1			0.85
cullin-RING ubiquitin ligase complex	GO:0031461	112	112	4	0.506629	1			0.919
epithelial tube morphogenesis	GO:0060562	174	173	6	0.507505	1			0.993
extracellular space	GO:0005615	729	721	24	0.509385	1			0.915
cell cortex	GO:0005938	82	82	3	0.510041	1			0.951
cytoskeleton-dependent intracellular transport	GO:0030705	84	82	3	0.510041	1			0.89
regulation of lymphocyte activation	GO:0051249	82	82	3	0.510041	1			0.905
positive regulation of cellular component biogenesis	GO:0044089	113	113	4	0.513612	1			0.987
neurotransmitter transport	GO:0006836	52	52	2	0.514856	1			0.885
regulation of protein-containing complex disassembly	GO:0043244	53	52	2	0.514856	1			0.885
cell cycle phase transition	GO:0044770	53	52	2	0.514856	1			0.852
regulation of plasma membrane bounded cell projection assembly	GO:0120032	52	52	2	0.514856	1			0.861
cilium assembly	GO:0060271	206	205	7	0.515624	1			0.932
divalent inorganic cation homeostasis	GO:0072507	206	205	7	0.515624	1			0.968
regulation of protein polymerization	GO:0032271	115	114	4	0.52055	1			0.979
epithelial to mesenchymal transition	GO:0001837	22	22	1	0.521681	1			0.701
calcium-dependent cysteine-type endopeptidase activity	GO:0004198	22	22	1	0.521681	1			0.0188
dopamine receptor signaling pathway	GO:0007212	22	22	1	0.521681	1			0.628
organophosphate ester transmembrane transporter activity	GO:0015605	22	22	1	0.521681	1			0.754
regulation of vasoconstriction	GO:0019229	23	22	1	0.521681	1			0.737
neutrophil differentiation	GO:0030223	22	22	1	0.521681	1			0.683
animal organ regeneration	GO:0031100	22	22	1	0.521681	1			0.611
negative regulation of MAP kinase activity	GO:0043407	22	22	1	0.521681	1			0.724
negative regulation of neuron death	GO:1901215	22	22	1	0.521681	1			0.798
regulation of cell cycle G1/S phase transition	GO:1902806	22	22	1	0.521681	1			0.804
supramolecular complex	GO:0099080	425	421	14	0.524347	1			0.932
response to mechanical stimulus	GO:0009612	53	53	2	0.52509	1			0.838
regulation of cell projection assembly	GO:0060491	53	53	2	0.52509	1			0.864
negative regulation of canonical Wnt signaling pathway	GO:0090090	53	53	2	0.52509	1			0.828
ameboidal-type cell migration	GO:0001667	208	207	7	0.525911	1			0.99
organic anion transmembrane transporter activity	GO:0008514	178	177	6	0.529833	1			0.957
cis-regulatory region sequence-specific DNA binding	GO:0000987	208	208	7	0.531023	1			0.928
regulation of cell shape	GO:0008360	85	85	3	0.534284	1			0.936
cell growth	GO:0016049	55	54	2	0.535178	1			0.848
negative regulation of cell-cell adhesion	GO:0022408	54	54	2	0.535178	1			0.907
positive regulation of transmembrane receptor protein serine/threonine kinase signaling pathway	GO:0090100	54	54	2	0.535178	1			0.824
potassium ion import across plasma membrane	GO:1990573	54	54	2	0.535178	1			0.832
positive regulation of intracellular signal transduction	GO:1902533	241	240	8	0.536944	1			0.976
mesoderm formation	GO:0001707	23	23	1	0.537456	1			0.795
DNA-directed DNA polymerase activity	GO:0003887	23	23	1	0.537456	1			0.641
ammonium transmembrane transporter activity	GO:0008519	23	23	1	0.537456	1			0.749
glutamine family amino acid catabolic process	GO:0009065	23	23	1	0.537456	1			0.826
plasma membrane phospholipid scrambling	GO:0017121	23	23	1	0.537456	1			0.545
regulation of cell fate specification	GO:0042659	23	23	1	0.537456	1			0.847
otic placode formation	GO:0043049	23	23	1	0.537456	1			0.719
regulation of myeloid cell differentiation	GO:0045637	24	23	1	0.537456	1			0.76
positive regulation of growth	GO:0045927	23	23	1	0.537456	1			0.853
embryonic eye morphogenesis	GO:0048048	23	23	1	0.537456	1			0.78
extracellular matrix binding	GO:0050840	23	23	1	0.537456	1			0.476
protein depolymerization	GO:0051261	23	23	1	0.537456	1			0.644
dynein light intermediate chain binding	GO:0051959	23	23	1	0.537456	1			0.515
sulfur compound transport	GO:0072348	23	23	1	0.537456	1			0.813
sulfur compound transmembrane transporter activity	GO:1901682	23	23	1	0.537456	1			0.781
regulation of muscle tissue development	GO:1901861	24	23	1	0.537456	1			0.851
regulation of cell junction assembly	GO:1901888	23	23	1	0.537456	1			0.831
regulation of sodium ion transmembrane transporter activity	GO:2000649	23	23	1	0.537456	1			0.764
cytoskeleton	GO:0005856	520	517	17	0.538414	1			0.92
tissue development	GO:0009888	492	487	16	0.540693	1			0.97
transferase activity, transferring sulphur-containing groups	GO:0016782	86	86	3	0.542212	1			0.741
negative regulation of macromolecule biosynthetic process	GO:0010558	491	488	16	0.544029	1			0.943	GO:2000113|negative regulation of cellular macromolecule biosynthetic process,
negative regulation of cellular macromolecule biosynthetic process	GO:2000113	491	488	16	0.544029	1			0.943	GO:0010558|negative regulation of macromolecule biosynthetic process,
steroid binding	GO:0005496	55	55	2	0.545118	1			0.788
regulation of body fluid levels	GO:0050878	55	55	2	0.545118	1			0.777
negative regulation of transferase activity	GO:0051348	55	55	2	0.545118	1			0.879
regulation of actin cytoskeleton organization	GO:0032956	181	180	6	0.5463	1			0.963
negative regulation of organelle organization	GO:0010639	119	118	4	0.547815	1			0.995
regulation of cell morphogenesis involved in differentiation	GO:0010769	119	118	4	0.547815	1			0.993
regulation of cellular localization	GO:0060341	87	87	3	0.550062	1			0.907
mitochondrial fission	GO:0000266	24	24	1	0.552711	1			0.714
DNA-dependent DNA replication	GO:0006261	24	24	1	0.552711	1			0.707
O-methyltransferase activity	GO:0008171	25	24	1	0.552711	1			0.718
purine nucleoside monophosphate biosynthetic process	GO:0009127	24	24	1	0.552711	1			0.845	GO:0009168|purine ribonucleoside monophosphate biosynthetic process,
purine ribonucleoside monophosphate biosynthetic process	GO:0009168	24	24	1	0.552711	1			0.845	GO:0009127|purine nucleoside monophosphate biosynthetic process,
cerebellum development	GO:0021549	25	24	1	0.552711	1			0.607
Cul3-RING ubiquitin ligase complex	GO:0031463	24	24	1	0.552711	1			0.617
ciliary transition zone	GO:0035869	24	24	1	0.552711	1			0.558
sarcolemma	GO:0042383	25	24	1	0.552711	1			0.785
histone deacetylase binding	GO:0042826	25	24	1	0.552711	1			0.545
receptor clustering	GO:0043113	24	24	1	0.552711	1			0.745
engulfment of apoptotic cell	GO:0043652	24	24	1	0.552711	1			0.575
retinoic acid receptor signaling pathway	GO:0048384	24	24	1	0.552711	1			0.668
regulation of sodium ion transmembrane transport	GO:1902305	24	24	1	0.552711	1			0.775
regulation of neutrophil migration	GO:1902622	24	24	1	0.552711	1			0.748
ATPase-coupled cation transmembrane transporter activity	GO:0019829	56	56	2	0.554908	1			0.875	GO:0042625|ATPase-coupled ion transmembrane transporter activity,
cellular monovalent inorganic cation homeostasis	GO:0030004	56	56	2	0.554908	1			0.886
regulation of TOR signaling	GO:0032006	56	56	2	0.554908	1			0.856
ATPase-coupled ion transmembrane transporter activity	GO:0042625	56	56	2	0.554908	1			0.875	GO:0019829|ATPase-coupled cation transmembrane transporter activity,
positive regulation of protein catabolic process	GO:0045732	56	56	2	0.554908	1			0.858
regulation of leukocyte activation	GO:0002694	88	88	3	0.557832	1			0.906
cellular cation homeostasis	GO:0030003	278	276	9	0.559919	1			0.981
regulation of actin filament-based process	GO:0032970	184	183	6	0.562506	1			0.962
heparin binding	GO:0008201	57	57	2	0.564548	1			0.687
regulation of MAP kinase activity	GO:0043405	89	89	3	0.565521	1			0.968
regulation of cell activation	GO:0050865	89	89	3	0.565521	1			0.907
phosphatidylserine binding	GO:0001786	26	25	1	0.567463	1			0.731
regulation of DNA replication	GO:0006275	25	25	1	0.567463	1			0.829
neuromuscular synaptic transmission	GO:0007274	25	25	1	0.567463	1			0.626
visual behavior	GO:0007632	25	25	1	0.567463	1			0.702
nucleoside biosynthetic process	GO:0009163	25	25	1	0.567463	1			0.878	GO:0042451|purine nucleoside biosynthetic process, GO:0046129|purine ribonucleoside biosynthetic process, GO:0042455|ribonucleoside biosynthetic process,
regulation of G2/M transition of mitotic cell cycle	GO:0010389	25	25	1	0.567463	1			0.814
regulation of dopamine secretion	GO:0014059	26	25	1	0.567463	1			0.784
amino acid binding	GO:0016597	25	25	1	0.567463	1			0.862
GABA receptor activity	GO:0016917	25	25	1	0.567463	1			0.625
phenol-containing compound metabolic process	GO:0018958	25	25	1	0.567463	1			0.844
establishment of cell polarity	GO:0030010	25	25	1	0.567463	1			0.801
granulocyte differentiation	GO:0030851	25	25	1	0.567463	1			0.716
glomerulus development	GO:0032835	25	25	1	0.567463	1			0.684
proton-transporting two-sector ATPase complex, proton-transporting domain	GO:0033177	25	25	1	0.567463	1			0.738
purine nucleoside biosynthetic process	GO:0042451	25	25	1	0.567463	1			0.878	GO:0009163|nucleoside biosynthetic process, GO:0046129|purine ribonucleoside biosynthetic process, GO:0042455|ribonucleoside biosynthetic process,
ribonucleoside biosynthetic process	GO:0042455	25	25	1	0.567463	1			0.878	GO:0009163|nucleoside biosynthetic process, GO:0042451|purine nucleoside biosynthetic process, GO:0046129|purine ribonucleoside biosynthetic process,
purine ribonucleoside biosynthetic process	GO:0046129	25	25	1	0.567463	1			0.878	GO:0009163|nucleoside biosynthetic process, GO:0042451|purine nucleoside biosynthetic process, GO:0042455|ribonucleoside biosynthetic process,
positive regulation of protein secretion	GO:0050714	25	25	1	0.567463	1			0.872
pharyngeal system development	GO:0060037	25	25	1	0.567463	1			0.625
renal filtration	GO:0097205	26	25	1	0.567463	1			0.585
regulation of actin filament organization	GO:0110053	122	121	4	0.567722	1			0.974
locomotion	GO:0040011	592	588	19	0.567823	1			0.977
unfolded protein binding	GO:0051082	91	90	3	0.573127	1			0.795
negative regulation of cellular biosynthetic process	GO:0031327	500	497	16	0.573685	1			0.945
phagocytosis, engulfment	GO:0006911	58	58	2	0.574036	1			0.822
regulation of Notch signaling pathway	GO:0008593	58	58	2	0.574036	1			0.86
transport vesicle membrane	GO:0030658	59	58	2	0.574036	1			0.857
lipid binding	GO:0008289	407	404	13	0.57426	1			0.925
amide binding	GO:0033218	154	154	5	0.576165	1			0.946
regulation of DNA metabolic process	GO:0051052	91	91	3	0.58065	1			0.906
positive regulation of peptide secretion	GO:0002793	26	26	1	0.581729	1			0.876
tumor necrosis factor receptor binding	GO:0005164	26	26	1	0.581729	1			0.532
vesicle budding from membrane	GO:0006900	26	26	1	0.581729	1			0.825
site of polarized growth	GO:0030427	26	26	1	0.581729	1			0.805
G-protein beta/gamma-subunit complex binding	GO:0031683	26	26	1	0.581729	1			0.517
DNA polymerase activity	GO:0034061	26	26	1	0.581729	1			0.704
cardiocyte differentiation	GO:0035051	26	26	1	0.581729	1			0.847
intraciliary transport	GO:0042073	26	26	1	0.581729	1			0.686
negative regulation of MAPK cascade	GO:0043409	26	26	1	0.581729	1			0.762
neural nucleus development	GO:0048857	26	26	1	0.581729	1			0.837
detection of mechanical stimulus	GO:0050982	26	26	1	0.581729	1			0.752
actin filament capping	GO:0051693	27	26	1	0.581729	1			0.778
mesenchyme development	GO:0060485	26	26	1	0.581729	1			0.85
artery development	GO:0060840	26	26	1	0.581729	1			0.805
adenylate cyclase-activating adrenergic receptor signaling pathway	GO:0071880	27	26	1	0.581729	1			0.741
positive regulation of plasma membrane bounded cell projection assembly	GO:0120034	26	26	1	0.581729	1			0.723
negative regulation of protein phosphorylation	GO:0001933	59	59	2	0.583373	1			0.885
response to temperature stimulus	GO:0009266	60	59	2	0.583373	1			0.858
apical plasma membrane	GO:0016324	59	59	2	0.583373	1			0.875
myofibril assembly	GO:0030239	61	59	2	0.583373	1			0.861
serine/threonine protein kinase complex	GO:1902554	60	59	2	0.583373	1			0.868
negative regulation of biosynthetic process	GO:0009890	503	500	16	0.583408	1			0.945
cellular ion homeostasis	GO:0006873	284	282	9	0.585852	1			0.982
kinesin complex	GO:0005871	62	60	2	0.592558	1			0.674
endocrine pancreas development	GO:0031018	60	60	2	0.592558	1			0.831
negative regulation of signal transduction	GO:0009968	347	347	11	0.594648	1			0.977
regulation of neurotransmitter levels	GO:0001505	93	93	3	0.595442	1			0.908
adrenergic receptor activity	GO:0004935	28	27	1	0.595526	1			0.728
regulation of cell fate commitment	GO:0010453	27	27	1	0.595526	1			0.871
gene expression	GO:0010467	28	27	1	0.595526	1			0.762
regulation of calcium ion-dependent exocytosis	GO:0017158	28	27	1	0.595526	1			0.786
GDP binding	GO:0019003	27	27	1	0.595526	1			0.261
ion gated channel activity	GO:0022839	27	27	1	0.595526	1			0.658
secretory granule	GO:0030141	28	27	1	0.595526	1			0.695
regulation of ossification	GO:0030278	27	27	1	0.595526	1			0.748
negative regulation of actin filament depolymerization	GO:0030835	28	27	1	0.595526	1			0.778
tumor necrosis factor receptor superfamily binding	GO:0032813	27	27	1	0.595526	1			0.56
positive regulation of Rho protein signal transduction	GO:0035025	28	27	1	0.595526	1			0.557
negative regulation of Notch signaling pathway	GO:0045746	27	27	1	0.595526	1			0.728
regulation of muscle organ development	GO:0048634	28	27	1	0.595526	1			0.841
regulation of catecholamine secretion	GO:0050433	28	27	1	0.595526	1			0.807
defense response to Gram-positive bacterium	GO:0050830	27	27	1	0.595526	1			0.756
ectodermal placode formation	GO:0060788	27	27	1	0.595526	1			0.783
adrenergic receptor signaling pathway	GO:0071875	28	27	1	0.595526	1			0.728
regulation of protein localization to membrane	GO:1905475	27	27	1	0.595526	1			0.796
membrane protein complex	GO:0098796	849	846	27	0.595901	1			0.951
enzyme linked receptor protein signaling pathway	GO:0007167	319	316	10	0.596384	1			0.955
regulation of cellular response to stress	GO:0080135	126	126	4	0.599788	1			0.994
secondary active transmembrane transporter activity	GO:0015291	222	222	7	0.600059	1			0.947
cell-cell junction	GO:0005911	256	254	8	0.601284	1			0.918	GO:0070161|anchoring junction,
anchoring junction	GO:0070161	256	254	8	0.601284	1			0.918	GO:0005911|cell-cell junction,
ciliary basal body	GO:0036064	61	61	2	0.60159	1			0.85
plasma membrane invagination	GO:0099024	61	61	2	0.60159	1			0.84
regulation of response to DNA damage stimulus	GO:2001020	61	61	2	0.60159	1			0.894
sprouting angiogenesis	GO:0002040	94	94	3	0.602709	1			0.964
transmembrane receptor protein kinase activity	GO:0019199	95	94	3	0.602709	1			0.969
regulation of secretion	GO:0051046	162	159	5	0.604548	1			0.994
negative regulation of apoptotic process	GO:0043066	225	223	7	0.604788	1			0.915
cell motility	GO:0048870	543	539	17	0.607877	1			0.981
regulation of developmental process	GO:0050793	823	820	26	0.608475	1			0.989
intracellular ligand-gated ion channel activity	GO:0005217	28	28	1	0.608868	1			0.754
negative regulation of angiogenesis	GO:0016525	28	28	1	0.608868	1			0.754
transcription repressor complex	GO:0017053	28	28	1	0.608868	1			0.647
Wnt-protein binding	GO:0017147	28	28	1	0.608868	1			0.527
cyclic nucleotide binding	GO:0030551	28	28	1	0.608868	1			0.688
negative regulation of TOR signaling	GO:0032007	28	28	1	0.608868	1			0.731
positive regulation of Ras protein signal transduction	GO:0046579	29	28	1	0.608868	1			0.571	GO:0051057|positive regulation of small GTPase mediated signal transduction,
erythrocyte development	GO:0048821	28	28	1	0.608868	1			0.751
regulation of peptidyl-tyrosine phosphorylation	GO:0050730	28	28	1	0.608868	1			0.854
regulation of synapse organization	GO:0050807	28	28	1	0.608868	1			0.835
positive regulation of small GTPase mediated signal transduction	GO:0051057	29	28	1	0.608868	1			0.571	GO:0046579|positive regulation of Ras protein signal transduction,
cellular response to growth factor stimulus	GO:0071363	28	28	1	0.608868	1			0.828
DNA biosynthetic process	GO:0071897	28	28	1	0.608868	1			0.843
regulation of postsynaptic membrane neurotransmitter receptor levels	GO:0099072	28	28	1	0.608868	1			0.867
organic hydroxy compound transmembrane transporter activity	GO:1901618	28	28	1	0.608868	1			0.768
regulation of response to drug	GO:2001023	29	28	1	0.608868	1			0.815
protein-DNA complex assembly	GO:0065004	95	95	3	0.609889	1			0.952
membrane invagination	GO:0010324	62	62	2	0.610471	1			0.843
negative regulation of phosphorylation	GO:0042326	62	62	2	0.610471	1			0.888
positive regulation of MAP kinase activity	GO:0043406	62	62	2	0.610471	1			0.846
cytokine activity	GO:0005125	128	128	4	0.612206	1			0.935
negative regulation of cell differentiation	GO:0045596	129	128	4	0.612206	1			0.998
negative regulation of programmed cell death	GO:0043069	227	225	7	0.614157	1			0.916
guanyl-nucleotide exchange factor activity	GO:0005085	195	193	6	0.614416	1			0.605
microtubule organizing center	GO:0005815	257	257	8	0.614478	1			0.936
chemotaxis	GO:0006935	162	161	5	0.615592	1			0.986
protein-DNA complex	GO:0032993	97	96	3	0.616982	1			0.805
protein processing	GO:0016485	63	63	2	0.6192	1			0.82
negative regulation of nitrogen compound metabolic process	GO:0051172	673	669	21	0.621569	1			0.955
cyclin-dependent protein kinase holoenzyme complex	GO:0000307	30	29	1	0.62177	1			0.702
regulation of sodium ion transport	GO:0002028	29	29	1	0.62177	1			0.725
frizzled binding	GO:0005109	29	29	1	0.62177	1			0.606
serine family amino acid metabolic process	GO:0009069	29	29	1	0.62177	1			0.872
purine nucleoside monophosphate metabolic process	GO:0009126	29	29	1	0.62177	1			0.871	GO:0009167|purine ribonucleoside monophosphate metabolic process,
purine ribonucleoside monophosphate metabolic process	GO:0009167	29	29	1	0.62177	1			0.871	GO:0009126|purine nucleoside monophosphate metabolic process,
peptidyl-threonine phosphorylation	GO:0018107	29	29	1	0.62177	1			0.588	GO:0018210|peptidyl-threonine modification,
peptidyl-threonine modification	GO:0018210	29	29	1	0.62177	1			0.588	GO:0018107|peptidyl-threonine phosphorylation,
regulation of endocytosis	GO:0030100	29	29	1	0.62177	1			0.786
regulation of actin filament depolymerization	GO:0030834	30	29	1	0.62177	1			0.806
positive regulation of protein ubiquitination	GO:0031398	29	29	1	0.62177	1			0.801
regulation of fibroblast growth factor receptor signaling pathway	GO:0040036	29	29	1	0.62177	1			0.786
regulation of circadian rhythm	GO:0042752	29	29	1	0.62177	1			0.707
regulation of neurotransmitter secretion	GO:0046928	29	29	1	0.62177	1			0.757
otolith development	GO:0048840	29	29	1	0.62177	1			0.787
regulation of amine transport	GO:0051952	30	29	1	0.62177	1			0.828
axon development	GO:0061564	29	29	1	0.62177	1			0.769
response to growth factor	GO:0070848	29	29	1	0.62177	1			0.823
FAD binding	GO:0071949	29	29	1	0.62177	1			0.779
presynapse	GO:0098793	29	29	1	0.62177	1			0.748
glycosyl compound biosynthetic process	GO:1901659	29	29	1	0.62177	1			0.876
phosphatidylinositol bisphosphate binding	GO:1902936	29	29	1	0.62177	1			0.742
negative regulation of blood vessel morphogenesis	GO:2000181	29	29	1	0.62177	1			0.76
protein maturation	GO:0051604	97	97	3	0.623987	1			0.942
response to light stimulus	GO:0009416	130	130	4	0.624384	1			0.942
regulation of Ras protein signal transduction	GO:0046578	167	163	5	0.626453	1			0.723
camera-type eye development	GO:0043010	64	64	2	0.627777	1			0.88
regulation of cellular component size	GO:0032535	132	131	4	0.63038	1			0.983
cellular chemical homeostasis	GO:0055082	295	293	9	0.631457	1			0.985
heart development	GO:0007507	232	229	7	0.632529	1			0.963
tissue homeostasis	GO:0001894	30	30	1	0.634247	1			0.819
mitochondrial intermembrane space	GO:0005758	31	30	1	0.634247	1			0.681	GO:0031970|organelle envelope lumen,
vesicle docking involved in exocytosis	GO:0006904	30	30	1	0.634247	1			0.654
receptor internalization	GO:0031623	30	30	1	0.634247	1			0.821
organelle envelope lumen	GO:0031970	31	30	1	0.634247	1			0.681	GO:0005758|mitochondrial intermembrane space,
regulation of cytokinesis	GO:0032465	30	30	1	0.634247	1			0.724
maintenance of protein location in cell	GO:0032507	30	30	1	0.634247	1			0.772
transition metal ion transmembrane transporter activity	GO:0046915	30	30	1	0.634247	1			0.706
negative regulation of T cell activation	GO:0050868	30	30	1	0.634247	1			0.89	GO:1903038|negative regulation of leukocyte cell-cell adhesion,
cardiac muscle contraction	GO:0060048	31	30	1	0.634247	1			0.492
negative regulation of vasculature development	GO:1901343	30	30	1	0.634247	1			0.774
negative regulation of leukocyte cell-cell adhesion	GO:1903038	30	30	1	0.634247	1			0.889	GO:0050868|negative regulation of T cell activation,
regulation of cytokine production	GO:0001817	65	65	2	0.636203	1			0.908
developmental growth involved in morphogenesis	GO:0060560	66	65	2	0.636203	1			0.874
protein kinase complex	GO:1902911	66	65	2	0.636203	1			0.882
calcium ion binding	GO:0005509	680	675	21	0.637727	1			0.91
dicarboxylic acid transmembrane transporter activity	GO:0005310	31	31	1	0.646312	1			0.857
phagocytosis, recognition	GO:0006910	31	31	1	0.646312	1			0.717	GO:0042571|immunoglobulin complex, circulating, GO:0034987|immunoglobulin receptor binding,
glial cell development	GO:0021782	31	31	1	0.646312	1			0.797
midbrain-hindbrain boundary development	GO:0030917	31	31	1	0.646312	1			0.718
immunoglobulin receptor binding	GO:0034987	31	31	1	0.646312	1			0.717	GO:0042571|immunoglobulin complex, circulating, GO:0006910|phagocytosis, recognition,
immunoglobulin complex, circulating	GO:0042571	31	31	1	0.646312	1			0.717	GO:0034987|immunoglobulin receptor binding, GO:0006910|phagocytosis, recognition,
positive regulation of axonogenesis	GO:0050772	31	31	1	0.646312	1			0.827
regulation of neurotransmitter transport	GO:0051588	31	31	1	0.646312	1			0.786
convergent extension involved in axis elongation	GO:0060028	31	31	1	0.646312	1			0.784
retina morphogenesis in camera-type eye	GO:0060042	31	31	1	0.646312	1			0.821
regulation of cell cycle G2/M phase transition	GO:1902749	31	31	1	0.646312	1			0.829
regulation of leukocyte cell-cell adhesion	GO:1903037	31	31	1	0.646312	1			0.892
positive regulation of response to DNA damage stimulus	GO:2001022	31	31	1	0.646312	1			0.864
negative regulation of cell communication	GO:0010648	362	361	11	0.646508	1			0.981	GO:0023057|negative regulation of signaling,
negative regulation of signaling	GO:0023057	362	361	11	0.646508	1			0.981	GO:0010648|negative regulation of cell communication,
positive regulation of protein phosphorylation	GO:0001934	265	265	8	0.648507	1			0.968
small GTPase binding	GO:0031267	300	298	9	0.651269	1			0.912
negative regulation of cell adhesion	GO:0007162	67	67	2	0.652605	1			0.908
cellular component assembly involved in morphogenesis	GO:0010927	69	67	2	0.652605	1			0.88
G protein-coupled neurotransmitter receptor activity	GO:0099528	69	67	2	0.652605	1			0.724
microtubule cytoskeleton organization	GO:0000226	234	234	7	0.654781	1			0.936
regulation of axonogenesis	GO:0050770	103	102	3	0.657682	1			0.994
neutral lipid metabolic process	GO:0006638	33	32	1	0.657981	1			0.839	GO:0006639|acylglycerol metabolic process,
acylglycerol metabolic process	GO:0006639	33	32	1	0.657981	1			0.839	GO:0006638|neutral lipid metabolic process,
epidermal cell differentiation	GO:0009913	32	32	1	0.657981	1			0.784
acetylcholine receptor activity	GO:0015464	33	32	1	0.657981	1			0.743
calcium-ion regulated exocytosis	GO:0017156	33	32	1	0.657981	1			0.807
midbrain development	GO:0030901	32	32	1	0.657981	1			0.723
regulation of mononuclear cell proliferation	GO:0032944	32	32	1	0.657981	1			0.86	GO:0070663|regulation of leukocyte proliferation, GO:0050670|regulation of lymphocyte proliferation, GO:0042129|regulation of T cell proliferation,
non-canonical Wnt signaling pathway	GO:0035567	32	32	1	0.657981	1			0.739
regulation of T cell proliferation	GO:0042129	32	32	1	0.657981	1			0.859	GO:0070663|regulation of leukocyte proliferation, GO:0050670|regulation of lymphocyte proliferation, GO:0032944|regulation of mononuclear cell proliferation,
presynaptic membrane	GO:0042734	32	32	1	0.657981	1			0.837
regulation of lymphocyte proliferation	GO:0050670	32	32	1	0.657981	1			0.859	GO:0070663|regulation of leukocyte proliferation, GO:0032944|regulation of mononuclear cell proliferation, GO:0042129|regulation of T cell proliferation,
regulation of leukocyte proliferation	GO:0070663	32	32	1	0.657981	1			0.859	GO:0050670|regulation of lymphocyte proliferation, GO:0032944|regulation of mononuclear cell proliferation, GO:0042129|regulation of T cell proliferation,
organic hydroxy compound catabolic process	GO:1901616	33	32	1	0.657981	1			0.88
negative regulation of protein depolymerization	GO:1901880	33	32	1	0.657981	1			0.826
positive regulation of protein modification by small protein conjugation or removal	GO:1903322	32	32	1	0.657981	1			0.822
gland development	GO:0048732	202	202	6	0.658039	1			0.985
hormone binding	GO:0042562	68	68	2	0.660583	1			0.865
positive regulation of phosphorylation	GO:0042327	269	269	8	0.664857	1			0.969
antigen binding	GO:0003823	33	33	1	0.669264	1			0.732
adenylate cyclase-inhibiting G protein-coupled receptor signaling pathway	GO:0007193	34	33	1	0.669264	1			0.797
integrin complex	GO:0008305	33	33	1	0.669264	1			0.389	GO:0098636|protein complex involved in cell adhesion,
peptide hormone binding	GO:0017046	33	33	1	0.669264	1			0.677
phosphatase binding	GO:0019902	33	33	1	0.669264	1			0.704
proteoglycan biosynthetic process	GO:0030166	33	33	1	0.669264	1			0.708
maintenance of protein location	GO:0045185	33	33	1	0.669264	1			0.8
positive regulation of B cell activation	GO:0050871	33	33	1	0.669264	1			0.746
meiotic cell cycle	GO:0051321	33	33	1	0.669264	1			0.809
protein complex involved in cell adhesion	GO:0098636	33	33	1	0.669264	1			0.389	GO:0008305|integrin complex,
protein transport along microtubule	GO:0098840	33	33	1	0.669264	1			0.769	GO:0099118|microtubule-based protein transport,
microtubule-based protein transport	GO:0099118	33	33	1	0.669264	1			0.769	GO:0098840|protein transport along microtubule,
cellular metal ion homeostasis	GO:0006875	240	238	7	0.67199	1			0.979
inorganic cation import across plasma membrane	GO:0098659	70	70	2	0.676095	1			0.877	GO:0099587|inorganic ion import across plasma membrane,
inorganic ion import across plasma membrane	GO:0099587	70	70	2	0.676095	1			0.877	GO:0098659|inorganic cation import across plasma membrane,
regulation of multicellular organismal process	GO:0051239	887	880	27	0.676379	1			0.995
ossification	GO:0001503	34	34	1	0.680176	1			0.801
formation of primary germ layer	GO:0001704	34	34	1	0.680176	1			0.836
negative regulation of leukocyte activation	GO:0002695	34	34	1	0.680176	1			0.899	GO:0051250|negative regulation of lymphocyte activation, GO:0050866|negative regulation of cell activation,
regulation of muscle contraction	GO:0006937	36	34	1	0.680176	1			0.816
complement activation, classical pathway	GO:0006958	34	34	1	0.680176	1			0.707
mesoderm development	GO:0007498	34	34	1	0.680176	1			0.828
glycoprotein biosynthetic process	GO:0009101	34	34	1	0.680176	1			0.72
cortical actin cytoskeleton organization	GO:0030866	34	34	1	0.680176	1			0.796
forebrain development	GO:0030900	34	34	1	0.680176	1			0.812
positive regulation of proteasomal ubiquitin-dependent protein catabolic process	GO:0032436	34	34	1	0.680176	1			0.789
embryonic appendage morphogenesis	GO:0035113	34	34	1	0.680176	1			0.827
negative regulation of protein-containing complex disassembly	GO:0043242	35	34	1	0.680176	1			0.842
organelle fission	GO:0048285	34	34	1	0.680176	1			0.813
negative regulation of cell activation	GO:0050866	34	34	1	0.680176	1			0.899	GO:0051250|negative regulation of lymphocyte activation, GO:0002695|negative regulation of leukocyte activation,
negative regulation of lymphocyte activation	GO:0051250	34	34	1	0.680176	1			0.899	GO:0002695|negative regulation of leukocyte activation, GO:0050866|negative regulation of cell activation,
defense response to virus	GO:0051607	34	34	1	0.680176	1			0.648	GO:0140546|defense response to symbiont,
neurotransmitter receptor transport	GO:0099637	34	34	1	0.680176	1			0.881
defense response to symbiont	GO:0140546	34	34	1	0.680176	1			0.649	GO:0051607|defense response to virus,
regulation of protein-containing complex assembly	GO:0043254	141	140	4	0.681532	1			0.988
regulation of cellular response to growth factor stimulus	GO:0090287	140	140	4	0.681532	1			0.975
embryonic viscerocranium morphogenesis	GO:0048703	108	106	3	0.683032	1			0.969
negative regulation of neurogenesis	GO:0050768	72	71	2	0.683632	1			0.9
positive regulation of protein serine/threonine kinase activity	GO:0071902	71	71	2	0.683632	1			0.872
regulation of cellular component organization	GO:0051128	759	757	23	0.685017	1			0.987
regulation of cell migration	GO:0030334	210	208	6	0.685357	1			0.99
growth	GO:0040007	210	208	6	0.685357	1			0.98	GO:0048589|developmental growth,
developmental growth	GO:0048589	210	208	6	0.685357	1			0.98	GO:0040007|growth,
regulation of gene expression, epigenetic	GO:0040029	143	141	4	0.686898	1			0.92
brain development	GO:0007420	177	175	5	0.687597	1			0.933
regulation of cyclin-dependent protein serine/threonine kinase activity	GO:0000079	35	35	1	0.690728	1			0.735	GO:1904029|regulation of cyclin-dependent protein kinase activity,
neuron migration	GO:0001764	36	35	1	0.690728	1			0.836
renal system process	GO:0003014	36	35	1	0.690728	1			0.722
glycolytic process	GO:0006096	35	35	1	0.690728	1			0.867	GO:0006757|ATP generation from ADP,
ATP generation from ADP	GO:0006757	35	35	1	0.690728	1			0.867	GO:0006096|glycolytic process,
O-acyltransferase activity	GO:0008374	35	35	1	0.690728	1			0.787
purine nucleoside triphosphate biosynthetic process	GO:0009145	35	35	1	0.690728	1			0.865	GO:0009206|purine ribonucleoside triphosphate biosynthetic process,
purine ribonucleoside triphosphate biosynthetic process	GO:0009206	35	35	1	0.690728	1			0.865	GO:0009145|purine nucleoside triphosphate biosynthetic process,
purine nucleoside metabolic process	GO:0042278	35	35	1	0.690728	1			0.887	GO:0046128|purine ribonucleoside metabolic process,
response to estrogen	GO:0043627	36	35	1	0.690728	1			0.654
purine ribonucleoside metabolic process	GO:0046128	35	35	1	0.690728	1			0.887	GO:0042278|purine nucleoside metabolic process,
regulation of B cell activation	GO:0050864	35	35	1	0.690728	1			0.771
positive regulation of proteasomal protein catabolic process	GO:1901800	35	35	1	0.690728	1			0.801
regulation of cyclin-dependent protein kinase activity	GO:1904029	35	35	1	0.690728	1			0.735	GO:0000079|regulation of cyclin-dependent protein serine/threonine kinase activity,
positive regulation of ubiquitin-dependent protein catabolic process	GO:2000060	35	35	1	0.690728	1			0.79
skeletal system development	GO:0001501	72	72	2	0.691025	1			0.838
collagen trimer	GO:0005581	73	72	2	0.691025	1			0.567
phospholipid binding	GO:0005543	246	243	7	0.692737	1			0.929
tube morphogenesis	GO:0035239	278	277	8	0.696158	1			0.986
taxis	GO:0042330	178	177	5	0.697097	1			0.983
transition metal ion transport	GO:0000041	74	73	2	0.698275	1			0.876
humoral immune response	GO:0006959	73	73	2	0.698275	1			0.843
positive regulation of phosphorus metabolic process	GO:0010562	278	278	8	0.699936	1			0.971	GO:0045937|positive regulation of phosphate metabolic process,
positive regulation of phosphate metabolic process	GO:0045937	278	278	8	0.699936	1			0.971	GO:0010562|positive regulation of phosphorus metabolic process,
pyrimidine nucleotide biosynthetic process	GO:0006221	36	36	1	0.700933	1			0.898
oxidoreductase activity, acting on single donors with incorporation of molecular oxygen, incorporation of two atoms of oxygen	GO:0016702	36	36	1	0.700933	1			0.781
immunoglobulin complex	GO:0019814	36	36	1	0.700933	1			0.761
cortical cytoskeleton organization	GO:0030865	36	36	1	0.700933	1			0.805
positive regulation of proteolysis involved in cellular protein catabolic process	GO:1903052	36	36	1	0.700933	1			0.801
anatomical structure formation involved in morphogenesis	GO:0048646	643	637	19	0.704019	1			0.973
angiogenesis	GO:0001525	247	246	7	0.70477	1			0.954
regulation of cellular component movement	GO:0051270	248	246	7	0.70477	1			0.989
negative regulation of cell death	GO:0060548	248	246	7	0.70477	1			0.916
exocytosis	GO:0006887	111	110	3	0.706955	1			0.938
regulation of multicellular organismal development	GO:2000026	674	671	20	0.708658	1			0.993
regulation of locomotion	GO:0040012	250	247	7	0.708712	1			0.99
polysaccharide biosynthetic process	GO:0000271	37	37	1	0.710801	1			0.829	GO:0033692|cellular polysaccharide biosynthetic process,
myeloid leukocyte differentiation	GO:0002573	37	37	1	0.710801	1			0.815
phospholipid transporter activity	GO:0005548	37	37	1	0.710801	1			0.804
actin filament	GO:0005884	37	37	1	0.710801	1			0.782
voltage-gated calcium channel complex	GO:0005891	37	37	1	0.710801	1			0.701
ribonucleoside monophosphate biosynthetic process	GO:0009156	37	37	1	0.710801	1			0.894
carbohydrate transmembrane transporter activity	GO:0015144	37	37	1	0.710801	1			0.79
oxidoreductase activity, acting on single donors with incorporation of molecular oxygen	GO:0016701	37	37	1	0.710801	1			0.784
microtubule organizing center organization	GO:0031023	37	37	1	0.710801	1			0.703
cellular polysaccharide biosynthetic process	GO:0033692	37	37	1	0.710801	1			0.828	GO:0000271|polysaccharide biosynthetic process,
sodium ion transmembrane transport	GO:0035725	37	37	1	0.710801	1			0.861
signal transduction in response to DNA damage	GO:0042770	37	37	1	0.710801	1			0.849
regulation of inflammatory response	GO:0050727	37	37	1	0.710801	1			0.854
negative chemotaxis	GO:0050919	38	37	1	0.710801	1			0.775
regulation of intracellular pH	GO:0051453	37	37	1	0.710801	1			0.827
primitive hemopoiesis	GO:0060215	37	37	1	0.710801	1			0.743
positive regulation of canonical Wnt signaling pathway	GO:0090263	37	37	1	0.710801	1			0.681
positive regulation of cellular protein catabolic process	GO:1903364	37	37	1	0.710801	1			0.811
positive regulation of secretion by cell	GO:1903532	37	37	1	0.710801	1			0.888
regulation of small GTPase mediated signal transduction	GO:0051056	184	180	5	0.71097	1			0.724
regulation of phosphorylation	GO:0042325	413	413	12	0.711451	1			0.97
regulation of mitotic cell cycle phase transition	GO:1901990	75	75	2	0.712351	1			0.907
epithelial cell differentiation	GO:0030855	111	111	3	0.712715	1			0.994
regulation of protein localization	GO:0032880	111	111	3	0.712715	1			0.999
sodium ion transmembrane transporter activity	GO:0015081	146	146	4	0.712762	1			0.984
negative regulation of cellular metabolic process	GO:0031324	710	706	21	0.715511	1			0.959
cytokine receptor binding	GO:0005126	147	147	4	0.717743	1			0.956
immune effector process	GO:0002252	113	112	3	0.718387	1			0.953
regulation of chromosome organization	GO:0033044	112	112	3	0.718387	1			0.998
negative regulation of intracellular signal transduction	GO:1902532	112	112	3	0.718387	1			0.99
muscle contraction	GO:0006936	78	76	2	0.71918	1			0.862
negative regulation of nervous system development	GO:0051961	77	76	2	0.71918	1			0.902
import across plasma membrane	GO:0098739	76	76	2	0.71918	1			0.888
regulation of hemopoiesis	GO:1903706	77	76	2	0.71918	1			0.905
spindle pole	GO:0000922	38	38	1	0.720343	1			0.808
copper ion binding	GO:0005507	38	38	1	0.720343	1			0.736
Golgi-associated vesicle	GO:0005798	38	38	1	0.720343	1			0.619
pyrimidine nucleotide metabolic process	GO:0006220	38	38	1	0.720343	1			0.9
striated muscle contraction	GO:0006941	39	38	1	0.720343	1			0.666
ribonucleoside metabolic process	GO:0009119	38	38	1	0.720343	1			0.894
regulation of gastrulation	GO:0010470	38	38	1	0.720343	1			0.888
L-amino acid transmembrane transporter activity	GO:0015179	38	38	1	0.720343	1			0.802
mesenchymal cell differentiation	GO:0048762	38	38	1	0.720343	1			0.835
pyrimidine-containing compound biosynthetic process	GO:0072528	38	38	1	0.720343	1			0.9
positive regulation of cell cycle process	GO:0090068	38	38	1	0.720343	1			0.893
regulation of muscle system process	GO:0090257	40	38	1	0.720343	1			0.837
protein dimerization activity	GO:0046983	419	416	12	0.720509	1			0.92
positive regulation of protein modification process	GO:0031401	317	317	9	0.720746	1			0.978
Wnt signaling pathway	GO:0016055	149	149	4	0.727512	1			0.948	GO:1905114|cell surface receptor signaling pathway involved in cell-cell signaling,
regulation of GTPase activity	GO:0043087	149	149	4	0.727512	1			0.915
cell surface receptor signaling pathway involved in cell-cell signaling	GO:1905114	149	149	4	0.727512	1			0.948	GO:0016055|Wnt signaling pathway,
negative regulation of response to stimulus	GO:0048585	421	419	12	0.729385	1			0.986
regulation of immune effector process	GO:0002697	39	39	1	0.729572	1			0.903
purine ribonucleoside triphosphate metabolic process	GO:0009205	39	39	1	0.729572	1			0.881
melanocyte differentiation	GO:0030318	39	39	1	0.729572	1			0.812
negative regulation of cell migration	GO:0030336	39	39	1	0.729572	1			0.821
negative regulation of actin filament polymerization	GO:0030837	40	39	1	0.729572	1			0.81	GO:0032272|negative regulation of protein polymerization,
negative regulation of protein polymerization	GO:0032272	40	39	1	0.729572	1			0.81	GO:0030837|negative regulation of actin filament polymerization,
ADP metabolic process	GO:0046031	39	39	1	0.729572	1			0.882
B cell receptor signaling pathway	GO:0050853	39	39	1	0.729572	1			0.767
maintenance of location in cell	GO:0051651	40	39	1	0.729572	1			0.833
signal transduction involved in cellular response to ammonium ion	GO:1903831	40	39	1	0.729572	1			0.812
steroid hormone receptor activity	GO:0003707	78	78	2	0.732429	1			0.932
carbohydrate biosynthetic process	GO:0016051	78	78	2	0.732429	1			0.888
regulation of protein phosphorylation	GO:0001932	387	387	11	0.732435	1			0.969
regulation of cellular component biogenesis	GO:0044087	255	254	7	0.735311	1			0.992
organelle assembly	GO:0070925	391	388	11	0.735446	1			0.952
negative regulation of developmental process	GO:0051093	187	186	5	0.737358	1			0.996
nucleoside monophosphate biosynthetic process	GO:0009124	40	40	1	0.738496	1			0.899
purine nucleoside diphosphate metabolic process	GO:0009135	40	40	1	0.738496	1			0.885	GO:0009185|ribonucleoside diphosphate metabolic process, GO:0009179|purine ribonucleoside diphosphate metabolic process,
purine ribonucleoside diphosphate metabolic process	GO:0009179	40	40	1	0.738496	1			0.884	GO:0009185|ribonucleoside diphosphate metabolic process, GO:0009135|purine nucleoside diphosphate metabolic process,
ribonucleoside diphosphate metabolic process	GO:0009185	40	40	1	0.738496	1			0.884	GO:0009135|purine nucleoside diphosphate metabolic process, GO:0009179|purine ribonucleoside diphosphate metabolic process,
negative regulation of cell growth	GO:0030308	41	40	1	0.738496	1			0.851
pectoral fin development	GO:0033339	40	40	1	0.738496	1			0.84
phospholipid translocation	GO:0045332	41	40	1	0.738496	1			0.563
carbohydrate derivative transmembrane transporter activity	GO:1901505	40	40	1	0.738496	1			0.812
negative regulation of cell motility	GO:2000146	40	40	1	0.738496	1			0.83
muscle system process	GO:0003012	81	79	2	0.738852	1			0.868
negative regulation of cell development	GO:0010721	80	79	2	0.738852	1			0.905
regulation of protein catabolic process	GO:0042176	79	79	2	0.738852	1			0.896
embryonic morphogenesis	GO:0048598	557	554	16	0.739604	1			0.969
monovalent inorganic cation homeostasis	GO:0055067	80	80	2	0.745143	1			0.903
negative regulation of cell cycle phase transition	GO:1901988	80	80	2	0.745143	1			0.904
cell-matrix adhesion	GO:0007160	42	41	1	0.747126	1			0.35
transcription elongation factor complex	GO:0008023	42	41	1	0.747126	1			0.807
purine nucleoside triphosphate metabolic process	GO:0009144	41	41	1	0.747126	1			0.887
lipid translocation	GO:0034204	42	41	1	0.747126	1			0.561
positive regulation of DNA-binding transcription factor activity	GO:0051091	44	41	1	0.747126	1			0.747
inorganic anion transmembrane transport	GO:0098661	41	41	1	0.747126	1			0.873
hematopoietic or lymphoid organ development	GO:0048534	225	223	6	0.747185	1			0.96
vesicle organization	GO:0016050	118	118	3	0.750603	1			0.986
protein-DNA complex subunit organization	GO:0071824	118	118	3	0.750603	1			0.961
transmembrane receptor protein serine/threonine kinase signaling pathway	GO:0007178	81	81	2	0.751303	1			0.878
negative regulation of phosphorus metabolic process	GO:0010563	81	81	2	0.751303	1			0.901	GO:0045936|negative regulation of phosphate metabolic process,
negative regulation of phosphate metabolic process	GO:0045936	81	81	2	0.751303	1			0.9	GO:0010563|negative regulation of phosphorus metabolic process,
regulation of cell motility	GO:2000145	227	225	6	0.754723	1			0.99
regulation of Wnt signaling pathway	GO:0030111	155	155	4	0.7553	1			0.943
cellular biogenic amine metabolic process	GO:0006576	42	42	1	0.755471	1			0.894	GO:0044106|cellular amine metabolic process,
ribonucleoside monophosphate metabolic process	GO:0009161	42	42	1	0.755471	1			0.9
nucleobase-containing compound transmembrane transporter activity	GO:0015932	42	42	1	0.755471	1			0.829
regulation of protein ubiquitination	GO:0031396	42	42	1	0.755471	1			0.849
cellular amine metabolic process	GO:0044106	42	42	1	0.755471	1			0.894	GO:0006576|cellular biogenic amine metabolic process,
neuromast development	GO:0048884	42	42	1	0.755471	1			0.847
hormone receptor binding	GO:0051427	44	42	1	0.755471	1			0.84
regulation of small molecule metabolic process	GO:0062012	42	42	1	0.755471	1			0.897
regulation of membrane lipid distribution	GO:0097035	43	42	1	0.755471	1			0.584
eye development	GO:0001654	121	119	3	0.755675	1			0.958
tissue morphogenesis	GO:0048729	463	462	13	0.756971	1			0.975
positive regulation of response to stimulus	GO:0048584	595	594	17	0.757163	1			0.978
chromatin binding	GO:0003682	231	226	6	0.75843	1			0.949
endopeptidase activity	GO:0004175	435	430	12	0.760349	1			0.91
positive regulation of cytokine production	GO:0001819	43	43	1	0.763541	1			0.902
clathrin binding	GO:0030276	44	43	1	0.763541	1			0.84
neurotransmitter metabolic process	GO:0042133	43	43	1	0.763541	1			0.902
eye morphogenesis	GO:0048592	43	43	1	0.763541	1			0.866
positive regulation of protein transport	GO:0051222	43	43	1	0.763541	1			0.898	GO:1904951|positive regulation of establishment of protein localization,
positive regulation of establishment of protein localization	GO:1904951	43	43	1	0.763541	1			0.899	GO:0051222|positive regulation of protein transport,
response to endogenous stimulus	GO:0009719	194	193	5	0.765865	1			0.985
cation homeostasis	GO:0055080	334	332	9	0.768716	1			0.978
proton transmembrane transporter activity	GO:0015078	122	122	3	0.770391	1			0.98
nucleoside diphosphate phosphorylation	GO:0006165	44	44	1	0.771345	1			0.892
ribonucleoside triphosphate biosynthetic process	GO:0009201	44	44	1	0.771345	1			0.893
amine metabolic process	GO:0009308	44	44	1	0.771345	1			0.894
negative regulation of protein-containing complex assembly	GO:0031333	45	44	1	0.771345	1			0.846
regulation of proteasomal ubiquitin-dependent protein catabolic process	GO:0032434	44	44	1	0.771345	1			0.86
negative regulation of growth	GO:0045926	45	44	1	0.771345	1			0.862
regulation of regulated secretory pathway	GO:1903305	45	44	1	0.771345	1			0.881
response to hormone	GO:0009725	160	159	4	0.772577	1			0.975
positive regulation of transcription, DNA-templated	GO:0045893	608	601	17	0.773139	1			0.939
GTPase activator activity	GO:0005096	197	195	5	0.773565	1			0.592
positive regulation of RNA biosynthetic process	GO:1902680	609	602	17	0.775362	1			0.939	GO:1903508|positive regulation of nucleic acid-templated transcription,
positive regulation of nucleic acid-templated transcription	GO:1903508	609	602	17	0.775362	1			0.939	GO:1902680|positive regulation of RNA biosynthetic process,
voltage-gated calcium channel activity	GO:0005245	45	45	1	0.778892	1			0.778
calcium channel complex	GO:0034704	45	45	1	0.778892	1			0.787
nucleotide phosphorylation	GO:0046939	45	45	1	0.778892	1			0.894
regulation of ubiquitin-dependent protein catabolic process	GO:2000058	45	45	1	0.778892	1			0.86
centriole	GO:0005814	46	46	1	0.78619	1			0.784
proteoglycan metabolic process	GO:0006029	46	46	1	0.78619	1			0.798
nucleoside monophosphate metabolic process	GO:0009123	46	46	1	0.78619	1			0.904
monocarboxylic acid transport	GO:0015718	47	46	1	0.78619	1			0.857
cellular carbohydrate biosynthetic process	GO:0034637	46	46	1	0.78619	1			0.874
limb development	GO:0060173	46	46	1	0.78619	1			0.859
exocytic process	GO:0140029	46	46	1	0.78619	1			0.779
regulation of protein modification by small protein conjugation or removal	GO:1903320	46	46	1	0.78619	1			0.861
calmodulin binding	GO:0005516	89	88	2	0.790923	1			0.765
GTPase binding	GO:0051020	377	374	10	0.791073	1			0.911
regulation of phosphate metabolic process	GO:0019220	442	442	12	0.791272	1			0.971	GO:0051174|regulation of phosphorus metabolic process,
regulation of phosphorus metabolic process	GO:0051174	442	442	12	0.791272	1			0.971	GO:0019220|regulation of phosphate metabolic process,
hemopoiesis	GO:0030097	202	200	5	0.791964	1			0.956
negative regulation of gene expression	GO:0010629	646	643	18	0.792258	1			0.939
pyruvate metabolic process	GO:0006090	47	47	1	0.793247	1			0.896
myelination	GO:0042552	47	47	1	0.793247	1			0.808
positive regulation of cell cycle	GO:0045787	47	47	1	0.793247	1			0.898
digestive tract development	GO:0048565	47	47	1	0.793247	1			0.846
sensory organ morphogenesis	GO:0090596	47	47	1	0.793247	1			0.874
organic acid transmembrane transporter activity	GO:0005342	128	127	3	0.793301	1			0.955	GO:0046943|carboxylic acid transmembrane transporter activity,
carboxylic acid transmembrane transporter activity	GO:0046943	128	127	3	0.793301	1			0.955	GO:0005342|organic acid transmembrane transporter activity,
cellular response to endogenous stimulus	GO:0071495	128	127	3	0.793301	1			0.988
inorganic ion homeostasis	GO:0098771	343	341	9	0.794532	1			0.98
actin filament organization	GO:0007015	201	201	5	0.7955	1			0.945
negative regulation of multicellular organismal process	GO:0051241	203	201	5	0.7955	1			0.998
transcription corepressor activity	GO:0003714	89	89	2	0.796104	1			0.758
protein tyrosine kinase activity	GO:0004713	130	128	3	0.797648	1			0.939
translation regulator activity	GO:0045182	132	128	3	0.797648	1			0.932
cytokinesis	GO:0000910	48	48	1	0.800072	1			0.813	GO:0061640|cytoskeleton-dependent cytokinesis,
ribonucleoside triphosphate metabolic process	GO:0009199	48	48	1	0.800072	1			0.899
nucleobase-containing small molecule biosynthetic process	GO:0034404	48	48	1	0.800072	1			0.906
maintenance of location	GO:0051235	49	48	1	0.800072	1			0.854
positive regulation of lymphocyte activation	GO:0051251	48	48	1	0.800072	1			0.864
canonical Wnt signaling pathway	GO:0060070	48	48	1	0.800072	1			0.798
cytoskeleton-dependent cytokinesis	GO:0061640	48	48	1	0.800072	1			0.813	GO:0000910|cytokinesis,
negative regulation of supramolecular fiber organization	GO:1902904	49	48	1	0.800072	1			0.855
neural crest cell migration	GO:0001755	91	90	2	0.801172	1			0.904
centrosome	GO:0005813	167	167	4	0.804237	1			0.948
small GTPase mediated signal transduction	GO:0007264	241	240	6	0.806054	1			0.914
regulation of growth	GO:0040008	131	130	3	0.806111	1			0.995
glycosaminoglycan binding	GO:0005539	91	91	2	0.806128	1			0.783
exopeptidase activity	GO:0008238	92	91	2	0.806128	1			0.785
negative regulation of protein modification process	GO:0031400	91	91	2	0.806128	1			0.906
cell migration	GO:0016477	519	516	14	0.806237	1			0.981
nuclear receptor activity	GO:0004879	49	49	1	0.806672	1			0.805
polysaccharide metabolic process	GO:0005976	49	49	1	0.806672	1			0.871	GO:0044264|cellular polysaccharide metabolic process,
ensheathment of neurons	GO:0007272	49	49	1	0.806672	1			0.818	GO:0008366|axon ensheathment,
axon ensheathment	GO:0008366	49	49	1	0.806672	1			0.818	GO:0007272|ensheathment of neurons,
developmental maturation	GO:0021700	49	49	1	0.806672	1			0.874
alcohol binding	GO:0043178	49	49	1	0.806672	1			0.819
cellular polysaccharide metabolic process	GO:0044264	49	49	1	0.806672	1			0.871	GO:0005976|polysaccharide metabolic process,
pigment cell differentiation	GO:0050931	49	49	1	0.806672	1			0.842
regulation of proteasomal protein catabolic process	GO:0061136	49	49	1	0.806672	1			0.874
myeloid cell development	GO:0061515	49	49	1	0.806672	1			0.824
regulation of animal organ morphogenesis	GO:2000027	49	49	1	0.806672	1			0.903
G protein-coupled amine receptor activity	GO:0008227	178	168	4	0.807931	1			0.63
signaling receptor activator activity	GO:0030546	353	347	9	0.810524	1			0.929	GO:0048018|receptor ligand activity,
receptor ligand activity	GO:0048018	353	347	9	0.810524	1			0.929	GO:0030546|signaling receptor activator activity,
negative regulation of mitotic cell cycle	GO:0045930	92	92	2	0.810973	1			0.979
integrin-mediated signaling pathway	GO:0007229	50	50	1	0.813054	1			0.558
glutamine family amino acid metabolic process	GO:0009064	50	50	1	0.813054	1			0.898
nucleoside triphosphate biosynthetic process	GO:0009142	50	50	1	0.813054	1			0.9
spliceosomal snRNP complex	GO:0097525	50	50	1	0.813054	1			0.801
regulation of proteolysis involved in cellular protein catabolic process	GO:1903050	50	50	1	0.813054	1			0.873
GTPase activity	GO:0003924	350	348	9	0.813095	1			0.914
peptidyl-serine phosphorylation	GO:0018105	94	93	2	0.81571	1			0.724
cellular response to hormone stimulus	GO:0032870	94	93	2	0.81571	1			0.972
response to radiation	GO:0009314	171	171	4	0.818673	1			0.954
positive regulation of leukocyte activation	GO:0002696	51	51	1	0.819225	1			0.877
focal adhesion	GO:0005925	52	51	1	0.819225	1			0.822
complement activation	GO:0006956	51	51	1	0.819225	1			0.721
gastrulation	GO:0007369	51	51	1	0.819225	1			0.84
monocarboxylic acid transmembrane transporter activity	GO:0008028	51	51	1	0.819225	1			0.742
nucleoside diphosphate metabolic process	GO:0009132	51	51	1	0.819225	1			0.902
small nuclear ribonucleoprotein complex	GO:0030532	51	51	1	0.819225	1			0.804
regulation of protein secretion	GO:0050708	51	51	1	0.819225	1			0.901
actin filament bundle assembly	GO:0051017	51	51	1	0.819225	1			0.806
ligand-activated transcription factor activity	GO:0098531	51	51	1	0.819225	1			0.802
negative regulation of cell cycle process	GO:0010948	94	94	2	0.82034	1			0.906
sulfur compound binding	GO:1901681	94	94	2	0.82034	1			0.934
anion transmembrane transporter activity	GO:0008509	282	281	7	0.821777	1			0.964
cytoplasmic vesicle membrane	GO:0030659	173	172	4	0.822142	1			0.958
chromatin remodeling	GO:0006338	134	134	3	0.822144	1			0.928
phosphoric diester hydrolase activity	GO:0008081	95	95	2	0.824866	1			0.926
amino acid transport	GO:0006865	53	52	1	0.825193	1			0.783
hydro-lyase activity	GO:0016836	52	52	1	0.825193	1			0.742
cell-substrate junction	GO:0030055	53	52	1	0.825193	1			0.825
positive regulation of cell activation	GO:0050867	52	52	1	0.825193	1			0.879
regulation of cell division	GO:0051302	52	52	1	0.825193	1			0.849
negative regulation of cytoskeleton organization	GO:0051494	53	52	1	0.825193	1			0.867
regulation of cellular protein catabolic process	GO:1903362	52	52	1	0.825193	1			0.88
cytoskeleton organization	GO:0007010	597	593	16	0.825591	1			0.931
symporter activity	GO:0015293	135	135	3	0.825971	1			0.95
response to abiotic stimulus	GO:0009628	355	354	9	0.827973	1			0.97
regulation of cell growth	GO:0001558	97	96	2	0.829289	1			0.994
positive regulation of cell population proliferation	GO:0008284	96	96	2	0.829289	1			0.988
positive regulation of catabolic process	GO:0009896	97	96	2	0.829289	1			0.994
organic anion transport	GO:0015711	215	212	5	0.831342	1			0.953
vesicle membrane	GO:0012506	176	175	4	0.832221	1			0.961
signaling receptor regulator activity	GO:0030545	362	356	9	0.832725	1			0.929
ion homeostasis	GO:0050801	358	356	9	0.832725	1			0.981
protein-containing complex localization	GO:0031503	97	97	2	0.833611	1			0.986
activation of protein kinase activity	GO:0032147	97	97	2	0.833611	1			0.924
regulation of organelle organization	GO:0033043	462	461	12	0.834201	1			0.987
negative regulation of cellular component organization	GO:0051129	178	176	4	0.835474	1			0.996
regulation of peptide secretion	GO:0002791	55	54	1	0.836545	1			0.903
SNARE complex	GO:0031201	54	54	1	0.836545	1			0.808
vesicle docking	GO:0048278	54	54	1	0.836545	1			0.791
phosphatidylinositol binding	GO:0035091	139	138	3	0.837032	1			0.922
regulation of protein kinase activity	GO:0045859	214	214	5	0.837277	1			0.949
regulation of anatomical structure morphogenesis	GO:0022603	396	395	10	0.841547	1			0.987
nuclear envelope	GO:0005635	55	55	1	0.841942	1			0.804
response to wounding	GO:0009611	56	55	1	0.841942	1			0.881
determination of heart left/right asymmetry	GO:0061371	55	55	1	0.841942	1			0.822
SNARE binding	GO:0000149	100	99	2	0.84196	1			0.941
oxidoreductase activity, acting on the CH-OH group of donors, NAD or NADP as acceptor	GO:0016616	99	99	2	0.84196	1			0.98
peptidyl-serine modification	GO:0018209	100	99	2	0.84196	1			0.755
regulation of developmental growth	GO:0048638	100	99	2	0.84196	1			0.909
metal ion homeostasis	GO:0055065	291	289	7	0.842666	1			0.975
positive regulation of RNA metabolic process	GO:0051254	645	637	17	0.84392	1			0.943
positive regulation of Wnt signaling pathway	GO:0030177	56	56	1	0.847161	1			0.827
sulfur compound biosynthetic process	GO:0044272	56	56	1	0.847161	1			0.905
negative regulation of neuron differentiation	GO:0045665	57	56	1	0.847161	1			0.891
actin filament bundle organization	GO:0061572	56	56	1	0.847161	1			0.833
phosphatidylinositol phosphate binding	GO:1901981	56	56	1	0.847161	1			0.822
chemical homeostasis	GO:0048878	435	433	11	0.847844	1			0.983
negative regulation of macromolecule metabolic process	GO:0010605	846	842	23	0.848859	1			0.952
cytoskeletal protein binding	GO:0008092	682	674	18	0.849104	1			0.923
positive regulation of GTPase activity	GO:0043547	101	101	2	0.849927	1			0.734
G protein-coupled serotonin receptor activity	GO:0004993	59	57	1	0.852208	1			0.663	GO:0099589|serotonin receptor activity,
positive regulation of ERK1 and ERK2 cascade	GO:0070374	57	57	1	0.852208	1			0.893
protein localization to plasma membrane	GO:0072659	57	57	1	0.852208	1			0.778
serotonin receptor activity	GO:0099589	59	57	1	0.852208	1			0.663	GO:0004993|G protein-coupled serotonin receptor activity,
translation factor activity, RNA binding	GO:0008135	105	102	2	0.853772	1			0.927
positive regulation of macromolecule biosynthetic process	GO:0010557	650	643	17	0.853908	1			0.944
positive regulation of organelle organization	GO:0010638	143	143	3	0.85412	1			0.995
receptor-mediated endocytosis	GO:0006898	58	58	1	0.857088	1			0.885
ammonium ion binding	GO:0070405	58	58	1	0.857088	1			0.883
liver development	GO:0001889	104	104	2	0.861194	1			0.969
oxidoreductase activity, acting on CH-OH group of donors	GO:0016614	104	104	2	0.861194	1			0.981
vesicle	GO:0031982	477	475	12	0.861286	1			0.943
steroid hydroxylase activity	GO:0008395	60	59	1	0.861807	1			0.469
myosin complex	GO:0016459	61	59	1	0.861807	1			0.295
Z disc	GO:0030018	59	59	1	0.861807	1			0.837
organelle envelope	GO:0031967	59	59	1	0.861807	1			0.83	GO:0031975|envelope,
envelope	GO:0031975	59	59	1	0.861807	1			0.831	GO:0031967|organelle envelope,
regulation of DNA-binding transcription factor activity	GO:0051090	62	59	1	0.861807	1			0.831
pyrimidine-containing compound metabolic process	GO:0072527	59	59	1	0.861807	1			0.906
regulation of kinase activity	GO:0043549	223	223	5	0.861896	1			0.951
guanyl nucleotide binding	GO:0019001	515	511	13	0.863267	1			0.911	GO:0032561|guanyl ribonucleotide binding,
guanyl ribonucleotide binding	GO:0032561	515	511	13	0.863267	1			0.911	GO:0019001|guanyl nucleotide binding,
regulation of canonical Wnt signaling pathway	GO:0060828	105	105	2	0.864774	1			0.946
ubiquitin ligase complex	GO:0000151	187	186	4	0.865182	1			0.926
enzyme activator activity	GO:0008047	301	299	7	0.865971	1			0.913
nucleoside metabolic process	GO:0009116	60	60	1	0.866371	1			0.903
nucleoside triphosphate metabolic process	GO:0009141	60	60	1	0.866371	1			0.905
inner ear development	GO:0048839	60	60	1	0.866371	1			0.833
antigen receptor-mediated signaling pathway	GO:0050851	60	60	1	0.866371	1			0.776
Sm-like protein family complex	GO:0120114	60	60	1	0.866371	1			0.83
actin cytoskeleton organization	GO:0030036	305	301	7	0.870276	1			0.929
regulation of alternative mRNA splicing, via spliceosome	GO:0000381	62	61	1	0.870784	1			0.695
carbon-oxygen lyase activity	GO:0016835	61	61	1	0.870784	1			0.808
protein-containing complex disassembly	GO:0032984	62	61	1	0.870784	1			0.877
magnesium ion binding	GO:0000287	108	107	2	0.871681	1			0.937
regulation of protein modification process	GO:0031399	481	481	12	0.871774	1			0.978
determination of left/right symmetry	GO:0007368	150	149	3	0.872542	1			0.975
proteasome-mediated ubiquitin-dependent protein catabolic process	GO:0043161	190	189	4	0.873147	1			0.928
RNA splicing, via transesterification reactions	GO:0000375	109	108	2	0.875011	1			0.923	GO:0000377|RNA splicing, via transesterification reactions with bulged adenosine as nucleophile, GO:0000398|mRNA splicing, via spliceosome,
RNA splicing, via transesterification reactions with bulged adenosine as nucleophile	GO:0000377	109	108	2	0.875011	1			0.923	GO:0000398|mRNA splicing, via spliceosome, GO:0000375|RNA splicing, via transesterification reactions,
mRNA splicing, via spliceosome	GO:0000398	109	108	2	0.875011	1			0.923	GO:0000377|RNA splicing, via transesterification reactions with bulged adenosine as nucleophile, GO:0000375|RNA splicing, via transesterification reactions,
defense response to bacterium	GO:0042742	109	108	2	0.875011	1			0.955
membrane docking	GO:0022406	62	62	1	0.875051	1			0.825	GO:0140056|organelle localization by membrane tethering,
appendage morphogenesis	GO:0035107	63	62	1	0.875051	1			0.882
organelle localization by membrane tethering	GO:0140056	62	62	1	0.875051	1			0.825	GO:0022406|membrane docking,
positive regulation of cellular biosynthetic process	GO:0031328	664	657	17	0.875308	1			0.947
specification of symmetry	GO:0009799	151	150	3	0.875404	1			0.976	GO:0009855|determination of bilateral symmetry,
determination of bilateral symmetry	GO:0009855	151	150	3	0.875404	1			0.976	GO:0009799|specification of symmetry,
active ion transmembrane transporter activity	GO:0022853	304	304	7	0.876518	1			0.971
positive regulation of biosynthetic process	GO:0009891	665	658	17	0.876737	1			0.948
ATP hydrolysis activity	GO:0016887	345	341	8	0.877156	1			0.93
ligase activity	GO:0016874	151	151	3	0.878209	1			0.988
phospholipid transport	GO:0015914	64	63	1	0.879178	1			0.756
carbohydrate catabolic process	GO:0016052	64	63	1	0.879178	1			0.902
negative regulation of response to external stimulus	GO:0032102	65	63	1	0.879178	1			0.904
Kupffer's vesicle development	GO:0070121	63	63	1	0.879178	1			0.858
GTPase regulator activity	GO:0030695	383	379	9	0.880294	1			0.751
sensory organ development	GO:0007423	194	192	4	0.880703	1			0.967
negative regulation of immune system process	GO:0002683	64	64	1	0.883168	1			0.908
chromosome segregation	GO:0007059	64	64	1	0.883168	1			0.869
skeletal muscle tissue development	GO:0007519	65	64	1	0.883168	1			0.865
fin development	GO:0033333	65	64	1	0.883168	1			0.866
meiotic cell cycle process	GO:1903046	64	64	1	0.883168	1			0.901
actin filament-based process	GO:0030029	312	308	7	0.884452	1			0.93
cysteine-type endopeptidase activity	GO:0004197	111	111	2	0.88453	1			0.665
positive regulation of nucleobase-containing compound metabolic process	GO:0045935	672	664	17	0.885045	1			0.948
regulation of secretion by cell	GO:1903530	156	154	3	0.88629	1			0.994
cellular response to chemical stimulus	GO:0070887	349	346	8	0.886479	1			0.984
exonuclease activity	GO:0004527	66	65	1	0.887027	1			0.873
response to virus	GO:0009615	65	65	1	0.887027	1			0.833
cell-cell junction organization	GO:0045216	66	65	1	0.887027	1			0.837
multicellular organismal reproductive process	GO:0048609	65	65	1	0.887027	1			0.872
regulation of ERK1 and ERK2 cascade	GO:0070372	65	65	1	0.887027	1			0.9
negative regulation of metabolic process	GO:0009892	875	871	23	0.88703	1			0.954
regulation of response to stress	GO:0080134	234	234	5	0.887667	1			0.995
cellular homeostasis	GO:0019725	388	385	9	0.890698	1			0.97
transport along microtubule	GO:0010970	67	66	1	0.890759	1			0.893
regulation of axon extension	GO:0030516	67	66	1	0.890759	1			0.902
secretion by cell	GO:0032940	157	156	3	0.891408	1			0.95
enzyme binding	GO:0019899	744	738	19	0.891488	1			0.92
regulation of apoptotic process	GO:0042981	425	422	10	0.891876	1			0.924
regulation of immune system process	GO:0002682	313	312	7	0.891955	1			0.985
morphogenesis of an epithelium	GO:0002009	387	386	9	0.892357	1			0.978
carboxylic acid transport	GO:0046942	116	114	2	0.893373	1			0.975
translation regulator activity, nucleic acid binding	GO:0090079	118	114	2	0.893373	1			0.93
embryonic organ development	GO:0048568	157	157	3	0.893889	1			0.972
negative regulation of locomotion	GO:0040013	68	67	1	0.894367	1			0.891	GO:0051271|negative regulation of cellular component movement,
negative regulation of cellular component movement	GO:0051271	68	67	1	0.894367	1			0.891	GO:0040013|negative regulation of locomotion,
purine nucleoside binding	GO:0001883	500	496	12	0.895239	1			0.91	GO:0032550|purine ribonucleoside binding, GO:0005525|GTP binding,
GTP binding	GO:0005525	500	496	12	0.895239	1			0.91	GO:0032550|purine ribonucleoside binding, GO:0001883|purine nucleoside binding,
purine ribonucleoside binding	GO:0032550	500	496	12	0.895239	1			0.91	GO:0001883|purine nucleoside binding, GO:0005525|GTP binding,
positive regulation of hydrolase activity	GO:0051345	158	158	3	0.896319	1			0.927
regulation of programmed cell death	GO:0043067	428	425	10	0.896553	1			0.924
proteasomal protein catabolic process	GO:0010498	200	199	4	0.89683	1			0.929
supramolecular fiber organization	GO:0097435	318	315	7	0.897309	1			0.951
ATP-dependent activity, acting on DNA	GO:0008094	68	68	1	0.897856	1			0.898
organophosphate ester transport	GO:0015748	69	68	1	0.897856	1			0.8
appendage development	GO:0048736	69	68	1	0.897856	1			0.875
regulation of chemotaxis	GO:0050920	69	68	1	0.897856	1			0.903
ribonucleoside binding	GO:0032549	503	499	12	0.899483	1			0.911
nucleoside binding	GO:0001882	504	500	12	0.900866	1			0.911
immune response-activating cell surface receptor signaling pathway	GO:0002429	69	69	1	0.901231	1			0.803
ATP metabolic process	GO:0046034	69	69	1	0.901231	1			0.902
glycosyl compound metabolic process	GO:1901657	69	69	1	0.901231	1			0.905
actomyosin structure organization	GO:0031032	120	117	2	0.901584	1			0.946
organic acid transport	GO:0015849	120	118	2	0.904187	1			0.978
regulation of metal ion transport	GO:0010959	70	70	1	0.904493	1			0.901
erythrocyte differentiation	GO:0030218	70	70	1	0.904493	1			0.833
ammonium ion metabolic process	GO:0097164	70	70	1	0.904493	1			0.906
trans-Golgi network	GO:0005802	71	71	1	0.907649	1			0.824
actin cytoskeleton	GO:0015629	71	71	1	0.907649	1			0.758
convergent extension involved in gastrulation	GO:0060027	71	71	1	0.907649	1			0.863
positive regulation of gene expression	GO:0010628	726	718	18	0.908505	1			0.951
regulation of transferase activity	GO:0051338	245	245	5	0.909196	1			0.956
protein folding	GO:0006457	122	120	2	0.909201	1			0.923
vesicle-mediated transport	GO:0016192	652	649	16	0.9097	1			0.927
immune response-regulating cell surface receptor signaling pathway	GO:0002768	72	72	1	0.9107	1			0.814
serine-type endopeptidase inhibitor activity	GO:0004867	74	72	1	0.9107	1			0.432
chloride transmembrane transporter activity	GO:0015108	72	72	1	0.9107	1			0.891	GO:0043225|ATPase-coupled inorganic anion transmembrane transporter activity,
ATPase-coupled inorganic anion transmembrane transporter activity	GO:0043225	72	72	1	0.9107	1			0.891	GO:0015108|chloride transmembrane transporter activity,
G protein-coupled receptor binding	GO:0001664	166	165	3	0.91197	1			0.952
nucleoside-triphosphatase regulator activity	GO:0060589	403	399	9	0.912084	1			0.808
N-acetyltransferase activity	GO:0008080	74	73	1	0.91365	1			0.879
amino acid transmembrane transporter activity	GO:0015171	74	73	1	0.91365	1			0.863
flavin adenine dinucleotide binding	GO:0050660	74	73	1	0.91365	1			0.87
secretion	GO:0046903	167	166	3	0.914022	1			0.953
regulation of cell cycle phase transition	GO:1901987	123	123	2	0.916264	1			0.995
leukocyte differentiation	GO:0002521	74	74	1	0.916503	1			0.893
lipid transporter activity	GO:0005319	75	74	1	0.916503	1			0.866
growth factor binding	GO:0019838	74	74	1	0.916503	1			0.819
leukocyte activation	GO:0045321	74	74	1	0.916503	1			0.901
positive regulation of protein metabolic process	GO:0051247	440	440	10	0.917486	1			0.982
transcription factor binding	GO:0008134	254	250	5	0.917727	1			0.946
reproductive process	GO:0022414	250	250	5	0.917727	1			0.987
positive regulation of protein kinase activity	GO:0045860	124	124	2	0.918501	1			0.937
regulation of extent of cell growth	GO:0061387	76	75	1	0.919262	1			0.905
alpha-amino acid catabolic process	GO:1901606	75	75	1	0.919262	1			0.909
apoptotic process	GO:0006915	170	170	3	0.921801	1			0.922
regeneration	GO:0031099	171	170	3	0.921801	1			0.966
positive regulation of cellular catabolic process	GO:0031331	77	76	1	0.921929	1			0.905
regulation of mRNA splicing, via spliceosome	GO:0048024	77	76	1	0.921929	1			0.746
regulation of protein transport	GO:0051223	76	76	1	0.921929	1			0.908	GO:0070201|regulation of establishment of protein localization,
regulation of establishment of protein localization	GO:0070201	76	76	1	0.921929	1			0.908	GO:0051223|regulation of protein transport,
regulation of cell cycle	GO:0051726	446	444	10	0.922421	1			0.925
positive regulation of kinase activity	GO:0033674	126	126	2	0.922808	1			0.937
glycoprotein metabolic process	GO:0009100	78	77	1	0.924509	1			0.86
fin regeneration	GO:0031101	78	77	1	0.924509	1			0.882
myeloid cell differentiation	GO:0030099	128	128	2	0.926899	1			0.951
sodium ion transport	GO:0006814	78	78	1	0.927004	1			0.89
integral component of endoplasmic reticulum membrane	GO:0030176	78	78	1	0.927004	1			0.887
positive regulation of proteolysis	GO:0045862	78	78	1	0.927004	1			0.897
protein localization to cell periphery	GO:1990778	78	78	1	0.927004	1			0.882
serine-type endopeptidase activity	GO:0004252	176	173	3	0.927208	1			0.265
programmed cell death	GO:0012501	173	173	3	0.927208	1			0.922
chromosome organization	GO:0051276	175	173	3	0.927208	1			0.989
protein serine/threonine kinase activity	GO:0004674	565	559	13	0.928153	1			0.911
cellular response to organic substance	GO:0071310	259	257	5	0.928481	1			0.99
cell population proliferation	GO:0008283	129	129	2	0.928867	1			0.975
cell division	GO:0051301	130	129	2	0.928867	1			0.96
convergent extension	GO:0060026	129	129	2	0.928867	1			0.954
pyrophosphatase activity	GO:0016462	817	809	20	0.928903	1			0.919
chromosome	GO:0005694	176	174	3	0.928932	1			0.937
regulation of cell death	GO:0010941	453	450	10	0.92935	1			0.924
positive regulation of transcription by RNA polymerase II	GO:0045944	456	450	10	0.92935	1			0.938
striated muscle tissue development	GO:0014706	80	79	1	0.929416	1			0.89
regulation of peptide transport	GO:0090087	80	79	1	0.929416	1			0.909
export from cell	GO:0140352	176	175	3	0.930619	1			0.959
hydrolase activity, acting on acid anhydrides, in phosphorus-containing anhydrides	GO:0016818	820	812	20	0.931422	1			0.919
cell death	GO:0008219	176	176	3	0.932269	1			0.923
enzyme inhibitor activity	GO:0004857	223	219	4	0.932804	1			0.915
hydrolase activity, acting on acid anhydrides	GO:0016817	823	815	20	0.933866	1			0.919
lens development in camera-type eye	GO:0002088	81	81	1	0.934004	1			0.301
regulation of exocytosis	GO:0017157	82	81	1	0.934004	1			0.899
embryo development	GO:0009790	133	132	2	0.934476	1			0.94
regulation of vesicle-mediated transport	GO:0060627	133	132	2	0.934476	1			0.992
active transmembrane transporter activity	GO:0022804	418	418	9	0.93535	1			0.95
positive regulation of cellular protein metabolic process	GO:0032270	418	418	9	0.93535	1			0.982
cellular amino acid catabolic process	GO:0009063	82	82	1	0.936185	1			0.909
anion transport	GO:0006820	306	303	6	0.936483	1			0.958
lipid transport	GO:0006869	182	179	3	0.937004	1			0.929
carbohydrate metabolic process	GO:0005975	306	304	6	0.93769	1			0.959
endosome membrane	GO:0010008	83	83	1	0.938294	1			0.953
positive regulation of cell migration	GO:0030335	84	83	1	0.938294	1			0.909
Golgi membrane	GO:0000139	223	223	4	0.938466	1			0.924
hexosyltransferase activity	GO:0016758	225	223	4	0.938466	1			0.919
[truncated: 4,368 more rows]

## Sheet: UpBdownC
Name	ID	NumProbes	NumGenes	RawScore	Pval	CorrectedPvalue	MFPvalue	CorrectedMFPvalue	Multifunctionality	Same as	GeneMembers
oxidoreductase activity	GO:0016491	788	784	20	1.012e-06	0.005577			0.94		COX1|aass|acad11|acad8|acad9|acadl|acadm|acads|acadsb|acadvl|acox1|acox3|acoxl|adh5|adh8a|adh8b|adhfe1|adi1|adoa|adob|agmo|agps|ahnak|aifm1|aifm2|aifm4|aifm5|akr1a1a|akr1a1b|akr1b1.1|akr1b1.2|aldh16a1|aldh18a1|aldh1a2|aldh1a3|aldh1l1|aldh1l2|aldh2.1|aldh2.2|aldh3a1|aldh3a2a|aldh3a2b|aldh3b1|aldh3b2|aldh4a1|aldh5a1|aldh6a1|aldh7a1|aldh8a1|aldh9a1a.1|aldh9a1a.2|aldh9a1b|alkbh1|alkbh2|alkbh3|alkbh4|…
galactoside binding	GO:0016936	9	9	3	2.934e-05	0.0808076			0.554		lgals1l1|lgals2a|lgals2b|lgals3b|lgals9l1|lgals9l3|lgals9l4|lgals9l5|lgals9l6|
organic substance catabolic process	GO:1901575	897	895	18	8.367e-05	0.115218			0.972		abat|abcd1|abhd12|abhd2a|abhd2b|acaa1|acaa2|acadl|acadm|acads|acat1|acat2|acer1|ache|acot8|acox1|acox3|acoxl|ada|ada2a|ada2b|adal|adh5|adh8a|adh8b|adrm1|afmid|agla|aglb|ago3b|aldh1l1|aldh1l2|aldh4a1|aldh5a1|aldh6a1|aldh8a1|aldoaa|aldoab|aldob|aldoca|aldocb|allc|amdhd2|amfra|amn1|amt|anapc1|anapc10|anapc11|anapc2|anapc4|anapc5|ankib1a|ankib1b|ankzf1|anpepa|anpepb|aox5|aox6|apoc2|arg1|arg2|arih1|ar…
carbohydrate metabolic process	GO:0005975	306	304	10	7.277e-05	0.13361			0.959		abo|adpgk|adpgk2|agla|aglb|aldoaa|aldoab|aldob|aldoca|aldocb|amdhd2|amy2a|b3galt1a|b3galt2|b3gat1b|b3gnt2a|b3gnt2b|b3gnt2l|b3gnt3.1|b3gnt3.2|b3gnt3.3|b3gnt3.4|b3gnt5a|b3gnt5b|b3gnt7|b3gnt7l|b3gnt9|b4galt1|b4galt1l|b4galt2|b4galt3|b4galt4|b4galt5|b4galt6|b4galt7|b4gat1|bpgm|casd1|chia.1|chia.2|chia.3|chia.4|chia.5|chia.6|chid1|chst1|chst10|chst11|chst12a|chst12b|chst14|chst2a|chst2b|chst3a|chst3b|…
carbohydrate derivative catabolic process	GO:1901136	75	75	5	0.0002049	0.188069			0.905		ada|ada2a|ada2b|adal|amdhd2|cdaa|cdab|cemip2|chia.1|chia.2|chia.3|chia.4|chia.6|ctbs|dctpp1|dera|dpydb|fbxo44|fuca1.1|fuca1.2|fuca2|galca|galcb|gba2|gla|gm2a|gnpda1|gnpda2|gpd1a|gpd1b|gpd1c|gpd1l|hyal3|lygl1|lygl2|manba|mlycd|naga|nccrp1|neu1|neu3.1|neu3.2|neu3.3|neu3.4|neu3.5|neu4|ngly1|npl|nt5e|nudt15|nudt18|nudt3a|nudt3b|nudt4a|nudt4b|nudt7|pde9a|pglyrp2|pglyrp5|pglyrp6|samhd1|sgsh|si:ch211-22…
lipid metabolic process	GO:0006629	626	625	14	0.0001767	0.194608			0.96		aacs|aasdh|abcd1|abhd12|abhd15a|abhd2a|abhd2b|abhd3|abo|acaa1|acaa2|acaca|acacb|acad8|acadl|acadm|acads|acat1|acat2|acer1|acer2|acer3|aclya|aclyb|acot14|acot15|acot16|acot17|acot18|acot19|acot20|acot21|acot22|acot7|acot8|acox1|acox3|acoxl|acsf2|acsm3|adh8b|agk|agmo|agpat2|agpat5|agpat9l|agps|aldh1a2|aldh5a1|alg10|alg11|alg12|alg13|alg14|alg2|alg6|alg8|alox5a|angptl3|apoa1a|apoa1b|apoba|apoc2|apod…
steroid hydroxylase activity	GO:0008395	60	59	4	0.0008503	0.23416			0.469		ch25h|ch25hl1.1|ch25hl1.2|ch25hl2|cyp11a1|cyp11a2|cyp17a1|cyp17a2|cyp1c1|cyp1c2|cyp1d1|cyp2aa1|cyp2aa11|cyp2aa12|cyp2aa2|cyp2aa3|cyp2aa4|cyp2aa7|cyp2aa8|cyp2aa9|cyp2ad2|cyp2ad3|cyp2ad6|cyp2ae1|cyp2j20|cyp2k16|cyp2k17|cyp2k18|cyp2k19|cyp2k20|cyp2k21|cyp2k22|cyp2k31|cyp2k6|cyp2k8|cyp2n13|cyp2p10|cyp2p6|cyp2p7|cyp2p8|cyp2p9|cyp2r1|cyp2u1|cyp2v1|cyp2x10.2|cyp2x12|cyp2x6|cyp2x7|cyp2x8|cyp2x9|cyp2y3|cy…
positive regulation of peptide secretion	GO:0002793	26	26	3	0.0008303	0.240702			0.876		ano1a|doc2b|gck|ghrh|hmgb1a|hmgb1b|lgals9l1|lgals9l3|lgals9l4|lgals9l5|lgals9l6|mcu|panx1a|panx1b|panx2|panx3|rfx6|scamp5a|si:ch211-261n11.7|si:ch211-261n11.8|si:dkey-23c22.5|si:dkey-23c22.9|tcf7l2|trh|zgc:153631|zgc:153759|
regulation of interleukin-10 production	GO:0032653	6	6	2	0.0007494	0.242801			0.685		lgals9l1|lgals9l3|lgals9l4|lgals9l5|lgals9l6|tnfrsf21|
sphingolipid catabolic process	GO:0030149	23	23	3	0.0005746	0.243439			0.775	GO:0046466|membrane lipid catabolic process,	acer1|asah2|enpp7.1|enpp7.2|galca|galcb|gba2|gla|gm2a|naga|neu1|neu3.1|neu3.2|neu3.3|neu3.4|neu3.5|neu4|pdxdc1|sgpl1|smpd1|smpd4|smpdl3a|smpdl3b|
membrane lipid catabolic process	GO:0046466	23	23	3	0.0005746	0.243439			0.775	GO:0030149|sphingolipid catabolic process,	acer1|asah2|enpp7.1|enpp7.2|galca|galcb|gba2|gla|gm2a|naga|neu1|neu3.1|neu3.2|neu3.3|neu3.4|neu3.5|neu4|pdxdc1|sgpl1|smpd1|smpd4|smpdl3a|smpdl3b|
organic hydroxy compound metabolic process	GO:1901615	196	195	7	0.0005308	0.243626			0.996		acer1|acer3|adh5|adh8a|adh8b|aldh1a2|apoa1a|apoa1b|arv1|asah2|cadm1b|cetp|cga|ch25h|ch25hl1.1|ch25hl1.2|ch25hl2|comta|comtb|cyb5r2|cyp11a1|cyp11a2|cyp11c1|cyp1b1|cyp26a1|cyp26b1|cyp26c1|cyp2r1|cyp39a1|cyp46a1.1|cyp46a1.2|cyp46a1.3|cyp46a1.4|cyp51|cyp7a1|cyp7b1|dbh|dct|dgat2|dhcr7|dhdds|dhrs3a|dhrs3b|dhrs9|dio1|dio2|dpm1|dpm2|ebp|ebpl|erlin1|fah|faxdc2|fdft1|fdx1b|gch1|gch2|gdpd1|gk5|hagh|hao1|hao…
organophosphate catabolic process	GO:0046434	58	58	4	0.000797	0.243891			0.902		abhd12|aspdh|cnp|dctpp1|dera|dnph1|enpp1|enpp2|enpp7.1|enpp7.2|gdpd1|gdpd3a|gdpd3b|gpcpd1|gpd1a|gpd1b|gpd1c|gpd1l|impa1|impa2|inpp5b|inpp5jb|inpp5ka|inpp5kb|inpp5l|itpa|mlycd|nt5e|nudt12|nudt15|nudt17|nudt18|nudt3a|nudt3b|nudt4a|nudt4b|nudt7|ocrl|pde9a|pla2g4aa|pla2g4ab|pla2g4f.1|pla2g4f.2|plcg1|plcg2|ptena|ptenb|samhd1|si:ch73-55i23.1|si:dkey-219c10.4|smpd1|smpd4|smpdl3a|smpdl3b|synj1|upp1|upp2|…
organonitrogen compound catabolic process	GO:1901565	435	434	11	0.0003138	0.246882			0.979		abat|abhd12|acer1|ada|ada2a|ada2b|adal|afmid|aldh1l1|aldh1l2|aldh4a1|aldh5a1|aldh6a1|aldh8a1|allc|amdhd2|amn1|amt|anapc1|anapc10|anapc4|anapc5|ankzf1|anpepa|anpepb|aox5|aox6|apoc2|arg1|arg2|armc8|asah2|aspdh|asrgl1|aup1|bace2|bag6|bag6l|bckdha|bckdhb|bhmt|blmh|blvra|capn3b|ccnf|cdaa|cdab|cdc26|cdo1|cemip2|chac1|chac2|chia.1|chia.2|chia.3|chia.4|chia.6|clpxa|clpxb|comta|comtb|crbn|crmp1|ctbs|ctsd|…
lipid catabolic process	GO:0016042	136	136	6	0.000452	0.248938			0.98		abcd1|abhd12|abhd2a|abhd2b|acaa1|acaa2|acadl|acadm|acads|acat1|acat2|acer1|acot8|acox1|acox3|acoxl|asah2|auh|bco1|bco1l|bco2a|bco2b|bco2l|cadm1b|clic3|cpt2|crabp1a|crabp1b|cyp26a1|cyp26b1|cyp46a1.1|cyp46a1.2|cyp46a1.3|cyp46a1.4|cyp7a1|dagla|daglb|echdc2|echs1|eci1|ehhadh|enpp2|enpp6|enpp7.1|enpp7.2|galca|galcb|gba2|gdpd1|gdpd3a|gdpd3b|gla|gm2a|gpcpd1|hacl1|hadhaa|hadhab|hao1|iah1|lipca|lipea|lipe…
membrane lipid metabolic process	GO:0006643	116	116	5	0.001504	0.250993			0.98		acer1|acer2|acer3|agmo|aldh5a1|arv1|asah2|b4galt5|b4galt6|cers1|cers2a|cers2b|cers3b|cers4a|cers5|cers6|degs1|degs2|dpm1|dpm2|dpm3|elovl1a|elovl1b|elovl2|elovl4a|elovl4b|elovl5|elovl6|elovl6l|elovl7a|elovl7b|elovl8a|elovl8b|enpp7.1|enpp7.2|gal3st1a|gal3st1b|gal3st2|gal3st3|gal3st4|galca|galcb|gba|gba2|gla|gm2a|hacd2|hacd3|kdsr|mppe1|naga|neu1|neu3.1|neu3.2|neu3.3|neu3.4|neu3.5|neu4|notum1a|ormdl1…
negative regulation of interferon-gamma production	GO:0032689	5	5	2	0.000502	0.251343			0.627	GO:2000561|regulation of CD4-positive, alpha-beta T cell proliferation, GO:2000562|negative regulation of CD4-positive, alpha-beta T cell proliferation, GO:0032733|positive regulation of interleukin-10 production,	lgals9l1|lgals9l3|lgals9l4|lgals9l5|lgals9l6|
positive regulation of interleukin-10 production	GO:0032733	5	5	2	0.000502	0.251343			0.627	GO:2000561|regulation of CD4-positive, alpha-beta T cell proliferation, GO:2000562|negative regulation of CD4-positive, alpha-beta T cell proliferation, GO:0032689|negative regulation of interferon-gamma production,	lgals9l1|lgals9l3|lgals9l4|lgals9l5|lgals9l6|
regulation of CD4-positive, alpha-beta T cell proliferation	GO:2000561	5	5	2	0.000502	0.251343			0.627	GO:2000562|negative regulation of CD4-positive, alpha-beta T cell proliferation, GO:0032689|negative regulation of interferon-gamma production, GO:0032733|positive regulation of interleukin-10 production,	lgals9l1|lgals9l3|lgals9l4|lgals9l5|lgals9l6|
negative regulation of CD4-positive, alpha-beta T cell proliferation	GO:2000562	5	5	2	0.000502	0.251343			0.627	GO:2000561|regulation of CD4-positive, alpha-beta T cell proliferation, GO:0032689|negative regulation of interferon-gamma production, GO:0032733|positive regulation of interleukin-10 production,	lgals9l1|lgals9l3|lgals9l4|lgals9l5|lgals9l6|
cellular lipid catabolic process	GO:0044242	85	85	5	0.0003675	0.253046			0.907		abcd1|abhd12|abhd2a|abhd2b|acaa1|acaa2|acadl|acadm|acads|acat1|acat2|acer1|acot8|acox1|acox3|acoxl|asah2|auh|bco1|bco1l|bco2a|bco2b|bco2l|cpt2|crabp1a|crabp1b|cyp26a1|cyp26b1|dagla|daglb|echdc2|echs1|eci1|ehhadh|enpp2|enpp7.1|enpp7.2|galca|galcb|gba2|gdpd1|gdpd3a|gdpd3b|gla|gm2a|gpcpd1|hacl1|hadhaa|hadhab|hao1|lpin1|lpin2|lpl|naga|neu1|neu3.1|neu3.2|neu3.3|neu3.4|neu3.5|neu4|pck1|pck2|pdxdc1|phyh…
positive regulation of protein secretion	GO:0050714	25	25	3	0.0007384	0.254186			0.872		ano1a|doc2b|gck|hmgb1a|hmgb1b|lgals9l1|lgals9l3|lgals9l4|lgals9l5|lgals9l6|mcu|panx1a|panx1b|panx2|panx3|rfx6|scamp5a|si:ch211-261n11.7|si:ch211-261n11.8|si:dkey-23c22.5|si:dkey-23c22.9|tcf7l2|trh|zgc:153631|zgc:153759|
carboxylic acid transport	GO:0046942	116	114	5	0.001392	0.255621			0.975		abcb11b|abcd3a|abcd3b|anxa1a|anxa1b|anxa1c|anxa1d|cln3|ctns|folr|mfsd2aa|mfsd2ab|mpc1|mpc2|mttp|oc90|pla2g12a|pla2g12b|pla2g1b|pla2g3|proca1|sfxn4|si:ch1073-100f3.2|si:ch211-234h8.7|si:dkey-126h10.1|si:dkey-178e17.1|si:dkey-245n4.2|si:dkeyp-120h9.1|slc10a1|slc10a2|slc10a4|slc13a1|slc13a3|slc13a4|slc13a5a|slc13a5b|slc16a12a|slc16a12b|slc16a1a|slc16a1b|slc16a3|slc16a5a|slc16a5b|slc16a7|slc16a8|slc1…
organic acid metabolic process	GO:0006082	527	525	11	0.001487	0.256016			0.993		aacs|aars1|aars2|aarsd1|aasdh|aasdhppt|aass|abat|abcd1|acaa1|acaa2|acaca|acacb|acadl|acadm|acads|acat1|acat2|aclya|aclyb|aco1|acot14|acot15|acot16|acot17|acot18|acot19|acot20|acot21|acot22|acot7|acot8|acox1|acox3|acoxl|acsf2|acsm3|acss1|acss2|acss2l|acy1|adi1|afmid|agmat|agxta|agxtb|aldh18a1|aldh1a2|aldh1l1|aldh1l2|aldh4a1|aldh5a1|aldh6a1|aldh8a1|aldoaa|aldoab|aldob|aldoca|aldocb|alox5a|alox5ap|a…
carbohydrate derivative metabolic process	GO:1901135	526	523	11	0.001443	0.256437			0.992		aclya|aclyb|acot11a|acot11b|acot14|acot15|acot16|acot17|acot18|acot19|acot20|acot21|acot22|acot7|acot8|acot9.1|acot9.2|acsm3|acss1|acss2|acss2l|ada|ada2a|ada2b|adal|adcy1a|adcy1b|adcy2a|adcy2b|adcy3a|adcy3b|adcy5|adcy6a|adcy6b|adcy7|adcy8|adka|adkb|adsl|adss1|adss2|adssl|aga|ak1|ak2|ak3|ak4|aldh5a1|aldoaa|aldoab|aldob|aldoca|aldocb|alg10|alg11|alg12|alg13|alg14|alg2|alg6|alg8|amd1|amdhd2|ampd1|am…
carbohydrate catabolic process	GO:0016052	64	63	4	0.001088	0.260634			0.902		agla|aglb|aldoaa|aldoab|aldob|aldoca|aldocb|bpgm|dera|dhtkd1|eno1a|eno1b|eno2|eno3|eno4|enosf1|gale|galk1|galk2|galm|galt|gapdh|gapdhs|gck|gk5|gpia|gpib|hk1|hk2|hkdc1|man2c1|miox|neu1|neu3.1|neu3.2|neu3.3|neu3.4|neu3.5|neu4|pfkla|pfklb|pfkma|pfkmb|pfkpa|pfkpb|pgam1a|pgam1b|pgam2|pgd|pgk1|pgm1|pklr|pkma|pkmb|pygb|pygl|pygma|pygmb|rbks|rpe|tkfc|tpi1a|tpi1b|
actin filament severing	GO:0051014	7	7	2	0.001044	0.261429			0.239		flii|gmfb|gsna|gsnb|scin|srgap2|vil1|
organic acid transport	GO:0015849	120	118	5	0.001622	0.262717			0.978		abcb11b|abcd3a|abcd3b|anxa1a|anxa1b|anxa1c|anxa1d|cln3|ctns|folr|mfsd2aa|mfsd2ab|mpc1|mpc2|mttp|oc90|pla2g12a|pla2g12b|pla2g1b|pla2g3|proca1|sfxn4|si:ch1073-100f3.2|si:ch211-234h8.7|si:dkey-126h10.1|si:dkey-178e17.1|si:dkey-245n4.2|si:dkeyp-120h9.1|slc10a1|slc10a2|slc10a4|slc13a1|slc13a3|slc13a4|slc13a5a|slc13a5b|slc16a12a|slc16a12b|slc16a1a|slc16a1b|slc16a3|slc16a5a|slc16a5b|slc16a7|slc16a8|slc1…
positive regulation of interleukin-6 production	GO:0032755	8	8	2	0.001386	0.263189			0.761		hmgb1a|hmgb1b|lgals9l1|lgals9l3|lgals9l4|lgals9l5|lgals9l6|tlr9|
cysteine-type endopeptidase activity involved in apoptotic process	GO:0097153	21	21	3	0.0004361	0.26687			0.513		casp10|casp2|casp20|casp22|casp23|casp3a|casp3b|casp6a|casp6b.1|casp6b.2|casp7|casp8|casp8l1|casp9|caspa|caspb|caspbl|cflara|pycard|si:ch211-195h23.3|snx7|
tetrapyrrole binding	GO:0046906	164	163	6	0.001165	0.267297			0.918		COX1|cadm1b|cat|cbsa|cbsb|cyb5a|cyb5b|cyb5r4|cyba|cyc1|cycsa|cygb1|cygb2|cyp11a1|cyp11a2|cyp11c1|cyp17a1|cyp17a2|cyp19a1a|cyp19a1b|cyp1a|cyp1b1|cyp1c1|cyp1c2|cyp1d1|cyp20a1|cyp21a2|cyp24a1|cyp26a1|cyp26b1|cyp26c1|cyp27a1.2|cyp27a1.4|cyp27a7|cyp27b1|cyp2aa1|cyp2aa11|cyp2aa12|cyp2aa2|cyp2aa3|cyp2aa4|cyp2aa6|cyp2aa7|cyp2aa8|cyp2aa9|cyp2ad2|cyp2ad3|cyp2ad6|cyp2ae1|cyp2j20|cyp2k16|cyp2k17|cyp2k18|cyp2…
heme binding	GO:0020037	160	159	6	0.001025	0.268788			0.917		COX1|cadm1b|cat|cbsa|cbsb|cyb5a|cyb5b|cyb5r4|cyba|cyc1|cycsa|cygb1|cygb2|cyp11a1|cyp11a2|cyp11c1|cyp17a1|cyp17a2|cyp19a1a|cyp19a1b|cyp1a|cyp1b1|cyp1c1|cyp1c2|cyp1d1|cyp20a1|cyp21a2|cyp24a1|cyp26a1|cyp26b1|cyp26c1|cyp27a1.2|cyp27a1.4|cyp27a7|cyp27b1|cyp2aa1|cyp2aa11|cyp2aa12|cyp2aa2|cyp2aa3|cyp2aa4|cyp2aa6|cyp2aa7|cyp2aa8|cyp2aa9|cyp2ad2|cyp2ad3|cyp2ad6|cyp2ae1|cyp2j20|cyp2k16|cyp2k17|cyp2k18|cyp2…
aminoacyltransferase activity	GO:0016755	25	25	3	0.0007384	0.271132			0.599		f13a1a.1|f13a1b|ggt1a|ggt1b|ggt1l2.1|ggt1l2.2|ggt5a|ifit14|ifit16|qpct|qpctla|qpctlb|si:ch1073-138d10.2|si:ch73-236c18.3|si:dkey-222h21.12|tgm1|tgm1l1|tgm1l2|tgm1l3|tgm1l4|tgm2a|tgm2b|tgm2l|tgm5l|tgm8|
regulation of interferon-gamma production	GO:0032649	8	8	2	0.001386	0.272589			0.764		cd226|lgals9l1|lgals9l3|lgals9l4|lgals9l5|lgals9l6|si:ch211-196f2.6|tlr9|
water channel activity	GO:0015250	8	8	2	0.001386	0.282685			0.193		aqp1a.1|aqp1a.2|aqp4|aqp8a.1|aqp8a.2|aqp8b|mipa|mipb|
carbohydrate binding	GO:0030246	230	227	7	0.00129	0.284277			0.545		adgrl1a|adgrl2a|adgrl2b.1|adgrl3.1|aep1|asgrl1|asgrl2|brd7|cd209|chid1|chodl|clec11a|clec19a|clec3ba|clec3bb|colec11|colec12|cuzd1.1|cuzd1.2|ddx41|egln1a|egln1b|egln2|egln3|emc7|enpp1|enpp2|epm2a|eva1c|fuom|galk1|galk2|galm|galnt1|galnt11|galnt12|galnt13|galnt14|galnt16|galnt17|galnt18a|galnt18b|galnt2|galnt6|galnt7|galnt8a.1|galnt8a.2|galnt8b.1|galnt8b.2|galnt9|ganab|ganc|gck|gckr|gnpnat1|gpcpd1…
small molecule metabolic process	GO:0044281	985	981	17	0.0007292	0.286882			0.995		aacs|aars1|aars2|aarsd1|aasdh|aasdhppt|aass|abat|abcd1|acaa1|acaa2|acaca|acacb|acadl|acadm|acads|acat1|acat2|acer1|acer3|aclya|aclyb|aco1|acot11a|acot11b|acot14|acot15|acot16|acot17|acot18|acot19|acot20|acot21|acot22|acot7|acot8|acot9.1|acot9.2|acox1|acox3|acoxl|acsf2|acsm3|acss1|acss2|acss2l|acy1|ada|ada2a|ada2b|adal|adcy1a|adcy1b|adcy2a|adcy2b|adcy3a|adcy3b|adcy5|adcy6a|adcy6b|adcy7|adcy8|adcy9…
cellular glucose homeostasis	GO:0001678	8	8	2	0.001386	0.293557			0.705		cyp7a1|gck|hk1|hk2|hkdc1|pck1|pck2|prkacaa|
cellular catabolic process	GO:0044248	889	886	15	0.001869	0.294066			0.963		abat|abcd1|abhd12|abhd2a|abhd2b|acaa1|acaa2|acadl|acadm|acads|acat1|acat2|acbd5a|acer1|ache|acot8|acox1|acox3|acoxl|ada|ada2a|ada2b|adal|adh5|adh8a|adh8b|adrm1|afmid|agla|aglb|ago3b|aldh1l1|aldh1l2|aldh4a1|aldh5a1|aldh6a1|aldh8a1|allc|ambra1b|amdhd2|amfra|amn1|amt|anapc1|anapc10|anapc11|anapc2|anapc4|anapc5|ankib1a|ankib1b|ankzf1|anpepa|anpepb|aox5|aox6|arg1|arg2|arih1|arih1l|arih2|armc8|asah2|as…
glycolytic process	GO:0006096	35	35	3	0.001994	0.296784			0.867	GO:0006757|ATP generation from ADP,	aldoaa|aldoab|aldob|aldoca|aldocb|bpgm|dhtkd1|eno1a|eno1b|eno2|eno3|eno4|gapdh|gapdhs|gck|gpia|gpib|hk1|hk2|hkdc1|pfkla|pfklb|pfkma|pfkmb|pfkpa|pfkpb|pgam1a|pgam1b|pgam2|pgk1|pklr|pkma|pkmb|tpi1a|tpi1b|
ATP generation from ADP	GO:0006757	35	35	3	0.001994	0.296784			0.867	GO:0006096|glycolytic process,	aldoaa|aldoab|aldob|aldoca|aldocb|bpgm|dhtkd1|eno1a|eno1b|eno2|eno3|eno4|gapdh|gapdhs|gck|gpia|gpib|hk1|hk2|hkdc1|pfkla|pfklb|pfkma|pfkmb|pfkpa|pfkpb|pgam1a|pgam1b|pgam2|pgk1|pklr|pkma|pkmb|tpi1a|tpi1b|
aminopeptidase activity	GO:0004177	36	35	3	0.001994	0.305028			0.419		ace|ace2|anpepa|anpepb|aopep|dnpep|dpep1|dpep2|dpp3|dpp7|enpep|erap1a|erap1b|erap2|lap3|lnpep|metap1|metap1d|metap2a|metap2b|npepl1|npepps|pepd|prcp|prss16|rnpep|rnpepl1|si:ch211-106j24.1|si:ch211-276a23.5|trhde.1|trhde.2|xpnpep1|xpnpep2|xpnpep3|zgc:152830|
regulation of interleukin-6 production	GO:0032675	10	10	2	0.002206	0.311573			0.776		afap1l2|hmgb1a|hmgb1b|lgals9l1|lgals9l3|lgals9l4|lgals9l5|lgals9l6|si:dkey-220o5.5|tlr9|
amide transmembrane transporter activity	GO:0042887	36	36	3	0.002164	0.313596			0.816		abcb9|aqp10a|aqp10b|aqp3a|aqp3b|aqp7|aqp8a.1|aqp8a.2|aqp9a|aqp9b|sec61a1|sec61a1l|sec61b|sec61g|si:ch211-190o6.3|si:dkey-183c6.7|si:dkey-71l1.1|slc14a2|slc15a1a|slc15a1b|slc15a2|slc15a4|slc19a1|slc25a32a|slc25a32b|slc33a1|tap1|tap2a|tap2t|timm17a|timm17b|timm23a|timm23b|tomm20b|tomm40|tomm40l|
positive regulation of secretion by cell	GO:1903532	37	37	3	0.002342	0.314642			0.888		ano1a|cacna1g|cacna1ha|cacna1hb|cacna1ia|cadps2|cadpsa|cadpsb|doc2b|gck|ghrh|hmgb1a|hmgb1b|lgals9l1|lgals9l3|lgals9l4|lgals9l5|lgals9l6|mcu|panx1a|panx1b|panx2|panx3|ptbp1a|rab27a|rab27b|rfx6|scamp5a|si:ch211-261n11.7|si:ch211-261n11.8|si:dkey-23c22.5|si:dkey-23c22.9|tcf7l2|trh|vip|zgc:153631|zgc:153759|
carbohydrate homeostasis	GO:0033500	37	37	3	0.002342	0.322508			0.835	GO:0042593|glucose homeostasis,	akt2|ankrd55|cyp7a1|fitm2|foxo1a|foxo1b|foxo3a|foxo3b|foxo6a|foxo6b|gck|gckr|glis3|hk1|hk2|hkdc1|hnf1ba|igf1ra|igf1rb|insra|insrb|klhl42|mcu|notch2|park7|pax4|pck1|pck2|pdx1|prkacaa|rfx6|rpl11|slc30a8|stk11|tcf7l2|tnksb|wfs1b|
glucose homeostasis	GO:0042593	37	37	3	0.002342	0.322508			0.835	GO:0033500|carbohydrate homeostasis,	akt2|ankrd55|cyp7a1|fitm2|foxo1a|foxo1b|foxo3a|foxo3b|foxo6a|foxo6b|gck|gckr|glis3|hk1|hk2|hkdc1|hnf1ba|igf1ra|igf1rb|insra|insrb|klhl42|mcu|notch2|park7|pax4|pck1|pck2|pdx1|prkacaa|rfx6|rpl11|slc30a8|stk11|tcf7l2|tnksb|wfs1b|
sphingolipid metabolic process	GO:0006665	81	81	4	0.002751	0.329424			0.901		acer1|acer2|acer3|aldh5a1|arv1|asah2|b4galt5|b4galt6|cers1|cers2a|cers2b|cers3b|cers4a|cers5|cers6|degs1|degs2|elovl1a|elovl1b|elovl2|elovl4a|elovl4b|elovl5|elovl6|elovl6l|elovl7a|elovl7b|elovl8a|elovl8b|enpp7.1|enpp7.2|galca|galcb|gba|gba2|gla|gm2a|hacd2|hacd3|kdsr|naga|neu1|neu3.1|neu3.2|neu3.3|neu3.4|neu3.5|neu4|ormdl1|ormdl2|ormdl3|pdxdc1|psap|serinc1|serinc5|sftpbb|sgms1|sgms2a|sgms2b|sgpl1|…
ADP metabolic process	GO:0046031	39	39	3	0.002726	0.333669			0.882		ak1|ak2|ak3|ak4|aldoaa|aldoab|aldob|aldoca|aldocb|bpgm|dhtkd1|eno1a|eno1b|eno2|eno3|eno4|gapdh|gapdhs|gck|gpia|gpib|hk1|hk2|hkdc1|pfkla|pfklb|pfkma|pfkmb|pfkpa|pfkpb|pgam1a|pgam1b|pgam2|pgk1|pklr|pkma|pkmb|tpi1a|tpi1b|
negative regulation of CD4-positive, alpha-beta T cell activation	GO:2000515	11	11	2	0.002684	0.335951			0.846		anxa1a|anxa1b|anxa1c|anxa1d|lgals9l1|lgals9l3|lgals9l4|lgals9l5|lgals9l6|loxl3a|loxl3b|
positive regulation of secretion	GO:0051047	40	40	3	0.002932	0.336412			0.892		ano1a|cacna1g|cacna1ha|cacna1hb|cacna1ia|cadps2|cadpsa|cadpsb|doc2b|gck|ghrh|hmgb1a|hmgb1b|lgals9l1|lgals9l3|lgals9l4|lgals9l5|lgals9l6|mcu|p2ry2.1|p2ry2.2|p2ry2.3|panx1a|panx1b|panx2|panx3|ptbp1a|rab27a|rab27b|rfx6|scamp5a|si:ch211-261n11.7|si:ch211-261n11.8|si:dkey-23c22.5|si:dkey-23c22.9|tcf7l2|trh|vip|zgc:153631|zgc:153759|
purine nucleoside diphosphate metabolic process	GO:0009135	40	40	3	0.002932	0.34357			0.885	GO:0009185|ribonucleoside diphosphate metabolic process, GO:0009179|purine ribonucleoside diphosphate metabolic process,	ak1|ak2|ak3|ak4|aldoaa|aldoab|aldob|aldoca|aldocb|bpgm|dhtkd1|eno1a|eno1b|eno2|eno3|eno4|gapdh|gapdhs|gck|gpia|gpib|hk1|hk2|hkdc1|nudt18|pfkla|pfklb|pfkma|pfkmb|pfkpa|pfkpb|pgam1a|pgam1b|pgam2|pgk1|pklr|pkma|pkmb|tpi1a|tpi1b|
purine ribonucleoside diphosphate metabolic process	GO:0009179	40	40	3	0.002932	0.34357			0.884	GO:0009185|ribonucleoside diphosphate metabolic process, GO:0009135|purine nucleoside diphosphate metabolic process,	ak1|ak2|ak3|ak4|aldoaa|aldoab|aldob|aldoca|aldocb|bpgm|dhtkd1|eno1a|eno1b|eno2|eno3|eno4|gapdh|gapdhs|gck|gpia|gpib|hk1|hk2|hkdc1|nudt18|pfkla|pfklb|pfkma|pfkmb|pfkpa|pfkpb|pgam1a|pgam1b|pgam2|pgk1|pklr|pkma|pkmb|tpi1a|tpi1b|
ribonucleoside diphosphate metabolic process	GO:0009185	40	40	3	0.002932	0.34357			0.884	GO:0009135|purine nucleoside diphosphate metabolic process, GO:0009179|purine ribonucleoside diphosphate metabolic process,	ak1|ak2|ak3|ak4|aldoaa|aldoab|aldob|aldoca|aldocb|bpgm|dhtkd1|eno1a|eno1b|eno2|eno3|eno4|gapdh|gapdhs|gck|gpia|gpib|hk1|hk2|hkdc1|nudt18|pfkla|pfklb|pfkma|pfkmb|pfkpa|pfkpb|pgam1a|pgam1b|pgam2|pgk1|pklr|pkma|pkmb|tpi1a|tpi1b|
negative regulation of alpha-beta T cell proliferation	GO:0046642	11	11	2	0.002684	0.343764			0.807		lgals9l1|lgals9l3|lgals9l4|lgals9l5|lgals9l6|si:ch211-261n11.7|si:ch211-261n11.8|si:dkey-23c22.5|si:dkey-23c22.9|zgc:153631|zgc:153759|
regulation of CD4-positive, alpha-beta T cell activation	GO:2000514	12	12	2	0.003205	0.346175			0.841		anxa1a|anxa1b|anxa1c|anxa1d|lgals9l1|lgals9l3|lgals9l4|lgals9l5|lgals9l6|loxl3a|loxl3b|sh3rf1|
urea transmembrane transporter activity	GO:0015204	11	11	2	0.002684	0.351949			0.415		aqp10a|aqp10b|aqp3a|aqp3b|aqp7|aqp8a.1|aqp8a.2|aqp9a|aqp9b|si:dkey-183c6.7|slc14a2|
steroid metabolic process	GO:0008202	84	84	4	0.003138	0.352755			0.897		apoa1a|apoa1b|arv1|cadm1b|cetp|ch25h|ch25hl1.1|ch25hl1.2|ch25hl2|cyb5r2|cyp11a1|cyp11a2|cyp11c1|cyp17a1|cyp17a2|cyp1b1|cyp21a2|cyp26a1|cyp26b1|cyp26c1|cyp2r1|cyp39a1|cyp46a1.1|cyp46a1.2|cyp46a1.3|cyp46a1.4|cyp51|cyp7a1|cyp7b1|dhcr24|dhcr7|ebp|ebpl|erlin1|faxdc2|fdft1|fdx1b|hmgcra|hmgcrb|hmgcs1|hsd11b2|hsd17b1|hsd17b12a|hsd17b12b|hsd17b3|hsd17b7|hsd3b1|hsd3b2|hsd3b7|insig1|insig2|lbr|lipea|lipeb|l…
regulation of alpha-beta T cell proliferation	GO:0046640	12	12	2	0.003205	0.353098			0.813		lgals9l1|lgals9l3|lgals9l4|lgals9l5|lgals9l6|sh3rf1|si:ch211-261n11.7|si:ch211-261n11.8|si:dkey-23c22.5|si:dkey-23c22.9|zgc:153631|zgc:153759|
cellular biogenic amine metabolic process	GO:0006576	42	42	3	0.003371	0.357067			0.894	GO:0044106|cellular amine metabolic process,	afmid|agmat|amd1|azin1a|azin1b|comta|comtb|dbh|gdpd1|haao|hdac10|hnmt|ido1|kmo|kynu|mao|moxd1|moxd1l|napepld|oaz1a|oaz1b|oaz2a|oaz2b|odc1|rnf180|sat1a.2|sat1b|sat2a|sat2b|si:dkey-250l23.4|sms|srm|sult1st1|sult1st2|sult1st3|tdo2a|tdo2b|th|th2|tomt|trh|tyr|
cellular amine metabolic process	GO:0044106	42	42	3	0.003371	0.357067			0.894	GO:0006576|cellular biogenic amine metabolic process,	afmid|agmat|amd1|azin1a|azin1b|comta|comtb|dbh|gdpd1|haao|hdac10|hnmt|ido1|kmo|kynu|mao|moxd1|moxd1l|napepld|oaz1a|oaz1b|oaz2a|oaz2b|odc1|rnf180|sat1a.2|sat1b|sat2a|sat2b|si:dkey-250l23.4|sms|srm|sult1st1|sult1st2|sult1st3|tdo2a|tdo2b|th|th2|tomt|trh|tyr|
amine metabolic process	GO:0009308	44	44	3	0.003849	0.371889			0.894		afmid|agmat|amd1|aoc1|aoc2|azin1a|azin1b|comta|comtb|dbh|gdpd1|haao|hdac10|hnmt|ido1|kmo|kynu|mao|moxd1|moxd1l|napepld|oaz1a|oaz1b|oaz2a|oaz2b|odc1|rnf180|sat1a.2|sat1b|sat2a|sat2b|si:dkey-250l23.4|sms|srm|sult1st1|sult1st2|sult1st3|tdo2a|tdo2b|th|th2|tomt|trh|tyr|
positive regulation of protein transport	GO:0051222	43	43	3	0.003605	0.37464			0.898	GO:1904951|positive regulation of establishment of protein localization,	ano1a|anxa13|anxa13l|cep290|cnsta|cnstb|doc2b|gck|hmgb1a|hmgb1b|lgals9l1|lgals9l3|lgals9l4|lgals9l5|lgals9l6|mcu|mff|mief1|oaz1a|oaz1b|panx1a|panx1b|panx2|panx3|rfx6|sar1ab|sar1b|scamp5a|sec16b|si:ch211-210b2.2|si:ch211-210b2.3|si:ch211-210b2.4|si:ch211-261n11.7|si:ch211-261n11.8|si:dkey-206p8.1|si:dkey-23c22.5|si:dkey-23c22.9|tcf7l2|trh|zgc:110130|zgc:153631|zgc:153759|zgc:162193|
positive regulation of establishment of protein localization	GO:1904951	43	43	3	0.003605	0.37464			0.899	GO:0051222|positive regulation of protein transport,	ano1a|anxa13|anxa13l|cep290|cnsta|cnstb|doc2b|gck|hmgb1a|hmgb1b|lgals9l1|lgals9l3|lgals9l4|lgals9l5|lgals9l6|mcu|mff|mief1|oaz1a|oaz1b|panx1a|panx1b|panx2|panx3|rfx6|sar1ab|sar1b|scamp5a|sec16b|si:ch211-210b2.2|si:ch211-210b2.3|si:ch211-210b2.4|si:ch211-261n11.7|si:ch211-261n11.8|si:dkey-206p8.1|si:dkey-23c22.5|si:dkey-23c22.9|tcf7l2|trh|zgc:110130|zgc:153631|zgc:153759|zgc:162193|
nucleoside diphosphate phosphorylation	GO:0006165	44	44	3	0.003849	0.37853			0.892		aldoaa|aldoab|aldob|aldoca|aldocb|bpgm|dhtkd1|eno1a|eno1b|eno2|eno3|eno4|gapdh|gapdhs|gck|gpia|gpib|hk1|hk2|hkdc1|nme2a|nme2b.1|nme2b.2|nme3|nme4|nme5|nme6|nme7|nme8|pfkla|pfklb|pfkma|pfkmb|pfkpa|pfkpb|pgam1a|pgam1b|pgam2|pgk1|pklr|pkma|pkmb|tpi1a|tpi1b|
protein-glutamine gamma-glutamyltransferase activity	GO:0003810	13	13	2	0.00377	0.384573			0.0739		f13a1a.1|f13a1b|si:ch1073-138d10.2|tgm1|tgm1l1|tgm1l2|tgm1l3|tgm1l4|tgm2a|tgm2b|tgm2l|tgm5l|tgm8|
monooxygenase activity	GO:0004497	145	144	5	0.003842	0.384791			0.916		agmo|alox5a|bco1|cadm1b|ch25h|ch25hl1.1|ch25hl1.2|ch25hl2|cmah|coq6|coq7|cyp11a1|cyp11a2|cyp11c1|cyp17a1|cyp17a2|cyp19a1a|cyp19a1b|cyp1a|cyp1b1|cyp1c1|cyp1c2|cyp1d1|cyp21a2|cyp24a1|cyp26a1|cyp26b1|cyp26c1|cyp27a1.2|cyp27a1.4|cyp27a7|cyp27b1|cyp2aa1|cyp2aa11|cyp2aa12|cyp2aa2|cyp2aa3|cyp2aa4|cyp2aa6|cyp2aa7|cyp2aa8|cyp2aa9|cyp2ad2|cyp2ad3|cyp2ad6|cyp2ae1|cyp2j20|cyp2k16|cyp2k17|cyp2k18|cyp2k19|cyp2…
peptide cross-linking	GO:0018149	14	14	2	0.004378	0.388942			0.104		f13a1a.1|f13a1b|ndnf|si:ch1073-138d10.2|tgm1|tgm1l1|tgm1l2|tgm1l3|tgm1l4|tgm2a|tgm2b|tgm2l|tgm5l|tgm8|
nucleotide phosphorylation	GO:0046939	45	45	3	0.004102	0.389542			0.894		aldoaa|aldoab|aldob|aldoca|aldocb|bpgm|dhtkd1|eno1a|eno1b|eno2|eno3|eno4|gapdh|gapdhs|gck|gpia|gpib|hk1|hk2|hkdc1|nme2a|nme2b.1|nme2b.2|nme3|nme4|nme5|nme6|nme7|nme8|pfkla|pfklb|pfkma|pfkmb|pfkpa|pfkpb|pgam1a|pgam1b|pgam2|pgk1|pklr|pkma|pkmb|pnkp|tpi1a|tpi1b|
exopeptidase activity	GO:0008238	92	91	4	0.004182	0.390416			0.785		ace|ace2|aebp1|agbl2|agbl5|agtpbp1|anpepa|anpepb|aopep|asrgl1|cndp2|cpa1|cpa2|cpa4|cpa5|cpa6|cpb1|cpb2|cpda|cpdb|cpe|cpm|cpn1|cpo|cpvl|cpxm1a|cpxm1b|cpz|ctsa|dnpep|dpep1|dpep2|dpp3|dpp7|enpep|erap1a|erap1b|erap2|ggh|ggt1a|ggt1b|ggt1l2.1|ggt1l2.2|ggt5a|hpn|lap3|lnpep|metap1|metap1d|metap2a|metap2b|mindy2|mindy3|naalad2|npepl1|npepps|pepd|pgpep1|pgpep1l|pm20d1.2|prcp|prep|prepl|prss16|rnpep|rnpepl1…
cardioblast migration	GO:0003260	14	14	2	0.004378	0.395318			0.697	GO:0060975|cardioblast migration to the midline involved in heart field formation,	gata4|gata5|gata6|gna13a|gna13b|mir218a-1|pdgfaa|pdgfra|robo1|slit2|snai1b|sox32|tdgf1|vegfaa|
cardioblast migration to the midline involved in heart field formation	GO:0060975	14	14	2	0.004378	0.395318			0.697	GO:0003260|cardioblast migration,	gata4|gata5|gata6|gna13a|gna13b|mir218a-1|pdgfaa|pdgfra|robo1|slit2|snai1b|sox32|tdgf1|vegfaa|
ceramide metabolic process	GO:0006672	46	46	3	0.004365	0.400729			0.864		acer1|acer2|acer3|aldh5a1|asah2|b4galt5|cers1|cers2a|cers2b|cers3b|cers4a|cers5|cers6|degs1|degs2|galca|galcb|gba2|gla|gm2a|naga|neu1|neu3.1|neu3.2|neu3.3|neu3.4|neu3.5|neu4|ormdl1|ormdl2|ormdl3|sgms1|sgms2a|sgms2b|smpd1|smpd2a|smpd4|sptssb|st6galnac3|st6galnac4|st6galnac5a|st6galnac5b|st6galnac6|ugcg|zgc:162183|zgc:91976|
pyruvate metabolic process	GO:0006090	47	47	3	0.004639	0.405545			0.896		agxtb|aldoaa|aldoab|aldob|aldoca|aldocb|bpgm|dhtkd1|dlat|eno1a|eno1b|eno2|eno3|eno4|gapdh|gapdhs|gck|gpia|gpib|hk1|hk2|hkdc1|me1|me2|me3|pck1|pck2|pcxa|pcxb|pdha1a|pdha1b|pdhb|pfkla|pfklb|pfkma|pfkmb|pfkpa|pfkpb|pgam1a|pgam1b|pgam2|pgk1|pklr|pkma|pkmb|tpi1a|tpi1b|
ceramide catabolic process	GO:0046514	15	15	2	0.005028	0.413341			0.74		acer1|asah2|galca|galcb|gba2|gla|gm2a|naga|neu1|neu3.1|neu3.2|neu3.3|neu3.4|neu3.5|neu4|
serine family amino acid catabolic process	GO:0009071	15	15	2	0.005028	0.419604			0.773		amt|cdo1|dao.1|dao.2|dao.3|gcsha|gcshb|gldc|sdsl|shmt1|shmt2|si:ch73-263o4.3|si:ch73-263o4.4|thnsl2|zgc:162816|
catecholamine metabolic process	GO:0006584	15	15	2	0.005028	0.426059			0.73	GO:0009712|catechol-containing compound metabolic process,	comta|comtb|dbh|mao|moxd1|moxd1l|rnf180|si:dkey-250l23.4|sult1st1|sult1st2|sult1st3|th|th2|tomt|tyr|
catechol-containing compound metabolic process	GO:0009712	15	15	2	0.005028	0.426059			0.73	GO:0006584|catecholamine metabolic process,	comta|comtb|dbh|mao|moxd1|moxd1l|rnf180|si:dkey-250l23.4|sult1st1|sult1st2|sult1st3|th|th2|tomt|tyr|
water transmembrane transporter activity	GO:0005372	15	15	2	0.005028	0.432716			0.491		aqp10a|aqp10b|aqp1a.1|aqp1a.2|aqp3a|aqp3b|aqp4|aqp7|aqp8a.1|aqp8a.2|aqp8b|aqp9a|aqp9b|mipa|mipb|
positive regulation of protein localization	GO:1903829	51	51	3	0.005834	0.459076			0.904		ano1a|anxa13|anxa13l|cep290|cnsta|cnstb|doc2b|entr1|gas8|gck|hmgb1a|hmgb1b|lgals9l1|lgals9l3|lgals9l4|lgals9l5|lgals9l6|mcu|meak7|mesd|mff|mief1|nipbla|nipblb|oaz1a|oaz1b|panx1a|panx1b|panx2|panx3|rfx6|sar1ab|sar1b|scamp5a|sec16b|si:ch211-210b2.2|si:ch211-210b2.3|si:ch211-210b2.4|si:ch211-261n11.7|si:ch211-261n11.8|si:dkey-206p8.1|si:dkey-23c22.5|si:dkey-23c22.9|stac|stac3|tcf7l2|trh|zgc:110130|z…
regulation of protein secretion	GO:0050708	51	51	3	0.005834	0.465729			0.901		ano1a|anxa1a|anxa1b|anxa1c|anxa1d|arfip1|cptp|doc2b|gck|gip|hmgb1a|hmgb1b|hmgn3|hnf4a|ica1|lgals9l1|lgals9l3|lgals9l4|lgals9l5|lgals9l6|lgr4|mcu|nkx6.1|panx1a|panx1b|panx2|panx3|ppp1r11|rfx3|rfx6|rhbdf1a|rhbdf1b|scamp5a|si:ch211-261n11.7|si:ch211-261n11.8|si:dkey-23c22.5|si:dkey-23c22.9|syt9b|tcf7l2|tlr1|tlr2|tlr5a|tlr5b|tlr8a|tlr8b|tlr9|tnfrsf21|trh|uqcc2|zgc:153631|zgc:153759|
hydrolase activity, hydrolyzing O-glycosyl compounds	GO:0004553	103	101	4	0.006046	0.469042			0.937		acer1|acer3|adprhl2|agla|aglb|amy2a|b3gat1b|cemip2|chia.1|chia.2|chia.3|chia.4|chia.5|chia.6|ctbs|edem1|edem2|edem3|engase|fuca1.1|fuca1.2|fuca2|gaa|galca|galcb|ganab|ganc|gba|gba2|gba3|gbe1a|gbe1b|gla|glb1|glb1l|gne|gusb|hexa|hexb|hexdc|hyal1|hyal2a|hyal2b|hyal3|hyal4|hyal6|idua|kl|klb|lct|lctla|lctlb|lygl1|lygl2|lyz|man1a1|man1a2|man1b1a|man1b1b|man2a1|man2a2|man2b1|man2b2|man2c1|manba|manea|mo…
nucleoside diphosphate metabolic process	GO:0009132	51	51	3	0.005834	0.472578			0.902		ak1|ak2|ak3|ak4|aldoaa|aldoab|aldob|aldoca|aldocb|bpgm|cmpk2|dhtkd1|dtymk|eno1a|eno1b|eno2|eno3|eno4|gapdh|gapdhs|gck|gpia|gpib|hk1|hk2|hkdc1|nme2a|nme2b.1|nme2b.2|nme3|nme4|nme5|nme6|nme7|nme8|nudt18|pfkla|pfklb|pfkma|pfkmb|pfkpa|pfkpb|pgam1a|pgam1b|pgam2|pgk1|pklr|pkma|pkmb|tpi1a|tpi1b|
cell migration involved in heart formation	GO:0060974	17	17	2	0.006451	0.4802			0.753		atp1a1a.1|cemip2|gata4|gata5|gata6|glrx2|gna13a|gna13b|mir218a-1|pdgfaa|pdgfra|robo1|slit2|snai1b|sox32|tdgf1|vegfaa|
negative regulation of alpha-beta T cell activation	GO:0046636	17	17	2	0.006451	0.486778			0.881		anxa1a|anxa1b|anxa1c|anxa1d|lgals9l1|lgals9l3|lgals9l4|lgals9l5|lgals9l6|loxl3a|loxl3b|si:ch211-261n11.7|si:ch211-261n11.8|si:dkey-23c22.5|si:dkey-23c22.9|zgc:153631|zgc:153759|
carboxylic acid metabolic process	GO:0019752	465	464	9	0.006447	0.493177			0.997		aacs|aars1|aars2|aarsd1|aasdh|aasdhppt|aass|abat|abcd1|acaa1|acaa2|acaca|acacb|acadl|acadm|acads|acat1|acat2|aclya|aclyb|aco1|acot14|acot15|acot16|acot17|acot18|acot19|acot20|acot21|acot22|acot7|acot8|acox1|acox3|acoxl|acsf2|acsm3|acss1|acss2|acss2l|acy1|adi1|afmid|agmat|agxta|agxtb|aldh18a1|aldh1a2|aldh1l1|aldh1l2|aldh4a1|aldh5a1|aldh6a1|aldh8a1|aldoaa|aldoab|aldob|aldoca|aldocb|alox5a|alox5ap|a…
regulation of peptide secretion	GO:0002791	55	54	3	0.006841	0.502421			0.903		ano1a|anxa1a|anxa1b|anxa1c|anxa1d|arfip1|cptp|crhbp|doc2b|gck|ghrh|gip|hmgb1a|hmgb1b|hmgn3|hnf4a|ica1|lgals9l1|lgals9l3|lgals9l4|lgals9l5|lgals9l6|lgr4|mcu|nkx6.1|panx1a|panx1b|panx2|panx3|ppp1r11|rfx3|rfx6|rhbdf1a|rhbdf1b|scamp5a|si:ch211-261n11.7|si:ch211-261n11.8|si:dkey-23c22.5|si:dkey-23c22.9|si:dkeyp-67f1.2|syt9b|tcf7l2|tlr1|tlr2|tlr5a|tlr5b|tlr8a|tlr8b|tlr9|tnfrsf21|trh|uqcc2|zgc:153631|zg…
regulation of alpha-beta T cell activation	GO:0046634	18	18	2	0.007224	0.503665			0.881		anxa1a|anxa1b|anxa1c|anxa1d|lgals9l1|lgals9l3|lgals9l4|lgals9l5|lgals9l6|loxl3a|loxl3b|sh3rf1|si:ch211-261n11.7|si:ch211-261n11.8|si:dkey-23c22.5|si:dkey-23c22.9|zgc:153631|zgc:153759|
organophosphate metabolic process	GO:0019637	558	556	10	0.006987	0.506401			0.99		abhd12|aclya|aclyb|acot11a|acot11b|acot14|acot15|acot16|acot17|acot18|acot19|acot20|acot21|acot22|acot7|acot8|acot9.1|acot9.2|acsm3|acss1|acss2|acss2l|ada|adal|adcy1a|adcy1b|adcy2a|adcy2b|adcy3a|adcy3b|adcy5|adcy6a|adcy6b|adcy7|adcy8|adcy9|adsl|adss1|adss2|adssl|afmid|agpat2|agpat5|agpat9l|ak1|ak2|ak3|ak4|ak8|aldoaa|aldoab|aldob|aldoca|aldocb|ampd1|ampd2a|ampd2b|ampd3a|ampd3b|aprt|aspdh|atic|atp5…
oxidoreductase activity, acting on the CH-NH2 group of donors, oxygen as acceptor	GO:0016641	18	18	2	0.007224	0.510122			0.703		aoc1|aoc2|dao.1|dao.2|dao.3|loxa|loxl1|loxl2a|loxl2b|loxl3a|loxl3b|loxl4|loxl5a|loxl5b|mao|pnpo|si:dkey-40g16.6|zgc:172341|
sterol metabolic process	GO:0016125	55	55	3	0.007198	0.514916			0.865		apoa1a|apoa1b|arv1|cadm1b|cetp|ch25h|ch25hl1.1|ch25hl1.2|ch25hl2|cyb5r2|cyp11a1|cyp11a2|cyp11c1|cyp26a1|cyp26b1|cyp26c1|cyp46a1.1|cyp46a1.2|cyp46a1.3|cyp46a1.4|cyp51|cyp7a1|dhcr7|ebp|ebpl|erlin1|faxdc2|fdft1|hmgcra|hmgcrb|hmgcs1|hsd17b7|insig1|insig2|lbr|lipea|lipeb|lss|msmo1|mvda|mvk|npc2|nsdhl|pmvk|sc5d|si:ch1073-429i10.1|soat1|soat2|sqlea|sqleb|srebf2|star|tm7sf2|zgc:123299|zgc:194242|
solute:cation symporter activity	GO:0015294	108	108	4	0.007636	0.519259			0.984		mfsd2aa|mfsd2ab|si:cabz01090193.1|si:cabz01102082.1|si:ch211-117c9.5|si:ch211-132b12.1|si:ch211-132b12.2|si:ch211-132b12.3|si:ch211-132b12.4|si:ch211-132b12.6|si:ch211-190o6.3|si:ch211-225b11.1|si:ch211-283g2.1|si:dkey-126h10.1|si:dkey-229d2.4|si:dkeyp-9d4.5|slc10a1|slc10a2|slc10a4|slc12a1|slc12a10.1|slc12a10.2|slc12a10.3|slc12a2|slc12a3|slc12a4|slc12a5b|slc12a7a|slc12a7b|slc12a8|slc13a1|slc13a3|…
xenobiotic metabolic process	GO:0006805	57	56	3	0.007566	0.520941			0.398		acaa1|ahr1a|ahr1b|ahr2|ahrra|ahrrb|as3mt|cdo1|csad|cyp1b1|cyp2aa1|cyp2aa11|cyp2aa12|cyp2aa2|cyp2aa3|cyp2aa4|cyp2aa7|cyp2aa8|cyp2aa9|cyp2ad2|cyp2ad3|cyp2ad6|cyp2ae1|cyp2j20|cyp2k16|cyp2k17|cyp2k18|cyp2k19|cyp2k20|cyp2k21|cyp2k22|cyp2k31|cyp2k6|cyp2k8|cyp2n13|cyp2p10|cyp2p6|cyp2p7|cyp2p8|cyp2p9|cyp2r1|cyp2u1|cyp2v1|cyp2x10.2|cyp2x12|cyp2x6|cyp2x7|cyp2x8|cyp2x9|cyp2y3|si:zfos-411a11.2|sult1st1|sult1…
oxoacid metabolic process	GO:0043436	482	481	9	0.008066	0.52891			0.996		aacs|aars1|aars2|aarsd1|aasdh|aasdhppt|aass|abat|abcd1|acaa1|acaa2|acaca|acacb|acadl|acadm|acads|acat1|acat2|aclya|aclyb|aco1|acot14|acot15|acot16|acot17|acot18|acot19|acot20|acot21|acot22|acot7|acot8|acox1|acox3|acoxl|acsf2|acsm3|acss1|acss2|acss2l|acy1|adi1|afmid|agmat|agxta|agxtb|aldh18a1|aldh1a2|aldh1l1|aldh1l2|aldh4a1|aldh5a1|aldh6a1|aldh8a1|aldoaa|aldoab|aldob|aldoca|aldocb|alox5a|alox5ap|a…
metalloaminopeptidase activity	GO:0070006	19	19	2	0.008036	0.533284			0.267		anpepa|anpepb|aopep|dnpep|enpep|erap1a|erap1b|erap2|lnpep|metap1|metap1d|metap2a|metap2b|npepps|rnpepl1|trhde.1|trhde.2|xpnpep1|xpnpep2|
negative regulation of cytokine production	GO:0001818	19	19	2	0.008036	0.539787			0.868		anxa1a|anxa1b|anxa1c|anxa1d|cptp|gpatch3|hsp90ab1|irak3|lgals9l1|lgals9l3|lgals9l4|lgals9l5|lgals9l6|lgr4|pias4a|ppp1r11|sars1|tnfrsf21|zgc:194281|
acyltransferase activity	GO:0016746	249	248	6	0.009085	0.549914			0.949		aanat1|aanat2|acaa1|acaa2|acat1|acat2|aclya|aclyb|acsm3|agpat2|agpat3|agpat4|agpat5|agpat9l|alas1|alas2|aldh7a1|atat1|atf2|casd1|ccdc57|cers1|cers2a|cers2b|cers3b|cers4a|cers5|cers6|chata|chatb|cpt1aa|cpt1ab|cpt1b|cpt1cb|cpt2|crata|cratb|crebbpa|crebbpb|crot|cs|dbt|dgat1a|dgat1b|dgat2|dlat|dlst|dpf1|dpf2|dpf2l|dpf3|elovl1a|elovl1b|elovl2|elovl4a|elovl4b|elovl5|elovl6|elovl6l|elovl7a|elovl7b|elovl…
actin filament binding	GO:0051015	179	177	5	0.009054	0.554085			0.921		ablim1a|ablim1b|ablim2|ablim3|actn1|actn3a|actr2a|actr2b|actr3|actr3b|add1|add2|add3a|add3b|aif1l|alpk3a|anxa6|arpc1a|arpc1b|arpc2|arpc3|arpc5a|arpc5b|arpc5la|arpc5lb|avil|capga|capgb|capza1a|capza1b|capzb|coro1a|coro1b|coro1ca|coro1cb|coro2a|coro2ba|coro2bb|coro6|coro7|cotl1|ctnna1|ctnna2|ctnnal1|cttn|cyfip1|dbn1|dbnla|dbnlb|dmtn|espn|espnla|espnlb|flii|frg1|fscn1a|fscn1b|fscn2a|fscn2b|gsna|gsnb…
pancreas regeneration	GO:1990798	20	20	2	0.008887	0.556258			0.541		adamts9|alms1|c2cd4a|camk1da|cdkal1|fhl1b|fitm2|gck|gckr|glis3|hnf1ba|hnf4a|ide|klhl42|notch2|pax4|pepd|srebf1|thada|wfs1b|
organic anion transmembrane transporter activity	GO:0008514	178	177	5	0.009054	0.560311			0.957		abcb11a|abcb11b|abcc2|abcc5|cftr|ctns|mfsd2aa|mfsd2ab|mpc1|mpc2|si:ch1073-100f3.2|si:ch211-117c9.2|si:ch211-117c9.5|si:ch211-132b12.1|si:ch211-132b12.2|si:ch211-132b12.3|si:ch211-132b12.4|si:ch211-132b12.6|si:ch211-234h8.7|si:ch73-196l6.5|si:dkey-126h10.1|si:dkey-246g23.4|si:dkey-251i10.1|si:dkeyp-120h9.1|slc10a1|slc10a2|slc10a4|slc13a1|slc13a3|slc13a4|slc13a5a|slc13a5b|slc15a1b|slc16a10|slc16a12…
thymus development	GO:0048538	20	20	2	0.008887	0.562651			0.701		ccl25a|cdca7a|chd7|ext2|extl3|fam49a|foxn1|gata5|hoxa3a|il7r|mcm2|med24|ndrg1b|nrp1a|rag2|sart3|sema3d|tbl3|tbx1|wdr55|
phospholipid catabolic process	GO:0009395	20	20	2	0.008887	0.569194			0.652		abhd12|enpp2|enpp7.1|enpp7.2|gdpd1|gdpd3a|gdpd3b|gpcpd1|pla2g4aa|pla2g4ab|pla2g4f.1|pla2g4f.2|plcg1|plcg2|si:ch73-55i23.1|smpd1|smpd4|smpdl3a|smpdl3b|zgc:101699|
negative regulation of mononuclear cell proliferation	GO:0032945	21	21	2	0.009777	0.572878			0.867	GO:0042130|negative regulation of T cell proliferation, GO:0050672|negative regulation of lymphocyte proliferation, GO:0070664|negative regulation of leukocyte proliferation,	hhla2a.1|hhla2a.2|hhla2b.1|hhla2b.2|lgals17|lgals9l1|lgals9l3|lgals9l4|lgals9l5|lgals9l6|si:ch211-241b2.5|si:ch211-261n11.7|si:ch211-261n11.8|si:dkey-15j16.3|si:dkey-15j16.6|si:dkey-22i16.9|si:dkey-23c22.5|si:dkey-23c22.9|tnfrsf21|zgc:153631|zgc:153759|
negative regulation of T cell proliferation	GO:0042130	21	21	2	0.009777	0.572878			0.867	GO:0050672|negative regulation of lymphocyte proliferation, GO:0070664|negative regulation of leukocyte proliferation, GO:0032945|negative regulation of mononuclear cell proliferation,	hhla2a.1|hhla2a.2|hhla2b.1|hhla2b.2|lgals17|lgals9l1|lgals9l3|lgals9l4|lgals9l5|lgals9l6|si:ch211-241b2.5|si:ch211-261n11.7|si:ch211-261n11.8|si:dkey-15j16.3|si:dkey-15j16.6|si:dkey-22i16.9|si:dkey-23c22.5|si:dkey-23c22.9|tnfrsf21|zgc:153631|zgc:153759|
negative regulation of lymphocyte proliferation	GO:0050672	21	21	2	0.009777	0.572878			0.867	GO:0042130|negative regulation of T cell proliferation, GO:0070664|negative regulation of leukocyte proliferation, GO:0032945|negative regulation of mononuclear cell proliferation,	hhla2a.1|hhla2a.2|hhla2b.1|hhla2b.2|lgals17|lgals9l1|lgals9l3|lgals9l4|lgals9l5|lgals9l6|si:ch211-241b2.5|si:ch211-261n11.7|si:ch211-261n11.8|si:dkey-15j16.3|si:dkey-15j16.6|si:dkey-22i16.9|si:dkey-23c22.5|si:dkey-23c22.9|tnfrsf21|zgc:153631|zgc:153759|
negative regulation of leukocyte proliferation	GO:0070664	21	21	2	0.009777	0.572878			0.866	GO:0042130|negative regulation of T cell proliferation, GO:0050672|negative regulation of lymphocyte proliferation, GO:0032945|negative regulation of mononuclear cell proliferation,	hhla2a.1|hhla2a.2|hhla2b.1|hhla2b.2|lgals17|lgals9l1|lgals9l3|lgals9l4|lgals9l5|lgals9l6|si:ch211-241b2.5|si:ch211-261n11.7|si:ch211-261n11.8|si:dkey-15j16.3|si:dkey-15j16.6|si:dkey-22i16.9|si:dkey-23c22.5|si:dkey-23c22.9|tnfrsf21|zgc:153631|zgc:153759|
type B pancreatic cell development	GO:0003323	20	20	2	0.008887	0.57589			0.667		ankrd55|bhmt|c2cd4a|cdkal1|dhps|fitm2|gcga|gck|glis3|hnf1a|hnf1ba|hnf4a|ide|isl1|kcnj11|lepr|slc30a8|srebf1|thada|wfs1b|
cranial nerve development	GO:0021545	21	21	2	0.009777	0.579038			0.839		cdh4|dlx3b|dlx4b|gli1|gmds|hoxb1a|kif1b|lhx2b|mib1|nes|neurog1|rb1|rtn4a|rtn4b|six3a|six3b|tbx5a|tbx5b|tnc|vax1|vax2|
cell migration to the midline involved in heart development	GO:0003318	21	21	2	0.009777	0.585332			0.785		cemip2|ednrab|fn1a|gata4|gata5|gata6|gna13a|gna13b|hspb7|mir218a-1|pdgfaa|pdgfra|robo1|s1pr2|slit2|snai1b|sox32|sphk2|spns2|tdgf1|vegfaa|
animal organ regeneration	GO:0031100	22	22	2	0.0107042	0.595545			0.611		adamts9|alms1|c2cd4a|camk1da|cdkal1|fhl1b|fitm2|gck|gckr|glis3|hnf1ba|hnf4a|ide|klhl42|notch2|pax4|pepd|srebf1|thada|top2a|uhrf1|wfs1b|
iron ion binding	GO:0005506	186	183	5	0.0103575	0.600519			0.924		abce1|acp5a|acp5b|adi1|agmo|alkbh2|alox12|alox5a|alox5b.1|alox5b.2|alox5b.3|aox5|aox6|bbox1|bco1|cdo1|ch25h|ch25hl1.1|ch25hl1.2|ch25hl2|ch25hl3|cygb1|cygb2|cyp11a1|cyp11a2|cyp11c1|cyp17a1|cyp17a2|cyp19a1a|cyp19a1b|cyp1a|cyp1b1|cyp1c1|cyp1c2|cyp1d1|cyp20a1|cyp21a2|cyp24a1|cyp26a1|cyp26b1|cyp26c1|cyp27a1.2|cyp27a1.4|cyp27a7|cyp27b1|cyp2aa1|cyp2aa11|cyp2aa12|cyp2aa2|cyp2aa3|cyp2aa4|cyp2aa6|cyp2aa7|c…
oxidoreductase activity, acting on the CH-NH2 group of donors	GO:0016638	22	22	2	0.0107042	0.601622			0.732		aoc1|aoc2|aspdh|dao.1|dao.2|dao.3|gldc|glud1a|glud1b|loxa|loxl1|loxl2a|loxl2b|loxl3a|loxl3b|loxl4|loxl5a|loxl5b|mao|pnpo|si:dkey-40g16.6|zgc:172341|
oligosaccharide metabolic process	GO:0009311	22	22	2	0.0107042	0.607824			0.696		b3galt1a|b3galt2|fbp1a|fbp1b|fbp2|gla|man2c1|mgat2|mogs|mpdu1a|mpdu1b|naga|neu1|neu3.1|neu3.2|neu3.3|neu3.4|neu3.5|neu4|treh|zgc:194330|zgc:194551|
glandular epithelial cell development	GO:0002068	22	22	2	0.0107042	0.614156			0.681		ankrd55|arxa|bhmt|c2cd4a|cdkal1|dhps|fitm2|gcga|gck|glis3|hnf1a|hnf1ba|hnf4a|ide|isl1|kcnj11|lepr|myt1b|slc30a8|srebf1|thada|wfs1b|
small molecule catabolic process	GO:0044282	188	187	5	0.0112949	0.615965			1		abat|abcd1|acaa1|acaa2|acadl|acadm|acads|acat1|acat2|acot8|acox1|acox3|acoxl|ada|ada2a|ada2b|adal|adh5|adh8a|adh8b|afmid|aldh1l1|aldh1l2|aldh4a1|aldh5a1|aldh6a1|aldh8a1|amdhd2|amt|arg1|arg2|asrgl1|auh|bckdha|bckdhb|blmh|cadm1b|cdaa|cdab|cdo1|cemip2|cpt2|crabp1a|crabp1b|cyp26a1|cyp26b1|cyp46a1.1|cyp46a1.2|cyp46a1.3|cyp46a1.4|cyp7a1|dao.1|dao.2|dao.3|ddah2|dpydb|echdc2|echs1|eci1|ehhadh|enosf1|esd|…
hydrolase activity, acting on glycosyl bonds	GO:0016798	124	121	4	0.0112718	0.620849			0.94		acer1|acer3|adprh|adprhl1|adprhl2|agla|aglb|amy2a|b3gat1b|cemip2|chia.1|chia.2|chia.3|chia.4|chia.5|chia.6|ctbs|dnph1|edem1|edem2|edem3|engase|fuca1.1|fuca1.2|fuca2|gaa|galca|galcb|ganab|ganc|gba|gba2|gba3|gbe1a|gbe1b|gla|glb1|glb1l|gne|gusb|hexa|hexb|hexdc|hpse|hpse2|hyal1|hyal2a|hyal2b|hyal3|hyal4|hyal6|idua|kl|klb|lct|lctla|lctlb|lygl1|lygl2|lyz|man1a1|man1a2|man1b1a|man1b1b|man2a1|man2a2|man2…
purine-containing compound catabolic process	GO:0072523	24	24	2	0.0126704	0.677559			0.876		ada|ada2a|ada2b|adal|aox5|aox6|gda|mlycd|nt5e|nudt15|nudt18|nudt3a|nudt3b|nudt4a|nudt4b|nudt7|pde9a|samhd1|si:dkey-219c10.4|uox|urad|uraha|xdh|zgc:103559|
response to yeast	GO:0001878	24	24	2	0.0126704	0.684202			0.679		atp6v0ca|ccny|cebpb|cyb5r2|cyp51|dgat1b|hip1|hspa5|kmo|limk1a|mcm4|mogat2|nap1l1|nsdhl|orc1|pank1a|ppp6c|psmd14|sc5d|slc15a2|src|traf3|xpo1b|zgc:77112|
nerve development	GO:0021675	25	25	2	0.013708	0.699107			0.856		bdnf|cdh4|dlx3b|dlx4b|gli1|gmds|hoxb1a|kif1b|lhx2b|mib1|nes|neurog1|ngfa|ngfb|ntf3|rb1|rtn4a|rtn4b|six3a|six3b|tbx5a|tbx5b|tnc|vax1|vax2|
ATP metabolic process	GO:0046034	69	69	3	0.0133676	0.701228			0.902		ak1|ak2|ak4|aldoaa|aldoab|aldob|aldoca|aldocb|atp5f1b|atp5f1c|atp5f1d|atp5f1e|atp5fa1|atp5l|atp5mc1|atp5mc3a|atp5mc3b|atp5mea|atp5meb|atp5pb|atp5pd|atp5pf|atp5po|atp6v1aa|atp6v1ab|atp6v1b2|atp6v1ba|bpgm|cox5b2|cyc1|dhtkd1|dlst|eno1a|eno1b|eno2|eno3|eno4|enpp1|gapdh|gapdhs|gck|gpia|gpib|hk1|hk2|hkdc1|pargl|pfkla|pfklb|pfkma|pfkmb|pfkpa|pfkpb|pgam1a|pgam1b|pgam2|pgk1|pklr|pkma|pkmb|si:ch211-140m22.…
organic acid transmembrane transporter activity	GO:0005342	128	127	4	0.013269	0.702748			0.955	GO:0046943|carboxylic acid transmembrane transporter activity,	abcb11a|abcb11b|ctns|mpc1|mpc2|si:ch1073-100f3.2|si:ch211-117c9.2|si:ch211-117c9.5|si:ch211-132b12.1|si:ch211-132b12.2|si:ch211-132b12.3|si:ch211-132b12.4|si:ch211-132b12.6|si:ch211-234h8.7|si:dkey-126h10.1|si:dkey-246g23.4|si:dkeyp-120h9.1|slc10a1|slc10a2|slc10a4|slc13a1|slc13a3|slc13a4|slc13a5a|slc13a5b|slc15a1b|slc16a10|slc16a12a|slc16a12b|slc16a1a|slc16a1b|slc16a3|slc16a4|slc16a5a|slc16a5b|sl…
carboxylic acid transmembrane transporter activity	GO:0046943	128	127	4	0.013269	0.702748			0.955	GO:0005342|organic acid transmembrane transporter activity,	abcb11a|abcb11b|ctns|mpc1|mpc2|si:ch1073-100f3.2|si:ch211-117c9.2|si:ch211-117c9.5|si:ch211-132b12.1|si:ch211-132b12.2|si:ch211-132b12.3|si:ch211-132b12.4|si:ch211-132b12.6|si:ch211-234h8.7|si:dkey-126h10.1|si:dkey-246g23.4|si:dkeyp-120h9.1|slc10a1|slc10a2|slc10a4|slc13a1|slc13a3|slc13a4|slc13a5a|slc13a5b|slc15a1b|slc16a10|slc16a12a|slc16a12b|slc16a1a|slc16a1b|slc16a3|slc16a4|slc16a5a|slc16a5b|sl…
carbohydrate kinase activity	GO:0019200	25	25	2	0.013708	0.70564			0.795		galk1|galk2|gck|gne|hk1|hk2|hkdc1|khk|nagk|pfkfb1|pfkfb2a|pfkfb2b|pfkfb3|pfkfb4a|pfkfb4b|pfkla|pfklb|pfkma|pfkmb|pfkpa|pfkpb|pomk|rbks|si:dkey-96f10.1|xylb|
phenol-containing compound metabolic process	GO:0018958	25	25	2	0.013708	0.712297			0.844		cga|comta|comtb|dbh|dct|dio1|dio2|fah|mao|moxd1|moxd1l|oca2|rnf180|si:dkey-250l23.4|sult1st1|sult1st2|sult1st3|th|th2|tomt|tph1a|tph1b|tph2|trpm7|tyr|
[truncated: 6,243 more rows]

## Sheet: upBequalC
Name	ID	NumProbes	NumGenes	RawScore	Pval	CorrectedPvalue	MFPvalue	CorrectedMFPvalue	Multifunctionality	Same as	GeneMembers
peptide metabolic process	GO:0006518	348	346	28	3.029e-13	5.561e-10	3.746e-10	6.878e-07	0.919
peptide biosynthetic process	GO:0043043	271	270	25	2.906e-13	8.004e-10	9.714e-11	2.675e-07	0.916
[truncated: 6,365 more rows]

## Sheet: SigGo_Amigo
		GO ID	GO Term
[truncated: 22 more rows]
