# Supplementary material for: Omics and imaging combinatorial approach reveals butyrate-induced inflammatory effects in the zebrafish gut
Source: Anim Microbiome. 2023 Mar 3;5:15. doi: 10.1186/s42523-023-00230-2 (PMC9985269; doi:10.1186/s42523-023-00230-2)
Supplement: Supplementary file 9 — Additional file 9: Gene expression of transcripts from zebrafish gut fed either a control, butyrate- or saponin-supplemented diets at 54 and 69 dpf. [file 42523_2023_230_MOESM9_ESM.zip › Supplementary folder 1/gmt.gmt]

Name	Description	GeneMembers
GO:2001251	negative regulation of chromosome organization	acd	aurkb	bub1	bub1ba	bub1bb	bub3	hnrnpua	hnrnpub	ik	mad1l1	mad2l1	mcm2	pttg1	spdl1	ten1	terf1	terfa	tpra	tprb	ttk	znf207a	znf207b	zw10
GO:2000243	positive regulation of reproductive process	apela	cdc25b	cdc25d	lhfpl2a	pde3a	prdm9	ptbp1a	si:ch211-67f13.7	smad2	tacr1a	tacr1b	tacr2	tacr3a	tacr3l	vip	zar1	zp3.2	zp3a.1	zp3a.2	zp3b	zp3c	zp3d.1	zp3d.2	zp3e	zp3f.1	zp3f.2	zpcx
GO:2000241	regulation of reproductive process	apela	bmp15	cdc25b	cdc25d	ddx4	fbxo43	fbxo5	gper1	hormad1	lhfpl2a	mettl3	mos	nanog	nr0b1	or114-1	pde3a	pgrmc1	prdm9	ptbp1a	si:ch211-67f13.7	smad2	tacr1a	tacr1b	tacr2	tacr3a	tacr3l	trip13	ttk	vip	wee2	ythdf2	zar1	zp3.2	zp3a.1	zp3a.2	zp3b	zp3c	zp3d.1	zp3d.2	zp3e	zp3f.1	zp3f.2	zpcx
GO:2000113	negative regulation of cellular macromolecule biosynthetic process	acd	ago2	ago3b	ago4	caprin2	cnot1	cnot10	cnot2	cnot3a	cnot3b	cnot7	cnot8	cpeb1a	cpeb1b	cpeb3	cpeb4a	dis3l2	eif4ebp1	eif4ebp2	eif4ebp3	eif4ebp3l	eif4enif1	exosc7	exosc8	exosc9	fmr1	fxr1	fxr2	gmnn	gra	hhatla	hhatlb	hnrnpua	hnrnpub	igfbp2a	igfbp2b	inpp5ka	inpp5kb	ireb2	itm2ba	itm2bb	itm2ca	itm2cb	mettl14	mettl16	mettl3	mrpl13	msh3
GO:2000112	regulation of cellular macromolecule biosynthetic process	acd	ago2	ago3b	ago4	c1qbp	caprin2	casc3	cdt1	cnbpa	cnbpb	cnot1	cnot10	cnot11	cnot2	cnot3a	cnot3b	cnot6l	cnot7	cnot8	coa3a	cpeb1a	cpeb1b	cpeb2	cpeb3	cpeb4a	cpeb4b	crppa	ctc1	cyfip1	dazl	dbf4	dbf4b	dhx29	dis3l2	dna2	dph1	dph2	dph3	dph5	dph6	dscc1	e2f7	e2f8	eefsec	eif1axb	eif2a	eif2b1	eif2b2
GO:1990904	ribonucleoprotein complex	ago2	ago3b	ago4	aqr	bcas2	bms1	bop1	bud13	bud31	bysl	casc3	ccdc12	cd2bp2	cdc40	celf1	celf2	celf3a	celf3b	celf4	celf5a	celf5b	cirbpa	cirbpb	cpeb1a	cpeb1b	cpeb3	cpeb4a	crnkl1	ctnnbl1	cwc15	cwc22	cwc27	cwf19l1	cwf19l2	dap3	dazap1	dcaf13	ddx23	ddx43	ddx5	dhx16	dhx8	dhx9	dicer1	dkc1	ebna1bp2	eef2a.1	eef2a.2
GO:1990234	transferase complex	actl6a	acvr1ba	acvr1bb	acvr2aa	acvr2ab	aebp2	amn1	anapc1	anapc10	anapc11	anapc13	anapc15	anapc16	anapc2	anapc4	anapc5	ankib1a	ankib1b	arih1	arih1l	arih2	armc8	asb12a	ash2l	atg12	atg13	atg3	atg5	atxn7l3	aup1	becn1	bmi1a	bmi1b	brd8	ccna1	ccna2	ccnb1	ccnb2	ccnb3	ccnd1	ccnd2a	ccnd2b	ccnd3	ccndx	ccne1	ccne2	ccnf	ccng1
GO:1905818	regulation of chromosome separation	anapc1	anapc11	anapc15	anapc4	anapc5	aurkb	bub1	bub1ba	bub1bb	bub3	cdc23	cdc26	csnk2a2a	csnk2a2b	ik	mad1l1	mad2l1	mos	ndc80	pttg1	spdl1	tpra	tprb	ttk	znf207a	znf207b	zw10
GO:1903047	mitotic cell cycle process	abraxas1	abraxas2	actr1	actr10	anapc1	ankle2	anln	antxr2a	apc	arhgef10	arl3b	aurka	aurkb	bccip	birc5a	birc5b	bmb	bub1	bub1ba	bub1bb	bub3	ccdc151	ccna1	ccna2	ccnb1	ccnb2	ccnb3	ccnd1	ccnd2a	ccnd2b	ccnd3	ccndx	ccne1	ccne2	ccnf	ccng1	ccng2	ccni	ccni2	ccnjl	cdc25b	cdc25d	cdc45	cdc6	cdca5	cdca8	cdca9	cdk2
GO:1903046	meiotic cell cycle process	aurka	bag6l	birc5b	brdt	brip1	bub1	bub1ba	bub1bb	dmc1	eme1	ercc1	ercc4	espl1	hfm1	hormad1	m1ap	mei4	meiob	mlh1	mlh3	mnd1	mre11a	msh3	msh4	msh5	msh6	mus81	ncapd2	ncapd3	ncaph2	nuf2	prdm9	psmc3ip	pttg1	rad50	rad51	rad51c	rad54b	rad54l	rmi1	si:ch211-161h7.4	si:dkey-57a22.11	slx4	spo11	syce2	sycp1	tdrd9	terb2
GO:1902850	microtubule cytoskeleton organization involved in mitosis	abraxas1	abraxas2	actr1	actr10	antxr2a	arhgef10	aurka	aurkb	bccip	birc5a	birc5b	ccdc151	cenph	cep126	clasp2	dctn2	diaph2	efhc1	hoxb1b	ift88	kif11	kif4	kifc1	lrmp	map9	msto1	ndc80	nde1	ndel1a	ndel1b	nuf2	nusap1	pafah1b1a	pafah1b1b	prickle1a	prkci	rhoab	sass6	scrib	spast	spdl1	spice1	stil	tacc1	tacc3	tubg1	vangl2	vcp
GO:1902749	regulation of cell cycle G2/M phase transition	atm	aurkb	ccnb3	ccnd1	cdc25b	cdc25d	cdc6	cdk2	chek1	chmp4bb	dtl	dyrk3	gpr132a	gpr132b	miip	mre11a	nbn	nek10	orc1	rad17	stmn4	ticrr	topbp1	zfyve19	zgc:162895	zgc:77398
GO:1902554	serine/threonine protein kinase complex	acvr1ba	acvr1bb	acvr2aa	acvr2ab	atg13	ccna1	ccna2	ccnb1	ccnb2	ccnb3	ccnd1	ccnd2a	ccnd2b	ccnd3	ccndx	ccne1	ccne2	ccnf	ccng1	ccng2	ccnh	ccni	ccni2	ccnjl	ccnk	ccnt1	ccnt2a	ccnt2b	cdk12	cdk13	cdk2	cdk5r1a	cdk5r1b	cdk5r2a	cdk5r2b	cdk7	cdk9	chuk	cks1b	cks2	cntd2	ercc3	gtf2h1	gtf2h2	gtf2h3	gtf2h4	gtf2h5	ikbkb
GO:1902494	catalytic complex	actl6a	actr5	actr6	actr8	acvr1ba	acvr1bb	acvr2aa	acvr2ab	adat2	adat3	adrm1	aebp2	amn1	anapc1	anapc10	anapc11	anapc13	anapc15	anapc16	anapc2	anapc4	anapc5	ankib1a	ankib1b	anp32e	aqr	arid1aa	arid1ab	arid1b	arih1	arih1l	arih2	armc8	asb12a	ash1l	ash2l	atg12	atg13	atg3	atg5	atxn7l3	aup1	bcas2	bckdha	bckdhb	becn1	bmi1a	bmi1b
GO:1902292	cell cycle DNA replication initiation	mcm2	mcm3	mcm3l	mcm4	pola1
GO:1902315	nuclear cell cycle DNA replication initiation	mcm2	mcm3	mcm3l	mcm4	pola1
GO:1902975	mitotic DNA replication initiation	mcm2	mcm3	mcm3l	mcm4	pola1
GO:1902100	negative regulation of metaphase/anaphase transition of cell cycle	aurkb	bub1	bub1ba	bub1bb	bub3	ik	mad1l1	mad2l1	mos	spdl1	tpra	tprb	ttk	znf207a	znf207b	zw10
GO:1902099	regulation of metaphase/anaphase transition of cell cycle	anapc11	anapc15	anapc4	anapc5	aurkb	bub1	bub1ba	bub1bb	bub3	cdc23	cdc26	ik	mad1l1	mad2l1	mos	ndc80	spdl1	tpra	tprb	ttk	znf207a	znf207b	zw10
GO:1901991	negative regulation of mitotic cell cycle phase transition	aurkb	bub1	bub1ba	bub1bb	bub3	ccnd1	cdc6	chek1	chmp4bb	dtl	e2f7	fbxo31	gpr132a	gpr132b	ik	mad1l1	mad2l1	miip	mre11a	nbn	orc1	plk3	rad17	rb1	rbl1	rbl2	spdl1	ticrr	topbp1	tpra	tprb	ttk	zfyve19	zgc:162895	zgc:77398	znf207a	znf207b	zw10
GO:1901990	regulation of mitotic cell cycle phase transition	anapc11	anapc15	anapc4	anapc5	anxa1a	anxa1b	anxa1c	anxa1d	atm	aurkb	bub1	bub1ba	bub1bb	bub3	ccnb3	ccnd1	ccnd2a	ccnd2b	ccnd3	ccndx	cdc14aa	cdc14ab	cdc14b	cdc23	cdc25b	cdc25d	cdc26	cdc45	cdc6	cdca5	cdk2	chek1	chmp4bb	dtl	e2f7	fbxo31	gnl2	gnl3	gpr132a	gpr132b	ik	mad1l1	mad2l1	mad2l1bp	miip	mre11a	nbn	ndc80
GO:1901988	negative regulation of cell cycle phase transition	atm	atr	atrip	aurkb	bub1	bub1ba	bub1bb	bub3	ccnd1	cdc6	cdt1	cep63	chek1	chek2	chfr	chmp4bb	dclre1b	dot1l	dtl	e2f7	eme1	fbxo31	gpr132a	gpr132b	hormad1	id2a	ik	ints3	mad1l1	mad2l1	miip	mos	mre11a	mus81	nabp1a	nabp1b	nbn	nek11	orc1	phkg1b	plk3	rad1	rad17	rad9a	rad9b	rb1	rbl1	rbl2
GO:1901987	regulation of cell cycle phase transition	anapc11	anapc15	anapc4	anapc5	anxa1a	anxa1b	anxa1c	anxa1d	atm	atr	atrip	aurkb	bub1	bub1ba	bub1bb	bub3	ccnb3	ccnd1	ccnd2a	ccnd2b	ccnd3	ccndx	cdc14aa	cdc14ab	cdc14b	cdc23	cdc25b	cdc25d	cdc26	cdc45	cdc6	cdca5	cdk2	cdt1	cep63	chek1	chek2	chfr	chmp4bb	dbf4	dbf4b	dclre1b	dot1l	dtl	dyrk3	e2f7	eme1	etaa1
GO:1901362	organic cyclic compound biosynthetic process	ablim2	ablim3	aclya	aclyb	acss1	acss2	acss2l	ada	adal	adcy1a	adcy1b	adcy2a	adcy2b	adcy3a	adcy3b	adcy5	adcy6a	adcy7	adcy8	adcy9	adka	adkb	adsl	adss1	adss2	adssl	afmid	ak1	ak2	ak3	ak4	ak8	alad	alas1	alas2	aldh18a1	amd1	ampd1	ampd2a	ampd2b	ampd3a	ampd3b	apoa1a	apoa1b	aprt	asmt	asmt2	aspdh
GO:0140657	ATP-dependent activity	abca12	abca1a	abca1b	abca2	abca3b	abca4a	abca4b	abca5	abcb10	abcb11a	abcb11b	abcb4	abcb5	abcb6a	abcb6b	abcb7	abcb8	abcb9	abcc1	abcc10	abcc12	abcc2	abcc3	abcc4	abcc5	abcc6a	abcc6b.2	abcc8	abcc8b	abcc9	abcd1	abcd3a	abcd3b	abcd4	abcg1	abcg2a	abcg2b	abcg2c	abcg2d	abcg4a	abcg4b	abcg5	abcg8	acsf2	acsm3	ascc3	atp1a1a.1	atp1a1a.2
GO:0140640	catalytic activity, acting on a nucleic acid	aars1	aars2	aarsd1	ago2	ago3b	alkbh2	alkbh5	alkbh8	angel1	angel2	apex1	apex2	aptx	ascc3	bivm	blm	bmt2	brip1	bud23	cars1	cars2	cd3eap	cdc45	cdkal1	chd1l	chd8	cmtr1	cmtr2	cnot6a	cnot6b	cnot6l	cnot7	cnot8	cpdp	cpsf3	crcp	cry-dash	cry5	dalrd3	dars1	dars2	dbr1	dclre1a	dclre1b	dclre1c	ddx10	ddx11	ddx18
GO:0140535	intracellular protein-containing complex	actl6a	adat2	adat3	adrm1	ago2	akt1s1	amn1	anapc1	anapc10	anapc11	anapc13	anapc15	anapc16	anapc2	anapc4	anapc5	ankib1a	ankib1b	arih1	arih1l	arih2	armc8	asb12a	atg3	atxn7l3	aup1	bmi1a	bmi1b	brd8	ccar2	ccnf	cd3eap	cdc23	cdc26	cks1b	cks2	cnot1	cnot10	cnot11	cnot4a	cnot4b	cnot6a	cnot6b	cnot6l	cnot7	cnot8	crbn	crcp
GO:0140513	nuclear protein-containing complex	a1cf	aaas	abraxas1	acd	actl6a	actr5	actr6	actr8	aebp2	aff2	aff3	aff4	anapc1	anapc10	anapc11	anapc13	anapc15	anapc16	anapc2	anapc4	anapc5	anp32e	aqr	arid1aa	arid1ab	arid1b	ascl1a	ascl1b	ash1l	ash2l	asxl1	asxl2	atxn7l3	babam1	babam2	bap1	bcas2	bcl9	bcl9l	bmi1a	bmi1b	bop1	bptf	brcc3	brd8	brms1	brms1la	brms1lb
GO:0140101	catalytic activity, acting on a tRNA	aars1	aars2	aarsd1	alkbh8	cars1	cars2	cdkal1	dalrd3	dars1	dars2	dtd1	dtd2	dus1l	dus2	dus3l	dus4l	elac1	eprs1	fars2	farsa	farsb	ftsj1	gars1	gatb	hars	iars1	iars2	kars1	lars1b	lars2	lcmt2	lrrc47	mars1	mars2	mettl1	mettl2a	mettl8	mtfmt	nars1	nars2	nsun2	nsun3	pars2	pop1	pop4	pop5	pop7	prorp
GO:0140098	catalytic activity, acting on RNA	aars1	aars2	aarsd1	ago2	ago3b	alkbh5	alkbh8	angel1	angel2	bmt2	bud23	cars1	cars2	cd3eap	cdkal1	cmtr1	cmtr2	cnot6a	cnot6b	cnot6l	cnot7	cnot8	cpsf3	crcp	dalrd3	dars1	dars2	dbr1	ddx10	ddx18	ddx20	ddx31	ddx46	ddx51	ddx54	ddx55	dgcr8	dhx29	dicer1	dimt1l	dis3	dis3l	dis3l2	drosha	dtd1	dtd2	dus1l	dus2
GO:0140097	catalytic activity, acting on DNA	alkbh2	apex1	apex2	aptx	ascc3	bivm	blm	cdc45	chd1l	chd8	cpdp	cry-dash	cry5	dclre1a	dclre1b	dclre1c	ddx11	dffb	dicer1	dmc1	dna2	dnase1	dnase1l1	dnase1l1l	dnase1l4.1	dnase1l4.2	dnase2	dnase2b	dnmt1	dnmt3aa	dnmt3ab	dnmt3ba	dnmt3bb.1	dntt	dscc1	eme1	endog	ercc1	ercc3	ercc4	ercc5	ercc6	ercc6l	eri2	exo1	exo5	fan1	fen1
GO:0120114	Sm-like protein family complex	cd2bp2	clns1a	ddx20	eftud2	gemin2	gemin4	gemin6	gemin7	gemin8	htatsf1	lsm1	lsm11	lsm4	lsm5	lsm6	lsm7	luc7l	luc7l3	phf5a	prpf18	prpf3	prpf31	prpf39	prpf4	prpf40a	prpf6	prpf8	rbmx	rbmx2	sart1	sart3	sf3a1	sf3a2	sf3b1	sf3b2	sf3b5	si:ch211-114c17.1	smn1	smx5	snrnp200	snrnp70	snrpa	snrpa1	snrpb	snrpb2	snrpc	snrpd1	snrpd2
GO:0099080	supramolecular complex	actb1	actb2	ago2	ago3b	ago4	aif1l	ajuba	amotl2a	anapc16	apc	apc2	arl3b	asz1	atat1	atxn2	atxn2l	aurka	aurkb	bfsp2	birc5a	birc5b	bod1	bod1l1	btbd2a	bub3	camsap1a	camsap1b	camsap2a	camsap2b	camsap3	casc3	ccsapb	cenpe	cenph	cenpi	cenpo	cenpt	cenpw	cep162	cfap20	cfap206	cfdp1	ckap5	clasp1a	clasp1b	clasp2	cnot1	cnot2
GO:0098813	nuclear chromosome segregation	birc5b	cdca8	cdca9	cenpk	hira	incenp	kif18a	m1ap	mis12	msto1	ncapd2	ncapg	ncaph	nsl1	nuf2	pttg1	ran	si:dkey-57a22.11	top2a	top2b	ttk	tubg1	wapla	waplb
GO:0098687	chromosomal region	cdca8	cdca9	cenpl	cenpp	cenpw	cep131	clasp2	ctc1	dclre1b	dscc1	ercc6l	gpatch11	lrwd1	meaf6	mis12	mis18a	nbn	ncapd2	ncapd3	ndc80	nsmce1	nuf2	oip5	pane1	phf2	rad21a	rcc2	rnf8	rpa2	seh1l	si:dkey-57a22.11	ska1	ska2	ska3	spc24	spdl1	stn1	suv39h1a	terf2ip	tert	zw10	zwilch
GO:0097525	spliceosomal snRNP complex	cd2bp2	eftud2	htatsf1	lsm4	lsm5	lsm6	lsm7	luc7l	luc7l3	phf5a	prpf18	prpf3	prpf31	prpf39	prpf4	prpf40a	prpf6	prpf8	rbmx	rbmx2	sart1	sart3	sf3a1	sf3a2	sf3b1	sf3b2	sf3b5	si:ch211-114c17.1	smx5	snrnp200	snrnp70	snrpa	snrpa1	snrpb	snrpb2	snrpc	snrpd1	snrpd2	snrpd3	snrpd3l	snrpe	snrpg	snu13a	snu13b	txnl4a	txnl4b	zgc:158803	zmat2
GO:0071824	protein-DNA complex subunit organization	actr6	anp32e	bptf	brf1a	brf1b	brf2	cdc45	cdt1	cenpi	cenpo	cenpp	chaf1a	chaf1b	daxx	dmap1	dmc1	gtf2a2	gtf2b	gtf2e1	gtf2h5	h1-0	h1-10	h1m	hist2h2l	histh1l	hoxb1b	hp1bp3	ino80	kat6a	kat6b	macroh2a1	macroh2a2	mcm2	mcm3	mcm3l	mcm4	mcm5	mcm6	mcm7	med6	mis18a	nap1l1	nap1l4a	nap1l4b	nasp	nat15	oip5	orc3
GO:0071705	nitrogen compound transport	abcb9	abcc5	adcyap1a	adprh	agk	akap12b	aktip	alkbh5	anxa1a	anxa1b	anxa1c	anxa1d	ap1b1	ap1g1	ap1g2	ap1m1	ap1m2	ap1m3	ap1s1	ap1s2	ap1s3a	ap1s3b	ap2a1	ap2b1	ap2m1a	ap2m1b	ap2s1	ap3b1a	ap3d1	ap3m1	ap3m2	ap3s1	ap3s2	ap4b1	ap4e1	ap4m1	ap4s1	ap5m1	apoc2	arcn1a	arcn1b	arf1	arf2a	arf2b	arf3a	arf3b	arf4a	arf6a
GO:0071103	DNA conformation change	anxa1a	anxa1b	anxa1c	anxa1d	ascc3	banf1	blm	cdca5	chmp1a	ddx11	ercc2	ercc3	h1-0	h1-10	h1m	histh1l	mcm2	mcm4	mcm6	mcm7	nbn	ncapd2	ncapd3	ncapg	ncaph	ncaph2	nipbla	nipblb	nusap1	phf23a	phf23b	pif1	rad50	recql	recql5	rpa1	si:ch1073-153i20.4	si:ch211-103n10.5	si:ch211-113a14.18	si:ch211-113a14.24	si:ch73-368j24.11	si:ch73-368j24.12	si:dkey-108k21.10	si:dkey-108k21.21	si:dkey-211g8.4	si:dkey-23a13.17	si:dkey-23a13.9	si:dkey-261m9.12
GO:0070925	organelle assembly	abraxas1	abraxas2	ache	actn2b	adgrb1b	agbl5	ahi1	ak5	alpk3a	arhgef10	arl13a	arl13b	arl3a	arl3b	arl3l1	arl3l2	arl6	asb2b	atg101	atg12	atg13	atg16l1	atg16l2	atg2b	atg3	atg5	atg7	atg9a	atg9b	atp6v0a1a	atp6v0d1	atr	atxn2	atxn2l	b9d1	b9d2	bbip1	bbs1	bbs4	bbs5	bbs7	bbs9	bccip	becn1	bin2a	bin2b	birc5a	birc5b
GO:0070727	cellular macromolecule localization	acd	agk	agrn	ank1b	anln	ap3d1	arf6a	arfrp1	arl1	arl13a	arl13b	arl5a	arl5c	arl6	arl6ip1	arl8	atg13	atg9a	atg9b	atp6ap1b	aurkb	bag6l	banp	bbip1	bbs1	bcap29	bcap31	becn1	blzf1	cacng2a	cacng2b	cacng3b	cacng4a	cacng4b	cacng8a	cacng8b	cdh23	cep192	chchd4a	chchd4b	chrna1	cntln	cntnap2a	cntnap2b	cox18	cplane2	cse1l	dag1
GO:0070647	protein modification by small protein conjugation or removal	abraxas1	abraxas2	amfrb	anapc1	anapc10	anapc16	anapc4	anapc5	ankib1a	ankib1b	arih1	arih1l	arih2	asb1	asb10	asb11	asb12a	asb13a.1	asb13a.2	asb13b	asb14a	asb15a	asb15b	asb16	asb18	asb2a.1	asb2b	asb3	asb4	asb5a	asb5b	asb6	asb7	asb8	atg10	atxn3	atxn7l3	babam1	bap1	bmi1a	bmi1b	brcc3	btr09	btr20	btr22	btr26	btr31	btr32
GO:0070646	protein modification by small protein removal	abraxas1	abraxas2	atxn3	atxn7l3	babam1	bap1	brcc3	cops5	cops6	cops8	cylda	cyldb	cyldl	eny2	gps1	josd1	josd2	mysm1	otub1a	otub1b	otud3	otud4	otud5a	otud5b	otud6b	otud7b	otulina	otulinb	psmd14	senp2	senp3a	senp3b	senp5	senp6a	senp6b	senp7b	si:ch211-212k18.13	si:dkey-100n23.3	si:dkey-21c19.3	si:dkey-37f18.2	si:dkeyp-118b1.2	spata2	stambpa	stambpb	stambpl1	tnfaip3	uchl1	uchl3
GO:0070601	centromeric sister chromatid cohesion	bub1	bub1ba	bub1bb	naa50	si:dkey-57a22.11
GO:0070192	chromosome organization involved in meiotic cell cycle	bag6l	bub1	bub1ba	bub1bb	hormad1	mei4	ncapd2	ncapd3	ncaph2	prdm9	rad50	rad51	si:dkey-57a22.11	syce2	sycp1	terb2	trip13	zgc:194246
GO:0065004	protein-DNA complex assembly	brf1a	brf1b	brf2	cdc45	cdt1	cenpi	cenpo	cenpp	chaf1a	chaf1b	daxx	dmc1	gtf2a2	gtf2b	gtf2h5	h1-0	h1-10	h1m	hist2h2l	histh1l	hp1bp3	kat6a	kat6b	macroh2a1	macroh2a2	mcm2	mcm3	mcm3l	mcm4	mcm5	mcm6	mcm7	med6	mis18a	nap1l1	nap1l4a	nap1l4b	nasp	nat15	oip5	orc3	pole3	polr1e	rad51	rad52	rag1	rag2	sart3
GO:0065003	protein-containing complex assembly	aar2	abt1	adrm1	ahctf1	aldh9a1a.1	aldh9a1b	alpk3a	apba1a	apnl	apoa1a	apoa1b	apoeb	arpc2	arpc4	asic1a	asic1b	asic1c	atl1	atl2	atl3	atpaf1	atpaf2	bcs1l	bin2a	bin2b	bmp2b	bmp7a	brf1a	brf1b	brf2	bxdc2	cacnb1	caly	cand1	cand2	catip	cbr4	ccdc103	ccdc114	ccdc115	ccdc151	ccdc39	ccdc40	ccdc65	cdc45	cdc73	cdt1	celf1
GO:0061695	transferase complex, transferring phosphorus-containing groups	acvr1ba	acvr1bb	acvr2aa	acvr2ab	atg13	becn1	ccna1	ccna2	ccnb1	ccnb2	ccnb3	ccnd1	ccnd2a	ccnd2b	ccnd3	ccndx	ccne1	ccne2	ccnf	ccng1	ccng2	ccnh	ccni	ccni2	ccnjl	ccnk	ccnt1	ccnt2a	ccnt2b	cd3eap	cdk12	cdk13	cdk2	cdk5r1a	cdk5r1b	cdk5r2a	cdk5r2b	cdk7	cdk9	chuk	cish	cishb	cks1b	cks2	cntd2	crcp	dna2	ercc3
GO:0051985	negative regulation of chromosome segregation	aurkb	bub1	bub1ba	bub1bb	bub3	ik	mad1l1	mad2l1	mos	pttg1	spdl1	tpra	tprb	ttk	znf207a	znf207b	zw10
GO:1905819	negative regulation of chromosome separation	aurkb	bub1	bub1ba	bub1bb	bub3	ik	mad1l1	mad2l1	mos	pttg1	spdl1	tpra	tprb	ttk	znf207a	znf207b	zw10
GO:0051983	regulation of chromosome segregation	anapc1	anapc11	anapc15	anapc4	anapc5	aurkb	bub1	bub1ba	bub1bb	bub3	cdc23	cdc26	csnk2a2a	csnk2a2b	hnrnpua	hnrnpub	hormad1	ik	lrmp	mad1l1	mad2l1	mos	ndc80	pttg1	rmi2	spdl1	tpra	tprb	ttk	znf207a	znf207b	zw10
GO:0051784	negative regulation of nuclear division	aurkb	bub1	bub1ba	bub1bb	bub3	fbxo43	fbxo5	hormad1	ik	mad1l1	mad2l1	mcl1a	mcl1b	spdl1	tpra	tprb	trip13	ttk	znf207a	znf207b	zw10
GO:0051783	regulation of nuclear division	anapc11	anapc15	anapc4	anapc5	aurkb	bora	bub1	bub1ba	bub1bb	bub3	ewsr1a	fbxo43	fbxo5	hormad1	ik	mad1l1	mad2l1	mcl1a	mcl1b	ndc80	pdcd2	pmaip1	spdl1	tpra	tprb	trip13	ttk	ube2ib	wee2	znf207a	znf207b	zw10
GO:0051726	regulation of cell cycle	afap1l2	alms1	anapc1	anapc11	anapc15	anapc4	anapc5	anxa1a	anxa1b	anxa1c	anxa1d	asah2	atm	atoh7	atr	atrip	aurka	aurkb	bap1	bccip	becn1	birc6	bop1	bora	brinp1	brinp2	brinp3a.1	brinp3a.2	brinp3b	btg1	btg2	btg3	btg4	bub1	bub1ba	bub1bb	bub3	c1ql4l	cables1	cables2a	cables2b	ccna1	ccna2	ccnb1	ccnb2	ccnb3	ccnd1	ccnd2a
GO:0051716	cellular response to stimulus	abraxas1	ache	actr5	actr8	acvr1ba	acvr1bb	acvr1l	acvr2aa	acvr2ab	acvrl1	adgrl3.1	adgrv1	adh8a	adprhl2	agxtb	ahr1a	ahr2	ahrra	ahrrb	aktip	alkbh3	alkbh7	ankzf1	ano1a	anxa1a	anxa1b	anxa1c	anxa1d	ap5s1	apc	apex1	apex2	apobb.1	aptx	aqp12	ascc3	ascl1a	asic1a	asic1b	asic1c	atf6	atf6b	atg5	atm	atp6v0a1b	atp6v0d1	atr	atrip
GO:0051649	establishment of localization in cell	aaas	abcd3a	abcd3b	abce1	actb1	actb2	actr1	actr10	adprh	aftpha	aftphb	agk	akap12b	aktip	alkbh5	als2a	amotl2a	amph	ankrd27	anp32a	antxr2a	ap1b1	ap1g1	ap1g2	ap1m1	ap1m2	ap1m3	ap1s1	ap1s2	ap1s3a	ap1s3b	ap2a1	ap2b1	ap2m1a	ap2m1b	ap2s1	ap3b1a	ap3d1	ap3m1	ap3m2	ap3s1	ap3s2	ap4b1	ap4e1	ap4m1	ap4s1	ap5b1	ap5m1
GO:0051641	cellular localization	aaas	abcd3a	abcd3b	abce1	acd	actr1	actr10	adprh	aftpha	aftphb	agk	agrn	akap12b	aktip	alkbh5	als2a	ank1b	ankrd27	anln	anp32a	antxr2a	ap1b1	ap1g1	ap1g2	ap1m1	ap1m2	ap1m3	ap1s1	ap1s2	ap1s3a	ap1s3b	ap2a1	ap2b1	ap2m1a	ap2m1b	ap2s1	ap3b1a	ap3d1	ap3m1	ap3m2	ap3s1	ap3s2	ap4b1	ap4e1	ap4m1	ap4s1	ap5b1	ap5m1
GO:0051603	proteolysis involved in cellular protein catabolic process	adrm1	amn1	anapc1	anapc10	anapc11	anapc2	anapc4	anapc5	ankib1a	ankib1b	ankzf1	arih1	arih1l	arih2	armc8	aup1	bag6	bag6l	bap1	birc6	cacul1	ccnf	cdc26	chfr	clpp	cops3	cpvl	crbn	ctsa	ctsba	ctsbb	ctsc	ctsf	ctsh	ctsk	ctsl.1	ctsla	ctsll	ctso	ctss1	ctss2.1	ctss2.2	ctsz	cul1a	cul1b	cul2	cul3a	cul3b
GO:0051321	meiotic cell cycle	aurka	brdt	exd1	h2ax	hormad1	mei4	mnd1	mns1	moto	mre11a	nbn	piwil1	piwil2	pld6	prdm9	rad21a	rad21b	rad21l1	rbbp8	rec8b	rpa1	si:ch1073-365p7.2	sycp3	tdrd1	tdrd9	tex11	trip13	tubgcp2	tubgcp3	tubgcp4	tubgcp5	wee2
GO:0051301	cell division	actr8	anapc10	anapc15	anapc4	anln	arl3b	arl8ba	arpp19a	arpp19b	babam1	babam2	becn1	bmpr1bb	bora	ccdc124	ccnd1	ccne1	ccnf	ccnk	ccsapb	cdc123	cdc14aa	cdc14ab	cdc14b	cdc16	cdc20	cdc23	cdc26	cdc27	cdc37	cdc40	cdc42	cdc42l	cdc42l2	cdc45	cdc5l	cdc6	cdc73	cdca8	cdca9	cdk1	cdk20	cep63	chfr	cks1b	cks2	clasp2	cntrl
GO:0051276	chromosome organization	acd	anxa1a	anxa1b	anxa1c	anxa1d	ascc3	atm	atr	bag6l	banf1	blm	bub1	bub1ba	bub1bb	cdca5	cdca8	cdca9	cenph	cenpi	cenpk	cenpn	cenpo	cenpt	cenpw	chmp1a	chtf8	ctc1	dclre1a	dclre1b	dclre1c	ddx11	dscc1	ercc2	ercc3	esco1	esco2	fbxo5	gar1	h1-0	h1-10	h1m	hira	histh1l	hormad1	incenp	kif18a	lto1	mau2
GO:0051246	regulation of protein metabolic process	adcy5	adcyap1a	adcyap1b	admp	ago2	ago3b	ago4	agrn	agt	ahsg1	ahsg2	aida	akt1s1	ankib1a	ankib1b	ankle2	apaf1	apc2	aplnra	aplnrb	arih1	arih1l	arih2	arl2bp	arpp19a	arpp19b	asb11	asb5a	asb5b	atg13	atraid	bag6l	banp	baxa	baxb	bbc3	bcar3	bccip	bcl2a	bcl2l1	bcl2l16	bida	bik	birc2	birc5a	birc5b	birc7	bmf1
GO:0051236	establishment of RNA localization	alkbh5	casc3	ddx19	eif4a3	eny2	gle1	igf2bp1	igf2bp3	lrmp	magoh	mcm3ap	ncbp2	ncbp3	ndc1	nup107	nup35	nup42	nup85	nup88	nup93	nup98	nxf1	nxt2	pcid2	phax	polr2d	qki2	qkia	rae1	ran	rbm8a	seh1l	si:dkeyp-97b10.3	sidt2	slbp	slbp2	snupn	thoc1	thoc2	thoc3	thoc5	thoc6	thoc7	tomm20b	upf3a	xpot	ybx1	zc3h11a
GO:0051225	spindle assembly	abraxas1	abraxas2	arhgef10	bccip	birc5a	birc5b	cenpw	cep63	csnk1da	csnk1db	haus1	haus2	haus3	haus4	haus5	haus6	haus7	kif11	kifc1	map9	mapre1a	mapre1b	mapre2	mapre3a	mapre3b	msto1	si:ch1073-365p7.2	si:ch211-153a8.4	si:zfos-452g4.1	spice1	stil	tnksa	tnksb	tubgcp2	tubgcp3	tubgcp4	tubgcp5	znf207a	znf207b
GO:0051177	meiotic sister chromatid cohesion	bub1	bub1ba	bub1bb	hormad1	si:dkey-57a22.11
GO:0051172	negative regulation of nitrogen compound metabolic process	acd	ago2	ago3b	ago4	agrn	agt	ahsg1	ahsg2	aida	akt1s1	alx1	angel2	arntl1a	arpp19a	arpp19b	atraid	atxn1a	atxn1b	aurkb	bag6l	banp	bap1	bcl2a	bcl2l1	bend5	bhlhe40	bhlhe41	birc2	birc5a	birc5b	birc7	blm	bmi1a	bmi1b	bod1	bod1l1	brms1	brms1la	brms1lb	camk2n1a	camk2n2	caprin2	cbfa2t3	cbl	cblb	cblc	cbx3a	cc2d1b
GO:0051170	import into nucleus	cse1l	dzip1	fam53b	heatr3	hikeshi	htatip2	ipo11	ipo13	ipo4	ipo7	ipo8	ipo9	kpna1	kpna2	kpna3	kpna4	kpna5	kpna6	kpna7	kpnb1	kpnb3	nup107	nup133	nup153	nup155	nup188	nup214	nup35	nup50	nup62l	nup85	nup88	nup93	nup98	nutf2	nutf2l	nxt2	pom121	pttg1ipa	pttg1ipb	ran	rpain	si:ch1073-55a19.2	si:ch73-182a11.2	snupn	tnpo1	tnpo2	tnpo3
GO:0051168	nuclear export	abce1	alkbh5	cse1l	ddx19	eif6	eny2	gle1	lsg1	ltv1	lzts2a	lzts2b	mcm3ap	ncbp2	nmd3	nup107	nup85	nup88	nup93	nup98	nxf1	pcid2	phax	polr2d	rae1	ranbp3a	ranbp3b	rrs1	sdad1	si:dkeyp-20g2.3	si:dkeyp-97b10.3	thoc1	thoc2	thoc3	thoc5	thoc7	xpo1a	xpo1b	xpo4	xpo6	xpo7	xpot	zc3h11a	zgc:153681	zgc:193690	znf593
GO:0051052	regulation of DNA metabolic process	abraxas1	acd	actr2a	actr2b	apc	babam1	babam2	blm	cdt1	cebpb	cgas	dek	dnmt1	ercc2	ercc8	eya1	eya2	eya3	eya4	fam168a	fancb	fign	fignl1	h1-0	h1-10	h1m	helb	hells	histh1l	hmbox1a	hmbox1b	hnrnpua	hnrnpub	hsf4	mms19	msh2	msh6	nvl	pargl	parpbp	pot1	pou5f3	recql5	rmi2	rnf168	rnf169	rnf8	rps3
GO:0051028	mRNA transport	alkbh5	casc3	ddx19	eif4a3	eny2	gle1	igf2bp1	igf2bp3	lrmp	magoh	mcm3ap	ncbp2	ncbp3	ndc1	nup107	nup35	nup42	nup85	nup88	nup93	nxf1	nxt2	pcid2	polr2d	qki2	qkia	rae1	rbm8a	seh1l	si:dkeyp-97b10.3	slbp	slbp2	thoc1	thoc2	thoc3	thoc5	thoc6	thoc7	upf3a	zc3h11a	zgc:153681	zgc:193690
GO:0050657	nucleic acid transport	alkbh5	casc3	ddx19	eif4a3	eny2	gle1	igf2bp1	igf2bp3	lrmp	magoh	mcm3ap	ncbp2	ncbp3	ndc1	nup107	nup35	nup42	nup85	nup88	nup93	nup98	nxf1	nxt2	pcid2	phax	polr2d	qki2	qkia	rae1	ran	rbm8a	seh1l	si:dkeyp-97b10.3	sidt2	slbp	slbp2	snupn	thoc1	thoc2	thoc3	thoc5	thoc6	thoc7	tomm20b	upf3a	xpot	zc3h11a	zgc:153681
GO:0050658	RNA transport	alkbh5	casc3	ddx19	eif4a3	eny2	gle1	igf2bp1	igf2bp3	lrmp	magoh	mcm3ap	ncbp2	ncbp3	ndc1	nup107	nup35	nup42	nup85	nup88	nup93	nup98	nxf1	nxt2	pcid2	phax	polr2d	qki2	qkia	rae1	ran	rbm8a	seh1l	si:dkeyp-97b10.3	sidt2	slbp	slbp2	snupn	thoc1	thoc2	thoc3	thoc5	thoc6	thoc7	tomm20b	upf3a	xpot	zc3h11a	zgc:153681
GO:0046983	protein dimerization activity	abcd3a	abcd3b	abtb2a	abtb2b	agr2	ahr1a	ahr1b	ahr2	ahrra	ahrrb	aifm1	ano11	ano1a	ano2b	ano3	ano5a	ano5b	ano6	ano9a	arnt	arnt2	arntl1a	arntl1b	arntl2	asah1b	ascl1a	ascl1b	atf1	atoh1a	atoh1b	atoh1c	atoh7	atoh8	axin1	baxa	baxb	bcl2a	bcl2b	bcl2l1	bcl2l10	bcl2l16	bhlha15	bhlha9	bhlhe22	bhlhe23	bhlhe40	bhlhe41	bmp2b
GO:0046982	protein heterodimerization activity	abtb2a	abtb2b	ano9a	arntl1a	asah1b	atf1	baxa	baxb	bcl2a	bcl2b	bcl2l1	bcl2l10	bcl2l16	bmp2b	bmp7a	bnip1a	bnip1b	boka	bokb	btbd11a	btbd11b	cbfb	cenpt	cenpw	chrac1	chuk	clocka	ddit3	dlg4b	dr1	drap1	f11r.1	h2ax	h2az2a	h2az2b	h3f3b.1	her1	her11	her5	hes6	hist1h2ba	hist1h4l	hist2h2l	ifih1	itga5	itgb1a	itgb1b	jam2a
GO:0046907	intracellular transport	aaas	abcd3a	abcd3b	abce1	actr1	actr10	adprh	aftpha	aftphb	agk	akap12b	aktip	alkbh5	als2a	ankrd27	anp32a	ap1b1	ap1g1	ap1g2	ap1m1	ap1m2	ap1m3	ap1s1	ap1s2	ap1s3a	ap1s3b	ap2a1	ap2b1	ap2m1a	ap2m1b	ap2s1	ap3b1a	ap3d1	ap3m1	ap3m2	ap3s1	ap3s2	ap4b1	ap4e1	ap4m1	ap4s1	ap5b1	ap5m1	ap5s1	arcn1a	arcn1b	arf1	arf2a
GO:0046540	U4/U6 x U5 tri-snRNP complex	eftud2	lsm5	lsm6	prpf18	prpf3	prpf31	prpf4	prpf6	sart1	smx5	snrnp200	snrpb	snrpd2	snrpe	snu13a	snu13b	txnl4a	txnl4b	zmat2
GO:0097526	spliceosomal tri-snRNP complex	eftud2	lsm5	lsm6	prpf18	prpf3	prpf31	prpf4	prpf6	sart1	smx5	snrnp200	snrpb	snrpd2	snrpe	snu13a	snu13b	txnl4a	txnl4b	zmat2
GO:0045930	negative regulation of mitotic cell cycle	aurkb	brinp1	brinp2	brinp3a.1	brinp3a.2	brinp3b	btg1	btg2	btg3	btg4	bub1	bub1ba	bub1bb	bub3	c1ql4l	ccnd1	ccsapb	cdc6	cdkn1ba	cdkn1bb	cdkn1ca	cdkn1cb	chek1	chek2	chfr	chmp4bb	dclre1b	dlg1	dlg1l	dtl	e2f7	eme1	fbxo31	fbxo5	gpr132a	gpr132b	id2a	ik	ints3	mad1l1	mad2l1	mcl1a	mcl1b	miip	mre11a	mus81	nabp1a	nabp1b
GO:0045839	negative regulation of mitotic nuclear division	aurkb	bub1	bub1ba	bub1bb	bub3	fbxo5	ik	mad1l1	mad2l1	mcl1a	mcl1b	spdl1	tpra	tprb	ttk	znf207a	znf207b	zw10
GO:0045786	negative regulation of cell cycle	atm	atr	atrip	aurkb	brinp1	brinp2	brinp3a.1	brinp3a.2	brinp3b	btg1	btg2	btg3	btg4	bub1	bub1ba	bub1bb	bub3	c1ql4l	ccnd1	ccnf	ccsapb	cdc6	cdk5rap1	cdkn1ba	cdkn1bb	cdkn1ca	cdkn1cb	cdt1	cep63	chek1	chek2	chfr	chmp4bb	dclre1b	dlg1	dlg1l	dot1l	dtl	e2f7	e2f8	eme1	fbxo31	fbxo43	fbxo5	gmnn	gper1	gpr132a	gpr132b
GO:0045184	establishment of protein localization	adcyap1a	adprh	agk	akap12b	aktip	anxa1a	anxa1b	anxa1c	anxa1d	ap1b1	ap1g1	ap1g2	ap1m1	ap1m2	ap1m3	ap1s1	ap1s2	ap1s3a	ap1s3b	ap2a1	ap2b1	ap2m1a	ap2m1b	ap2s1	ap3b1a	ap3d1	ap3m1	ap3m2	ap3s1	ap3s2	ap4b1	ap4e1	ap4m1	ap4s1	ap5m1	apoc2	arcn1a	arcn1b	arf1	arf2a	arf2b	arf3a	arf3b	arf4a	arf6a	arfip1	arfip2a	arfip2b
GO:0045132	meiotic chromosome segregation	birc5b	m1ap	nuf2	pttg1	si:dkey-57a22.11	ttk	wapla	waplb
GO:0044815	DNA packaging complex	ano9a	btbd11a	h1-0	h1-10	h1m	h2ax	h2az2a	h2az2b	h3f3a	h3f3b.1	hist1h2ba	hist1h4l	hist2h2l	histh1l	hp1bp3	kat6a	kat6b	macroh2a1	macroh2a2	ncapg	ncaph	ncaph2	shprh	si:ch1073-153i20.4	si:ch1073-153i20.5	si:ch1073-159d7.7	si:ch211-103n10.5	si:ch211-113a14.11	si:ch211-113a14.18	si:ch211-113a14.19	si:ch211-113a14.22	si:ch211-113a14.24	si:ch73-368j24.1	si:ch73-368j24.11	si:ch73-368j24.12	si:ch73-36p18.1	si:dkey-108k21.10	si:dkey-108k21.11	si:dkey-108k21.19	si:dkey-108k21.21	si:dkey-23a13.17	si:dkey-23a13.22	si:dkey-23a13.9	si:dkey-261m9.12	si:dkey-261m9.19	si:dkey-261m9.6	sos1	sos2
GO:0044774	mitotic DNA integrity checkpoint signaling	ccnd1	cdc6	chek1	chek2	dtl	eme1	fbxo31	id2a	mre11a	mus81	nbn	nek11	orc1	phkg1b	rad17	rad9a	rad9b	stk33	ticrr	tipin	top2a	top2b	topbp1	zgc:162895	zgc:77398
GO:0044772	mitotic cell cycle phase transition	anapc1	ccna1	ccna2	ccnb1	ccnb2	ccnb3	ccnd1	ccnd2a	ccnd2b	ccnd3	ccndx	ccne1	ccne2	ccnf	ccng1	ccng2	ccni	ccni2	ccnjl	cdc25b	cdc25d	cdc6	cdk2	cdkn1ba	cdkn1bb	chmp4ba	chmp7	clasp2	cntd2	ensaa	fbxl15	fbxl18	fbxl3a	fbxl3b	fbxl8	gpr132a	gpr132b	kdm8	lats1	lats2	lzts1	mastl	meis1b	phf8	ppp2r2d	skp2	spast	trim71
GO:0044770	cell cycle phase transition	anapc1	ccna1	ccna2	ccnb1	ccnb2	ccnb3	ccnd1	ccnd2a	ccnd2b	ccnd3	ccndx	ccne1	ccne2	ccnf	ccng1	ccng2	ccni	ccni2	ccnjl	cdc25b	cdc25d	cdc6	cdk2	cdkn1ba	cdkn1bb	chmp4ba	chmp7	clasp2	cntd2	ensaa	fbxl15	fbxl18	fbxl3a	fbxl3b	fbxl8	gpr132a	gpr132b	kdm8	lats1	lats2	lzts1	mastl	meis1b	phf8	ppp2r2d	skp2	spast	tipin
GO:0044271	cellular nitrogen compound biosynthetic process	aars1	aarsd1	ablim2	ablim3	acer1	acer3	aclya	aclyb	acss1	acss2	acss2l	ada	adal	adcy1a	adcy1b	adcy2a	adcy2b	adcy3a	adcy3b	adcy5	adcy6a	adcy7	adcy8	adcy9	adka	adkb	adsl	adss1	adss2	adssl	afmid	agmat	ak1	ak2	ak3	ak4	ak8	alad	alas1	alas2	aldh9a1a.1	aldh9a1b	amd1	ampd1	ampd2a	ampd2b	ampd3a	ampd3b
GO:0044265	cellular macromolecule catabolic process	adrm1	ago3b	amn1	anapc1	anapc10	anapc11	anapc2	anapc4	anapc5	ankib1a	ankib1b	ankzf1	arih1	arih1l	arih2	armc8	aup1	bag6	bag6l	bap1	birc6	cacul1	casc3	ccnf	cdc26	chfr	cnot1	cnot10	cnot6a	cnot6b	cnot6l	cnot7	cnot8	cops3	crbn	cul1a	cul1b	cul2	cul3a	cul3b	cul4a	cul4b	cul5a	cul5b	cylda	cyldl	dcaf11	dcp1a
GO:0043933	protein-containing complex organization	aar2	abce1	abt1	actr6	adrm1	ahctf1	aldh9a1a.1	aldh9a1b	alpk3a	anp32e	apba1a	apnl	apoa1a	apoa1b	apoeb	arpc2	arpc4	asic1a	asic1b	asic1c	atl1	atl2	atl3	atp6v0a1a	atpaf1	atpaf2	bcs1l	bin2a	bin2b	bmp2b	bmp7a	bptf	brf1a	brf1b	brf2	bxdc2	cacnb1	caly	cand1	cand2	catip	cbr4	ccdc103	ccdc114	ccdc115	ccdc151	ccdc39	ccdc40
GO:0043632	modification-dependent macromolecule catabolic process	adrm1	amn1	anapc1	anapc10	anapc11	anapc2	anapc4	anapc5	ankib1a	ankib1b	ankzf1	arih1	arih1l	arih2	armc8	aup1	bag6	bag6l	bap1	birc6	cacul1	ccnf	cdc26	chfr	cops3	crbn	cul1a	cul1b	cul2	cul3a	cul3b	cul4a	cul4b	cul5a	cul5b	cylda	cyldl	dcaf11	ddb1	derl1	derl2	derl3	dis3l2	dnajb12a	dnajb12b	dnajb14	dnajc18	dtl
GO:0043414	macromolecule methylation	alkbh8	ash2l	bud23	carm1	cmtr1	cmtr2	cxxc1b	ddx39ab	dimt1l	dnmt1	dnmt3aa	dnmt3ab	dnmt3ba	dnmt3bb.1	dnmt3bb.2	dot1l	dpy30	eed	ehmt1a	ehmt1b	ehmt2	emg1	ezh2	fbl	fdxacb1	ftsj1	ftsj3	gtpbp3	h2az2b	hemk1	henmt1	icmt	kmt2a	kmt2ba	kmt2bb	lcmt1	lcmt2	lyn	mettl1	mettl14	mettl16	mettl22	mettl3	mrm2	mto1	nop2	nsun2	nsun3
GO:0043186	P granule	asz1	ddx3xa	ddx3xb	ddx4	dnd1	dynll2a	exd1	gra	helz	henmt1	mov10a	mov10b.1	nanos3	piwil1	piwil2	snrpg	tdrd1	tdrd5	tdrd7a	tdrd9
GO:0042555	MCM complex	mcm2	mcm3	mcm3l	mcm4	mcm5	mcm6	mcm7	mcm8	mcm9	mcmbp	mms22l	tonsl
GO:0042393	histone binding	aire	anp32a	anp32b	anp32e	atad2b	bptf	brd4	brd9	brdt	brpf1	carm1	chaf1b	chd8	cks1b	cks2	daxx	dek	dnajc2	dpf1	dpf2	dpf2l	dpf3	glyr1	hat1	hpf1	ing1	ing2	ing4	ing5a	ing5b	ino80	jak2b	kat5a	kat5b	kat6a	kat6b	kat7a	kat7b	kmt2ca	kmt2cb	kmt2d	l3mbtl2	lrwd1	mtf2	mysm1	nasp	ncapd2	ncapd3
GO:0036464	cytoplasmic ribonucleoprotein granule	ago2	ago3b	ago4	ajuba	asz1	atxn2	atxn2l	btbd2a	casc3	cnot1	cnot2	cnot3a	cnot3b	cnot7	cnot8	dcp1a	dcp1b	dcp2	dcps	ddx19	ddx3xa	ddx3xb	ddx4	ddx6	ddx61	dis3l2	dnd1	dynll2a	edc3	edc4	exd1	fmr1	fxr1	fxr2	gra	helz	henmt1	hnrnpua	hnrnpub	lin28a	lsm1	lsm4	lsm6	mov10a	mov10b.1	nanos3	pabpc1a	pabpc1l
GO:0035804	structural constituent of egg coat	zgc:173556	zp3	zp3.2	zp3a.1	zp3a.2	zp3b	zp3e	zpcx
GO:0035770	ribonucleoprotein granule	ago2	ago3b	ago4	ajuba	asz1	atxn2	atxn2l	btbd2a	casc3	cnot1	cnot2	cnot3a	cnot3b	cnot7	cnot8	dcp1a	dcp1b	dcp2	dcps	ddx19	ddx3xa	ddx3xb	ddx4	ddx6	ddx61	dis3l2	dnd1	dynll2a	edc3	edc4	exd1	fmr1	fxr1	fxr2	gra	helz	henmt1	hnrnpua	hnrnpub	lin28a	lsm1	lsm4	lsm6	mov10a	mov10b.1	nanos3	pabpc1a	pabpc1l
GO:0035036	sperm-egg recognition	si:ch211-67f13.7	zgc:173556	zp3	zp3.2	zp3a.1	zp3a.2	zp3b	zp3c	zp3d.1	zp3d.2	zp3e	zp3f.1	zp3f.2	zpcx
GO:0034728	nucleosome organization	actr6	anp32e	bptf	cenpp	chaf1a	chaf1b	daxx	dmap1	h1-0	h1-10	h1m	hist2h2l	histh1l	hoxb1b	hp1bp3	ino80	kat6a	kat6b	macroh2a1	macroh2a2	mis18a	nap1l1	nap1l4a	nap1l4b	nasp	nat15	oip5	pbrm1l	piwil1	pole3	psme4a	psme4b	rnf8	sart3	seta	setb	shprh	si:ch1073-153i20.4	si:ch1073-159d7.7	si:ch211-103n10.5	si:ch211-113a14.11	si:ch211-113a14.18	si:ch211-113a14.22	si:ch211-113a14.24	si:ch73-368j24.1	si:ch73-368j24.11	si:ch73-368j24.12	si:ch73-36p18.1
GO:0034708	methyltransferase complex	aebp2	ash2l	chd8	clns1a	cxxc1a	cxxc1b	dpy30	dydc2	eed	ezh2	hcfc1a	hcfc1b	hcfc2	jarid2a	jarid2b	kdm4aa	kdm4ab	kdm4b	kdm4c	kdm5ba	kdm5bb	kdm5c	kdm6a	kdm6al	kdm6bb	kmt2a	kmt2ba	kmt2bb	kmt2ca	kmt2cb	kmt2d	max	mcrs1	men1	mettl14	mettl3	mtf2	n6amt1	ncoa6	pagr1	phf1	phf19	phf20a	phf20b	prdm10	prdm9	prpf31	rbb4l
GO:0034660	ncRNA metabolic process	aars1	aars2	aarsd1	abt1	adat2	adat3	ago2	alkbh8	asz1	bms1	bop1	bud23	bysl	c1d	cars1	cars2	cd3eap	cdk5rap1	cdkal1	chd7	clp1	ctu1	ctu2	dalrd3	dars1	dars2	dcaf13	ddx10	ddx11	ddx18	ddx47	ddx49	ddx51	ddx52	ddx54	dgcr8	dhx37	dicer1	dimt1l	dis3	dis3l	dis3l2	dkc1	dph3	drosha	dtd1	dtd2	dus1l
GO:0034655	nucleobase-containing compound catabolic process	ada	adal	ago3b	aspdh	casc3	cdaa	cnot1	cnot10	cnot6a	cnot6b	cnot6l	cnot7	cnot8	cnp	dcp1a	dcp1b	dcp2	dcps	dctpp1	dera	dffa	dffb	dhx34	dicer1	dis3	dis3l	dis3l2	dna2	dnase1	dnase1l1	dnase1l1l	dnase1l4.1	dnase1l4.2	dnase2	dnph1	dpydb	drosha	eif4a3	endog	enpp1	eri1	exosc10	exosc2	exosc3	exosc4	exosc5	exosc6	exosc7
GO:0034654	nucleobase-containing compound biosynthetic process	ablim2	ablim3	aclya	aclyb	acss1	acss2	acss2l	ada	adal	adcy1a	adcy1b	adcy2a	adcy2b	adcy3a	adcy3b	adcy5	adcy6a	adcy7	adcy8	adcy9	adka	adkb	adsl	adss1	adss2	adssl	afmid	ak1	ak2	ak3	ak4	ak8	amd1	ampd1	ampd2a	ampd2b	ampd3a	ampd3b	aprt	aspdh	asxl1	asxl2	atic	atp5l	bola1	brf1a	brf1b	brf2
GO:0034645	cellular macromolecule biosynthetic process	aars1	aarsd1	agla	aglb	alas2	apoeb	b3gat1a	b3gat2	b3gat3	b3gnt2a	b3gnt2b	b3gnt2l	b3gnt5a	b3gnt5b	b3gnt7	b3gnt7l	b3gnt9	b4galt5	b4gat1	bdh2	blm	brf1a	calcoco1b	cant1a	cant1b	cdt1	chaf1a	chchd1	chst10	chst11	chst12a	chst12b	chsy1	cpox	csgalnact1a	csgalnact2	ddx11	denr	dhx29	dna2	drg1	drg2	dscc1	dtl	eef1a1a	eef1a1b	eef1a1l1	eef1a1l2
GO:0034613	cellular protein localization	acd	agk	agrn	ank1b	anln	ap3d1	arf6a	arfrp1	arl1	arl13a	arl13b	arl5a	arl5c	arl6	arl6ip1	arl8	atg13	atg9a	atg9b	atp6ap1b	aurkb	bag6l	banp	bbip1	bbs1	bcap29	bcap31	becn1	blzf1	cacng2a	cacng2b	cacng3b	cacng4a	cacng4b	cacng8a	cacng8b	cdh23	cep192	chchd4a	chchd4b	chrna1	cntln	cntnap2a	cntnap2b	cox18	cplane2	cse1l	dag1
GO:0034587	piRNA metabolic process	asz1	exd1	henmt1	piwil1	piwil2	pld6	tdrd1	tdrd9
GO:0034470	ncRNA processing	aars1	aars2	abt1	adat2	adat3	ago2	alkbh8	bms1	bop1	bud23	bysl	c1d	cdk5rap1	cdkal1	clp1	ctu1	ctu2	dcaf13	ddx10	ddx18	ddx47	ddx49	ddx51	ddx52	ddx54	dgcr8	dhx37	dicer1	dimt1l	dkc1	dph3	drosha	dus1l	dus2	dus3l	dus4l	ebna1bp2	elac2	elp1	elp2	elp3	elp4	elp5	elp6	emg1	eri1	esf1	exosc10
GO:0034248	regulation of cellular amide metabolic process	ago2	ago3b	ago4	c1qbp	caprin2	casc3	cnbpa	cnbpb	cnot1	cnot10	cnot11	cnot2	cnot3a	cnot3b	cnot6l	cnot7	cnot8	coa3a	cpeb1a	cpeb1b	cpeb2	cpeb3	cpeb4a	cpeb4b	cyfip1	dazl	dhx29	dis3l2	dph1	dph2	dph3	dph5	dph6	eefsec	eif2a	eif2b1	eif2b2	eif2s3	eif3ha	eif3k	eif4a3	eif4e3	eif4ea	eif4ebp1	eif4ebp2	eif4ebp3	eif4ebp3l	eif4enif1
GO:0033554	cellular response to stress	abraxas1	actr5	actr8	adprhl2	aktip	alkbh3	alkbh7	ankzf1	ano1a	anxa1a	anxa1b	anxa1c	anxa1d	ap5s1	apc	apex1	apex2	aptx	ascc3	ascl1a	atf6	atf6b	atg5	atm	atr	atrip	aup1	b3gat1a	babam1	babam2	bag6	bag6l	batf	baxa	baxb	baz1b	bbc3	bccip	bcl2a	bcl2b	bcl2l1	bcl2l10	bcl2l16	bcl6aa	becn1	blm	bmt2	boka
GO:0033365	protein localization to organelle	acd	agk	anln	ap3d1	arf6a	arl1	arl13a	arl13b	arl5a	arl5c	arl6	arl8	aurkb	banp	bbip1	bbs1	bcap29	bcap31	becn1	cacng2a	cacng2b	cacng3b	cacng4a	cacng4b	cacng8a	cacng8b	cdh23	cep192	chchd4a	chchd4b	cntln	cox18	cse1l	dnajc15	dnajc19	dnlz	dzip1	fam53b	gdap1	get3	gosr2	grpel1	grpel2	heatr3	hikeshi	hspa8	hspd1	ift122
GO:0033047	regulation of mitotic sister chromatid segregation	anapc15	aurkb	bub1	bub1ba	bub1bb	bub3	hnrnpua	hnrnpub	ik	mad1l1	mad2l1	ndc80	pttg1	spdl1	tpra	tprb	ttk	znf207a	znf207b	zw10
GO:0033046	negative regulation of sister chromatid segregation	aurkb	bub1	bub1ba	bub1bb	bub3	ik	mad1l1	mad2l1	pttg1	spdl1	tpra	tprb	ttk	znf207a	znf207b	zw10
GO:0033048	negative regulation of mitotic sister chromatid segregation	aurkb	bub1	bub1ba	bub1bb	bub3	ik	mad1l1	mad2l1	pttg1	spdl1	tpra	tprb	ttk	znf207a	znf207b	zw10
GO:2000816	negative regulation of mitotic sister chromatid separation	aurkb	bub1	bub1ba	bub1bb	bub3	ik	mad1l1	mad2l1	pttg1	spdl1	tpra	tprb	ttk	znf207a	znf207b	zw10
GO:0033045	regulation of sister chromatid segregation	anapc1	anapc11	anapc15	anapc4	anapc5	aurkb	bub1	bub1ba	bub1bb	bub3	cdc23	cdc26	hnrnpua	hnrnpub	ik	mad1l1	mad2l1	mos	ndc80	pttg1	rmi2	spdl1	tpra	tprb	ttk	znf207a	znf207b	zw10
GO:0033044	regulation of chromosome organization	acd	anapc1	anapc11	anapc15	anapc4	anapc5	atf7ip	aurkb	bub1	bub1ba	bub1bb	bub3	cdc23	cdc26	cdca5	hmbox1a	hmbox1b	hnrnpua	hnrnpub	ik	mad1l1	mad2l1	mcm2	mos	ndc80	nipbla	nipblb	pot1	pttg1	rmi2	senp6a	senp6b	setdb1a	setdb1b	smg5	smg6	smg7	spdl1	ten1	terf1	terfa	tinf2	tnksa	tnksb	tpra	tprb	ttk	wapla
GO:0033043	regulation of organelle organization	abcc4	abitram	acd	add1	add2	add3a	add3b	afap1	alkbh4	alms1	anapc1	anapc11	anapc15	anapc4	anapc5	anxa1a	anxa1b	anxa1c	anxa1d	ap1ar	apc	apc2	arhgap17a	arhgap17b	arhgap44	arhgef10	arhgef10lb	arhgef11	arl2	arpc1a	arpc1b	arpc2	arpc3	arpc4	arpc5a	arpc5b	arpc5la	arpc5lb	arpin	atat1	atf7ip	atp6ap1b	atp6v1f	atrn	atxn2	atxn2l	aurkb	baiap2a
GO:0033036	macromolecule localization	acd	adcyap1a	adprh	agk	agrn	akap10	akap11	akap12b	aktip	ank1b	anln	anxa1a	anxa1b	anxa1c	anxa1d	ap1b1	ap1g1	ap1g2	ap1m1	ap1m2	ap1m3	ap1s1	ap1s2	ap1s3a	ap1s3b	ap2a1	ap2b1	ap2m1a	ap2m1b	ap2s1	ap3b1a	ap3d1	ap3m1	ap3m2	ap3s1	ap3s2	ap4b1	ap4e1	ap4m1	ap4s1	ap5m1	apoc2	arcn1a	arcn1b	arf1	arf2a	arf2b	arf3a
GO:0032993	protein-DNA complex	acd	ano9a	btbd11a	cdc45	ctc1	ercc3	gins1	gins2	gins4	gtf2b	h1-0	h1-10	h1m	h2ax	h2az2a	h2az2b	h3f3a	h3f3b.1	hist1h2ba	hist1h4l	hist2h2l	histh1l	hp1bp3	kat6a	kat6b	macroh2a1	macroh2a2	orc3	pot1	prim1	prim2	rag1	rag2	shprh	si:ch1073-153i20.4	si:ch1073-153i20.5	si:ch1073-159d7.7	si:ch211-103n10.5	si:ch211-113a14.11	si:ch211-113a14.18	si:ch211-113a14.19	si:ch211-113a14.22	si:ch211-113a14.24	si:ch73-368j24.1	si:ch73-368j24.11	si:ch73-368j24.12	si:ch73-36p18.1	si:dkey-108k21.10
GO:0032774	RNA biosynthetic process	ablim2	ablim3	asxl1	asxl2	bola1	brf1a	brf1b	brf2	cavin1a	cavin1b	ccnh	ccnt1	ccnt2a	ccnt2b	cd3eap	cdc73	cdk12	cdk13	cdk9	chd7	cnot8	crcp	ddx11	dido1	ehf	elf3	ell	ell2	elof1	eny2	ercc2	ercc3	esrra	esrrd	esrrga	etv1	foxd3	gpbp1l1	gtf2a1	gtf2a1l	gtf2a2	gtf2b	gtf2e1	gtf2e2	gtf2f1	gtf2f2a	gtf2f2b	gtf2h1
GO:0032446	protein modification by small protein conjugation	amfrb	anapc1	anapc10	anapc16	anapc4	anapc5	ankib1a	ankib1b	arih1	arih1l	arih2	asb1	asb10	asb11	asb12a	asb13a.1	asb13a.2	asb13b	asb14a	asb15a	asb15b	asb16	asb18	asb2a.1	asb2b	asb3	asb4	asb5a	asb5b	asb6	asb7	asb8	atg10	bmi1a	bmi1b	btr09	btr20	btr22	btr26	btr31	btr32	cand1	cand2	cbll1	ccnf	cdc26	chfr	cish
GO:0032268	regulation of cellular protein metabolic process	adcy5	adcyap1a	adcyap1b	admp	ago2	ago3b	ago4	agrn	agt	ahsg1	ahsg2	aida	akt1s1	ankib1a	ankib1b	ankle2	apaf1	aplnra	aplnrb	arih1	arih1l	arih2	arl2bp	arpp19a	arpp19b	atg13	atraid	bag6l	baxa	baxb	bbc3	bcar3	bccip	bcl2a	bcl2l1	bcl2l16	bida	bik	birc2	birc5a	birc5b	birc7	bmf1	bmp10	bmp15	bmp16	bmp2a	bmp2b
GO:0032259	methylation	alkbh8	amt	armt1	ash2l	asmtl	bhmt	bmt2	bud23	carm1	cmtr1	cmtr2	comta	comtb	coq3	coq5	cxxc1b	ddx39ab	dimt1l	dmap1	dnmt1	dnmt3aa	dnmt3ab	dnmt3ba	dnmt3bb.1	dnmt3bb.2	dnmt3bb.3	dot1l	dpy30	eed	ehmt1a	ehmt1b	ehmt2	eif2ak2	emg1	ezh2	fbl	fdxacb1	ftsj1	ftsj3	gamt	gnmt	gtpbp3	h2az2b	hemk1	henmt1	hnmt	icmt	kdm1a
GO:0032190	acrosin binding	si:ch211-67f13.7	zp3.2	zp3a.1	zp3a.2	zp3b	zp3c	zp3d.1	zp3d.2	zp3e	zp3f.1	zp3f.2	zpcx
GO:0060046	regulation of acrosome reaction	si:ch211-67f13.7	zp3.2	zp3a.1	zp3a.2	zp3b	zp3c	zp3d.1	zp3d.2	zp3e	zp3f.1	zp3f.2	zpcx
GO:2000344	positive regulation of acrosome reaction	si:ch211-67f13.7	zp3.2	zp3a.1	zp3a.2	zp3b	zp3c	zp3d.1	zp3d.2	zp3e	zp3f.1	zp3f.2	zpcx
GO:0031570	DNA integrity checkpoint signaling	atm	atr	atrip	ccnd1	cdc6	cdt1	cep63	chek1	chek2	dot1l	dtl	eme1	fbxo31	id2a	mre11a	mus81	nbn	nek11	orc1	phkg1b	rad1	rad17	rad9a	rad9b	si:ch73-352p4.5	stk33	ticrr	timeless	tipin	top2a	top2b	topbp1	tp53	tp53bp1	zgc:162895	zgc:77398
GO:0031399	regulation of protein modification process	adcy5	adcyap1a	adcyap1b	admp	aida	akt1s1	ankle2	aplnra	aplnrb	arl2bp	arpp19a	arpp19b	atg13	bcar3	bccip	birc2	birc7	bmp10	bmp15	bmp16	bmp2a	bmp2b	bmp3	bmp4	bmp5	bmp6	bmp7a	bmp7b	bmp8a	bod1	bod1l1	bora	brat1	brd4	camk2n1a	camk2n2	cbl	cblb	cblc	ccna1	ccna2	ccnb1	ccnb2	ccnb3	ccnd1	ccnd2a	ccnd2b	ccnd3
GO:0031327	negative regulation of cellular biosynthetic process	acd	ago2	ago3b	ago4	alx1	arntl1a	atxn1a	atxn1b	aurkb	bap1	bend5	bhlhe40	bhlhe41	bmi1a	bmi1b	brms1	brms1la	brms1lb	caprin2	cbfa2t3	cbx3a	cc2d1b	ccnd1	ccpg1	chd8	ciarta	cica	cicb	cipca	cipcb	cnot1	cnot10	cnot2	cnot3a	cnot3b	cnot7	cnot8	commd7	cops2	cpeb1a	cpeb1b	cpeb3	cpeb4a	cry-dash	cry1a	cry1b	cry2	cry3a
GO:0031324	negative regulation of cellular metabolic process	acd	ago2	ago3b	ago4	agrn	agt	ahsg1	ahsg2	aida	akt1s1	alx1	angel2	ankle2	arntl1a	arpp19a	arpp19b	atraid	atxn1a	atxn1b	aurkb	bag6l	bap1	bcl2a	bcl2l1	bend5	bhlhe40	bhlhe41	birc2	birc5a	birc5b	birc7	blm	bmf2	bmi1a	bmi1b	bod1	bod1l1	brms1	brms1la	brms1lb	camk2n1a	camk2n2	caprin2	cbfa2t3	cbl	cblb	cblc	cbx3a
GO:0031298	replication fork protection complex	cdc45	gins2	gins4	mcm10	timeless	tipin	top1	top1l	wdhd1	zgc:173742
GO:0031123	RNA 3'-end processing	clp1	cpsf1	cpsf2	cpsf3	cstf2	cstf3	dkc1	eri1	exosc10	exosc2	exosc3	exosc4	exosc5	exosc6	exosc7	exosc8	exosc9	fbl	fip1l1a	fip1l1b	gnl3	ints1	ints12	ints2	ints5	ints6	ints7	ints8	lin28a	lsm11	nudt21	papola	papolg	pcf11	ptcd1	rprd1b	rprd2a	rprd2b	rps21	slbp	slbp2	ssu72	supv3l1	tent4a	toe1	tut1	tut4	tut7
GO:0030684	preribosome	bms1	bop1	bysl	dcaf13	ebna1bp2	eif6	emg1	fam207a	fbl	fbxw11a	fbxw11b	fbxw8	fcf1	ftsj3	heatr1	imp3	imp4	kri1	krr1	las1l	ltv1	mak16	mphosph10	mrpl1	mrto4	ngdn	nip7	nob1	noc4l	nol10	nop14	nop56	nop58	nsa2	pdcd11	pes	ppan	pwp2h	riok1	riok3	rpf1	rps7	rrp1	rrp15	rrp36	rrp9	rrs1	rsl1d1
GO:0030532	small nuclear ribonucleoprotein complex	cd2bp2	eftud2	htatsf1	lsm11	lsm4	lsm5	lsm6	lsm7	luc7l	luc7l3	phf5a	prpf18	prpf3	prpf31	prpf39	prpf4	prpf40a	prpf6	prpf8	rbmx	rbmx2	sart1	sart3	sf3a1	sf3a2	sf3b1	sf3b2	sf3b5	si:ch211-114c17.1	smx5	snrnp200	snrnp70	snrpa	snrpa1	snrpb	snrpb2	snrpc	snrpd1	snrpd2	snrpd3	snrpd3l	snrpe	snrpg	snu13a	snu13b	txnl4a	txnl4b	zgc:158803
GO:0030071	regulation of mitotic metaphase/anaphase transition	anapc11	anapc15	anapc4	anapc5	aurkb	bub1	bub1ba	bub1bb	bub3	cdc23	cdc26	ik	mad1l1	mad2l1	ndc80	spdl1	tpra	tprb	ttk	znf207a	znf207b	zw10
GO:0022616	DNA strand elongation	dclre1b	gins1	lig1	lig3	mcm3	mcm3l	mcm4	mcm7	pcna	pola1	pold2	pold3	pole	poln
GO:0022414	reproductive process	abhd2a	abhd2b	ackr3b	ahr2	alkbh5	amh	anxa1a	anxa1b	anxa1c	anxa1d	ar	aurka	bag6l	birc5b	bmb	bmp15	bmpr1bb	brca2	brdt	brip1	bub1	bub1ba	bub1bb	buc	ca15b	cacna1ia	ccdc135	ccnb1	cdh1	cfap157	cftr	cxcl12a	cxcr4b	cyp17a1	dazap1	dazl	dchs1b	dctn2	ddx3xa	ddx3xb	ddx4	diaph2	dmc1	dmrt1	dnaaf1	dnah1	dnd1	eme1
GO:0022412	cellular process involved in reproduction in multicellular organism	abhd2a	abhd2b	ackr3b	amh	ar	birc5b	bmp15	bmpr1bb	brdt	buc	ca15b	ccnb1	cdh1	cfap157	cftr	cxcl12a	cxcr4b	dazap1	dazl	dctn2	ddx4	dmrt1	dnd1	fancl	fsta	grip2a	gsdf	henmt1	hnrnpa1b	hnrnpa3	hormad1	igf1rb	iqcg	kdm6a	kdm6al	kif5ba	lhb	m1ap	mei4	mettl3	mlh1	nanos1	nanos3	nme5	paqr5a	paqr5b	paqr7b	pde3a
GO:0022402	cell cycle process	abraxas1	abraxas2	actr1	actr10	anapc1	ankle2	anln	antxr2a	anxa11a	anxa11b	apc	arhgef10	arl3b	aspm	aurka	aurkb	bag6l	bccip	birc5a	birc5b	bmb	brdt	brip1	bub1	bub1ba	bub1bb	bub3	ccdc151	ccdc69	ccna1	ccna2	ccnb1	ccnb2	ccnb3	ccnd1	ccnd2a	ccnd2b	ccnd3	ccndx	ccne1	ccne2	ccnf	ccng1	ccng2	ccni	ccni2	ccnjl	cdc25b
GO:0019941	modification-dependent protein catabolic process	adrm1	amn1	anapc1	anapc10	anapc11	anapc2	anapc4	anapc5	ankib1a	ankib1b	ankzf1	arih1	arih1l	arih2	armc8	aup1	bag6	bag6l	bap1	birc6	cacul1	ccnf	cdc26	chfr	cops3	crbn	cul1a	cul1b	cul2	cul3a	cul3b	cul4a	cul4b	cul5a	cul5b	cylda	cyldl	dcaf11	ddb1	derl1	derl2	derl3	dnajb12a	dnajb12b	dnajb14	dnajc18	dtl	ecrg4a
GO:0019899	enzyme binding	adam8a	anapc2	angpt1	angpt2a	angpt4	ankib1a	ankib1b	ankle2	appl1	arih1	arih1l	arih2	atg13	atp6v0a1a	atp6v0a1b	atp6v0a2a	atp6v0a2b	bod1	bod1l1	bora	brms1	brms1la	brms1lb	cacul1	cacybp	camk2n1a	camk2n2	cap1	cap2	cbl	cblb	cblc	ccar2	ccna1	ccna2	ccnb1	ccnb2	ccnb3	ccnd1	ccnd2a	ccnd2b	ccnd3	ccndx	ccne1	ccne2	ccnf	ccng1	ccng2
GO:0019783	ubiquitin-like protein-specific protease activity	ankzf1	atxn3	bap1	brcc3	cops4	cops5	cylda	cyldl	josd1	josd2	mysm1	otub1a	otub1b	otud3	otud4	otud5a	otud5b	otud6b	otud7b	otulina	otulinb	psmd14	rfx5	senp5	senp6a	senp6b	senp7b	si:ch211-212k18.13	si:dkey-100n23.3	si:dkey-30h22.11	si:dkey-37f18.2	stambpa	stambpb	stambpl1	tnfaip3	uchl1	uchl3	uchl5	ufsp2	usp1	usp10	usp11	usp12a	usp13	usp16	usp20	usp24	usp25
GO:0019438	aromatic compound biosynthetic process	ablim2	ablim3	aclya	aclyb	acss1	acss2	acss2l	ada	adal	adcy1a	adcy1b	adcy2a	adcy2b	adcy3a	adcy3b	adcy5	adcy6a	adcy7	adcy8	adcy9	adka	adkb	adsl	adss1	adss2	adssl	afmid	ak1	ak2	ak3	ak4	ak8	alad	alas1	alas2	amd1	ampd1	ampd2a	ampd2b	ampd3a	ampd3b	aprt	asmt	asmt2	aspdh	asxl1	asxl2	atic
GO:0018205	peptidyl-lysine modification	actl6a	ash2l	atat1	bag6l	crebbpa	crebbpb	ddx39ab	dhps	dmap1	dnmt1	dohh	dot1l	dpy30	ehmt1a	ehmt1b	ehmt2	ep300a	ep300b	ezh2	hat1	ing4	ing5a	ing5b	jmjd6	kansl2	kansl3	kat14	kat2a	kat2b	kat5a	kat5b	kat6a	kat6b	kat7a	kat7b	kmt2a	kmt2ba	kmt2bb	lias	lipt1	lipt2	loxa	loxl1	loxl2a	loxl2b	loxl3a	loxl3b	loxl4
GO:0018193	peptidyl-amino acid modification	actl6a	agbl2	agbl5	agtpbp1	akt2	akt2l	art4	ash2l	asph	asphd1	asphd2	atat1	aurkb	bag6l	blk	bsk146	camk4	cdc42bpaa	cdc42bpab	cdc42bpb	cdc7	cep41	cfap20	chuk	crebbpa	crebbpb	crtap	csnk1a1	csnk1da	csnk1db	csnk1e	csnk1g1	csnk1g2a	csnk1g2b	csnk2a1	csnk2a2a	csnk2a2b	cwc27	ddost	ddx39ab	dhps	dmap1	dnmt1	dohh	dot1l	dph1	dph2	dph3
GO:0018130	heterocycle biosynthetic process	ablim2	ablim3	aclya	aclyb	acss1	acss2	acss2l	ada	adal	adcy1a	adcy1b	adcy2a	adcy2b	adcy3a	adcy3b	adcy5	adcy6a	adcy7	adcy8	adcy9	adka	adkb	adsl	adss1	adss2	adssl	afmid	ak1	ak2	ak3	ak4	ak8	alad	alas1	alas2	aldh18a1	amd1	ampd1	ampd2a	ampd2b	ampd3a	ampd3b	aprt	asmt	asmt2	aspdh	asxl1	asxl2
GO:0017069	snRNA binding	coil	eftud2	hexim1	hnrnpua	hnrnpub	lsm11	lsm4	mepce	mettl16	ncbp2	prpf31	prpf4	prpf8	rbm22	rbmx	rnpc3	sart3	si:ch1073-157b13.1	snrnp70	snrpa	snrpa1	snrpb2	snrpc	toe1
GO:0017038	protein import	chchd4a	chchd4b	cse1l	dnajc15	dnajc19	dnlz	dzip1	fam53b	grpel1	grpel2	heatr3	hikeshi	hspd1	ipo11	ipo13	ipo4	ipo7	ipo8	ipo9	kpna1	kpna2	kpna3	kpna4	kpna5	kpna6	kpna7	kpnb1	kpnb3	lonp2	nup107	nup133	nup153	nup155	nup188	nup214	nup35	nup50	nup62l	nup85	nup88	nup93	nup98	nutf2	nutf2l	nxt2	pam16	pex1	pex10
GO:0016818	hydrolase activity, acting on acid anhydrides, in phosphorus-containing anhydrides	aagab	abca12	abca1a	abca1b	abca2	abca3b	abca4a	abca4b	abca5	abcb10	abcb11a	abcb11b	abcb4	abcb5	abcb6a	abcb6b	abcb7	abcb8	abcb9	abcc1	abcc10	abcc12	abcc2	abcc3	abcc4	abcc5	abcc6a	abcc6b.2	abcc8	abcc8b	abcc9	abcd1	abcd3a	abcd3b	abcd4	abce1	abcf1	abcf2a	abcf2b	abcf3	abcg1	abcg2a	abcg2b	abcg2c	abcg2d	abcg4a	abcg4b	abcg5
GO:0016817	hydrolase activity, acting on acid anhydrides	aagab	abca12	abca1a	abca1b	abca2	abca3b	abca4a	abca4b	abca5	abcb10	abcb11a	abcb11b	abcb4	abcb5	abcb6a	abcb6b	abcb7	abcb8	abcb9	abcc1	abcc10	abcc12	abcc2	abcc3	abcc4	abcc5	abcc6a	abcc6b.2	abcc8	abcc8b	abcc9	abcd1	abcd3a	abcd3b	abcd4	abce1	abcf1	abcf2a	abcf2b	abcf3	abcg1	abcg2a	abcg2b	abcg2c	abcg2d	abcg4a	abcg4b	abcg5
GO:0016788	hydrolase activity, acting on ester bonds	aadac	aadacl4	aars1	aars2	aarsd1	abhd12	abhd17c	abhd2a	abhd2b	abhd3	abhd4	ache	acot11a	acot11b	acot13	acot14	acot15	acot16	acot17	acot18	acot19	acot20	acot21	acot22	acot7	acot8	acot9.1	acot9.2	acp1	acp5a	acp5b	acy3.1	acy3.2	adprm	ago2	ago3b	alp3	alpi.1	alpi.2	alpl	angel1	angel2	apex1	apex2	aptx	armt1	arsa	arsg
GO:0016779	nucleotidyltransferase activity	cd3eap	cds1	cds2	cgas	cmasa	cmasb	coasy	crcp	crppa	ctu1	ctu2	dntt	eif2b3	eif2b5	ficd	flad1	galt	gkup	gmppaa	gmppab	gmppb	gphna	gphnb	kars1	mab21l1	mocs3	nmnat1	nmnat2	nmnat3	papola	papolg	papss1	papss2a	papss2b	pcyt1aa	pcyt1ab	pcyt1ba	pcyt1bb	pola1	pola2	polb	pold1	pold2	pold3	pole	pole2	polg	polg2
GO:0016741	transferase activity, transferring one-carbon groups	aldh1l1	aldh1l2	alkbh8	amt	armt1	as3mt	ash1l	ash2l	asmt	asmt2	asmtl	atic	bhmt	bmt2	bud23	cad	carm1	carnmt1	cmtr1	cmtr2	comta	comtb	comtd1	coq3	coq5	dimt1l	dmap1	dnmt1	dnmt3aa	dnmt3ab	dnmt3ba	dnmt3bb.1	dnmt3bb.2	dnmt3bb.3	dot1l	dph5	ece2a	eed	ehmt1a	ehmt1b	ehmt2	eif2ak2	emg1	ezh1	ezh2	fbl	fdxacb1	ftsj1
GO:0016579	protein deubiquitination	abraxas1	abraxas2	atxn3	atxn7l3	babam1	bap1	brcc3	cylda	cyldb	cyldl	eny2	josd1	josd2	mysm1	otub1a	otub1b	otud3	otud4	otud5a	otud5b	otud6b	otud7b	otulina	otulinb	psmd14	si:ch211-212k18.13	si:dkey-37f18.2	si:dkeyp-118b1.2	spata2	stambpa	stambpb	stambpl1	tnfaip3	uchl1	uchl3	uchl5	usp1	usp10	usp11	usp12a	usp12b	usp13	usp14	usp16	usp18	usp19	usp20	usp21
GO:0016570	histone modification	actl6a	ash2l	atm	atxn7l3	aurkb	bap1	bmi1a	bmi1b	brcc3	brms1	brms1la	brms1lb	cdc73	cdk10	cited1	crebbpa	crebbpb	ctr9	ddx39ab	dmap1	dnmt1	dot1l	dpy30	eed	ehmt1a	ehmt1b	ehmt2	eny2	ep300a	ep300b	eya1	eya2	eya3	eya4	ezh2	fbl	hat1	hdac1	hdac3	hdac4	hdac5	hdac8	ing4	ing5a	ing5b	jmjd1cb	kansl2	kansl3
GO:0016538	cyclin-dependent protein serine/threonine kinase regulator activity	ccna1	ccna2	ccnb1	ccnb2	ccnb3	ccnc	ccnd1	ccnd2a	ccnd2b	ccnd3	ccndx	ccne1	ccne2	ccnf	ccng1	ccng2	ccnh	ccni	ccni2	ccnjl	ccnk	ccnl1a	ccnl1b	ccnt1	ccnt2a	ccnt2b	ccny	ccnyl1	cdk5r1a	cdk5r1b	cdk5r2a	cdk5r2b	cdkn1a	cdkn1ba	cdkn1bb	cdkn1ca	cdkn1cb	cdkn1d	cks1b	cks2	cntd2	hexim1	mnat1	si:dkeyp-92c9.2	zgc:86839
GO:0016072	rRNA metabolic process	abt1	bms1	bop1	bud23	bysl	c1d	cd3eap	chd7	dcaf13	ddx10	ddx11	ddx18	ddx47	ddx49	ddx51	ddx52	ddx54	dhx37	dimt1l	dis3	dis3l	dkc1	drosha	ebna1bp2	emg1	eri1	esf1	exosc10	exosc2	exosc3	exosc4	exosc5	exosc6	exosc7	exosc8	exosc9	fam207a	fbl	fbxw11b	fdxacb1	ftsj3	gar1	gemin4	gnl3	gnl3l	heatr1	helq	imp3
GO:0016071	mRNA metabolic process	a1cf	ago3b	alkbh5	aqr	arl6ip4	aurkaip1	bcas2	bud13	bud31	casc3	cdc40	celf1	celf2	celf3a	celf4	clp1	cmtr1	cmtr2	cnot1	cnot10	cnot6a	cnot6b	cnot6l	cnot7	cnot8	cpeb1b	cpsf1	cpsf2	cpsf3	cpsf4	cpsf6	crnkl1	cstf2	cstf3	cwc15	cwc22	cwf19l1	cwf19l2	dbr1	dcp1a	dcp1b	dcp2	dcps	ddx20	ddx23	ddx39aa	ddx39ab	ddx39b
GO:0016070	RNA metabolic process	a1cf	aars1	aars2	aarsd1	ablim2	ablim3	abt1	adad1	adad2	adar	adarb1a	adarb1b	adarb2	adat1	adat2	adat3	ago2	ago3b	aicda	alkbh5	alkbh8	apobec2a	aqr	arl6ip4	asxl1	asxl2	asz1	aurkaip1	bcas2	bms1	bola1	bop1	brf1a	brf1b	brf2	bud13	bud23	bud31	bysl	c1d	cars1	cars2	casc3	cavin1a	cavin1b	ccar2	ccnh	ccnl1a
GO:0015631	tubulin binding	abraxas1	abraxas2	agbl5	agtpbp1	alms1	apc	apc2	appl2	arl3b	b9d2	bccip	bloc1s2	cacybp	camsap1a	camsap1b	camsap2a	camsap2b	camsap3	ccdc69	ccdc88aa	ccdc88b	ccdc88c	ccsapb	cenpe	cenpj	cep350	cep57	cep57l1	cep70	cetn3	cfap157	ckap5	clasp1a	clasp1b	clasp2	cript	dnal1	dnm1a	dnm1b	dnm1l	dnm2a	dnm3a	dpysl2b	dpysl5a	dpysl5b	efhc1	eml1	eml2
GO:0015031	protein transport	adcyap1a	adprh	agk	akap12b	aktip	anxa1a	anxa1b	anxa1c	anxa1d	ap1b1	ap1g1	ap1g2	ap1m1	ap1m2	ap1m3	ap1s1	ap1s2	ap1s3a	ap1s3b	ap2a1	ap2b1	ap2m1a	ap2m1b	ap2s1	ap3b1a	ap3d1	ap3m1	ap3m2	ap3s1	ap3s2	ap4b1	ap4e1	ap4m1	ap4s1	ap5m1	apoc2	arcn1a	arcn1b	arf1	arf2a	arf2b	arf3a	arf3b	arf4a	arf6a	arfip1	arfip2a	arfip2b
GO:0010965	regulation of mitotic sister chromatid separation	anapc1	anapc11	anapc15	anapc4	anapc5	aurkb	bub1	bub1ba	bub1bb	bub3	cdc23	cdc26	ik	mad1l1	mad2l1	ndc80	pttg1	spdl1	tpra	tprb	ttk	znf207a	znf207b	zw10
GO:0010948	negative regulation of cell cycle process	atm	atr	atrip	aurkb	bub1	bub1ba	bub1bb	bub3	ccnd1	ccnf	cdc6	cdt1	cep63	chek1	chek2	chfr	chmp4bb	dclre1b	dot1l	dtl	e2f7	e2f8	eme1	fbxo31	fbxo43	fbxo5	gpr132a	gpr132b	hormad1	id2a	ik	ints3	kat2b	mad1l1	mad2l1	mcl1a	mcl1b	mdm1	miip	mos	mre11a	mus81	nabp1a	nabp1b	nbn	nek11	orc1	phkg1b
GO:0010639	negative regulation of organelle organization	acd	add1	add2	add3a	add3b	apc	apc2	arpin	aurkb	bub1	bub1ba	bub1bb	bub3	camsap1a	camsap2a	camsap2b	capga	capgb	capza1a	capza1b	capzb	ccnf	fbxo43	fbxo5	gmfb	gsna	gsnb	hnrnpua	hnrnpub	hormad1	ik	kank1a	kank1b	kank2	kank3	kank4	kat2b	lmod1b	lmod2a	lmod2b	lmod3	mad1l1	mad2l1	mcl1a	mcl1b	mcm2	mdm1	phf23a
GO:0010629	negative regulation of gene expression	ago1	ago2	ago3b	ago4	ascl1a	bend3	birc2	birc7	bmi1a	bmi1b	caprin2	casc3	chac1	cnot1	cnot10	cnot11	cnot2	cnot3a	cnot3b	cnot6a	cnot6b	cnot6l	cnot7	cnot8	cpeb1a	cpeb1b	cpeb3	cpeb4a	dcp1a	dcp1b	dcp2	dcps	dhx34	dicer1	dis3l2	disp2	eif4a3	eif4ebp1	eif4ebp2	eif4ebp3	eif4ebp3l	eif4enif1	exd1	exosc10	exosc2	exosc3	exosc4	exosc5
GO:0010608	posttranscriptional regulation of gene expression	ago2	ago3b	ago4	angel2	c1qbp	caprin2	carhsp1	casc3	cnbpa	cnbpb	cnot1	cnot10	cnot11	cnot2	cnot3a	cnot3b	cnot6l	cnot7	cnot8	coa3a	cpeb1a	cpeb1b	cpeb2	cpeb3	cpeb4a	cpeb4b	csdc2a	cyfip1	dazl	dhx29	dicer1	dis3l2	disp2	dnd1	dph1	dph2	dph3	dph5	dph6	eefsec	eif2a	eif2b1	eif2b2	eif2s3	eif3ha	eif3k	eif4a3	eif4e3
GO:0010605	negative regulation of macromolecule metabolic process	acd	ago1	ago2	ago3b	ago4	agrn	agt	ahsg1	ahsg2	aida	akt1s1	alx1	angel2	arntl1a	arpp19a	arpp19b	ascl1a	atraid	atxn1a	atxn1b	aurkb	bag6l	banp	bap1	bcl2a	bcl2l1	bend3	bend5	bhlhe40	bhlhe41	birc2	birc5a	birc5b	birc7	blm	bmi1a	bmi1b	bod1	bod1l1	brms1	brms1la	brms1lb	camk2n1a	camk2n2	caprin2	casc3	cbfa2t3	cbl
GO:0010564	regulation of cell cycle process	alms1	anapc1	anapc11	anapc15	anapc4	anapc5	anxa1a	anxa1b	anxa1c	anxa1d	atm	atr	atrip	aurka	aurkb	becn1	birc6	bora	bub1	bub1ba	bub1bb	bub3	ccnb3	ccnd1	ccnd2a	ccnd2b	ccnd3	ccndx	ccnf	ccsapb	cdc14aa	cdc14ab	cdc14b	cdc23	cdc25b	cdc25d	cdc26	cdc45	cdc6	cdca5	cdk2	cdt1	cep131	cep63	cep76	chek1	chek2	chfr
GO:0010558	negative regulation of macromolecule biosynthetic process	acd	ago2	ago3b	ago4	alx1	arntl1a	atxn1a	atxn1b	aurkb	bap1	bend5	bhlhe40	bhlhe41	bmi1a	bmi1b	brms1	brms1la	brms1lb	caprin2	cbfa2t3	cbx3a	cc2d1b	ccnd1	ccpg1	chd8	ciarta	cica	cicb	cipca	cipcb	cnot1	cnot10	cnot2	cnot3a	cnot3b	cnot7	cnot8	commd7	cops2	cpeb1a	cpeb1b	cpeb3	cpeb4a	cry-dash	cry1a	cry1b	cry2	cry3a
GO:0010389	regulation of G2/M transition of mitotic cell cycle	atm	aurkb	ccnb3	ccnd1	cdc25b	cdc25d	cdc6	cdk2	chek1	chmp4bb	dtl	gpr132a	gpr132b	miip	mre11a	nbn	orc1	rad17	ticrr	topbp1	zfyve19	zgc:162895	zgc:77398
GO:0009988	cell-cell recognition	epha4a	si:ch211-67f13.7	zgc:173556	zp3	zp3.2	zp3a.1	zp3a.2	zp3b	zp3c	zp3d.1	zp3d.2	zp3e	zp3f.1	zp3f.2	zpcx
GO:0009953	dorsal/ventral pattern formation	acsl4a	acvr1ba	acvr1l	acvrl1	admp	ahcyl1	aida	alg13	ankrd6b	ap2a1	atl1	axin1	axin2	bambia	bmp1a	bmp2b	bmp4	bmp7a	bmper	bmpr1aa	bmpr1ab	bmpr1ba	bmpr1bb	caprin2	cav1	ccl19a.1	ccn6	ccr7	chrdl2	cops6	ctnnb1	ctnnb2	ctsba	ddit4	dusp6	edn1	eomesa	eve1	fbxl15	fcho1	fgf24	fgf8a	fgfr1a	foxh1	fsta	fstl1b	fzd8b	gdf6a
GO:0009892	negative regulation of metabolic process	acd	ago1	ago2	ago3b	ago4	agrn	agt	ahsg1	ahsg2	aida	akt1s1	alx1	angel2	ankle2	arntl1a	arpp19a	arpp19b	ascl1a	atraid	atxn1a	atxn1b	aurkb	bag6l	banp	bap1	bcl2a	bcl2l1	bend3	bend5	bhlhe40	bhlhe41	birc2	birc5a	birc5b	birc7	blm	bmf2	bmi1a	bmi1b	bod1	bod1l1	brms1	brms1la	brms1lb	camk2n1a	camk2n2	caprin2	casc3
GO:0009890	negative regulation of biosynthetic process	acd	ago2	ago3b	ago4	alx1	arntl1a	atxn1a	atxn1b	aurkb	bap1	bend5	bhlhe40	bhlhe41	bmi1a	bmi1b	brms1	brms1la	brms1lb	caprin2	cbfa2t3	cbx3a	cc2d1b	ccnd1	ccpg1	chd8	ciarta	cica	cicb	cipca	cipcb	cnot1	cnot10	cnot2	cnot3a	cnot3b	cnot7	cnot8	commd7	cops2	cpeb1a	cpeb1b	cpeb3	cpeb4a	cry-dash	cry1a	cry1b	cry2	cry3a
GO:0009451	RNA modification	a1cf	aars1	aars2	adad2	adar	adarb1a	adarb1b	adarb2	adat2	adat3	aicda	alkbh5	alkbh8	apobec2a	bud23	cdk5rap1	cdkal1	cmtr1	cmtr2	ctu1	ctu2	dimt1l	dkc1	dph3	elp1	elp2	elp3	elp4	elp5	elp6	emg1	fbl	fdxacb1	fto	ftsj1	ftsj3	gar1	gtpbp3	henmt1	kti12	lcmt2	lyn	mepce	mettl1	mettl14	mettl16	mettl3	mocs3
GO:0009059	macromolecule biosynthetic process	aars1	aarsd1	ablim2	ablim3	agla	aglb	alas2	apoeb	asxl1	asxl2	b3galt6	b3gat1a	b3gat2	b3gat3	b3gnt2a	b3gnt2b	b3gnt2l	b3gnt5a	b3gnt5b	b3gnt7	b3gnt7l	b3gnt9	b4galt5	b4gat1	bdh2	blm	bola1	brf1a	brf1b	brf2	calcoco1b	cant1a	cant1b	cavin1a	cavin1b	ccnh	ccnt1	ccnt2a	ccnt2b	cd3eap	cdc73	cdk12	cdk13	cdk9	cdt1	chaf1a	chchd1	chd7
GO:0009057	macromolecule catabolic process	adrm1	agla	aglb	ago3b	amn1	anapc1	anapc10	anapc11	anapc2	anapc4	anapc5	ankib1a	ankib1b	ankzf1	apoc2	arih1	arih1l	arih2	armc8	aup1	bace2	bag6	bag6l	bap1	birc6	cacul1	capn3b	casc3	ccnf	cdc26	chfr	chia.1	chia.2	chia.3	chia.4	chia.6	clpxa	clpxb	cnot1	cnot10	cnot6a	cnot6b	cnot6l	cnot7	cnot8	cops3	crbn	ctbs
GO:0008757	S-adenosylmethionine-dependent methyltransferase activity	armt1	as3mt	ash1l	ash2l	asmt	asmt2	bmt2	bud23	carm1	carnmt1	cmtr1	cmtr2	comta	comtb	coq3	coq5	dimt1l	dnmt1	dot1l	dph5	eed	ehmt1a	ehmt1b	ehmt2	emg1	ezh1	ezh2	fbl	fdxacb1	ftsj3	gamt	gnmt	hnmt	icmt	kmt2a	kmt2ba	kmt2bb	kmt2ca	kmt2cb	kmt2d	lcmt1	men1	mepce	mettl1	mettl14	mettl16	mettl21a	mettl2a
GO:0008380	RNA splicing	aqr	arl6ip4	bcas2	bud13	bud31	casc3	ccar2	cdc40	celf1	clp1	crnkl1	cwc15	cwc22	cwf19l1	cwf19l2	dbr1	ddx20	ddx23	ddx39aa	ddx39ab	ddx39b	ddx46	dhx38	dhx40	dhx8	eftud2	eif4a3	esrp1	esrp2	fam172a	gemin2	gpkow	hnrnpm	htatsf1	jmjd6	lsm4	lsm5	lsm6	lsm7	magoh	mettl14	mettl3	ncbp2	nova1	nova2	phf5a	plrg1	prkrip1
GO:0008173	RNA methyltransferase activity	alkbh8	bmt2	bud23	cmtr1	cmtr2	dimt1l	emg1	fbl	fdxacb1	ftsj1	ftsj3	henmt1	lcmt2	mepce	mettl1	mettl14	mettl16	mettl2a	mettl3	mettl8	mrm1	mrm2	nop2	nsun2	nsun3	pcif1	rnmt	rrnad1	si:ch1073-157b13.1	si:dkey-85a20.4	tfb1m	tfb2m	tgs1	thumpd2	thumpd3	trmo	trmt1	trmt10b	trmt10c	trmt11	trmt12	trmt13	trmt1l	trmt2a	trmt2b	trmt44	trmt5	trmt6
GO:0008168	methyltransferase activity	alkbh8	amt	armt1	as3mt	ash1l	ash2l	asmt	asmt2	asmtl	bhmt	bmt2	bud23	carm1	carnmt1	cmtr1	cmtr2	comta	comtb	comtd1	coq3	coq5	dimt1l	dmap1	dnmt1	dnmt3aa	dnmt3ab	dnmt3ba	dnmt3bb.1	dnmt3bb.2	dnmt3bb.3	dot1l	dph5	ece2a	eed	ehmt1a	ehmt1b	ehmt2	eif2ak2	emg1	ezh1	ezh2	fbl	fdxacb1	ftsj1	ftsj3	gamt	gnmt	hemk1
GO:0008104	protein localization	acd	adcyap1a	adprh	agk	agrn	akap10	akap11	akap12b	aktip	ank1b	anln	anxa1a	anxa1b	anxa1c	anxa1d	ap1b1	ap1g1	ap1g2	ap1m1	ap1m2	ap1m3	ap1s1	ap1s2	ap1s3a	ap1s3b	ap2a1	ap2b1	ap2m1a	ap2m1b	ap2s1	ap3b1a	ap3d1	ap3m1	ap3m2	ap3s1	ap3s2	ap4b1	ap4e1	ap4m1	ap4s1	ap5m1	apoc2	arcn1a	arcn1b	arf1	arf2a	arf2b	arf3a
GO:0008094	ATP-dependent activity, acting on DNA	ascc3	blm	cdc45	chd1l	chd8	ddx11	dmc1	dscc1	ercc3	ercc6	ercc6l	gins1	gins2	gins4	gtf2f2a	gtf2f2b	gtf2h1	gtf2h3	helb	hells	mcm2	mcm3	mcm3l	mcm4	mcm5	mcm6	mcm7	mcm9	msh2	msh3	msh4	msh5	msh6	pbrm1l	pif1	rad17	rad51	rad51b	rad51c	rad51d	rad54b	rad54l	rbbp4	recql	recql5	rfc2	rfc3	rfc4
GO:0008033	tRNA processing	aars1	aars2	adat2	adat3	alkbh8	cdk5rap1	cdkal1	clp1	ctu1	ctu2	dph3	dus1l	dus2	dus3l	dus4l	elac2	elp1	elp2	elp3	elp4	elp5	elp6	ftsj1	gtpbp3	kti12	lcmt2	mettl1	mocs3	mtfmt	mto1	nat10	nsun2	nsun3	osgep	osgepl1	pop1	pop4	pop5	pop7	prorp	ptcd1	pus1	pus10	pus3	pusl1	qtrt1	rpp14	rpp21
GO:0008017	microtubule binding	abraxas1	abraxas2	alms1	apc	apc2	arl3b	camsap1a	camsap1b	camsap2a	camsap2b	camsap3	ccdc69	ccdc88aa	ccdc88b	ccdc88c	ccsapb	cenpe	cep350	cep57	cep57l1	cetn3	cfap157	ckap5	clasp1a	clasp1b	clasp2	cript	dnm1a	dnm1b	dnm1l	dnm2a	dnm3a	dpysl2b	dpysl5a	dpysl5b	eml1	eml2	eml3	fmn1	fmn2a	fmn2b	gabarapa	gabarapl2	gapdh	gas2b	gas2l1	gas2l3	gas8
GO:0007346	regulation of mitotic cell cycle	afap1l2	anapc11	anapc15	anapc4	anapc5	anxa1a	anxa1b	anxa1c	anxa1d	asah2	atm	atoh7	aurkb	bora	brinp1	brinp2	brinp3a.1	brinp3a.2	brinp3b	btg1	btg2	btg3	btg4	bub1	bub1ba	bub1bb	bub3	c1ql4l	ccnb3	ccnd1	ccnd2a	ccnd2b	ccnd3	ccndx	ccsapb	cdc14aa	cdc14ab	cdc14b	cdc23	cdc25b	cdc25d	cdc26	cdc45	cdc6	cdca5	cdk1	cdk2	cdk5rap3
GO:0007339	binding of sperm to zona pellucida	si:ch211-67f13.7	zgc:173556	zp3	zp3.2	zp3a.1	zp3a.2	zp3b	zp3c	zp3d.1	zp3d.2	zp3e	zp3f.1	zp3f.2	zpcx
GO:0035803	egg coat formation	si:ch211-67f13.7	zgc:173556	zp3	zp3.2	zp3a.1	zp3a.2	zp3b	zp3c	zp3d.1	zp3d.2	zp3e	zp3f.1	zp3f.2	zpcx
GO:0007276	gamete generation	alkbh5	ar	bag6l	brca2	brdt	cfap157	dazap1	dazl	ddx3xa	ddx3xb	ddx4	diaph2	dnaaf1	fshb	fshr	ggt1a	ggt1b	ggt1l2.1	ggt1l2.2	ggt5a	golga3	henmt1	hormad1	hsf5	ift20	katnal1	lgr4	lhb	lhcgr	m1ap	mea1	mei4	mettl14	mettl3	mlh1	nanos3	paqr5a	paqr5b	paqr7b	piwil2	pld6	prdm9	sass6	si:ch211-225h24.2	si:ch73-236c18.3	spata6	spinb	strbp
GO:0007094	mitotic spindle assembly checkpoint signaling	aurkb	bub1	bub1ba	bub1bb	bub3	ik	mad1l1	mad2l1	spdl1	tpra	tprb	ttk	znf207a	znf207b	zw10
GO:0031577	spindle checkpoint signaling	aurkb	bub1	bub1ba	bub1bb	bub3	ik	mad1l1	mad2l1	spdl1	tpra	tprb	ttk	znf207a	znf207b	zw10
GO:0045841	negative regulation of mitotic metaphase/anaphase transition	aurkb	bub1	bub1ba	bub1bb	bub3	ik	mad1l1	mad2l1	spdl1	tpra	tprb	ttk	znf207a	znf207b	zw10
GO:0071173	spindle assembly checkpoint signaling	aurkb	bub1	bub1ba	bub1bb	bub3	ik	mad1l1	mad2l1	spdl1	tpra	tprb	ttk	znf207a	znf207b	zw10
GO:0071174	mitotic spindle checkpoint signaling	aurkb	bub1	bub1ba	bub1bb	bub3	ik	mad1l1	mad2l1	spdl1	tpra	tprb	ttk	znf207a	znf207b	zw10
GO:0007093	mitotic cell cycle checkpoint signaling	aurkb	bub1	bub1ba	bub1bb	bub3	ccnd1	cdc6	chek1	chek2	chfr	chmp4bb	dclre1b	dtl	eme1	fbxo31	id2a	ik	ints3	mad1l1	mad2l1	mre11a	mus81	nabp1a	nabp1b	nbn	nek11	orc1	phkg1b	plk3	rad17	rad9a	rad9b	si:dkey-249d8.1	siah2l	spdl1	stk33	ticrr	tipin	top2a	top2b	topbp1	tpra	tprb	ttk	wee1	wee2	zfyve19	zgc:162895
GO:0007088	regulation of mitotic nuclear division	anapc11	anapc15	anapc4	anapc5	aurkb	bora	bub1	bub1ba	bub1bb	bub3	ewsr1a	fbxo5	ik	mad1l1	mad2l1	mcl1a	mcl1b	ndc80	pdcd2	pmaip1	spdl1	tpra	tprb	ttk	ube2ib	znf207a	znf207b	zw10
GO:0007062	sister chromatid cohesion	bub1	bub1ba	bub1bb	cdca5	chtf8	dscc1	esco1	esco2	hormad1	mau2	mcmbp	naa50	nipbla	nipblb	pds5a	pds5b	rad21a	rad21b	rad21l1	rec8b	si:ch211-269e2.1	si:dkey-57a22.11	smc1a	smc1al	smc3	smc5	stag1a	stag1b	stag2a	stag2b
GO:0007059	chromosome segregation	arl8ba	aurkb	banf1	birc5b	cdca8	cdca9	cenph	cenpk	cenpn	cenpw	hira	incenp	kif18a	knstrn	m1ap	mis12	mis18a	mlh1	mms19	msto1	nat15	ncapd2	ncapg	ncaph	nde1	ndel1a	ndel1b	nek11	nek2	nek8	nsl1	ntmt1	nuf2	oip5	pttg1	rad21a	ran	seh1l	setdb2	si:ch211-217i17.1	si:dkey-211g8.4	si:dkey-57a22.11	si:dkey-6i22.5	ska1	ska2	ska3	spc25	tlk1a
GO:0007052	mitotic spindle organization	abraxas1	abraxas2	arhgef10	aurka	aurkb	bccip	birc5a	birc5b	cenph	cep126	clasp2	dctn2	efhc1	kif11	kif4	kifc1	lrmp	map9	msto1	ndc80	nuf2	sass6	spast	spice1	stil	tacc1	tacc3	tubg1	vcp	zgc:136908	znf207a	znf207b
GO:0007051	spindle organization	abraxas1	abraxas2	apc	arhgef10	aspm	aurka	aurkb	bccip	birc5a	birc5b	cenph	cenpw	cep126	cep63	cep72	ckap5	clasp2	csnk1da	csnk1db	dctn2	efhc1	haus1	haus2	haus3	haus4	haus5	haus6	haus7	kif11	kif4	kifc1	kiz	knstrn	lrmp	map9	mapre1a	mapre1b	mapre2	mapre3a	mapre3b	msto1	ndc80	ntmt1	nuf2	rgs14a	sass6	si:ch1073-365p7.2	si:ch211-153a8.4
GO:0007049	cell cycle	actr8	anapc10	anapc15	anapc4	arl3b	arl8ba	arpp19a	arpp19b	aspm	aurka	babam1	babam2	banp	bccip	becn1	bora	brdt	ccdc124	ccnd1	ccndbp1	ccne1	ccnf	ccnk	ccsapb	cdc123	cdc14aa	cdc14ab	cdc14b	cdc16	cdc20	cdc23	cdc26	cdc27	cdc37	cdc40	cdc42	cdc42l	cdc42l2	cdc45	cdc5l	cdc6	cdc73	cdca8	cdca9	cdk1	cdk20	cdkn3	cdt1
GO:0007018	microtubule-based movement	actr1	actr10	afg1lb	aftphb	ak9	ap3d1	arhgef11	arhgef18b	bbs1	bicdl1	bicdl2	borcs5	cacna1ia	ccdc103	ccdc114	ccdc135	ccdc151	ccdc39	ccdc40	ccsapb	cenpe	cep131	cep70	cfap206	cfap53	clstn1	copg2	cx43	dctn1b	dnaaf4	dnah1	dnah10	dnah12	dnah2	dnah3	dnah5	dnah5l	dnah6	dnah7	dnah9	dnah9l	dnai1.1	dnai1.2	dnai2a	dtnbp1a	dync1h1	dync1i1	dync1i2a
GO:0007017	microtubule-based process	abraxas1	abraxas2	actr1	actr10	afg1lb	aftphb	ak9	antxr2a	ap3d1	apc	appl2	arhgef10	arhgef11	arhgef18b	aspm	aurka	aurkb	bbs1	bccip	bicd1a	bicd2	bicdl1	bicdl2	birc5a	birc5b	borcs5	cacna1ia	camsap1a	camsap1b	camsap2a	camsap2b	ccdc103	ccdc114	ccdc13	ccdc135	ccdc151	ccdc39	ccdc40	ccdc69	ccdc88aa	ccdc88b	ccdc88c	ccsapb	cdc14aa	cdc14ab	cdc14b	cenpe	cenph
GO:0006974	cellular response to DNA damage stimulus	abraxas1	actr5	actr8	adprhl2	aktip	alkbh3	alkbh7	ap5s1	apc	apex1	apex2	aptx	ascc3	atm	atr	atrip	babam1	babam2	bag6l	batf	baxa	baxb	baz1b	bccip	bcl2a	bcl2b	bcl2l1	bcl2l10	bcl2l16	bcl6aa	blm	boka	bokb	brat1	brca2	brcc3	brip1	casp2	ccnd1	cdc45	cdc7	cdca5	cep63	cetn2	cetn4	cgas	chaf1a	chchd6a
GO:0006950	response to stress	abraxas1	actr5	actr8	acvrl1	adprhl2	aep1	afap1l2	agbl5	agtr1a	agtr1b	agtr2	ajuba	aktip	alas2	alkbh3	alkbh5	alkbh7	ankhd1	ankzf1	ano1a	anxa1a	anxa1b	anxa1c	anxa1d	ap5s1	apc	apex1	apex2	apln	apoda.2	apodb	aptx	aqp1a.1	aqp1a.2	arnt2	ascc3	ascl1a	atf6	atf6b	atg5	atm	atox1	atr	atrip	aup1	b3gat1a	babam1	babam2
GO:0006913	nucleocytoplasmic transport	aaas	abce1	alkbh5	anp32a	cse1l	ddx19	dzip1	eif6	eny2	fam53b	gle1	heatr3	hikeshi	htatip2	ipo11	ipo13	ipo4	ipo7	ipo8	ipo9	kpna1	kpna2	kpna3	kpna4	kpna5	kpna6	kpna7	kpnb1	kpnb3	lsg1	ltv1	lzts2a	lzts2b	mcm3ap	ncbp2	nmd3	nup107	nup133	nup153	nup155	nup188	nup214	nup35	nup50	nup58	nup62l	nup85	nup88
GO:0051169	nuclear transport	aaas	abce1	alkbh5	anp32a	cse1l	ddx19	dzip1	eif6	eny2	fam53b	gle1	heatr3	hikeshi	htatip2	ipo11	ipo13	ipo4	ipo7	ipo8	ipo9	kpna1	kpna2	kpna3	kpna4	kpna5	kpna6	kpna7	kpnb1	kpnb3	lsg1	ltv1	lzts2a	lzts2b	mcm3ap	ncbp2	nmd3	nup107	nup133	nup153	nup155	nup188	nup214	nup35	nup50	nup58	nup62l	nup85	nup88
GO:0006886	intracellular protein transport	adprh	agk	akap12b	ap1b1	ap1g1	ap1g2	ap1m1	ap1m2	ap1m3	ap1s1	ap1s2	ap1s3a	ap1s3b	ap2a1	ap2b1	ap2m1a	ap2m1b	ap2s1	ap3b1a	ap3d1	ap3m1	ap3m2	ap3s1	ap3s2	ap4b1	ap4e1	ap4m1	ap4s1	arf1	arf2a	arf2b	arf3a	arf3b	arf4a	arf6a	arfip1	arfip2a	arfip2b	arfrp1	arl1	arl11	arl14	arl4aa	arl4ab	arl4ca	arl4cb	arl4d	arl5a
GO:0006606	protein import into nucleus	cse1l	dzip1	fam53b	heatr3	hikeshi	ipo11	ipo13	ipo4	ipo7	ipo8	ipo9	kpna1	kpna2	kpna3	kpna4	kpna5	kpna6	kpna7	kpnb1	kpnb3	nup107	nup133	nup153	nup155	nup188	nup214	nup35	nup50	nup62l	nup85	nup88	nup93	nup98	nutf2	nutf2l	nxt2	pom121	pttg1ipa	pttg1ipb	ran	rpain	si:ch1073-55a19.2	si:ch73-182a11.2	snupn	tnpo1	tnpo2	tnpo3	tpra
GO:0006511	ubiquitin-dependent protein catabolic process	adrm1	amn1	anapc1	anapc10	anapc11	anapc2	anapc4	anapc5	ankib1a	ankib1b	ankzf1	arih1	arih1l	arih2	armc8	aup1	bag6	bag6l	bap1	birc6	cacul1	ccnf	cdc26	chfr	cops3	crbn	cul1a	cul1b	cul2	cul3a	cul3b	cul4a	cul4b	cul5a	cul5b	cylda	cyldl	dcaf11	ddb1	derl1	derl2	derl3	dnajb12a	dnajb12b	dnajb14	dnajc18	dtl	ecrg4a
GO:0006490	oligosaccharide-lipid intermediate biosynthetic process	alg10	alg11	alg12	alg13	alg14	alg2	alg6	alg8	dpagt1	srd5a3	zgc:92907
GO:0006488	dolichol-linked oligosaccharide biosynthetic process	alg10	alg12	alg13	alg14	alg6	dpagt1	srd5a3	zgc:92907
GO:0006417	regulation of translation	ago2	ago3b	ago4	c1qbp	caprin2	casc3	cnbpa	cnbpb	cnot1	cnot10	cnot11	cnot2	cnot3a	cnot3b	cnot6l	cnot7	cnot8	coa3a	cpeb1a	cpeb1b	cpeb2	cpeb3	cpeb4a	cpeb4b	cyfip1	dazl	dhx29	dis3l2	dph1	dph2	dph3	dph5	dph6	eefsec	eif2a	eif2b1	eif2b2	eif2s3	eif3ha	eif3k	eif4a3	eif4e3	eif4ea	eif4ebp1	eif4ebp2	eif4ebp3	eif4ebp3l	eif4enif1
GO:0006401	RNA catabolic process	ago3b	casc3	cnot1	cnot10	cnot6a	cnot6b	cnot6l	cnot7	cnot8	dcp1a	dcp1b	dcp2	dcps	dhx34	dis3	dis3l	dis3l2	dna2	drosha	eif4a3	exosc10	exosc2	exosc3	exosc4	exosc5	exosc6	exosc7	exosc8	exosc9	fen1	lin28a	lsm1	lsm4	lsm7	magoh	mettl16	mettl3	mrto4	nbas	ncbp2	pan2	pan3	parn	patl1	patl2	pde12	pelo	pnrc2
GO:0006400	tRNA modification	aars1	aars2	adat2	adat3	alkbh8	cdk5rap1	cdkal1	ctu1	ctu2	dph3	elp1	elp2	elp3	elp4	elp5	elp6	ftsj1	gtpbp3	kti12	lcmt2	mettl1	mocs3	mtfmt	mto1	nat10	nsun2	nsun3	osgep	osgepl1	pus1	pus10	pus3	qtrt1	sephs1	si:ch211-225b11.4	si:dkey-85a20.4	thada	thg1l	thumpd1	thumpd2	thumpd3	tprkb	trit1	trmt1	trmt112	trmt12	trmt13	trmt1l
GO:0006399	tRNA metabolic process	aars1	aars2	aarsd1	adat2	adat3	alkbh8	cars1	cars2	cdk5rap1	cdkal1	clp1	ctu1	ctu2	dalrd3	dars1	dars2	dph3	dtd1	dtd2	dus1l	dus2	dus3l	dus4l	elac2	elp1	elp2	elp3	elp4	elp5	elp6	eprs1	exosc10	exosc2	exosc3	exosc7	exosc8	exosc9	fars2	farsa	farsb	ftsj1	gars1	gatb	gtpbp3	hars	iars1	iars2	kars1
GO:0006397	mRNA processing	alkbh5	aqr	arl6ip4	aurkaip1	bcas2	bud13	bud31	casc3	cdc40	celf1	celf2	celf3a	celf4	clp1	cmtr1	cmtr2	cnot6l	cpeb1b	cpsf1	cpsf2	cpsf3	cpsf6	crnkl1	cstf2	cstf3	cwc15	cwc22	cwf19l1	cwf19l2	dbr1	ddx20	ddx23	ddx39aa	ddx39ab	ddx39b	ddx46	dhx38	dhx40	dhx8	eftud2	eif4a3	ern1	ern2	esrp1	esrp2	fam172a	fip1l1a	fip1l1b
GO:0006396	RNA processing	aars1	aars2	abt1	adad1	adad2	adar	adarb1a	adarb1b	adarb2	adat1	adat2	adat3	ago2	alkbh5	alkbh8	aqr	arl6ip4	aurkaip1	bcas2	bms1	bop1	bud13	bud23	bud31	bysl	c1d	casc3	ccar2	ccnl1a	ccnl1b	cdc40	cdk5rap1	cdkal1	celf1	celf2	celf3a	celf4	cherp	clp1	cmtr1	cmtr2	cnot6l	cpeb1b	cpsf1	cpsf2	cpsf3	cpsf6	crnkl1
GO:0006364	rRNA processing	abt1	bms1	bop1	bud23	bysl	c1d	dcaf13	ddx10	ddx18	ddx47	ddx49	ddx51	ddx52	ddx54	dhx37	dimt1l	dkc1	ebna1bp2	emg1	eri1	esf1	exosc10	exosc2	exosc3	exosc6	exosc7	exosc8	exosc9	fam207a	fbl	fbxw11b	fdxacb1	ftsj3	gar1	gemin4	gnl3	gnl3l	heatr1	helq	imp3	imp4	krr1	las1l	lsm6	mdn1	mettl16	mphosph10	mphosph6
GO:0006352	DNA-templated transcription, initiation	brf1a	brf1b	brf2	crcp	ercc3	gtf2a1	gtf2a1l	gtf2a2	gtf2b	gtf2e1	gtf2e2	gtf2f1	gtf2f2a	gtf2f2b	gtf3c5	hist1h4l	med30	polr2d	polr2gl	polr2i	polr3h	rrn3	si:dkey-219c3.2	snapc5	taf1	taf10	taf11	taf12	taf2	taf4a	taf4b	taf6	taf6l	taf7	taf9	tbp	tbpl1	tbpl2	tfb2m	zgc:114119	zgc:163040	zgc:165555
GO:0006351	transcription, DNA-templated	ablim2	ablim3	asxl1	asxl2	bola1	ccnh	ccnt1	ccnt2a	ccnt2b	cd3eap	chd7	cnot8	ddx11	dido1	ehf	elf3	ell	ercc2	ercc3	esrra	esrrd	esrrga	etv1	foxd3	gpbp1l1	gtf2a1	gtf2a1l	gtf2f2a	gtf2f2b	gtf2h1	gtf2h2	gtf2h5	gtf3c2	gtf3c3	gtf3c6	hira	hoxa9a	hoxa9b	hoxb9a	hoxc9a	hoxd9a	ice2	ilf2	ino80	lhx1a	lin52	lin9	mafk
GO:0097659	nucleic acid-templated transcription	ablim2	ablim3	asxl1	asxl2	bola1	ccnh	ccnt1	ccnt2a	ccnt2b	cd3eap	chd7	cnot8	ddx11	dido1	ehf	elf3	ell	ercc2	ercc3	esrra	esrrd	esrrga	etv1	foxd3	gpbp1l1	gtf2a1	gtf2a1l	gtf2f2a	gtf2f2b	gtf2h1	gtf2h2	gtf2h5	gtf3c2	gtf3c3	gtf3c6	hira	hoxa9a	hoxa9b	hoxb9a	hoxc9a	hoxd9a	ice2	ilf2	ino80	lhx1a	lin52	lin9	mafk
GO:0006338	chromatin remodeling	actr6	actr8	anp32e	arid1aa	arid1ab	arid1b	ash1l	baz1b	bptf	cenpp	chaf1a	chaf1b	chd1l	daxx	dmap1	dpf3	dr1	h1-0	h1-10	h1m	hist2h2l	histh1l	hoxb1b	hp1bp3	ino80	ino80b	ino80c	ino80e	jarid2a	jarid2b	kat6a	kat6b	kdm4aa	kdm4ab	kdm4b	kdm4c	kdm5ba	kdm5bb	kdm5c	macroh2a1	macroh2a2	mis18a	mysm1	nap1l1	nap1l4a	nap1l4b	nasp	nat15
GO:0006334	nucleosome assembly	cenpp	chaf1a	chaf1b	daxx	h1-0	h1-10	h1m	hist2h2l	histh1l	hp1bp3	kat6a	kat6b	macroh2a1	macroh2a2	mis18a	nap1l1	nap1l4a	nap1l4b	nasp	nat15	oip5	pole3	sart3	seta	setb	shprh	si:ch1073-153i20.4	si:ch1073-159d7.7	si:ch211-103n10.5	si:ch211-113a14.11	si:ch211-113a14.18	si:ch211-113a14.22	si:ch211-113a14.24	si:ch73-368j24.1	si:ch73-368j24.11	si:ch73-368j24.12	si:ch73-36p18.1	si:dkey-108k21.10	si:dkey-108k21.11	si:dkey-108k21.21	si:dkey-148h10.5	si:dkey-23a13.17	si:dkey-23a13.22	si:dkey-23a13.9	si:dkey-261m9.12	si:dkey-261m9.19	si:dkey-261m9.6	spty2d1
GO:0006325	chromatin organization	abraxas1	actr6	actr8	aebp2	anp32e	arid1aa	arid1ab	arid1b	asf1ba	asf1bb	ash1l	atxn7l3	babam1	babam2	banp	bap1	baz1b	bend3	bmi1a	bmi1b	bptf	brd4	brd9	brdt	cabin1	carm1	cenpp	chaf1a	chaf1b	chd1l	chd8	daxx	dmap1	dnajc2	dot1l	dpf3	dr1	eed	emsy	eny2	ezh2	fam172a	fbxl6	h1-0	h1-10	h1m	h2ax	h2az2a
GO:0006310	DNA recombination	actr8	aicda	ap5s1	batf	blm	brca2	cdc45	cdc7	dclre1c	dmc1	ercc1	ercc4	exo1	fan1	fancb	fbxo18	gins2	gins4	h2ax	hdac10	hmgb1a	hmgb1b	hmgb2a	hmgb2b	hmgb3a	hmgb3b	ino80db	lig1	lig3	lig4	mcm2	mcm3	mcm3l	mcm4	mcm5	mcm6	mcm7	mcm8	mcm9	mei4	mlh3	mms22l	mnd1	mre11a	msh2	msh3	msh4	msh5
GO:0006305	DNA alkylation	cxxc1b	dnmt1	dnmt3aa	dnmt3ab	dnmt3ba	dnmt3bb.1	dnmt3bb.2	h2az2b	piwil2	pld6	prmt7	tdrd1	tdrd5	tdrd9
GO:0006306	DNA methylation	cxxc1b	dnmt1	dnmt3aa	dnmt3ab	dnmt3ba	dnmt3bb.1	dnmt3bb.2	h2az2b	piwil2	pld6	prmt7	tdrd1	tdrd5	tdrd9
GO:0006302	double-strand break repair	abraxas1	actr5	actr8	ap5s1	aptx	babam1	babam2	blm	brca2	brcc3	brip1	cdc45	cdc7	cdca5	dclre1a	dclre1b	dclre1c	dntt	eme1	ercc4	fan1	fancb	fbxo18	gins2	gins4	lig3	lig4	mcm2	mcm3	mcm3l	mcm4	mcm5	mcm6	mcm7	mcm8	mcm9	mms22l	mre11a	mta1	mus81	nabp1a	nabp1b	nbn	nhej1	nipbla	nipblb	nsmce1	nsmce2
GO:0006281	DNA repair	abraxas1	actr5	actr8	adprhl2	alkbh3	ap5s1	apex1	apex2	aptx	ascc3	atm	atrip	babam1	babam2	bccip	blm	brca2	brcc3	brip1	cdc45	cdc7	cdca5	cetn2	cetn4	chaf1a	chd1l	cpdp	cry-dash	cry5	dclre1a	dclre1b	dclre1c	ddb1	ddb2	ddx11	dmap1	dmc1	dna2	dntt	dtl	eepd1	eme1	emsy	ercc1	ercc2	ercc3	ercc4	ercc5
GO:0006275	regulation of DNA replication	cdt1	ctc1	dbf4	dbf4b	dna2	dscc1	e2f7	e2f8	esco1	esco2	gmnn	igfbp2a	igfbp2b	msh3	pcna	pds5a	smarcal1	terf1	ticrr	timeless	tipin	wdr18	zgc:77398	zranb3
GO:0006271	DNA strand elongation involved in DNA replication	gins1	lig1	lig3	mcm3	mcm3l	mcm4	mcm7	pcna	pola1	pold2	pold3	pole
GO:0006270	DNA replication initiation	cdc45	cdc6	gmnc	mcm10	mcm2	mcm3	mcm3l	mcm4	mcm5	mcm6	mcm7	mcm8	mcm9	orc1	orc3	orc4	orc5	orc6	pola1	pola2
GO:0006267	pre-replicative complex assembly involved in nuclear cell cycle DNA replication	mcm2	mcm3	mcm3l	mcm4	mcm5	mcm6	mcm7	orc3
GO:0036388	pre-replicative complex assembly	mcm2	mcm3	mcm3l	mcm4	mcm5	mcm6	mcm7	orc3
GO:1902299	pre-replicative complex assembly involved in cell cycle DNA replication	mcm2	mcm3	mcm3l	mcm4	mcm5	mcm6	mcm7	orc3
GO:0006260	DNA replication	blm	cdt1	chaf1a	ddx11	dna2	dscc1	dtl	fen1	gins1	gins2	gins3	gins4	helb	kin	lig1	lig3	lig4	lrwd1	mcm10	mcm2	mcm3	mcm3l	mcm4	mcm5	mcm6	mcm7	mcm8	mcmbp	mgme1	nfia	nfic	nfixb	orc1	orc2	orc3	orc4	orc5	orc6	pcna	pif1	pola1	pola2	polb	pold1	pold2	pold3	pole	pole2
GO:0006259	DNA metabolic process	abraxas1	acd	actr5	actr8	adprhl2	aicda	alkbh2	alkbh3	ap5s1	apex1	apex2	apobec2a	aptx	ascc3	atm	atr	atrip	babam1	babam2	batf	bccip	blm	brca2	brcc3	brip1	cdc45	cdc6	cdc7	cdca5	cetn2	cetn4	chaf1a	chd1l	cpdp	cry-dash	cry5	ctc1	cxxc1b	dclre1a	dclre1b	dclre1c	dctpp1	ddb1	ddb2	ddx11	dffa	dffb	dicer1
GO:0005876	spindle microtubule	arl3b	aurka	aurkb	birc5a	birc5b	bod1	bod1l1	ccsapb	clasp1a	clasp1b	csnk1da	csnk1db	hnrnpua	hnrnpub	kif11	kif18a	klhl21	map9	nusap1	ska1	ska2	ska3
GO:0005875	microtubule associated complex	actr1	actr10	aurka	aurkb	borcs5	ccdc65	cdca8	cdca9	cenpe	dctn1b	dctn2	dctn4	dnah1	dnah10	dnah12	dnah2	dnah3	dnah5	dnah5l	dnah6	dnah7	dnah9	dnah9l	dnai1.1	dnai1.2	dnai2a	dnal1	dnal4a	dnal4b	drc1	dync1h1	dync1i1	dync1i2a	dync1i2b	dync1li1	dync1li2	dync2li1	dynll1	dynll2a	dynll2b	dynlrb1	haus1	haus2	haus3	haus4	haus5	haus6	haus7
GO:0005874	microtubule	apc2	arl3b	atat1	aurka	aurkb	birc5a	birc5b	bod1	bod1l1	camsap1a	camsap1b	camsap2a	camsap2b	camsap3	ccsapb	cenpe	cep162	cfap20	cfap206	clasp1a	clasp1b	clasp2	csnk1da	csnk1db	cspp1b	dcdc2b	dctn2	dnal1	dnal4a	dnal4b	dnm2a	dnm2b	dync2li1	dynll1	dynll2a	dynlrb1	efhc2	fign	flr	fsd1	gas2l3	gas8	haus6	hnrnpua	hnrnpub	hook1	katna1	katnal1
GO:0005871	kinesin complex	borcs5	cenpe	kif11	kif13a	kif13ba	kif13bb	kif14	kif15	kif16ba	kif16bb	kif17	kif18a	kif19	kif1aa	kif1ab	kif1b	kif1c	kif20a	kif20ba	kif21a	kif21b	kif22	kif23	kif25	kif26aa	kif26ab	kif26ba	kif26bb	kif28	kif2c	kif3a	kif3b	kif3cb	kif4	kif5aa	kif5ab	kif5ba	kif5bb	kif5c	kif6	kif7	kifap3a	kifap3b	kifc1	kifc3	klc1a	klc1b	klc2
GO:0005819	spindle	agbl5	arl2bp	arl8ba	atat1	bora	ccsapa	ccsapb	cdc14aa	cdc14ab	cdc14b	clasp2	cltca	cltcb	dvl2	dvl3a	efhc1	eml1	eml2	eml3	espl1	fbxo5	haus3	haus6	jtb	kbtbd8	kifc1	mad1l1	mad2l2	map11	map9	mzt2b	ndel1a	ndel1b	numa1	nusap1	pin4	ppp2r3c	rcc2	si:dkey-15d12.2	si:zfos-452g4.1	sirt2	ska1	spast	specc1la	spout1	tpx2	ttk	tubg1
GO:0005815	microtubule organizing center	actr1	actr10	agbl2	aldob	alms1	als2a	apc	appl2	arhgef10	arl2bp	arl3b	atp6v0d1	aurka	aurkb	b9d1	b9d2	bbs1	bbs5	bbs7	bccip	bicdl1	bod1	bod1l1	cby1	ccdc124	ccdc15	ccdc151	ccdc61	ccdc77	ccdc88aa	ccdc88b	ccdc88c	ccnb1	ccnb2	ccne1	ccne2	ccnf	ccsapa	ccsapb	cdc14aa	cdc14ab	cdc14b	cdk5rap2	cenpj	cep126	cep152	cep170aa	cep19
GO:0005813	centrosome	actr1	actr10	alms1	als2a	apc	arhgef10	arl3b	atp6v0d1	aurka	aurkb	b9d1	b9d2	bbs1	bccip	bicdl1	bod1	bod1l1	ccdc15	ccdc61	ccdc77	ccdc88aa	ccdc88b	ccdc88c	ccnb1	ccnb2	ccne1	ccne2	ccnf	ccsapb	cdc14aa	cdc14ab	cdc14b	cenpj	cep126	cep152	cep170aa	cep19	cep290	cep350	cep44	cep57l1	cep63	cep70	cep72	cep78	cep85	cep85l	cep89
GO:0005739	mitochondrion	aars1	aars2	abat	abcb8	abhd11	acaa2	acad9	acadl	acadm	acadvl	acat1	acat2	aco1	aco2	acot9.1	acot9.2	acsf2	adhfe1	adprhl2	adss2	afg1la	afg1lb	agk	agpat5	agtpbp1	agxtb	ak2	ak3	ak4	akap10	akap1a	akap1b	alas1	alas2	aldh18a1	aldh1l2	aldh4a1	aldh5a1	aldh6a1	alkbh1	amt	apex1	apex2	apooa	apoob	apool	araf	arglu1a
GO:0005730	nucleolus	aatf	abt1	adad2	adar	adarb1a	adarb1b	adarb2	aopep	apex1	aptx	arl6ip4	bms1	bmt2	bop1	bud23	bxdc2	bysl	c1d	cdc14aa	cdc14ab	cdc14b	cdkn2aip	cdkn2aipnl	cerkl	csnk1a1	dcaf13	dcaf17	ddx11	ddx18	ddx21	ddx24	ddx27	ddx51	ddx54	ddx55	ddx56	dedd	dedd1	dhx33	dhx37	dhx9	ebna1bp2	eif4a3	eif6	emg1	eri1	exosc1	exosc10
GO:0005694	chromosome	actr8	adprhl2	ano9a	aurkb	banf1	blm	brd4	cdc14b	cdca8	cdca9	cdk12	cdk13	cdk9	cenpl	cenpp	cenpt	cep131	cfdp1	clasp2	ctc1	dclre1b	ddi2	dmc1	dtl	ehmt1a	ehmt1b	ehmt2	ercc6l	esco2	fancd2	fh	gpatch11	h1-0	h1-10	h1m	h2ax	h2az2a	h2az2b	h3f3b.1	hist1h2ba	hist1h4l	hist2h2l	histh1l	hnrnpua	hnrnpub	hormad1	hp1bp3	ints7
GO:0005681	spliceosomal complex	aqr	bcas2	bud13	bud31	casc3	ccdc12	cdc40	cirbpa	cirbpb	crnkl1	ctnnbl1	cwc15	cwc22	cwc27	cwf19l1	cwf19l2	ddx23	dhx16	dhx8	eftud2	eif4a3	frg1	gemin2	gpkow	hnrnpm	hnrnpua	hnrnpub	htatsf1	isy1	lsm4	lsm5	lsm6	lsm7	luc7l	luc7l3	magoh	myef2	phf5a	plrg1	pnn	prkrip1	prpf18	prpf19	prpf31	prpf38a	prpf38b	prpf39	prpf40a
GO:0005654	nucleoplasm	acot7	akip1	aptx	arglu1a	arglu1b	arhgap32a	arhgap32b	baiap2a	baiap2b	baiap2l1a	baiap2l1b	baiap2l2a	baiap2l2b	banf1	bop1	cdc26	cdkn2aip	cdkn2aipnl	cenpw	chchd1	dscc1	e4f1	exosc9	fen1	gckr	golga3	hexim1	hnrnpaba	hnrnpabb	hnrnpd	hnrnpua	hnrnpub	hnrnpul1	ikzf1	ikzf5	inip	jmjd6	jun	junba	junbb	jund	kpna1	kpna2	kpna3	kpna4	kpna5	kpna7	krt8
GO:0005643	nuclear pore	aaas	eny2	gle1	kpna1	kpna2	kpna3	kpna4	kpna5	kpna7	ndc1	nup107	nup155	nup160	nup205	nup210	nup214	nup35	nup42	nup50	nup54	nup58	nup62l	nup85	nup88	nup93	nup98	pom121	rae1	ranbp1	ranbp3a	ranbp3b	seh1l	si:ch1073-55a19.2	tmem33	tpra	tprb	xpo4	xpo7	xpot
GO:0004540	ribonuclease activity	ago2	ago3b	angel1	angel2	cnot6a	cnot6b	cnot6l	cnot7	cnot8	cpsf3	dbr1	dgcr8	dicer1	dis3	dis3l	dis3l2	drosha	edc3	elac1	endog	endou	endou2	endouc	eri1	eri2	ern1	ern2	exosc10	fen1	helz2	isg20l2	lactb2	mrpl44	nob1	nocta	noctb	pan2	pan3	parn	pde12	piwil1	piwil2	pop1	pop4	pop5	pop7	prorp	rcl1
GO:0004536	deoxyribonuclease activity	apex1	apex2	aptx	bivm	dclre1a	dclre1b	dclre1c	dffb	dicer1	dna2	dnase1	dnase1l1	dnase1l1l	dnase1l4.1	dnase1l4.2	dnase2	dnase2b	eme1	endog	ercc1	ercc4	ercc5	eri2	exo1	exo5	fan1	fen1	meiob	mgme1	mus81	pold1	pole	rad50	rad51c	rag1	rag2	rbbp8	si:ch1073-296i8.2	si:ch1073-385f13.3	slx1b	slx4	spo11	tatdn1	tatdn2	xrcc3	zgc:110269	zranb3
GO:0004521	endoribonuclease activity	ago2	ago3b	cpsf3	dbr1	dgcr8	dicer1	drosha	edc3	elac1	endog	endou	endou2	endouc	ern1	ern2	fen1	lactb2	mrpl44	nob1	piwil1	piwil2	pop1	pop4	pop5	pop7	prorp	rcl1	rnaseh1	rnaseh2a	rnaseh2b	rnaseka	rnasekb	rnaset2	rnaset2l	rpp21	rpp30	rpph1	si:dkey-222f8.3	snd1	tsen15	tsen2	tsen34	tsn	tsnax	zgc:103759	zgc:110269
GO:0004519	endonuclease activity	ago2	ago3b	apex1	apex2	bivm	cpsf3	dbr1	dclre1c	dgcr8	dicer1	dis3	dna2	dnase1	dnase1l1	dnase1l1l	dnase1l4.1	dnase1l4.2	dnase2	dnase2b	drosha	edc3	elac1	eme1	endog	endou	endou2	endouc	ercc1	ercc4	ercc5	ern1	ern2	exo1	fan1	fen1	lactb2	mre11a	mrpl44	mus81	neil1	neil3	nob1	pelo	piwil1	piwil2	pld6	pop1	pop4
GO:0004518	nuclease activity	ago2	ago3b	angel1	angel2	apex1	apex2	aptx	bivm	cnot6a	cnot6b	cnot6l	cnot7	cnot8	cpsf3	dbr1	dclre1a	dclre1b	dclre1c	dffb	dgcr8	dicer1	dis3	dis3l	dis3l2	dna2	dnase1	dnase1l1	dnase1l1l	dnase1l4.1	dnase1l4.2	dnase2	dnase2b	drosha	edc3	elac1	eme1	endog	endou	endou2	endouc	enpp1	enpp2	ercc1	ercc4	ercc5	eri1	eri2	ern1
GO:0004386	helicase activity	ascc3	blm	brip1	cdc45	chd1l	chd8	ddx10	ddx11	ddx18	ddx19	ddx20	ddx21	ddx23	ddx24	ddx27	ddx31	ddx3xa	ddx3xb	ddx4	ddx43	ddx46	ddx47	ddx49	ddx5	ddx51	ddx54	ddx55	ddx56	ddx6	ddx61	dhx15	dhx16	dhx29	dhx30	dhx32a	dhx32b	dhx33	dhx34	dhx36	dhx37	dhx38	dhx40	dhx57	dhx58	dhx8	dhx9	dicer1	dqx1
GO:0003916	DNA topoisomerase activity	top1	top1l	top1mt	top2a	top2b	top3a	top3b	zgc:173742
GO:0003777	microtubule motor activity	cenpe	dnah1	dnah10	dnah12	dnah2	dnah3	dnah5	dnah5l	dnah6	dnah7	dnah9	dnah9l	dnai1.1	dnai1.2	dnai2a	dnal4a	dnal4b	dync1h1	dync1i1	dync1i2a	dync1i2b	dync1li1	dync1li2	dync2li1	dynll1	dynll2b	kif11	kif13a	kif13ba	kif13bb	kif14	kif15	kif16ba	kif16bb	kif17	kif18a	kif19	kif1aa	kif1ab	kif1b	kif1c	kif20a	kif20ba	kif20bb	kif21a	kif21b	kif22	kif23
GO:0003774	cytoskeletal motor activity	ccdc102a	cenpe	cgnb	cgnl1	dctn2	dnah1	dnah10	dnah12	dnah2	dnah3	dnah5	dnah5l	dnah6	dnah7	dnah9	dnah9l	dnai1.1	dnai1.2	dnai2a	dnal1	dnal4a	dnal4b	dync1h1	dync1i1	dync1i2a	dync1i2b	dync1li1	dync1li2	dync2li1	dynll1	dynll2a	dynll2b	dynlrb1	kif11	kif13a	kif13ba	kif13bb	kif14	kif15	kif16ba	kif16bb	kif17	kif18a	kif19	kif1aa	kif1ab	kif1b	kif1c
GO:0003729	mRNA binding	a1cf	aco1	angel2	aqr	c1qbp	carhsp1	celf1	celf2	celf3a	celf3b	celf4	celf5a	celf5b	cluha	cnbpa	cnbpb	cpeb1a	cpeb1b	cpeb2	cpeb3	cpeb4a	cpeb4b	cpsf6	cryz	csdc2a	cstf2	cstf3	dazap1	dazl	ddx6	ddx61	denr	dnd1	edc3	eif2s2	eif3d	eif3s10	eif4a3	eif4enif1	eif4g1a	eif4g2a	eif4g2b	eif4g3a	eif4g3b	elavl2	esrp1	esrp2	etf1a
GO:0003723	RNA binding	a1cf	aars1	aars2	abt1	aco1	adad1	adad2	adar	adarb1a	adarb1b	adarb2	adat1	ago2	ago3b	ago4	aicda	aimp1a	aimp1b	akap17a	akap1a	akap1b	alkbh8	alyref	angel2	ankhd1	apex1	apobec2a	aptx	aqr	ascc1	atxn1a	atxn1b	atxn1l	bicc1a	bicc2	bms1	brf1a	bysl	c1d	c1qbp	calcoco1b	caprin2	carhsp1	casc3	celf1	celf2	celf3a	celf3b
GO:0003712	transcription coregulator activity	aebp1	ajuba	arid5b	atxn7l3	bcl9	bcl9l	bcor	carm1	casp8ap2	cbfa2t3	cbfb	ccar1	ccar2	ccnd1	ccpg1	cdyl	chico	cited2	cited4a	cited4b	cops2	crebbpa	crebbpb	crsp7	ctnnb1	ctnnb2	daxx	dmap1	dr1	drap1	dyrk1aa	dyrk1ab	dyrk1b	e2f7	e2f8	eny2	ep300a	ep300b	erf	erfl3	gmeb1	gon4l	gtf2a2	hdac3	hipk2	hira	hnrnpua	hnrnpub
GO:0003697	single-stranded DNA binding	aptx	bivm	cdc45	cnbpa	ctc1	dmc1	ercc1	ercc4	ercc5	lonp1	mcm10	mcm2	mcm3	mcm3l	mcm4	mcm5	mcm6	mcm7	mcm8	mcm9	meiob	myef2	nabp1a	nup35	pola1	polr2d	polr2gl	polr3c	pot1	prim1	rad18	rad50	rad51	rad51ap1	rad51b	rad51d	radx	rbbp8	recql	rpa1	rpa2	rpa3	samhd1	si:ch211-130m23.3	si:ch73-71d17.2	smarcal1	ssbp1	ssbp2
GO:0003688	DNA replication origin binding	cdc45	cdc6	mcm10	mcm2	mcm3	mcm3l	mcm4	mcm5	mcm6	mcm7	mcm8	mcm9	orc1	orc2	orc3	orc4	orc5	orc6	pola1
GO:0003682	chromatin binding	actl6a	actr6	aire	arntl1b	ash1l	asxl1	asxl2	atad2b	atoh1a	bahcc1b	bahd1	bap1	bmi1a	bmi1b	brd4	cabin1	cdc45	cdx4	cgas	cnbpa	cramp1	ctcf	dnajc2	dnmt1	eaf1	eed	egr1	eny2	ewsr1a	ezh2	faap24	foxc1a	foxn4	gfi1b	gmnc	grhl3	h1-0	h1-10	h1m	hdac3	hif1ab	hira	histh1l	hmgn2	hmgn3	hmgn6	hmgn7	hnrnpua
GO:0003678	DNA helicase activity	ascc3	blm	cdc45	chd1l	chd8	ddx11	ercc3	ercc6l	gins1	gins2	gins4	gtf2f2a	gtf2f2b	helb	mcm2	mcm3	mcm3l	mcm4	mcm5	mcm6	mcm7	mcm9	pif1	recql	recql5	rtel1	ruvbl1	ruvbl2	smarcad1b	supv3l1	wrn
GO:0003006	developmental process involved in reproduction	abhd2a	abhd2b	ahr2	alkbh5	amh	anxa1a	anxa1b	anxa1c	anxa1d	ar	bag6l	bmp15	brca2	brdt	buc	ccnb1	cfap157	cxcr4b	cyp17a1	dazap1	dazl	ddx4	dmrt1	dnaaf1	dnd1	fancl	fgf24	figla	fshb	fshr	fsta	gdf9	ggt1a	ggt1b	ggt1l2.1	ggt1l2.2	ggt5a	golga3	gsdf	henmt1	hnrnpa1b	hnrnpa3	hormad1	hsd17b3	hsf5	ift20	iqcg	katnal1
GO:0001510	RNA methylation	alkbh8	bud23	cmtr1	cmtr2	dimt1l	emg1	fbl	fdxacb1	ftsj1	ftsj3	gtpbp3	henmt1	lcmt2	lyn	mettl1	mettl14	mettl16	mettl3	mrm2	mto1	nop2	nsun2	nsun3	nsun4	nsun5	si:ch211-225b11.4	si:dkey-85a20.4	tfb1m	tfb2m	tgs1	thada	thumpd2	thumpd3	trmt1	trmt112	trmt12	trmt13	trmt1l	trmt44	trmt5	trmt6	trmt61a	trmt61b	tyw3	wdr4	wtap	zc3h13
GO:0000819	sister chromatid segregation	cdca8	cdca9	cenpk	hira	incenp	kif18a	mis12	msto1	ncapd2	ncapg	ncaph	nsl1	ran	top2a	top2b	tubg1
GO:0000786	nucleosome	ano9a	btbd11a	h1-0	h1-10	h1m	h2ax	h2az2a	h2az2b	h3f3a	h3f3b.1	hist1h2ba	hist1h4l	hist2h2l	histh1l	hp1bp3	kat6a	kat6b	macroh2a1	macroh2a2	shprh	si:ch1073-153i20.4	si:ch1073-153i20.5	si:ch1073-159d7.7	si:ch211-103n10.5	si:ch211-113a14.11	si:ch211-113a14.18	si:ch211-113a14.19	si:ch211-113a14.22	si:ch211-113a14.24	si:ch73-368j24.1	si:ch73-368j24.11	si:ch73-368j24.12	si:ch73-36p18.1	si:dkey-108k21.10	si:dkey-108k21.11	si:dkey-108k21.19	si:dkey-108k21.21	si:dkey-23a13.17	si:dkey-23a13.22	si:dkey-23a13.9	si:dkey-261m9.12	si:dkey-261m9.19	si:dkey-261m9.6	sos1	sos2	ttn.2	zgc:110216	zgc:110425
GO:0000776	kinetochore	anapc16	apc	bub3	cenph	cenpi	cenpo	cenpt	cenpw	cfdp1	ckap5	clasp2	ercc6l	gpatch11	hnrnpua	hnrnpub	knstrn	lrwd1	mad1l1	mad2l1	meaf6	ndc80	nde1	ndel1a	ndel1b	nsl1	nuf2	pafah1b1a	pafah1b1b	phf2	seh1l	si:ch211-161h7.4	ska1	ska2	ska3	spc24	spdl1	spout1	ttk	znf207a	znf207b	zwilch
GO:0000775	chromosome, centromeric region	cdca8	cdca9	cenpl	cenpp	cenpw	cep131	clasp2	dscc1	ercc6l	gpatch11	lrwd1	meaf6	mis12	mis18a	ncapd2	ncapd3	ndc80	nuf2	oip5	pane1	phf2	rad21a	rcc2	seh1l	si:dkey-57a22.11	ska1	ska2	ska3	spc24	spdl1	suv39h1a	zw10	zwilch
GO:0000727	double-strand break repair via break-induced replication	cdc45	cdc7	gins2	gins4	mcm2	mcm3	mcm3l	mcm4	mcm5	mcm6	mcm7	mus81
GO:0000724	double-strand break repair via homologous recombination	ap5s1	blm	brca2	cdc45	cdc7	ercc4	fan1	fancb	fbxo18	gins2	gins4	mcm2	mcm3	mcm3l	mcm4	mcm5	mcm6	mcm7	mcm8	mcm9	mms22l	mre11a	mus81	nabp1a	nabp1b	nbn	nipbla	nipblb	nsmce1	nsmce2	rad51	rad51b	rad51d	rad52	rad54b	rad54l	rbbp8	recql	recql5	rev3l	rmi1	rpa1	rpa2	rpa3	samhd1	sfr1	si:dkey-249d8.1	slx1b
GO:0000725	recombinational repair	ap5s1	blm	brca2	cdc45	cdc7	ercc4	fan1	fancb	fbxo18	gins2	gins4	mcm2	mcm3	mcm3l	mcm4	mcm5	mcm6	mcm7	mcm8	mcm9	mms22l	mre11a	mus81	nabp1a	nabp1b	nbn	nipbla	nipblb	nsmce1	nsmce2	rad51	rad51b	rad51d	rad52	rad54b	rad54l	rbbp8	recql	recql5	rev3l	rmi1	rpa1	rpa2	rpa3	samhd1	sfr1	si:dkey-249d8.1	slx1b
GO:0000375	RNA splicing, via transesterification reactions	aqr	bcas2	bud13	bud31	casc3	cdc40	crnkl1	cwc15	cwc22	cwf19l1	cwf19l2	dbr1	ddx23	ddx39aa	ddx39ab	ddx39b	ddx46	dhx38	dhx40	eftud2	eif4a3	gpkow	hnrnpm	htatsf1	lsm4	lsm6	lsm7	mettl14	mettl3	ncbp2	nova1	nova2	phf5a	plrg1	prpf19	prpf3	prpf31	prpf38a	prpf4	prpf40a	prpf6	prpf8	rbm17	rbm19	rbm22	rbm4.1	rbm4.2	rbm4.3
GO:0000377	RNA splicing, via transesterification reactions with bulged adenosine as nucleophile	aqr	bcas2	bud13	bud31	casc3	cdc40	crnkl1	cwc15	cwc22	cwf19l1	cwf19l2	dbr1	ddx23	ddx39aa	ddx39ab	ddx39b	ddx46	dhx38	dhx40	eftud2	eif4a3	gpkow	hnrnpm	htatsf1	lsm4	lsm6	lsm7	mettl14	mettl3	ncbp2	nova1	nova2	phf5a	plrg1	prpf19	prpf3	prpf31	prpf38a	prpf4	prpf40a	prpf6	prpf8	rbm17	rbm19	rbm22	rbm4.1	rbm4.2	rbm4.3
GO:0000398	mRNA splicing, via spliceosome	aqr	bcas2	bud13	bud31	casc3	cdc40	crnkl1	cwc15	cwc22	cwf19l1	cwf19l2	dbr1	ddx23	ddx39aa	ddx39ab	ddx39b	ddx46	dhx38	dhx40	eftud2	eif4a3	gpkow	hnrnpm	htatsf1	lsm4	lsm6	lsm7	mettl14	mettl3	ncbp2	nova1	nova2	phf5a	plrg1	prpf19	prpf3	prpf31	prpf38a	prpf4	prpf40a	prpf6	prpf8	rbm17	rbm19	rbm22	rbm4.1	rbm4.2	rbm4.3
GO:0000307	cyclin-dependent protein kinase holoenzyme complex	ccna1	ccna2	ccnb1	ccnb2	ccnb3	ccnd1	ccnd2a	ccnd2b	ccnd3	ccndx	ccne1	ccne2	ccnf	ccng1	ccng2	ccni	ccni2	ccnjl	ccnk	ccnt1	ccnt2a	ccnt2b	cdk12	cdk13	cdk2	cdk9	cks1b	cks2	cntd2
GO:0000278	mitotic cell cycle	aspm	aurka	cdc14aa	cdc14ab	cdc14b	cdc16	cdc26	cdc6	cdt1	cenpw	cetn2	cetn4	chaf1b	cltca	cltcb	cntrl	e2f4	e2f8	esco2	ewsr1a	ewsr1b	fbxo5	lats1	map9	mcm5	mis12	myb	mybl1	mybl2a	mybl2b	ncapd2	orc1	pbk	plk1	plk2a	plk2b	plk3	plk4	pole	ppp2r2aa	ppp2r2ab	ppp2r2ba	ppp2r2bb	ppp2r2ca	ppp2r2d	rnf2	setdb2	si:ch1073-365p7.2
GO:0000226	microtubule cytoskeleton organization	abraxas1	abraxas2	actr1	actr10	antxr2a	apc	appl2	arhgef10	aspm	aurka	aurkb	bccip	bicd1a	bicd2	birc5a	birc5b	camsap1a	camsap1b	camsap2a	camsap2b	ccdc13	ccdc151	ccdc40	ccdc88aa	ccdc88b	ccdc88c	ccsapb	cdc14aa	cdc14ab	cdc14b	cenph	cenpw	cep126	cep19	cep192	cep350	cep41	cep57	cep63	cep72	cetn4	cfap157	cfap206	ckap5	clasp2	clstn1	cript	crmp1
GO:0000151	ubiquitin ligase complex	amn1	anapc1	anapc10	anapc11	anapc13	anapc15	anapc16	anapc2	anapc4	anapc5	ankib1a	ankib1b	arih1	arih1l	arih2	armc8	asb12a	atg3	aup1	bmi1a	bmi1b	ccnf	cdc23	cdc26	cks1b	cks2	crbn	cul1a	cul1b	cul2	cul3a	cul3b	cul4a	cul4b	cul5a	cul5b	dcaf11	dcaf12	dcaf13	dcaf15	dcaf17	dcun1d1	dcun1d2a	dcun1d2b	dcun1d3	dcun1d4	dcun1d5	dda1
GO:0000075	cell cycle checkpoint signaling	atm	atr	atrip	aurkb	bub1	bub1ba	bub1bb	bub3	ccnd1	cdc6	cdt1	cep63	chek1	chek2	chfr	chmp4bb	dclre1b	dot1l	dtl	eme1	fbxo31	hormad1	id2a	ik	ints3	mad1l1	mad2l1	mre11a	mus81	nabp1a	nabp1b	nbn	nek11	orc1	phkg1b	plk3	rad1	rad17	rad9a	rad9b	si:ch73-352p4.5	si:dkey-249d8.1	siah2l	spdl1	stk33	ticrr	timeless	tipin
GO:0000070	mitotic sister chromatid segregation	cdca8	cdca9	cenpk	hira	incenp	kif18a	mis12	msto1	ncapd2	ncapg	ncaph	nsl1	ran	tubg1
GO:0061982	meiosis I cell cycle process	brdt	eme1	ercc1	ercc4	hfm1	hormad1	m1ap	mei4	meiob	mlh1	mre11a	msh3	msh4	msh6	mus81	rmi1	slx4	spo11	tdrd9	top2a	top2b	zgc:195212
GO:0051445	regulation of meiotic cell cycle	cdc25b	cdc25d	ddx4	fbxo43	fbxo5	gper1	hormad1	mettl3	mos	trip13	ttk	wee2
GO:0051338	regulation of transferase activity	acd	adcyap1a	adcyap1b	aida	akt1s1	atg13	bccip	bora	camk2n1a	camk2n2	cbl	cblb	cblc	ccna1	ccna2	ccnb1	ccnb2	ccnb3	ccnd1	ccnd2a	ccnd2b	ccnd3	ccndx	ccne1	ccne2	ccnf	ccng1	ccng2	ccnh	ccni	ccni2	ccnjl	ccnl1a	ccnl1b	ccny	ccnyl1	cdc20	cdk5rap1	cdk5rap3	cdkn1ba	cdkn1bb	cdkn1ca	cdkn1cb	cnppd1	cntd2	dcun1d1	dcun1d2a	dcun1d2b
GO:0051128	regulation of cellular component organization	aak1a	aak1b	abcc4	abitram	acd	add1	add2	add3a	add3b	afap1	alkbh4	alms1	anapc1	anapc11	anapc15	anapc4	anapc5	anxa1a	anxa1b	anxa1c	anxa1d	ap1ar	apc	apc2	arhgap17a	arhgap17b	arhgap44	arhgef10	arhgef10lb	arhgef11	arl2	arl3l1	arl3l2	arpc1a	arpc1b	arpc2	arpc3	arpc4	arpc5a	arpc5b	arpc5la	arpc5lb	arpin	atat1	atf7ip	atp6ap1b	atp6v1f	atrn
GO:0045005	DNA-dependent DNA replication maintenance of fidelity	dna2	eme1	etaa1	fbxo18	mms22l	msh3	pold1	pole	primpol	rad51	si:dkey-78p8.1	smarcal1	timeless	tipin	tonsl	zgc:77398	zranb3
GO:0044818	mitotic G2/M transition checkpoint	cdc6	chek1	dtl	mre11a	nbn	orc1	rad17	ticrr	topbp1	zgc:162895	zgc:77398
GO:0044728	DNA methylation or demethylation	aicda	alkbh2	alkbh3	apex1	apobec2a	cxxc1b	dnmt1	dnmt3aa	dnmt3ab	dnmt3ba	dnmt3bb.1	dnmt3bb.2	fto	h2az2b	piwil2	pld6	prmt7	tdrd1	tdrd5	tdrd9	tet1	tet2	tet3
GO:0043161	proteasome-mediated ubiquitin-dependent protein catabolic process	amn1	anapc1	anapc10	anapc4	anapc5	ankzf1	armc8	aup1	bag6	bag6l	ccnf	cdc26	crbn	cul1a	cul1b	cul2	cul4a	cul4b	cul5a	cul5b	dcaf11	ddb1	derl1	derl2	derl3	dnajb12a	dnajb12b	dnajb14	dnajc18	ecrg4a	ercc8	erlec1	erlin1	erlin2	fbxl14a	fbxl14b	fbxl15	fbxl16	fbxl18	fbxl2	fbxl20	fbxl22	fbxl3a	fbxl3b	fbxl4	fbxl5	fbxl7	fbxl8
GO:0043046	DNA methylation involved in gamete generation	piwil2	pld6	prmt7	tdrd1	tdrd5	tdrd9
GO:0042770	signal transduction in response to DNA damage	atm	atr	atrip	batf	ccnd1	cep63	chek1	chek2	dot1l	dtl	e2f7	eme1	fbxo31	id2a	mad2l2	mre11a	mus81	nbn	nek11	phkg1b	rad1	rad17	rad9a	rad9b	si:ch73-352p4.5	stk33	ticrr	tipin	tp53	tp53bp1	zgc:162895	zgc:77398
GO:0042254	ribosome biogenesis	bms1	bop1	cebpz	dcaf13	ddx31	ddx51	dlx2a	eif6	eral1	ftsj3	gar1	gtpbp10	gtpbp4	heatr1	kri1	krr1	mphosph10	mrpl10	mrpl36	mrto4	naf1	nhp2	nip7	noc4l	nom1	nop10	nop53	nvl	pak1ip1	pes	polr1c	polr1d	pwp2h	rcl1	rpf1	rpl7a	rplp0	rrp36	rrs1	rsl24d1	sbds	sdad1	snu13a	snu13b	tsr1	tsr3	urb2	utp25
GO:0034504	protein localization to nucleus	banp	cse1l	dzip1	fam53b	heatr3	hikeshi	ipo11	ipo13	ipo4	ipo7	ipo8	ipo9	kpna1	kpna2	kpna3	kpna4	kpna5	kpna6	kpna7	kpnb1	kpnb3	nup107	nup133	nup153	nup155	nup188	nup214	nup35	nup50	nup62l	nup85	nup88	nup93	nup98	nutf2	nutf2l	nxt2	pom121	pttg1ipa	pttg1ipb	ran	rpain	si:ch1073-55a19.2	si:ch73-182a11.2	snupn	tnpo1	tnpo2	tnpo3
GO:0032040	small-subunit processome	dcaf13	emg1	fbl	fbxw11a	fbxw11b	fcf1	heatr1	imp3	imp4	krr1	mphosph10	ngdn	noc4l	nol10	nop14	nop56	nop58	pdcd11	pwp2h	rps7	rrp9	si:dkey-251i10.3	snu13a	snu13b	tbl3	utp11	utp18	utp20	utp23	utp25	utp3	utp6	wdr3	wdr36	wdr46
GO:0031047	gene silencing by RNA	ago1	ago2	ago3b	ago4	cnot1	cnot10	cnot11	cnot6l	cnot7	dicer1	disp2	exd1	helz	henmt1	lin28a	mov10a	mov10b.1	ncbp2	nrde2	piwil1	piwil2	prkra	si:dkey-217f16.6	si:dkey-46g23.1	snd1	srrt	tarbp2	tdrd1	tdrd9	tnrc6a	tnrc6b	tnrc6c1	tnrc6c2	trim71	zgc:154086
GO:0017070	U6 snRNA binding	lsm4	mettl16	prpf4	prpf8	rbm22	sart3
GO:0016893	endonuclease activity, active with either ribo- or deoxyribonucleic acids and producing 5'-phosphomonoesters	ago2	ago3b	dbr1	dgcr8	dicer1	dna2	dnase1	dnase1l1	dnase1l1l	dnase1l4.1	dnase1l4.2	drosha	edc3	elac1	exo1	fan1	fen1	mrpl44	pop1	pop4	pop5	pop7	prorp	rnaseh1	rnaseh2a	rnaseh2b	rpp21	rpp30	rpph1	slx1b	slx4	tatdn1	tatdn2	zgc:103759	zgc:110269
GO:0016891	endoribonuclease activity, producing 5'-phosphomonoesters	ago2	ago3b	dbr1	dgcr8	dicer1	drosha	edc3	elac1	fen1	mrpl44	pop1	pop4	pop5	pop7	prorp	rnaseh1	rnaseh2a	rnaseh2b	rpp21	rpp30	rpph1	zgc:103759	zgc:110269
GO:0016567	protein ubiquitination	amfrb	anapc1	anapc10	anapc16	anapc4	anapc5	ankib1a	ankib1b	arih1	arih1l	arih2	asb1	asb10	asb11	asb12a	asb13a.1	asb13a.2	asb13b	asb14a	asb15a	asb15b	asb16	asb18	asb2a.1	asb2b	asb3	asb4	asb5a	asb5b	asb6	asb7	asb8	bmi1a	bmi1b	btr09	btr20	btr22	btr26	btr31	btr32	cand1	cand2	cbll1	ccnf	cdc26	chfr	cish	cishb
GO:0016073	snRNA metabolic process	dkc1	ell	exosc10	exosc2	exosc3	exosc4	exosc5	exosc6	exosc7	exosc8	exosc9	ice2	ints1	ints10	ints12	ints2	ints4	ints5	ints6	ints7	ints8	ints9	mepce	mettl16	nhp2	nop10	rpap2	si:ch1073-157b13.1	snapc1a	snapc1b	toe1	tut1	usb1
GO:0010972	negative regulation of G2/M transition of mitotic cell cycle	aurkb	cdc6	chek1	chmp4bb	dtl	gpr132a	gpr132b	miip	mre11a	nbn	orc1	rad17	ticrr	topbp1	zfyve19	zgc:162895	zgc:77398
GO:1902750	negative regulation of cell cycle G2/M phase transition	aurkb	cdc6	chek1	chmp4bb	dtl	gpr132a	gpr132b	miip	mre11a	nbn	orc1	rad17	ticrr	topbp1	zfyve19	zgc:162895	zgc:77398
GO:0010498	proteasomal protein catabolic process	amn1	anapc1	anapc10	anapc4	anapc5	ankzf1	armc8	aup1	bag6	bag6l	ccnf	cdc26	crbn	cul1a	cul1b	cul2	cul4a	cul4b	cul5a	cul5b	dcaf11	ddb1	ddi2	derl1	derl2	derl3	dnajb12a	dnajb12b	dnajb14	dnajc18	ecrg4a	ercc8	erlec1	erlin1	erlin2	fbxl14a	fbxl14b	fbxl15	fbxl16	fbxl18	fbxl2	fbxl20	fbxl22	fbxl3a	fbxl3b	fbxl4	fbxl5	fbxl7
GO:0008037	cell recognition	adcy1b	adcy8	amigo1	anos1a	bsg	cdh2	cnr1	cntn3a.1	cntn3a.2	dscama	dscamb	efnb2a	ek1	epha4a	ephb3a	erbb2	erbb3b	gap43	ighd	ighv2-1	ighv4-5	igic1s1	mycbp2	myot	neurog1	nexn	nptna	nptnb	nrp1a	nrp2b	plxna4	robo2	robo3	robo4	sema3d	si:ch211-180a12.2	si:ch211-1a19.2	si:ch211-67f13.7	si:dkeyp-97a10.3	slit2	tnc	vstm2l	zgc:173556	zp3	zp3.2	zp3a.1	zp3a.2	zp3b
GO:0007283	spermatogenesis	alkbh5	ar	bag6l	brca2	brdt	cfap157	dazap1	dazl	dnaaf1	fshb	fshr	ggt1a	ggt1b	ggt1l2.1	ggt1l2.2	ggt5a	golga3	hormad1	hsf5	ift20	katnal1	lgr4	lhb	lhcgr	m1ap	mea1	mei4	mettl14	mettl3	mlh1	piwil2	pld6	sass6	si:ch211-225h24.2	si:ch73-236c18.3	spata6	strbp	sycp3	tdrd1	tdrd5	tdrd7a	tdrd9	tert	tp53	trip13	tsga10	vipas39	zgc:194246
GO:0007281	germ cell development	amh	cxcr4b	dazap1	dazl	ddx4	dmrt1	dnd1	fancl	henmt1	hnrnpa1b	hnrnpa3	hormad1	kif5ba	mei4	nanos1	paqr5a	paqr5b	paqr7b	piwil1	piwil2	pld6	rnf8	ropn1l	spaca4l	stau1	stau2	sycp3	tdrd1	tdrd12	tdrd5	trip13	zfyve26
GO:0006446	regulation of translational initiation	ago2	dazl	dhx29	eif2b1	eif2b2	eif3k	eif4ebp1	eif4ebp2	eif4ebp3	eif4ebp3l	gle1	gra	impact	mettl3	mif4gda	mif4gdb	paip1	paip2b	polr2d	polr2gl	rps6kb1a	rps6kb1b	uhmk1	ybx1
GO:0006406	mRNA export from nucleus	alkbh5	ddx19	eny2	gle1	mcm3ap	nup107	nup85	nup88	nup93	nxf1	pcid2	polr2d	rae1	si:dkeyp-97b10.3	thoc1	thoc2	thoc3	thoc5	thoc7	zc3h11a	zgc:153681	zgc:193690
GO:0006261	DNA-dependent DNA replication	dna2	gins4	helb	mcm6	mcmbp	mgme1	pold1	pole2	polg	polg2	poln	polq	primpol	rfc2	rfc3	rfc4	rfc5	rpa1	si:dkey-28b4.7	ssbp1	wdhd1	wrnip1	zgc:77398
GO:0003917	DNA topoisomerase type I (single strand cut, ATP-independent) activity	top1	top1l	top1mt	top3a	top3b	zgc:173742
GO:0000723	telomere maintenance	acd	atm	atr	blm	ctc1	dclre1a	dclre1b	dclre1c	gar1	lto1	mre11a	nbn	nhp2	nop10	pif1	pot1	prkdc	rad50	rad51d	rif1	rpa1	rtel1	si:dkey-14d8.1	smg5	smg6	smg7	stn1	telo2	terf1	terf2ip	terfa	tert	tinf2	wrn	xrcc3	xrcc5	xrcc6	zgc:113263	zgc:162895
GO:0032200	telomere organization	acd	atm	atr	blm	ctc1	dclre1a	dclre1b	dclre1c	gar1	lto1	mre11a	nbn	nhp2	nop10	pif1	pot1	prkdc	rad50	rad51d	rif1	rpa1	rtel1	si:dkey-14d8.1	smg5	smg6	smg7	stn1	telo2	terf1	terf2ip	terfa	tert	tinf2	wrn	xrcc3	xrcc5	xrcc6	zgc:113263	zgc:162895
GO:1902911	protein kinase complex	acvr1ba	acvr1bb	acvr2aa	acvr2ab	atg13	ccna1	ccna2	ccnb1	ccnb2	ccnb3	ccnd1	ccnd2a	ccnd2b	ccnd3	ccndx	ccne1	ccne2	ccnf	ccng1	ccng2	ccnh	ccni	ccni2	ccnjl	ccnk	ccnt1	ccnt2a	ccnt2b	cdk12	cdk13	cdk2	cdk5r1a	cdk5r1b	cdk5r2a	cdk5r2b	cdk7	cdk9	chuk	cks1b	cks2	cntd2	ercc3	gtf2h1	gtf2h2	gtf2h3	gtf2h4	gtf2h5	igf1ra
GO:0090305	nucleic acid phosphodiester bond hydrolysis	abt1	bivm	cpsf2	cpsf4	cstf2	dcp1a	dcp1b	dffa	dffb	dicer1	dis3l	dna2	dnase1	dnase1l1	dnase1l1l	dnase1l4.1	dnase1l4.2	dnase2	edc3	edc4	elac1	elac2	endog	ercc1	ercc2	ercc3	ercc4	ercc5	eri1	exosc10	exosc2	exosc3	exosc7	exosc8	exosc9	fan1	fip1l1a	fip1l1b	gnl2	gnl3	hormad1	kri1	mei4	mre11a	nhp2	nob1	nol9	nthl1
GO:0072594	establishment of protein localization to organelle	agk	ap3d1	becn1	cacng2a	cacng2b	cacng3b	cacng4a	cacng4b	cacng8a	cacng8b	chchd4a	chchd4b	cox18	cse1l	dnajc15	dnajc19	dnlz	dzip1	fam53b	gdap1	get3	gosr2	grpel1	grpel2	heatr3	hikeshi	hspd1	ipo11	ipo13	ipo4	ipo7	ipo8	ipo9	kpna1	kpna2	kpna3	kpna4	kpna5	kpna6	kpna7	kpnb1	kpnb3	lamp2	lonp2	lrwd1	m6pr	mib1	neurl1b
GO:0051233	spindle midzone	aurka	aurkb	ccdc69	cdca8	cdca9	hnrnpua	hnrnpub	kif18a	map9	mapre1a	mapre1b	mapre2	mapre3a	mapre3b	si:ch1073-266p11.2	unc119.2	unc119a	unc119b
GO:0048609	multicellular organismal reproductive process	alkbh5	ar	bag6l	brca2	brdt	cfap157	dazap1	dazl	ddx3xa	ddx3xb	ddx4	diaph2	dnaaf1	fshb	fshr	ggt1a	ggt1b	ggt1l2.1	ggt1l2.2	ggt5a	golga3	henmt1	hormad1	hsf5	ift20	katnal1	lgr4	lhb	lhcgr	m1ap	mea1	mei4	mettl14	mettl3	mlh1	nanos3	paqr5a	paqr5b	paqr7b	pgr	piwil2	pld6	prdm9	sass6	si:ch211-225h24.2	si:ch73-236c18.3	spata6	spinb
GO:0048232	male gamete generation	alkbh5	ar	bag6l	brca2	brdt	cfap157	dazap1	dazl	dnaaf1	fshb	fshr	ggt1a	ggt1b	ggt1l2.1	ggt1l2.2	ggt5a	golga3	hormad1	hsf5	ift20	katnal1	lgr4	lhb	lhcgr	m1ap	mea1	mei4	mettl14	mettl3	mlh1	piwil2	pld6	prdm9	sass6	si:ch211-225h24.2	si:ch73-236c18.3	spata6	strbp	sycp3	tdrd1	tdrd5	tdrd7a	tdrd9	tert	tp53	trip13	tsga10	vipas39
GO:0045934	negative regulation of nucleobase-containing compound metabolic process	acd	alx1	angel2	arntl1a	atxn1a	atxn1b	aurkb	bap1	bend5	bhlhe40	bhlhe41	blm	bmi1a	bmi1b	brms1	brms1la	brms1lb	cbfa2t3	cbx3a	cc2d1b	ccnd1	ccpg1	cgas	chd8	ciarta	cica	cicb	cipca	cipcb	cnot1	commd7	cops2	cry-dash	cry1a	cry1b	cry2	cry3a	cry3b	cry4	cux1a	cux1b	cux2b	daxx	dazl	ddit3	dhx34	dlx1a	dlx2a
GO:0042575	DNA polymerase complex	dna2	mad2l2	pola1	pola2	pold1	pold2	pold3	pole	pole2	pole3	polg	prim1	prim2	rev3l	si:dkey-28b4.7
GO:0036297	interstrand cross-link repair	dclre1a	dclre1b	dclre1c	exo5	faap100	faap24	fan1	fanca	fancb	fancc	fance	fancf	fancg	fancl	msh6	rfwd3	slx4
GO:0022613	ribonucleoprotein complex biogenesis	bms1	bop1	cebpz	dcaf13	ddx31	ddx51	dlx2a	ebna1bp2	eif6	eral1	ftsj3	gar1	gtpbp10	gtpbp4	heatr1	heatr3	kri1	krr1	ltv1	mphosph10	mrpl10	mrpl36	mrto4	naf1	nhp2	nip7	nob1	noc2l	noc4l	nom1	nop10	nop16	nop53	nvl	pak1ip1	pes	polr1c	polr1d	pwp2h	rcl1	rpf1	rpl14	rpl26	rpl35a	rpl7a	rplp0	rps7	rrp36
GO:0044085	cellular component biogenesis	bms1	bop1	cebpz	dcaf13	ddx31	ddx51	dlx2a	ebna1bp2	eif6	eral1	ftsj3	gar1	gtpbp10	gtpbp4	heatr1	heatr3	kri1	krr1	ltv1	mphosph10	mrpl10	mrpl36	mrto4	naf1	nhp2	nip7	nob1	noc2l	noc4l	nom1	nop10	nop16	nop53	nvl	pak1ip1	pes	polr1c	polr1d	pwp2h	rcl1	rpf1	rpl14	rpl26	rpl35a	rpl7a	rplp0	rps7	rrp36
GO:0015931	nucleobase-containing compound transport	alkbh5	casc3	ddx19	eif4a3	eny2	gle1	igf2bp1	igf2bp3	lrmp	magoh	mcm3ap	ncbp2	ncbp3	ndc1	nup107	nup35	nup42	nup85	nup88	nup93	nup98	nxf1	nxt2	pcid2	phax	polr2d	qki2	qkia	rae1	ran	rbm8a	seh1l	si:ch211-160d14.6	si:dkey-83k24.5	si:dkeyp-97b10.3	sidt2	slbp	slbp2	slc25a33	slc25a36a	slc25a36b	slc28a1	slc29a1a	slc29a1b	slc29a2	slc29a3	slc29a4	slc35a1
GO:0006405	RNA export from nucleus	alkbh5	ddx19	eny2	gle1	mcm3ap	ncbp2	nup107	nup85	nup88	nup93	nup98	nxf1	pcid2	phax	polr2d	rae1	si:dkeyp-97b10.3	thoc1	thoc2	thoc3	thoc5	thoc7	xpot	zc3h11a	zgc:153681	zgc:193690
GO:0006402	mRNA catabolic process	ago3b	casc3	cnot1	cnot10	cnot6a	cnot6b	cnot6l	cnot7	cnot8	dcp1a	dcp1b	dcp2	dcps	dhx34	dis3l2	eif4a3	exosc10	exosc2	exosc3	exosc4	exosc5	exosc6	exosc7	exosc8	exosc9	lsm1	lsm4	lsm7	magoh	mettl16	mettl3	mrto4	nbas	ncbp2	pan2	pan3	parn	patl1	patl2	pde12	pelo	pnrc2	polr2d	polr2gl	pym1	rbm8a	samd4a	skiv2l
GO:0006304	DNA modification	aicda	alkbh2	alkbh3	apex1	apobec2a	ascc3	cxxc1b	dnmt1	dnmt3aa	dnmt3ab	dnmt3ba	dnmt3bb.1	dnmt3bb.2	fto	h2az2b	piwil2	pld6	prmt7	tdrd1	tdrd5	tdrd9	tet1	tet2	tet3
GO:0004527	exonuclease activity	angel1	angel2	apex1	apex2	aptx	cnot6a	cnot6b	cnot6l	cnot7	cnot8	cpsf3	dclre1a	dclre1b	dclre1c	dis3	dis3l	dis3l2	enpp1	enpp2	eri1	eri2	exd1	exd2	exd3	exo1	exo5	exosc10	exosc4	fan1	fen1	isg20l2	meiob	mgme1	mre11a	nocta	noctb	pan2	pan3	parn	pde12	pold1	pole	polg	poln	rad1	rad50	rad9a	rad9b
GO:0001706	endoderm formation	acvr1ba	cdx1b	dand5	dusp4	dyrk1b	eomesa	foxh1	gata5	gdf3	hnf1ba	lhx1a	mixl1	mxtx2	nanog	pou5f3	sox32	tdgf1
GO:0000079	regulation of cyclin-dependent protein serine/threonine kinase activity	bccip	ccna1	ccna2	ccnb1	ccnb2	ccnb3	ccnd1	ccnd2a	ccnd2b	ccnd3	ccndx	ccne1	ccne2	ccnf	ccng1	ccng2	ccnh	ccni	ccni2	ccnjl	ccnl1a	ccnl1b	ccny	ccnyl1	cdk5rap1	cdk5rap3	cdkn1ba	cdkn1bb	cdkn1ca	cdkn1cb	cnppd1	cntd2	her5	hexim1	mnat1
GO:1904029	regulation of cyclin-dependent protein kinase activity	bccip	ccna1	ccna2	ccnb1	ccnb2	ccnb3	ccnd1	ccnd2a	ccnd2b	ccnd3	ccndx	ccne1	ccne2	ccnf	ccng1	ccng2	ccnh	ccni	ccni2	ccnjl	ccnl1a	ccnl1b	ccny	ccnyl1	cdk5rap1	cdk5rap3	cdkn1ba	cdkn1bb	cdkn1ca	cdkn1cb	cnppd1	cntd2	her5	hexim1	mnat1
GO:0055029	nuclear DNA-directed RNA polymerase complex	cd3eap	crcp	pola1	pola2	polr1a	polr1b	polr1c	polr1d	polr1e	polr2a	polr2b	polr2c	polr2d	polr2eb	polr2f	polr2gl	polr2h	polr2i	polr2j	polr2k	polr2l	polr2m	polr3a	polr3b	polr3c	polr3d	polr3e	polr3f	polr3g	polr3gla	polr3glb	polr3h	polr3k	prim1	prim2	rpap2	rprd1b	rprd2a	rprd2b	twistnb	zgc:171971	znrd1
GO:0051310	metaphase plate congression	birc5b	ccnb1	cdca5	cenpe	fam83d	mlh1	spdl1
GO:0051303	establishment of chromosome localization	birc5b	ccnb1	cdca5	cenpe	fam83d	mlh1	nde1	ndel1a	ndel1b	spdl1
GO:0034062	5'-3' RNA polymerase activity	cd3eap	crcp	polr1a	polr1b	polr1c	polr1d	polr1e	polr2a	polr2b	polr2c	polr2d	polr2eb	polr2f	polr2gl	polr2h	polr2i	polr2j	polr2k	polr2l	polr3a	polr3b	polr3c	polr3d	polr3e	polr3f	polr3g	polr3gla	polr3glb	polr3h	polr3k	polrmt	prim1	prim2	primpol	tent2	twistnb	zgc:171971	znrd1
GO:0097747	RNA polymerase activity	cd3eap	crcp	polr1a	polr1b	polr1c	polr1d	polr1e	polr2a	polr2b	polr2c	polr2d	polr2eb	polr2f	polr2gl	polr2h	polr2i	polr2j	polr2k	polr2l	polr3a	polr3b	polr3c	polr3d	polr3e	polr3f	polr3g	polr3gla	polr3glb	polr3h	polr3k	polrmt	prim1	prim2	primpol	tent2	twistnb	zgc:171971	znrd1
GO:0031023	microtubule organizing center organization	aurka	cenpj	cep135	cep152	cep170aa	cep63	cetn2	cetn3	cetn4	clasp2	cntrob	crocc2	haus1	haus2	haus3	haus4	haus5	haus6	haus7	pafah1b1a	pafah1b1b	pard6a	pard6b	pard6ga	pard6gb	pcm1	plk4	rttn	sass6	sdccag8	si:ch211-13f8.1	si:ch211-153a8.4	si:ch73-100l22.3	si:dkey-121a11.3	si:dkey-243i1.1
GO:0030163	protein catabolic process	amn1	anapc1	anapc10	anapc4	anapc5	ankzf1	apoc2	armc8	aup1	bace2	bag6	bag6l	capn3b	ccnf	cdc26	clpxa	clpxb	crbn	ctsd	cul1a	cul1b	cul2	cul4a	cul4b	cul5a	cul5b	dcaf11	ddb1	ddi2	derl1	derl2	derl3	dnajb12a	dnajb12b	dnajb14	dnajc18	ecrg4a	ercc8	erlec1	erlin1	erlin2	fbxl14a	fbxl14b	fbxl15	fbxl16	fbxl18	fbxl2	fbxl20
GO:0019887	protein kinase regulator activity	abi1a	abi1b	abi2a	apc	atg13	cab39	camk2n1a	camk2n2	ccna1	ccna2	ccnb1	ccnb2	ccnb3	ccnc	ccnd1	ccnd2a	ccnd2b	ccnd3	ccndx	ccne1	ccne2	ccnf	ccng1	ccng2	ccnh	ccni	ccni2	ccnjl	ccnk	ccnl1a	ccnl1b	ccnt1	ccnt2a	ccnt2b	ccny	ccnyl1	cdk5r1a	cdk5r1b	cdk5r2a	cdk5r2b	cdkn1a	cdkn1ba	cdkn1bb	cdkn1ca	cdkn1cb	cdkn1d	cks1b	cks2
GO:0017148	negative regulation of translation	ago2	ago3b	ago4	caprin2	cnot1	cnot10	cnot2	cnot3a	cnot3b	cnot7	cnot8	cpeb1a	cpeb1b	cpeb3	cpeb4a	dis3l2	eif4ebp1	eif4ebp2	eif4ebp3	eif4ebp3l	eif4enif1	exosc7	exosc8	exosc9	fmr1	fxr1	fxr2	gra	ireb2	mettl14	mettl16	mettl3	mrpl13	paip2b	pde12	polr2d	rbm24a	rpl13a	samd4a	shfl	si:dkey-217f16.6	si:dkey-46g23.1	si:zfos-1192g2.3	srp9	tnrc6a	tnrc6b	tnrc6c1	trim71
GO:0017111	nucleoside-triphosphatase activity	aagab	abca12	abca1a	abca1b	abca2	abca3b	abca4a	abca4b	abca5	abcb10	abcb11a	abcb11b	abcb4	abcb5	abcb6a	abcb6b	abcb7	abcb8	abcb9	abcc1	abcc10	abcc12	abcc2	abcc3	abcc4	abcc5	abcc6a	abcc6b.2	abcc8	abcc8b	abcc9	abcd1	abcd3a	abcd3b	abcd4	abce1	abcf1	abcf2a	abcf2b	abcf3	abcg1	abcg2a	abcg2b	abcg2c	abcg2d	abcg4a	abcg4b	abcg5
GO:0016604	nuclear body	abitram	alkbh5	apex1	arih1	arl6ip4	ascc3	atoh8	casc3	casp8ap2	ccnl1b	chfr	coil	cpsf6	cwc22	daxx	ddx46	eif4a3	fam76b	fbl	glyr1	hipk1a	hipk2	hipk3a	hipk3b	hnrnpua	hnrnpub	inppl1a	inppl1b	lrch4	lsg1	magoh	maml1	maml3	mettl3	msl1a	n4bp1	nudt21	patl1	pnisr	ppp1r8a	ppp1r8b	prpf18	prpf31	psme4a	psme4b	pspc1	ptena	ptenb
GO:0016462	pyrophosphatase activity	aagab	abca12	abca1a	abca1b	abca2	abca3b	abca4a	abca4b	abca5	abcb10	abcb11a	abcb11b	abcb4	abcb5	abcb6a	abcb6b	abcb7	abcb8	abcb9	abcc1	abcc10	abcc12	abcc2	abcc3	abcc4	abcc5	abcc6a	abcc6b.2	abcc8	abcc8b	abcc9	abcd1	abcd3a	abcd3b	abcd4	abce1	abcf1	abcf2a	abcf2b	abcf3	abcg1	abcg2a	abcg2b	abcg2c	abcg2d	abcg4a	abcg4b	abcg5
GO:0006479	protein methylation	ash2l	carm1	ddx39ab	dnmt1	dot1l	dpy30	eed	ehmt1a	ehmt1b	ehmt2	ezh2	fbl	hemk1	icmt	kmt2a	kmt2ba	kmt2bb	lcmt1	mettl22	ntmt1	pagr1	prdm14	prdm5	prdm9	prmt1	prmt2	prmt3	prmt5	prmt6	prmt7	prmt8b	prmt9	setd1ba	setd1bb	setd2	setd3	setd4	setd6	setd7	setdb1a	setdb1b	setdb2	setmar	si:ch211-154o6.3	smyd1b	smyd2a	smyd2b	suv39h1a
GO:0008213	protein alkylation	ash2l	carm1	ddx39ab	dnmt1	dot1l	dpy30	eed	ehmt1a	ehmt1b	ehmt2	ezh2	fbl	hemk1	icmt	kmt2a	kmt2ba	kmt2bb	lcmt1	mettl22	ntmt1	pagr1	prdm14	prdm5	prdm9	prmt1	prmt2	prmt3	prmt5	prmt6	prmt7	prmt8b	prmt9	setd1ba	setd1bb	setd2	setd3	setd4	setd6	setd7	setdb1a	setdb1b	setdb2	setmar	si:ch211-154o6.3	smyd1b	smyd2a	smyd2b	suv39h1a
GO:0006265	DNA topological change	ercc3	top1	top1l	top1mt	top2a	top2b	top3a	top3b	zgc:173742
GO:0003899	DNA-directed 5'-3' RNA polymerase activity	cd3eap	crcp	polr1a	polr1b	polr1c	polr1d	polr1e	polr2a	polr2b	polr2c	polr2d	polr2eb	polr2f	polr2gl	polr2h	polr2i	polr2j	polr2k	polr2l	polr3a	polr3b	polr3c	polr3d	polr3e	polr3f	polr3g	polr3gla	polr3glb	polr3h	polr3k	polrmt	prim1	prim2	primpol	twistnb	zgc:171971	znrd1
GO:0000922	spindle pole	appl2	bccip	bod1	bod1l1	cdc14aa	cdc14ab	cdc14b	cep19	cep44	cep63	cep89	ckap5	cspp1b	ddx11	fam83d	katna1	katnal1	katnb1	lrmp	nedd1	plk1	plk2a	plk2b	plk3	plk4	rad21a	rae1	si:ch1073-266p11.2	spdl1	tbccd1	tubgcp2	tubgcp3	tubgcp4	tubgcp5	unc119.2	unc119a	unc119b	wdr73
GO:0000076	DNA replication checkpoint signaling	cdc6	cdt1	orc1	rad17	ticrr	timeless	tipin	topbp1	zgc:162895	zgc:77398
GO:0101005	deubiquitinase activity	ankzf1	atxn3	bap1	brcc3	cylda	cyldl	josd1	josd2	mysm1	otub1a	otub1b	otud3	otud4	otud5a	otud5b	otud6b	otud7b	otulina	otulinb	psmd14	rfx5	si:ch211-212k18.13	si:dkey-30h22.11	si:dkey-37f18.2	stambpa	stambpb	stambpl1	tnfaip3	uchl1	uchl3	uchl5	usp1	usp10	usp11	usp12a	usp13	usp16	usp20	usp24	usp25	usp28	usp30	usp32	usp33	usp36	usp37	usp4	usp40
GO:0051053	negative regulation of DNA metabolic process	acd	blm	cgas	fancb	h1-0	h1-10	h1m	helb	histh1l	hnrnpua	hnrnpub	msh2	msh6	parpbp	pot1	recql5	rmi2	rnf169	si:ch1073-153i20.4	si:ch211-103n10.5	si:ch211-113a14.18	si:ch211-113a14.24	si:ch211-127m7.2	si:ch73-368j24.11	si:ch73-368j24.12	si:dkey-108k21.10	si:dkey-108k21.21	si:dkey-23a13.17	si:dkey-23a13.9	si:dkey-261m9.12	ten1	terf1	terf2ip	terfa	trip12	zgc:101664	zgc:110425	zgc:153405
GO:0016887	ATP hydrolysis activity	abca12	abca1a	abca1b	abca2	abca3b	abca4a	abca4b	abca5	abcb10	abcb11a	abcb11b	abcb4	abcb5	abcb6a	abcb6b	abcb7	abcb8	abcb9	abcc1	abcc10	abcc12	abcc2	abcc3	abcc4	abcc5	abcc6a	abcc6b.2	abcc8	abcc8b	abcc9	abcd1	abcd3a	abcd3b	abcd4	abce1	abcf1	abcf2a	abcf2b	abcf3	abcg1	abcg2a	abcg2b	abcg2c	abcg2d	abcg4a	abcg4b	abcg5	abcg8
GO:0006333	chromatin assembly or disassembly	asf1ba	asf1bb	bend3	bptf	cabin1	cenpp	chaf1a	fam172a	h1-0	h1-10	h1m	hira	histh1l	mbd1b	mbd2	mbd3a	mbd3b	mis18a	nasp	nrde2	oip5	pole3	rbbp4	rrp8	si:ch1073-153i20.4	si:ch211-103n10.5	si:ch211-113a14.18	si:ch211-113a14.24	si:ch73-368j24.11	si:ch73-368j24.12	si:ch73-41e3.7	si:dkey-108k21.10	si:dkey-108k21.21	si:dkey-148h10.5	si:dkey-23a13.17	si:dkey-23a13.9	si:dkey-261m9.12	smarca1	smarca5	zgc:110425	zgc:153405	znfx1
GO:0005667	transcription regulator complex	ahr1a	ahrrb	ajuba	arnt	arnt2	arntl1a	arntl1b	arntl2	ascl1a	ascl1b	atf1	bcl9	bcl9l	brf1a	brf1b	brf2	cbfb	ccnd1	ccnh	cdk7	chico	clocka	clockb	coro2a	creb1a	creb1b	crema	cremb	crsp7	cry1a	cry2	dacha	dachb	dachc	dachd	ddit3	dr1	e2f1	e2f3	e2f4	e2f5	e2f7	e2f8	epas1a	ercc3	eya3	fosab	gatad2ab
GO:0004843	thiol-dependent deubiquitinase	ankzf1	atxn3	bap1	brcc3	cylda	cyldl	josd1	josd2	mysm1	otub1a	otub1b	otud3	otud4	otud5a	otud5b	otud6b	otud7b	otulina	otulinb	psmd14	rfx5	si:ch211-212k18.13	si:dkey-37f18.2	stambpa	stambpb	stambpl1	tnfaip3	uchl1	uchl3	uchl5	usp1	usp10	usp11	usp12a	usp13	usp16	usp20	usp24	usp25	usp28	usp30	usp32	usp33	usp36	usp37	usp4	usp40	usp42
GO:0001704	formation of primary germ layer	acvr1ba	bmp4	cdx1b	dand5	dusp4	dyrk1b	eomesa	eomesb	foxh1	gata5	gdf3	hnf1ba	lhx1a	mespab	mespba	mespbb	mixl1	msgn1	mxtx2	nanog	ndr2	pou5f3	sox32	sp5l	tbx16	tbx19	tdgf1	tll1	wnt8a
GO:0000428	DNA-directed RNA polymerase complex	cd3eap	crcp	pola1	pola2	polr1a	polr1b	polr1c	polr1d	polr1e	polr2a	polr2b	polr2c	polr2d	polr2eb	polr2f	polr2gl	polr2h	polr2i	polr2j	polr2k	polr2l	polr2m	polr3a	polr3b	polr3c	polr3d	polr3e	polr3f	polr3g	polr3gla	polr3glb	polr3h	polr3k	polrmt	prim1	prim2	rpap2	rprd1b	rprd2a	rprd2b	twistnb	zgc:171971	znrd1
GO:0000281	mitotic cytokinesis	anln	apc	arl3b	aurkb	cep55l	chmp4ba	efhc1	fbxo5	jtb	kif20a	kif23	lzts2a	lzts2b	map9	nusap1	racgap1	rock1	rock2a	rock2b	rtkn2b	si:dkey-30c15.10	si:dkey-40c11.1	snap25a	snx33	snx9a	snx9b	spast	unc119.2	unc119a	unc119b	zfyve26
GO:0000077	DNA damage checkpoint signaling	atm	atr	atrip	ccnd1	cep63	chek1	chek2	dot1l	dtl	eme1	fbxo31	id2a	mre11a	mus81	nbn	nek11	phkg1b	rad1	rad17	rad9a	rad9b	si:ch73-352p4.5	stk33	ticrr	tipin	tp53	tp53bp1	zgc:162895	zgc:77398
GO:2000242	negative regulation of reproductive process	bmp15	fbxo43	fbxo5	gper1	hormad1	mos	nr0b1	trip13	ttk
GO:0090079	translation regulator activity, nucleic acid binding	brf1a	c1qbp	calcoco1b	cpeb1a	cpeb1b	cpeb3	cpeb4a	dazl	denr	dhx29	eef1a1a	eef1a1b	eef1a1l1	eef1a1l2	eef1a2	eef1b2	eef1da	eef1db	eef1g	eef2a.1	eef2a.2	eef2b	eef2k	eef2l2	eefsec	eif1ad	eif1axa	eif1axb	eif1b	eif2a	eif2ak1	eif2ak3	eif2b1	eif2b2	eif2b3	eif2b4	eif2b5	eif2d	eif2s1a	eif2s1b	eif2s2	eif2s3	eif3ba	eif3c	eif3d	eif3ea	eif3eb	eif3f
GO:0051640	organelle localization	abce1	actr1	actr10	antxr2a	ap3d1	arcn1a	arcn1b	arl6	bbip1	bbs1	bbs4	bbs5	bbs7	bccip	bicdl1	bicdl2	birc5b	bloc1s2	borcs5	ccdc151	ccnb1	cct2	cdc42	cdca5	cdk5	cenpe	cep131	cep83	cetn4	cluha	copg2	crhb	dctn1a	dctn2	diaph2	dnm1l	dtnbp1a	eif6	esyt1a	esyt1b	esyt2a	esyt2b	esyt3	exoc4	exoc5	exoc6	exoc6b	fam83d
GO:0034249	negative regulation of cellular amide metabolic process	ago2	ago3b	ago4	caprin2	cnot1	cnot10	cnot2	cnot3a	cnot3b	cnot7	cnot8	cpeb1a	cpeb1b	cpeb3	cpeb4a	dis3l2	eif4ebp1	eif4ebp2	eif4ebp3	eif4ebp3l	eif4enif1	exosc7	exosc8	exosc9	fmr1	fxr1	fxr2	gra	ireb2	mettl14	mettl16	mettl3	mrpl13	ormdl1	ormdl2	ormdl3	paip2b	pde12	polr2d	rbm24a	rpl13a	samd4a	shfl	si:dkey-217f16.6	si:dkey-46g23.1	si:zfos-1192g2.3	srp9	tnrc6a
GO:0030880	RNA polymerase complex	cd3eap	crcp	pola1	pola2	polr1a	polr1b	polr1c	polr1d	polr1e	polr2a	polr2b	polr2c	polr2d	polr2eb	polr2f	polr2gl	polr2h	polr2i	polr2j	polr2k	polr2l	polr2m	polr3a	polr3b	polr3c	polr3d	polr3e	polr3f	polr3g	polr3gla	polr3glb	polr3h	polr3k	polrmt	prim1	prim2	rpap2	rprd1b	rprd2a	rprd2b	twistnb	zgc:171971	znfx1	znrd1
GO:0007389	pattern specification process	acsl4a	acvr1ba	acvr1l	acvrl1	admp	agrn	ahcyl1	ahi1	aida	aldh1a2	aldoaa	alg13	amotl2a	ankrd6b	ap2a1	apc2	arhgef11	arl13b	arl6	armc4	atl1	atp1a1a.1	atp1a2a	atp6ap1b	atp6v0d1	atr	axin1	axin2	b4galt5	bambia	bbs1	bbs4	bbs7	bcl2l10	bhlhe40	bhlhe41	bmp1a	bmp2b	bmp4	bmp7a	bmper	bmpr1aa	bmpr1ab	bmpr1ba	bmpr1bb	bmpr2a	bmpr2b	bptf
GO:0001522	pseudouridine synthesis	dkc1	gar1	naf1	nhp2	nop10	pus1	pus10	pus3	pus7	pus7l	pusl1	rpusd1	rpusd2	rpusd4	trub1	trub2
GO:0000956	nuclear-transcribed mRNA catabolic process	casc3	cnot1	cnot6a	cnot6b	cnot6l	cnot7	cnot8	dcp1a	dcp1b	dcp2	dcps	dhx34	dis3l2	eif4a3	exosc10	exosc2	exosc3	exosc4	exosc5	exosc6	exosc7	exosc8	exosc9	lsm1	lsm4	lsm7	magoh	mrto4	nbas	ncbp2	pan2	pan3	parn	patl1	patl2	pde12	pelo	pnrc2	polr2d	polr2gl	pym1	rbm8a	samd4a	skiv2l	smg1	smg6	smg8	smg9
GO:1903311	regulation of mRNA metabolic process	angel2	carhsp1	celf1	celf2	celf3a	celf3b	celf4	celf5a	celf5b	cirbpa	cirbpb	cnot1	cnot7	cpeb1b	cpsf6	csdc2a	dazap1	dazl	dhx34	dhx37	dhx9	dis3l2	dnd1	eif4a3	exosc7	exosc8	exosc9	fmr1	fxr1	fxr2	gdnfa	gli2a	hnrnpm	hnrnpua	hnrnpub	jmjd6	khdrbs1a	khdrbs1b	khdrbs2	magoh	mbnl1	mbnl2	mettl14	mettl16	mettl3	myef2	nbas	nudt21
GO:0140694	non-membrane-bounded organelle assembly	abraxas1	abraxas2	ache	actn2b	alpk3a	arhgef10	asb2b	atxn2	atxn2l	bccip	bin2a	bin2b	birc5a	birc5b	bves	cenph	cenpj	cenpk	cenpn	cenpt	cenpw	cep135	cep152	cep63	cetn2	cetn4	chchd10	chrnd	cmlc1	cntrob	cryaba	cryabb	csnk1da	csnk1db	cx36.7	cxcl12a	cxcr4a	ddx6	ddx61	desma	dnajb6b	dusp27	edc3	eif6	erbb2	g3bp2	haus1	haus2
GO:0090575	RNA polymerase II transcription regulator complex	ascl1a	ascl1b	bcl9	bcl9l	cbfb	ccnh	cdk7	crsp7	ddit3	e2f3	e2f4	e2f5	e2f7	e2f8	ercc3	gtf2a1	gtf2a1l	gtf2a2	gtf2e1	gtf2e2	gtf2f2a	gtf2f2b	gtf2h1	gtf2h2	gtf2h3	gtf2h4	gtf2h5	hif1al	hnrnpua	hnrnpub	max	med14	med17	med18	med31	med4	med6	med8	mnat1	nfya	nfyal	nfyba	nfyc	nr1d1	nr1d2b	nr1d4a	nr1d4b	nr1h3
GO:0044773	mitotic DNA damage checkpoint signaling	ccnd1	chek1	chek2	dtl	eme1	fbxo31	id2a	mre11a	mus81	nbn	nek11	phkg1b	rad9a	rad9b	stk33	ticrr	tipin	zgc:162895	zgc:77398
GO:0043549	regulation of kinase activity	adcyap1a	adcyap1b	aida	akt1s1	atg13	bccip	bora	camk2n1a	camk2n2	cbl	cblb	cblc	ccna1	ccna2	ccnb1	ccnb2	ccnb3	ccnd1	ccnd2a	ccnd2b	ccnd3	ccndx	ccne1	ccne2	ccnf	ccng1	ccng2	ccnh	ccni	ccni2	ccnjl	ccnl1a	ccnl1b	ccny	ccnyl1	cdk5rap1	cdk5rap3	cdkn1ba	cdkn1bb	cdkn1ca	cdkn1cb	cnppd1	cntd2	deptor	dok7	dusp10	dusp19a	dusp19b
GO:0035097	histone methyltransferase complex	aebp2	ash2l	chd8	cxxc1a	cxxc1b	dpy30	dydc2	eed	ezh2	hcfc1a	hcfc1b	hcfc2	jarid2a	jarid2b	kdm4aa	kdm4ab	kdm4b	kdm4c	kdm5ba	kdm5bb	kdm5c	kdm6a	kdm6al	kdm6bb	kmt2a	kmt2ba	kmt2bb	kmt2ca	kmt2cb	kmt2d	max	mcrs1	men1	mtf2	ncoa6	pagr1	phf1	phf19	phf20a	phf20b	prdm10	prdm9	prpf31	rbb4l	rbbp4	rbbp5	rnf2	ruvbl1
GO:0030246	carbohydrate binding	adgrl1a	adgrl2a	adgrl3.1	aep1	asgrl1	asgrl2	brd7	cd209	chid1	clec11a	clec19a	clec3ba	clec3bb	colec11	colec12	cuzd1.1	cuzd1.2	ddx41	egln1a	egln1b	egln2	egln3	emc7	enpp1	enpp2	epm2a	eva1c	fuom	galk1	galk2	galm	galnt1	galnt11	galnt12	galnt13	galnt14	galnt16	galnt17	galnt18a	galnt18b	galnt2	galnt6	galnt7	galnt8a.1	galnt8a.2	galnt8b.1	galnt8b.2	galnt9
GO:0019787	ubiquitin-like protein transferase activity	aktip	amfrb	amn1	anapc11	anapc4	anapc5	ankib1a	ankib1b	arih1	arih1l	arih2	asb12a	atg10	atg12	atg3	atg5	birc2	birc6	birc7	btr09	btr20	btr22	btr26	btr31	btr32	cbl	cblb	cblc	cbll1	chfr	cnot4a	cnot4b	dtl	ercc8	fancl	fbxl14a	fbxl14b	fbxl15	fbxl16	fbxl18	fbxl2	fbxl20	fbxl22	fbxl3a	fbxl3b	fbxl4	fbxl5	fbxl7
GO:0016853	isomerase activity	aip	bco1	bco1l	bco2a	bco2b	bco2l	bpgm	cftr	cwc27	dct	dkc1	ebp	ebpl	ech1	echs1	ehhadh	enoph1	ero1a	ero1b	fkbp10a	fkbp10b	fkbp11	fkbp14	fkbp16	fkbp1aa	fkbp1ab	fkbp1b	fkbp2	fkbp3	fkbp4	fkbp5	fkbp6	fkbp7	fkbp8	fkbp9	ftr52p	fuom	gale	galm	glcea	glceb	gne	gnpda1	gnpda2	gpia	gpib	gstz1	hsd3b2
GO:0005732	sno(s)RNA-containing ribonucleoprotein complex	dkc1	fbl	gar1	lsm6	mphosph10	naf1	nhp2	nop10	nop56	nop58	pop1	pop4	pop5	rpp25b	snu13a	snu13b
GO:0003002	regionalization	acsl4a	acvr1ba	acvr1l	acvrl1	admp	agrn	ahcyl1	aida	aldh1a2	aldoaa	alg13	ankrd6b	ap2a1	arl13b	atl1	axin1	axin2	bambia	bbs1	bcl2l10	bhlhe40	bhlhe41	bmp1a	bmp2b	bmp4	bmp7a	bmper	bmpr1aa	bmpr1ab	bmpr1ba	bmpr1bb	bptf	brpf1	btk	calcrla	cap1	caprin2	cav1	ccdc80	ccl19a.1	ccn6	ccr7	cdh2	cdx1a	cdx4	chd7	chrdl2	cops6
GO:0061980	regulatory RNA binding	ago2	ago3b	ago4	fam172a	piwil1	piwil2	si:ch73-41e3.7	spout1	tarbp2	tdrd1	trim71	zc3h7a
GO:0050790	regulation of catalytic activity	acd	adap2	adcyap1a	adcyap1b	adgrv1	adprh	agrn	agt	ahsg1	ahsg2	aida	akt1s1	anxa1a	anxa1b	anxa1c	anxa1d	apaf1	aph1b	arap3	arhgap12a	arhgap12b	arhgap15	arhgap27	arhgap27l	arl1	asap1a	asap1b	asap2a	asap2b	asap3	atg13	baxa	baxb	bbc3	bccip	bcl2a	bcl2l1	bcl2l16	bcr	bida	bik	birc2	birc5a	birc5b	birc7	bmf1	bod1	bod1l1
GO:0050000	chromosome localization	birc5b	ccnb1	cdca5	cenpe	fam83d	mlh1	nde1	ndel1a	ndel1b	nup98	spdl1	terb2
GO:0042802	identical protein binding	abcd3a	abcd3b	agr2	alcama	alcamb	apoeb	appl1	axin1	baxa	baxb	bcl2a	bcl2b	bcl2l1	bcl2l10	bcl2l16	bmp2b	bmp7a	boc	boka	bokb	caprin1a	cdh1	cdh10a	cdh11	cdh12a	cdh13	cdh17	cdh18a	cdh2	cdh23	cdh26.1	cdh28	cdh31	cdh4	cdh5	cdh6	cenpf	cep57	cep57l1	chuk	cisd2	cldnd	cldng	crppa	ctps1a	ctps1b	ddi2	dgcr8
GO:0036503	ERAD pathway	ankzf1	aup1	bag6	bag6l	derl1	derl2	derl3	dnajb12a	dnajb12b	dnajb14	dnajc18	erlec1	erlin1	erlin2	fbxo44	foxred2	hsp90b1	hspa5	man1b1a	man1b1b	nccrp1	os9	pomt2	psmc6	rnf121	rnf139	rnf175	rnf185	sdf2	sdf2l1	sel1l	sgta	sgtb	si:ch211-207l14.1	si:dkey-147f3.4	si:dkey-147f3.8	syvn1	tmub1	tmub2	ube2g2	ube2j2	ube4a	ube4b	ubxn8	uggt1	uggt2	vcp	yod1
GO:0031497	chromatin assembly	bend3	bptf	cabin1	cenpp	chaf1a	fam172a	h1-0	h1-10	h1m	hira	histh1l	mbd1b	mbd2	mbd3a	mbd3b	mis18a	nasp	nrde2	oip5	pole3	rbbp4	rrp8	si:ch1073-153i20.4	si:ch211-103n10.5	si:ch211-113a14.18	si:ch211-113a14.24	si:ch73-368j24.11	si:ch73-368j24.12	si:ch73-41e3.7	si:dkey-108k21.10	si:dkey-108k21.21	si:dkey-148h10.5	si:dkey-23a13.17	si:dkey-23a13.9	si:dkey-261m9.12	smarca1	smarca5	zgc:110425	zgc:153405	znfx1
GO:0016796	exonuclease activity, active with either ribo- or deoxyribonucleic acids and producing 5'-phosphomonoesters	angel1	angel2	apex1	apex2	aptx	cnot6a	cnot6b	cnot6l	cnot7	cnot8	dclre1a	dclre1b	dclre1c	dis3	dis3l	dis3l2	eri1	eri2	exo1	exo5	exosc10	isg20l2	meiob	mgme1	nocta	noctb	pan2	pan3	parn	pde12	pold1	pole	si:ch1073-296i8.2	si:ch1073-385f13.3	smfn	tatdn1	toe1	usb1	xrn2
GO:0008408	3'-5' exonuclease activity	angel1	angel2	apex1	apex2	cnot6a	cnot6b	cnot6l	cnot7	cnot8	dis3	dis3l	dis3l2	eri1	eri2	exd1	exd2	exd3	exosc10	isg20l2	meiob	mre11a	nocta	noctb	pan2	pan3	parn	pde12	pold1	pole	polg	rad1	rad50	rad9a	rad9b	rev3l	rexo4	si:ch1073-296i8.2	si:ch1073-385f13.3	smfn	tatdn1	toe1	usb1	wrn	zgc:165656
GO:0007010	cytoskeleton organization	ablim1a	ablim1b	ablim2	ablim3	abraxas1	abraxas2	ache	actn2b	actr1	actr10	ajuba	alkbh4	alpk3a	amot	amotl2a	amotl2b	anln	antxr2a	anxa1a	anxa1b	anxa1c	anxa1d	apc	appl2	arfgef3	arhgef10	arhgef10lb	arhgef11	asb2b	aspm	aurka	aurkb	avil	bccip	bfsp2	bicd1a	bicd2	birc5a	birc5b	brwd1	brwd3	bves	camsap1a	camsap1b	camsap2a	camsap2b	cap1	cap2
GO:0006284	base-excision repair	apex1	apex2	dna2	dntt	fen1	hmga1a	hmga1b	hmga2	huwe1	mpg	neil1	neil3	nthl1	ogg1	polb	poll	polm	rpa3	si:ch211-141o9.10	si:ch211-161c3.6	smug1	unga	ungb	xpa	xrcc1	zgc:110224
GO:0000910	cytokinesis	anln	apc	arl3b	aurkb	cep55l	chmp4ba	efhc1	fbxo5	jtb	kif20a	kif23	lzts2a	lzts2b	map9	nusap1	racgap1	rock1	rock2a	rock2b	rtkn2b	sept4a	sept5a	sept5b	sept7b	sept8a	sept8b	sept9a	sept9b	si:dkey-30c15.10	si:dkey-40c11.1	snap25a	snx33	snx9a	snx9b	spast	unc119.2	unc119a	unc119b	zfyve26	zgc:162239	zgc:63587
GO:0061640	cytoskeleton-dependent cytokinesis	anln	apc	arl3b	aurkb	cep55l	chmp4ba	efhc1	fbxo5	jtb	kif20a	kif23	lzts2a	lzts2b	map9	nusap1	racgap1	rock1	rock2a	rock2b	rtkn2b	sept4a	sept5a	sept5b	sept7b	sept8a	sept8b	sept9a	sept9b	si:dkey-30c15.10	si:dkey-40c11.1	snap25a	snx33	snx9a	snx9b	spast	unc119.2	unc119a	unc119b	zfyve26	zgc:162239	zgc:63587
GO:0090501	RNA phosphodiester bond hydrolysis	abt1	cpsf2	cpsf4	cstf2	dis3l	elac1	elac2	eri1	exosc10	exosc2	exosc3	exosc7	exosc8	exosc9	fip1l1a	fip1l1b	gnl2	gnl3	kri1	nhp2	nob1	nol9	polr2i	polr3k	pop7	rnaseh1	rps21	rrp36	rrs1	tut1	znrd1
GO:0006289	nucleotide-excision repair	brip1	cetn2	cetn4	ercc2	ercc3	ercc4	ercc5	ercc6	ercc8	fancc	gtf2h1	gtf2h2	gtf2h3	gtf2h4	gtf2h5	mnat1	neil3	ogg1	polr2i	rad23aa	rad23ab	rad23b	rbbp8	rpa1	rpa2	rpa3	stn1	uvssa	xpa	xpc	zgc:162895
GO:0005851	eukaryotic translation initiation factor 2B complex	eif2b1	eif2b2	eif2b5	eif2s1a	eif2s1b
GO:0005657	replication fork	etaa1	mms22l	pif1	polh	rad51b	rad51c	rad51d	si:dkey-78p8.1	smarcal1	tonsl	uhrf1	wdhd1	xrcc2	xrcc3	zranb3
GO:0071826	ribonucleoprotein complex subunit organization	aar2	abt1	bxdc2	cdc73	celf1	celf2	celf3a	celf3b	celf4	celf5a	celf5b	clns1a	clp1	coil	cpsf6	crnkl1	ddx20	ddx28	denr	dhx8	dicer1	dyrk3	eif2d	eif2s2	eif2s3	eif3ba	eif3c	eif3d	eif3ea	eif3eb	eif3g	eif3ha	eif3hb	eif3i	eif3ja	eif3jb	eif3k	eif3m	eif3s10	eif3s6ip	eif5	eif6	eral1	gemin2	gemin4	gemin6	gemin8	isy1
GO:0032886	regulation of microtubule-based process	alms1	apc	apc2	arl2	atat1	bicd1a	bicd2	bora	borcs5	camsap1a	camsap1b	camsap2a	camsap2b	ccdc65	ccnf	ccsapa	ccsapb	cep131	cep70	cep76	cfap20	chordc1b	clasp2	clip1a	cyp11a1	drc1	dync1li1	dync1li2	efna5b	ek1	fbxw5	foxj1a	gsk3aa	gsk3ab	gsk3ba	gsk3bb	hnrnpua	hnrnpub	kat2b	macf1a	map1aa	map1ab	map1b	map1sa	map1sb	map6a	map6b	map6d1
GO:0045910	negative regulation of DNA recombination	blm	cgas	fancb	h1-0	h1-10	h1m	helb	histh1l	msh2	msh6	parpbp	recql5	rmi2	si:ch1073-153i20.4	si:ch211-103n10.5	si:ch211-113a14.18	si:ch211-113a14.24	si:ch73-368j24.11	si:ch73-368j24.12	si:dkey-108k21.10	si:dkey-108k21.21	si:dkey-23a13.17	si:dkey-23a13.9	si:dkey-261m9.12	terf2ip	terfa	zgc:101664	zgc:110425	zgc:153405
GO:0034061	DNA polymerase activity	dntt	pola1	pola2	polb	pold1	pold2	pold3	pole	pole2	polg	polg2	polh	poli	polk	poll	polm	poln	polq	primpol	rev1	rev3l	si:dkey-28b4.7	terf1	terfa	tert
GO:0060041	retina development in camera-type eye	apc	atoh7	atp6ap1b	atp6v0b	atp6v0ca	atp6v0d1	atp6v1e1b	atp6v1f	atp6v1h	bves	cad	ccna2	cdc42	cdh11	cdh2	cdk5r1b	chaf1b	chd7	chsy1	clcc1	dctn1a	dmap1	dmbx1a	dmbx1b	dnase1l1l	emc3	exoc5	fen1	fgf19	fgf8a	gdf6a	get1	hbegfa	ift172	ift46	inpp5e	irx1a	irx7	kif3b	lbhl	lmx1ba	lmx1bb	mab21l2	mcm2	mcm3	mpp5a	ndr2	nfyc
GO:0003684	damaged DNA binding	aptx	cry-dash	dclre1a	dclre1b	dclre1c	ddb1	ddb2	ercc1	ercc2	ercc4	msh2	msh6	nbn	neil1	neil3	ogg1	polh	poli	polk	rad23aa	rad23ab	rad23b	rbbp8	rev1	rpa1	rpa3	rps3	xpa	xpc	xrcc1	xrcc5	xrcc6	zgc:110224
GO:0000123	histone acetyltransferase complex	actl6a	atxn7l3	brd8	crebbpa	crebbpb	dmap1	dpf1	dpf2	dpf2l	dpf3	eny2	ep300a	ep300b	epc1a	epc1b	epc2	ing3	ing5a	ing5b	kansl1a	kansl1b	kansl1l	kansl2	kansl3	kat5a	kat5b	kat6a	kat6b	kat7a	kat7b	mcrs1	meaf6	morf4l1	mrgbp	msl1a	msl1b	msl2a	msl2b	phf10	rsf1a	rsf1b.1	ruvbl1	ruvbl2	sgf29	si:ch211-59d17.3	si:dkeyp-118b1.2	supt20	tada1
GO:0044423	virion component	elavl3	elavl4	hnrnpa0b	hnrnpa1b	hnrnpa3	hnrnpaba	hnrnpc	hnrnph1	hnrnpk	hnrnpl2	hnrnpr	hnrnpub	hnrnpul1	hnrpkl	imp4	raver1	raver2	snrnp40	snrnp70	snrpa	snrpb	snrpd1	snrpd2	snrpd3	snrpd3l	utp11	zgc:55733	zp2.1	zp2.2	zp3
GO:0008175	tRNA methyltransferase activity	alkbh8	ftsj1	lcmt2	mettl1	mettl2a	mettl8	nsun2	nsun3	si:dkey-85a20.4	thumpd2	thumpd3	trmo	trmt1	trmt10b	trmt10c	trmt11	trmt12	trmt13	trmt1l	trmt2b	trmt44	trmt5	trmt6	trmt61a	trmt61b	tyw3	wdr4
GO:0045859	regulation of protein kinase activity	adcyap1a	adcyap1b	aida	akt1s1	atg13	bccip	bora	camk2n1a	camk2n2	cbl	cblb	cblc	ccna1	ccna2	ccnb1	ccnb2	ccnb3	ccnd1	ccnd2a	ccnd2b	ccnd3	ccndx	ccne1	ccne2	ccnf	ccng1	ccng2	ccnh	ccni	ccni2	ccnjl	ccnl1a	ccnl1b	ccny	ccnyl1	cdk5rap1	cdk5rap3	cdkn1ba	cdkn1bb	cdkn1ca	cdkn1cb	cnppd1	cntd2	deptor	dok7	dusp10	dusp19a	dusp19b
GO:0009262	deoxyribonucleotide metabolic process	cdadc1	cmpk2	dctd	dctpp1	dera	dtymk	dut	nudt15	nudt18	rrm1	rrm2	rrm2b	samhd1	tyms
GO:0090329	regulation of DNA-dependent DNA replication	cdt1	dbf4	dbf4b	e2f7	e2f8	msh3	smarcal1	ticrr	timeless	tipin	wdr18	zgc:77398	zranb3
GO:0043487	regulation of RNA stability	angel2	carhsp1	cnot1	cnot7	csdc2a	dazl	dis3l2	dnd1	exosc7	exosc8	exosc9	fmr1	fxr1	fxr2	gdnfa	gli2a	heatr1	hnrnpm	hnrnpua	hnrnpub	mettl14	mettl16	mettl3	myef2	pde12	polr2d	qkia	rbm24a	samd4a	syncrip	syncripl	tent2	tent5c	vip	vipb	ythdf2	zc3h14
GO:0030488	tRNA methylation	alkbh8	ftsj1	gtpbp3	lcmt2	mettl1	mto1	nsun2	nsun3	si:ch211-225b11.4	si:dkey-85a20.4	thada	thumpd2	thumpd3	trmt1	trmt112	trmt12	trmt13	trmt1l	trmt44	trmt5	trmt6	trmt61a	trmt61b	tyw3	wdr4
GO:0016571	histone methylation	ash2l	ddx39ab	dnmt1	dot1l	dpy30	eed	ehmt1a	ehmt1b	ehmt2	ezh2	fbl	kmt2a	kmt2ba	kmt2bb	pagr1	prdm14	prdm5	prdm9	prmt1	prmt5	prmt6	prmt8b	setd1ba	setd1bb	setd2	setd3	setd7	setdb1a	setdb1b	setdb2	setmar	si:ch211-154o6.3	smyd1b	suv39h1a	suv39h1b	unga	wdr5	wdr82
GO:0000018	regulation of DNA recombination	actr2a	actr2b	blm	cgas	ercc2	fancb	fign	fignl1	h1-0	h1-10	h1m	helb	histh1l	mms19	msh2	msh6	parpbp	recql5	rmi2	rtel1	si:ch1073-153i20.4	si:ch211-103n10.5	si:ch211-113a14.18	si:ch211-113a14.24	si:ch73-368j24.11	si:ch73-368j24.12	si:dkey-108k21.10	si:dkey-108k21.21	si:dkey-157g16.6	si:dkey-23a13.17	si:dkey-23a13.9	si:dkey-261m9.12	terf2ip	terfa	zgc:101664	zgc:110425	zgc:153405
GO:0071900	regulation of protein serine/threonine kinase activity	aida	bccip	ccna1	ccna2	ccnb1	ccnb2	ccnb3	ccnd1	ccnd2a	ccnd2b	ccnd3	ccndx	ccne1	ccne2	ccnf	ccng1	ccng2	ccnh	ccni	ccni2	ccnjl	ccnl1a	ccnl1b	ccny	ccnyl1	cdk5rap1	cdk5rap3	cdkn1ba	cdkn1bb	cdkn1ca	cdkn1cb	cnppd1	cntd2	dusp10	dusp19a	dusp19b	etaa1	fgfr1a	her5	hexim1	irak3	kita	mnat1	nek10	npffr2a	pdgfaa	pdgfab	pdgfbb
GO:0046700	heterocycle catabolic process	ada	adal	afmid	ago3b	aldh1l1	aldh1l2	aldh6a1	allc	aox5	aox6	aspdh	blvra	casc3	cdaa	cnot1	cnot10	cnot6a	cnot6b	cnot6l	cnot7	cnot8	cnp	crmp1	dcp1a	dcp1b	dcp2	dcps	dctpp1	dera	dffa	dffb	dhx34	dicer1	dis3	dis3l	dis3l2	dna2	dnase1	dnase1l1	dnase1l1l	dnase1l4.1	dnase1l4.2	dnase2	dnph1	dpydb	dpys	dpysl2b	dpysl3
GO:0043486	histone exchange	actr6	anp32e	cenpp	dmap1	mis18a	nasp	oip5	piwil1	pole3	psme4a	psme4b	rnf8	si:dkey-148h10.5	spty2d1	srcap	znhit1
GO:0019207	kinase regulator activity	abi1a	abi1b	abi2a	apc	atg13	bccip	cab39	camk2n1a	camk2n2	ccna1	ccna2	ccnb1	ccnb2	ccnb3	ccnc	ccnd1	ccnd2a	ccnd2b	ccnd3	ccndx	ccne1	ccne2	ccnf	ccng1	ccng2	ccnh	ccni	ccni2	ccnjl	ccnk	ccnl1a	ccnl1b	ccnt1	ccnt2a	ccnt2b	ccny	ccnyl1	cdk5r1a	cdk5r1b	cdk5r2a	cdk5r2b	cdkn1a	cdkn1ba	cdkn1bb	cdkn1ca	cdkn1cb	cdkn1d	cish
GO:0016592	mediator complex	ccnc	cdk19	cdk8	crsp7	med1	med10	med11	med12	med13a	med13b	med14	med15	med16	med17	med18	med19a	med19b	med20	med21	med22	med23	med24	med25	med27	med28	med29	med30	med31	med4	med6	med7	med8	si:ch73-105m5.1	zgc:111976	zgc:114119
GO:0007131	reciprocal meiotic recombination	dmc1	mlh3	mnd1	msh3	msh4	msh5	psmc3ip	rad51	rad51c	rad54b	rad54l	spo11	trip13	zgc:194246
GO:0140527	reciprocal homologous recombination	dmc1	mlh3	mnd1	msh3	msh4	msh5	psmc3ip	rad51	rad51c	rad54b	rad54l	spo11	trip13	zgc:194246
GO:0006323	DNA packaging	banf1	cdca5	chmp1a	h1-0	h1-10	h1m	histh1l	ncapd2	ncapd3	ncapg	ncaph	ncaph2	nipbla	nipblb	nusap1	phf23a	phf23b	si:ch1073-153i20.4	si:ch211-103n10.5	si:ch211-113a14.18	si:ch211-113a14.24	si:ch73-368j24.11	si:ch73-368j24.12	si:dkey-108k21.10	si:dkey-108k21.21	si:dkey-211g8.4	si:dkey-23a13.17	si:dkey-23a13.9	si:dkey-261m9.12	top2a	top2b	zgc:110425	zgc:153405
GO:0030261	chromosome condensation	banf1	cdca5	chmp1a	h1-0	h1-10	h1m	histh1l	ncapd2	ncapd3	ncapg	ncaph	ncaph2	nipbla	nipblb	nusap1	phf23a	phf23b	si:ch1073-153i20.4	si:ch211-103n10.5	si:ch211-113a14.18	si:ch211-113a14.24	si:ch73-368j24.11	si:ch73-368j24.12	si:dkey-108k21.10	si:dkey-108k21.21	si:dkey-211g8.4	si:dkey-23a13.17	si:dkey-23a13.9	si:dkey-261m9.12	top2a	top2b	zgc:110425	zgc:153405
GO:0004529	exodeoxyribonuclease activity	apex1	apex2	aptx	dclre1a	dclre1b	dclre1c	eri2	exo1	exo5	meiob	mgme1	pold1	pole	si:ch1073-296i8.2	si:ch1073-385f13.3	tatdn1
GO:0016895	exodeoxyribonuclease activity, producing 5'-phosphomonoesters	apex1	apex2	aptx	dclre1a	dclre1b	dclre1c	eri2	exo1	exo5	meiob	mgme1	pold1	pole	si:ch1073-296i8.2	si:ch1073-385f13.3	tatdn1
GO:0000785	chromatin	arntl1b	dscc1	esco1	esco2	foxh1	h1m	her2	her8a	hmga1a	hmga1b	hmga2	hmgn2	hmgn3	hmgn6	hmgn7	irf4a	jmjd1cb	kdm3b	klf6a	loxl2a	loxl2b	lrmp	lrwd1	mau2	mecp2	men1	mis18a	myb	nipbla	nipblb	nr1d1	nsd1a	nsd1b	oip5	parpbp	pds5a	pds5b	pparda	prmt6	rb1	rbl1	rbl2	rrp8	si:ch211-161c3.6	si:ch211-269e2.1	si:ch73-1a9.3	si:ch73-281n10.2	sin3aa
GO:0071897	DNA biosynthetic process	dtl	gar1	lig1	lig3	lig4	nhp2	nop10	pcna	polb	pold3	pole2	polh	poli	polk	poln	primpol	rad50	rev1	rev3l	rpa1	smg5	smg6	smg7	telo2	terf1	tert	tk1	vcp
GO:0031297	replication fork processing	dna2	eme1	etaa1	fbxo18	mms22l	primpol	rad51	si:dkey-78p8.1	smarcal1	tonsl	zranb3
GO:0051447	negative regulation of meiotic cell cycle	fbxo43	fbxo5	gper1	hormad1	mos	trip13	ttk
GO:0008234	cysteine-type peptidase activity	adgb	ankzf1	atg4a	atg4b	atg4c	atg4da	atg4db	atxn3	bap1	blmh	brcc3	capn10	capn12	capn15	capn1a	capn1b	capn2a	capn2b	capn3a	capn3b	capn5a	capn5b	capn7	capn8	capn9	casp10	casp17	casp2	casp20	casp21	casp22	casp23	casp3a	casp3b	casp6a	casp6b.1	casp6b.2	casp7	casp8	casp8l1	casp9	caspa	caspb	caspbl	cflara	cops4	cops5	ctsba
GO:0034661	ncRNA catabolic process	dis3	dis3l	dis3l2	drosha	exosc10	exosc2	exosc3	exosc4	exosc5	exosc6	exosc7	exosc8	exosc9	lin28a	pelo	rnaset2	zgc:103759
GO:0018022	peptidyl-lysine methylation	ash2l	ddx39ab	dnmt1	dot1l	dpy30	ehmt1a	ehmt1b	ehmt2	ezh2	kmt2a	kmt2ba	kmt2bb	pagr1	prdm5	prdm9	setd1ba	setd1bb	setd2	setd3	setd4	setd6	setd7	setdb1a	setdb1b	setdb2	setmar	si:ch211-154o6.3	smyd1b	smyd2a	smyd2b	suv39h1a	suv39h1b	unga	wdr5	wdr82	zgc:113305
GO:0007080	mitotic metaphase plate congression	birc5b	ccnb1	cdca5	cenpe	spdl1
GO:0045182	translation regulator activity	aire	brf1a	c1qbp	calcoco1b	cnbpa	cnbpb	cpeb1a	cpeb1b	cpeb2	cpeb3	cpeb4a	cpeb4b	dazl	denr	dhx29	eef1a1a	eef1a1b	eef1a1l1	eef1a1l2	eef1a2	eef1b2	eef1da	eef1db	eef1g	eef2a.1	eef2a.2	eef2b	eef2k	eef2l2	eefsec	eif1ad	eif1axa	eif1axb	eif1b	eif2a	eif2ak1	eif2ak2	eif2ak3	eif2b1	eif2b2	eif2b3	eif2b4	eif2b5	eif2d	eif2s1a	eif2s1b	eif2s2	eif2s3
GO:0031461	cullin-RING ubiquitin ligase complex	amn1	anapc1	anapc10	anapc11	anapc13	anapc15	anapc16	anapc2	anapc4	anapc5	arih1	ccnf	cdc23	cdc26	cks1b	cks2	crbn	cul1a	cul1b	cul2	cul3a	cul3b	cul4a	cul4b	cul5a	cul5b	dcaf11	dcaf12	dcaf13	dcaf15	dcaf17	dda1	ddb2	dtl	ercc8	fbxl14a	fbxl14b	fbxl15	fbxl16	fbxl18	fbxl2	fbxl20	fbxl22	fbxl3a	fbxl3b	fbxl4	fbxl5	fbxl7
GO:0043543	protein acylation	actl6a	atat1	bag6l	crebbpa	crebbpb	dmap1	ep300a	ep300b	esco1	esco2	golga7	golga7ba	golga7bb	hat1	hhat	ing4	ing5a	ing5b	kansl2	kansl3	kat14	kat2a	kat2b	kat5a	kat5b	kat6a	kat6b	kat7a	kat7b	mboat4	meaf6	morf4l1	mrgbp	msl1a	msl1b	msl2a	msl2b	myod1	naa10	naa15a	naa15b	naa20	naa25	naa30	naa35	naa40	naa50	nat15
GO:0031248	protein acetyltransferase complex	actl6a	atxn7l3	brd8	crebbpa	crebbpb	dmap1	dpf1	dpf2	dpf2l	dpf3	eny2	ep300a	ep300b	epc1a	epc1b	epc2	ing3	ing5a	ing5b	kansl1a	kansl1b	kansl1l	kansl2	kansl3	kat5a	kat5b	kat6a	kat6b	kat7a	kat7b	mcrs1	meaf6	morf4l1	mrgbp	msl1a	msl1b	msl2a	msl2b	naa10	naa15a	naa15b	naa20	naa25	naa30	naa35	naa38	naa50	phf10
GO:1902493	acetyltransferase complex	actl6a	atxn7l3	brd8	crebbpa	crebbpb	dmap1	dpf1	dpf2	dpf2l	dpf3	eny2	ep300a	ep300b	epc1a	epc1b	epc2	ing3	ing5a	ing5b	kansl1a	kansl1b	kansl1l	kansl2	kansl3	kat5a	kat5b	kat6a	kat6b	kat7a	kat7b	mcrs1	meaf6	morf4l1	mrgbp	msl1a	msl1b	msl2a	msl2b	naa10	naa15a	naa15b	naa20	naa25	naa30	naa35	naa38	naa50	phf10
GO:0022618	ribonucleoprotein complex assembly	aar2	abt1	bxdc2	cdc73	celf1	celf2	celf3a	celf3b	celf4	celf5a	celf5b	clns1a	clp1	coil	cpsf6	crnkl1	ddx20	ddx28	denr	dicer1	eif2d	eif2s2	eif2s3	eif3ba	eif3c	eif3d	eif3ea	eif3eb	eif3g	eif3ha	eif3hb	eif3i	eif3ja	eif3jb	eif3k	eif3m	eif3s10	eif3s6ip	eif5	eif6	eral1	gemin2	gemin4	gemin6	gemin8	isy1	lsm4	luc7l
GO:0031261	DNA replication preinitiation complex	cdc45	gins1	gins2	gins4	orc3
GO:0030719	P granule organization	dctn2	pld6	tdrd1	tdrd5	tdrd7a
GO:0016075	rRNA catabolic process	dis3	dis3l	drosha	exosc10	exosc2	exosc3	exosc4	exosc5	exosc6	exosc7	exosc8	exosc9	pelo	rnaset2
GO:0008270	zinc ion binding	aars1	ada	adamts1	adamts15a	adamts8a	adat2	adh5	adh8a	adh8b	aebp1	afg3l2	agbl2	agbl5	agtpbp1	aicda	alad	anpepa	anpepb	aopep	apex2	apip	ar	arih1	arih1l	asah2	atad3	atxn7l3	bhmt	blvra	bmp1a	bmp1b	bptf	brap	btr01	btr04	btr05	btr06	btr07	btr09	btr12	btr16	btr18	btr20	btr22	btr23	btr24	btr25	btr26
GO:0004842	ubiquitin-protein transferase activity	aktip	amfrb	amn1	anapc11	anapc4	anapc5	ankib1a	ankib1b	arih1	arih1l	arih2	asb12a	birc2	birc6	birc7	btr09	btr20	btr22	btr26	btr31	btr32	cbl	cblb	cblc	cbll1	chfr	cnot4a	cnot4b	dtl	ercc8	fancl	fbxl14a	fbxl14b	fbxl15	fbxl16	fbxl18	fbxl2	fbxl20	fbxl22	fbxl3a	fbxl3b	fbxl4	fbxl5	fbxl7	fbxl8	fbxo10	fbxo11a	fbxo30a
GO:0043138	3'-5' DNA helicase activity	ascc3	cdc45	ercc3	gins1	gins2	gins4	mcm2	mcm5	mcm6	mcm7
GO:0006366	transcription by RNA polymerase II	ehf	elf3	ell	ercc2	ercc3	etv1	foxd3	gtf2a1	gtf2a1l	gtf2f2a	gtf2f2b	gtf2h1	gtf2h5	ice2	lhx1a	nfat5b	nfil3	nfil3-4	nr1i2	polr2a	polr2gl	polr2h	polr2j	polr2l	pou6f2	prdm4	rbmx	rpap1	si:dkey-172o19.2	snapc1a	snapc1b	snapc5	supt3h	supt6h	taf13	taf6	taf6l	taf9	tbp	tbpl1	tbpl2	xbp1	znf750
GO:0008242	omega peptidase activity	ankzf1	asrgl1	atxn3	bap1	brcc3	cylda	cyldl	ggh	ggt1a	ggt1b	ggt1l2.1	ggt1l2.2	ggt5a	josd1	josd2	mysm1	otub1a	otub1b	otud3	otud4	otud5a	otud5b	otud6b	otud7b	otulina	otulinb	pgpep1	psmd14	rfx5	si:ch211-212k18.13	si:ch211-256m1.8	si:ch73-236c18.3	si:dkey-103j14.5	si:dkey-37f18.2	stambpa	stambpb	stambpl1	tnfaip3	uchl1	uchl3	uchl5	usp1	usp10	usp11	usp12a	usp13	usp16	usp20
GO:0008135	translation factor activity, RNA binding	brf1a	calcoco1b	cpeb1a	cpeb1b	cpeb3	cpeb4a	denr	dhx29	eef1a1a	eef1a1b	eef1a1l1	eef1a1l2	eef1a2	eef1b2	eef1da	eef1db	eef1g	eef2a.1	eef2a.2	eef2b	eef2k	eef2l2	eefsec	eif1ad	eif1axa	eif1axb	eif1b	eif2a	eif2ak1	eif2ak3	eif2b1	eif2b2	eif2b3	eif2b4	eif2b5	eif2d	eif2s1a	eif2s1b	eif2s2	eif2s3	eif3ba	eif3c	eif3d	eif3ea	eif3eb	eif3f	eif3g	eif3ha
GO:0061013	regulation of mRNA catabolic process	angel2	carhsp1	celf1	cnot1	cnot7	csdc2a	dazl	dhx34	dis3l2	dnd1	exosc7	exosc8	exosc9	fmr1	fxr1	fxr2	gdnfa	gli2a	hnrnpm	hnrnpua	hnrnpub	mettl14	mettl16	mettl3	myef2	nbas	pde12	polr2d	polr2gl	qkia	rbm24a	samd4a	si:dkey-217f16.6	si:dkey-46g23.1	syncrip	syncripl	tent5c	tnrc6a	tnrc6b	tnrc6c1	tnrc6c2	vip	vipb	ythdf2	zc3h14
GO:0008170	N-methyltransferase activity	ash1l	ash2l	carm1	dimt1l	dot1l	eed	ehmt1a	ehmt1b	ehmt2	ezh1	ezh2	fbl	fdxacb1	gnmt	hnmt	kmt2a	kmt2ba	kmt2bb	kmt2ca	kmt2cb	kmt2d	men1	mettl16	mettl21a	ndufaf7	nsd1a	nsd1b	pemt	prdm9	prmt1	prmt5	prmt6	prmt7	prmt8b	rnmt	rrnad1	setd1a	setd1ba	setd1bb	setd2	setd3	setd4	setd6	setd7	setdb1a	setdb1b	setdb2	setmar
GO:0005856	cytoskeleton	ablim1a	ablim1b	ablim2	ablim3	acta1a	acta1b	acta2	actb1	actb2	actc1a	actc1b	actr1	actr2a	actr2b	add1	add2	add3a	add3b	afap1l1a	agbl2	agbl5	aldob	antxr2a	apbb1ip	arhgap32a	arhgap32b	arhgap39	arl2	arl2bp	arl3a	arl3b	arl3l1	arl3l2	arl6	arl8ba	arpc1a	arpc1b	arpc2	arpc3	arpc4	arpc5a	arpc5b	arpc5la	arpc5lb	atat1	b9d1	b9d2	baiap2a
GO:0140142	nucleocytoplasmic carrier activity	cse1l	hikeshi	ipo4	kpna1	kpna2	kpna3	kpna4	kpna5	kpna6	kpna7	kpnb1	kpnb3	nup42	snupn	tnpo1	tnpo2	xpo1a	xpo1b	xpo4	xpo7
GO:0061578	Lys63-specific deubiquitinase activity	cylda	otud5a	otud5b	psmd14	stambpa	stambpb	stambpl1
GO:0003887	DNA-directed DNA polymerase activity	dntt	pola1	pola2	polb	pold1	pold2	pold3	pole	pole2	polg	polg2	polh	poli	polk	poll	polm	poln	polq	primpol	rev1	rev3l	si:dkey-28b4.7
GO:0051129	negative regulation of cellular component organization	acd	add1	add2	add3a	add3b	apc	apc2	arpin	aurkb	bicdl1	bub1	bub1ba	bub1bb	bub3	camsap1a	camsap2a	camsap2b	capga	capgb	capza1a	capza1b	capzb	ccnf	cptp	epha4a	epha4b	epha4l	fbxo43	fbxo5	gmfb	gsk3aa	gsk3ab	gsk3ba	gsk3bb	gsna	gsnb	hnrnpua	hnrnpub	hormad1	ik	impact	kank1a	kank1b	kank2	kank3	kank4	kat2b	ldlrad4a
GO:0040020	regulation of meiotic nuclear division	fbxo43	fbxo5	hormad1	trip13	wee2
GO:0004520	endodeoxyribonuclease activity	bivm	dicer1	dna2	dnase1	dnase1l1	dnase1l1l	dnase1l4.1	dnase1l4.2	dnase2	dnase2b	eme1	endog	ercc1	ercc4	ercc5	exo1	fan1	fen1	mus81	rad50	rad51c	rag1	rag2	rbbp8	slx1b	slx4	spo11	tatdn1	tatdn2	xrcc3	zgc:110269	zranb3
GO:0000315	organellar large ribosomal subunit	mrpl10	mrpl11	mrpl12	mrpl13	mrpl14	mrpl15	mrpl16	mrpl17	mrpl19	mrpl2	mrpl21	mrpl22	mrpl23	mrpl24	mrpl27	mrpl28	mrpl3	mrpl32	mrpl34	mrpl36	mrpl38	mrpl4	mrpl40	mrpl41	mrpl43	mrpl46	mrpl47	mrpl52	mrpl54	mrps30	nsun3	nsun4	zgc:171480
GO:0005762	mitochondrial large ribosomal subunit	mrpl10	mrpl11	mrpl12	mrpl13	mrpl14	mrpl15	mrpl16	mrpl17	mrpl19	mrpl2	mrpl21	mrpl22	mrpl23	mrpl24	mrpl27	mrpl28	mrpl3	mrpl32	mrpl34	mrpl36	mrpl38	mrpl4	mrpl40	mrpl41	mrpl43	mrpl46	mrpl47	mrpl52	mrpl54	mrps30	nsun3	nsun4	zgc:171480
GO:0051656	establishment of organelle localization	abce1	actr1	actr10	antxr2a	ap3d1	arl6	bbip1	bbs1	bbs4	bbs5	bbs7	bccip	bicdl1	bicdl2	birc5b	borcs5	ccdc151	ccnb1	cct2	cdc42	cdca5	cdk5	cenpe	cep131	cetn4	copg2	dctn1a	dctn2	diaph2	dtnbp1a	eif6	exoc5	fam83d	fyco1a	hoxb1b	ift122	ift88	inpp5b	inpp5e	ippk	kcnj13	kif13a	kif13ba	kif13bb	kif23	kif5aa	kif5ab	kif5ba
GO:0070603	SWI/SNF superfamily-type complex	actl6a	actr5	actr6	actr8	anp32e	arid1aa	arid1ab	arid1b	ash1l	bptf	brd8	cecr2	dmap1	dpf1	dpf2	dpf2l	dpf3	en1a	en1b	en2a	en2b	gatad2ab	gatad2b	ino80	ino80b	ino80c	ino80e	mbd2	mbd3a	mcrs1	mpnd	mta1	mta2	mta3	mysm1	nfrkb	pbrm1	pbrm1l	phf10	rsf1b.1	ruvbl1	ruvbl2	si:ch211-59d17.3	smarca1	smarca2	smarca4a	smarca5	smarcb1a
GO:1904949	ATPase complex	actl6a	actr5	actr6	actr8	anp32e	arid1aa	arid1ab	arid1b	ash1l	bptf	brd8	cecr2	dmap1	dpf1	dpf2	dpf2l	dpf3	en1a	en1b	en2a	en2b	gatad2ab	gatad2b	ino80	ino80b	ino80c	ino80e	mbd2	mbd3a	mcrs1	mpnd	mta1	mta2	mta3	mysm1	nfrkb	pbrm1	pbrm1l	phf10	rsf1b.1	ruvbl1	ruvbl2	si:ch211-59d17.3	smarca1	smarca2	smarca4a	smarca5	smarcb1a
GO:0070507	regulation of microtubule cytoskeleton organization	apc	apc2	arl2	atat1	bicd1a	bicd2	bora	camsap1a	camsap1b	camsap2a	camsap2b	ccsapb	cep70	clasp2	clip1a	cyp11a1	dync1li1	dync1li2	efna5b	ek1	gsk3aa	gsk3ab	gsk3ba	gsk3bb	hnrnpua	hnrnpub	map1aa	map1ab	map1b	map1sa	map1sb	map6a	map6b	map6d1	mapre1a	mapre1b	mapre2	mapre3a	mapre3b	npm3	phldb1a	phldb1b	phldb2a	phldb2b	rae1	rassf1	rassf7a	rassf7b
GO:0051383	kinetochore organization	cenph	cenpk	cenpn	cenpt	cenpw	mis12	nuf2	si:ch211-161h7.4
GO:0048263	determination of dorsal identity	atl1	bmpr1ba	ctnnb2	eomesa	fgf8a	fsta	gid8a	gid8b	hdac1	map2k4a	mapk8b	ndr1	sybu	szl	wnt8a
GO:0035825	homologous recombination	dmc1	hdac10	mlh3	mnd1	msh3	msh4	msh5	psmc3ip	rad51	rad51c	rad54b	rad54l	spo11	trip13	zgc:194246
GO:0006298	mismatch repair	ercc1	exo1	mlh1	mlh3	msh2	msh3	msh4	msh5	msh6	pcna	pms1	pms2	rnaseh2a	rpa3	xpc
GO:0000387	spliceosomal snRNP assembly	aar2	clns1a	coil	ddx20	gemin2	gemin4	gemin6	gemin8	lsm4	prmt7	prpf31	prpf6	prpf8	sart3	snrpc	snrpd1	snrpd2	snrpd3	snrpd3l	snrpe	snrpg
GO:0044270	cellular nitrogen compound catabolic process	ada	adal	afmid	ago3b	aldh1l1	aldh1l2	aldh6a1	allc	aox5	aox6	aspdh	bhmt	blvra	casc3	cdaa	cnot1	cnot10	cnot6a	cnot6b	cnot6l	cnot7	cnot8	cnp	crmp1	dcp1a	dcp1b	dcp2	dcps	dctpp1	dera	dffa	dffb	dhx34	dicer1	dis3	dis3l	dis3l2	dna2	dnase1	dnase1l1	dnase1l1l	dnase1l4.1	dnase1l4.2	dnase2	dnph1	dpydb	dpys	dpysl2b
GO:0051304	chromosome separation	espl1	m1ap	ncapd2	ncapd3	ncaph2	ttk
GO:0032465	regulation of cytokinesis	aurka	aurkb	becn1	birc6	cdc14aa	cdc14ab	cdc14b	chmp4bb	cspp1b	e2f7	e2f8	ikbkb	incenp	klhl21	map9	pkp4	plk1	plk2a	plk2b	plk3	plk4	prc1a	prc1b	rab11fip3	rab11fip4a	rab11fip4b	si:ch1073-266p11.2	si:ch73-100l22.3	zfyve26
GO:0030433	ubiquitin-dependent ERAD pathway	ankzf1	aup1	bag6	bag6l	derl1	derl2	derl3	dnajb12a	dnajb12b	dnajb14	dnajc18	erlec1	erlin1	erlin2	fbxo44	foxred2	hsp90b1	hspa5	man1b1a	man1b1b	nccrp1	os9	psmc6	rnf121	rnf175	sel1l	sgta	sgtb	si:ch211-207l14.1	si:dkey-147f3.4	si:dkey-147f3.8	syvn1	tmub1	tmub2	ube2g2	ube2j2	ube4a	ube4b	ubxn8	vcp	yod1	zgc:100832	zgc:114081	zgc:114174	zgc:136908	zgc:153722	zgc:173570	zgc:175088
GO:0006473	protein acetylation	actl6a	atat1	bag6l	crebbpa	crebbpb	dmap1	ep300a	ep300b	esco1	esco2	hat1	ing4	ing5a	ing5b	kansl2	kansl3	kat14	kat2a	kat2b	kat5a	kat5b	kat6a	kat6b	kat7a	kat7b	meaf6	morf4l1	mrgbp	msl1a	msl1b	msl2a	msl2b	myod1	naa10	naa15a	naa15b	naa20	naa25	naa30	naa35	naa40	naa50	nat15	nat9	ruvbl1	ruvbl2	sgf29	supt7l
GO:0071539	protein localization to centrosome	cep192	nedd1	pcm1	snx10a	stil
GO:1905508	protein localization to microtubule organizing center	cep192	nedd1	pcm1	snx10a	stil
GO:0007095	mitotic G2 DNA damage checkpoint signaling	chek1	dtl	mre11a	nbn	ticrr
GO:0019220	regulation of phosphate metabolic process	adcy5	adcyap1a	adcyap1b	admp	aida	akt1s1	ankle2	aplnra	aplnrb	arl2bp	arpp19a	arpp19b	atg13	bcar3	bccip	bmp10	bmp15	bmp16	bmp2a	bmp2b	bmp3	bmp4	bmp5	bmp6	bmp7a	bmp7b	bmp8a	bod1	bod1l1	bora	brat1	brd4	camk2n1a	camk2n2	cbl	cblb	cblc	ccna1	ccna2	ccnb1	ccnb2	ccnb3	ccnd1	ccnd2a	ccnd2b	ccnd3	ccndx	ccne1
GO:0051174	regulation of phosphorus metabolic process	adcy5	adcyap1a	adcyap1b	admp	aida	akt1s1	ankle2	aplnra	aplnrb	arl2bp	arpp19a	arpp19b	atg13	bcar3	bccip	bmp10	bmp15	bmp16	bmp2a	bmp2b	bmp3	bmp4	bmp5	bmp6	bmp7a	bmp7b	bmp8a	bod1	bod1l1	bora	brat1	brd4	camk2n1a	camk2n2	cbl	cblb	cblc	ccna1	ccna2	ccnb1	ccnb2	ccnb3	ccnd1	ccnd2a	ccnd2b	ccnd3	ccndx	ccne1
GO:2001020	regulation of response to DNA damage stimulus	abraxas1	actr2a	actr2b	armt1	babam1	babam2	cgas	ciao2a	dek	ercc8	etaa1	eya1	eya2	eya3	eya4	fam168a	fancb	fign	fignl1	fmr1	fxr1	fxr2	helb	mms19	nsmce1	nsmce4a	pargl	parpbp	pin1	plrg1	prpf19	rmi2	rnf168	rnf169	rnf8	rps3	rtel1	scrt2	si:ch211-127m7.2	si:dkey-157g16.6	si:dkey-78p8.1	smyd2a	smyd2b	spire1a	spire2	spred1	spred2a	spred2b
GO:0051315	attachment of mitotic spindle microtubules to kinetochore	mad1l1	ndc80	nuf2	seh1l	si:ch211-161h7.4
GO:0008276	protein methyltransferase activity	armt1	ash1l	ash2l	carm1	dot1l	eed	ehmt1a	ehmt1b	ehmt2	ezh1	ezh2	fbl	hemk1	icmt	kmt2a	kmt2ba	kmt2bb	kmt2ca	kmt2cb	kmt2d	lcmt1	men1	mettl21a	mettl22	n6amt1	ndufaf7	nsd1a	nsd1b	ntmt1	pcmt	pcmtd1	pcmtd2a	pcmtl	prdm13	prdm9	prmt5	prmt6	prmt7	prmt8b	setd1a	setd1ba	setd1bb	setd2	setd3	setd4	setd6	setd7	setdb1a
GO:0043488	regulation of mRNA stability	angel2	carhsp1	cnot1	cnot7	csdc2a	dazl	dis3l2	dnd1	exosc7	exosc8	exosc9	fmr1	fxr1	fxr2	gdnfa	gli2a	hnrnpm	hnrnpua	hnrnpub	mettl14	mettl16	mettl3	myef2	pde12	polr2d	qkia	rbm24a	samd4a	syncrip	syncripl	tent5c	vip	vipb	ythdf2	zc3h14
GO:0000178	exosome (RNase complex)	dis3	dis3l	dis3l2	exosc1	exosc10	exosc2	exosc3	exosc4	exosc5	exosc6	exosc7	exosc8	exosc9	mphosph6	supv3l1
GO:1905354	exoribonuclease complex	dis3	dis3l	dis3l2	exosc1	exosc10	exosc2	exosc3	exosc4	exosc5	exosc6	exosc7	exosc8	exosc9	mphosph6	supv3l1
GO:0008334	histone mRNA metabolic process	cpsf3	exosc10	lsm11	slbp	slbp2	tent4a
GO:0000176	nuclear exosome (RNase complex)	dis3	exosc1	exosc10	exosc2	exosc3	exosc4	exosc5	exosc6	exosc7	exosc8	exosc9	mphosph6
GO:0032270	positive regulation of cellular protein metabolic process	adcyap1a	adcyap1b	admp	ankib1a	ankib1b	ankle2	apaf1	aplnra	aplnrb	arih1	arih1l	arih2	arl2bp	atg13	baxa	baxb	bbc3	bcar3	bcl2l16	bida	bik	birc2	birc7	bmf1	bmp10	bmp15	bmp16	bmp2a	bmp2b	bmp3	bmp4	bmp5	bmp6	bmp7a	bmp7b	bmp8a	bora	brat1	c1qbp	casp10	casp20	casp22	casp23	casp8	casp8ap2	casp8l1	casp9	caspa
GO:0016607	nuclear speck	abitram	alkbh5	apex1	arl6ip4	ascc3	atoh8	casc3	ccnl1b	cpsf6	cwc22	ddx46	eif4a3	fam76b	glyr1	hnrnpua	hnrnpub	inppl1a	inppl1b	magoh	maml1	maml3	mettl3	msl1a	patl1	pnisr	ppp1r8a	ppp1r8b	prpf18	prpf31	psme4a	psme4b	pspc1	rbm19	rbm4.1	rbm4.2	rbm4.3	rbm8a	rmi2	rnps1	sart3	scnm1	setd1ba	slu7	smndc1	smu1a	spop	srsf10a	srsf10b
GO:0003743	translation initiation factor activity	brf1a	denr	dhx29	eif1ad	eif1axa	eif1axb	eif1b	eif2a	eif2ak1	eif2ak3	eif2b1	eif2b2	eif2b3	eif2b4	eif2b5	eif2d	eif2s1a	eif2s1b	eif2s2	eif2s3	eif3ba	eif3c	eif3d	eif3ea	eif3eb	eif3f	eif3g	eif3ha	eif3hb	eif3i	eif3ja	eif3jb	eif3k	eif3m	eif3s10	eif3s6ip	eif4a1a	eif4a1b	eif4a2	eif4bb	eif4e1b	eif4e1c	eif4e2	eif4e2rs1	eif4e3	eif4ea	eif4eb	eif4ebp2
GO:0060271	cilium assembly	agbl5	ahi1	ak5	arl13a	arl13b	arl3a	arl3b	arl3l1	arl3l2	arl6	atp6v0d1	atr	b9d1	b9d2	bbip1	bbs1	bbs4	bbs5	bbs7	bbs9	catip	cby1	ccdc113	ccdc13	ccdc28b	ccdc40	cdc14aa	cdc14ab	cdc14b	cdc42	cdh2	cdk20	cdkn3	cenpf	cenpj	cep126	cep131	cep162	cep19	cep290	cep70	cep83	cep89	cetn4	cfap161	cfap20	cfap410	cfap53
GO:0034968	histone lysine methylation	ash2l	ddx39ab	dnmt1	dot1l	dpy30	ehmt1a	ehmt1b	ehmt2	ezh2	kmt2a	kmt2ba	kmt2bb	pagr1	prdm5	prdm9	setd1ba	setd1bb	setd2	setd3	setd7	setdb1a	setdb1b	setdb2	setmar	si:ch211-154o6.3	smyd1b	suv39h1a	suv39h1b	unga	wdr5	wdr82
GO:0043144	sno(s)RNA processing	dkc1	exosc10	exosc2	exosc3	exosc4	exosc5	exosc6	fbl	rnf113a	tent4a
GO:0016180	snRNA processing	exosc2	exosc3	exosc4	exosc5	exosc6	exosc7	exosc8	exosc9	ints1	ints10	ints12	ints2	ints4	ints5	ints6	ints7	ints8	ints9	toe1	tut1	usb1
GO:0010604	positive regulation of macromolecule metabolic process	abraa	abrab	abraxas1	acd	acta1a	acta2	actr2a	actr2b	adcyap1a	adcyap1b	admp	afap1l2	ahr1a	ahr1b	ahr2	ahrrb	aire	alcama	alx1	angel2	ankib1a	ankib1b	ankle2	anxa1a	anxa1b	anxa1c	anxa1d	apaf1	apc2	apex1	aplnra	aplnrb	arih1	arih1l	arih2	arl2bp	arnt	arnt2	arntl1a	arntl1b	asb11	asb5a	asb5b	ascl1a	ascl1b	asxl1	asxl2	atad2b
GO:0000154	rRNA modification	bud23	dimt1l	dkc1	emg1	fbl	fdxacb1	ftsj3	gar1	mettl16	nat10	nhp2	nop10	nop2	nsun3	nsun4	nsun5	rpusd1	rpusd2	rrnad1	tfb1m	tfb2m	trmt112
GO:0001054	RNA polymerase I activity	cd3eap	polr1a	polr1b	polr1c	polr1d	polr1e	polr2eb	polr2f	polr2h	polr2k	polr2l	twistnb	znrd1
GO:0005736	RNA polymerase I complex	cd3eap	polr1a	polr1b	polr1c	polr1d	polr1e	polr2eb	polr2f	polr2h	polr2k	polr2l	twistnb	znrd1
GO:0000291	nuclear-transcribed mRNA catabolic process, exonucleolytic	cnot7	cnot8	dis3l2	exosc2	exosc3	exosc4	exosc5	exosc6	exosc7	exosc8	exosc9	polr2gl	skiv2l
GO:0016074	sno(s)RNA metabolic process	dkc1	exosc10	exosc2	exosc3	exosc4	exosc5	exosc6	fbl	rnf113a	tent4a	zgc:103759
GO:0031055	chromatin remodeling at centromere	cenpp	mis18a	nasp	oip5	pole3	si:dkey-148h10.5
GO:0034080	CENP-A containing chromatin assembly	cenpp	mis18a	nasp	oip5	pole3	si:dkey-148h10.5
GO:0043628	ncRNA 3'-end processing	dkc1	eri1	exosc10	exosc2	exosc3	exosc4	exosc5	exosc6	exosc7	exosc8	exosc9	fbl	gnl3	ints1	ints12	ints2	ints5	ints6	ints7	ints8	ptcd1	rps21	tent4a	toe1	usb1
GO:0005684	U2-type spliceosomal complex	bcas2	bud13	casc3	ccdc12	crnkl1	cwc15	cwc22	cwc27	eftud2	eif4a3	htatsf1	lsm7	luc7l	luc7l3	prpf18	prpf19	prpf31	prpf38a	prpf39	prpf40a	rbm22	rbm8a	rbmx	rnf113a	sf3a1	sf3a2	sf3b1	sf3b3	si:ch211-114c17.1	smu1a	snrnp70	snrpb	snrpc	snrpd1	snrpd3	snrpd3l	snrpe	snrpg	syf2	tfip11	u2af2a	u2af2b	xab2	zgc:158803
GO:0090307	mitotic spindle assembly	abraxas1	abraxas2	arhgef10	bccip	birc5a	birc5b	kif11	kifc1	map9	msto1	spice1	znf207a	znf207b
GO:0033314	mitotic DNA replication checkpoint signaling	cdc6	orc1	rad17	ticrr	topbp1	zgc:162895	zgc:77398
GO:0031126	sno(s)RNA 3'-end processing	dkc1	exosc10	exosc2	exosc3	exosc4	exosc5	exosc6	fbl	tent4a
GO:0048256	flap endonuclease activity	dna2	exo1	fan1	fen1	mus81	slx1b	slx4	zgc:110269
GO:0030687	preribosome, large subunit precursor	bop1	ebna1bp2	eif6	fbxw8	ftsj3	las1l	mak16	mrto4	nip7	nsa2	pes	ppan	rpf1	rrp1	rrp15	rrs1	wdr12	wdr37	wdr74	znf593	znf622
GO:0071025	RNA surveillance	exosc10	exosc2	exosc3	exosc4	exosc5	exosc6	exosc7	exosc8	exosc9	pelo	supv3l1
GO:0007548	sex differentiation	bmp15	cyp17a1	dmrt1	rbpms2a	rbpms2b	u2af2a
GO:0008023	transcription elongation factor complex	aff2	aff3	aff4	ccnk	ccnt1	ccnt2a	ccnt2b	cdc73	cdk12	cdk13	cdk9	ctr9	eaf1	eaf2	ell	ell2	elof1	elp2	elp4	ice2	leo1	mms22l	nelfa	nelfb	nelfcd	nelfe	paf1	rtf1	ssrp1a	ssrp1b	supt16h	supt4h1	supt5h	supt6h	tonsl	wdr61
GO:0005814	centriole	agbl2	alms1	bccip	cby1	ccnf	ccsapa	ccsapb	cenpj	cep135	cep162	cep19	cep41	cep55l	cep63	cep76	cep83	cep89	cetn2	cetn4	cfap20	cntln	dzip1	dzip1l	fam92a1	ift20	ift52	ift88	mdm1	nedd1	ofd1	pcm1	plk4	poc1b	rttn	sass6	saxo2	sdccag8	si:ch211-185a18.2	si:ch73-100l22.3	si:dkey-23f9.4	si:dkeyp-20g2.3	si:dkeyp-69c1.9	sirt2	stil	wdr90
GO:0004523	RNA-DNA hybrid ribonuclease activity	fen1	rnaseh1	rnaseh2a	rnaseh2b	zgc:110269
GO:0071051	polyadenylation-dependent snoRNA 3'-end processing	exosc10	exosc2	exosc3	exosc4	exosc5	exosc6
GO:0048919	posterior lateral line neuromast development	abhd12	atoh1a	atp2b1a	dkk1b	erbb2	fgf10a	lef1	llgl1	llgl2	prpf4	rspo3	shroom3	slc12a5b	smad5	tgfb1a	wnk1b
GO:0034475	U4 snRNA 3'-end processing	exosc2	exosc3	exosc4	exosc5	exosc6	exosc7	exosc8	exosc9
GO:0007076	mitotic chromosome condensation	cdca5	chmp1a	ncapd2	ncapd3	ncapg	ncaph	nipbla	nipblb	nusap1	phf23a	phf23b
GO:0000932	P-body	ago2	ago3b	ago4	ajuba	btbd2a	cnot1	cnot2	cnot3a	cnot3b	cnot7	cnot8	dcp1a	dcp1b	dcp2	dcps	ddx6	ddx61	dis3l2	edc3	edc4	lin28a	lsm1	lsm4	lsm6	mov10b.1	pan2	pan3	patl1	patl2	pnrc2	polr2d	polr2gl	samd4a	shfl	si:dkey-217f16.6	si:dkey-46g23.1	smx5	tnrc6a	tnrc6b	tnrc6c1	tnrc6c2	trim71	ybx1	ythdf2
GO:0090224	regulation of spindle organization	bora	ccsapb	dync1li1	dync1li2	hnrnpua	hnrnpub	rae1	senp6a	senp6b	tpx2
GO:0016926	protein desumoylation	senp2	senp3a	senp3b	senp5	senp6a	senp6b	senp7b	si:dkey-100n23.3	si:dkey-21c19.3	uspl1
GO:0008474	palmitoyl-(protein) hydrolase activity	abhd17c	lypla1	lypla2	lyplal1	ppt1	ppt2	zgc:55413	zgc:55621	zgc:66024	zgc:77118
GO:0098599	palmitoyl hydrolase activity	abhd17c	lypla1	lypla2	lyplal1	ppt1	ppt2	zgc:55413	zgc:55621	zgc:66024	zgc:77118
GO:0000712	resolution of meiotic recombination intermediates	eme1	ercc4	hfm1	meiob	msh4	mus81	rmi1	slx4	top2a	top2b
GO:0032784	regulation of DNA-templated transcription, elongation	brd4	ccnk	ccnt1	ccnt2a	ccnt2b	cdc73	cdk12	cdk13	cdk9	gtf2f1	gtf2f2a	gtf2f2b	leo1	nelfa	nelfb	nelfcd	nelfe	paf1	rnf168	rnf8	si:dkeyp-97b10.3	supt16h	supt4h1	supt5h	supt6h	thoc1	thoc5	trim33	wdr61	znf326
GO:0007098	centrosome cycle	aurka	cep170aa	crocc2	haus1	haus2	haus3	haus4	haus5	haus6	haus7	pard6a	pard6b	pard6ga	pard6gb	pcm1	sdccag8	si:ch211-13f8.1	si:ch211-153a8.4	si:dkey-121a11.3
GO:0051438	regulation of ubiquitin-protein transferase activity	cdc20	dcun1d1	dcun1d2a	dcun1d2b	dcun1d3	dcun1d4	dcun1d5	fbxo5	fem1a	fzr1a	fzr1b	mad2l2	ube2nb	ube2s	usp44
GO:0016973	poly(A)+ mRNA export from nucleus	ddx19	eny2	gle1	nup93	nxf1	pcid2	zc3h11a	zgc:153681	zgc:193690
GO:0035173	histone kinase activity	aurka	aurkb	baz1b	cdk5	prkcbb
GO:0035101	FACT complex	mms22l	ssrp1a	ssrp1b	supt16h	tonsl
GO:1903313	positive regulation of mRNA metabolic process	celf1	celf3a	celf4	cirbpa	cirbpb	cnot1	cnot7	cpeb1b	dazap1	dhx37	dis3l2	exosc7	exosc8	exosc9	mettl14	mettl16	mettl3	nudt21	pde12	polr2d	polr2gl	rbm24a	rbmx	sf3b4	si:dkey-217f16.6	si:dkey-46g23.1	tnrc6a	tnrc6b	tnrc6c1	tnrc6c2	tra2a	tra2b	ythdf2
GO:0009143	nucleoside triphosphate catabolic process	dctpp1	enpp1	itpa	nudt15	samhd1
GO:0044782	cilium organization	agbl5	ahi1	ak5	arl13a	arl13b	arl3a	arl3b	arl3l1	arl3l2	arl6	atp6v0d1	atr	b9d1	b9d2	bbip1	bbs1	bbs4	bbs5	bbs7	bbs9	catip	cby1	ccdc113	ccdc13	ccdc28b	ccdc40	cdc14aa	cdc14ab	cdc14b	cdc42	cdh2	cdk20	cdkn3	cenpf	cenpj	cep126	cep131	cep162	cep19	cep290	cep70	cep83	cep89	cetn4	cfap126	cfap161	cfap20	cfap410
GO:0051253	negative regulation of RNA metabolic process	alx1	angel2	arntl1a	atxn1a	atxn1b	aurkb	bap1	bend5	bhlhe40	bhlhe41	bmi1a	bmi1b	brms1	brms1la	brms1lb	cbfa2t3	cbx3a	cc2d1b	ccnd1	ccpg1	chd8	ciarta	cica	cicb	cipca	cipcb	cnot1	commd7	cops2	cry-dash	cry1a	cry1b	cry2	cry3a	cry3b	cry4	cux1a	cux1b	cux2b	daxx	dazl	ddit3	dhx34	dlx1a	dlx2a	dlx2b	dlx4a	dlx4b
GO:0034427	nuclear-transcribed mRNA catabolic process, exonucleolytic, 3'-5'	dis3l2	exosc2	exosc3	exosc4	exosc5	exosc6	exosc7	exosc8	exosc9	skiv2l
GO:0009394	2'-deoxyribonucleotide metabolic process	cdadc1	cmpk2	dctd	dctpp1	dtymk	dut	nudt15	nudt18	samhd1	tyms
GO:0019692	deoxyribose phosphate metabolic process	cdadc1	cmpk2	dctd	dctpp1	dtymk	dut	nudt15	nudt18	samhd1	tyms
GO:0070652	HAUS complex	haus1	haus2	haus3	haus4	haus5	haus6	haus7
GO:0044030	regulation of DNA methylation	apc	cebpb	dnmt1	hells	pou5f3	uhrf1	unga
GO:0070876	SOSS complex	inip	ints3	nabp1a	nabp1b	si:dkey-249d8.1
GO:2000042	negative regulation of double-strand break repair via homologous recombination	cgas	fancb	helb	parpbp	rmi2	zgc:101664
GO:0017056	structural constituent of nuclear pore	ndc1	nup107	nup133	nup153	nup155	nup160	nup188	nup214	nup35	nup58	nup62l	nup85	nup88	nup93	nup98	pom121	tpra	tprb
GO:0099111	microtubule-based transport	actr1	actr10	ap3d1	arhgef11	bicdl1	bicdl2	borcs5	ccdc103	ccdc151	ccdc39	ccdc40	cep131	cep70	cfap53	clstn1	copg2	cx43	dctn1b	dnaaf4	dnah6	dnah9	dnah9l	dtnbp1a	dync2h1	dync2li1	flr	foxj1a	fyco1a	gas8	gle1	ift122	ift140	ift172	ift20	ift27	ift46	ift52	ift57	ift74	ift81	ift88	ippk	kif13a	kif13ba	kif13bb	kif17	kif23	kif3a
GO:0043240	Fanconi anaemia nuclear complex	faap100	faap24	fanca	fancb	fancc	fance	fancf	fancg	fancl
GO:0000808	origin recognition complex	lrwd1	orc1	orc2	orc3	orc4	orc5	orc6
GO:0005664	nuclear origin of replication recognition complex	lrwd1	orc1	orc2	orc3	orc4	orc5	orc6
GO:0031519	PcG protein complex	aebp2	asxl1	asxl2	bap1	bmi1a	bmi1b	csnk2a2a	csnk2a2b	csnk2b	eed	ezh2	jarid2b	mtf2	pcgf1	pcgf5a	pcgf5b	pcgf6	phc2a	phf1	phf19	rbb4l	rbbp4	rnf2	suz12a	suz12b	yy1a	yy1b
GO:0009982	pseudouridine synthase activity	dkc1	pus1	pus10	pus3	pus7	pus7l	pusl1	rpusd1	rpusd2	rpusd4	trub1	trub2
GO:0007292	female gamete generation	dazl	diaph2	henmt1	hormad1	mei4	nanos3	paqr5a	paqr5b	paqr7b	piwil2	prdm9	trip13
GO:0006413	translational initiation	abce1	brf1a	denr	dhx29	eif1ad	eif1axa	eif1axb	eif1b	eif2a	eif2ak1	eif2ak3	eif2b1	eif2b2	eif2b3	eif2b4	eif2d	eif2s1a	eif2s1b	eif2s2	eif2s3	eif3ba	eif3c	eif3d	eif3ea	eif3eb	eif3f	eif3g	eif3ha	eif3hb	eif3i	eif3ja	eif3jb	eif3k	eif3m	eif3s10	eif3s6ip	eif4a1a	eif4a1b	eif4a2	eif4bb	eif4e1b	eif4e1c	eif4e2	eif4e2rs1	eif4e3	eif4ea	eif4eb	eif4ebp2
GO:0051382	kinetochore assembly	cenph	cenpk	cenpn	cenpt	cenpw	mis12	si:ch211-161h7.4
GO:0032182	ubiquitin-like protein binding	adrm1	ascc2	aup1	bub3	cks1b	cks2	dcun1d1	dcun1d2a	dcun1d2b	dcun1d3	dcun1d4	dcun1d5	ilrun	nbr1a	nploc4	nsfl1c	otub1a	otub1b	pdcd7	plaa	rad23aa	rad23ab	rad23b	rae1	rbck1	rnf111	rnf168	rnf8	sharpin	shrprbck1r	tollip	ubap1	ubap1la	ubap1lb	ube2nb	ubr5	ubxn11	ubxn2a	usp13	usp16	usp18	uspl1	vps36	wdr48b	wdr92
GO:0010494	cytoplasmic stress granule	atxn2	atxn2l	casc3	ddx19	ddx6	ddx61	lin28a	pabpc1a	pabpc1l	pabpc4	rock1	zgc:193690
GO:0006336	DNA replication-independent chromatin assembly	cabin1	cenpp	hira	mis18a	nasp	oip5	pole3	si:dkey-148h10.5
GO:0090068	positive regulation of cell cycle process	anapc11	anapc4	anapc5	anxa1a	anxa1b	anxa1c	anxa1d	aurkb	ccnd1	ccnd2a	ccnd2b	ccnd3	ccndx	cdc14aa	cdc14ab	cdc14b	cdc25b	cdc25d	cdc45	cdca5	cspp1b	dbf4	dbf4b	dyrk3	e2f7	e2f8	hnrnpua	hnrnpub	ndc80	nipbla	nipblb	pagr1	pkp4	plk4	pmaip1	ranbp1	rock2a	si:ch1073-266p11.2
GO:0051173	positive regulation of nitrogen compound metabolic process	abraa	abrab	abraxas1	acd	actr2a	actr2b	adcyap1a	adcyap1b	admp	afap1l2	ahr1a	ahr1b	ahr2	ahrrb	aire	alx1	ankib1a	ankib1b	ankle2	apaf1	apc2	aplnra	aplnrb	arih1	arih1l	arih2	arl2bp	arnt	arnt2	arntl1a	asb11	asb5a	asb5b	ascl1a	ascl1b	asxl1	asxl2	atad2b	atf6	atg13	atxn7l3	babam1	babam2	baxa	baxb	bbc3	bcar3	bcl2l16
GO:0031090	organelle membrane	aars2	abcb6a	abcb6b	abcb7	abcb8	abcb9	abcd1	abhd12	abhd17c	acbd3	acer1	afg3l2	aftpha	aftphb	agk	agmo	agpat4	agpat9l	alas2	alg10	alg11	alg12	alg5	alg6	alg8	alg9	ankrd13c	ap3d1	apooa	apoob	apool	appl1	appl2	arcn1a	arcn1b	arf6a	arfip1	arfip2a	arfip2b	arl13a	arl13b	arl3b	arl6	arl8a	arl8ba	arl8bb	asah2	atf6
GO:0097431	mitotic spindle pole	bccip	fam83d	katna1	lrmp	rae1	si:ch1073-266p11.2
GO:0042073	intraciliary transport	cep131	dync2h1	dync2li1	flr	ift122	ift140	ift172	ift20	ift27	ift46	ift52	ift57	ift74	ift81	ift88	lca5	mak	pcm1	traf3ip1	ttc21a	ttc21b	ttc26	wdr19	wdr34	wdr35	zgc:158640
GO:0016573	histone acetylation	actl6a	crebbpa	crebbpb	dmap1	ep300a	ep300b	hat1	ing4	ing5a	ing5b	kansl2	kansl3	kat14	kat2a	kat2b	kat5a	kat5b	kat6a	kat6b	kat7a	kat7b	meaf6	morf4l1	mrgbp	msl1a	msl1b	msl2a	msl2b	myod1	naa50	nat15	ruvbl1	ruvbl2	sgf29	supt7l	tada1	tada3l	taf12	taf6l	taf9	trrap
GO:0061512	protein localization to cilium	arl13a	arl13b	arl6	bbip1	bbs1	cdh23	ift122	ift20	lhfpl5a	myo7aa	nphp4	si:dkey-220f10.4	snx10a	tctn1	tctn2	tmem107	tmem107l	ttc21a	ttc21b	ttc26	tulp1a
GO:1904666	regulation of ubiquitin protein ligase activity	cdc20	fbxo5	fzr1a	fzr1b	mad2l2	ube2s	usp44
GO:0090576	RNA polymerase III transcription regulator complex	brf1a	brf1b	brf2	gtf3c2	gtf3c3	gtf3c4	gtf3c5	gtf3c6	tbp	tbpl2	zgc:162472
GO:0098727	maintenance of cell number	ccndx	cdh2	chm	epas1b	fezf2	lin28a	ltk	med14	mettl14	mettl3	nanos3	notch1b	notch3	piwil2	tal1
GO:0004549	tRNA-specific ribonuclease activity	pop1	pop4	pop5	pop7	prorp	rpp21	rpp30	rpph1	tsen15	tsen2	tsen34
GO:0060027	convergent extension involved in gastrulation	adgra3	bbs1	bbs10	bbs12	bbs4	bcl2l16	csk	csrp1a	def6a	desi2	diaph2	disc1	dnaaf1	dsc2l	dsg2.1	fer	fyna	fynb	fzd2	fzd7a	fzd7b	gdf3	gpc4	invs	iqgap3	kdm6a	kmt2d	lats1	lats2	lpp	lrrc6	map2k4b	mapk9	marcksb	mcc	mcu	mkks	mmp14a	mmp14b	mxtx2	ofd1	pfn1	porcn	prickle1a	prmt1	ptenb	ptpn11a	ptpra
GO:0000177	cytoplasmic exosome (RNase complex)	dis3	dis3l	exosc2	exosc3	exosc4	exosc5	exosc6	exosc7	exosc8	exosc9	supv3l1
GO:0051247	positive regulation of protein metabolic process	adcyap1a	adcyap1b	admp	ankib1a	ankib1b	ankle2	apaf1	apc2	aplnra	aplnrb	arih1	arih1l	arih2	arl2bp	asb11	asb5a	asb5b	atg13	baxa	baxb	bbc3	bcar3	bcl2l16	bida	bik	birc2	birc7	bmf1	bmp10	bmp15	bmp16	bmp2a	bmp2b	bmp3	bmp4	bmp5	bmp6	bmp7a	bmp7b	bmp8a	bora	brat1	c1qbp	casp10	casp20	casp22	casp23	casp8
GO:1902369	negative regulation of RNA catabolic process	angel2	dazl	dhx34	dnd1	gdnfa	gli2a	hnrnpua	hnrnpub	nbas	qkia	rbm24a	slirp	syncrip	syncripl	tent2	tent5c	vip	vipb
GO:0030515	snoRNA binding	bms1	bysl	gar1	imp3	imp4	nhp2	nop10	nop56	nop58	nufip1	rrp9	tsr1	utp25	utp6	zgc:103759
GO:0006997	nucleus organization	ahctf1	bmb	coil	fam118b	lemd3	lrmp	ndc1	nup107	nup35	nup93	seh1l	uspl1	wbp2nl
GO:0043596	nuclear replication fork	etaa1	mms22l	si:dkey-78p8.1	smarcal1	tonsl	wdhd1	zranb3
GO:0000912	assembly of actomyosin apparatus involved in cytokinesis	anln	kif23	rtkn2b	si:dkey-30c15.10	si:dkey-40c11.1
GO:0000915	actomyosin contractile ring assembly	anln	kif23	rtkn2b	si:dkey-30c15.10	si:dkey-40c11.1
GO:0044837	actomyosin contractile ring organization	anln	kif23	rtkn2b	si:dkey-30c15.10	si:dkey-40c11.1
GO:0000940	outer kinetochore	bod1	bod1l1	ska1	ska2	ska3	spdl1
GO:0048255	mRNA stabilization	angel2	dazl	dnd1	gdnfa	gli2a	hnrnpua	hnrnpub	qkia	rbm24a	syncrip	syncripl	tent5c	vip	vipb
GO:0036038	MKS complex	b9d1	b9d2	tctn1	tctn2	tmem107	tmem107l	tmem17	tmem231	tmem67	zgc:112294
GO:0003724	RNA helicase activity	ddx10	ddx18	ddx20	ddx31	ddx46	ddx51	ddx54	ddx55	dhx29	eif4a3	mov10b.1	skiv2l	supv3l1	tdrd9
GO:0008186	ATP-dependent activity, acting on RNA	ddx10	ddx18	ddx20	ddx31	ddx46	ddx51	ddx54	ddx55	dhx29	eif4a3	mov10b.1	skiv2l	supv3l1	tdrd9
GO:0034472	snRNA 3'-end processing	exosc2	exosc3	exosc4	exosc5	exosc6	exosc7	exosc8	exosc9	ints1	ints12	ints2	ints5	ints6	ints7	ints8	toe1	usb1
GO:0031965	nuclear membrane	bmb	cnep1r1	cptp	ctdnep1a	ctdnep1b	dpy19l1l	gchfr	itprip	lbr	lemd3	lrmp	nav3	ndc1	noc4l	nrm	nsmfb	nup107	nup35	nup42	nup85	nup93	sephs1	si:ch1073-429i10.1	si:dkey-12h9.6	sigmar1	sirt1	spast	syne1b	syne3	terb2	tm7sf2	tmem120a	tmem120b	tmem18	tmem201	tmem38a	unc50
GO:0001056	RNA polymerase III activity	crcp	polr1c	polr1d	polr2eb	polr2f	polr2h	polr2k	polr2l	polr3a	polr3b	polr3c	polr3d	polr3e	polr3f	polr3h	polr3k	zgc:171971
GO:0071027	nuclear RNA surveillance	exosc10	exosc2	exosc3	exosc4	exosc5	exosc6	exosc7	exosc8	exosc9
GO:0006367	transcription initiation from RNA polymerase II promoter	ercc3	gtf2a1	gtf2a1l	gtf2a2	gtf2e1	gtf2e2	gtf2f1	gtf2f2a	gtf2f2b	med30	polr2d	polr2gl	polr2i	taf11	taf2	taf6	taf6l	taf7	zgc:114119
GO:0045740	positive regulation of DNA replication	ctc1	dbf4	dbf4b	dna2	e2f7	e2f8
GO:0031122	cytoplasmic microtubule organization	birc5b	camsap1a	camsap2a	camsap2b	ccdc13	ccdc88aa	ccdc88b	ccdc88c	cep126	cript	fign	fignl1	hook1	hook2	katna1	katnal1	katnal2	nanog	si:ch1073-266p11.2	si:ch1073-365p7.2	si:dkey-157g16.6	spast	stmn3	tubg1	tubgcp2	tubgcp3	tubgcp4	tubgcp5
GO:0030490	maturation of SSU-rRNA	bms1	dcaf13	ddx52	dhx37	fam207a	fbxw11b	heatr1	helq	lsm6	mrps11	ngdn	nob1	nol10	nol11	pwp2h	riok1	riok3	rps14	rps16	rps28	rps8a	rps8b	rrp36	srfbp1	tbl3	tsr1	tsr2	tsr3	utp25	utp3	utp6	wdr46
GO:1902555	endoribonuclease complex	clp1	dgcr8	dicer1	pop1	pop4	pop5	rpp21	rpp25b	rpp30	rpph1	tarbp2	trmt10c	tsen2	tsen34
GO:0061608	nuclear import signal receptor activity	hikeshi	ipo4	kpna1	kpna2	kpna3	kpna4	kpna5	kpna6	kpna7	kpnb1	kpnb3	snupn	tnpo1	tnpo2
GO:0032506	cytokinetic process	anln	anxa11a	anxa11b	aurkb	dchs1b	ect2	kif23	rtkn2b	si:dkey-30c15.10	si:dkey-40c11.1	spast
GO:0019213	deacetylase activity	adprhl2	amdhd2	brms1	brms1la	brms1lb	cited1	hdac1	hdac10	hdac3	hdac4	hdac5	hdac6	hdac8	hdac9b	ndst2a	ndst3	pigl	sap30l	si:dkey-103i16.6	sin3aa	sin3ab	sin3b	sirt1	sirt2	sirt3	sirt4	sirt7	suds3
GO:0098781	ncRNA transcription	cd3eap	chd7	ddx11	ell	ice2	ncl	polr1e	polr2l	polr3b	rpap2	snapc1a	snapc1b	taf1b
GO:0060026	convergent extension	adgra3	akap12b	amotl2a	appa	appb	bbs1	bbs10	bbs12	bbs4	bcl2l16	blf	cops6	creb1a	csk	csrp1a	ctnnb1	ctnnb2	ctsba	daam1b	dcn	def6a	desi2	diaph2	disc1	dnaaf1	dnm2a	dsc2l	dsg2.1	dvl2	dvl3a	eaf1	eaf2	ephb2a	ephb4a	fer	fibpb	fyna	fynb	fzd2	fzd7a	fzd7b	gdf3	glis2b	gna13a	gna13b	gpc4	greb1	hdac1
GO:0034502	protein localization to chromosome	acd	aurkb	lrwd1	mis12	nipbla	nipblb	rpa1	spdl1	terfa	tnksa	tnksb	ttk
GO:0019827	stem cell population maintenance	ccndx	cdh2	epas1b	fezf2	lin28a	med14	mettl14	mettl3	nanos3	notch1b	notch3	piwil2	tal1
GO:0017108	5'-flap endonuclease activity	dna2	exo1	fan1	fen1	slx1b	slx4	zgc:110269
GO:1901137	carbohydrate derivative biosynthetic process	aclya	aclyb	acss1	acss2	acss2l	ada	adal	adcy1a	adcy1b	adcy2a	adcy2b	adcy3a	adcy3b	adcy5	adcy6a	adcy7	adcy8	adka	adkb	adsl	adss1	adss2	adssl	ak1	ak2	ak3	ak4	alg10	alg11	alg12	alg13	alg14	alg2	alg6	alg8	amd1	ampd1	ampd2a	ampd2b	ampd3a	ampd3b	aprt	atic	atp5l	b3galt6	b3gat1a	b3gat2	b3gat3
GO:0009200	deoxyribonucleoside triphosphate metabolic process	cmpk2	dctpp1	dtymk	dut	itpa	nudt15	samhd1
GO:1904491	protein localization to ciliary transition zone	nphp4	tctn1	tctn2	tmem107	tmem107l
GO:0034212	peptide N-acetyltransferase activity	atat1	atf2	crebbpa	crebbpb	dpf1	dpf2	dpf2l	dpf3	elp3	ep300a	ep300b	epc1a	epc1b	epc2	hat1	ing3	kansl1a	kansl1b	kansl1l	kansl2	kansl3	kat14	kat2a	kat2b	kat5a	kat5b	kat6a	kat6b	kat7a	kat7b	mcrs1	meaf6	naa10	naa15a	naa15b	naa20	naa25	naa30	naa35	naa40	naa50	nat15	phf10	pole3	rsf1a	rsf1b.1	supt7l	tada1
GO:0044380	protein localization to cytoskeleton	anln	cep192	klhl21	mapre1a	mapre1b	mapre2	mapre3a	mapre3b	nedd1	pcm1	rtkn2b	si:dkey-30c15.10	si:dkey-40c11.1	snx10a	stil
GO:0008207	C21-steroid hormone metabolic process	cyp11a1	cyp11a2	cyp11c1	cyp17a1	cyp17a2
GO:0004402	histone acetyltransferase activity	atf2	crebbpa	crebbpb	dpf1	dpf2	dpf2l	dpf3	elp3	ep300a	ep300b	epc1a	epc1b	epc2	hat1	ing3	kansl1a	kansl1b	kansl1l	kansl2	kansl3	kat14	kat2a	kat2b	kat5a	kat5b	kat6a	kat6b	kat7a	kat7b	mcrs1	meaf6	naa40	naa50	nat15	phf10	pole3	rsf1a	rsf1b.1	supt7l	tada1	tada2a	tada2b	tada3l	taf1	taf12	taf6l	taf9
GO:0008297	single-stranded DNA exodeoxyribonuclease activity	eri2	exo1	exo5	meiob	mgme1	pole
GO:1903320	regulation of protein modification by small protein conjugation or removal	birc2	birc7	cdc20	commd1	dcun1d1	dcun1d2a	dcun1d2b	dcun1d3	dcun1d4	dcun1d5	fbxo5	fzr1a	fzr1b	inavaa	inavab	klhl40a	klhl40b	mad2l2	mib1	mib2	mtbp	n4bp1	ndfip1	ndfip1l	ndfip2	nxn	pef1	phf23a	phf23b	rwdd3	sart3	si:cabz01029535.1	spopla	spoplb	stub1	trip12	ube2d1b	ube2nb	ube2s	ubr5	ubxn1	usp44	wdr48b	xiap
GO:0034724	DNA replication-independent chromatin organization	cabin1	cenpp	hira	mis18a	nasp	oip5	pole3	si:dkey-148h10.5	supt16h
GO:0008494	translation activator activity	c1qbp	dazl	mif4gda	mif4gdb	paip1
GO:0005662	DNA replication factor A complex	plrg1	rpa1	rpa2	rpa3	smarcal1	stn1	tonsl
GO:0090734	site of DNA damage	actr2a	actr2b	adprhl2	cgas	parp3	polh	rad50	rbbp8	rnf168	rnf169	rnf8	rpa2	rpa3	samhd1	smarcad1a	smarcad1b	stn1	vcp	zgc:162895	zgc:165656
GO:0031503	protein-containing complex localization	abce1	anks1b	ap3d1	cacng2a	cacng2b	cacng3b	cacng4a	cacng4b	cacng8a	cacng8b	cep131	cep72	dlg1	dlg1l	dlg2	dlg3	dlg4b	dnm1a	dnm1b	dnm2a	dnm3a	dync2h1	dync2li1	eif6	exoc1	exoc3	exoc3l1	exoc3l2a	exoc3l2b	exoc3l4	flr	gphna	gphnb	grip1	grip2a	grip2b	gripap1	ift122	ift140	ift172	ift20	ift27	ift46	ift52	ift57	ift74	ift81	ift88
GO:0031118	rRNA pseudouridine synthesis	dkc1	gar1	nhp2	nop10	rpusd1	rpusd2
GO:0051298	centrosome duplication	cep192	ckap5	sass6	si:ch73-100l22.3	si:zfos-452g4.1	stil	usp33
GO:0016894	endonuclease activity, active with either ribo- or deoxyribonucleic acids and producing 3'-phosphomonoesters	dnase2	dnase2b	eme1	mus81	rad51c	slx1b	slx4	spo11	tsen15	tsen2	tsen34	xrcc3
GO:0042054	histone methyltransferase activity	ash1l	ash2l	carm1	dot1l	eed	ehmt1a	ehmt1b	ehmt2	ezh1	ezh2	fbl	kmt2a	kmt2ba	kmt2bb	kmt2ca	kmt2cb	kmt2d	men1	nsd1a	nsd1b	ntmt1	prdm13	prdm9	prmt5	prmt6	prmt7	setd1a	setd1ba	setd1bb	setd2	setd3	setd7	setdb1a	setdb1b	setdb2	setmar	smyd1b	smyd2a	smyd2b	suv39h1a	suv39h1b	suz12a	suz12b	wdr82
GO:0050684	regulation of mRNA processing	celf1	celf2	celf3a	celf3b	celf4	celf5a	celf5b	cirbpa	cirbpb	cpeb1b	cpsf6	dazap1	dhx37	dhx9	eif4a3	fmr1	fxr1	fxr2	hnrnpua	hnrnpub	jmjd6	khdrbs1a	khdrbs1b	khdrbs2	magoh	mbnl1	mbnl2	mettl16	nudt21	ptcd2	rbfox1	rbfox1l	rbfox2	rbfox3a	rbfox3b	rbm10	rbm11	rbm17	rbm19	rbm24a	rbm25a	rbm25b	rbm4.1	rbm4.2	rbm4.3	rbm7	rbm8a	rbmx
GO:0009264	deoxyribonucleotide catabolic process	dctpp1	dera	nudt15	nudt18	samhd1
GO:0051255	spindle midzone assembly	aurkb	ccdc69	ewsr1a	kif23	lzts2a	lzts2b	si:ch1073-266p11.2
GO:0006177	GMP biosynthetic process	gmps	hprt1	hprt1l	impdh1a	impdh1b	impdh2	prtfdc1b
GO:0046037	GMP metabolic process	gmps	hprt1	hprt1l	impdh1a	impdh1b	impdh2	prtfdc1b
GO:0031573	mitotic intra-S DNA damage checkpoint signaling	eme1	id2a	mre11a	mus81	nek11	rad9a	rad9b	tipin	zgc:162895
GO:0004672	protein kinase activity	aak1a	aak1b	aatka	aatkb	abl1	abl2	acvr1ba	acvr1bb	acvr1l	acvr2aa	acvr2ab	acvrl1	adck2	adgrg1	akap13	akt1	akt2	akt2l	akt3a	akt3b	alk	alpk2	alpk3a	alpk3b	ankk1	araf	arf2b	atm	atr	aurka	aurkb	b2m	baz1b	bckdk	bcr	blk	bmp2k	bmpr1aa	bmpr1ab	bmpr1ba	bmpr1bb	bmpr2a	bmpr2b	braf	brsk2b	bsk146	btk	bub1
GO:0035338	long-chain fatty-acyl-CoA biosynthetic process	elovl1a	elovl1b	elovl4a	elovl4b	elovl5	elovl6	elovl6l	elovl7a	elovl7b
GO:0046949	fatty-acyl-CoA biosynthetic process	elovl1a	elovl1b	elovl4a	elovl4b	elovl5	elovl6	elovl6l	elovl7a	elovl7b
GO:0071028	nuclear mRNA surveillance	exosc4	exosc5	exosc6	exosc7	exosc8	exosc9
GO:1905368	peptidase complex	adrm1	atxn7l3	eny2	gpaa1	nek6	nr5a1b	pigk	pigs	pigt	pigu	psma1	psma2	psma3	psma4	psma5	psma6a	psma6b	psma6l	psma8	psmb1	psmb10	psmb11b	psmb12	psmb2	psmb3	psmb4	psmb5	psmb6	psmb7	psmb8a	psmb9a	psmc1a	psmc1b	psmc2	psmc3	psmc4	psmc5	psmc6	psmd1	psmd10	psmd11a	psmd11b	psmd12	psmd13	psmd2	psmd3	psmd4b	psmd6
GO:0032797	SMN complex	ddx20	gemin2	gemin4	gemin6	gemin8	smn1
GO:1901976	regulation of cell cycle checkpoint	anapc15	etaa1	ndc80	si:dkey-78p8.1	wdr76
GO:0044665	MLL1/2 complex	chd8	hcfc1a	hcfc1b	hcfc2	kmt2a	max	mcrs1	phf20a	phf20b	prpf31	rnf2	ruvbl1	ruvbl2	senp3a	senp3b	tex10	zgc:103508	zgc:92664
GO:0071339	MLL1 complex	chd8	hcfc1a	hcfc1b	hcfc2	kmt2a	max	mcrs1	phf20a	phf20b	prpf31	rnf2	ruvbl1	ruvbl2	senp3a	senp3b	tex10	zgc:103508	zgc:92664
GO:0060236	regulation of mitotic spindle organization	bora	ccsapb	dync1li1	dync1li2	hnrnpua	hnrnpub	rae1	tpx2
GO:0006301	postreplication repair	dtl	msh2	nsmce1	pcna	pole2	polh	poli	polk	poln	primpol	rad18	rev1	rev3l	ube2na	ube2nb	ube2v1	ube2v2	vcp
GO:0016556	mRNA modification	a1cf	cmtr1	cmtr2	dkc1	mettl14	mettl3	pus1	pus3	trub1	wtap	zc3h13
GO:0001932	regulation of protein phosphorylation	adcy5	adcyap1a	adcyap1b	admp	aida	akt1s1	aplnra	aplnrb	arl2bp	atg13	bcar3	bccip	bmp10	bmp15	bmp16	bmp2a	bmp2b	bmp3	bmp4	bmp5	bmp6	bmp7a	bmp7b	bmp8a	bora	brat1	brd4	camk2n1a	camk2n2	cbl	cblb	cblc	ccna1	ccna2	ccnb1	ccnb2	ccnb3	ccnd1	ccnd2a	ccnd2b	ccnd3	ccndx	ccne1	ccne2	ccnf	ccng1	ccng2	ccnh
GO:0008139	nuclear localization sequence binding	ipo4	kpna1	kpna2	kpna3	kpna4	kpna5	kpna7	kpnb1	kpnb3	nup153	nup214	nup58	nup98	pom121	tnpo1	tnpo2
GO:0010833	telomere maintenance via telomere lengthening	ctc1	gar1	nhp2	nop10	rad50	rpa1	smg5	smg6	smg7	stn1	telo2	terf1	terf2ip	tert
GO:0006303	double-strand break repair via nonhomologous end joining	dclre1a	dclre1b	dclre1c	dntt	lig3	lig4	mre11a	nhej1	polb	poll	polm	prkdc	rnf8	xrcc4	xrcc5	xrcc6
GO:0016575	histone deacetylation	brms1	brms1la	brms1lb	cited1	hdac1	hdac3	hdac4	hdac5	hdac8	mier1a	mier1b	mier2	morf4l1	mta1	mta2	mta3	prdm5	sin3aa	sin3ab	sin3b	sirt1	sirt7	suds3	tbl1x	tbl1xr1a	tbl1xr1b
GO:0003730	mRNA 3'-UTR binding	angel2	carhsp1	celf1	cpeb1a	cpeb1b	cpeb2	cpeb3	cpeb4a	cpeb4b	cryz	csdc2a	dazap1	dazl	dnd1	elavl2	fmr1	fxr1	fxr2	igf2bp1	igf2bp3	ilf3b	nudt21	pabpc1a	pabpc1l	pabpc4	rbm24a	rc3h1a	rc3h1b	secisbp2	serbp1a	serbp1b	tut1
GO:0047429	nucleoside-triphosphate diphosphatase activity	asmtl	dctpp1	dut	itpa	nudt1	nudt15
GO:0043928	exonucleolytic catabolism of deadenylated mRNA	cnot7	cnot8	exosc2	exosc3	exosc7	exosc8	exosc9
GO:0006475	internal protein amino acid acetylation	actl6a	atat1	bag6l	crebbpa	crebbpb	dmap1	ep300a	ep300b	hat1	ing4	ing5a	ing5b	kansl2	kansl3	kat14	kat2a	kat2b	kat5a	kat5b	kat6a	kat6b	kat7a	kat7b	meaf6	morf4l1	mrgbp	msl1a	msl1b	msl2a	msl2b	myod1	naa50	nat15	ruvbl1	ruvbl2	sgf29	supt7l	tada1	tada3l	taf12	taf6l	taf9	trrap
GO:0018393	internal peptidyl-lysine acetylation	actl6a	atat1	bag6l	crebbpa	crebbpb	dmap1	ep300a	ep300b	hat1	ing4	ing5a	ing5b	kansl2	kansl3	kat14	kat2a	kat2b	kat5a	kat5b	kat6a	kat6b	kat7a	kat7b	meaf6	morf4l1	mrgbp	msl1a	msl1b	msl2a	msl2b	myod1	naa50	nat15	ruvbl1	ruvbl2	sgf29	supt7l	tada1	tada3l	taf12	taf6l	taf9	trrap
GO:0018394	peptidyl-lysine acetylation	actl6a	atat1	bag6l	crebbpa	crebbpb	dmap1	ep300a	ep300b	hat1	ing4	ing5a	ing5b	kansl2	kansl3	kat14	kat2a	kat2b	kat5a	kat5b	kat6a	kat6b	kat7a	kat7b	meaf6	morf4l1	mrgbp	msl1a	msl1b	msl2a	msl2b	myod1	naa50	nat15	ruvbl1	ruvbl2	sgf29	supt7l	tada1	tada3l	taf12	taf6l	taf9	trrap
GO:0017116	single-stranded DNA helicase activity	helb	mcm2	mcm5	mcm6	mcm7
GO:0016078	tRNA catabolic process	exosc10	exosc2	exosc3	exosc7	exosc8	exosc9
GO:0043633	polyadenylation-dependent RNA catabolic process	exosc10	exosc2	exosc3	exosc7	exosc8	exosc9
GO:0043634	polyadenylation-dependent ncRNA catabolic process	exosc10	exosc2	exosc3	exosc7	exosc8	exosc9
GO:0071029	nuclear ncRNA surveillance	exosc10	exosc2	exosc3	exosc7	exosc8	exosc9
GO:0071035	nuclear polyadenylation-dependent rRNA catabolic process	exosc10	exosc2	exosc3	exosc7	exosc8	exosc9
GO:0071038	nuclear polyadenylation-dependent tRNA catabolic process	exosc10	exosc2	exosc3	exosc7	exosc8	exosc9
GO:0071046	nuclear polyadenylation-dependent ncRNA catabolic process	exosc10	exosc2	exosc3	exosc7	exosc8	exosc9
GO:0106354	tRNA surveillance	exosc10	exosc2	exosc3	exosc7	exosc8	exosc9
GO:0055106	ubiquitin-protein transferase regulator activity	aup1	cdc20	fbxo5	fzr1a	fzr1b	glmna	glmnb
GO:1905347	endodeoxyribonuclease complex	eme1	mus81	rad51c	rag1	rag2
GO:0072698	protein localization to microtubule cytoskeleton	cep192	mapre1a	mapre1b	mapre2	mapre3a	mapre3b	nedd1	pcm1	snx10a	stil
GO:0000470	maturation of LSU-rRNA	bop1	ddx18	ftsj3	las1l	mrpl1	nhp2	pes	rpf2	rpl10a	rpl35	rpl7	rpl7a	rpl7l1	rsl1d1	snu13a	snu13b	urb1	wdr12	znhit3	znhit6
GO:0008409	5'-3' exonuclease activity	aptx	cpsf3	dclre1a	dclre1b	dclre1c	exo1	exo5	fan1	fen1	xrn1	xrn2	zgc:110269
GO:0006383	transcription by RNA polymerase III	gtf3c2	gtf3c3	gtf3c6	ice2	polr2h	polr2l	polr3d	polr3f	polr3g	polr3gla	polr3glb	snapc1a	snapc1b	tbp	zgc:171971
GO:0048477	oogenesis	dazl	henmt1	hormad1	mei4	paqr5a	paqr5b	paqr7b	piwil2	trip13
GO:0006607	NLS-bearing protein import into nucleus	dzip1	kpna1	kpna2	kpna3	kpna4	kpna5	kpna7	nup35	si:ch1073-55a19.2
GO:0061733	peptide-lysine-N-acetyltransferase activity	atat1	atf2	crebbpa	crebbpb	dpf1	dpf2	dpf2l	dpf3	elp3	ep300a	ep300b	epc1a	epc1b	epc2	hat1	ing3	kansl1a	kansl1b	kansl1l	kansl2	kansl3	kat14	kat2a	kat2b	kat5a	kat5b	kat6a	kat6b	kat7a	kat7b	mcrs1	meaf6	naa40	naa50	nat15	phf10	pole3	rsf1a	rsf1b.1	supt7l	tada1	tada2a	tada2b	tada3l	taf1	taf12	taf6l	taf9
GO:0031325	positive regulation of cellular metabolic process	abraa	abrab	abraxas1	acd	actr2a	actr2b	adcyap1a	adcyap1b	admp	afap1l2	ahr1a	ahr1b	ahr2	ahrrb	aire	alx1	ankib1a	ankib1b	ankle2	anxa1a	anxa1b	anxa1c	anxa1d	apaf1	aplnra	aplnrb	apoa1a	apoa1b	arih1	arih1l	arih2	arl2bp	arnt	arnt2	arntl1a	arpp19a	asb11	ascl1a	ascl1b	asxl1	asxl2	atad2b	atf6	atg13	atxn7l3	babam1	babam2	baxa
GO:0000086	G2/M transition of mitotic cell cycle	cdc25b	cdc25d	ensaa	fbxl15	fbxl18	fbxl3a	fbxl3b	fbxl8	kdm8	mastl	skp2
GO:0044839	cell cycle G2/M phase transition	cdc25b	cdc25d	ensaa	fbxl15	fbxl18	fbxl3a	fbxl3b	fbxl8	kdm8	mastl	skp2
GO:0043085	positive regulation of catalytic activity	acd	adap2	adcyap1a	adcyap1b	adprh	apaf1	aph1b	arap3	arl1	asap1a	asap1b	asap2a	asap2b	asap3	atg13	baxa	baxb	bbc3	bcl2l16	bcr	bida	bik	bmf1	bora	casp10	casp20	casp22	casp23	casp8	casp8ap2	casp8l1	casp9	caspa	caspb	caspbl	ccl19a.1	ccl19a.2	ccl19b	ccl20a.3	ccl25b	ccl34b.1	ccl34b.4	ccl34b.9	ccl35.1	ccl38.1	ccl38.6	ccl38a.4	ccl39.2
GO:0001016	RNA polymerase III transcription regulatory region sequence-specific DNA binding	brf1a	brf1b	brf2	gtf3c5	tbp	tbpl2
GO:0016929	SUMO-specific protease activity	senp6a	senp6b	senp7b	si:dkey-100n23.3	uspl1
GO:0042803	protein homodimerization activity	abcd3a	abcd3b	agr2	axin1	baxa	baxb	bcl2a	bcl2b	bcl2l1	bcl2l10	bcl2l16	boka	bokb	cdh1	cdh10a	cdh11	cdh12a	cdh13	cdh17	cdh18a	cdh2	cdh23	cdh26.1	cdh28	cdh31	cdh4	cdh5	cdh6	cenpf	chuk	cisd2	crppa	dmrt1	dmrta2	dnm1l	exd1	fmr1	fxr1	fxr2	gdnfa	golga5	gpd1a	gpd1b	gpd1c	gpd1l	grpel1	grpel2	gss
GO:0034719	SMN-Sm protein complex	ddx20	gemin4	gemin6	gemin7	gemin8	snrpd1	snrpd3	snrpd3l	snrpe	snrpg
GO:0043489	RNA stabilization	angel2	dazl	dnd1	gdnfa	gli2a	hnrnpua	hnrnpub	qkia	rbm24a	syncrip	syncripl	tent2	tent5c	vip	vipb
GO:0040031	snRNA modification	dkc1	mepce	mettl16	nhp2	nop10	si:ch1073-157b13.1
GO:0005049	nuclear export signal receptor activity	cse1l	nup42	xpo1a	xpo1b	xpo4	xpo7
GO:0045948	positive regulation of translational initiation	dazl	dhx29	impact	mettl3	polr2d	polr2gl	rps6kb1a	rps6kb1b	uhmk1
GO:0008608	attachment of spindle microtubules to kinetochore	abraxas1	abraxas2	mad1l1	ndc80	nuf2	seh1l	si:ch211-161h7.4	znf207a	znf207b
GO:0110154	RNA decapping	dcp1a	dcp1b	dcp2	dcps	edc3	edc4	lsm1	pan3	patl1	patl2
GO:0110156	methylguanosine-cap decapping	dcp1a	dcp1b	dcp2	dcps	edc3	edc4	lsm1	pan3	patl1	patl2
GO:1902373	negative regulation of mRNA catabolic process	angel2	dazl	dhx34	dnd1	gdnfa	gli2a	hnrnpua	hnrnpub	nbas	qkia	rbm24a	syncrip	syncripl	tent5c	vip	vipb
GO:0048382	mesendoderm development	eomesa	foxh1	gdf3	ndr1	ndr2	net1	osr1	pitx2	rasl11b	tdgf1
GO:0045787	positive regulation of cell cycle	anapc11	anapc4	anapc5	anxa1a	anxa1b	anxa1c	anxa1d	aurkb	ccnd1	ccnd2a	ccnd2b	ccnd3	ccndx	ccny	ccnyl1	cdc14aa	cdc14ab	cdc14b	cdc25b	cdc25d	cdc45	cdca5	cspp1b	dbf4	dbf4b	dyrk3	e2f7	e2f8	her5	hnrnpua	hnrnpub	mnat1	ndc80	nipbla	nipblb	pagr1	pkp4	plk4	pmaip1	ranbp1	rock2a	si:ch1073-266p11.2	tp53	zgc:162255
GO:0043028	cysteine-type endopeptidase regulator activity involved in apoptotic process	apaf1	bcl2l1	birc2	birc5a	birc5b	birc7	c1ql4l	igf1ra	igf1rb	xiap
GO:0006282	regulation of DNA repair	abraxas1	actr2a	actr2b	babam1	babam2	cgas	dek	ercc8	eya1	eya2	eya3	eya4	fam168a	fancb	fign	fignl1	helb	mms19	pargl	parpbp	rmi2	rnf168	rnf169	rnf8	rps3	rtel1	si:ch211-127m7.2	si:dkey-157g16.6	spire1a	spire2	terf2ip	tp53	trip12	ube2nb	usp1	wrnip1	zgc:101664
GO:0000966	RNA 5'-end processing	abt1	piwil2	pop1	pop5	prorp	rpp21	rpp25b	rpph1
GO:0000290	deadenylation-dependent decapping of nuclear-transcribed mRNA	dcp1a	dcp1b	dcp2	dcps	lsm1	pan3	patl1	patl2
GO:0038092	nodal signaling pathway	gdf3	ndr1	prex1	rab5ab	tdgf1
GO:0004526	ribonuclease P activity	pop1	pop4	pop5	pop7	prorp	rpp21	rpp30	rpph1
GO:2000116	regulation of cysteine-type endopeptidase activity	apaf1	baxa	baxb	bbc3	bcl2a	bcl2l1	bcl2l16	bida	bik	birc2	birc5a	birc5b	birc7	bmf1	casp10	casp2	casp20	casp22	casp23	casp8	casp8ap2	casp8l1	casp9	caspa	caspb	caspbl	cenph	cflara	coa8	diabloa	diablob	e2f1	esco2	hdr	hip1	hip1rb	lamtor5	mcl1a	mcl1b	mul1a	pmaip1	ppm1f	pycard	rad21a	rb1	si:ch211-195h23.3	tnfrsf1b	tp53
GO:0000340	RNA 7-methylguanosine cap binding	ago2	cyfip1	cyfip2	dcps	eif4e1b	eif4e1c	eif4e2	eif4e2rs1	eif4e3	eif4ea	eif4eb	ncbp2	ncbp3
GO:0000118	histone deacetylase complex	actr6	anp32e	brd8	brms1	brms1la	brms1lb	cited1	dmap1	gatad2ab	gatad2b	hdac1	hdac3	hdac4	hdac5	hdac8	mbd2	mbd3a	mideasa	mideasb	morf4l1	mta1	mta2	mta3	ncor1	ncor2	phf12a	phf12b	phf21aa	phf21ab	ruvbl1	ruvbl2	sap130a	sap130b	sap30l	si:ch211-59d17.3	si:dkey-19b23.10	sin3aa	sin3ab	sin3b	srcap	suds3	tbl1x	tbl1xr1a	tbl1xr1b	znf703	znhit1
GO:1990391	DNA repair complex	dclre1c	ercc1	ercc3	ercc4	ercc8	lig4	mlh1	mlh3	msh2	msh3	msh6	nhej1	pms1	pms2	xpa	xpc	xrcc4	zswim7
GO:0005768	endosome	abhd17c	als2a	amotl2a	ankrd27	antxr2a	ap3d1	ap5m1	ap5s1	appl1	appl2	arf6a	arl8ba	atl1	atp11a	atp11c	atp6v0d1	bace2	becn1	caly	ccdc115	cftr	chmp1a	chmp1b	chmp2ba	chmp2bb	chmp3	chmp4ba	chmp4bb	chmp5b	chmp6b	clcn3	clcn4	clcn5a	clcn5b	clec16a	clvs2	commd1	coro1ca	cptp	cyb561a3a	dact2	dennd10	dennd6aa	dennd6b	dop1a	dop1b	dtnbp1a	ek1
GO:0061659	ubiquitin-like protein ligase activity	anapc11	anapc4	anapc5	ankib1a	ankib1b	arih1	arih1l	arih2	asb12a	birc2	birc7	btr20	cbl	cblb	cblc	cbll1	fbxl18	fbxl3a	fbxl3b	fbxl8	fbxo30a	fbxo30b	fbxo40.1	fbxo40.2	fbxo44	hecw1b	hecw2a	huwe1	itcha	itchb	kcmf1	lnx2a	mgrn1a	mgrn1b	msl2a	msl2b	mycbp2	nccrp1	nedd4a	nedd4l	neurl1aa	neurl1ab	neurl1b	neurl2	neurl4	nosip	pdzrn3a	pdzrn3b
GO:0019439	aromatic compound catabolic process	acaa1	ada	adal	afmid	ago3b	aldh1l1	aldh1l2	aldh8a1	aox5	aox6	aspdh	blvra	casc3	cdaa	cnot1	cnot10	cnot6a	cnot6b	cnot6l	cnot7	cnot8	cnp	comta	comtb	dbh	dcp1a	dcp1b	dcp2	dcps	dctpp1	dera	dffa	dffb	dhx34	dicer1	dis3	dis3l	dis3l2	dna2	dnase1	dnase1l1	dnase1l1l	dnase1l4.1	dnase1l4.2	dnase2	dnph1	dpydb	drosha
GO:0035312	5'-3' exodeoxyribonuclease activity	aptx	dclre1a	dclre1b	dclre1c	exo1	exo5
GO:0140030	modification-dependent protein binding	abraxas1	abraxas2	babam2	bag6	bag6l	bptf	brcc3	brd4	brd9	brdt	carm1	dnajc2	fan1	glyr1	ikbkg	ing1	ing2	ing4	ing5a	ing5b	l3mbtl2	lrwd1	mtf2	optn	otud7b	phf1	phf19	phf2	phf8	psmd4a	psmd4b	psme4a	psme4b	rad23aa	rad23ab	rad23b	rag2	rnf168	rnf169	rrp8	sgf29	si:dkey-37f18.2	sqstm1	tab2	tdrd3	tnfaip3	tnip1	tnip2
GO:0005666	RNA polymerase III complex	crcp	polr1c	polr1d	polr2eb	polr2f	polr2h	polr2k	polr2l	polr3a	polr3b	polr3c	polr3d	polr3e	polr3f	polr3g	polr3gla	polr3glb	polr3h	polr3k	zgc:171971
GO:0004407	histone deacetylase activity	brms1	brms1la	brms1lb	cited1	hdac1	hdac3	hdac4	hdac5	hdac8	hdac9b	sap30l	si:dkey-103i16.6	sin3aa	sin3ab	sin3b	sirt1	sirt2	sirt3	sirt7	suds3
GO:0070897	transcription preinitiation complex assembly	brf1a	brf1b	brf2	gtf2a2	gtf2b	med6	polr1e	taf11	taf12	taf1b	taf6	taf6l	taf7	tbp	tbpl2	zgc:162472
GO:0005675	transcription factor TFIIH holo complex	ccnh	cdk7	ercc3	gtf2h1	gtf2h2	gtf2h3	gtf2h4	gtf2h5	mnat1
GO:0031396	regulation of protein ubiquitination	birc2	birc7	cdc20	commd1	dcun1d1	dcun1d2a	dcun1d2b	dcun1d3	dcun1d4	dcun1d5	fbxo5	fzr1a	fzr1b	inavaa	inavab	klhl40a	klhl40b	mad2l2	mib1	mib2	mtbp	n4bp1	ndfip1	ndfip1l	ndfip2	nxn	pef1	phf23a	phf23b	si:cabz01029535.1	spopla	spoplb	stub1	trip12	ube2d1b	ube2nb	ube2s	ubr5	ubxn1	usp44	xiap
GO:0016278	lysine N-methyltransferase activity	ash1l	ash2l	dot1l	eed	ehmt1a	ehmt1b	ehmt2	ezh1	ezh2	kmt2a	kmt2ba	kmt2bb	kmt2ca	kmt2cb	kmt2d	men1	mettl21a	nsd1a	nsd1b	prdm9	setd1a	setd1ba	setd1bb	setd2	setd3	setd4	setd6	setd7	setdb1a	setdb1b	setdb2	setmar	si:ch73-54n14.2	smyd1b	smyd2a	smyd2b	suv39h1a	suv39h1b	wdr82	zgc:113305
GO:0016279	protein-lysine N-methyltransferase activity	ash1l	ash2l	dot1l	eed	ehmt1a	ehmt1b	ehmt2	ezh1	ezh2	kmt2a	kmt2ba	kmt2bb	kmt2ca	kmt2cb	kmt2d	men1	mettl21a	nsd1a	nsd1b	prdm9	setd1a	setd1ba	setd1bb	setd2	setd3	setd4	setd6	setd7	setdb1a	setdb1b	setdb2	setmar	si:ch73-54n14.2	smyd1b	smyd2a	smyd2b	suv39h1a	suv39h1b	wdr82	zgc:113305
GO:0000729	DNA double-strand break processing	rbbp8	slx4	smarcad1a	smarcad1b	spo11	ube2nb
GO:0000126	transcription factor TFIIIB complex	brf1a	brf1b	brf2	tbp	tbpl2	zgc:162472
GO:0070898	RNA polymerase III preinitiation complex assembly	brf1a	brf1b	brf2	tbp	tbpl2	zgc:162472
GO:0000127	transcription factor TFIIIC complex	gtf3c2	gtf3c3	gtf3c4	gtf3c5	gtf3c6
GO:0042325	regulation of phosphorylation	adcy5	adcyap1a	adcyap1b	admp	aida	akt1s1	ankle2	aplnra	aplnrb	arl2bp	atg13	bcar3	bccip	bmp10	bmp15	bmp16	bmp2a	bmp2b	bmp3	bmp4	bmp5	bmp6	bmp7a	bmp7b	bmp8a	bora	brat1	brd4	camk2n1a	camk2n2	cbl	cblb	cblc	ccna1	ccna2	ccnb1	ccnb2	ccnb3	ccnd1	ccnd2a	ccnd2b	ccnd3	ccndx	ccne1	ccne2	ccnf	ccng1	ccng2
GO:1901570	fatty acid derivative biosynthetic process	elovl1a	elovl1b	elovl4a	elovl4b	elovl5	elovl6	elovl6l	elovl7a	elovl7b	ggt5a	hmgcl	hmgcll1
GO:0005665	RNA polymerase II, core complex	polr2a	polr2b	polr2c	polr2d	polr2eb	polr2f	polr2gl	polr2h	polr2i	polr2j	polr2k	polr2l
GO:0031124	mRNA 3'-end processing	clp1	cpsf1	cpsf2	cpsf3	cstf2	fip1l1a	fip1l1b	lsm11	nudt21	papola	papolg	pcf11	rprd1b	rprd2a	rprd2b	slbp	slbp2	ssu72	tut1	wdr33
GO:0000469	cleavage involved in rRNA processing	abt1	eri1	exosc10	exosc2	exosc3	exosc7	exosc8	exosc9	gnl2	gnl3	kri1	nhp2	nob1	nol9	rps21	rrp36	rrs1
GO:0000339	RNA cap binding	ago2	cyfip1	cyfip2	dcps	eif3d	eif4e1b	eif4e1c	eif4e2	eif4e2rs1	eif4e3	eif4ea	eif4eb	eif4g3a	eif4g3b	lsm1	ncbp2	ncbp3
GO:0006513	protein monoubiquitination	bmi1a	bmi1b	dtl	flj11011l	kbtbd8	klhl12	klhl21	pcgf1	pcgf5a	pcgf5b	pcgf6	pex12	rad18	rag1	rnf168	rnf2	rnf20	rnf40	toporsa	ube2t	ube2w	ube3d	waca	znf598
GO:0008296	3'-5'-exodeoxyribonuclease activity	apex1	apex2	eri2	meiob	pold1	pole	si:ch1073-296i8.2	si:ch1073-385f13.3	tatdn1
GO:0016281	eukaryotic translation initiation factor 4F complex	eif4e1b	eif4e1c	eif4e2	eif4e2rs1	eif4e3	eif4ea	eif4eb	eif4g1a	eif4g2a	eif4g2b	eif4g3a	eif4g3b
GO:0035336	long-chain fatty-acyl-CoA metabolic process	elovl1a	elovl1b	elovl4a	elovl4b	elovl5	elovl6	elovl6l	elovl7a	elovl7b	far1	si:dkey-97m3.1
GO:0035337	fatty-acyl-CoA metabolic process	elovl1a	elovl1b	elovl4a	elovl4b	elovl5	elovl6	elovl6l	elovl7a	elovl7b	far1	si:dkey-97m3.1
GO:0006268	DNA unwinding involved in DNA replication	blm	mcm2	mcm4	mcm6	mcm7	recql	recql5	rpa1	wrn
GO:0030705	cytoskeleton-dependent intracellular transport	actr1	actr10	ap3d1	bicdl1	bicdl2	borcs5	ccdc88aa	ccdc88b	ccdc88c	cep131	clstn1	copg2	dctn1b	dtnbp1a	dync2h1	dync2li1	flr	fyco1a	hook1	hook2	ift122	ift140	ift172	ift20	ift27	ift46	ift52	ift57	ift74	ift81	ift88	kif13a	kif13ba	kif13bb	kif14	kif17	kif1aa	kif1ab	kif1b	kif1c	kif23	kif26bb	kif28	kif3a	kif5aa	kif5ab	kif5ba	kif5bb
GO:0061157	mRNA destabilization	cnot1	dis3l2	exosc7	exosc8	exosc9	mettl14	mettl16	mettl3	pde12	polr2d	rbm24a	ythdf2
GO:0050779	RNA destabilization	cnot1	dis3l2	exosc7	exosc8	exosc9	mettl14	mettl16	mettl3	pde12	polr2d	rbm24a	ythdf2
GO:0002200	somatic diversification of immune receptors	batf	msh2	msh3	msh6	prkdc	rag1	rag2	rnf168	rnf8	samhd1	tcf7	xrcc4
GO:0004711	ribosomal protein S6 kinase activity	rps6ka1	rps6ka3a	rps6ka3b	rps6kal	rps6kb1a	rps6kb1b
GO:2001021	negative regulation of response to DNA damage stimulus	cgas	fancb	helb	parpbp	plrg1	prpf19	rmi2	rnf169	si:ch211-127m7.2	trip12	zgc:101664
GO:0008156	negative regulation of DNA replication	gmnn	igfbp2a	igfbp2b	msh3	pds5a	smarcal1	terf1	timeless	tipin	zgc:77398	zranb3
GO:0008354	germ cell migration	ackr3b	ca15b	cdh1	cftr	cxcl12a	cxcr4b	dnd1	grip2a	igf1rb	kdm6a	kdm6al	nanos1	rgs14a	stau2	tdgf1
GO:0000782	telomere cap complex	acd	ctc1	pot1	si:dkey-14d8.1	stn1	ten1	terf1	terf2ip	terfa	tinf2	zgc:113263
GO:0000783	nuclear telomere cap complex	acd	ctc1	pot1	si:dkey-14d8.1	stn1	ten1	terf1	terf2ip	terfa	tinf2	zgc:113263
GO:0035861	site of double-strand break	actr2a	actr2b	cgas	parp3	polh	rad50	rbbp8	rnf168	rnf169	rnf8	rpa2	rpa3	samhd1	smarcad1a	smarcad1b	stn1	vcp	zgc:162895	zgc:165656
GO:0000152	nuclear ubiquitin ligase complex	anapc1	anapc10	anapc11	anapc13	anapc15	anapc16	anapc2	anapc4	anapc5	bmi1a	bmi1b	cdc23	cdc26	mad2l2	pcgf1	pcgf5a	pcgf5b	pcgf6	phc2a	rbx1	rnf2	rnf7	ube2s
GO:0071013	catalytic step 2 spliceosome	aqr	bcas2	cdc40	crnkl1	cwc15	cwc22	ddx23	dhx8	eftud2	eif4a3	frg1	hnrnpua	hnrnpub	isy1	lsm7	magoh	plrg1	pnn	prpf19	prpf6	prpf8	rbm22	rbmx	sf3a1	sf3a2	sf3b1	sf3b2	smx5	snrnp200	snrpb	snrpd1	snrpd2	snrpd3	snrpd3l	snrpe	snrpg	syf2	xab2	zgc:158828
GO:2000104	negative regulation of DNA-dependent DNA replication	msh3	smarcal1	timeless	tipin	zgc:77398	zranb3
GO:0070932	histone H3 deacetylation	cited1	hdac1	hdac3	hdac8	sirt1	sirt7
GO:0006264	mitochondrial DNA replication	dna2	mgme1	polg	polg2	primpol	ssbp1
GO:0009301	snRNA transcription	ell	ice2	rpap2	snapc1a	snapc1b
GO:0009219	pyrimidine deoxyribonucleotide metabolic process	cdadc1	cmpk2	dctd	dctpp1	dtymk	dut	tyms
GO:0035098	ESC/E(Z) complex	aebp2	eed	ezh2	jarid2b	mtf2	phf1	phf19	rbb4l	rbbp4	suz12a	suz12b
GO:0016888	endodeoxyribonuclease activity, producing 5'-phosphomonoesters	dicer1	dna2	dnase1	dnase1l1	dnase1l1l	dnase1l4.1	dnase1l4.2	exo1	fan1	fen1	slx1b	slx4	tatdn1	tatdn2	zgc:110269
GO:0001707	mesoderm formation	acvr1ba	bmp4	dand5	eomesa	eomesb	foxh1	gdf3	mespab	mespba	mespbb	msgn1	ndr2	sp5l	tbx16	tbx19	tdgf1	tll1	wnt8a
GO:0043130	ubiquitin binding	adrm1	ascc2	aup1	bub3	cks1b	cks2	ilrun	nbr1a	nploc4	nsfl1c	otub1a	otub1b	pdcd7	plaa	rad23aa	rad23ab	rad23b	rae1	rbck1	rnf168	rnf8	sharpin	shrprbck1r	tollip	ubap1	ubap1la	ubap1lb	ube2nb	ubr5	ubxn11	ubxn2a	usp13	usp16	uspl1	vps36	wdr48b	wdr92
GO:0034976	response to endoplasmic reticulum stress	ankzf1	atf6	atf6b	aup1	bag6	bag6l	bbc3	calr	calr3a	calr3b	canx	cdipt	clgn	creb3l1	creb3l2	creb3l3a	creb3l3b	creb3l3l	ddit3	derl1	derl2	derl3	dnajb12a	dnajb12b	dnajb14	dnajc18	eif2ak3	erlec1	erlin1	erlin2	ern1	ern2	fbxo44	foxred2	herpud1	herpud2	hsp90b1	hspa5	man1b1a	man1b1b	mbtps2	nccrp1	os9	p4hb	parp16	parp6a	parp6b	parp8
GO:0016445	somatic diversification of immunoglobulins	batf	msh2	msh3	msh6	prkdc	rnf168	rnf8	samhd1	xrcc4
GO:0090502	RNA phosphodiester bond hydrolysis, endonucleolytic	abt1	elac2	gnl2	kri1	nol9	pop7	rnaseh1	rps21	rrs1
GO:0043027	cysteine-type endopeptidase inhibitor activity involved in apoptotic process	bcl2l1	birc2	birc5a	birc5b	birc7	c1ql4l	igf1ra	igf1rb	xiap
GO:0016874	ligase activity	aacs	aars1	aars2	aarsd1	aasdh	acaca	acacb	acsf2	acsm3	acss1	acss2	acss2l	adss1	adss2	adssl	asns	asnsd1	ass1	atg7	atp5l	atp6ap1a	atp6ap1b	atp6ap1la	atp6ap1lb	cad	cars1	cars2	cep41	cps1	ctps1a	ctps1b	dalrd3	dars1	dars2	dph6	eprs1	fars2	farsa	farsb	flr	fpgs	gars1	gart	gatb	gclc	gclm	ghdc	glula
GO:0009263	deoxyribonucleotide biosynthetic process	cdadc1	cmpk2	dctd	dtymk	rrm1	rrm2	rrm2b	tyms
GO:0005669	transcription factor TFIID complex	gtf2h5	si:dkey-219c3.2	supt3h	taf1	taf11	taf12	taf13	taf2	taf3	taf4a	taf4b	taf5	taf6	taf6l	taf7	taf8	taf9	tbp	tbpl2
GO:0070475	rRNA base methylation	bud23	emg1	fdxacb1	mettl16	nop2	nsun5	trmt112
GO:0006476	protein deacetylation	brms1	brms1la	brms1lb	cited1	hdac1	hdac3	hdac4	hdac5	hdac6	hdac8	mier1a	mier1b	mier2	morf4l1	mta1	mta2	mta3	prdm5	sin3aa	sin3ab	sin3b	sirt1	sirt2	sirt5	sirt7	suds3	tbl1x	tbl1xr1a	tbl1xr1b
GO:0032806	carboxy-terminal domain protein kinase complex	ccnh	ccnk	ccnt1	ccnt2a	ccnt2b	cdk12	cdk13	cdk7	cdk9	ercc3	gtf2h1	gtf2h2	gtf2h3	gtf2h4	gtf2h5	mnat1
GO:2000765	regulation of cytoplasmic translation	cnbpa	cnbpb	cpeb1a	cpeb1b	cpeb3	cpeb4a	lin28a	mettl3	rbm24a
GO:0030983	mismatched DNA binding	aptx	mlh1	mlh3	msh2	msh3	msh4	msh5	msh6	pms1	pms2
GO:1901659	glycosyl compound biosynthetic process	ada	adal	adka	adkb	amd1	hprt1	hprt1l	lcmt2	mtap	prtfdc1a	prtfdc1b	trmt12	tyw3	tyw5
GO:0000049	tRNA binding	aars1	aars2	aimp1a	aimp1b	ctu1	ctu2	dtd1	dtd2	eif2a	eif2s3	fars2	farsa	iars1	iars2	kars1	mettl1	nsun2	nsun3	ptcd1	sars1	sars2	sepsecs	si:ch211-153b23.3	si:ch211-153b23.4	trmt1	trmt10b	trmt10c	trmt1l	trmu	tyw5	xpot	yars1	yrdc	zgc:153247
GO:1901568	fatty acid derivative metabolic process	elovl1a	elovl1b	elovl4a	elovl4b	elovl5	elovl6	elovl6l	elovl7a	elovl7b	far1	ggt5a	hmgcl	hmgcll1	oxct1a	oxct1b	si:dkey-97m3.1
GO:0043281	regulation of cysteine-type endopeptidase activity involved in apoptotic process	apaf1	baxa	baxb	bbc3	bcl2a	bcl2l1	bcl2l16	bida	bik	birc2	birc5a	birc5b	birc7	bmf1	casp10	casp2	casp20	casp22	casp23	casp8	casp8ap2	casp8l1	casp9	caspa	caspb	caspbl	cflara	coa8	diabloa	diablob	e2f1	esco2	hdr	hip1	hip1rb	lamtor5	mcl1a	mcl1b	mul1a	pmaip1	ppm1f	pycard	rad21a	rb1	si:ch211-195h23.3	tnfrsf1b	tp53	xiap
GO:0010970	transport along microtubule	actr1	actr10	ap3d1	bicdl1	bicdl2	borcs5	cep131	clstn1	copg2	dctn1b	dtnbp1a	dync2h1	dync2li1	flr	fyco1a	ift122	ift140	ift172	ift20	ift27	ift46	ift52	ift57	ift74	ift81	ift88	kif13a	kif13ba	kif13bb	kif17	kif23	kif3a	kif5aa	kif5ab	kif5ba	kif5bb	kif5c	lca5	mak	mapk8ip3	mfn2	nde1	ndel1a	ndel1b	pafah1b1a	pafah1b1b	pcm1	rhot1a
GO:0033962	P-body assembly	ddx6	ddx61	edc3	lsm4	patl1	patl2
GO:2000117	negative regulation of cysteine-type endopeptidase activity	bcl2a	bcl2l1	birc2	birc5a	birc5b	birc7	cenph	lamtor5	mcl1a	mcl1b	xiap
GO:0033558	protein deacetylase activity	brms1	brms1la	brms1lb	cited1	hdac1	hdac10	hdac3	hdac4	hdac5	hdac6	hdac8	hdac9b	sap30l	si:dkey-103i16.6	sin3aa	sin3ab	sin3b	sirt1	sirt2	sirt3	sirt4	sirt7	suds3
GO:1990778	protein localization to cell periphery	ank1b	anln	arfrp1	arl13a	arl13b	atp6ap1b	bbip1	blzf1	efr3a	efr3ba	efr3bb	fam126a	fcho2	fybb	golph3	golph3l	grip1	grip2a	grip2b	gripap1	lin7a	lin7b	lin7c	nsfa	nsfb	pacs1a	pacs2	pdzd11	pigw	rab10	rab12	rab13	rab15	rab3aa	rab3ab	rab3b	rab3c	rab3da	rab3db	rab40b	rab40c	rab44	rab8a	rab8b	ramp2	rilpl1	rilpl2	rnf121
GO:0003714	transcription corepressor activity	aebp1	ajuba	bcor	casp8ap2	cbfa2t3	ccnd1	ccpg1	cdyl	chico	cops2	daxx	dmap1	dr1	e2f7	e2f8	erf	erfl3	gon4l	hdac3	hipk2	hira	hnrnpua	hnrnpub	homeza	homezb	hsbp1a	hsbp1b	kctd10	lhx1a	lhx9	mier1a	mier1b	mier2	mier3a	mier3b	mta1	mta2	mta3	ncor1	ncor2	noc2l	nr0b1	nr0b2a	nr0b2b	rcor1	rcor2	rcor3	rerea
GO:0070461	SAGA-type complex	atxn7l3	eny2	sgf29	si:dkeyp-118b1.2	supt20	tada1	tada2a	tada2b	tada3l	taf12	taf5l	taf6	taf6l	taf9	trrap
GO:0031167	rRNA methylation	bud23	dimt1l	emg1	fbl	fdxacb1	ftsj3	mettl16	nop2	nsun3	nsun4	nsun5	tfb1m	tfb2m	trmt112
GO:0010569	regulation of double-strand break repair via homologous recombination	actr2a	actr2b	cgas	fancb	fign	fignl1	helb	mms19	parpbp	rmi2	rtel1	si:dkey-157g16.6	terf2ip	zgc:101664
GO:0046599	regulation of centriole replication	alms1	cep76	kat2b	mdm1	plk4	stil
GO:0045738	negative regulation of DNA repair	cgas	fancb	helb	parpbp	rmi2	rnf169	si:ch211-127m7.2	trip12	zgc:101664
GO:2000780	negative regulation of double-strand break repair	cgas	fancb	helb	parpbp	rmi2	rnf169	si:ch211-127m7.2	trip12	zgc:101664
GO:0000491	small nucleolar ribonucleoprotein complex assembly	naf1	nufip1	pih1d1	pih1d2	ruvbl1	ruvbl2	shq1	znhit3	znhit6
GO:0016423	tRNA (guanine) methyltransferase activity	mettl1	si:dkey-85a20.4	thumpd2	thumpd3	trmt1	trmt10b	trmt10c	trmt11	trmt1l	trmt5	wdr4
GO:0035556	intracellular signal transduction	ackr3b	ackr4a	ackr4b	adcy1a	adcy1b	adcy2a	adcy2b	adcy3a	adcy3b	adcy5	adcy6a	adcy7	adcy8	adcy9	adgrg6	akap13	akt1	akt2	akt2l	akt3a	akt3b	amot	amotl2a	amotl2b	araf	arhgap29a	arhgap29b	arhgap31	arhgap32a	arhgap32b	arhgap33	arhgap45a	arhgap45b	arhgdia	arhgdig	arhgef11	arhgef1a	arhgef1b	arhgef2	arhgef28a	arhgef3	arhgef38	arhgef3l	arhgef4	arhgef7a	arhgef7b	asb1	asb10
GO:0016301	kinase activity	aak1a	aak1b	aatka	aatkb	abl1	abl2	acvr1ba	acvr1bb	acvr1l	acvr2aa	acvr2ab	acvrl1	adck2	adgrg1	adka	adkb	adpgk	agk	ak1	ak2	ak3	ak4	ak5	ak5l	ak7a	ak7b	ak8	ak9	akap13	akap8l	akt1	akt2	akt2l	akt3a	akt3b	aldh18a1	alk	alpk2	alpk3a	alpk3b	ankk1	araf	arf2b	atm	atr	aurka	aurkb	b2m
GO:0006357	regulation of transcription by RNA polymerase II	abraa	abrab	actl6a	actr2a	actr2b	adcyap1a	adcyap1b	ahr1a	ahr1b	ahr2	ahrra	ahrrb	aire	alx1	alx4a	alx4b	ankrd1a	ankrd1b	ankrd2	arid4a	asb11	ascl1a	ascl1b	asxl1	asxl2	atad2b	atf1	atf2	atf3	atf4a	atf4b	atf5a	atf5b	atf6	atf6b	atxn1a	atxn1b	aurkb	barhl1a	barhl1b	barhl2	barx1	barx2	batf	batf3	bcl9	bcl9l	bhlhe40
GO:0010824	regulation of centrosome duplication	alms1	ccnf	cep131	cep76	chordc1b	fbxw5	kat2b	mdm1	plk4	rock2a	stil	tmem67
GO:0046605	regulation of centrosome cycle	alms1	ccnf	cep131	cep76	chordc1b	fbxw5	kat2b	mdm1	plk4	rock2a	stil	tmem67
GO:0031329	regulation of cellular catabolic process	acaa2	angel2	ankib1a	ankib1b	arih1	arih1l	arih2	atraid	bag6l	bmf2	carhsp1	ccdc22	celf1	cisd2	cnot1	cnot7	commd1	cpt1aa	cpt1ab	cptp	csdc2a	csnk1da	csnk1db	dap	dap1b	dazl	dda1	dhx34	dis3l2	dnd1	dnm1l	dram1	dram2b	etfa	exosc7	exosc8	exosc9	fbxo7	fmr1	fxr1	fxr2	fyco1a	gdnfa	gli2a	gsk3aa	gsk3ab	gsk3ba	gsk3bb
GO:0031054	pre-miRNA processing	ago2	dicer1	drosha	lin28a	mrpl44	tarbp2
GO:0030031	cell projection assembly	ablim1a	ablim1b	ablim2	ablim3	agbl5	ahi1	aif1l	ak5	akap12b	amotl2a	arhgef9b	arl13a	arl13b	arl3a	arl3b	arl3l1	arl3l2	arl6	atp6v0d1	atr	b9d1	b9d2	bbip1	bbs1	bbs4	bbs5	bbs7	bbs9	catip	cby1	ccdc113	ccdc13	ccdc28b	ccdc40	cdc14aa	cdc14ab	cdc14b	cdc42	cdc42l	cdc42l2	cdh2	cdk20	cdkn3	cenpf	cenpj	cep126	cep131	cep162
GO:0032300	mismatch repair complex	mlh1	mlh3	msh2	msh3	msh6	pms1	pms2
GO:0046112	nucleobase biosynthetic process	ada	aprt	cad	cmpk	cps1	ctps1a	ctps1b	dhodh	gart	hprt1	hprt1l	mthfd1b	mthfd1l	ppat	prtfdc1b	shmt1	umps	zgc:174895
GO:0036064	ciliary basal body	agbl2	b9d1	b9d2	bbs1	bbs5	bbs7	cby1	ccdc151	ccsapa	ccsapb	cdc14aa	cdc14ab	cdc14b	cep19	cep41	cfap126	cfap157	cfap20	cfap410	cplane2	dync2li1	dzip1	dzip1l	flr	gas8	ift122	ift140	ift172	ift20	ift46	ift52	ift57	ift88	ippk	kif17	mkks	nedd1	ninl	nphp4	ofd1	pcm1	rttn	saxo2	si:ch211-163l21.10	si:ch211-185a18.2	si:ch211-243o19.4	si:dkeyp-69c1.9	ssx2ipa
GO:0031116	positive regulation of microtubule polymerization	arl2	clip1a	cyp11a1	npm3	terf1
GO:2000053	regulation of Wnt signaling pathway involved in dorsal/ventral axis specification	axin1	axin2	caprin2	ccdc136b	ctnnb1	hwa	lypd6	rspo3	sybu	tcf7l1a	tpbga
GO:0046527	glucosyltransferase activity	alg10	alg3	alg6	alg8	gyg1a	gyg1b	gyg2	gys1	gys2	poglut1	poglut2	poglut3	ugcg	uggt1	uggt2
GO:0071910	determination of liver left/right asymmetry	bmp4	ccdc151	dld	dnah7	enc3	fgfr2	gmnn	gpr22a	nphp4	pdx1	prickle1a	rab23	rargb	spaw
GO:1990023	mitotic spindle midzone	hnrnpua	hnrnpub	kif18a	map9	si:ch1073-266p11.2
GO:0000731	DNA synthesis involved in DNA repair	dtl	pcna	pold3	pole2	polh	poli	polk	poln	primpol	rev1	rev3l	vcp
GO:0000054	ribosomal subunit export from nucleus	abce1	eif6	ltv1	nmd3	nup88	rrs1	sdad1	xpo1a	xpo1b	znf593
GO:0033750	ribosome localization	abce1	eif6	ltv1	nmd3	nup88	rrs1	sdad1	xpo1a	xpo1b	znf593
GO:0033617	mitochondrial cytochrome c oxidase assembly	coa3a	coa5	cox17	cox18	cox19	cox20	oxa1l	pet100	sco2	si:ch211-215a9.5	smim20
GO:0072686	mitotic spindle	agbl5	cdc14aa	cdc14ab	cdc14b	clasp2	efhc1	eml1	eml2	eml3	espl1	haus3	kifc1	mad1l1	map11	map9	nusap1	sirt2	ska1	spout1
GO:0003689	DNA clamp loader activity	dscc1	rad17	rfc2	rfc3	rfc4	rfc5	rpl9
GO:0045814	negative regulation of gene expression, epigenetic	bend3	bmi1a	bmi1b	ezh2	fam172a	mbd1b	mbd2	mbd3a	mbd3b	nrde2	rrp8	si:ch73-41e3.7	znfx1
GO:0042273	ribosomal large subunit biogenesis	ebna1bp2	eif6	heatr3	mrto4	nip7	noc2l	nop16	pak1ip1	rpl14	rpl26	rpl35a	rrs1	sdad1	surf6	wdr74	znf622
GO:0000781	chromosome, telomeric region	ctc1	dclre1b	lrwd1	nbn	nsmce1	rnf8	rpa2	stn1	terf2ip	tert
GO:0006379	mRNA cleavage	cpsf2	cpsf4	cstf2	fip1l1a	fip1l1b	polr2i	tut1	znrd1
GO:0070822	Sin3-type complex	brms1	brms1la	brms1lb	hdac1	morf4l1	ncor1	phf12a	phf12b	sap130a	sap130b	sin3aa	sin3ab	sin3b	suds3
GO:0120031	plasma membrane bounded cell projection assembly	ablim1a	ablim1b	ablim2	ablim3	agbl5	ahi1	aif1l	ak5	akap12b	amotl2a	arhgef9b	arl13a	arl13b	arl3a	arl3b	arl3l1	arl3l2	arl6	atp6v0d1	atr	b9d1	b9d2	bbip1	bbs1	bbs4	bbs5	bbs7	bbs9	catip	cby1	ccdc113	ccdc13	ccdc28b	ccdc40	cdc14aa	cdc14ab	cdc14b	cdc42	cdh2	cdk20	cdkn3	cenpf	cenpj	cep126	cep131	cep162	cep19	cep290
GO:0003725	double-stranded RNA binding	adad2	adar	adarb1a	adarb1b	adarb2	aptx	dgcr8	drosha	ilf2	ilf3a	ilf3b	mrpl44	prkra	prkrip1	si:ch211-153b23.3	si:ch211-153b23.4	sidt2	strbp	supv3l1	tarbp2	tlr3	yrdc	zfr	zfr2	znf346
GO:0071229	cellular response to acid chemical	castor2	cpeb1b	cpeb4a	glra1	lamtor1	lamtor2	lamtor3	lamtor4	lamtor5	rptor	rraga	rragca	rragcb	rragd	sesn1	sesn2	sesn3	sh3bp4a	si:zfos-80g12.1	slc38a9
GO:0071230	cellular response to amino acid stimulus	castor2	cpeb1b	cpeb4a	glra1	lamtor1	lamtor2	lamtor3	lamtor4	lamtor5	rptor	rraga	rragca	rragcb	rragd	sesn1	sesn2	sesn3	sh3bp4a	si:zfos-80g12.1	slc38a9
GO:0001046	core promoter sequence-specific DNA binding	gtf2b	prdm10	prdm9	si:ch211-113e8.10	si:ch211-214e3.5	si:dkey-154p10.3	si:dkeyp-84f3.5	taf1b	tbp	tbpl1	tbpl2	wu:fj64h06	zbtb21	zfp64	znf131	znf142	znf280d	znf451	znf513a	znf827
GO:0006278	RNA-dependent DNA biosynthetic process	gar1	nhp2	nop10	rad50	rpa1	smg5	smg6	smg7	telo2	terf1	tert
GO:0007004	telomere maintenance via telomerase	gar1	nhp2	nop10	rad50	rpa1	smg5	smg6	smg7	telo2	terf1	tert
GO:1903312	negative regulation of mRNA metabolic process	angel2	dazl	dhx34	dnd1	gdnfa	gli2a	hnrnpua	hnrnpub	nbas	qkia	rbm24a	rbmx	syncrip	syncripl	tent5c	vip	vipb	ybx1	zc3h14
GO:0035064	methylated histone binding	bptf	glyr1	ing1	ing2	ing4	ing5a	ing5b	l3mbtl2	lrwd1	mtf2	phf1	phf19	phf2	phf8	rag2	rrp8	sgf29	tdrd3	uhrf1
GO:0140034	methylation-dependent protein binding	bptf	glyr1	ing1	ing2	ing4	ing5a	ing5b	l3mbtl2	lrwd1	mtf2	phf1	phf19	phf2	phf8	rag2	rrp8	sgf29	tdrd3	uhrf1
GO:0035469	determination of pancreatic left/right asymmetry	atr	bmp4	ccdc151	dld	fgfr2	gmnn	grk5l	ikzf5	nphp4	pdx1	rab23	rargb	sox17	spaw
GO:0031491	nucleosome binding	actr6	cabin1	eed	h1-0	h1-10	h1m	hira	histh1l	hmgn2	hmgn3	hmgn6	hmgn7	mtf2	phf1	phf19	rnf169	sap30l	si:ch1073-153i20.4	si:ch211-103n10.5	si:ch211-113a14.18	si:ch211-113a14.24	si:ch73-1a9.3	si:ch73-281n10.2	si:ch73-368j24.11	si:ch73-368j24.12	si:dkey-108k21.10	si:dkey-108k21.21	si:dkey-23a13.17	si:dkey-23a13.9	si:dkey-261m9.12	smarca1	smarca5	ssrp1a	ssrp1b	supt16h	supt6h	ube2c	zgc:110425	zgc:153405	znhit1
GO:0043154	negative regulation of cysteine-type endopeptidase activity involved in apoptotic process	bcl2a	bcl2l1	birc2	birc5a	birc5b	birc7	lamtor5	mcl1a	mcl1b	xiap
GO:0016925	protein sumoylation	pias1b	pias2	pias4a	pias4b	sae1	sumo1	uba2	ube2ia	ube2ib	zmiz1a	zmiz2
GO:0001055	RNA polymerase II activity	polr2a	polr2b	polr2c	polr2eb	polr2f	polr2h	polr2j	polr2k	polr2l
GO:0070979	protein K11-linked ubiquitination	anapc1	anapc10	anapc4	anapc5	cdc26	ube2s
GO:0036002	pre-mRNA binding	hnrnpua	hnrnpub	prpf39	prpf8	rbm22	rbm24a	rnpc3	sf1	si:ch211-114c17.1	slbp	slbp2	slu7	snrpc	u2af1	u2af2a	u2af2b	zrsr2
GO:0019985	translesion synthesis	dtl	pcna	pole2	polh	poli	polk	poln	primpol	rev1	rev3l	vcp
GO:0006611	protein export from nucleus	cse1l	nup88	ranbp3a	ranbp3b	si:dkeyp-20g2.3	xpo4	xpo6	xpo7
GO:0008174	mRNA methyltransferase activity	cmtr1	cmtr2	mettl14	mettl16	mettl3	pcif1	rnmt
GO:0065009	regulation of molecular function	abraa	abrab	acd	adap2	adcyap1a	adcyap1b	adgrv1	adprh	agrn	agt	ahsg1	ahsg2	aida	akt1s1	anxa1a	anxa1b	anxa1c	anxa1d	ap1b1	apaf1	aph1b	apobec2a	apobec2b	arap3	arhgap12a	arhgap12b	arhgap15	arhgap27	arhgap27l	arid5b	arl1	arrb1	arrb2a	arrb2b	asap1a	asap1b	asap2a	asap2b	asap3	atg13	baxa	baxb	bbc3	bccip	bcl10	bcl2a	bcl2l1	bcl2l16
GO:0007099	centriole replication	cenpj	cep135	cep152	cep63	cetn2	cetn4	cntrob	plk4	rttn	sass6	si:ch73-100l22.3	si:dkey-243i1.1
GO:0098534	centriole assembly	cenpj	cep135	cep152	cep63	cetn2	cetn4	cntrob	plk4	rttn	sass6	si:ch73-100l22.3	si:dkey-243i1.1
GO:0000463	maturation of LSU-rRNA from tricistronic rRNA transcript (SSU-rRNA, 5.8S rRNA, LSU-rRNA)	bop1	ddx18	ftsj3	pes	rpf2	rpl35	rpl7	rpl7l1	urb1	wdr12	znhit3	znhit6
GO:0061630	ubiquitin protein ligase activity	anapc11	anapc4	anapc5	ankib1a	ankib1b	arih1	arih1l	arih2	asb12a	birc2	birc7	btr20	cbl	cblb	cblc	cbll1	fbxl18	fbxl3a	fbxl3b	fbxl8	fbxo30a	fbxo30b	fbxo40.1	fbxo40.2	fbxo44	hecw1b	hecw2a	huwe1	itcha	itchb	kcmf1	lnx2a	mgrn1a	mgrn1b	msl2a	msl2b	mycbp2	nccrp1	nedd4a	nedd4l	neurl1aa	neurl1ab	neurl1b	neurl2	neurl4	nosip	pdzrn3a	pdzrn3b
GO:0030695	GTPase regulator activity	acap1	acap2	acap3a	acap3b	adap2	adprh	agap1	agap2	agap3	agfg1a	agfg1b	ankrd27	arap3	arfgap1	arfgap2	arfgap3	arhgap10	arhgap12a	arhgap12b	arhgap15	arhgap17a	arhgap17b	arhgap19	arhgap20	arhgap20b	arhgap21b	arhgap23a	arhgap23b	arhgap24	arhgap25	arhgap27	arhgap27l	arhgap29a	arhgap29b	arhgap31	arhgap32a	arhgap32b	arhgap33	arhgap39	arhgap42a	arhgap44	arhgap45a	arhgap45b	arhgap4a	arhgap4b	arhgdia	arhgdig	arhgef10
GO:0060589	nucleoside-triphosphatase regulator activity	acap1	acap2	acap3a	acap3b	adap2	adprh	agap1	agap2	agap3	agfg1a	agfg1b	ankrd27	arap3	arfgap1	arfgap2	arfgap3	arhgap10	arhgap12a	arhgap12b	arhgap15	arhgap17a	arhgap17b	arhgap19	arhgap20	arhgap20b	arhgap21b	arhgap23a	arhgap23b	arhgap24	arhgap25	arhgap27	arhgap27l	arhgap29a	arhgap29b	arhgap31	arhgap32a	arhgap32b	arhgap33	arhgap39	arhgap42a	arhgap44	arhgap45a	arhgap45b	arhgap4a	arhgap4b	arhgdia	arhgdig	arhgef10
GO:0000209	protein polyubiquitination	anapc1	anapc10	anapc4	anapc5	ankib1a	ankib1b	arih1	arih1l	arih2	cdc26	chfr	dtl	ercc8	hace1	hectd1	hecw1b	hecw2a	huwe1	itcha	itchb	klhl3	lnx2b	nedd4a	nedd4l	peli1a	peli1b	peli2	peli3	ppil2	rbck1	rnf14	rnf144aa	rnf144ab	rnf144b	rnf146	rnf152	rnf168	rnf180	rnf19b	rnf217	rnf41	rnf8	sharpin	shprh	shrprbck1r	si:ch211-207l14.1	si:ch211-278j3.3	si:ch211-284e13.12
GO:0031060	regulation of histone methylation	ctr9	dnmt3bb.2	ehmt2	hoxb1b	jarid2b	mtf2	pbx4	phf1	phf19	pknox1.1	prdm12b	prdm5	prdm9	prmt6	supt6h
GO:0004674	protein serine/threonine kinase activity	aak1a	aak1b	acvr1ba	acvr1bb	acvr1l	acvr2aa	acvr2ab	acvrl1	akap13	akt1	akt2	akt2l	akt3a	akt3b	alpk2	alpk3a	alpk3b	araf	atm	atr	aurka	aurkb	bcr	bmp2k	bmpr1aa	bmpr1ab	bmpr1ba	bmpr1bb	bmpr2a	bmpr2b	braf	bsk146	cab39	cab39l	cab39l1	camk1a	camk1b	camk1da	camk1db	camk1ga	camk1gb	camk2a	camk2b1	camk2d1	camk2d2	camk2g1	camk2g2	camk4
GO:0045892	negative regulation of transcription, DNA-templated	alx1	arntl1a	atxn1a	atxn1b	aurkb	bap1	bend5	bhlhe40	bhlhe41	bmi1a	bmi1b	brms1	brms1la	brms1lb	cbfa2t3	cbx3a	cc2d1b	ccnd1	ccpg1	chd8	ciarta	cica	cicb	cipca	cipcb	cnot1	commd7	cops2	cry-dash	cry1a	cry1b	cry2	cry3a	cry3b	cry4	cux1a	cux1b	cux2b	daxx	ddit3	dlx1a	dlx2a	dlx2b	dlx4a	dlx4b	dmap1	dmbx1a	dnajb5
GO:1902679	negative regulation of RNA biosynthetic process	alx1	arntl1a	atxn1a	atxn1b	aurkb	bap1	bend5	bhlhe40	bhlhe41	bmi1a	bmi1b	brms1	brms1la	brms1lb	cbfa2t3	cbx3a	cc2d1b	ccnd1	ccpg1	chd8	ciarta	cica	cicb	cipca	cipcb	cnot1	commd7	cops2	cry-dash	cry1a	cry1b	cry2	cry3a	cry3b	cry4	cux1a	cux1b	cux2b	daxx	ddit3	dlx1a	dlx2a	dlx2b	dlx4a	dlx4b	dmap1	dmbx1a	dnajb5
GO:1903507	negative regulation of nucleic acid-templated transcription	alx1	arntl1a	atxn1a	atxn1b	aurkb	bap1	bend5	bhlhe40	bhlhe41	bmi1a	bmi1b	brms1	brms1la	brms1lb	cbfa2t3	cbx3a	cc2d1b	ccnd1	ccpg1	chd8	ciarta	cica	cicb	cipca	cipcb	cnot1	commd7	cops2	cry-dash	cry1a	cry1b	cry2	cry3a	cry3b	cry4	cux1a	cux1b	cux2b	daxx	ddit3	dlx1a	dlx2a	dlx2b	dlx4a	dlx4b	dmap1	dmbx1a	dnajb5
GO:0000124	SAGA complex	atxn7l3	eny2	sgf29	si:dkeyp-118b1.2	supt20	tada1	tada3l	taf12	taf6	taf6l	taf9	trrap
GO:0035869	ciliary transition zone	arl3b	cc2d2a	ccsapa	ccsapb	clrn1	cplane1	fam92a1	nphp1	nphp4	pdzd7a	poc5	tmem107	tmem107l	tmem17	tmem231	tmem237a	tmem237b	ttbk2a	ttbk2b	ush1c	zgc:112294	zgc:194281
GO:0031011	Ino80 complex	actr5	actr8	ino80	ino80b	ino80c	ino80e	mcrs1	nfrkb	ruvbl1	ruvbl2	uchl5
GO:0040029	regulation of gene expression, epigenetic	bend3	bmi1a	bmi1b	ezh2	fam172a	hdac5	mbd1b	mbd2	mbd3a	mbd3b	nrde2	pcgf5a	pcgf5b	pcgf6	prmt7	rrp8	si:ch73-41e3.7	wbp2	znfx1
GO:0006360	transcription by RNA polymerase I	cd3eap	gtf2h1	pho	polr1e	polr2l	taf1a	taf1b	wu:fj64h06
GO:2000779	regulation of double-strand break repair	actr2a	actr2b	cgas	dek	fancb	fign	fignl1	helb	mms19	parpbp	rmi2	rnf169	rtel1	si:ch211-127m7.2	si:dkey-157g16.6	spire1a	spire2	terf2ip	tp53	trip12	zgc:101664
GO:1902562	H4 histone acetyltransferase complex	actl6a	brd8	dmap1	epc1a	epc1b	epc2	ing3	kansl1a	kansl1b	kansl1l	kansl2	kansl3	kat5a	kat5b	mcrs1	meaf6	morf4l1	mrgbp	msl1a	msl1b	msl2a	msl2b	rsf1a	ruvbl1	ruvbl2	si:ch211-59d17.3	trrap
GO:0031110	regulation of microtubule polymerization or depolymerization	apc	apc2	arl2	camsap1a	camsap1b	camsap2a	camsap2b	clasp2	clip1a	cyp11a1	map1aa	map1ab	map1b	map1sa	map1sb	mapre1a	mapre1b	mapre2	mapre3a	mapre3b	npm3	ska1	ska2	ska3	spast	stmn1a	stmn1b	stmn2a	stmn2b	stmn3	stmn4	stmn4l	stmnd1	terf1	traf3ip1
GO:0003341	cilium movement	afg1lb	aftphb	ak9	arhgef11	arhgef18b	bbs1	cacna1ia	ccdc103	ccdc114	ccdc135	ccdc151	ccdc39	ccdc40	ccsapb	cep131	cep70	cfap206	cfap53	dnaaf4	dnah1	dnah12	dnah3	dnah6	dnah7	dnah9	dnah9l	dnai1.1	dnai1.2	dnai2a	foxj1a	gas8	gle1	glis2b	hs3st3l	ift57	ift88	ippk	kcnip1a	lrrc23	lrrc6	mcamb	mettl3	ocrl	ofd1	poc1b	ptk7a	rfx3	rock2b
GO:0070873	regulation of glycogen metabolic process	inpp5ka	inpp5kb	khk	pask	ppp1r3b
GO:0006189	'de novo' IMP biosynthetic process	adsl	atic	gart	pfas	ppat
GO:0051443	positive regulation of ubiquitin-protein transferase activity	cdc20	dcun1d1	dcun1d2a	dcun1d2b	dcun1d3	dcun1d4	dcun1d5	fzr1a	fzr1b	ube2nb	ube2s
GO:0005682	U5 snRNP	cd2bp2	prpf18	prpf8	snrnp200	snrpb	snrpd1	snrpd2	snrpd3	snrpd3l	snrpe	snrpg	txnl4a	txnl4b
GO:0000347	THO complex	si:dkeyp-97b10.3	thoc1	thoc2	thoc3	thoc5	thoc7
GO:0000445	THO complex part of transcription export complex	si:dkeyp-97b10.3	thoc1	thoc2	thoc3	thoc5	thoc7
GO:0034243	regulation of transcription elongation from RNA polymerase II promoter	brd4	cdc73	cdk12	cdk13	cdk9	gtf2f1	gtf2f2a	gtf2f2b	leo1	nelfa	nelfb	nelfcd	nelfe	paf1	rnf168	rnf8	supt16h	supt5h	supt6h	trim33	wdr61
GO:0050685	positive regulation of mRNA processing	celf3a	celf4	cirbpa	cirbpb	cpeb1b	dazap1	dhx37	nudt21	rbmx	sf3b4	tra2a	tra2b
GO:0051302	regulation of cell division	aurka	aurkb	becn1	birc6	cdc14aa	cdc14ab	cdc14b	chmp4bb	cspp1b	e2f7	e2f8	fgf17	fgf1a	fgf1b	fgf8b	garem	gdf3	ikbkb	incenp	kdf1a	kdf1b	klhl21	map9	piezo1	pkp4	plk1	plk2a	plk2b	plk3	plk4	prc1a	prc1b	rab11fip3	rab11fip4a	rab11fip4b	rbl1	rbl2	si:ch1073-266p11.2	si:ch73-100l22.3	tgfb1a	tgfb1b	tgfb2	tgfb3	tgfb5	thbs4b	tp53	vegfaa	zfyve26
GO:0007369	gastrulation	aldh1l1	ankrd6b	apela	apln	aplnra	aplnrb	arl6	bbs1	bbs10	bbs12	bbs4	bbs5	bbs7	bbs9	bcl2l10	cdh1	cep290	dnaaf1	drl	fyna	gna12a	gna13a	gna13b	gpc4	ift74	ift88	irx3a	mapk1	marcksb	mkks	mxtx2	mylipa	mylipb	nanog	pigt	plekhg5a	rab5c	snai1a	tbp	tdp2b	tmem67	tnika	trim32	ttc21b	ttc8	vangl2	xpnpep3	zeb1b
GO:0097346	INO80-type complex	actr5	actr6	actr8	anp32e	brd8	dmap1	ino80	ino80b	ino80c	ino80e	mcrs1	nfrkb	ruvbl1	ruvbl2	si:ch211-59d17.3	srcap	uchl5	znhit1
GO:0031428	box C/D RNP complex	fbl	nop56	nop58	snu13a	snu13b
GO:0051011	microtubule minus-end binding	camsap1a	camsap1b	camsap2a	camsap2b	haus4	haus7	si:ch1073-365p7.2	tubgcp2	tubgcp3	tubgcp4	tubgcp5
GO:0030677	ribonuclease P complex	pop1	pop4	pop5	rpp21	rpp30	rpph1	trmt10c
GO:0043021	ribonucleoprotein complex binding	abce1	bag6l	bop1	c1qbp	cpeb1a	cpeb1b	cpeb3	cpeb4a	eef2a.1	eef2a.2	eef2b	eef2l2	eif1b	eif2a	eif2s1a	eif2s1b	eif3k	eif5a	eif5a2	eif6	eral1	gcn1	gtpbp6	guf1	hnrnpua	hnrnpub	letm1	letm2	letmd1	lin28a	mrrf	mtif3	mtrf1	mtrf1l	nmd3	nvl	ola1	pelo	pes	ppih	ptcd3	pym1	rplp1	secisbp2	shfl	si:dkey-175g6.5	si:zfos-1192g2.3	srp68
GO:0034250	positive regulation of cellular amide metabolic process	c1qbp	cnbpa	cnbpb	coa3a	dazl	dhx29	eif2s3	eif5a	eif5a2	fmr1	fxr1	fxr2	guf1	impact	jmjd4	lin28a	mettl3	pcif1	polr2d	polr2gl	pym1	rmnd1	rps6kb1a	rps6kb1b	rps9	uhmk1	upf3a	upf3b	uqcc1	uqcc2	usp16
GO:0045727	positive regulation of translation	c1qbp	cnbpa	cnbpb	coa3a	dazl	dhx29	eif2s3	eif5a	eif5a2	fmr1	fxr1	fxr2	guf1	impact	jmjd4	lin28a	mettl3	pcif1	polr2d	polr2gl	pym1	rmnd1	rps6kb1a	rps6kb1b	rps9	uhmk1	upf3a	upf3b	uqcc1	uqcc2	usp16
GO:0019856	pyrimidine nucleobase biosynthetic process	cad	cmpk	cps1	ctps1a	ctps1b	dhodh	umps
GO:0007286	spermatid development	piwil1	pld6	rnf8	ropn1l	spaca4l	sycp3	tdrd5
GO:0098588	bounding membrane of organelle	aars2	abcb6a	abcb6b	abcb9	abcd1	abhd17c	acbd3	agpat4	ap3d1	appl1	appl2	arcn1a	arcn1b	arf6a	arfip1	arl13a	arl13b	arl3b	arl6	arl8a	arl8ba	arl8bb	asah2	atg16l1	atg16l2	atp2a1	atp2a1l	atp2a2a	atp2a2b	atp2a3	atp2c1	atp6v0ca	atp6v0cb	atp6v0d1	atp6v1aa	atp6v1ab	b3galnt2	b3galt1a	b3galt2	b3galt4	b3galt6	b3gat1a	b3gat2	b3gat3	b3gnt2a	b3gnt2b	b3gnt2l	b3gnt5a
GO:0000478	endonucleolytic cleavage involved in rRNA processing	abt1	gnl2	kri1	nol9	rps21	rrs1
GO:0000479	endonucleolytic cleavage of tricistronic rRNA transcript (SSU-rRNA, 5.8S rRNA, LSU-rRNA)	abt1	gnl2	kri1	nol9	rps21	rrs1
GO:0043038	amino acid activation	aars1	aars2	aarsd1	cars1	cars2	dalrd3	dars1	dars2	eprs1	fars2	farsa	farsb	gars1	gatb	hars	iars1	iars2	kars1	lars1b	lars2	mars1	mars2	nars1	nars2	pars2	qars1	qrsl1	rars1	rars2	sars1	sars2	si:ch211-256m1.8	tars1	tars3	vars1	vars2	wars2	yars1	yars2	zgc:153247
GO:0043039	tRNA aminoacylation	aars1	aars2	aarsd1	cars1	cars2	dalrd3	dars1	dars2	eprs1	fars2	farsa	farsb	gars1	gatb	hars	iars1	iars2	kars1	lars1b	lars2	mars1	mars2	nars1	nars2	pars2	qars1	qrsl1	rars1	rars2	sars1	sars2	si:ch211-256m1.8	tars1	tars3	vars1	vars2	wars2	yars1	yars2	zgc:153247
GO:0070847	core mediator complex	crsp7	med14	med17	med18	med31	med4	med6	med8
GO:0042162	telomeric DNA binding	acd	ctc1	hmbox1a	hmbox1b	pot1	rad50	rpa1	smg5	smg6	smg7	stn1	telo2	ten1	terf1	terf2ip	terfa	tert	tinf2	xrcc5	xrcc6	zgc:113263	zgc:91944
GO:0045505	dynein intermediate chain binding	bicd1a	dnah1	dnah10	dnah12	dnah3	dnah5	dnah5l	dnah6	dnah7	dnah9	dnah9l	dnal4a	dnal4b	dynll1	dynll2b	dynlrb1
GO:0043015	gamma-tubulin binding	appl2	b9d2	bloc1s2	cep57	cep57l1	cep70	si:ch1073-365p7.2	tubgcp2	tubgcp3	tubgcp4	tubgcp5
GO:0019867	outer membrane	agpat4	baxa	baxb	bcl2a	bcl2b	bcl2l1	bcl2l10	bcl2l16	bnip3	bnip3la	bnip3lb	bnip4	boka	bokb	cisd2	cptp	dnm1l	fis1	fundc1	gpam	itprip	kmo	mao	1-Mar	march5l	mcl1a	mcl1b	mff	mfn1b	mfn2	mief1	mief2	msto1	mtx3	mul1a	nav3	pgam5	pi4kb	pld6	qtrt1	rhot1a	rhot1b	rhot2	rnf185	rtn4ip1	samm50	samm50l	si:dkey-71l1.1
GO:0031968	organelle outer membrane	agpat4	baxa	baxb	bcl2a	bcl2b	bcl2l1	bcl2l10	bcl2l16	bnip3	bnip3la	bnip3lb	bnip4	boka	bokb	cisd2	cptp	dnm1l	fis1	fundc1	gpam	itprip	kmo	mao	1-Mar	march5l	mcl1a	mcl1b	mff	mfn1b	mfn2	mief1	mief2	msto1	mtx3	mul1a	nav3	pgam5	pi4kb	pld6	qtrt1	rhot1a	rhot1b	rhot2	rnf185	rtn4ip1	samm50	samm50l	si:dkey-71l1.1
GO:0030496	midbody	agbl5	alkbh4	ankrd54	antxr2a	arl3b	aurkb	ccdc124	ccdc69	cep126	cep55l	chmp4ba	ddx11	jtb	katna1	lzts2a	lzts2b	map11	rab11fip3	rab11fip4a	rab11fip4b	rcc2	si:ch1073-266p11.2	sirt2	spast	usp8	zfyve19	zfyve26	zgc:153916	zgc:162255
GO:0016799	hydrolase activity, hydrolyzing N-glycosyl compounds	adprh	adprhl1	dnph1	mbd4	mpg	neil1	neil3	nthl1	ogg1	rps3	smug1	tdg.1	tdg.2	unga	ungb
GO:0005689	U12-type spliceosomal complex	lsm7	phf5a	rnpc3	sf3b1	sf3b2	sf3b4	snrnp25	snrnp35	snrnp48	snrpd1	snrpd3	snrpd3l	snrpg	zcrb1	zmat5
GO:0031112	positive regulation of microtubule polymerization or depolymerization	arl2	clip1a	cyp11a1	npm3	spast	terf1
GO:0071479	cellular response to ionizing radiation	badb	bbc3	pole3	rad9a	rad9b	si:ch73-352p4.5	si:dkey-74k8.3	si:dkey-9i23.15	swi5	xrcc5	xrcc6
GO:0006506	GPI anchor biosynthetic process	dpm1	dpm2	dpm3	mppe1	pgap2	pgap3	piga	pigb	pigc	pigf	pigh	pigk	pigl	pigm	pign	pigo	pigp	pigq	pigv	pigw	pigx	si:ch73-49o8.1	zgc:162634
GO:1905515	non-motile cilium assembly	arl13a	arl13b	bbs1	bbs7	ccdc13	cep126	csnk1da	csnk1db	gorab	ift122	ift57	ift88	tbc1d32	tmem107	tmem107l	tmem17	ttc8	zgc:112294
GO:0051570	regulation of histone H3-K9 methylation	dnmt3bb.2	ehmt2	jarid2b	prdm12b	prdm5
GO:0030286	dynein complex	ccdc65	dctn2	dnah1	dnah10	dnah12	dnah2	dnah3	dnah5	dnah5l	dnah6	dnah7	dnah9	dnah9l	dnai1.1	dnai1.2	dnai2a	dnal1	dnal4a	dnal4b	drc1	dync1h1	dync1i1	dync1i2a	dync1i2b	dync1li1	dync1li2	dync2li1	dynll1	dynll2a	dynll2b	dynlrb1	wdr34	wdr78
GO:0019901	protein kinase binding	angpt1	angpt2a	angpt4	appl1	atg13	bora	camk2n1a	camk2n2	cbl	cblb	cblc	ccna1	ccna2	ccnb1	ccnb2	ccnb3	ccnd1	ccnd2a	ccnd2b	ccnd3	ccndx	ccne1	ccne2	ccnf	ccng1	ccng2	ccni	ccni2	ccnjl	ccny	ccnyl1	cd4-1	cdc37	cdc42	cdc42l	cdc42l2	cep152	cks1b	cks2	cnppd1	cntd2	cpne3	dact1	dact2	dact3a	dicp1.1	dicp1.17	dicp3.3
GO:0070918	primary sncRNA processing	ago2	dicer1	drosha	henmt1	mrpl44	prkra	snip1	spout1	tarbp2
GO:0005451	monovalent cation:proton antiporter activity	cax1	cax2	letm1	slc9a2	slc9a3.1	slc9a3.2	slc9a5	slc9a6a	slc9a6b	slc9a7	slc9a8
GO:0051139	metal ion:proton antiporter activity	cax1	cax2	letm1	slc9a2	slc9a3.1	slc9a3.2	slc9a5	slc9a6a	slc9a6b	slc9a7	slc9a8
GO:0035267	NuA4 histone acetyltransferase complex	actl6a	brd8	dmap1	epc1a	epc1b	epc2	ing3	kat5a	kat5b	meaf6	morf4l1	mrgbp	rsf1a	ruvbl1	ruvbl2	si:ch211-59d17.3	trrap
GO:0043189	H4/H2A histone acetyltransferase complex	actl6a	brd8	dmap1	epc1a	epc1b	epc2	ing3	kat5a	kat5b	meaf6	morf4l1	mrgbp	rsf1a	ruvbl1	ruvbl2	si:ch211-59d17.3	trrap
GO:0002009	morphogenesis of an epithelium	abca12	acvr1l	adap2	adgra3	afap1l2	afp4	aire	akap12b	alcama	aldh1a2	alkbh4	amotl2a	apc	apex1	aplnra	apoa2	apobec2a	appa	appb	arf6b	arhgef7b	atoh8	atp1a1a.1	atp1a2a	atp2a2a	atp6v0d1	atrn	bbs1	bbs10	bbs12	bbs4	bbs5	bbs7	bcl2l10	bcl2l16	blf	bmp4	bmp7a	bmpr1aa	bmpr2a	bmpr2b	bnip3lb	buc	bves	cacna1c	cacnb2a	cacnb4a	cacnb4b
GO:0009798	axis specification	ap2a1	atp6v0d1	axin1	axin2	b4galt5	bmp2b	buc	cactin	ccm2	ccm2l	cdx1a	cdx1b	cdx4	ctnnb1	ctnnb2	dnaaf4	foxd5	foxh1	gdf3	glcea	gsc	hwa	itga5	krit1	lrp6	macf1a	map3k3	mespab	mespba	mespbb	mmp14a	mmp14b	ndr1	net1	pak1	pnpla6	prdm1a	rap1b	rela	rgs18	ripply1	ripply2	rnf2	setdb2	snx10a	sox19b	tle5	yap1
GO:0016273	arginine N-methyltransferase activity	carm1	ndufaf7	prmt1	prmt5	prmt6	prmt7	prmt8b
GO:0051347	positive regulation of transferase activity	acd	adcyap1a	adcyap1b	atg13	bora	ccny	ccnyl1	cdc20	dcun1d1	dcun1d2a	dcun1d2b	dcun1d3	dcun1d4	dcun1d5	dok7	etaa1	fgfr1a	fzr1a	fzr1b	gcn1	her5	hmbox1a	hmbox1b	kita	map2k1	map2k2a	map2k2b	map2k4a	map2k4b	map2k5	map2k6	map2k7	map3k1	map3k14a	map3k19	map3k2	map3k22	map3k3	map3k4	map4k2	map4k3a	map4k3b	map4k4	map4k5	map4k6	mink1	mnat1	nek10
GO:0002562	somatic diversification of immune receptors via germline recombination within a single locus	batf	msh2	msh3	msh6	prkdc	rag1	rag2	rnf168	rnf8	tcf7	xrcc4
GO:1903321	negative regulation of protein modification by small protein conjugation or removal	fbxo5	klhl40b	mad2l2	n4bp1	nxn	si:cabz01029535.1	spopla	spoplb	trip12	ubr5	ubxn1	usp44
GO:0031397	negative regulation of protein ubiquitination	fbxo5	klhl40b	mad2l2	n4bp1	nxn	si:cabz01029535.1	spopla	spoplb	trip12	ubr5	ubxn1	usp44
GO:0008569	minus-end-directed microtubule motor activity	dnah1	dnah10	dnah12	dnah3	dnah5	dnah5l	dnah6	dnah7	dnah9	dnah9l	dync2li1	kifc3
GO:0008353	RNA polymerase II CTD heptapeptide repeat kinase activity	ccnh	cdk1	cdk12	cdk13	cdk19	cdk7	cdk8	cdk9	ercc2	ercc3	gtf2h1	gtf2h3	gtf2h4
GO:0019013	viral nucleocapsid	elavl3	elavl4	hnrnpa0b	hnrnpa1b	hnrnpa3	hnrnpaba	hnrnpc	hnrnph1	hnrnpk	hnrnpl2	hnrnpr	hnrnpub	hnrnpul1	hnrpkl	imp4	raver1	raver2	snrnp40	snrnp70	snrpa	snrpb	snrpd1	snrpd2	snrpd3	snrpd3l	utp11	zgc:55733
GO:0061014	positive regulation of mRNA catabolic process	celf1	cnot1	cnot7	dis3l2	exosc7	exosc8	exosc9	mettl14	mettl16	mettl3	pde12	polr2d	polr2gl	rbm24a	si:dkey-217f16.6	si:dkey-46g23.1	tnrc6a	tnrc6b	tnrc6c1	tnrc6c2	ythdf2
GO:0017004	cytochrome complex assembly	bcs1l	coa3a	coa5	cox17	cox18	cox19	cox20	hccsa.1	hccsb	oxa1l	pet100	sco1	sco2	si:ch211-215a9.5	smim20	ttc19	uqcc1	uqcc2	uqcc3	uqcrb
GO:0001578	microtubule bundle formation	ccdc40	cep41	cfap157	cfap206	dnaaf1	dzip1	gas8	iqcg	map2	nckap5l	prc1a	prc1b	rp1l1a	rp1l1b	rsph9	spast	stk36	tbc1d32	tppp3	ttc26	ttll3	ttll6
GO:0046548	retinal rod cell development	adipor1b	nek2	rpgrb	rpgrip1	sox11a	sox11b	tbx2b
GO:0006999	nuclear pore organization	ahctf1	ndc1	nup107	nup35	nup93	seh1l
GO:0016889	endodeoxyribonuclease activity, producing 3'-phosphomonoesters	dnase2	dnase2b	eme1	mus81	rad51c	slx1b	slx4	spo11	xrcc3
GO:0032786	positive regulation of DNA-templated transcription, elongation	brd4	ccnk	ccnt1	ccnt2a	ccnt2b	cdc73	cdk12	cdk13	cdk9	gtf2f1	gtf2f2a	gtf2f2b	leo1	paf1	supt16h	supt4h1	supt5h	supt6h	thoc5	wdr61
GO:0043484	regulation of RNA splicing	ahnak	akap17a	brdt	celf1	celf2	celf3a	celf3b	celf4	celf5a	celf5b	cirbpa	cirbpb	dazap1	dhx37	eif4a3	esrp1	esrp2	fmr1	fxr1	fxr2	hmga1a	hnrnpua	hnrnpub	ints5	jmjd6	khdrbs1a	khdrbs1b	khdrbs2	magoh	mbnl1	mbnl2	mettl16	rbfox1	rbfox1l	rbfox2	rbfox3a	rbfox3b	rbm10	rbm11	rbm17	rbm19	rbm22	rbm24a	rbm25a	rbm25b	rbm4.1	rbm4.2	rbm4.3
GO:0031053	primary miRNA processing	dgcr8	drosha	mettl3	mrpl44	srrt
GO:0080009	mRNA methylation	cmtr1	cmtr2	mettl14	mettl3	wtap	zc3h13
GO:0032881	regulation of polysaccharide metabolic process	inpp5ka	inpp5kb	kctd10	khk	pask	ppp1r3b
GO:0006497	protein lipidation	atg10	atg12	atg5	dpm1	dpm2	dpm3	golga7	golga7ba	golga7bb	hhat	mboat4	mppe1	nmt1a	nmt1b	nmt2	pgap2	pgap3	piga	pigb	pigc	pigf	pigh	pigk	pigl	pigm	pign	pigo	pigp	pigq	pigv	pigw	pigx	porcn	si:ch73-49o8.1	wdr45	wdr45b	wipi1	wipi2	zdhhc12a	zdhhc12b	zdhhc14	zdhhc15a	zdhhc15b	zdhhc16a	zdhhc16b	zdhhc18a	zdhhc18b	zdhhc2
GO:0051567	histone H3-K9 methylation	dnmt1	prdm5	prdm9	setdb2	suv39h1a
GO:0061647	histone H3-K9 modification	dnmt1	prdm5	prdm9	setdb2	suv39h1a
GO:0000217	DNA secondary structure binding	crip1	men1	msh2	msh6	rad51b	rad51c	rad51d	rbbp8	xrcc3
GO:0009411	response to UV	aurkb	ciao2a	crip1	ddb2	dtl	ercc1	ercc2	ercc3	impact	mapk14a	mapk14b	mettl3	per2	perp	primpol	rad18	tp53	uvssa	xpa
GO:0035304	regulation of protein dephosphorylation	ankle2	arpp19a	arpp19b	bod1	bod1l1	cnep1r1	ensaa	ensab	mastl	ppp1r11	ppp1r12a	ppp1r15a	ppp1r2	ppp1r8a	ppp1r8b	ppp4r4	si:ch211-244o22.2	zdhhc8a
GO:0010842	retina layer formation	abhd12	atoh7	bbs9	bves	cdipt	cdk5	cdk5r1b	cdk5r2a	cerkl	chm	cyfip2	dctn1a	dnmt1	dnmt3bb.2	exoc5	foxn4	gmds	ipo13	irx7	lhx1a	marcksa	marcksb	mcrs1	mmp14a	poc1b	reep6	rp2	rpgrb	rtn4ip1	rx1	sdk1a	sdk1b	sdk2b	sec13	smarca4a	tatdn1	tbcd	top2b	toporsa	tspan12
GO:0034518	RNA cap binding complex	ago2	eif4e1b	eif4e3	eif4ea	ncbp2	rnmt
GO:0008821	crossover junction endodeoxyribonuclease activity	eme1	mus81	rad51c	slx1b	slx4	xrcc3
GO:0005929	cilium	abhd2a	abhd2b	anks6	arl13a	arl13b	arl2bp	arl6	b9d2	bbip1	bbs5	bbs7	bbs9	ccdc103	ccdc135	ccdc151	ccdc39	ccdc40	ccdc65	ccsapb	cdh23	cdk20	cep104	cep19	cep41	ces3	cfap157	cfap161	cfap20	cfap206	cfap36	cfap53	cfap77	cluap1	cplane2	daw1	dnaaf1	dnaaf4	dnah9	dnah9l	drc1	dync2h1	dync2li1	dzip1	dzip1l	fam92a1	flr	gas8	gli2a
GO:0005845	mRNA cap binding complex	ago2	eif4e1b	eif4e3	eif4ea	rnmt
GO:0031113	regulation of microtubule polymerization	arl2	camsap1b	clip1a	cyp11a1	npm3	terf1	traf3ip1
GO:0000793	condensed chromosome	brd4	cdc14b	dmc1	fancd2	ncapg	ncaph2	rad50	rad51	tmpoa
GO:0016574	histone ubiquitination	bmi1a	bmi1b	pcgf1	pcgf5a	pcgf5b	pcgf6	rag1	rnf168	rnf2	rnf20	rnf40	rnf8	ube2nb	uhrf1	waca
GO:0007030	Golgi organization	arhgef28a	arl1	atp8b1	atp8b3	atp8b4	atp8b5a	bet1	blzf1	clasp2	cog2	cog3	cog4	cog7	dnajc28	dym	golga2	golga5	golph3	golph3l	gorasp1a	gorasp1b	gorasp2	gosr2	hace1	lman1	lman2	lman2lb	lurap1	myo18aa	myo18ab	nsfl1c	pi4k2a	pi4k2b	plekhm2	plk3	sec16b	sec22ba	sec22bb	si:dkey-27b3.2	tango2	tmed10	tmed1a	tmed1b	tmed2	tmed3	tmed4	tmed5	tmed6
GO:0035303	regulation of dephosphorylation	ankle2	arpp19a	arpp19b	bod1	bod1l1	cnep1r1	dlg2	ensaa	ensab	mastl	ppp1r11	ppp1r12a	ppp1r15a	ppp1r2	ppp1r26	ppp1r35	ppp1r37	ppp1r8a	ppp1r8b	ppp2r3c	ppp4r4	si:ch211-244o22.2	uri1	zcchc9	zdhhc8a
GO:0010212	response to ionizing radiation	abraxas1	anxa1a	anxa1b	anxa1c	anxa1d	atm	babam1	babam2	badb	bbc3	brat1	cdkn1a	inip	ints3	mdm2	mta1	nabp1a	nabp1b	pole3	rad9a	rad9b	rnf168	rnf8	si:ch73-352p4.5	si:dkey-249d8.1	si:dkey-74k8.3	si:dkey-9i23.15	swi5	ticrr	tp53	xrcc4	xrcc5	xrcc6	xrra1
GO:0030234	enzyme regulator activity	a2ml	abi1a	abi1b	abi2a	acap1	acap2	acap3a	acap3b	adap2	adgrv1	adprh	adrm1	agap1	agap2	agap3	agfg1a	agfg1b	agrn	agt	ahsg1	ahsg2	alox5ap	ambp	ankrd27	anos1a	anos1b	anxa1a	anxa1b	anxa1c	anxa1d	anxa2a	anxa2b	anxa3a	anxa3b	apaf1	apc	aplp2	apoa1a	apoa1b	apoc2	appa	appb	arap3	arfgap1	arfgap2	arfgap3	arhgap10	arhgap12a
GO:0015030	Cajal body	coil	ddx46	fbl	lsg1	prpf31	sart3	smn1	smndc1	toe1	uspl1	zgc:86811
GO:0006168	adenine salvage	aprt	hprt1	hprt1l	prtfdc1b	zgc:174895
GO:0046083	adenine metabolic process	aprt	hprt1	hprt1l	prtfdc1b	zgc:174895
GO:0046084	adenine biosynthetic process	aprt	hprt1	hprt1l	prtfdc1b	zgc:174895
GO:0000460	maturation of 5.8S rRNA	bop1	ftsj3	las1l	mphosph6	pes	urb1	wdr12
GO:0048024	regulation of mRNA splicing, via spliceosome	celf1	celf2	celf3a	celf3b	celf4	celf5a	celf5b	cirbpa	cirbpb	dazap1	dhx37	eif4a3	fmr1	fxr1	fxr2	hnrnpua	hnrnpub	jmjd6	khdrbs1a	khdrbs1b	khdrbs2	magoh	mbnl1	mbnl2	mettl16	rbfox1	rbfox1l	rbfox2	rbfox3a	rbfox3b	rbm10	rbm11	rbm17	rbm19	rbm24a	rbm25a	rbm25b	rbm4.1	rbm4.2	rbm4.3	rbm7	rbm8a	rbmx	rest	rnps1	sart3	sf3b4	si:dkey-205h23.2
GO:0042462	eye photoreceptor cell development	adgrv1	adipor1b	bbs5	bves	cdc42	cep290	cpsf4	crb2b	crx	dhdds	dnmt3bb.2	dzank1	hmx1	ift57	ift88	irx1a	kif17	med24	med27	med29	nek2	neurod1	ninl	odc1	pdzd7a	poc5	rpgrb	rpgrip1	rtn4ip1	sec13	shha	six7	sox11a	sox11b	synj1	tbx2b	thrb	ush1c	ush2a
GO:0009124	nucleoside monophosphate biosynthetic process	ada	adsl	adss1	adss2	adssl	ampd1	ampd2a	ampd2b	ampd3a	ampd3b	aprt	atic	cdadc1	dctd	dhodh	gart	gmps	hprt1	hprt1l	impdh1a	impdh1b	impdh2	pfas	ppat	prps1a	prps1b	prtfdc1a	prtfdc1b	rfk	si:ch211-243j20.2	tyms	uck1	uck2a	uck2b	uckl1a	uckl1b	umps	upp1	upp2
GO:0008180	COP9 signalosome	cops2	cops3	cops4	cops5	cops6	cops7a	cops8	gps1
GO:0050830	defense response to Gram-positive bacterium	cd59	hamp	hsp90b1	lygl1	lygl2	myd88	pglyrp2	pglyrp5	pglyrp6	ppp1r11	rnasel3	si:ch211-113a14.19	si:ch211-261n11.7	si:ch211-261n11.8	si:dkey-108k21.19	si:dkey-23c22.5	si:dkey-23c22.9	zgc:153631	zgc:153759
GO:0048478	replication fork protection	smarcal1	timeless	tipin	zgc:77398	zranb3
GO:0031848	protection from non-homologous end joining at telomere	dclre1a	dclre1b	dclre1c	terf2ip	terfa
GO:0043247	telomere maintenance in response to DNA damage	dclre1a	dclre1b	dclre1c	terf2ip	terfa
GO:0005154	epidermal growth factor receptor binding	btc	fer	hbegfa	hbegfb	tgfa
GO:0070816	phosphorylation of RNA polymerase II C-terminal domain	ccnh	cdk12	cdk13	cdk9	gtf2h1	gtf2h3	gtf2h4	gtf2h5
GO:0000979	RNA polymerase II core promoter sequence-specific DNA binding	gtf2b	prdm10	prdm9	si:ch211-113e8.10	si:ch211-214e3.5	si:dkey-154p10.3	si:dkeyp-84f3.5	tbp	tbpl1	tbpl2	zbtb21	zfp64	znf131	znf142	znf280d	znf451	znf513a	znf827
GO:0009894	regulation of catabolic process	acaa2	angel2	ankib1a	ankib1b	apc2	arih1	arih1l	arih2	asb11	asb5a	asb5b	atraid	bag6l	banp	bmf2	carhsp1	ccdc22	celf1	cisd2	cnot1	cnot7	commd1	cpt1aa	cpt1ab	cptp	csdc2a	csnk1da	csnk1db	dap	dap1b	dazl	dda1	dhx34	dis3l2	dnd1	dnm1l	dram1	dram2b	etfa	exosc7	exosc8	exosc9	fbxo7	fmr1	fxr1	fxr2	fyco1a	gdnfa
GO:0031966	mitochondrial membrane	abcb7	abcb8	afg3l2	agk	agpat4	alas2	apooa	apoob	apool	baxa	baxb	bcl2a	bcl2b	bcl2l1	bcl2l10	bcl2l16	bcs1l	becn1	bnip3	bnip3la	bnip3lb	bnip4	boka	bokb	chchd3a	chchd3b	chchd6a	chchd6b	cisd2	coa3a	coq10b	coq2	coq3	coq4	coq5	coq6	coq7	coq9	cox10	cox14	cox15	cox16	cox20	cox5aa	cox5ab	cox6a1	cox6a2	cpt2
GO:0016407	acetyltransferase activity	aanat1	aanat2	acaa2	acat1	acat2	atat1	atf2	casd1	chata	crata	cratb	crebbpa	crebbpb	dbt	dlat	dpf1	dpf2	dpf2l	dpf3	elp3	ep300a	ep300b	epc1a	epc1b	epc2	esco2	gcat	gnpat	gnpnat1	hat1	hgsnat	ing3	kansl1a	kansl1b	kansl1l	kansl2	kansl3	kat14	kat2a	kat2b	kat5a	kat5b	kat6a	kat6b	kat7a	kat7b	lpcat1	lpcat2
GO:0035198	miRNA binding	ago2	ago3b	ago4	spout1	tarbp2	trim71	zc3h7a
GO:0032205	negative regulation of telomere maintenance	acd	hnrnpua	hnrnpub	ten1	terf1	terfa
GO:0071011	precatalytic spliceosome	cwc22	cwc27	prpf31	prpf38a	prpf38b	sf3b3	sf3b5	smu1a	snrpe
GO:0008287	protein serine/threonine phosphatase complex	cnep1r1	ctdnep1a	ctdnep1b	ppp1r11	ppp1r12a	ppp1r15a	ppp1r3b	ppp2r1ba	ppp2r1bb	ppp2r2aa	ppp2r2ab	ppp2r2ba	ppp2r2bb	ppp2r2ca	ppp2r2cb	ppp2r2d	ppp2r3a	ppp2r3b	ppp2r5a	ppp2r5b	ppp2r5ca	ppp2r5cb	ppp2r5d	ppp2r5ea	ppp2r5eb	ppp3ca	ppp3cb	ppp3cca	ppp3ccb	ppp4r1	ppp4r2a	ppp4r2b	ppp4r4	shoc2	tox4a	tox4b
GO:1903293	phosphatase complex	cnep1r1	ctdnep1a	ctdnep1b	ppp1r11	ppp1r12a	ppp1r15a	ppp1r3b	ppp2r1ba	ppp2r1bb	ppp2r2aa	ppp2r2ab	ppp2r2ba	ppp2r2bb	ppp2r2ca	ppp2r2cb	ppp2r2d	ppp2r3a	ppp2r3b	ppp2r5a	ppp2r5b	ppp2r5ca	ppp2r5cb	ppp2r5d	ppp2r5ea	ppp2r5eb	ppp3ca	ppp3cb	ppp3cca	ppp3ccb	ppp4r1	ppp4r2a	ppp4r2b	ppp4r4	shoc2	tox4a	tox4b
GO:0060338	regulation of type I interferon-mediated signaling pathway	cav1	mettl3	pias4a	samhd1	ythdf2
GO:0008649	rRNA methyltransferase activity	bmt2	bud23	dimt1l	emg1	fbl	fdxacb1	ftsj3	mettl16	mrm2	nop2	rrnad1	tfb1m	tfb2m
GO:0140102	catalytic activity, acting on a rRNA	bmt2	bud23	dimt1l	emg1	fbl	fdxacb1	ftsj3	mettl16	mrm2	nop2	rrnad1	tfb1m	tfb2m
GO:0016447	somatic recombination of immunoglobulin gene segments	batf	msh2	msh3	msh6	prkdc	rnf168	rnf8	xrcc4
GO:0071005	U2-type precatalytic spliceosome	cwc22	cwc27	prpf31	prpf38a	sf3b3	smu1a	snrpe
GO:0000055	ribosomal large subunit export from nucleus	nmd3	nup88	rrs1	sdad1	xpo1a	xpo1b	znf593
GO:1905369	endopeptidase complex	adrm1	gpaa1	nek6	nr5a1b	pigk	pigs	pigt	pigu	psma1	psma2	psma3	psma4	psma5	psma6a	psma6b	psma6l	psma8	psmb1	psmb10	psmb11b	psmb12	psmb2	psmb3	psmb4	psmb5	psmb6	psmb7	psmb8a	psmb9a	psmc1a	psmc1b	psmc2	psmc3	psmc4	psmc5	psmc6	psmd1	psmd10	psmd11a	psmd11b	psmd12	psmd13	psmd2	psmd3	psmd4b	psmd6	psmd7	psme1
GO:1901361	organic cyclic compound catabolic process	acaa1	ada	adal	afmid	ago3b	aldh1l1	aldh1l2	aldh6a1	aldh8a1	allc	aox5	aox6	aspdh	blvra	cadm1b	casc3	cdaa	cnot1	cnot10	cnot6a	cnot6b	cnot6l	cnot7	cnot8	cnp	comta	comtb	crmp1	cyp46a1.1	cyp46a1.2	cyp46a1.3	cyp46a1.4	cyp7a1	dbh	dcp1a	dcp1b	dcp2	dcps	dctpp1	dera	dffa	dffb	dhx34	dicer1	dis3	dis3l	dis3l2	dna2
GO:0009880	embryonic pattern specification	amotl2a	cactin	chuk	ctnnb1	dla	dlc	fgf8a	fn1a	foxd5	foxh1	her1	her4.1	her6	her7	hwa	itga5	kat6a	lhx1a	mafba	meis1b	mespab	mespba	mespbb	mib1	mixl1	mxtx1	myhz1.1	ndr1	pax2a	pou5f3	prdm1a	prrc1	ptprub	rap1b	rbpja	ripply1	ripply2	ripply3	rpgrip1l	smad1	smad2	smad5	smo	tbpl2	tcf7l1b	wnt3a	wnt8b
GO:0044613	nuclear pore central transport channel	nup153	nup35	nup62l	nutf2	nutf2l	nxt2
GO:0031145	anaphase-promoting complex-dependent catabolic process	anapc1	anapc10	anapc4	anapc5	cdc26	ecrg4a	ube2s
GO:0000280	nuclear division	apoa2	brdt	m1ap	mlh1	sass6	tdrd9	usp16
GO:0019789	SUMO transferase activity	nsmce2	pias1b	pias2	pias4a	pias4b	ube2ia	ube2ib	zmiz1a	zmiz2
GO:0043047	single-stranded telomeric DNA binding	pot1	rad50	rpa1	stn1	terf1	terfa
GO:0098847	sequence-specific single stranded DNA binding	pot1	rad50	rpa1	stn1	terf1	terfa
GO:0016274	protein-arginine N-methyltransferase activity	carm1	ndufaf7	prmt5	prmt6	prmt7	prmt8b
GO:0019900	kinase binding	angpt1	angpt2a	angpt4	appl1	atg13	bora	camk2n1a	camk2n2	cbl	cblb	cblc	ccna1	ccna2	ccnb1	ccnb2	ccnb3	ccnd1	ccnd2a	ccnd2b	ccnd3	ccndx	ccne1	ccne2	ccnf	ccng1	ccng2	ccni	ccni2	ccnjl	ccny	ccnyl1	cd4-1	cdc37	cdc42	cdc42l	cdc42l2	cep152	cks1b	cks2	cnppd1	cntd2	cpne3	dact1	dact2	dact3a	dicp1.1	dicp1.17	dicp3.3
GO:0030619	U1 snRNA binding	coil	prpf8	rbmx	snrnp70	snrpa	snrpb2	snrpc
GO:0008301	DNA binding, bending	crip1	hmgb1a	hmgb1b	hmgb2a	hmgb2b	hmgb3a	hmgb3b	lef1	sap30l	terf1
GO:0002097	tRNA wobble base modification	adat2	adat3	alkbh8	ctu1	ctu2	dph3	elp1	elp2	elp3	elp4	elp5	elp6	gtpbp3	kti12	mocs3	mto1	nsun3	trmu	urm1
GO:0015299	solute:proton antiporter activity	cax1	cax2	clcn3	clcn4	clcn5a	clcn5b	letm1	si:dkey-162b23.4	slc9a2	slc9a3.1	slc9a3.2	slc9a5	slc9a6a	slc9a6b	slc9a7	slc9a8	tmco3
GO:0051959	dynein light intermediate chain binding	ccdc88aa	ccdc88b	ccdc88c	dnah1	dnah10	dnah12	dnah3	dnah5	dnah5l	dnah6	dnah7	dnah9	dnah9l	dnal4a	dnal4b	dynll1	dynll2b	hook1	hook2	rilp	rilpl1	rilpl2
GO:0006220	pyrimidine nucleotide metabolic process	cad	cdadc1	cmpk	cmpk2	ctps1a	ctps1b	dctd	dctpp1	dhodh	dtymk	dut	erh	nme2a	nme2b.1	nme2b.2	nme3	nme4	nme5	nme6	nme7	nme8	si:ch211-243j20.2	tyms	uck1	uck2a	uck2b	uckl1a	uckl1b	umps	upp1	upp2
GO:0032543	mitochondrial translation	chchd1	gatb	gfm2	hars	iars2	lars2	mrpl16	mrpl2	mrpl23	mrpl43	mrpl47	mrpl52	mrps18b	mrps24	mrps34	mrps35	mrps7	mterf3	ptcd3	qrsl1	rars2	si:dkeyp-94h10.5
GO:0035601	protein deacylation	brms1	brms1la	brms1lb	cited1	hdac1	hdac3	hdac4	hdac5	hdac6	hdac8	lypla1	lypla2	lyplal1	mier1a	mier1b	mier2	morf4l1	mta1	mta2	mta3	notum1a	notum1b	notum2	ppt1	prdm5	sin3aa	sin3ab	sin3b	sirt1	sirt2	sirt5	sirt7	suds3	tbl1x	tbl1xr1a	tbl1xr1b
GO:0033108	mitochondrial respiratory chain complex assembly	bcs1l	coa3a	coa5	cox17	cox18	cox19	cox20	fbxl22	foxred1	immp2l	ndufa11	ndufaf1	ndufaf3	ndufaf4	ndufaf5	ndufaf6	ndufaf7	ndufs5	ndufs7	ndufs8a	ndufs8b	nubpl	oxa1l	pet100	samm50	samm50l	sco2	sdhaf2	sdhaf3	sdhaf4	si:ch211-215a9.5	si:dkey-21c1.6	smim20	ttc19	uqcc1	uqcc2	uqcc3	uqcrb
GO:0006166	purine ribonucleoside salvage	adka	adkb	hprt1	hprt1l	mtap	prtfdc1a	prtfdc1b
GO:0043174	nucleoside salvage	adka	adkb	hprt1	hprt1l	mtap	prtfdc1a	prtfdc1b
GO:0005680	anaphase-promoting complex	anapc1	anapc10	anapc11	anapc13	anapc15	anapc16	anapc2	anapc4	anapc5	cdc23	cdc26	mad2l2	ube2s
GO:0016233	telomere capping	acd	nbn	pot1	rad50	si:dkey-14d8.1	stn1	tinf2	zgc:113263
GO:0004571	mannosyl-oligosaccharide 1,2-alpha-mannosidase activity	edem1	edem2	edem3	man1a1	man1a2	man1b1a	man1b1b	si:ch211-282j22.3
GO:0015924	mannosyl-oligosaccharide mannosidase activity	edem1	edem2	edem3	man1a1	man1a2	man1b1a	man1b1b	si:ch211-282j22.3
GO:0007005	mitochondrion organization	adgrg6	afg3l2	agk	agtpbp1	alkbh7	apooa	apoob	apool	atad3	atg12	atg13	atg2b	atg3	atg5	atg7	atg9a	atg9b	baxa	bida	bnip3	bnip3la	bnip3lb	bnip4	cep89	chchd10	chchd2	chchd6a	cisd2	cluha	cox18	cox7a1	cox7a2a	cox7a2l	dlst	dnaja3a	dnaja3b	dnajc11a	dnm1a	dnm1b	dnm1l	dnm2a	dnm3a	etfa	fis1	fundc1	fundc2	fxn	gabarapa
GO:0019368	fatty acid elongation, unsaturated fatty acid	elovl1a	elovl1b	elovl2	elovl4a	elovl4b	elovl5	elovl6	elovl6l	elovl7a	elovl7b	elovl8a	elovl8b
GO:0034625	fatty acid elongation, monounsaturated fatty acid	elovl1a	elovl1b	elovl2	elovl4a	elovl4b	elovl5	elovl6	elovl6l	elovl7a	elovl7b	elovl8a	elovl8b
GO:0034626	fatty acid elongation, polyunsaturated fatty acid	elovl1a	elovl1b	elovl2	elovl4a	elovl4b	elovl5	elovl6	elovl6l	elovl7a	elovl7b	elovl8a	elovl8b
GO:0044093	positive regulation of molecular function	abraa	abrab	acd	adap2	adcyap1a	adcyap1b	adprh	apaf1	aph1b	apobec2a	apobec2b	arap3	arid5b	arl1	asap1a	asap1b	asap2a	asap2b	asap3	atg13	baxa	baxb	bbc3	bcl10	bcl2l16	bcr	bida	bik	bmf1	bora	card11	casp10	casp20	casp22	casp23	casp8	casp8ap2	casp8l1	casp9	caspa	caspb	caspbl	ccl19a.1	ccl19a.2	ccl19b	ccl20a.3	ccl25b	ccl34b.1
GO:0051082	unfolded protein binding	calr	calr3a	calr3b	canx	ccdc115	cct2	cct3	cct4	cct5	cct6a	cct7	cct8	cdc37l1	clgn	clpxa	clpxb	cryaba	cryabb	dnaja1	dnaja2a	dnaja2b	dnaja3a	dnaja3b	dnajb11	dnajb13	dnajb1a	dnajb1b	dnajb4	dnajb5	ern1	ern2	grpel1	grpel2	heatr3	hsc70	hsp70.3	hsp70l	hsp90aa1.1	hsp90aa1.2	hsp90ab1	hsp90b1	hspa13	hspa14	hspa1b	hspa5	hspa8	hspa8b	hspa9
GO:1901797	negative regulation of signal transduction by p53 class mediator	bcl6aa	bcor	mdm2	plrg1	prpf19	rnf2	vax1	vax2
GO:0090259	regulation of retinal ganglion cell axon guidance	nrp1a	rbpms2a	rbpms2b	vax1	vax2
GO:0032515	negative regulation of phosphoprotein phosphatase activity	bod1	bod1l1	mastl	ppp1r11	ppp4r4
GO:0008134	transcription factor binding	ankrd1a	ankrd1b	ankrd2	apbb1	apbb2b	ascl1a	ascl1b	brf1a	brf1b	brf2	cdk12	cdk13	cdk9	cenpf	cnot1	commd6	commd7	crtc1a	crtc1b	crtc2	crtc3	daxx	ddit3	dnaaf4	dr1	e2f3	e2f4	e2f5	e2f7	e2f8	ercc3	foxa1	foxa2	foxa3	foxo1a	foxo1b	foxo3a	foxo3b	grip1	gtf2a2	gtf2b	gtf2e1	gtf2e2	hmgb1a	hmgb1b	hmgb2a	hmgb2b	hmgb3a
GO:0000972	transcription-dependent tethering of RNA polymerase II gene DNA at nuclear periphery	nup107	nup155	nup98	pcid2	rae1
GO:0004532	exoribonuclease activity	angel1	angel2	cnot6a	cnot6b	cnot6l	cnot7	cnot8	dis3	dis3l	dis3l2	eri1	eri2	exosc10	isg20l2	nocta	noctb	pan2	pan3	parn	pde12	smfn	toe1	usb1	xrn2
GO:0016896	exoribonuclease activity, producing 5'-phosphomonoesters	angel1	angel2	cnot6a	cnot6b	cnot6l	cnot7	cnot8	dis3	dis3l	dis3l2	eri1	eri2	exosc10	isg20l2	nocta	noctb	pan2	pan3	parn	pde12	smfn	toe1	usb1	xrn2
GO:0002098	tRNA wobble uridine modification	alkbh8	ctu1	ctu2	dph3	elp1	elp2	elp3	elp4	elp5	elp6	gtpbp3	kti12	mocs3	mto1	trmu	urm1
GO:0061665	SUMO ligase activity	pias1b	pias2	pias4a	pias4b	zmiz1a	zmiz2
GO:0060966	regulation of gene silencing by RNA	ajuba	dazl	dnd1	eif1axb	tarbp2	trim71
GO:0000400	four-way junction DNA binding	msh2	msh6	rad51b	rad51c	rad51d	xrcc3
GO:0140223	general transcription initiation factor activity	gtf3c2	gtf3c3	gtf3c5	rrn3	tbp
GO:0021702	cerebellar Purkinje cell differentiation	agtpbp1	atg4da	klf8	lhx1a	wdr73
GO:0000466	maturation of 5.8S rRNA from tricistronic rRNA transcript (SSU-rRNA, 5.8S rRNA, LSU-rRNA)	bop1	ftsj3	pes	urb1	wdr12
GO:0000346	transcription export complex	ddx39aa	ddx39ab	ddx39b	thoc3	zc3h11a
GO:0005085	guanyl-nucleotide exchange factor activity	ankrd27	arhgef10	arhgef10lb	arhgef11	arhgef1a	arhgef1b	arhgef28a	arhgef3	arhgef38	arhgef3l	arhgef4	arhgef7a	arhgef7b	bcar3	bcr	dennd10	dennd5b	dnmbp	dock1	dock10	dock11	dock3	dock4b	dock5	dock6	dock7	dock8	dock9b	ect2	eef1b2	eef1da	eef1db	eif2b1	eif2b2	eif2b5	fgd4a	flcn	itsn1	itsn2a	lamtor1	lamtor2	lamtor3	lamtor4	lamtor5	mcf2a	mcf2l2	mcf2la	mcf2lb
GO:0008080	N-acetyltransferase activity	aanat1	aanat2	atat1	atf2	crebbpa	crebbpb	dpf1	dpf2	dpf2l	dpf3	elp3	ep300a	ep300b	epc1a	epc1b	epc2	gnpnat1	hat1	hgsnat	ing3	kansl1a	kansl1b	kansl1l	kansl2	kansl3	kat14	kat2a	kat2b	kat5a	kat5b	kat6a	kat6b	kat7a	kat7b	mcrs1	meaf6	naa10	naa15a	naa15b	naa20	naa25	naa30	naa35	naa40	naa50	nags	nat10	nat15
GO:0000462	maturation of SSU-rRNA from tricistronic rRNA transcript (SSU-rRNA, 5.8S rRNA, LSU-rRNA)	bms1	dcaf13	dhx37	fam207a	fbxw11b	heatr1	mrps11	ngdn	nol10	pwp2h	rps14	rps16	rps8a	rps8b	rrp36	tbl3	tsr1	tsr2	utp25	utp3	utp6	wdr46
GO:0140104	molecular carrier activity	atox1	ccs	cox17	cox18	cse1l	cygb1	cygb2	fxn	hbaa1	hbae3	hbae5	hbbe2	hikeshi	ipo4	kpna1	kpna2	kpna3	kpna4	kpna5	kpna6	kpna7	kpnb1	kpnb3	mb	ndufab1a	ndufab1b	ngb	nup42	oxa1l	si:ch211-255p10.3	si:ch211-5k11.8	si:dkey-16p21.8	slc25a39	snupn	tnpo1	tnpo2	xgb	xpo1a	xpo1b	xpo4	xpo7
GO:0098732	macromolecule deacylation	brms1	brms1la	brms1lb	cited1	hdac1	hdac10	hdac3	hdac4	hdac5	hdac6	hdac8	lypla1	lypla2	lyplal1	mier1a	mier1b	mier2	morf4l1	mta1	mta2	mta3	notum1a	notum1b	notum2	ppt1	prdm5	sin3aa	sin3ab	sin3b	sirt1	sirt2	sirt5	sirt7	suds3	tbl1x	tbl1xr1a	tbl1xr1b
GO:1902036	regulation of hematopoietic stem cell differentiation	adora2b	bloc1s2	cdca7a	crhb	ddx46	dld	dnmt3bb.1	f11r.1	f2r	fgf10a	fgfr2	fgfr3	fgfr4	irf7	mettl3	nelfb	nelfe	nr3c1	pomca	pomcb	supt5h	tph1a	tph2	wnt16	ythdf2
GO:0003993	acid phosphatase activity	acp1	acp5a	acp5b	minpp1a	minpp1b	si:dkeyp-27c8.2
GO:0000245	spliceosomal complex assembly	crnkl1	gemin2	gemin6	sart3	sf3a2	sf3b1	si:ch211-220i18.4	srpk1a	srpk1b	srpk2	srpk3	usp39
GO:0048538	thymus development	ccl25a	cdca7a	chd7	ext2	extl3	fam49a	foxn1	gata5	hoxa3a	il7r	mcm2	med24	ndrg1b	nrp1a	rag2	sart3	sema3d	tbl3	tbx1	wdr55
GO:0016584	nucleosome positioning	bptf	h1-0	h1-10	h1m	histh1l	si:ch1073-153i20.4	si:ch211-103n10.5	si:ch211-113a14.18	si:ch211-113a14.24	si:ch73-368j24.11	si:ch73-368j24.12	si:dkey-108k21.10	si:dkey-108k21.21	si:dkey-23a13.17	si:dkey-23a13.9	si:dkey-261m9.12	smarca1	smarca5	zgc:110425	zgc:153405
GO:0003727	single-stranded RNA binding	a1cf	cnbpa	cnbpb	dazap1	exosc10	hnrnpua	hnrnpub	ilf3a	ilf3b	jmjd6	khdrbs1a	khdrbs1b	khdrbs2	lactb2	pabpc1a	pabpc1l	pabpc4	polr2d	polr2gl	rbm11	rbm7	strbp	supt4h1	tlr7	u2af2a	u2af2b	zc3h14	zfr	zfr2
GO:1904888	cranial skeletal system development	ahr2	bap1	bptf	cep55l	cfdp1	chd7	cops6	cylda	cyldb	edn1	eif3f	gpatch3	jag1b	josd1	josd2	kng1	masp1	myo1ha	myo1hb	mysm1	myt1a	ndst1a	nek1	nr2f1b	nr2f2	nr2f5	panx3	polr1c	prrx1a	prrx1b	psmd12	psmd7	si:dkey-243i1.1	sox10	specc1lb	tapt1b	tnfaip3	uchl3	uchl5	usp15	usp18	usp20	usp21	usp24	usp25	usp36	usp37	usp39
GO:0033061	DNA recombinase mediator complex	rad51b	rad51c	rad51d	sfr1	swi5	xrcc2	xrcc3
GO:0000492	box C/D snoRNP assembly	nufip1	pih1d1	pih1d2	ruvbl1	ruvbl2	znhit3	znhit6
GO:0000175	3'-5'-exoribonuclease activity	angel1	angel2	cnot6a	cnot6b	cnot6l	cnot7	cnot8	dis3	dis3l	dis3l2	eri1	eri2	exosc10	isg20l2	nocta	noctb	pan2	pan3	parn	pde12	smfn	toe1	usb1
GO:0098798	mitochondrial protein-containing complex	agk	ankzf1	apooa	apoob	apool	atp5l	atp5md	bckdha	bckdhb	chchd3a	chchd3b	chchd6a	chchd6b	cox4i1	cox4i2	cox5aa	cox5ab	cox6a1	cox6a2	cyc1	dap3	dna2	dnajc11a	dnajc15	dnajc19	fbxl22	foxred1	grpel1	grpel2	hadhaa	hadhab	immp1l	immp2l	immt	mcu	micos10	micos13	micu1	mrpl10	mrpl11	mrpl12	mrpl13	mrpl14	mrpl15	mrpl16	mrpl17	mrpl19	mrpl2
GO:0034388	Pwp2p-containing subcomplex of 90S preribosome	fbxw11b	pwp2h	tbl3	utp18	utp6	wdr3	wdr36
GO:0072659	protein localization to plasma membrane	ank1b	arfrp1	atp6ap1b	blzf1	efr3a	efr3ba	efr3bb	fam126a	fcho2	fybb	golph3	golph3l	grip1	grip2a	grip2b	gripap1	nsfa	nsfb	pacs1a	pacs2	pigw	rab10	rab12	rab13	rab15	rab3aa	rab3ab	rab3b	rab3c	rab3da	rab3db	rab40b	rab40c	rab44	rab8a	rab8b	ramp2	rilpl1	rilpl2	rnf121	scrib	si:ch211-126j24.1	si:ch211-188c16.1	si:dkey-102f14.5	si:dkey-27b3.2	sys1	tspan15	tspan33a
GO:0006505	GPI anchor metabolic process	dpm1	dpm2	dpm3	mppe1	notum1a	pgap1	pgap2	pgap3	piga	pigb	pigc	pigf	pigh	pigk	pigl	pigm	pign	pigo	pigp	pigq	pigv	pigw	pigx	si:ch73-49o8.1	zgc:162634
GO:0007064	mitotic sister chromatid cohesion	cdca5	chtf8	dscc1	mau2	naa50	nipbla	nipblb	pds5a	pds5b	rad21a	smc1a	smc1al	smc3
GO:0004652	polynucleotide adenylyltransferase activity	papola	papolg	tent2	tent4a	tent5ba	tent5bb	tent5c	tut1
GO:1902115	regulation of organelle assembly	abcc4	alms1	atp6ap1b	atp6v1f	atxn2	atxn2l	ccsapb	cep76	cnot1	cntrob	crb2b	crb3a	ezrb	grk5l	hnrnpua	hnrnpub	inpp5e	kat2b	kctd17	lamb1a	lrfn4a	lrfn4b	mcm2	mcm7	mdm1	nprl2	nprl3	pan2	pan3	phf23a	phf23b	plk4	senp6a	senp6b	smcr8b	stil	styxl1	tapt1a	tapt1b	tbc1d12a	tbc1d12b	tbc1d14	usp8	vdac3	zgc:56235
GO:0000030	mannosyltransferase activity	alg1	alg11	alg12	alg2	alg3	alg9	dpm1	dpm2	dpm3	dpy19l1l	pigb	pigv	pomt1	pomt2	sdf2	sdf2l1	serhl
GO:0004185	serine-type carboxypeptidase activity	cpda	cpdb	cpm	cpvl	ctsa	scpep1	si:ch211-122f10.4
GO:0010923	negative regulation of phosphatase activity	bod1	bod1l1	dlg2	mastl	ppp1r11	ppp1r26	ppp1r35	ppp1r37	ppp4r4	uri1	zcchc9
GO:0099513	polymeric cytoskeletal fiber	actb1	actb2	aif1l	amotl2a	apc2	arl3b	atat1	aurka	aurkb	bfsp2	birc5a	birc5b	bod1	bod1l1	camsap1a	camsap1b	camsap2a	camsap2b	camsap3	ccsapb	cenpe	cep162	cfap20	cfap206	clasp1a	clasp1b	clasp2	cotl1	csnk1da	csnk1db	cspp1b	cyt1	cyt1l	dbn1	dbnla	dbnlb	dcdc2b	dctn2	desma	desmb	dnal1	dnal4a	dnal4b	dnm2a	dnm2b	dspa	dync2li1	dynll1
GO:0000287	magnesium ion binding	aasdhppt	adprh	adprhl1	adprhl2	adss1	adss2	adssl	atp10a	atp10b	atp10d	atp11a	atp11c	atp8a1	atp8a2	atp8b1	atp8b2	atp8b3	atp8b4	atp8b5a	atp8b5b	atp9b	comta	comtb	dctpp1	eno1a	eno1b	eno2	eno3	eno4	enoph1	ephx2	farsb	fen1	gclc	gss	hacl1	hprt1	hprt1l	idh1	idh2	idh3a	idh3b	idh3g	ilvbl	irak4	itpk1a	itpk1b	lhpp
GO:0032045	guanyl-nucleotide exchange factor complex	lamtor1	lamtor2	lamtor3	lamtor4	lamtor5	rgp1	slc38a9	smcr8a	smcr8b
GO:0005697	telomerase holoenzyme complex	gar1	hnrnpua	hnrnpub	nhp2	nop10	smg5	smg6	smg7	tert
GO:0005774	vacuolar membrane	abcb6a	abcb6b	abcb9	arl8a	arl8ba	arl8bb	atg16l1	atg16l2	atp6v0ca	atp6v0cb	atp6v0d1	atp6v1aa	atp6v1ab	borcs7	borcs8	ccz1	clec16a	cln3	cyb561	cyb561a3a	cybrd1	depdc5	eva1a	gabarapa	gabarapl2	glmp	hgsnat	kxd1	lamp2	lamtor2	lmbrd1	man2b1	map1lc3a	map1lc3b	map1lc3c	map1lc3cl	mcoln1a	mcoln1b	mcoln3a	meak7	mfsd8	mios	napaa	napab	napba	napbb	napga	napgb
GO:0008299	isoprenoid biosynthetic process	coq2	crppa	dhdds	fdps	ggps1	hmgcra	hmgcrb	hmgcs1	idi1	mvda	mvk	nus1	pdss1	pdss2	rbp1.1	rdh10a	rdh10b	rdh5	rpe65b	srd5a3
GO:0019005	SCF ubiquitin ligase complex	amn1	arih1	ccnf	cks1b	cks2	cul1a	cul1b	cul2	cul4a	cul4b	cul5a	cul5b	fbxl14a	fbxl14b	fbxl15	fbxl16	fbxl18	fbxl2	fbxl20	fbxl22	fbxl3a	fbxl3b	fbxl4	fbxl5	fbxl7	fbxl8	fbxo31	fbxo44	fbxo45	fbxo9	fbxw4	fbxw5	lrrc29	nccrp1	rbx1	rnf7	si:ch1073-228b5.2	si:ch1073-228j22.2	si:ch211-214j8.12	si:dkey-147f3.4	si:dkey-147f3.8	si:dkey-192l18.9	si:dkey-23n7.10	skp2	spsb1	spsb3a	spsb3b	spsb4a
GO:0005791	rough endoplasmic reticulum	lin28a	rps21	sppl3	tram1	tram2	zgc:113278
GO:0016884	carbon-nitrogen ligase activity, with glutamine as amido-N-donor	asns	asnsd1	cad	cps1	gatb	gmps	nadsyn1	pfas	qrsl1
GO:1902253	regulation of intrinsic apoptotic signaling pathway by p53 class mediator	bcl6aa	bcor	mdm2	rnf2	topbp1	vax1	vax2
GO:0035305	negative regulation of dephosphorylation	arpp19a	arpp19b	bod1	bod1l1	dlg2	ensaa	ensab	mastl	ppp1r11	ppp1r26	ppp1r35	ppp1r37	ppp1r8a	ppp1r8b	ppp4r4	uri1	zcchc9
GO:2000736	regulation of stem cell differentiation	adora2b	bloc1s2	cdca7a	crhb	ddx46	dld	dnmt3bb.1	f11r.1	f2r	fgf10a	fgfr2	fgfr3	fgfr4	fosl2	irf7	mettl3	nelfb	nelfe	npas4l	nr3c1	nudt21	pomca	pomcb	rbm24a	supt5h	tph1a	tph2	wnt16	ythdf2
GO:0005048	signal sequence binding	ipo4	kdelr2a	kdelr2b	kdelr3	kpna1	kpna2	kpna3	kpna4	kpna5	kpna7	kpnb1	kpnb3	nup153	nup214	nup58	nup98	pex5	pex5la	pom121	sec61a1	sec61a1l	srp14	srp54	srp68	tnpo1	tnpo2	tomm20b
GO:0051782	negative regulation of cell division	aurkb	chmp4bb	e2f7	e2f8	tp53
GO:0010921	regulation of phosphatase activity	bod1	bod1l1	dlg2	mastl	ppp1r11	ppp1r12a	ppp1r15a	ppp1r2	ppp1r26	ppp1r35	ppp1r37	ppp4r4	uri1	zcchc9
GO:0019136	deoxynucleoside kinase activity	dck	dguok	tk1	tk2	zgc:110540
GO:0032204	regulation of telomere maintenance	acd	hmbox1a	hmbox1b	hnrnpua	hnrnpub	pot1	smg5	smg6	smg7	ten1	terf1	terfa	tinf2	tnksa	tnksb	ylpm1	zgc:113263	zgc:91944
GO:0016605	PML body	casp8ap2	chfr	daxx	hipk1a	hipk2	hipk3a	hipk3b	lrch4	n4bp1	patl1	ptena	ptenb	rpa1	rpain	si:ch211-160o17.4	sumo1	sumo3a	sumo3b	tdp2b
GO:0008092	cytoskeletal protein binding	ablim1a	ablim1b	ablim2	ablim3	abrab	abraxas1	abraxas2	actn1	actn2b	actn3a	actn3b	actn4	actr2a	actr2b	actr3	actr3b	add1	add2	add3a	add3b	agbl5	agtpbp1	aif1l	alkbh4	alms1	alpk3a	antxr2a	anxa2a	anxa2b	anxa6	apc	apc2	appl2	arl3b	arpc1a	arpc1b	arpc2	arpc3	arpc4	arpc5a	arpc5b	arpc5la	arpc5lb	avil	b9d2	bccip	bicd1a	bicd2
GO:0000228	nuclear chromosome	dmc1	hnrnpua	hnrnpub	msh4	nipbla	nipblb	rad50	rad51	smarcb1a	smarcb1b	thoc5
GO:0004812	aminoacyl-tRNA ligase activity	aars1	aars2	aarsd1	cars1	cars2	dalrd3	dars1	dars2	eprs1	fars2	farsa	farsb	gars1	hars	iars1	iars2	kars1	lars1b	lars2	lrrc47	mars1	mars2	nars1	nars2	pars2	qars1	rars1	rars2	sars1	sars2	si:ch211-256m1.8	tars1	tars3	vars1	vars2	wars2	yars1	yars2	zgc:153247
GO:0016875	ligase activity, forming carbon-oxygen bonds	aars1	aars2	aarsd1	cars1	cars2	dalrd3	dars1	dars2	eprs1	fars2	farsa	farsb	gars1	hars	iars1	iars2	kars1	lars1b	lars2	lrrc47	mars1	mars2	nars1	nars2	pars2	qars1	rars1	rars2	sars1	sars2	si:ch211-256m1.8	tars1	tars3	vars1	vars2	wars2	yars1	yars2	zgc:153247
GO:0006382	adenosine to inosine editing	adad2	adar	adarb1a	adarb1b	adarb2	adat2	adat3	mettl3
GO:0005765	lysosomal membrane	abcb9	arl8a	arl8ba	arl8bb	atp6v0d1	borcs7	borcs8	ccz1	clec16a	cln3	cyb561	cyb561a3a	cybrd1	depdc5	eva1a	glmp	hgsnat	kxd1	lamp2	lamtor2	lmbrd1	mcoln1a	mcoln1b	mcoln3a	meak7	mfsd8	mios	psen1	psen2	rnf152	seh1l	si:ch211-125a15.1	si:ch211-212k18.7	si:ch211-251f6.6	si:ch211-251f6.7	slc29a3	slc38a9	slc48a1a	slc48a1b	slc66a1	slc7a14a	snx14	sppl2	tecpr1a	tecpr1b	tmem106bb	tmem175	tmem192
GO:0098852	lytic vacuole membrane	abcb9	arl8a	arl8ba	arl8bb	atp6v0d1	borcs7	borcs8	ccz1	clec16a	cln3	cyb561	cyb561a3a	cybrd1	depdc5	eva1a	glmp	hgsnat	kxd1	lamp2	lamtor2	lmbrd1	mcoln1a	mcoln1b	mcoln3a	meak7	mfsd8	mios	psen1	psen2	rnf152	seh1l	si:ch211-125a15.1	si:ch211-212k18.7	si:ch211-251f6.6	si:ch211-251f6.7	slc29a3	slc38a9	slc48a1a	slc48a1b	slc66a1	slc7a14a	snx14	sppl2	tecpr1a	tecpr1b	tmem106bb	tmem175	tmem192
GO:0005741	mitochondrial outer membrane	agpat4	baxa	baxb	bcl2a	bcl2b	bcl2l1	bcl2l10	bcl2l16	bnip3	bnip3la	bnip3lb	bnip4	boka	bokb	cisd2	dnm1l	fis1	fundc1	gpam	kmo	mao	1-Mar	march5l	mcl1a	mcl1b	mff	mfn1b	mfn2	mief1	mief2	msto1	mtx3	mul1a	pgam5	pi4kb	pld6	qtrt1	rhot1a	rhot1b	rhot2	rnf185	rtn4ip1	samm50	samm50l	si:dkey-71l1.1	slc25a46	smpd5	snn
GO:0030865	cortical cytoskeleton organization	amotl2a	anln	dlg1	dlg1l	epb41a	epb41b	epb41l3a	fmnl1a	fmnl2a	fmnl2b	fmnl3	kif23	llgl1	llgl2	nanog	ppp2r3c	rab13	rock1	rock2a	rock2b	rtkn2b	si:dkey-178k16.1	si:dkey-197j19.6	si:dkey-30c15.10	si:dkey-40c11.1	strip1	wasa	wasb	wasla	waslb	wipf1a	wipf1b	wipf2b	wipf3	zgc:172352
GO:0000502	proteasome complex	adrm1	nek6	nr5a1b	psma1	psma2	psma3	psma4	psma5	psma6a	psma6b	psma6l	psma8	psmb1	psmb10	psmb11b	psmb12	psmb2	psmb3	psmb4	psmb5	psmb6	psmb7	psmb8a	psmb9a	psmc1a	psmc1b	psmc2	psmc3	psmc4	psmc5	psmc6	psmd1	psmd10	psmd11a	psmd11b	psmd12	psmd13	psmd2	psmd3	psmd4b	psmd6	psmd7	psme1	psme2	psme3	psme4a	psme4b	psmg3
GO:0018024	histone-lysine N-methyltransferase activity	ash1l	ash2l	dot1l	eed	ehmt1a	ehmt1b	ehmt2	ezh1	ezh2	kmt2a	kmt2ba	kmt2bb	kmt2ca	kmt2cb	kmt2d	men1	nsd1a	nsd1b	prdm9	setd1a	setd1ba	setd1bb	setd2	setd3	setd7	setdb1a	setdb1b	setdb2	setmar	smyd1b	smyd2a	smyd2b	suv39h1a	suv39h1b	wdr82
GO:0080135	regulation of cellular response to stress	abraxas1	acsl4a	actr2a	actr2b	aida	ankrd6a	ankrd6b	armt1	axin1	babam1	babam2	bco2l	cerkl	cgas	ciao2a	clcf1	cntfr	col12a1a	col12a1b	dek	dgat2	dnajb6b	dusp10	dusp22a	dusp22b	edar	epha4a	epha4b	ercc8	etaa1	eya1	eya2	eya3	eya4	fam168a	fancb	fbxo7	fign	fignl1	fmr1	fxr1	fxr2	helb	herpud1	hyou1	igf1ra	igf1rb	il6st
GO:0090169	regulation of spindle assembly	ccsapb	hnrnpua	hnrnpub	senp6a	senp6b
GO:0000439	transcription factor TFIIH core complex	ercc3	gtf2h1	gtf2h2	gtf2h3	gtf2h4	gtf2h5
GO:0000394	RNA splicing, via endonucleolytic cleavage and ligation	clp1	dhx8	rtcb	trpt1	tsen15	tsen2	tsen34	zbtb8os
GO:0034471	ncRNA 5'-end processing	abt1	pop1	pop5	prorp	rpp21	rpp25b	rpph1
GO:1902275	regulation of chromatin organization	atf7ip	hnrnpua	hnrnpub	naa40	phf2	phf8	setdb1a	setdb1b	spty2d1	tlk1a	tlk1b	tlk2
GO:0030656	regulation of vitamin metabolic process	apc	clybl	hmx4	kdm1a	lef1	rcor1	tle3a
GO:0005686	U2 snRNP	htatsf1	phf5a	rbmx2	sf3a1	sf3a2	sf3b1	sf3b2	sf3b5	snrpa1	snrpb	snrpd1	snrpd2	snrpd3	snrpd3l	snrpe	snrpg
GO:0009123	nucleoside monophosphate metabolic process	ada	adsl	adss1	adss2	adssl	ak1	ak2	ak3	ak4	ampd1	ampd2a	ampd2b	ampd3a	ampd3b	aprt	atic	cdadc1	dctd	dhodh	dnph1	gart	gmps	hprt1	hprt1l	impdh1a	impdh1b	impdh2	nt5e	pfas	ppat	prps1a	prps1b	prtfdc1a	prtfdc1b	rfk	si:ch211-243j20.2	tyms	uck1	uck2a	uck2b	uckl1a	uckl1b	umps	upp1	upp2
GO:0016790	thiolester hydrolase activity	abhd17c	acot11a	acot11b	acot13	acot14	acot15	acot16	acot17	acot18	acot19	acot20	acot21	acot22	acot7	acot8	acot9.1	acot9.2	esd	hagh	hibch	lypla1	lypla2	lyplal1	nudt7	pnkd	ppt1	ppt2	ufsp2	zgc:55413	zgc:55621	zgc:66024	zgc:77118
GO:0016773	phosphotransferase activity, alcohol group as acceptor	aak1a	aak1b	aatka	aatkb	abl1	abl2	acvr1ba	acvr1bb	acvr1l	acvr2aa	acvr2ab	acvrl1	adck2	adgrg1	adka	adkb	adpgk	adpgk2	agk	akap13	akt1	akt2	akt2l	akt3a	akt3b	alk	alpk2	alpk3a	alpk3b	ankk1	araf	arf2b	atm	atr	aurka	aurkb	b2m	baz1b	bckdk	bcr	blk	bmp2k	bmpr1aa	bmpr1ab	bmpr1ba	bmpr1bb	bmpr2a	bmpr2b
GO:0006508	proteolysis	abraxas1	abraxas2	ace	ace2	acy1	adam10a	adam10b	adam11	adam15	adam17a	adam17b	adam19a	adam19b	adam22	adam23a	adam28	adam8a	adam8b	adam9	adamts1	adamts10	adamts12	adamts13	adamts15a	adamts17	adamts18	adamts2	adamts3	adamts6	adamts8a	adamts9	adgb	adgrv1	adrm1	aebp1	afg3l2	agbl2	agbl5	agtpbp1	amn1	anapc1	anapc10	anapc11	anapc2	anapc4	anapc5	ank2b	ankib1a
GO:0006207	'de novo' pyrimidine nucleobase biosynthetic process	cad	cmpk	cps1	dhodh	umps
GO:0009156	ribonucleoside monophosphate biosynthetic process	ada	adsl	adss1	adss2	adssl	ampd1	ampd2a	ampd2b	ampd3a	ampd3b	aprt	atic	dhodh	gart	gmps	hprt1	hprt1l	impdh1a	impdh1b	impdh2	pfas	ppat	prps1a	prps1b	prtfdc1a	prtfdc1b	rfk	si:ch211-243j20.2	uck1	uck2a	uck2b	uckl1a	uckl1b	umps	upp1	upp2
GO:0006418	tRNA aminoacylation for protein translation	aars1	aars2	cars1	cars2	dalrd3	dars1	dars2	eprs1	fars2	farsa	farsb	gars1	hars	iars1	iars2	kars1	lars1b	lars2	mars1	mars2	nars1	nars2	pars2	qars1	rars1	rars2	sars1	sars2	si:ch211-256m1.8	tars1	tars3	vars1	vars2	wars2	yars1	yars2	zgc:153247
GO:0031507	heterochromatin assembly	bend3	fam172a	mbd1b	mbd2	mbd3a	mbd3b	nrde2	rrp8	si:ch73-41e3.7	znfx1
GO:0004000	adenosine deaminase activity	ada	adad1	adad2	adal	adar	adarb1a	adarb1b	adarb2	adat1	adat2	adat3
GO:0009895	negative regulation of catabolic process	angel2	atraid	bag6l	banp	bmf2	cptp	dap	dap1b	dazl	dhx34	dnd1	gdnfa	gli2a	hnrnpua	hnrnpub	hs1bp3	hsp90ab1	mad2l2	mtor	n4bp1	nbas	phf23a	phf23b	qkia	rbm24a	sirt2	slirp	smcr8b	styx	syncrip	syncripl	tent2	tent5c	timp2a	timp2b	timp4.3	ubxn1	vip	vipb	vps11
GO:0018209	peptidyl-serine modification	akt2	akt2l	aurkb	bsk146	camk4	cdc7	chuk	csnk1a1	csnk1da	csnk1db	csnk1e	csnk1g1	csnk1g2a	csnk1g2b	csnk2a1	csnk2a2a	csnk2a2b	dyrk1aa	dyrk1ab	dyrk1b	dyrk2	dyrk3	dyrk4	gsk3aa	gsk3ab	gsk3ba	gsk3bb	hipk1a	hipk2	hipk3a	hipk3b	hpf1	ikbkb	ikbke	lats1	lats2	mapkapk2a	mapkapk2b	mapkapk3	mapkapk5	mast1a	mast1b	mast2	mast3b	mastl	mboat4	mknk1	mknk2a
GO:0060042	retina morphogenesis in camera-type eye	alcama	arl6ip1	bcl6aa	bcor	cdh4	cdh6	chm	chsy1	crb2b	dctn1a	dnmt1	dnmt3bb.2	hdac1	hmx1	ift80	irx1a	irx2a	kif3b	mpp5a	prkci	prkcz	ptch1	rnf2	socs1a	socs3a	stat3	suv39h1a	tbx5a	tbx5b	vax1	vax2
GO:2000279	negative regulation of DNA biosynthetic process	acd	hnrnpua	hnrnpub	pot1	ten1
GO:0035102	PRC1 complex	bmi1a	bmi1b	pcgf1	pcgf5a	pcgf5b	pcgf6	phc2a	rnf2
GO:0008541	proteasome regulatory particle, lid subcomplex	adrm1	psmd11a	psmd11b	psmd12	psmd13	psmd14	psmd3	psmd8
GO:0019104	DNA N-glycosylase activity	mbd4	mpg	neil1	neil3	nthl1	ogg1	rps3	smug1	tdg.1	tdg.2	unga	ungb
GO:0070840	dynein complex binding	bicd1a	bicd2	cenpf	dctn1b	dnaaf1	pafah1b1a	pafah1b1b	ppp1r42	zgc:162200
GO:0006354	DNA-templated transcription, elongation	cd3eap	cdc73	cdk12	cdk13	cdk9	ell	ell2	elof1	eny2	leo1	paf1	pbrm1l	pcid2	polr1e	supt16h	supt5h	supt6h	tefm
GO:0007398	ectoderm development	amer2	cdh1	cdh2	ctnnb1	dkk1b	pou5f3	tdgf1	wnt8a
GO:0006491	N-glycan processing	gnptab	man1a1	man1a2	man1b1a	man1b1b	man2a1	man2a2	prkcsh
GO:0099078	BORC complex	bloc1s2	borcs5	borcs7	borcs8	kxd1	snapin
GO:0005758	mitochondrial intermembrane space	agk	ak2	arl2bp	cep89	chchd4a	chchd4b	ciapin1	cmc4	coa7	cox17	cox19	cpox	micu1	nln	opa1	prelid1a	prelid1b	prelid3a	prelid3b	sdhaf3	si:ch211-215a9.5	si:ch211-255p10.3	si:dkey-16p21.8	smpd5	star	thop1	timm13	timm8a	timm8b	uqcc2
GO:0031970	organelle envelope lumen	agk	ak2	arl2bp	cep89	chchd4a	chchd4b	ciapin1	cmc4	coa7	cox17	cox19	cpox	micu1	nln	opa1	prelid1a	prelid1b	prelid3a	prelid3b	sdhaf3	si:ch211-215a9.5	si:ch211-255p10.3	si:dkey-16p21.8	smpd5	star	thop1	timm13	timm8a	timm8b	uqcc2
GO:0035108	limb morphogenesis	etv4	etv5a	etv5b	sp8b	sp9	tbx4	tbx5a	tbx5b
GO:0008047	enzyme activator activity	abi1a	abi1b	abi2a	acap1	acap2	acap3a	acap3b	adap2	adprh	adrm1	agap1	agap2	agap3	agfg1a	agfg1b	alox5ap	apaf1	apoa1a	apoa1b	apoc2	arap3	arfgap1	arfgap2	arfgap3	arhgap10	arhgap12a	arhgap12b	arhgap15	arhgap17a	arhgap17b	arhgap19	arhgap20	arhgap20b	arhgap21b	arhgap23a	arhgap23b	arhgap24	arhgap25	arhgap27	arhgap27l	arhgap29a	arhgap29b	arhgap31	arhgap32a	arhgap32b	arhgap33	arhgap39	arhgap42a
GO:0019747	regulation of isoprenoid metabolic process	apc	hmx4	kdm1a	lef1	rcor1	tle3a
GO:1900052	regulation of retinoic acid biosynthetic process	apc	hmx4	kdm1a	lef1	rcor1	tle3a
GO:0071014	post-mRNA release spliceosomal complex	ccdc12	crnkl1	cwf19l1	cwf19l2	hnrnpm	isy1	myef2	snrnp200	syf2	tfip11	xab2
GO:2000766	negative regulation of cytoplasmic translation	cpeb1a	cpeb1b	cpeb3	cpeb4a	rbm24a
GO:0017182	peptidyl-diphthamide metabolic process	dph1	dph2	dph3	dph5	dph6
GO:0017183	peptidyl-diphthamide biosynthetic process from peptidyl-histidine	dph1	dph2	dph3	dph5	dph6
GO:1900247	regulation of cytoplasmic translational elongation	dph1	dph2	dph3	dph5	dph6
GO:0001960	negative regulation of cytokine-mediated signaling pathway	il1b	mettl3	otop1	pias4a	samhd1	socs1a	ythdf2
GO:0060761	negative regulation of response to cytokine stimulus	il1b	mettl3	otop1	pias4a	samhd1	socs1a	ythdf2
GO:0016879	ligase activity, forming carbon-nitrogen bonds	adss1	adss2	adssl	asns	asnsd1	ass1	cad	cep41	cps1	ctps1a	ctps1b	dph6	flr	fpgs	gart	gatb	gclc	ghdc	glula	glulb	glulc	gmps	gss	hao2	hlcs	lgsn	mthfd1a	mthfd1b	mthfd1l	mthfs	nadsyn1	naprt	pfas	qrsl1	rimkla	ttll3	ttll6
GO:0031365	N-terminal protein amino acid modification	naa10	naa15a	naa15b	naa20	naa25	naa30	naa35	naa40	naa50	nat15	nmt1a	nmt1b	nmt2	ntmt1	pdf
GO:0016747	acyltransferase activity, transferring groups other than amino-acyl groups	aanat1	aanat2	acaa1	acaa2	acat1	acat2	acsm3	agpat2	agpat3	agpat4	agpat9l	alas1	alas2	atat1	atf2	casd1	ccdc57	cers1	cers2a	cers2b	cers3b	cers4a	cers5	cers6	chata	cpt1aa	cpt1ab	cpt1b	cpt1cb	cpt2	crata	cratb	crebbpa	crebbpb	crot	dbt	dgat1a	dgat1b	dgat2	dlat	dlst	dpf1	dpf2	dpf2l	dpf3	elovl1a	elovl1b	elovl2
GO:0030917	midbrain-hindbrain boundary development	apc	atp1a1a.1	brd2a	cnpy1	creb1a	cyp26a1	en2a	en2b	fgf8a	grhl2b	grhl3	her11	her5	lmx1ba	lmx1bb	nin	nr6a1a	nr6a1b	pax2a	pou5f3	prmt8b	rarab	rnf152	shha	wls	wnt1	wnt10b	wnt3a
GO:0015485	cholesterol binding	anxa6	apoa1a	apoa1b	cetp	crp2	crp7	erlin1	erlin2	npc2	osbpl10b	osbpl1a	osbpl2a	osbpl2b	osbpl3a	osbpl3b	osbpl5	osbpl6	osbpl7	prom1a	prom1b	prom2	si:ch211-106a19.1	soat1	soat2	star	stard3	zgc:193725
GO:0043954	cellular component maintenance	cdh1	cdipt	fyna	inavaa	inavab	lnpa	pick1	plekha7a	prkci	prnpb	rassf8b	yes1
GO:0016444	somatic cell DNA recombination	aicda	batf	msh2	msh3	msh6	prkdc	rag1	rag2	rnf168	rnf8	tcf7	xrcc4
GO:0031056	regulation of histone modification	ctr9	dnmt3bb.2	ehmt2	hoxb1b	jarid2b	jdp2a	jdp2b	meis3	mtf2	noc2l	pbx4	phf1	phf19	pknox1.1	prdm12b	prdm5	prdm9	prmt6	rerea	sart3	supt6h	tada2a	tada2b	trip12	ube2nb	ubr5	zgc:162255	znf703	znhit1
GO:0001894	tissue homeostasis	acp5a	acp5b	bcl2l1	bloc1s1	cdipt	chm	ctnna1	dot1l	ezh2	fras1	gdf6a	mcl1a	mcoln1a	mcoln1b	mfsd2aa	mllt10	notch3	nrf1	piezo1	poc1b	prrc1	ptbp1a	si:ch73-105b23.6	si:dkeyp-117h8.2	tcf7l2	tert	tnfa	tp53	uhrf1	vwa2
GO:0032350	regulation of hormone metabolic process	apc	hmx4	kdm1a	lef1	rcor1	stub1	tle3a
GO:0005685	U1 snRNP	luc7l	luc7l3	prpf39	prpf40a	rbmx	si:ch211-114c17.1	snrnp70	snrpa	snrpb	snrpb2	snrpc	snrpd1	snrpd2	snrpd3	snrpd3l	snrpe	snrpg	zgc:158803
GO:0140296	general transcription initiation factor binding	brf1a	brf1b	dr1	gtf2a2	gtf2b	gtf2e1	gtf2e2	hnrnpua	hnrnpub	psmc1a	psmc1b	psmc2	psmc5	taf1	taf12	zgc:162472
GO:0071986	Ragulator complex	lamtor1	lamtor2	lamtor3	lamtor4	lamtor5	slc38a9
GO:0070008	serine-type exopeptidase activity	cpda	cpdb	cpm	cpvl	ctsa	hpn	prep	prepl	scpep1	si:ch211-122f10.4	tpp1	tpp2	zgc:123297
GO:0045898	regulation of RNA polymerase II transcription preinitiation complex assembly	dr1	psmc2	psmc3	psmc4	psmc5	psmc6
GO:0016514	SWI/SNF complex	actl6a	arid1aa	arid1ab	arid1b	dpf3	mpnd	mysm1	smarca2	smarca4a	smarcb1a	smarcb1b	smarcc1a	smarcc1b	smarcc2	smarcd1	smarcd2	smarcd3a	smarcd3b	smarce1
GO:0008535	respiratory chain complex IV assembly	coa3a	coa5	cox17	cox18	cox19	cox20	oxa1l	pet100	sco1	sco2	si:ch211-215a9.5	smim20
GO:0097190	apoptotic signaling pathway	anxa6	apaf1	atm	atr	bag6l	baxa	baxb	bbc3	bcl2a	bcl2b	bcl2l1	bcl2l10	bcl2l16	boka	bokb	casp2	casp8ap2	chek1	coa8	crip1	dap	dap1b	ddit3	dedd	dedd1	diabloa	diablob	dido1	ern1	ern2	fadd	faslg	gsk3aa	gsk3ab	gsk3ba	gsk3bb	hdr	hic1	hipk1a	hipk2	mcl1a	mcl1b	msh2	msh6	phlda3	prkdc	rnf41	rps19
GO:0080008	Cul4-RING E3 ubiquitin ligase complex	arih1	crbn	cul4a	cul4b	dcaf11	dcaf12	dcaf13	dcaf15	dcaf17	dda1	ddb2	dtl	ercc8	fbxw5	plrg1	rbx1	rnf7	si:ch211-51h9.7	trpc4apa	trpc4apb	wdr32
GO:0006368	transcription elongation from RNA polymerase II promoter	cdc73	cdk12	cdk13	cdk9	ell	ell2	elof1	eny2	leo1	paf1	pbrm1l	pcid2	supt16h	supt5h	supt6h
GO:0003690	double-stranded DNA binding	aff2	aff3	aff4	aire	alx1	alx4a	alx4b	aptx	arid3a	arid3b	arntl1a	arxa	ascl1a	ascl1b	atf3	atf4a	atf4b	atf5a	atf5b	atf6	atf6b	bach1b	barhl1a	barhl1b	barhl2	barx1	barx2	batf	batf3	bcl6ab	bhlhe40	bhlhe41	bptf	brf1a	brf1b	brf2	cdc45	cdc6	cdx1b	cdx4	cgas	ciarta	creb3l1	creb3l2	creb3l3a	creb3l3b	creb3l3l	cux1a
GO:0048565	digestive tract development	ahctf1	ap1m1	ap1m2	apc	ascl1a	bmp4	cdx1b	celf1	dnmt1	epas1b	ezh2	fgfr2	fgfrl1a	fscn1a	gata6	hdac1	hhex	hnf1ba	klf5a	klf6a	mb	mgaa	mpc1	mtch2	mtor	myh11a	nipbla	nipblb	nol9	nr5a2	nup54	nup62l	pctp	polr3b	ppm1k	rnpc3	rps6ka3a	ruvbl2	sdc2	stk11	tbx16	tdgf1	wwtr1	yap1
GO:0043666	regulation of phosphoprotein phosphatase activity	bod1	bod1l1	mastl	ppp1r11	ppp1r12a	ppp1r15a	ppp1r2	ppp4r4
GO:0010677	negative regulation of cellular carbohydrate metabolic process	fam3a	fam3c	gckr	inpp5ka	inpp5kb	maea	pask	zgc:101783
GO:0045912	negative regulation of carbohydrate metabolic process	fam3a	fam3c	gckr	inpp5ka	inpp5kb	maea	pask	zgc:101783
GO:0043175	RNA polymerase core enzyme binding	ccar2	cdc73	ctr9	elof1	elp4	gtf2b	gtf2e1	hnrnpua	hnrnpub	leo1	maf1	paf1	pcf11	pcif1	rpap2	rprd1b	rprd2a	rprd2b	rrn3	rtf1	smyd2a	smyd2b	spty2d1	supt4h1	uvssa	waca	zgc:112356	znf326
GO:0070063	RNA polymerase binding	ccar2	cdc73	ctr9	elof1	elp4	gtf2b	gtf2e1	hnrnpua	hnrnpub	leo1	maf1	paf1	pcf11	pcif1	rpap2	rprd1b	rprd2a	rprd2b	rrn3	rtf1	smyd2a	smyd2b	spty2d1	supt4h1	uvssa	waca	zgc:112356	znf326
GO:0035308	negative regulation of protein dephosphorylation	arpp19a	arpp19b	bod1	bod1l1	ensaa	ensab	mastl	ppp1r11	ppp1r8a	ppp1r8b	ppp4r4
GO:0021551	central nervous system morphogenesis	cops6	cylda	josd2	psmd7	usp19	usp20	usp21	usp24	usp28	usp37	usp44	zranb1b
GO:0003924	GTPase activity	aagab	agap1	agap2	agap3	arhgap5	arl1	arl3b	atl1	atl2	atl3	bms1	cdc42	cdc42l	cdc42l2	cplane2	cracr2ab	diras1a	diras1b	dnajc27	dnm1a	dnm1b	dnm1l	dnm2a	dnm2b	dnm3a	eef1a1a	eef1a1b	eef1a1l1	eef1a1l2	eef1a2	eef2a.1	eef2a.2	eef2b	eef2l2	eefsec	eftud2	eif2s3	eif5b	gbp1	gbp2	gem	gfm1	gfm2	gna11a	gna11b	gna12a	gna13a	gna13b
GO:0032785	negative regulation of DNA-templated transcription, elongation	nelfa	nelfb	nelfcd	nelfe	rnf168	rnf8	supt5h
GO:0034244	negative regulation of transcription elongation from RNA polymerase II promoter	nelfa	nelfb	nelfcd	nelfe	rnf168	rnf8	supt5h
GO:0018216	peptidyl-arginine methylation	prdm14	prmt1	prmt5	prmt6	prmt7
GO:0000323	lytic vacuole	ada	aga	ap5m1	ap5s1	arl8ba	asah1a	asah1b	borcs5	borcs7	borcs8	ccdc115	ccz1	chid1	cln3	cln5	ctsba	ctsbb	ctsc	ctsd	ctsf	ctsh	ctsk	ctsl.1	ctsla	ctsll	ctso	ctss1	ctss2.1	ctss2.2	ctsz	cyb561a3a	dram1	dram2b	eva1a	fgf8a	fuca1.1	fuca1.2	fuca2	fyco1a	galca	galcb	glmp	gnsa	gnsb	gusb	ifi30	kxd1	lamp2
GO:0005764	lysosome	ada	aga	ap5m1	ap5s1	arl8ba	asah1a	asah1b	borcs5	borcs7	borcs8	ccdc115	ccz1	chid1	cln3	cln5	ctsba	ctsbb	ctsc	ctsd	ctsf	ctsh	ctsk	ctsl.1	ctsla	ctsll	ctso	ctss1	ctss2.1	ctss2.2	ctsz	cyb561a3a	dram1	dram2b	eva1a	fgf8a	fuca1.1	fuca1.2	fuca2	fyco1a	galca	galcb	glmp	gnsa	gnsb	gusb	ifi30	kxd1	lamp2
GO:0043280	positive regulation of cysteine-type endopeptidase activity involved in apoptotic process	apaf1	baxa	baxb	bbc3	bcl2l16	bida	bik	bmf1	casp10	casp20	casp22	casp23	casp8	casp8ap2	casp8l1	casp9	caspa	caspb	caspbl	cflara	coa8	diabloa	diablob	e2f1	esco2	hdr	hip1	hip1rb	mul1a	pmaip1	ppm1f	pycard	rad21a	rb1	si:ch211-195h23.3	tp53
GO:2001056	positive regulation of cysteine-type endopeptidase activity	apaf1	baxa	baxb	bbc3	bcl2l16	bida	bik	bmf1	casp10	casp20	casp22	casp23	casp8	casp8ap2	casp8l1	casp9	caspa	caspb	caspbl	cflara	coa8	diabloa	diablob	e2f1	esco2	hdr	hip1	hip1rb	mul1a	pmaip1	ppm1f	pycard	rad21a	rb1	si:ch211-195h23.3	tp53
GO:0010485	H4 histone acetyltransferase activity	hat1	kansl1a	kansl1b	kansl1l	kansl2	kansl3	kat5a	kat5b	mcrs1	naa40	naa50	nat15	rsf1a
GO:0006188	IMP biosynthetic process	adsl	ampd1	ampd2a	ampd2b	ampd3a	ampd3b	atic	gart	hprt1	hprt1l	pfas	ppat	prtfdc1a	prtfdc1b
GO:0006356	regulation of transcription by RNA polymerase I	ddx11	dhx33	heatr1	nol11	phf8	rasl11a	utp15
GO:1902254	negative regulation of intrinsic apoptotic signaling pathway by p53 class mediator	bcl6aa	bcor	mdm2	rnf2	vax1	vax2
GO:0099081	supramolecular polymer	actb1	actb2	aif1l	amotl2a	apc2	arl3b	atat1	aurka	aurkb	bfsp2	birc5a	birc5b	bod1	bod1l1	camsap1a	camsap1b	camsap2a	camsap2b	camsap3	ccsapb	cenpe	cep162	cfap20	cfap206	clasp1a	clasp1b	clasp2	cotl1	csnk1da	csnk1db	cspp1b	cyt1	cyt1l	dbn1	dbnla	dbnlb	dcdc2b	dctn2	desma	desmb	dnal1	dnal4a	dnal4b	dnm2a	dnm2b	dspa	dync2li1	dynll1
GO:0099512	supramolecular fiber	actb1	actb2	aif1l	amotl2a	apc2	arl3b	atat1	aurka	aurkb	bfsp2	birc5a	birc5b	bod1	bod1l1	camsap1a	camsap1b	camsap2a	camsap2b	camsap3	ccsapb	cenpe	cep162	cfap20	cfap206	clasp1a	clasp1b	clasp2	cotl1	csnk1da	csnk1db	cspp1b	cyt1	cyt1l	dbn1	dbnla	dbnlb	dcdc2b	dctn2	desma	desmb	dnal1	dnal4a	dnal4b	dnm2a	dnm2b	dspa	dync2li1	dynll1
GO:0036294	cellular response to decreased oxygen levels	cpeb1b	cpeb4a	hyou1	irs1	tp53
GO:0030422	production of siRNA involved in RNA interference	dicer1	drosha	henmt1	mrpl44	prkra	tarbp2
GO:0061650	ubiquitin-like protein conjugating enzyme activity	aktip	birc6	flj11011l	ube2a	ube2al	ube2b	ube2d1b	ube2d2	ube2d2l	ube2d3	ube2d4	ube2e2	ube2e3	ube2f	ube2g1a	ube2g1b	ube2g2	ube2h	ube2ia	ube2ib	ube2j1	ube2j2	ube2ka	ube2kb	ube2l3a	ube2l3b	ube2na	ube2nb	ube2q1	ube2q2	ube2ql1	ube2s	ube2t	ube2v1	ube2v2	ube2w	ube2z	ube3b	ube3c	ufc1
GO:0032968	positive regulation of transcription elongation from RNA polymerase II promoter	brd4	cdc73	cdk12	cdk13	cdk9	gtf2f1	gtf2f2a	gtf2f2b	leo1	paf1	supt16h	supt5h	supt6h	wdr61
GO:0106130	purine phosphoribosyltransferase activity	aprt	hprt1	hprt1l	prtfdc1a	prtfdc1b	zgc:174895
GO:0032039	integrator complex	ints1	ints10	ints12	ints2	ints4	ints5	ints6	ints7	ints8	ints9
GO:0035284	brain segmentation	pou5f3	rfng	rps19	tcf7l1b	wnt1	wnt8a
GO:0009303	rRNA transcription	cd3eap	chd7	ddx11	ncl	polr1e	taf1b
GO:0010738	regulation of protein kinase A signaling	adgrv1	akap12a	akap12b	akap1a	akap1b	akap7	pja2
GO:0042138	meiotic DNA double-strand break formation	hormad1	mei4	mre11a	spo11	zgc:195212
GO:0018105	peptidyl-serine phosphorylation	akt2	akt2l	aurkb	bsk146	camk4	cdc7	chuk	csnk1a1	csnk1da	csnk1db	csnk1e	csnk1g1	csnk1g2a	csnk1g2b	csnk2a1	csnk2a2a	csnk2a2b	dyrk1aa	dyrk1ab	dyrk1b	dyrk2	dyrk3	dyrk4	gsk3aa	gsk3ab	gsk3ba	gsk3bb	hipk1a	hipk2	hipk3a	hipk3b	ikbkb	ikbke	lats1	lats2	mapkapk2a	mapkapk2b	mapkapk3	mapkapk5	mast1a	mast1b	mast2	mast3b	mastl	mknk1	mknk2a	mknk2b	pdpk1a
GO:0008643	carbohydrate transport	mfsd12a	mfsd2aa	mfsd2ab	mfsd2b	slc23a1	slc23a2	slc2a10	slc2a12	slc2a13b	slc2a15b	slc2a1a	slc2a2	slc2a8	slc35a4	slc35a5	slc35b1	slc35b4	slc37a2	slc50a1	tmem144a	tmem144b	zgc:171489	zgc:171501
GO:1990841	promoter-specific chromatin binding	bmi1a	bmi1b	egr1	ezh2	hnrnpua	hnrnpub	myod1	pcgf1	setdb1a	setdb1b	tp53	znf750
GO:0031401	positive regulation of protein modification process	adcyap1a	adcyap1b	admp	ankle2	aplnra	aplnrb	arl2bp	atg13	bcar3	birc2	birc7	bmp10	bmp15	bmp16	bmp2a	bmp2b	bmp3	bmp4	bmp5	bmp6	bmp7a	bmp7b	bmp8a	bora	brat1	ccny	ccnyl1	cdc20	cnep1r1	commd1	dcun1d1	dcun1d2a	dcun1d2b	dcun1d3	dcun1d4	dcun1d5	dok7	efna5b	etaa1	fgfr1a	fmr1	fxr1	fxr2	fzr1a	fzr1b	gdf10a	gdf10b	gdf11
GO:0042461	photoreceptor cell development	adgrv1	adipor1b	bbs5	bves	cdc42	cep290	cerkl	cpsf4	crb2b	crx	dhdds	dnmt3bb.2	dzank1	exoc5	hmx1	ift57	ift88	irx1a	irx4a	kif17	med24	med27	med29	nek2	neurod1	ninl	odc1	pcare1	pdzd7a	poc5	rp1l1a	rp1l1b	rp2	rpgrb	rpgrip1	rtn4ip1	sec13	shha	six7	sox11a	sox11b	synj1	tbx2b	thrb	ush1c	ush2a
GO:0035251	UDP-glucosyltransferase activity	gyg1a	gyg1b	gyg2	gys1	gys2	poglut1	poglut2	ugcg	uggt1	uggt2
GO:0032154	cleavage furrow	antxr2a	cep55l	fsd1	kif23	mastl	pard6gb	rab11fip3	rab11fip4a	rab11fip4b	spire1a	stambpa	stambpb	vamp2	wdr73	zfyve19	zgc:153916
GO:0036260	RNA capping	cmtr1	cmtr2	lyn	ncbp3	rngtt	rnmt	tgs1
GO:0016114	terpenoid biosynthetic process	fdps	hmgcs1	rbp1.1	rdh10a	rdh10b	rdh5	rpe65b
GO:0010950	positive regulation of endopeptidase activity	apaf1	baxa	baxb	bbc3	bcl2l16	bida	bik	bmf1	casp10	casp20	casp22	casp23	casp8	casp8ap2	casp8l1	casp9	caspa	caspb	caspbl	cflara	coa8	diabloa	diablob	e2f1	esco2	hdr	hip1	hip1rb	mul1a	pmaip1	ppm1f	psme1	psme2	psme3	pycard	rad21a	rb1	si:ch211-195h23.3	tp53
GO:0010952	positive regulation of peptidase activity	apaf1	baxa	baxb	bbc3	bcl2l16	bida	bik	bmf1	casp10	casp20	casp22	casp23	casp8	casp8ap2	casp8l1	casp9	caspa	caspb	caspbl	cflara	coa8	diabloa	diablob	e2f1	esco2	hdr	hip1	hip1rb	mul1a	pmaip1	ppm1f	psme1	psme2	psme3	pycard	rad21a	rb1	si:ch211-195h23.3	tp53
GO:0110020	regulation of actomyosin structure organization	alkbh4	arhgef10	arhgef10lb	atrn	ect2	fhod1	limk1a	limk1b	myoc	pdgfbb	rbm24a	rock1	si:ch211-113e8.3	si:dkeyp-75h12.2	smyd2a
GO:0043631	RNA polyadenylation	cpsf1	cpsf2	cpsf3	cstf2	fip1l1a	fip1l1b	nudt21	papola	papolg	pcf11	ssu72	tent2	tent4a	tut1	wdr33
GO:0030509	BMP signaling pathway	acvr1l	acvrl1	bmp10	bmp15	bmp16	bmp2a	bmp2b	bmp3	bmp4	bmp7a	bmpr1aa	bmpr1ab	bmpr1ba	bmpr1bb	bmpr2a	bmpr2b	ccn6	fcho1	gdf10a	gdf10b	gdf2	gdf3	gdf5	gdf6b	gdf7	gdf9	grem2b	inppl1a	lats1	lats2	lft1	lft2	ndr1	ndr2	rgma	rgmb	rgmd	scube1	smad1	smad5	spaw	tdgf1	tgfb1a	tgfb1b	tgfb2	tgfb3	tob1a	wwtr1
GO:0004312	fatty acid synthase activity	ccdc57	elovl1a	elovl1b	elovl2	elovl4a	elovl4b	elovl5	elovl6	elovl6l	elovl7a	elovl7b	elovl8a	elovl8b	mcat	zgc:92749
GO:0002832	negative regulation of response to biotic stimulus	b2m	foxo3b	gpatch3	irak3	mettl3	otop1	pias4a	samhd1	socs1a	ythdf2
GO:0090175	regulation of establishment of planar polarity	adgra3	dvl1a	dvl1b	dvl2	dvl3a	nphp4	ptk7a	rock2a	vangl2
GO:0001672	regulation of chromatin assembly or disassembly	atf7ip	naa40	phf2	phf8	setdb1a	setdb1b	spty2d1	tlk1a	tlk1b	tlk2
GO:0070828	heterochromatin organization	bend3	fam172a	hp1bp3	loxl2a	loxl2b	mbd1b	mbd2	mbd3a	mbd3b	nrde2	rrp8	si:ch73-41e3.7	znfx1
GO:0033522	histone H2A ubiquitination	bmi1a	bmi1b	pcgf1	pcgf5a	pcgf5b	pcgf6	rnf168	rnf2	rnf8
GO:0045743	positive regulation of fibroblast growth factor receptor signaling pathway	ext2	extl3	ndr1	sall1a	sall4	sp8b	sp9	wnt8a
GO:0048920	posterior lateral line neuromast primordium migration	ackr3a	ackr3b	anos1a	apc	ctnnd1	cxcl12a	cxcr4b	epcam	esr1	ext2	fgf10a	gnb1a	gnb1b	hoxb8a	insm1a	itchb	mib1	prpf4	sh3pxd2aa	snai1b	src	tgfb1a	tmie
GO:0031647	regulation of protein stability	adgrv1	atf7ip	bag6l	cdc37l1	ddi2	dkk3a	dnlz	gapdh	hsp90aa1.1	hsp90aa1.2	hsp90ab1	hwa	hypk	mapk14a	mdm2	meis1b	otud3	park7	szl	telo2	tp53	usp13	usp7	utp25
GO:0031331	positive regulation of cellular catabolic process	ankib1a	ankib1b	arih1	arih1l	arih2	ccdc22	celf1	cnot1	cnot7	csnk1da	csnk1db	dda1	dis3l2	exosc7	exosc8	exosc9	fbxo7	fyco1a	gsk3aa	gsk3ab	gsk3ba	gsk3bb	hmgb1a	hmgb1b	klhl40a	klhl40b	mettl14	mettl16	mettl3	nprl2	pde12	pnpla2	pnpla3	polr2d	polr2gl	rbm24a	rnf14	rnf144aa	rnf144ab	rnf144b	rnf152	rnf180	rnf19b	rnf217	scoca	scocb	sesn1	sesn2
GO:0043096	purine nucleobase salvage	ada	aprt	hprt1	hprt1l	prtfdc1b	zgc:174895
GO:0015923	mannosidase activity	edem1	edem2	edem3	man1a1	man1a2	man1b1a	man1b1b	man2a1	man2a2	man2b1	man2b2	man2c1	manba	manea	si:ch211-282j22.3	si:ch211-30b16.2
GO:0032392	DNA geometric change	anxa1a	anxa1b	anxa1c	anxa1d	ascc3	blm	ddx11	ercc2	mcm2	mcm4	mcm6	mcm7	nbn	pif1	rad50	recql	recql5	rpa1	smarcal1	wrn	zranb3
GO:0000459	exonucleolytic trimming involved in rRNA processing	eri1	exosc10	exosc2	exosc3	exosc7	exosc8	exosc9	gnl3
GO:0000467	exonucleolytic trimming to generate mature 3'-end of 5.8S rRNA from tricistronic rRNA transcript (SSU-rRNA, 5.8S rRNA, LSU-rRNA)	eri1	exosc10	exosc2	exosc3	exosc7	exosc8	exosc9	gnl3
GO:0009147	pyrimidine nucleoside triphosphate metabolic process	cad	cmpk2	ctps1a	ctps1b	dctpp1	dtymk	dut	nme2a	nme2b.1	nme2b.2	nme3	nme4	nme5	nme6	nme7	nme8	si:ch211-243j20.2	uck1	uck2a	uck2b	uckl1a	uckl1b
GO:0006370	7-methylguanosine mRNA capping	cmtr1	cmtr2	ncbp3	rngtt	rnmt
GO:0043967	histone H4 acetylation	actl6a	dmap1	hat1	kansl2	kansl3	meaf6	morf4l1	msl1a	msl1b	msl2a	msl2b	myod1	nat15	tada3l
GO:0001098	basal transcription machinery binding	ccar2	cdc73	ctr9	elof1	elp4	gtf2b	gtf2e1	gtf2e2	hnrnpua	hnrnpub	leo1	llph	paf1	pcf11	pcif1	rprd1b	rprd2a	rprd2b	rtf1	smyd2a	smyd2b	supt4h1	uvssa	waca	znf326
GO:0001099	basal RNA polymerase II transcription machinery binding	ccar2	cdc73	ctr9	elof1	elp4	gtf2b	gtf2e1	gtf2e2	hnrnpua	hnrnpub	leo1	llph	paf1	pcf11	pcif1	rprd1b	rprd2a	rprd2b	rtf1	smyd2a	smyd2b	supt4h1	uvssa	waca	znf326
GO:0030688	preribosome, small subunit precursor	bysl	fam207a	ftsj3	ltv1	nob1	riok1	riok3	rrp1	tsr1
GO:0071417	cellular response to organonitrogen compound	capn10	castor2	cpeb1b	cpeb4a	cyp11a1	cyp11a2	cyp11c1	glra1	impact	lamtor1	lamtor2	lamtor3	lamtor4	lamtor5	lpin1	nr4a1	nr4a2a	nr4a2b	nr4a3	otop1	pck1	pck2	pkma	pkmb	rab10	rab12	rab13	rab44	rab8a	rab8b	rap1aa	rap1ab	rap1b	rptor	rraga	rragca	rragcb	rragd	sesn1	sesn2	sesn3	sh3bp4a	shmt1	shmt2	si:ch73-21k16.1	si:zfos-80g12.1	slc38a9	tacr1a
GO:0003407	neural retina development	atoh7	cactin	gnl2	gnl3	igf2bp1	il7r	llgl1	marcksa	marcksb	marcksl1a	marcksl1b	mib1	mmp14a	nrf1	prickle1a	prickle2b	ran	rx1	six6a	slbp	smarca4a	vps11
GO:0008630	intrinsic apoptotic signaling pathway in response to DNA damage	atm	atr	bag6l	baxa	baxb	bcl2a	bcl2b	bcl2l1	bcl2l10	bcl2l16	boka	bokb	casp2	chek1	crip1	hic1	hipk1a	hipk2	mcl1a	mcl1b	msh2	msh6	phlda3	prkdc	si:ch211-160o17.4	si:dkey-74k8.3	si:dkey-9i23.15	tp53	xrcc5	zgc:153993	zgc:195282
GO:0009922	fatty acid elongase activity	elovl1a	elovl1b	elovl2	elovl4a	elovl4b	elovl5	elovl6	elovl6l	elovl7a	elovl7b	elovl8a	elovl8b	zgc:92749
GO:0019367	fatty acid elongation, saturated fatty acid	elovl1a	elovl1b	elovl2	elovl4a	elovl4b	elovl5	elovl6	elovl6l	elovl7a	elovl7b	elovl8a	elovl8b	zgc:92749
GO:0102336	3-oxo-arachidoyl-CoA synthase activity	elovl1a	elovl1b	elovl2	elovl4a	elovl4b	elovl5	elovl6	elovl6l	elovl7a	elovl7b	elovl8a	elovl8b	zgc:92749
GO:0102337	3-oxo-cerotoyl-CoA synthase activity	elovl1a	elovl1b	elovl2	elovl4a	elovl4b	elovl5	elovl6	elovl6l	elovl7a	elovl7b	elovl8a	elovl8b	zgc:92749
GO:0102338	3-oxo-lignoceronyl-CoA synthase activity	elovl1a	elovl1b	elovl2	elovl4a	elovl4b	elovl5	elovl6	elovl6l	elovl7a	elovl7b	elovl8a	elovl8b	zgc:92749
GO:0102756	very-long-chain 3-ketoacyl-CoA synthase activity	elovl1a	elovl1b	elovl2	elovl4a	elovl4b	elovl5	elovl6	elovl6l	elovl7a	elovl7b	elovl8a	elovl8b	zgc:92749
GO:0009127	purine nucleoside monophosphate biosynthetic process	ada	adsl	adss1	adss2	adssl	ampd1	ampd2a	ampd2b	ampd3a	ampd3b	aprt	atic	gart	gmps	hprt1	hprt1l	impdh1a	impdh1b	impdh2	pfas	ppat	prtfdc1a	prtfdc1b
GO:0009168	purine ribonucleoside monophosphate biosynthetic process	ada	adsl	adss1	adss2	adssl	ampd1	ampd2a	ampd2b	ampd3a	ampd3b	aprt	atic	gart	gmps	hprt1	hprt1l	impdh1a	impdh1b	impdh2	pfas	ppat	prtfdc1a	prtfdc1b
GO:0033211	adiponectin-activated signaling pathway	adipor1a	adipor1b	adipor2	slc27a1a	slc27a1b
GO:0000900	translation repressor activity, mRNA regulatory element binding	cpeb1a	cpeb1b	cpeb3	cpeb4a	paip2b	shmt1
GO:0031010	ISWI-type complex	bptf	cecr2	rsf1b.1	smarca1	smarca5	zgc:103508	zgc:92664
GO:0002089	lens morphogenesis in camera-type eye	fn1a	foxe3	hsf4	itga5	lgsn	pax6b	tdrd7a
GO:0016441	posttranscriptional gene silencing	ago2	ago3b	ago4	dicer1	disp2	helz	mov10a	mov10b.1	nrde2	si:dkey-217f16.6	si:dkey-46g23.1	tnrc6a	tnrc6b	tnrc6c1	tnrc6c2	trim71	zgc:154086
GO:0035194	post-transcriptional gene silencing by RNA	ago2	ago3b	ago4	dicer1	disp2	helz	mov10a	mov10b.1	nrde2	si:dkey-217f16.6	si:dkey-46g23.1	tnrc6a	tnrc6b	tnrc6c1	tnrc6c2	trim71	zgc:154086
GO:0035306	positive regulation of dephosphorylation	ankle2	cnep1r1	ppp1r15a	si:ch211-244o22.2	zdhhc8a
GO:0035307	positive regulation of protein dephosphorylation	ankle2	cnep1r1	ppp1r15a	si:ch211-244o22.2	zdhhc8a
GO:0004169	dolichyl-phosphate-mannose-protein mannosyltransferase activity	dpm1	pomt1	pomt2	sdf2	sdf2l1
GO:0005844	polysome	eif4ba	eif4bb	eif4h	fmr1	fxr1	fxr2	hspa14	impact	lin28a	msi1	msi2a	msi2b	naa35	naa38	rwdd1	vbp1
GO:0071565	nBAF complex	arid1b	dpf1	dpf2	dpf2l	dpf3	smarcb1a	smarcb1b	smarcc1a	smarcc1b	smarcc2	smarcd1	smarcd3a	smarcd3b
GO:0006515	protein quality control for misfolded or incompletely synthesized proteins	ankzf1	bag6l	clpp	flj11011l	lonp1	lonp2	ngly1	pomt2	rnf185	sdf2	sdf2l1	ube2w	uggt1	uggt2	vcp	yme1l1a	yme1l1b	zgc:136908
GO:0070187	shelterin complex	acd	si:dkey-14d8.1	terf2ip	terfa	tinf2	zgc:113263
GO:0018202	peptidyl-histidine modification	dph1	dph2	dph3	dph5	dph6	hif1an	setd3
GO:0031061	negative regulation of histone methylation	jarid2b	pbx4	pknox1.1	prmt6	supt6h
GO:0006904	vesicle docking involved in exocytosis	exoc4	exoc6	exoc6b	rab10	rab12	rab13	rab15	rab3aa	rab3ab	rab3b	rab3c	rab3da	rab3db	rab44	rab8a	rab8b	scfd1	scfd2	stx3a	stxbp1a	stxbp1b	stxbp2	stxbp3	unc13c	vps11	vps18	vps33a	vps33b	vps45
GO:0008574	plus-end-directed microtubule motor activity	dnai1.1	dnai1.2	dnai2a	dnal4a	dnal4b	dync1i1	dync1i2a	dync1i2b	dynll1	dynll2b	kif11	kif16ba	kif16bb	kif17	kif18a	kif19	kif1aa	kif1ab	kif1b	kif1c	kif26aa	kif26ab	kif26ba	kif5aa	kif5ab	kif5ba	kif5bb	kif5c	si:ch211-63b16.4	si:dkey-26i13.8	wdr34	wdr78
GO:0009221	pyrimidine deoxyribonucleotide biosynthetic process	cdadc1	cmpk2	dctd	dtymk	tyms
GO:0009265	2'-deoxyribonucleotide biosynthetic process	cdadc1	cmpk2	dctd	dtymk	tyms
GO:0046385	deoxyribose phosphate biosynthetic process	cdadc1	cmpk2	dctd	dtymk	tyms
GO:0005688	U6 snRNP	lsm4	lsm5	lsm6	lsm7	smx5
GO:0007096	regulation of exit from mitosis	cdc14aa	cdc14ab	cdc14b	cdca5	gnl2	gnl3	mad2l1bp	swap70b
GO:0051248	negative regulation of protein metabolic process	ago2	ago3b	ago4	agrn	agt	ahsg1	ahsg2	aida	akt1s1	arpp19a	arpp19b	atraid	bag6l	banp	bcl2a	bcl2l1	birc2	birc5a	birc5b	birc7	bod1	bod1l1	camk2n1a	camk2n2	caprin2	cbl	cblb	cblc	cdk5rap1	cdkn1ba	cdkn1bb	cdkn1ca	cdkn1cb	cenph	chac1	cnot1	cnot10	cnot2	cnot3a	cnot3b	cnot7	cnot8	cpeb1a	cpeb1b	cpeb3	cpeb4a	deptor	dis3l2
GO:1901699	cellular response to nitrogen compound	capn10	castor2	cgas	cpeb1b	cpeb4a	cyp11a1	cyp11a2	cyp11c1	ddi2	glra1	impact	lamtor1	lamtor2	lamtor3	lamtor4	lamtor5	lpin1	nr4a1	nr4a2a	nr4a2b	nr4a3	otop1	pck1	pck2	pkma	pkmb	rab10	rab12	rab13	rab44	rab8a	rab8b	rap1aa	rap1ab	rap1b	rptor	rraga	rragca	rragcb	rragd	sesn1	sesn2	sesn3	sh3bp4a	shmt1	shmt2	si:ch73-21k16.1	si:zfos-80g12.1
GO:0000122	negative regulation of transcription by RNA polymerase II	atxn1a	atxn1b	aurkb	bhlhe40	bhlhe41	bmi1a	bmi1b	brms1	brms1la	brms1lb	cc2d1b	ccnd1	cica	cicb	cnot1	cux1a	cux1b	cux2b	ddit3	dlx1a	dlx2a	dlx2b	dlx4a	dlx4b	dmap1	dnajb5	dr1	e2f3	e2f4	e2f5	e2f7	e2f8	eaf1	eed	eomesa	eomesb	erf	erfl3	flcn	foxh1	foxo1a	foxo1b	foxo3a	foxo3b	gatad2ab	gatad2b	gcfc2	glis2b
GO:0034644	cellular response to UV	aurkb	ciao2a	crip1	ercc1	impact	mapk14a	mapk14b	mettl3	xpa
GO:0006658	phosphatidylserine metabolic process	abhd12	ptdss1a	ptdss1b	ptdss2	serinc1	serinc5	si:ch73-267c23.10	slc27a1a	slc27a1b
GO:0009129	pyrimidine nucleoside monophosphate metabolic process	cdadc1	dctd	dhodh	si:ch211-243j20.2	tyms	uck1	uck2a	uck2b	uckl1a	uckl1b	umps	upp1	upp2
GO:0009130	pyrimidine nucleoside monophosphate biosynthetic process	cdadc1	dctd	dhodh	si:ch211-243j20.2	tyms	uck1	uck2a	uck2b	uckl1a	uckl1b	umps	upp1	upp2
GO:0070938	contractile ring	alkbh4	anln	antxr2a	rtkn2b	si:dkey-30c15.10	si:dkey-40c11.1
GO:0006403	RNA localization	hnrnpua	hnrnpub	kif1b	znhit3	znhit6
GO:0015386	potassium:proton antiporter activity	slc9a2	slc9a3.1	slc9a3.2	slc9a5	slc9a6a	slc9a6b	slc9a7	slc9a8
GO:0005381	iron ion transmembrane transporter activity	si:ch211-254p10.2	slc11a2	slc25a28	slc25a37	slc40a1
GO:0015385	sodium:proton antiporter activity	slc9a2	slc9a3.1	slc9a3.2	slc9a5	slc9a6a	slc9a6b	slc9a7	slc9a8
GO:0014066	regulation of phosphatidylinositol 3-kinase signaling	cep55l	hcst	igf1ra	igf1rb	insra	insrb	musk	ntrk1	ntrk2a	ntrk2b	ntrk3a	ntrk3b	pdgfaa	pdgfab	pdgfbb	ror1	ror2	tek
GO:1902667	regulation of axon guidance	col15a1b	mycbp2	nrp1a	rbpms2a	rbpms2b	vax1	vax2	zswim5	zswim8
GO:1903322	positive regulation of protein modification by small protein conjugation or removal	birc2	birc7	cdc20	commd1	dcun1d1	dcun1d2a	dcun1d2b	dcun1d3	dcun1d4	dcun1d5	fzr1a	fzr1b	inavaa	inavab	klhl40a	klhl40b	mib1	mib2	ndfip1	ndfip1l	ndfip2	pef1	phf23a	phf23b	rwdd3	sart3	stub1	ube2d1b	ube2nb	ube2s	wdr48b	xiap
GO:0071712	ER-associated misfolded protein catabolic process	bag6l	pomt2	rnf185	sdf2	sdf2l1	uggt1	uggt2	vcp	zgc:136908
GO:0048285	organelle fission	apoa2	brdt	dnm1a	dnm1b	dnm1l	dnm2a	dnm3a	fis1	gdap1	m1ap	mff	mlh1	mtfp1	mtfr1	mtfr1l	mtfr2	mul1a	mxa	mxb	mxc	mxd	mxe	mxf	mxg	opa1	pex11a	pex11b	pex11g	sass6	si:dkeyp-110c12.3	slc25a46	tdrd9	usp16	zgc:110130
GO:0071564	npBAF complex	phf10	smarcb1a	smarcb1b	smarcc1a	smarcc1b	smarcc2	smarcd1	smarcd3a	smarcd3b
GO:0000812	Swr1 complex	actr6	anp32e	brd8	dmap1	ruvbl1	ruvbl2	si:ch211-59d17.3	srcap	znhit1
GO:0010847	regulation of chromatin assembly	atf7ip	naa40	phf2	phf8	setdb1a	setdb1b	spty2d1
GO:0051536	iron-sulfur cluster binding	aco1	aco2	aifm4	aifm5	aox5	aox6	cdk5rap1	cdkal1	ciapin1	cisd1	cisd2	cmah	ddx11	dpyda.1	dpydb	elp3	etfdh	exo5	fdx1	fdx1b	fdx2	fxn	glrx3	glrx5	ino80db	ireb2	isca1	isca2	iscub	lias	mocs1	narfl	ndufs1	ndufs7	ndufs8a	ndufs8b	ndufv1	ndufv2	nfu1	nthl1	nubp1	nubp2	nubpl	pola1	pold1	pole	ppat	prim2
GO:0051540	metal cluster binding	aco1	aco2	aifm4	aifm5	aox5	aox6	cdk5rap1	cdkal1	ciapin1	cisd1	cisd2	cmah	ddx11	dpyda.1	dpydb	elp3	etfdh	exo5	fdx1	fdx1b	fdx2	fxn	glrx3	glrx5	ino80db	ireb2	isca1	isca2	iscub	lias	mocs1	narfl	ndufs1	ndufs7	ndufs8a	ndufs8b	ndufv1	ndufv2	nfu1	nthl1	nubp1	nubp2	nubpl	pola1	pold1	pole	ppat	prim2
GO:0005687	U4 snRNP	prpf31	snrpb	snrpd1	snrpd3	snrpd3l	snrpe	snrpg
GO:0019206	nucleoside kinase activity	adka	adkb	dck	dguok	si:ch211-243j20.2	tk1	tk2	uck1	uck2a	uck2b	uckl1a	uckl1b	zgc:110540
GO:0006457	protein folding	calr	calr3a	calr3b	canx	cct2	cct3	cct4	cct5	cct6a	cct7	cct8	cdc37l1	chchd4a	chchd4b	clgn	clpxa	clpxb	cwc27	dnaja1	dnaja2a	dnaja2b	dnaja3a	dnaja3b	dnajb11	dnajb12a	dnajb12b	dnajb13	dnajb14	dnajb1a	dnajb1b	dnajb4	dnajb5	dnajc18	dnajc25	dnajc3a	dnajc3b	dnlz	ero1a	ero1b	fkbp1aa	fkbp1ab	fkbp1b	fkbp4	fkbp5	ftr52p	grpel1	grpel2	hsc70
GO:0031312	extrinsic component of organelle membrane	ccdc115	coq3	coq4	coq5	coq6	coq7	golga3	gripap1	snx16	tamm41	usp8	vac14	wdr81	wdr91	zgc:113944
GO:0005849	mRNA cleavage factor complex	clp1	cpsf1	cpsf2	cpsf3	cpsf6	cstf1	cstf2	fip1l1a	fip1l1b	nudt21	pcf11	ssu72	tut1	wdr33	wdr82
GO:0003351	epithelial cilium movement involved in extracellular fluid movement	arhgef11	ccdc103	ccdc151	ccdc39	ccdc40	cep131	cep70	cfap53	dnaaf4	dnah6	dnah9	dnah9l	foxj1a	gas8	gle1	ift57	ift88	ippk	lrrc23	lrrc6	mcamb	ofd1	poc1b	ptk7a	rfx3	rock2b	rpgrb	ruvbl1	ruvbl2	si:dkey-208b23.5
GO:0006858	extracellular transport	arhgef11	ccdc103	ccdc151	ccdc39	ccdc40	cep131	cep70	cfap53	dnaaf4	dnah6	dnah9	dnah9l	foxj1a	gas8	gle1	ift57	ift88	ippk	lrrc23	lrrc6	mcamb	ofd1	poc1b	ptk7a	rfx3	rock2b	rpgrb	ruvbl1	ruvbl2	si:dkey-208b23.5
GO:0060170	ciliary membrane	arl13a	arl13b	arl6	bbs5	gpr161	tmem17	tmem231	zgc:112294
GO:0048531	beta-1,3-galactosyltransferase activity	b3galt1a	b3galt2	c1galt1a	c1galt1b	c1galt1c1	si:dkey-202e17.1	zgc:194330	zgc:194551
GO:0060590	ATPase regulator activity	bag2	grpel1	grpel2	hspbp1	ncaph
GO:0021999	neural plate anterior/posterior regionalization	axin1	bptf	foxa3	gsc	sbno1	smad2	smarca1	tdgf1	wnt8a
GO:0060897	neural plate regionalization	axin1	bptf	foxa3	gsc	sbno1	smad2	smarca1	tdgf1	wnt8a
GO:0030991	intraciliary transport particle A	ift122	ift140	ttc21a	ttc21b	wdr19	wdr35
GO:0061631	ubiquitin conjugating enzyme activity	aktip	birc6	flj11011l	ube2a	ube2al	ube2b	ube2d1b	ube2d2	ube2d2l	ube2d3	ube2d4	ube2e2	ube2e3	ube2g1a	ube2g1b	ube2g2	ube2h	ube2j1	ube2j2	ube2ka	ube2kb	ube2l3a	ube2l3b	ube2na	ube2nb	ube2q1	ube2q2	ube2ql1	ube2s	ube2t	ube2v1	ube2v2	ube2w	ube2z	ube3b	ube3c
GO:0006206	pyrimidine nucleobase metabolic process	aldh6a1	cad	cmpk	cps1	crmp1	ctps1a	ctps1b	dhodh	dpydb	dpys	dpysl2b	dpysl3	dpysl4	dpysl5a	dpysl5b	tymp	umps
GO:0031330	negative regulation of cellular catabolic process	angel2	atraid	bag6l	bmf2	cptp	dap	dap1b	dazl	dhx34	dnd1	gdnfa	gli2a	hnrnpua	hnrnpub	hs1bp3	hsp90ab1	mtor	n4bp1	nbas	phf23a	phf23b	qkia	rbm24a	sirt2	slirp	smcr8b	styx	syncrip	syncripl	tent2	tent5c	timp2a	timp2b	timp4.3	ubxn1	vip	vipb	vps11
GO:0002161	aminoacyl-tRNA editing activity	aars1	aars2	aarsd1	dtd1	dtd2	iars1	iars2	lars1b	lars2	vars1	vars2	zgc:64201
GO:0042255	ribosome assembly	eif6	mpv17l2	mrpl22	mterf3	nip7	sbds	si:dkeyp-94h10.5
GO:0045935	positive regulation of nucleobase-containing compound metabolic process	abraa	abrab	abraxas1	acd	actr2a	actr2b	adcyap1a	adcyap1b	afap1l2	ahr1a	ahr1b	ahr2	ahrrb	aire	alx1	arnt	arnt2	arntl1a	asb11	ascl1a	ascl1b	asxl1	asxl2	atad2b	atf6	atxn7l3	babam1	babam2	bcl9	bcl9l	brd4	brdt	camta1a	camta1b	camta2	carf	ccnc	ccnk	ccnt1	ccnt2a	ccnt2b	cdc73	cdk12	cdk13	cdk7	cdk9	cdx1b	celf1
GO:0009113	purine nucleobase biosynthetic process	ada	aprt	gart	hprt1	hprt1l	mthfd1b	mthfd1l	ppat	prtfdc1b	shmt1	zgc:174895
GO:0007224	smoothened signaling pathway	arl13b	b9d1	boc	cdk11b	cdon	dhh	disp1	gli1	gli2a	gli3	gpc2	hhat	hipk1a	hipk2	ids	ihha	ihhb	ptch1	ptch2	rest	ryr1a	ryr1b	ryr2a	ryr3	scube1	scube2	scube3	shha	shhb	si:ch211-160o17.4	si:ch211-185a18.2	smo	stil	stk36	sufu	sulf1	tctn2	tmem17	tmem231	tnpo1	ttc26	zgc:112294
GO:0001764	neuron migration	ackr3b	adgra3	cars2	cdh1	cdh2	cntn2	ctnnd2b	cxcl12a	cxcl12b	cxcr4b	dab1a	dab1b	hdac1	hgfa	igsf10	lama1	lhx1a	met	nhsl1a	nhsl1b	nkx6.1	olig2	pbx4	pomgnt2	prickle1a	prickle1b	reln	rest	scrib	sdccag8	sh3rf1	supt5h	vangl2
GO:0035721	intraciliary retrograde transport	cep131	dync2li1	ift122	ift140	ttc21a	ttc21b	wdr19	wdr35
GO:0018095	protein polyglutamylation	cep41	cfap20	flr	tpgs2	ttll1	ttll4	ttll6	zgc:92789
GO:1904356	regulation of telomere maintenance via telomere lengthening	acd	hmbox1a	hmbox1b	hnrnpua	hnrnpub	pot1	smg5	smg6	smg7	ten1	terfa	tinf2	tnksa	tnksb	zgc:113263	zgc:91944
GO:0004844	uracil DNA N-glycosylase activity	smug1	tdg.1	tdg.2	unga	ungb
GO:0097506	deaminated base DNA N-glycosylase activity	smug1	tdg.1	tdg.2	unga	ungb
GO:0004559	alpha-mannosidase activity	edem1	edem2	edem3	man1a1	man1a2	man1b1a	man1b1b	man2a1	man2a2	man2b1	man2b2	man2c1	manea	si:ch211-282j22.3	si:ch211-30b16.2
GO:0006221	pyrimidine nucleotide biosynthetic process	cad	cdadc1	cmpk	cmpk2	ctps1a	ctps1b	dctd	dhodh	dtymk	erh	nme2a	nme2b.1	nme2b.2	nme3	nme4	nme5	nme6	nme7	nme8	si:ch211-243j20.2	tyms	uck1	uck2a	uck2b	uckl1a	uckl1b	umps	upp1	upp2
GO:0017053	transcription repressor complex	ccnd1	coro2a	dr1	hdac3	hes6	insm1a	insm1b	lin37	lin52	lin9	mier1a	mier1b	ncor1	ncor2	rcor1	rcor2	rcor3	si:ch73-106g13.1	tbx15	tbx18
GO:0019894	kinesin binding	ift88	kifap3a	kifap3b	ktn1	mapk8ip3	plekhm2	si:dkey-17m8.1	spag9a	sybu	tor1	tor1l1	tor1l3
GO:0043462	regulation of ATP-dependent activity	dnajc24	mcm2	msh3	pxk	rgn	ssbp1
GO:0043255	regulation of carbohydrate biosynthetic process	arpp19a	fam3a	fam3c	gnmt	inpp5ka	inpp5kb	kctd10	maea	pask	pth1r	zgc:101783
GO:0035384	thioester biosynthetic process	aclya	aclyb	acss1	acss2	acss2l	dlat	elovl1a	elovl1b	elovl4a	elovl4b	elovl5	elovl6	elovl6l	elovl7a	elovl7b	mlycd	pdha1a	pdhb
GO:0071616	acyl-CoA biosynthetic process	aclya	aclyb	acss1	acss2	acss2l	dlat	elovl1a	elovl1b	elovl4a	elovl4b	elovl5	elovl6	elovl6l	elovl7a	elovl7b	mlycd	pdha1a	pdhb
GO:0035871	protein K11-linked deubiquitination	otud3	otud7b	si:dkey-37f18.2	usp30	usp37	vcpip1	yod1
GO:0140534	endoplasmic reticulum protein-containing complex	alg14	arl6ip1	aup1	dad1	ddost	derl1	derl2	derl3	emc1	emc10	emc2	emc3	emc4	emc6	emc7	emc8	emc9	ern1	ern2	get3	gpaa1	hspa5	hyou1	krtcap2	magt1	mmgt1	ormdl1	ormdl2	ormdl3	ostc	piga	pigc	pigh	pigk	pigq	pigs	pigt	pigu	rint1	rpn2	sec11a	sec61a1	sec61a1l	sec61b	sec63	sel1l	si:ch211-207l14.1	spcs1
GO:0090504	epiboly	afp4	alkbh4	aplnra	apoa2	arf6b	arhgef7b	atrn	bcl2l10	bves	cacnb4a	cacnb4b	cdh1	cdk5rap3	celsr2	cfl1	chuk	cldne	ctsba	cyp11a1	cyth1a	cyth1b	cyth3a	cyth4a	diaph2	dsc2l	dsg2.1	eomesa	epcam	ezrb	fscn1a	fzd10	fzd7a	fzd7b	g6pd	gab1	gna12a	gna13a	gna13b	grhl1	grhl3	hs2st1a	kcnb1	lta4h	ltb4r	map9	mapkapk2a	megf8	mxtx2
GO:0009163	nucleoside biosynthetic process	ada	adal	adka	adkb	amd1	hprt1	hprt1l	mtap	prtfdc1a	prtfdc1b
GO:0034404	nucleobase-containing small molecule biosynthetic process	ada	adal	adka	adkb	amd1	hprt1	hprt1l	mtap	prtfdc1a	prtfdc1b
GO:0042451	purine nucleoside biosynthetic process	ada	adal	adka	adkb	amd1	hprt1	hprt1l	mtap	prtfdc1a	prtfdc1b
GO:0042455	ribonucleoside biosynthetic process	ada	adal	adka	adkb	amd1	hprt1	hprt1l	mtap	prtfdc1a	prtfdc1b
GO:0046129	purine ribonucleoside biosynthetic process	ada	adal	adka	adkb	amd1	hprt1	hprt1l	mtap	prtfdc1a	prtfdc1b
GO:0003755	peptidyl-prolyl cis-trans isomerase activity	aip	cwc27	fkbp10a	fkbp10b	fkbp11	fkbp14	fkbp16	fkbp1aa	fkbp1ab	fkbp1b	fkbp2	fkbp3	fkbp4	fkbp5	fkbp6	fkbp7	fkbp8	fkbp9	ftr52p	nktr	pin1	pin4	ppiaa	ppiab	ppib	ppid	ppifa	ppifb	ppih	ppil1	ppil2	ppil3	ppil4	ppil6	ppwd1	si:ch1073-55a19.2	si:ch211-208h16.4	si:ch73-199g24.2
GO:0035518	histone H2A monoubiquitination	bmi1a	bmi1b	pcgf1	pcgf5a	pcgf5b	pcgf6	rnf168	rnf2
GO:0010675	regulation of cellular carbohydrate metabolic process	arpp19a	fam3a	fam3c	gcgra	gcgrb	gckr	gnmt	inpp5ka	inpp5kb	khk	maea	pask	ppp1r3b	pth1r	zgc:101783
GO:0006312	mitotic recombination	dmc1	ercc1	msh3	rad50	rad51	rad52	xrcc3
GO:0097730	non-motile cilium	arl13a	arl13b	dnaaf4	dync2h1	dync2li1	dzip1	gli2a	ift122	ift88	nphp4	rsph9	si:dkey-23f9.4
GO:0031974	membrane-enclosed lumen	acot8	acsm3	ada	adprhl2	agk	ak2	ak3	ak4	alas1	alas2	aldh4a1	alg12	alkbh7	arl2bp	bckdk	c1qbp	calr	calr3a	calr3b	calua	calub	casq1a	casq1b	casq2	cbr4	cep89	chchd4a	chchd4b	ciapin1	clpxa	clpxb	cmc4	coa7	cox17	cox19	cpox	cs	dimt1l	dlat	dmgdh	eral1	erlec1	fdx2	foxred2	glrx5	guf1	hagh	hspa5
GO:0043233	organelle lumen	acot8	acsm3	ada	adprhl2	agk	ak2	ak3	ak4	alas1	alas2	aldh4a1	alg12	alkbh7	arl2bp	bckdk	c1qbp	calr	calr3a	calr3b	calua	calub	casq1a	casq1b	casq2	cbr4	cep89	chchd4a	chchd4b	ciapin1	clpxa	clpxb	cmc4	coa7	cox17	cox19	cpox	cs	dimt1l	dlat	dmgdh	eral1	erlec1	fdx2	foxred2	glrx5	guf1	hagh	hspa5
GO:0070013	intracellular organelle lumen	acot8	acsm3	ada	adprhl2	agk	ak2	ak3	ak4	alas1	alas2	aldh4a1	alg12	alkbh7	arl2bp	bckdk	c1qbp	calr	calr3a	calr3b	calua	calub	casq1a	casq1b	casq2	cbr4	cep89	chchd4a	chchd4b	ciapin1	clpxa	clpxb	cmc4	coa7	cox17	cox19	cpox	cs	dimt1l	dlat	dmgdh	eral1	erlec1	fdx2	foxred2	glrx5	guf1	hagh	hspa5
GO:0030135	coated vesicle	arcn1a	arcn1b	ccdc115	cltca	cltcb	clvs2	ddhd2	emc3	ergic1	ergic2	ergic3	fcho2	hip1	hip1rb	ier3ip1	inpp5f	klhl12	klhl21	lman1	lman2	lman2lb	picalma	picalmb	rab12	rab13	rab8a	rab8b	sec23ip	sgip1a	sgip1b	sh3bp4a	si:ch1073-392o20.2	si:ch211-200p22.4	si:ch211-225b10.3	snap91a	snap91b	spg21	tex261	tmed10	tmed1a	tmed1b	tmed2	tmed3	tmed4	tmed5	tmed6	tmed7	tmed9
GO:0010628	positive regulation of gene expression	acta1a	acta2	afap1l2	alcama	angel2	anxa1a	anxa1b	anxa1c	anxa1d	apex1	arntl1b	c1qbp	cd226	cd40lg	cebp1	celf3a	celf4	cgas	cirbpa	cirbpb	clocka	cnbpa	cnbpb	coa3a	crsp7	dazap1	dazl	dhx29	dhx34	dhx37	dnd1	eif2s3	eif5a	eif5a2	fmr1	fxr1	fxr2	gdnfa	gli2a	guf1	hmgb1a	hmgb1b	hnrnpua	hnrnpub	impact	jmjd4	klf1	lef1
GO:0004721	phosphoprotein phosphatase activity	acp1	ca16b	cdc14aa	cdc14ab	cdc14b	cdc25b	cdc25d	cdkn3	cpped1	ctdnep1a	ctdnep1b	ctdp1	ctdsp1	ctdsp2	ctdspl2a	ctdspl2b	ctdspla	ctdsplb	dupd1	dusp1	dusp10	dusp11	dusp12	dusp13a	dusp14	dusp16	dusp19a	dusp19b	dusp2	dusp22a	dusp22b	dusp23a	dusp23b	dusp27	dusp28	dusp3a	dusp4	dusp5	dusp6	dusp7	dusp8a	epm2a	eya1	eya2	eya3	eya4	ilkap	lhpp
GO:2000027	regulation of animal organ morphogenesis	adgra3	churc1	dvl1a	dvl1b	dvl2	dvl3a	eve1	gdnfa	gdnfb	klf2a	klf2b	lhx1a	myh11a	notch1a	nphp4	ptk7a	rock2a	spry1	vangl2	ved	vox	vsx1
GO:0035845	photoreceptor cell outer segment organization	ahi1	arl13b	bbs4	cc2d2a	exoc5	gucy2f	kif17	kif3a	kif3b	kif7	ninl	pard3ab	pitpnb	prkci	prkcz	rab8a	rp2	rpgrip1	si:ch211-185a18.2	stra6l	ttc26	vangl2
GO:0048188	Set1C/COMPASS complex	ash2l	cxxc1a	cxxc1b	dpy30	dydc2	hcfc1a	hcfc1b	rbbp5	setd1a	setd1ba	setd1bb	si:ch211-154o6.3	wdr5	wdr82
GO:0048854	brain morphogenesis	atp1a1a.1	crppa	ctnna2	cyp26a1	foxh1	lama1	lamb1a	lamc1	lgi1b	mgaa	ndr2	pafah1b1a	pafah1b1b	pcdh19	prnprs3	rars2	sbno2a	shank1	shank2a	shank2b	shank3a	shank3b	syngap1b	tdgf1	tgif1	tsen54
GO:1901222	regulation of NIK/NF-kappaB signaling	akip1	hmgb1a	hmgb1b	il1b	uacaa	uacab
GO:0001101	response to acid chemical	castor2	cpeb1b	cpeb4a	glra1	glra2	glra4a	glra4b	glrba	glrbb	lamtor1	lamtor2	lamtor3	lamtor4	lamtor5	meak7	rptor	rraga	rragca	rragcb	rragd	sesn1	sesn2	sesn3	sh3bp4a	si:zfos-80g12.1	slc38a9
GO:0043200	response to amino acid	castor2	cpeb1b	cpeb4a	glra1	glra2	glra4a	glra4b	glrba	glrbb	lamtor1	lamtor2	lamtor3	lamtor4	lamtor5	meak7	rptor	rraga	rragca	rragcb	rragd	sesn1	sesn2	sesn3	sh3bp4a	si:zfos-80g12.1	slc38a9
GO:0032836	glomerular basement membrane development	anln	kank2	kirrel3l	myh9a	p4htm	plce1	sulf1	sulf2a	sulf2b
GO:0045824	negative regulation of innate immune response	b2m	irak3	mettl3	otop1	pias4a	samhd1	socs1a	ythdf2
GO:0031440	regulation of mRNA 3'-end processing	cpeb1b	cpsf6	nudt21	ybx1	zc3h14
GO:1900363	regulation of mRNA polyadenylation	cpeb1b	cpsf6	nudt21	ybx1	zc3h14
GO:0008187	poly-pyrimidine tract binding	dazap1	hnrnpua	hnrnpub	pabpc1a	pabpc1l	pabpc4	u2af2a	u2af2b
GO:0000014	single-stranded DNA endodeoxyribonuclease activity	endog	ercc1	ercc4	rad50	rbbp8
GO:0072657	protein localization to membrane	agk	agrn	ank1b	arfrp1	arl13a	arl13b	arl5a	arl5c	arl6ip1	arl8	atp6ap1b	bag6l	bbip1	blzf1	chrna1	cox18	dag1	dlg1	dlg1l	dlg2	dlg3	dlg4b	efr3a	efr3ba	efr3bb	exoc4	fam126a	fcho2	fybb	get1	get3	golga7	golga7ba	golga7bb	golph3	golph3l	gphna	gphnb	grip1	grip2a	grip2b	gripap1	grna	lin7a	lin7b	lin7c	magi2a	musk
GO:0072393	microtubule anchoring at microtubule organizing center	bicd1a	bicd2	cep19	nin	pcm1	zgc:162200
GO:0048883	neuromast primordium migration	ackr3a	ackr3b	anos1a	apc	ctnnd1	cxcl12a	cxcr4b	epcam	esr1	ext2	fgf10a	gnb1a	gnb1b	hoxb8a	insm1a	itchb	mib1	ntrk2b	prpf4	sh3pxd2aa	snai1b	src	tgfb1a	tmie
GO:0043966	histone H3 acetylation	kat2a	kat6a	kat6b	meaf6	myod1	nat15	sgf29	supt7l	tada1	tada3l	taf12	taf6l	taf9
GO:0032467	positive regulation of cytokinesis	aurkb	cdc14aa	cdc14ab	cdc14b	cspp1b	pkp4	si:ch1073-266p11.2
GO:0006388	tRNA splicing, via endonucleolytic cleavage and ligation	clp1	rtcb	trpt1	tsen15	tsen2	tsen34	zbtb8os
GO:0045862	positive regulation of proteolysis	ankib1a	ankib1b	apaf1	arih1	arih1l	arih2	baxa	baxb	bbc3	bcl2l16	bida	bik	bmf1	casp10	casp20	casp22	casp23	casp8	casp8ap2	casp8l1	casp9	caspa	caspb	caspbl	ccdc22	cflara	coa8	csnk1da	csnk1db	dda1	diabloa	diablob	e2f1	esco2	gsk3aa	gsk3ab	gsk3ba	gsk3bb	hdr	hip1	hip1rb	klhl40a	klhl40b	mul1a	plgrkt	pmaip1	ppm1f	psme1
GO:0071007	U2-type catalytic step 2 spliceosome	bcas2	crnkl1	cwc15	cwc22	eftud2	rbm22	snrpe	syf2	xab2
GO:0000974	Prp19 complex	bcas2	crnkl1	isy1	plrg1	prpf19	rbm22	syf2	xab2
GO:0010390	histone monoubiquitination	bmi1a	bmi1b	pcgf1	pcgf5a	pcgf5b	pcgf6	rag1	rnf168	rnf2	rnf20	rnf40	waca
GO:0000421	autophagosome membrane	atg16l1	atg16l2	gabarapa	gabarapl2	map1lc3a	map1lc3b	map1lc3c	map1lc3cl	si:ch1073-143l10.2	si:ch211-251f6.6	si:ch211-251f6.7	sting1	stx17	tecpr1a	tecpr1b	wdr81	zgc:123244	zgc:136254	zgc:173443	zgc:92606
GO:0070628	proteasome binding	adrm1	bag6l	psmd14	psme4a	psme4b	psmg1	rad23aa	rad23ab	rad23b	uchl5
GO:0048706	embryonic skeletal system development	cmn	col2a1a	evx1	gdf6a	hdac1	irx5a	irx7	itpr3	kat6a	myhz2	nansa	pax1b	si:ch211-207d6.2	si:ch211-285f17.1	sulf1	sulf2a	sulf2b	ucmab	wnt16
GO:0071108	protein K48-linked deubiquitination	bap1	otub1a	otub1b	otud3	otud5a	otud7b	si:dkey-37f18.2	usp20	usp33	usp37	usp8	vcpip1	yod1
GO:0000930	gamma-tubulin complex	bloc1s2	si:ch1073-365p7.2	tubg1	tubgcp2	tubgcp3	tubgcp4	tubgcp5	uxt
GO:0042428	serotonin metabolic process	rnf180	si:dkey-250l23.4	th2	tph1a	tph2
GO:1901160	primary amino compound metabolic process	rnf180	si:dkey-250l23.4	th2	tph1a	tph2
GO:0018196	peptidyl-asparagine modification	ddost	hif1an	magt1	rpn1	stt3a	syvn1	tusc3	uggt1	uggt2	vcp
GO:0098719	sodium ion import across plasma membrane	ca2	slc9a2	slc9a3.1	slc9a3.2	slc9a5	slc9a6a	slc9a6b	slc9a7
GO:0007530	sex determination	brca2	dmrt1	fshb	gdf9	kdm2aa	lhb	mettl3	tcf21
GO:0000314	organellar small ribosomal subunit	dap3	mrps10	mrps11	mrps14	mrps15	mrps16	mrps17	mrps18a	mrps18c	mrps2	mrps22	mrps24	mrps26	mrps28	mrps31	mrps34	mrps35	mrps5	mrps6	mrps7	mrps9
GO:0005763	mitochondrial small ribosomal subunit	dap3	mrps10	mrps11	mrps14	mrps15	mrps16	mrps17	mrps18a	mrps18c	mrps2	mrps22	mrps24	mrps26	mrps28	mrps31	mrps34	mrps35	mrps5	mrps6	mrps7	mrps9
GO:0090630	activation of GTPase activity	adprh	evi5a	evi5b	grtp1a	grtp1b	rabgap1l	ralgapb	scrib	sgsm1b	sgsm2	sgsm3	si:ch211-239f4.1	si:ch211-266k8.4	si:ch211-288d18.1	si:dkey-151m15.5	si:dkey-238d18.4	si:dkeyp-19e1.3	tax1bp3	tbc1d1	tbc1d10aa	tbc1d10ab	tbc1d12a	tbc1d12b	tbc1d14	tbc1d15	tbc1d16	tbc1d17	tbc1d22a	tbc1d22b	tbc1d25	tbc1d2b	tbc1d30	tbc1d4	tbc1d5	tbc1d7	tbc1d9	tbck	tiam1a	usp6nl
GO:0051453	regulation of intracellular pH	atp6v0a1a	atp6v0a1b	atp6v0a2a	atp6v0a2b	atp6v0d1	ca15b	cln3	cxcl12a	cxcl12b	cxcr4b	rogdi	si:ch73-173p19.2	si:ch73-390b10.2	slc26a6	slc26a6l	slc4a10b	slc4a11	slc4a1a	slc4a1b	slc4a2a	slc4a2b	slc4a4a	slc4a4b	slc4a5a	slc4a5b	slc4a8	slc9a2	slc9a3.1	slc9a3.2	slc9a5	slc9a6a	slc9a6b	slc9a7	slc9a8	tcirg1a	tcirg1b	tmem175
GO:0032008	positive regulation of TOR signaling	flcn	lamtor1	lamtor2	lamtor3	lamtor4	lamtor5	mios	mlst8	rheb	rhebl1	rraga	rragca	rragcb	rragd	sec13	seh1l	slc38a9	smcr8b	wdr24
GO:0032269	negative regulation of cellular protein metabolic process	ago2	ago3b	ago4	agrn	agt	ahsg1	ahsg2	aida	akt1s1	arpp19a	arpp19b	atraid	bag6l	bcl2a	bcl2l1	birc2	birc5a	birc5b	birc7	bod1	bod1l1	camk2n1a	camk2n2	caprin2	cbl	cblb	cblc	cdk5rap1	cdkn1ba	cdkn1bb	cdkn1ca	cdkn1cb	cenph	chac1	cnot1	cnot10	cnot2	cnot3a	cnot3b	cnot7	cnot8	cpeb1a	cpeb1b	cpeb3	cpeb4a	deptor	dis3l2	dusp10
GO:0072528	pyrimidine-containing compound biosynthetic process	cad	cdadc1	cmpk	cmpk2	cps1	ctps1a	ctps1b	dctd	dhodh	dtymk	erh	nme2a	nme2b.1	nme2b.2	nme3	nme4	nme5	nme6	nme7	nme8	si:ch211-243j20.2	tpk1	tyms	uck1	uck2a	uck2b	uckl1a	uckl1b	umps	upp1	upp2
GO:0045860	positive regulation of protein kinase activity	adcyap1a	adcyap1b	atg13	bora	ccny	ccnyl1	dok7	etaa1	fgfr1a	her5	kita	map2k1	map2k2a	map2k2b	map2k4a	map2k4b	map2k5	map2k6	map2k7	map3k1	map3k14a	map3k19	map3k2	map3k22	map3k3	map3k4	map4k2	map4k3a	map4k3b	map4k4	map4k5	map4k6	mink1	mnat1	nek10	nek12	nek4	oxsr1a	oxsr1b	pak1	pak2a	pak2b	pak4	pak6b	pdgfaa	pdgfab	pdgfbb	pik3r5
GO:0005769	early endosome	als2a	ankrd27	appl1	atp6v0d1	clcn3	clcn4	clcn5a	clcn5b	ek1	epha4a	gper1	inpp5f	kdr	ldlrap1a	ldlrap1b	mgrn1a	mgrn1b	mmgt1	neurl1b	pick1	plekhj1	ppp1r21	rab14	rab14l	rab20	rab21	rab5b	rab5c	rps6kc1	si:ch211-193c2.2	si:ch73-111k22.3	si:dkey-19b23.8	snx16	snx17	snx27a	snx27b	snx5	tbc1d16	tgfbrap1	vipas39	vps11	vps26a	vps41	wash1	zfyve16	zgc:153733
GO:0051418	microtubule nucleation by microtubule organizing center	cep192	si:ch1073-365p7.2	tubgcp2	tubgcp3	tubgcp4	tubgcp5
GO:0005829	cytosol	aacs	aamp	aclya	aclyb	acmsd	aco1	aco2	acot11a	acot11b	acot7	acy3.1	acy3.2	ada	adh5	adh8a	adh8b	adka	adkb	afap1l1a	afap1l1b	afap1l2	afmid	agbl2	agbl5	agtpbp1	ahcy	ahcyl1	ahcyl2a	ahcyl2b	ak8	akap7	akr1a1a	akr1a1b	akr1b1.1	akr1b1.2	alad	aldh1l1	aldh9a1a.1	aldh9a1b	aldoaa	aldoab	aldob	aldocb	alms1	amd1	ampd1	ampd2a	ampd2b
GO:0045943	positive regulation of transcription by RNA polymerase I	dhx33	heatr1	nol11	phf8	rasl11a	utp15
GO:0031445	regulation of heterochromatin assembly	atf7ip	naa40	phf2	phf8	setdb1a	setdb1b
GO:0120261	regulation of heterochromatin organization	atf7ip	naa40	phf2	phf8	setdb1a	setdb1b
GO:0051539	4 iron, 4 sulfur cluster binding	aco1	aco2	cdk5rap1	cdkal1	ciapin1	ddx11	dpydb	etfdh	exo5	ireb2	isca2	iscub	lias	mocs1	narfl	ndufs1	ndufs7	ndufs8a	ndufs8b	ndufv1	nfu1	nthl1	nubp1	nubp2	nubpl	pola1	pold1	pole	prim2	rsad1	rsad2	rtel1	sdhb	tyw1	zgc:110319
GO:0010171	body morphogenesis	atp1a1a.1	ift122	invs	kat6a	smarcal1	stil	trim71	wnt5b
GO:0019208	phosphatase regulator activity	arpp19a	arpp19b	bod1	bod1l1	ensaa	ensab	mrtfaa	mrtfab	mtmr12	phactr1	phactr2	phactr3a	phactr3b	phactr4a	phactr4b	ppp1r11	ppp1r12a	ppp1r12c	ppp1r14aa	ppp1r14ab	ppp1r14ba	ppp1r14bb	ppp1r14c	ppp1r15a	ppp1r1b	ppp1r1c	ppp1r2	ppp1r26	ppp1r35	ppp1r37	ppp1r3b	ppp1r3ca	ppp1r3cb	ppp1r8a	ppp1r8b	ppp2r1ba	ppp2r1bb	ppp2r2aa	ppp2r2ab	ppp2r2ba	ppp2r2bb	ppp2r2ca	ppp2r2cb	ppp2r2d	ppp2r3a	ppp2r3b	ppp2r5a	ppp2r5b
GO:0046040	IMP metabolic process	adsl	adss1	adss2	adssl	ampd1	ampd2a	ampd2b	ampd3a	ampd3b	atic	gart	hprt1	hprt1l	pfas	ppat	prtfdc1a	prtfdc1b
GO:0019888	protein phosphatase regulator activity	arpp19a	arpp19b	bod1	bod1l1	ensaa	ensab	mrtfaa	mrtfab	phactr1	phactr2	phactr3a	phactr3b	phactr4a	phactr4b	ppp1r11	ppp1r14aa	ppp1r14ab	ppp1r14ba	ppp1r14bb	ppp1r14c	ppp1r15a	ppp1r1b	ppp1r1c	ppp1r2	ppp1r26	ppp1r35	ppp1r37	ppp1r3b	ppp1r3ca	ppp1r3cb	ppp1r8a	ppp1r8b	ppp2r1ba	ppp2r1bb	ppp2r2aa	ppp2r2ab	ppp2r2ba	ppp2r2bb	ppp2r2ca	ppp2r2cb	ppp2r2d	ppp2r3a	ppp2r3b	ppp2r5a	ppp2r5b	ppp2r5ca	ppp2r5cb	ppp2r5d
GO:0051568	histone H3-K4 methylation	ash2l	ddx39ab	dpy30	kmt2a	kmt2ba	kmt2bb	pagr1	prdm9	setd1ba	setd1bb	si:ch211-154o6.3	smyd1b	unga	wdr5	wdr82
GO:0031109	microtubule polymerization or depolymerization	ccsapb	ckap5	dchs1b	kif18a	nckap5l	stmn1a	stmn1b	stmn2a	stmn2b	stmn3	stmn4	stmn4l	stmnd1	tppp3	ttc28
GO:0036158	outer dynein arm assembly	ccdc114	ccdc151	dnaaf4	dnah5	dnah5l	dnai1.1	dnai1.2	dnai2a	dnal1
GO:0009452	7-methylguanosine RNA capping	cmtr1	cmtr2	lyn	ncbp3	rngtt	rnmt
GO:0044248	cellular catabolic process	abat	abcd1	abhd12	abhd2a	abhd2b	acaa1	acaa2	acadl	acadm	acads	acat1	acat2	acbd5a	acer1	ache	acot8	acox1	acox3	acoxl	ada	adal	adh5	adh8a	adh8b	adrm1	afmid	agla	aglb	ago3b	aldh1l1	aldh1l2	aldh4a1	aldh5a1	aldh6a1	aldh8a1	allc	ambra1b	amdhd2	amn1	amt	anapc1	anapc10	anapc11	anapc2	anapc4	anapc5	ankib1a	ankib1b
GO:0016226	iron-sulfur cluster assembly	ciao1	ciao2b	ciapin1	fxn	glrx5	isca1	isca2	iscub	mms19	narfl	ndor1	nfs1	nfu1	nubp1	nubp2	nubpl	si:ch211-191d15.2	si:ch211-207k7.4	zgc:110319
GO:0031163	metallo-sulfur cluster assembly	ciao1	ciao2b	ciapin1	fxn	glrx5	isca1	isca2	iscub	mms19	narfl	ndor1	nfs1	nfu1	nubp1	nubp2	nubpl	si:ch211-191d15.2	si:ch211-207k7.4	zgc:110319
GO:0031464	Cul4A-RING E3 ubiquitin ligase complex	arih1	crbn	dtl	ercc8	si:ch211-51h9.7	trpc4apa	trpc4apb
GO:0097546	ciliary base	cep126	cfap53	crocc2	fam92a1	ift88	kif6	nphp4	si:ch73-242m19.1	si:dkey-224e22.2	ttc26
GO:0008251	tRNA-specific adenosine deaminase activity	adad2	adar	adarb1a	adarb1b	adarb2	adat2	adat3
GO:0072527	pyrimidine-containing compound metabolic process	aldh6a1	cad	cdaa	cdadc1	cmpk	cmpk2	cps1	crmp1	ctps1a	ctps1b	dctd	dctpp1	dhodh	dpydb	dpys	dpysl2b	dpysl3	dpysl4	dpysl5a	dpysl5b	dtymk	dut	erh	nme2a	nme2b.1	nme2b.2	nme3	nme4	nme5	nme6	nme7	nme8	si:ch211-243j20.2	si:dkey-191c17.2	tet1	tet2	tet3	thtpa	tk1	tpk1	tymp	tyms	uck1	uck2a	uck2b	uckl1a	uckl1b	umps
GO:0031057	negative regulation of histone modification	jarid2b	noc2l	pbx4	pknox1.1	prmt6	supt6h	trip12	ubr5
GO:0033559	unsaturated fatty acid metabolic process	alox5a	dagla	daglb	elovl1a	elovl1b	elovl2	elovl4a	elovl4b	elovl5	elovl6	elovl6l	elovl7a	elovl7b	fads2	mgst1.1	mgst1.2	prxl2b	ptges	ptgesl	ptgis	ptgr2	ptgs1	ptgs2a	ptgs2b	scd	scdb
GO:0048193	Golgi vesicle transport	ap1m2	ap3d1	arcn1a	arcn1b	arfrp1	bcap29	bcap31	bet1	blzf1	ccdc93	cog1	cog2	cog3	cog4	cog5	cog6	cog7	cog8	copa	copb1	copb2	cope	copg2	copz1	copz2	ctage5	cux1a	cux1b	cux2b	ddhd2	dnajc28	dop1a	dop1b	ergic1	ergic2	ergic3	exoc1	exoc2	exoc4	exoc5	exoc6	exoc6b	exoc8	golga5	golph3	golph3l	gosr1	gosr2
GO:0016866	intramolecular transferase activity	bpgm	dkc1	gpia	gpib	lss	mut	pgam1a	pgam1b	pgam2	pgm1	pgm2	pgm2l1	pgm3	pgm5	pmm2	pus1	pus10	pus3	pus7	pus7l	pusl1	rpusd1	rpusd2	rpusd4	trub1	trub2
GO:0005773	vacuole	ada	aga	ap5m1	ap5s1	arl8ba	asah1a	asah1b	atg9a	atg9b	atp6v0ca	atp6v0cb	becn1	borcs5	borcs7	borcs8	ccdc115	ccz1	chid1	cln3	cln5	ctsba	ctsbb	ctsc	ctsd	ctsf	ctsh	ctsk	ctsl.1	ctsla	ctsll	ctso	ctss1	ctss2.1	ctss2.2	ctsz	cyb561a3a	dram1	dram2b	eva1a	fgf8a	fuca1.1	fuca1.2	fuca2	fyco1a	gabarapa	gabarapl2	galca	galcb
GO:0060322	head development	acadvl	cep290	chd5	chd8	cldn7a	cnbpa	col8a1a	ctdnep1b	dvl2	eftud2	gabarapb	kctd13	lhx1a	rbm47	trabd2a	wdr11	zgc:162025
GO:0061588	calcium activated phospholipid scrambling	ano11	ano3	ano6	ano9a	ano9b	si:dkey-83h2.5
GO:0035082	axoneme assembly	ccdc40	cep41	cfap157	cfap206	dnaaf1	dzip1	gas8	iqcg	rp1l1a	rp1l1b	rsph9	stk36	tbc1d32	ttc26	ttll3	ttll6
GO:0017062	respiratory chain complex III assembly	bcs1l	ttc19	uqcc1	uqcc2	uqcc3	uqcrb
GO:0034551	mitochondrial respiratory chain complex III assembly	bcs1l	ttc19	uqcc1	uqcc2	uqcc3	uqcrb
GO:0000993	RNA polymerase II complex binding	ccar2	cdc73	ctr9	elof1	elp4	gtf2b	gtf2e1	hnrnpua	hnrnpub	leo1	paf1	pcf11	pcif1	rprd1b	rprd2a	rprd2b	rtf1	smyd2a	smyd2b	supt4h1	uvssa	waca	znf326
GO:0032391	photoreceptor connecting cilium	arl3b	cc2d2a	pdzd7a	poc5	ush1c
GO:0031125	rRNA 3'-end processing	eri1	exosc10	exosc2	exosc3	exosc7	exosc8	exosc9	gnl3	rps21
GO:0007020	microtubule nucleation	appl2	cep192	clasp2	nde1	ndel1a	ndel1b	si:ch1073-365p7.2	tubg1	tubgcp2	tubgcp3	tubgcp4	tubgcp5
GO:0051493	regulation of cytoskeleton organization	abitram	add1	add2	add3a	add3b	afap1	alkbh4	ap1ar	apc	apc2	arhgap17a	arhgap17b	arhgap44	arhgef10	arhgef10lb	arhgef11	arl2	arpc1a	arpc1b	arpc2	arpc3	arpc4	arpc5a	arpc5b	arpc5la	arpc5lb	arpin	atat1	atrn	baiap2a	baiap2b	baiap2l1a	baiap2l1b	baiap2l2a	baiap2l2b	bicd1a	bicd2	bora	brk1	camsap1a	camsap1b	camsap2a	camsap2b	capga	capgb	capza1a	capza1b	capzb
GO:0003094	glomerular filtration	anln	apol1	cd2ap	crb2b	ctnnb1	dachd	dnm2b	farp1	inf2	iqgap2	myh9a	myo1ea	myo1eb	nphs1	prkceb	tbc1d8b	thsd7aa	tmem234
GO:0000959	mitochondrial RNA metabolic process	aars1	aars2	elac2	gars1	mrpl12	mterf2	mterf3	mto1	polrmt	sars2	si:dkeyp-94h10.5	supv3l1	tefm	tfb2m	trmt10b	trmt10c	trmt61b	wars2
GO:0017136	NAD-dependent histone deacetylase activity	hdac1	hdac3	hdac4	hdac5	hdac8	hdac9b	si:dkey-103i16.6	sirt1	sirt2	sirt3	sirt7
GO:0016589	NURF complex	bptf	smarca1	smarca5	zgc:103508	zgc:92664
GO:1901532	regulation of hematopoietic progenitor cell differentiation	adora2b	bloc1s2	cdca7a	crhb	csf3r	ddx46	dld	dnmt3bb.1	f11r.1	f2r	fgf10a	fgfr2	fgfr3	fgfr4	irf7	mettl3	myd88	nelfb	nelfe	nfkbiaa	nr3c1	nudt21	pdgfra	pomca	pomcb	supt5h	tlr4bb	tnfrsf1b	tph1a	tph2	wnt16	ythdf2
GO:0006561	proline biosynthetic process	aldh18a1	noxred1	pycr1a	pycr1b	pycr3
GO:0055129	L-proline biosynthetic process	aldh18a1	noxred1	pycr1a	pycr1b	pycr3
GO:0032934	sterol binding	anxa6	apoa1a	apoa1b	cetp	crp2	crp7	erlin1	erlin2	gpr183a	npc2	osbp	osbpl10b	osbpl11	osbpl1a	osbpl2a	osbpl2b	osbpl3a	osbpl3b	osbpl5	osbpl6	osbpl7	osbpl9	prom1a	prom1b	prom2	scap	si:ch211-106a19.1	smo	soat1	soat2	star	stard3	zgc:193725
GO:0009141	nucleoside triphosphate metabolic process	ak1	ak3	ak4	ak8	atp5l	cad	cmpk	cmpk2	cox5b2	ctps1a	ctps1b	cyc1	dctpp1	dlst	dtymk	dut	enpp1	impdh1a	impdh1b	itpa	nme2a	nme2b.1	nme2b.2	nme3	nme4	nme5	nme6	nme7	nme8	nudt15	opa1	ran	samhd1	si:ch211-140m22.7	si:ch211-243j20.2	si:dkey-22n8.3	suclg1	uck1	uck2a	uck2b	uckl1a	uckl1b	uqcc3	zgc:171957	zgc:86599
GO:0018279	protein N-linked glycosylation via asparagine	ddost	magt1	rpn1	stt3a	syvn1	tusc3	uggt1	uggt2	vcp
GO:0061056	sclerotome development	dlc	dld	fbxl18	meox1	notch3	tgfb2	tle3a
GO:0031348	negative regulation of defense response	b2m	foxo3b	gpatch3	irak3	mettl3	nlrc3l	otop1	pias4a	samhd1	sigirr	socs1a	ythdf2
GO:0010906	regulation of glucose metabolic process	arpp19a	fam3a	fam3c	gcgra	gcgrb	gckr	gnmt	inpp5ka	inpp5kb	khk	maea	pask	ppp1r3b	zgc:101783
GO:0033674	positive regulation of kinase activity	adcyap1a	adcyap1b	atg13	bora	ccny	ccnyl1	dok7	etaa1	fgfr1a	gcn1	her5	kita	map2k1	map2k2a	map2k2b	map2k4a	map2k4b	map2k5	map2k6	map2k7	map3k1	map3k14a	map3k19	map3k2	map3k22	map3k3	map3k4	map4k2	map4k3a	map4k3b	map4k4	map4k5	map4k6	mink1	mnat1	nek10	nek12	nek4	oxsr1a	oxsr1b	pak1	pak2a	pak2b	pak4	pak6b	pdgfaa	pdgfab	pdgfbb
GO:0007130	synaptonemal complex assembly	bag6l	hormad1	syce2	sycp1	trip13	zgc:194246
GO:0070193	synaptonemal complex organization	bag6l	hormad1	syce2	sycp1	trip13	zgc:194246
GO:0016410	N-acyltransferase activity	aanat1	aanat2	alas1	alas2	atat1	atf2	cers1	cers2a	cers2b	cers3b	cers4a	cers5	cers6	crebbpa	crebbpb	dpf1	dpf2	dpf2l	dpf3	elp3	ep300a	ep300b	epc1a	epc1b	epc2	gnpnat1	hat1	hgsnat	ing3	kansl1a	kansl1b	kansl1l	kansl2	kansl3	kat14	kat2a	kat2b	kat5a	kat5b	kat6a	kat6b	kat7a	kat7b	mcrs1	meaf6	naa10	naa15a	naa15b
GO:0097205	renal filtration	anln	apol1	bbs9	casp9	cd2ap	crb2b	ctnnb1	dachd	dnm2b	farp1	inf2	iqgap2	kcnq1.1	myh9a	myo1ea	myo1eb	nostrin	nphs1	ocrl	prkceb	tbc1d8b	thsd7aa	tmem234
GO:0051293	establishment of spindle localization	actr1	actr10	antxr2a	bccip	ccdc151	diaph2	hoxb1b	ift88	llgl1	llgl2	nde1	ndel1a	ndel1b	nusap1	pafah1b1a	pafah1b1b	prickle1a	prkci	rhoab	scrib	spdl1	vangl2	wtip
GO:0051653	spindle localization	actr1	actr10	antxr2a	bccip	ccdc151	diaph2	hoxb1b	ift88	llgl1	llgl2	nde1	ndel1a	ndel1b	nusap1	pafah1b1a	pafah1b1b	prickle1a	prkci	rhoab	scrib	spdl1	vangl2	wtip
GO:0005881	cytoplasmic microtubule	apc2	arl3b	ccsapb	cep162	cfap206	clasp1a	clasp1b	clasp2	flr	kif18a	map9	mapre1a	mapre1b	mapre2	mapre3a	mapre3b	pafah1b1a	pafah1b1b	reep2	saxo2	si:ch1073-266p11.2	si:ch211-220d9.3	si:dkeyp-69c1.9
GO:0005663	DNA replication factor C complex	rfc2	rfc3	rfc4	rfc5	rpl9
GO:0060896	neural plate pattern specification	axin1	bptf	foxa3	gsc	sbno1	smad2	smarca1	smo	tdgf1	wnt8a
GO:0002039	p53 binding	brd4	chd8	ehmt1a	ehmt1b	ehmt2	ppp1r13ba	ppp1r13bb	sirt1	tp53bp2a	tp53bp2b
GO:0001556	oocyte maturation	ar	bmp15	ccnb1	gsdf	lhb	mettl3	paqr7b	pde3a	ybx1	ythdf2
GO:2000223	regulation of BMP signaling pathway involved in heart jogging	dzip1	foxh1	has2	ndr2	noto	shha	smad5	spaw	tbx16
GO:0061053	somite development	copa	copb1	copb2	cxcr4a	dmd	dnm2a	dtwd2	epha4a	fgf8a	inpp5ka	lama1	lamb1a	lamb2	lamc1	loxl3a	loxl3b	meox1	meox2a	meox2b	nono	noto	psd2	psen1	psen2	rgs3a	ripply1	rtn4a	slc7a6os	smarcd1	smo	snu13b	tbx16	tbx6	tdgf1	tgfbr3	thbs3a	tnpo1	wnt5b
GO:0048278	vesicle docking	cep83	exoc4	exoc5	exoc6	exoc6b	nsfa	nsfb	rab10	rab12	rab13	rab15	rab3aa	rab3ab	rab3b	rab3c	rab3da	rab3db	rab44	rab8a	rab8b	scfd1	scfd2	si:ch211-208k15.1	stx11a	stx11b.1	stx11b.2	stx12	stx12l	stx16	stx17	stx1a	stx1b	stx2a	stx2b	stx3a	stx4	stx5a	stx5al	stx6	stx7l	stx8	stxbp1a	stxbp1b	stxbp2	stxbp3	unc13c	uso1	vps11
GO:0001682	tRNA 5'-leader removal	pop1	pop5	prorp	rpp21	rpp25b	rpph1
GO:0099116	tRNA 5'-end processing	pop1	pop5	prorp	rpp21	rpp25b	rpph1
GO:0030866	cortical actin cytoskeleton organization	amotl2a	anln	dlg1	dlg1l	epb41a	epb41b	epb41l3a	fmnl1a	fmnl2a	fmnl2b	fmnl3	kif23	llgl1	llgl2	rab13	rock1	rock2a	rock2b	rtkn2b	si:dkey-178k16.1	si:dkey-197j19.6	si:dkey-30c15.10	si:dkey-40c11.1	strip1	wasa	wasb	wasla	waslb	wipf1a	wipf1b	wipf2b	wipf3	zgc:172352
GO:0051668	localization within membrane	agk	agrn	ank1b	arfrp1	arl13a	arl13b	arl5a	arl5c	arl6ip1	arl8	atp6ap1b	bag6l	bbip1	blzf1	cacng2a	cacng2b	cacng3b	cacng4a	cacng4b	cacng8a	cacng8b	ccdc93	chrna1	cox18	dag1	dennd1a	dennd1b	dlg1	dlg1l	dlg2	dlg3	dlg4b	efr3a	efr3ba	efr3bb	ehd2a	ehd2b	ehd3	ehd4	exoc1	exoc2	exoc4	exoc5	exoc6	exoc6b	exoc8	fam126a	fcho2
GO:0043325	phosphatidylinositol-3,4-bisphosphate binding	hip1	hip1rb	phlda3	rag2	sdcbp2
GO:0031314	extrinsic component of mitochondrial inner membrane	coq3	coq4	coq5	coq6	coq7	tamm41
GO:0060287	epithelial cilium movement involved in determination of left/right asymmetry	ccdc39	ccdc40	cep131	cep70	cfap53	dnaaf4	dnah6	dnah9	gle1	ippk	mcamb	ofd1	poc1b	rfx3	rock2b	rpgrb
GO:0034331	cell junction maintenance	cdh1	fyna	inavaa	inavab	plekha7a	prkci	prnpb	rassf8b	yes1
GO:0034334	adherens junction maintenance	cdh1	fyna	inavaa	inavab	plekha7a	prkci	prnpb	rassf8b	yes1
GO:0045217	cell-cell junction maintenance	cdh1	fyna	inavaa	inavab	plekha7a	prkci	prnpb	rassf8b	yes1
GO:0051205	protein insertion into membrane	agk	bag6l	cox18	get1	get3	oxa1l	romo1	samm50	samm50l	si:dkey-82o10.4	timm10	timm13	zgc:56596
GO:0004596	peptide alpha-N-acetyltransferase activity	naa10	naa15a	naa15b	naa20	naa25	naa30	naa35	naa40	naa50	nat15
GO:0006474	N-terminal protein amino acid acetylation	naa10	naa15a	naa15b	naa20	naa25	naa30	naa35	naa40	naa50	nat15
GO:2001242	regulation of intrinsic apoptotic signaling pathway	baxb	bcl2a	bcl2b	bcl2l1	bcl2l10	bcl2l16	bcl6aa	bco2l	bcor	bida	cerkl	ddit3	herpud1	hyou1	mcl1a	mcl1b	mdm2	nme5	pin1	rnf2	styxl1	topbp1	vax1	vax2
GO:0097193	intrinsic apoptotic signaling pathway	atm	atr	bag6l	baxa	baxb	bbc3	bcl2a	bcl2b	bcl2l1	bcl2l10	bcl2l16	boka	bokb	casp2	chek1	coa8	crip1	ddit3	diabloa	diablob	ern1	ern2	hic1	hipk1a	hipk2	mcl1a	mcl1b	msh2	msh6	phlda3	prkdc	rps19	rps29	si:ch211-160o17.4	si:dkey-74k8.3	si:dkey-9i23.15	tmem117	tp53	tp63	xrcc5	zgc:153993	zgc:195282	znf385b
GO:0009161	ribonucleoside monophosphate metabolic process	ada	adsl	adss1	adss2	adssl	ak1	ak2	ak3	ak4	ampd1	ampd2a	ampd2b	ampd3a	ampd3b	aprt	atic	dhodh	gart	gmps	hprt1	hprt1l	impdh1a	impdh1b	impdh2	nt5e	pfas	ppat	prps1a	prps1b	prtfdc1a	prtfdc1b	rfk	si:ch211-243j20.2	uck1	uck2a	uck2b	uckl1a	uckl1b	umps	upp1	upp2
GO:2001022	positive regulation of response to DNA damage stimulus	abraxas1	actr2a	actr2b	babam1	babam2	ciao2a	ercc8	eya1	eya2	eya3	eya4	fam168a	fancb	fmr1	fxr1	fxr2	mms19	nsmce1	nsmce4a	rnf168	rnf8	rps3	spire1a	spire2	spred1	spred2a	spred2b	spred3	ube2nb	zgc:101664
GO:0014068	positive regulation of phosphatidylinositol 3-kinase signaling	hcst	igf1ra	igf1rb	insra	insrb	musk	ntrk1	ntrk2a	ntrk2b	ntrk3a	ntrk3b	pdgfaa	pdgfab	pdgfbb	ror1	ror2	tek
GO:0032451	demethylase activity	alkbh2	alkbh4	alkbh5	cyp51	fto	jarid2a	jarid2b	jmjd1cb	jmjd6	kdm3b	kdm4aa	kdm4ab	kdm4b	kdm4c	kdm5ba	kdm5bb	kdm5c	kdm6a	kdm6al	kdm6ba	kdm6bb	kdm7aa	kdm7ab	kdm8	mmachc	phf2	phf8	riox1	riox2
GO:0005743	mitochondrial inner membrane	abcb7	abcb8	afg3l2	agk	alas2	apooa	apoob	apool	bcs1l	chchd3a	chchd3b	chchd6a	chchd6b	coa3a	coq10b	coq2	coq3	coq4	coq5	coq6	coq7	coq9	cox15	cox20	cox5aa	cox5ab	cox6a1	cox6a2	cpt2	cyp11a1	cyp11a2	cyp11c1	dhodh	dnajc19	endog	eral1	gatm	guf1	hccsa.1	hccsb	immp1l	immp2l	immt	letm1	mcu	micos10	micos13	micu1
GO:0032508	DNA duplex unwinding	anxa1a	anxa1b	anxa1c	anxa1d	ascc3	blm	ddx11	ercc2	mcm2	mcm4	mcm6	mcm7	nbn	pif1	rad50	recql	recql5	rpa1	wrn
GO:0016311	dephosphorylation	acp1	ca16b	cdc14aa	cdc14ab	cdc14b	cdc25b	cdc25d	cdkn3	ctdp1	dupd1	dusp1	dusp10	dusp11	dusp12	dusp13a	dusp14	dusp16	dusp19a	dusp19b	dusp2	dusp22a	dusp22b	dusp23a	dusp23b	dusp27	dusp28	dusp3a	dusp4	dusp5	dusp6	dusp7	dusp8a	ephx2	epm2a	eya1	eya2	eya3	eya4	hdhd2	ilkap	impa1	impa2	inpp5b	inpp5d	inpp5e	inpp5jb	inpp5ka	inpp5kb
GO:0033120	positive regulation of RNA splicing	celf3a	celf4	cirbpa	cirbpb	dazap1	dhx37	rbm22	rbmx	sf3b4	tra2a	tra2b
GO:0019866	organelle inner membrane	abcb7	abcb8	afg3l2	agk	alas2	apooa	apoob	apool	bcs1l	chchd3a	chchd3b	chchd6a	chchd6b	coa3a	coq10b	coq2	coq3	coq4	coq5	coq6	coq7	coq9	cox15	cox20	cox5aa	cox5ab	cox6a1	cox6a2	cpt2	cyp11a1	cyp11a2	cyp11c1	dhodh	dnajc19	dpy19l1l	endog	eral1	gatm	guf1	hccsa.1	hccsb	immp1l	immp2l	immt	lbr	lemd3	letm1	mcu
GO:0071006	U2-type catalytic step 1 spliceosome	casc3	cwc22	eif4a3	prpf19	rbm22	rbm8a
GO:0071012	catalytic step 1 spliceosome	casc3	cwc22	eif4a3	prpf19	rbm22	rbm8a
GO:0005096	GTPase activator activity	acap1	acap2	acap3a	acap3b	adap2	adprh	agap1	agap2	agap3	agfg1a	agfg1b	arap3	arfgap1	arfgap2	arfgap3	arhgap10	arhgap12a	arhgap12b	arhgap15	arhgap17a	arhgap17b	arhgap19	arhgap20	arhgap20b	arhgap21b	arhgap23a	arhgap23b	arhgap24	arhgap25	arhgap27	arhgap27l	arhgap29a	arhgap29b	arhgap31	arhgap32a	arhgap32b	arhgap33	arhgap39	arhgap42a	arhgap44	arhgap45a	arhgap45b	arhgap4a	arhgap4b	arhgef1b	asap1a	asap1b	asap2a
GO:0006353	DNA-templated transcription, termination	cavin1a	cavin1b	med18	mterf2	pcf11	polr3k	setx	si:ch73-376l24.6	si:ch73-37h15.2	ssu72	znrd1
GO:0060090	molecular adaptor activity	actr1	actr10	afap1l2	ap2a1	axin1	baiap2a	bet1	bet1l	bicd1a	bicd2	fscn1a	fscn1b	fscn2a	fscn2b	gas2l1	gosr1	gosr2	grip1	grip2a	grip2b	hip1	hip1rb	lamtor2	lamtor3	lamtor4	magi2a	mapk8ip3	napaa	napab	napba	napbb	napga	napgb	pef1	pex3	rptor	sarm1	sec22ba	sec22bb	sh2b1	sh2b3	sh3rf1	shank1	shank2a	shank2b	shank3a	shank3b	si:ch211-208k15.1
GO:0070566	adenylyltransferase activity	coasy	ficd	flad1	gphna	gphnb	kars1	nmnat1	nmnat2	nmnat3	papola	papolg	papss1	papss2a	papss2b	tent2	tent4a	tent5ba	tent5bb	tent5c	tut1
GO:0004722	protein serine/threonine phosphatase activity	cdc14aa	cdc14ab	cdc14b	ctdnep1a	ctdnep1b	ctdp1	ctdsp1	ctdsp2	ctdspla	ctdsplb	ilkap	mtmr4	pdp1	pdp2	ppef1	ppm1aa	ppm1ab	ppm1ba	ppm1bb	ppm1da	ppm1db	ppm1e	ppm1f	ppm1g	ppm1h	ppm1j	ppm1k	ppm1la	ppm1lb	ppm1na	ppm1nb	ppp1caa	ppp1cab	ppp1cb	ppp1cbl	ppp2r1ba	ppp2r1bb	ppp2r2aa	ppp2r2ab	ppp2r2ba	ppp2r2bb	ppp2r2ca	ppp2r2d	ppp3ca	ppp3cb	ppp3cca	ppp3ccb	ppp4r1l
GO:0000578	embryonic axis specification	cactin	ctnnb1	foxd5	foxh1	hwa	itga5	mespab	mespba	mespbb	ndr1	prdm1a	rap1b	ripply1	ripply2
GO:0005795	Golgi stack	dnmbp	march4l	mgat2	mgat4a	mgat4b	nsfa	nsfb	sulf1	sulf2a	sulf2b	uso1	vrk1	zgc:154054
GO:0000381	regulation of alternative mRNA splicing, via spliceosome	celf1	celf2	celf3a	celf3b	celf4	celf5a	celf5b	eif4a3	fmr1	fxr1	fxr2	hnrnpua	hnrnpub	magoh	mbnl1	mbnl2	rbfox1	rbfox1l	rbfox2	rbfox3a	rbfox3b	rbm10	rbm11	rbm17	rbm19	rbm24a	rbm25a	rbm25b	rbm4.1	rbm4.2	rbm4.3	rbm7	rbm8a	rbmx	rest	rnps1	sart3	si:dkey-205h23.2	smu1a	snrpc	srek1	srsf10a	srsf10b	srsf1b	srsf2a	srsf2b	srsf3a	srsf3b
GO:0045159	myosin II binding	llgl1	llgl2	stxbp5a	stxbp5b	stxbp5l
GO:0003726	double-stranded RNA adenosine deaminase activity	adad2	adar	adarb1a	adarb1b	adarb2
GO:0032924	activin receptor signaling pathway	acvr1ba	acvr1bb	acvr2aa	acvr2ab	dand5	gdf3	ndr1	prex1	rab5ab	tdgf1	tgfbr1a	tgfbr1b
GO:0003906	DNA-(apurinic or apyrimidinic site) endonuclease activity	apex1	apex2	hmga1a	hmga1b	hmga2	neil1	neil3	nthl1	rps3	si:ch211-141o9.10	si:ch211-161c3.6	zgc:165656
GO:0016197	endosomal transport	als2a	ap5b1	ap5m1	ap5s1	arl1	bet1l	bloc1s1	bloc1s2	caly	chmp1a	chmp1b	chmp2ba	chmp2bb	chmp3	clec16a	coro1ca	dennd10	dennd1a	dennd1b	ehd2a	ehd2b	ehd3	ehd4	gosr2	grip1	grip2a	grip2b	gripap1	heatr5b	lamtor1	leprot	micall1a	mvb12a	plekhj1	rab11fip3	rab11fip4a	rab11fip4b	rab13	rab14	rab14l	rab35b	rab41	rab6ba	rab6bb	rab7a	rab9a	rab9b	rassf9
GO:0034755	iron ion transmembrane transport	abcc5	scara5	si:ch211-254p10.2	slc25a28	slc25a37	slc40a1	steap2	steap3	steap4
GO:0033866	nucleoside bisphosphate biosynthetic process	aclya	aclyb	acss1	acss2	acss2l	coasy	dcakd	dlat	elovl1a	elovl1b	elovl4a	elovl4b	elovl5	elovl6	elovl6l	elovl7a	elovl7b	mlycd	pank1a	pank1b	pank2	pank4	papss1	papss2a	papss2b	pdha1a	pdhb
GO:0034030	ribonucleoside bisphosphate biosynthetic process	aclya	aclyb	acss1	acss2	acss2l	coasy	dcakd	dlat	elovl1a	elovl1b	elovl4a	elovl4b	elovl5	elovl6	elovl6l	elovl7a	elovl7b	mlycd	pank1a	pank1b	pank2	pank4	papss1	papss2a	papss2b	pdha1a	pdhb
GO:0034033	purine nucleoside bisphosphate biosynthetic process	aclya	aclyb	acss1	acss2	acss2l	coasy	dcakd	dlat	elovl1a	elovl1b	elovl4a	elovl4b	elovl5	elovl6	elovl6l	elovl7a	elovl7b	mlycd	pank1a	pank1b	pank2	pank4	papss1	papss2a	papss2b	pdha1a	pdhb
GO:0006109	regulation of carbohydrate metabolic process	arpp19a	fam3a	fam3c	gcgra	gcgrb	gckr	gnmt	inpp5ka	inpp5kb	kctd10	khk	maea	pask	ppp1r3b	pth1r	scn1lab	zgc:101783
GO:0061700	GATOR2 complex	castor2	sesn1	sesn2	sesn3	si:zfos-80g12.1
GO:0006636	unsaturated fatty acid biosynthetic process	elovl1a	elovl1b	elovl2	elovl4a	elovl4b	elovl5	elovl6	elovl6l	elovl7a	elovl7b	fads2	mgst1.1	mgst1.2	prxl2b	ptges	ptgesl	ptgis	ptgs1	ptgs2a	ptgs2b	scd	scdb
GO:0000082	G1/S transition of mitotic cell cycle	ccnd1	ccne1	ccne2	cdk2	cdkn1ba	cdkn1bb	gpr132a	gpr132b	lats1	lats2	meis1b	phf8	trim71	usp37
GO:0044843	cell cycle G1/S phase transition	ccnd1	ccne1	ccne2	cdk2	cdkn1ba	cdkn1bb	gpr132a	gpr132b	lats1	lats2	meis1b	phf8	trim71	usp37
GO:0006448	regulation of translational elongation	dph1	dph2	dph3	dph5	dph6	eif5a	eif5a2	shfl	srp9	usp16
GO:1901135	carbohydrate derivative metabolic process	aclya	aclyb	acot11a	acot11b	acot14	acot15	acot16	acot17	acot18	acot19	acot20	acot21	acot22	acot7	acot8	acot9.1	acot9.2	acsm3	acss1	acss2	acss2l	ada	adal	adcy1a	adcy1b	adcy2a	adcy2b	adcy3a	adcy3b	adcy5	adcy6a	adcy7	adcy8	adka	adkb	adsl	adss1	adss2	adssl	aga	ak1	ak2	ak3	ak4	aldh5a1	aldoaa	aldoab	aldob
GO:0008278	cohesin complex	cdca5	rad21a	rad21b	rad21l1	rec8b	si:ch211-269e2.1	smc1a	smc1al	stag1a	stag1b	stag2a	stag2b
GO:0070071	proton-transporting two-sector ATPase complex assembly	atpaf1	atpaf2	ccdc115	tmem199	vma21
GO:1990752	microtubule end	camsap1a	camsap1b	camsap2a	camsap2b	ckap5	mapre1a	mapre1b	mapre2	mapre3a	mapre3b	nckap5l
GO:0009008	DNA-methyltransferase activity	dnmt1	dnmt3aa	dnmt3ab	dnmt3ba	dnmt3bb.1
GO:0030641	regulation of cellular pH	atp6ap1a	atp6ap1b	atp6ap1lb	atp6v0a1a	atp6v0a1b	atp6v0a2a	atp6v0a2b	atp6v0d1	ca15b	cln3	cxcl12a	cxcl12b	cxcr4b	rogdi	si:ch73-173p19.2	si:ch73-390b10.2	slc26a6	slc26a6l	slc4a10b	slc4a11	slc4a1a	slc4a1b	slc4a2a	slc4a2b	slc4a4a	slc4a4b	slc4a5a	slc4a5b	slc4a8	slc9a2	slc9a3.1	slc9a3.2	slc9a5	slc9a6a	slc9a6b	slc9a7	slc9a8	tcirg1a	tcirg1b	tmem175
GO:0006363	termination of RNA polymerase I transcription	cavin1a	cavin1b	si:ch73-376l24.6	si:ch73-37h15.2	znrd1
GO:0016553	base conversion or substitution editing	adad2	adar	adarb1a	adarb1b	adarb2	adat2	adat3	aicda	apobec2a	mettl3	rbm47
GO:0005930	axoneme	arl6	bbs1	bbs7	ccdc103	ccdc114	ccdc39	ccdc40	ccdc65	ccsapb	cfap53	dnaaf1	dnah10	dnah9	dnah9l	dnali1	drc1	dync2li1	efhc1	ift140	ift172	ift20	ift52	ift88	kif17	lca5	rp1l1a	rp1l1b	rsph9	spata4	spef1	traf3ip1	ttll3	wdr11	wdr35
GO:0017119	Golgi transport complex	cog1	cog2	cog3	cog4	cog5	cog6	cog7	cog8	dnajc28
GO:0097035	regulation of membrane lipid distribution	ano11	ano3	ano6	ano9a	ano9b	arv1	atp10a	atp10b	atp10d	atp11a	atp11c	atp8a1	atp8a2	atp8b1	atp8b3	atp8b4	atp8b5a	plscr3a	plscr3b	rft1	si:ch211-195b13.6	si:ch211-71m22.1	si:ch211-71m22.3	si:ch73-206p6.1	si:dkey-211e20.10	si:dkey-246g23.2	si:dkey-83h2.5	tmem30aa	tmem30ab	tmem30c	xkr6a	xkr6b	xkr7	xkr8.1	xkr8.2	xkr8.3	xkr9	zgc:123035	zgc:198371
GO:0070717	poly-purine tract binding	dazap1	hnrnpua	hnrnpub	khdrbs1a	khdrbs1b	khdrbs2	pabpc1a	pabpc1l	pabpc4	zc3h14
GO:0051877	pigment granule aggregation in cell center	bbs4	bbs5	bbs7	kcnj13	mkks	ttc8
GO:0048026	positive regulation of mRNA splicing, via spliceosome	celf3a	celf4	cirbpa	cirbpb	dazap1	dhx37	rbmx	sf3b4	tra2a	tra2b
GO:0031332	RNAi effector complex	ago2	ago3b	ago4	dicer1	snd1	tarbp2
GO:0016442	RISC complex	ago2	ago3b	ago4	dicer1	snd1	tarbp2
GO:0016482	cytosolic transport	aktip	ankrd27	arl1	becn1	bet1l	dop1a	dop1b	fam160a2	gosr2	heatr5b	hook1	plekhj1	rab14	rab14l	rab41	rab6ba	rab6bb	rab9a	rab9b	rgp1	si:ch211-193c2.2	si:ch73-111k22.3	si:dkey-159a18.1	si:dkey-246g23.2	snx16	snx1a	snx1b	snx5	snx6	snx8a	snx8b	sort1a	sort1b	stx6	sys1	tbc1d23	vps26a	vps26b	vps26bl	vps29	vps35	vps50	vps51	vps52	vps53	vps54	vti1a	vti1b
GO:0034979	NAD-dependent protein deacetylase activity	hdac1	hdac3	hdac4	hdac5	hdac8	hdac9b	si:dkey-103i16.6	sirt1	sirt2	sirt3	sirt4	sirt7
GO:0008540	proteasome regulatory particle, base subcomplex	psmc1a	psmc1b	psmc2	psmc3	psmc4	psmc5	psmc6	psmd1	psmd4a	psmd4b	psmd5	psmd9
GO:0016886	ligase activity, forming phosphoric ester bonds	lig1	lig3	lig4	rtca	rtcb
GO:0060028	convergent extension involved in axis elongation	akap12b	bbs1	creb1a	dcn	dvl2	dvl3a	eaf1	eaf2	glis2b	gpc4	hdac1	klhl12	mpzl1l	nphp4	pigp	ppp1cb	ppp1cbl	ppp1r12a	ptpn11a	ryk	swap70b	tax1bp3	tbx16	tmem67	tpbga	vangl2	wnt5b	zeb2a	zeb2b
GO:0004535	poly(A)-specific ribonuclease activity	cnot6a	cnot6b	cnot6l	cnot7	cnot8	nocta	noctb	pan2	pan3	parn
GO:0010557	positive regulation of macromolecule biosynthetic process	abraa	abrab	acd	actr2a	actr2b	adcyap1a	adcyap1b	afap1l2	ahr1a	ahr1b	ahr2	ahrrb	aire	alx1	arnt	arnt2	arntl1a	asb11	ascl1a	ascl1b	asxl1	asxl2	atad2b	atf6	atxn7l3	bcl9	bcl9l	brd4	brdt	c1qbp	camta1a	camta1b	camta2	carf	ccnc	ccnk	ccnt1	ccnt2a	ccnt2b	cdc73	cdk12	cdk13	cdk7	cdk9	cdx1b	chd8	chuk	churc1
GO:0071300	cellular response to retinoic acid	brinp2	brinp3a.1	brinp3a.2	casp3a	raraa	rarab	rarga	rargb
GO:0035269	protein O-linked mannosylation	b4gat1	crppa	dpm1	pomgnt2	pomt1	pomt2	sdf2	sdf2l1
GO:0006487	protein N-linked glycosylation	alg11	alg12	alg3	alg5	alg6	alg8	alk	b3galt1a	b3galt2	dad1	ddost	dolpp1	dpagt1	fut8a	gfpt1	gfpt2	krtcap2	magt1	mgat1a	mgat1b	mgat3a	mgat3b	mgat4a	mgat4b	mgat4c	mgat5	mogs	pmm2	rpn1	rpn2	stt3a	syvn1	tmem165	tmem258	trappc11	tusc3	uggt1	uggt2	vcp	zgc:101663	zgc:154054	zgc:194330	zgc:194551
GO:0016272	prefoldin complex	pdrg1	pfdn1	pfdn2	pfdn4	pfdn5	pfdn6	uxt	vbp1
GO:0002011	morphogenesis of an epithelial sheet	afap1l2	afp4	alkbh4	aplnra	apoa2	arf6b	arhgef7b	atrn	bcl2l10	bves	cacnb4a	cacnb4b	cdh1	cdk5rap3	celsr2	cfl1	chuk	cldne	ctsba	cyp11a1	cyth1a	cyth1b	cyth3a	cyth4a	diaph2	dsc2l	dsg2.1	eomesa	epcam	ezrb	fgf8a	foxc1a	fscn1a	fzd10	fzd7a	fzd7b	g6pd	gab1	gna12a	gna13a	gna13b	grhl1	grhl3	hs2st1a	kcnb1	lmx1ba	lmx1bb	lta4h
GO:0030014	CCR4-NOT complex	cnot1	cnot10	cnot11	cnot4a	cnot4b	cnot6a	cnot6b	cnot6l	cnot7	cnot8	patl1
GO:0031468	nuclear membrane reassembly	ankle2	chmp4ba	chmp7	nsfl1c	reep3b	spast	tmpoa	ubxn2a	zdhhc8a
GO:0070545	PeBoW complex	bop1	fbxw8	pes	wdr12	wdr37
GO:0007249	I-kappaB kinase/NF-kappaB signaling	chuk	faima	irak1bp1	nfkb1	nfkb2	nfkbil1	rel	rela	relb	si:ch211-15b10.6	tank	tlr9
GO:0033612	receptor serine/threonine kinase binding	magi2a	ndr1	ndr2	spaw	tdgf1
GO:0070696	transmembrane receptor protein serine/threonine kinase binding	magi2a	ndr1	ndr2	spaw	tdgf1
GO:0070697	activin receptor binding	magi2a	ndr1	ndr2	spaw	tdgf1
GO:0005200	structural constituent of cytoskeleton	actb1	actb2	arpc2	ngs	pleca	plecb	si:ch211-114n24.6	sptb	sptbn1	tln1	tln2a	tln2b	tnnt2a	tuba1a	tuba1b	tuba1c	tuba2	tuba4l	tuba7l	tuba8l	tuba8l2	tuba8l3	tuba8l4	tuba8l5	tubb1	tubb2	tubb2b	tubb4b	tubb5	tubb6	tubd1	tube1	tubg1	zgc:153426	zgc:55461	zgc:65894
GO:0045292	mRNA cis splicing, via spliceosome	cwc15	ncbp2	prpf40a	rbm19	rbm22	rbm4.1	rbm4.2	rbm4.3	sart1	srsf10a	srsf10b	srsf1b	srsf2a	srsf2b	srsf3a	srsf3b	srsf4	srsf5b	srsf6b	srsf7a	srsf7b	srsf9	zgc:77262
GO:0016578	histone deubiquitination	atxn7l3	bap1	brcc3	eny2	mysm1	si:dkeyp-118b1.2	usp16
GO:0043539	protein serine/threonine kinase activator activity	ccnk	ccnt1	ccnt2a	ccnt2b	cdk5r1a	cdk5r1b	cdk5r2a	cdk5r2b	cks1b	cks2	dbf4	dbf4b	etaa1	mnat1	parp16	parp6a	parp6b	parp8	si:dkey-78p8.1	si:dkeyp-92c9.2
GO:0031668	cellular response to extracellular stimulus	atg5	becn1	bmt2	cart1	cart2	cartl	cpeb4a	cxcl8a	cyp26a1	cyp2r1	dap	dap1b	dctpp1	depdc5	gabarapa	gabarapl2	impact	kptn	lamp2	map1lc3a	map1lc3b	map1lc3c	map1lc3cl	mios	ndor1	nprl2	nprl3	nupr1b	rnf152	rptor	rraga	rragca	rragcb	rragd	rrp8	sesn1	sesn2	sesn3	si:ch211-125a15.1	si:zfos-80g12.1	ucn3l	wdr45	wdr45b	xpr1a	zgc:113944	zgc:92606
GO:0061008	hepaticobiliary system development	add3a	hnf1ba	slx4	sox9b	vipas39
GO:0016880	acid-ammonia (or amide) ligase activity	dph6	glula	glulb	glulc	lgsn
GO:0051054	positive regulation of DNA metabolic process	abraxas1	acd	actr2a	actr2b	babam1	babam2	ercc2	ercc8	eya1	eya2	eya3	eya4	fam168a	fancb	hmbox1a	hmbox1b	hsf4	mms19	nvl	rnf168	rnf8	rps3	spire1a	spire2	tnksa	tnksb	ube2nb	zgc:101664	zgc:91944
GO:0036353	histone H2A-K119 monoubiquitination	bmi1a	bmi1b	pcgf1	pcgf5a	pcgf5b	pcgf6	rnf2
GO:2000278	regulation of DNA biosynthetic process	acd	hmbox1a	hmbox1b	hnrnpua	hnrnpub	nvl	pot1	smg5	smg6	smg7	ten1	terfa	tnksa	tnksb	zgc:91944
GO:0007063	regulation of sister chromatid cohesion	cdca5	nipbla	nipblb	wapla	waplb
GO:0071922	regulation of cohesin loading	cdca5	nipbla	nipblb	wapla	waplb
GO:1905634	regulation of protein localization to chromatin	cdca5	nipbla	nipblb	wapla	waplb
GO:0005783	endoplasmic reticulum	abhd12	acer1	acer3	agmo	agpat2	agpat3	agpat5	agpat9l	agr2	alg1	alg12	alg3	alg6	alg8	alg9	alox5ap	ankle2	ankrd13c	anp32a	apex1	aph1b	apmap	apoba	atp11a	atp11c	atp2a1	atp2a1l	atp2a2a	atp2a2b	atp2a3	aup1	b3galnt2	b3galt1a	b3galt2	b3galt4	b3galt6	b3gnt2a	b3gnt2b	b3gnt2l	b3gnt5a	b3gnt5b	b3gnt7	b3gnt7l	b3gnt9	bcap29	bcap31	becn1	bnip1a
GO:0005798	Golgi-associated vesicle	arcn1a	arcn1b	ccdc115	emc3	map6a	map6b	map6d1	rab12	rab13	rab8a	rab8b	si:ch1073-392o20.2	spg21
GO:0016854	racemase and epimerase activity	fuom	gale	galm	glcea	glceb	gne	mcee	renbp	rpe	yjefn3
GO:0005847	mRNA cleavage and polyadenylation specificity factor complex	cpsf1	cpsf2	cpsf3	cstf2	fip1l1a	fip1l1b	ssu72	tut1	wdr33	wdr82
GO:0098839	postsynaptic density membrane	cacng2a	cacng2b	cacng3b	cacng4a	cacng4b	cacng8a	cacng8b	dlg1	dlg1l	dlg2	dlg4b	gria1a	gria1b	gria2a	gria2b	gria3a	gria3b	gria4a	gria4b	grid1a	grid1b	grid2	grik1a	grik1b	grik4	grik5	grin2aa	grin2ab	grin2bb	grin2cb	grin2da	grin3ba	grin3bb	grm1a	grm1b	si:ch211-251b21.1	synj2bp
GO:0099634	postsynaptic specialization membrane	cacng2a	cacng2b	cacng3b	cacng4a	cacng4b	cacng8a	cacng8b	dlg1	dlg1l	dlg2	dlg4b	gria1a	gria1b	gria2a	gria2b	gria3a	gria3b	gria4a	gria4b	grid1a	grid1b	grid2	grik1a	grik1b	grik4	grik5	grin2aa	grin2ab	grin2bb	grin2cb	grin2da	grin3ba	grin3bb	grm1a	grm1b	si:ch211-251b21.1	synj2bp
GO:0030134	COPII-coated ER to Golgi transport vesicle	ddhd2	ergic1	ergic2	ergic3	ier3ip1	klhl12	klhl21	lman1	lman2	lman2lb	sec23ip	si:ch211-225b10.3	tex261	tmed10	tmed1a	tmed1b	tmed2	tmed3	tmed4	tmed5	tmed6	tmed7	tmed9	yif1a	yif1b
GO:0004970	ionotropic glutamate receptor activity	gria1a	gria1b	gria2a	gria2b	gria3a	gria3b	gria4a	gria4b	grid1a	grid1b	grid2	grik1a	grik1b	grik4	grik5	grin1a	grin1b	grin2aa	grin2ab	grin2bb	grin2cb	grin2da	grin3a	grin3ba	grin3bb	si:ch211-251b21.1	si:dkey-183j2.10
GO:0006885	regulation of pH	atp6ap1a	atp6ap1b	atp6ap1lb	atp6v0a1a	atp6v0a1b	atp6v0a2a	atp6v0a2b	atp6v0d1	ca15b	ca2	cln3	cxcl12a	cxcl12b	cxcr4b	rogdi	si:ch73-173p19.2	si:ch73-390b10.2	slc26a6	slc26a6l	slc4a10b	slc4a11	slc4a1a	slc4a1b	slc4a2a	slc4a2b	slc4a4a	slc4a4b	slc4a5a	slc4a5b	slc4a8	slc9a2	slc9a3.1	slc9a3.2	slc9a5	slc9a6a	slc9a6b	slc9a7	slc9a8	tcirg1a	tcirg1b	tmem175
GO:0016192	vesicle-mediated transport	actb1	actb2	adgrb1b	aktip	als2a	amph	ankrd27	anxa11a	anxa11b	anxa1a	anxa1b	anxa1c	anxa1d	anxa3a	anxa3b	ap1b1	ap1g1	ap1g2	ap1m1	ap1m2	ap1m3	ap1s1	ap1s2	ap1s3a	ap1s3b	ap2a1	ap2b1	ap2m1a	ap2m1b	ap2s1	ap3b1a	ap3d1	ap3m1	ap3m2	ap3s1	ap3s2	ap4b1	ap4e1	ap4m1	ap4s1	ap5b1	ap5m1	ap5s1	arcn1a	arcn1b	arf1	arf2a	arf2b
GO:0072383	plus-end-directed vesicle transport along microtubule	fyco1a	kif13a	kif13ba	kif13bb	kif23
GO:0072386	plus-end-directed organelle transport along microtubule	fyco1a	kif13a	kif13ba	kif13bb	kif23
GO:0043248	proteasome assembly	adrm1	pomp	psmd11a	psmd11b	psmd13	psmd4a	psmd4b	psmd5	psmd9	psmg1	psmg2
GO:0008654	phospholipid biosynthetic process	agpat2	agpat9l	bpnt1	cdipt	cds1	cds2	cept1a	cept1b	chpt1	cish	cishb	crls1	dolk	dpagt1	dpm1	dpm2	dpm3	efr3bb	fam126a	fdps	fitm1	gnpat	gpam	gpat2	gpat3	hmgcs1	idi1	impa1	impa2	impad1	lclat1	lpcat1	lpcat2	mboat7	mppe1	mvda	mvk	pemt	pgap2	pgap3	pi4k2a	pi4k2b	pi4kaa	pi4kab	pi4kb	piga	pigb	pigc
GO:0001671	ATPase activator activity	ahsa1a	ahsa1b	atp1b1a	atp1b1b	atp1b2a	atp1b2b	atp1b3a	atp1b3b	dnajc15	dnajc19	dnajc24	gtf2h4	ncaph	si:ch211-207k7.4
GO:0051345	positive regulation of hydrolase activity	adap2	adcyap1a	adcyap1b	adprh	apaf1	arap3	arl1	asap1a	asap1b	asap2a	asap2b	asap3	baxa	baxb	bbc3	bcl2l16	bcr	bida	bik	bmf1	casp10	casp20	casp22	casp23	casp8	casp8ap2	casp8l1	casp9	caspa	caspb	caspbl	ccl19a.1	ccl19a.2	ccl19b	ccl20a.3	ccl25b	ccl34b.1	ccl34b.4	ccl34b.9	ccl35.1	ccl38.1	ccl38.6	ccl38a.4	ccl39.2	ccl39.7	cflara	chn1	chn2
GO:0071496	cellular response to external stimulus	atg5	becn1	bmt2	cart1	cart2	cartl	cpeb4a	cxcl8a	cyp26a1	cyp2r1	dap	dap1b	dctpp1	depdc5	eng	gabarapa	gabarapl2	impact	kptn	lamp2	map1lc3a	map1lc3b	map1lc3c	map1lc3cl	mios	ndor1	nprl2	nprl3	nupr1b	piezo1	rnf152	rptor	rraga	rragca	rragcb	rragd	rrp8	sesn1	sesn2	sesn3	si:ch211-125a15.1	si:dkey-11f4.7	si:zfos-80g12.1	ucn3l	wdr45	wdr45b	xpr1a	zgc:113944
GO:0043178	alcohol binding	anxa6	apoa1a	apoa1b	cetp	crp2	crp7	erlin1	erlin2	gle1	itpr1a	itpr1b	itpr2	itpr3	npc2	osbpl10b	osbpl1a	osbpl2a	osbpl2b	osbpl3a	osbpl3b	osbpl5	osbpl6	osbpl7	prom1a	prom1b	prom2	si:ch211-106a19.1	soat1	soat2	star	stard3	stra6	tpk1	trpc1	trpc2b	trpc3	trpc4b	trpc5a	trpc5b	trpc6a	trpc6b	trpc7a	trpc7b	xpr1a	xpr1b	zgc:193725
GO:0031253	cell projection membrane	adgrv1	aif1l	arl13a	arl13b	arl6	bbs5	clasp2	coro1ca	cybrd1	eps8l3a	eps8l3b	fermt2	gabra1	gabra3	gabra5	gabra6a	gabra6b	gabrg2	gna12a	gna13a	gna13b	gper1	gpr161	jcada	kcnc1a	kcnc1b	kcnc2	kcnc3a	kcnc4	lcp1	mfsd10	myo1ca	nckap1	pacsin1b	panx1a	podxl	prom1a	sh3yl1	shisa7b	shisa9a	shisa9b	si:ch211-214p16.3	si:ch73-334d15.4	tmem17	tmem231	zgc:112294
GO:0031398	positive regulation of protein ubiquitination	birc2	birc7	cdc20	commd1	dcun1d1	dcun1d2a	dcun1d2b	dcun1d3	dcun1d4	dcun1d5	fzr1a	fzr1b	inavaa	inavab	klhl40a	klhl40b	mib1	mib2	ndfip1	ndfip1l	ndfip2	pef1	phf23a	phf23b	stub1	ube2d1b	ube2nb	ube2s	xiap
GO:0030015	CCR4-NOT core complex	cnot1	cnot2	cnot3a	cnot3b	cnot7	cnot8
GO:0000109	nucleotide-excision repair complex	ercc1	ercc3	ercc4	ercc8	xpa	xpc
GO:0006072	glycerol-3-phosphate metabolic process	gk5	gpam	gpat2	gpd1a	gpd1b	gpd1c	gpd1l	gpd2	zgc:172295
GO:0052646	alditol phosphate metabolic process	gk5	gpam	gpat2	gpd1a	gpd1b	gpd1c	gpd1l	gpd2	zgc:172295
GO:0072384	organelle transport along microtubule	actr1	actr10	ap3d1	bicdl1	bicdl2	borcs5	copg2	dtnbp1a	fyco1a	kif13a	kif13ba	kif13bb	kif23	kif5aa	mfn2	nde1	ndel1a	ndel1b	pafah1b1a	pafah1b1b	rhot1a	rhot1b	rhot2	si:ch211-235m3.5	spast	tmem201	trak2
GO:2001233	regulation of apoptotic signaling pathway	baxb	bcl2a	bcl2b	bcl2l1	bcl2l10	bcl2l16	bcl6aa	bco2l	bcor	bida	cerkl	ddit3	eya1	eya2	eya3	eya4	fadd	faima	herpud1	hyou1	ing5a	ing5b	lgals3a	lgals3b	mcl1a	mcl1b	mdm2	nme5	pin1	rnf2	rps3	slc35f6	snx13	styxl1	tnfsf10	tnfsf10l	topbp1	vax1	vax2
GO:0070937	CRD-mediated mRNA stability complex	hnrnpua	hnrnpub	igf2bp1	syncrip	syncripl
GO:0034204	lipid translocation	ano11	ano3	ano6	ano9a	ano9b	atp10a	atp10b	atp10d	atp11a	atp11c	atp8a1	atp8a2	atp8b1	atp8b3	atp8b4	atp8b5a	plscr3a	plscr3b	rft1	si:ch211-195b13.6	si:ch211-71m22.1	si:ch211-71m22.3	si:ch73-206p6.1	si:dkey-211e20.10	si:dkey-246g23.2	si:dkey-83h2.5	tmem30aa	tmem30ab	tmem30c	xkr6a	xkr6b	xkr7	xkr8.1	xkr8.2	xkr8.3	xkr9	zgc:123035	zgc:198371
GO:0005640	nuclear outer membrane	cptp	itprip	nav3	sigmar1	syne1b	syne3
GO:0043467	regulation of generation of precursor metabolites and energy	cox7a1	cox7a2a	cox7a2l	inpp5ka	inpp5kb	khk	pask	pgk1	ppp1r3b	scn1lab	shmt2	smn1	uqcc2
GO:0005801	cis-Golgi network	cog3	golga2	gosr1	kdelr2a	kdelr2b	kdelr3	map6a	map6b	map6d1	mppe1	trappc6b	trappc6bl
GO:0070775	H3 histone acetyltransferase complex	ing5a	ing5b	kat6a	kat6b	meaf6
GO:0070776	MOZ/MORF histone acetyltransferase complex	ing5a	ing5b	kat6a	kat6b	meaf6
GO:0042276	error-prone translesion synthesis	pole2	polh	polk	rev1	rev3l
GO:0036402	proteasome-activating activity	psmc1a	psmc1b	psmc2	psmc4	psmc6
GO:0071004	U2-type prespliceosome	lsm7	luc7l	luc7l3	prpf39	prpf40a	rbmx	sf3a1	sf3a2	sf3b1	si:ch211-114c17.1	snrnp70	snrpb	snrpc	snrpg	u2af2a	u2af2b	zgc:158803
GO:0071010	prespliceosome	lsm7	luc7l	luc7l3	prpf39	prpf40a	rbmx	sf3a1	sf3a2	sf3b1	si:ch211-114c17.1	snrnp70	snrpb	snrpc	snrpg	u2af2a	u2af2b	zgc:158803
GO:0010243	response to organonitrogen compound	acaca	ache	ankzf1	anxa1a	anxa1b	anxa1c	anxa1d	aup1	bag6	bag6l	capn10	castor2	cpeb1b	cpeb4a	cpt1b	cyp11a1	cyp11a2	cyp11c1	derl1	derl2	derl3	dgat2	dnajb12a	dnajb12b	dnajb14	dnajc18	erlec1	erlin1	erlin2	fasn	fbxo44	foxred2	g6pca.2	glra1	glra2	glra4a	glra4b	glrba	glrbb	hsp90b1	hspa5	impact	inpp5b	jun	junba	junbb	jund	khk
GO:0006470	protein dephosphorylation	acp1	ca16b	cdc14aa	cdc14ab	cdc14b	cdc25b	cdc25d	cdkn3	ctdp1	dupd1	dusp1	dusp10	dusp11	dusp12	dusp13a	dusp14	dusp16	dusp19a	dusp19b	dusp2	dusp22a	dusp22b	dusp23a	dusp23b	dusp27	dusp28	dusp3a	dusp4	dusp5	dusp6	dusp7	dusp8a	epm2a	eya1	eya2	eya3	eya4	ilkap	lhpp	mtmr4	pdp1	pdp2	phpt1	ppm1aa	ppm1ab	ppm1ba	ppm1bb	ppm1da
GO:0007019	microtubule depolymerization	ccsapb	kif18a	nckap5l	stmn1a	stmn1b	stmn2a	stmn2b	stmn3	stmn4	stmn4l	stmnd1
GO:0032210	regulation of telomere maintenance via telomerase	acd	hmbox1a	hmbox1b	hnrnpua	hnrnpub	pot1	smg5	smg6	smg7	ten1	terfa	tnksa	tnksb	zgc:91944
GO:0001966	thigmotaxis	aldoaa	ascc1	atp1a2a	cacna1ab	dok7	glra4a	golga2	kif22	rnf121	sap130a	sap130b	smyd1a	spg11	trip4	trnt1	zgc:100846
GO:0047631	ADP-ribose diphosphatase activity	adprm	nudt5	nudt6	nudt9	trpm2	trpm7
GO:0005225	volume-sensitive anion channel activity	lrrc8aa	ttyh1	ttyh2	ttyh2l	ttyh3a	ttyh3b
GO:0006486	protein glycosylation	aars2	alg1	alg11	alg12	alg2	alg3	alg5	alg6	alg8	alk	b3galnt2	b3galt1a	b3galt2	b3galt4	b3galt6	b3gat1a	b3gat2	b3gat3	b3gnt2a	b3gnt2b	b3gnt2l	b3gnt5a	b3gnt5b	b3gnt7	b3gnt7l	b3gnt9	b4galt5	b4gat1	c1galt1a	c1galt1b	c1galt1c1	crppa	dad1	ddost	dolpp1	dpagt1	dpm1	dpm2	dpm3	dpy19l1l	ext1a	ext1b	ext1c	ext2	extl2	extl3	ft1	ft2
GO:0043413	macromolecule glycosylation	aars2	alg1	alg11	alg12	alg2	alg3	alg5	alg6	alg8	alk	b3galnt2	b3galt1a	b3galt2	b3galt4	b3galt6	b3gat1a	b3gat2	b3gat3	b3gnt2a	b3gnt2b	b3gnt2l	b3gnt5a	b3gnt5b	b3gnt7	b3gnt7l	b3gnt9	b4galt5	b4gat1	c1galt1a	c1galt1b	c1galt1c1	crppa	dad1	ddost	dolpp1	dpagt1	dpm1	dpm2	dpm3	dpy19l1l	ext1a	ext1b	ext1c	ext2	extl2	extl3	ft1	ft2
GO:0000923	equatorial microtubule organizing center	si:ch1073-365p7.2	tubgcp2	tubgcp3	tubgcp4	tubgcp5
GO:0051415	microtubule nucleation by interphase microtubule organizing center	si:ch1073-365p7.2	tubgcp2	tubgcp3	tubgcp4	tubgcp5
GO:0090407	organophosphate biosynthetic process	aclya	aclyb	acss1	acss2	acss2l	ada	adcy1a	adcy1b	adcy2a	adcy2b	adcy3a	adcy3b	adcy5	adcy6a	adcy7	adcy8	adcy9	adsl	adss1	adss2	adssl	afmid	agpat2	agpat9l	ak1	ak2	ak3	ak4	ak8	ampd1	ampd2a	ampd2b	ampd3a	ampd3b	aprt	aspdh	atic	atp5l	bpnt1	cad	cdadc1	cdipt	cds1	cds2	cept1a	cept1b	chpt1	cish
GO:0031080	nuclear pore outer ring	nup107	nup133	nup37	nup43	nup85	sec13	seh1l
GO:0040036	regulation of fibroblast growth factor receptor signaling pathway	churc1	cnpy1	dusp6	ext2	extl3	foxc1a	gpc1a	gpc1b	hspa8	htra1a	il17rd	inppl1a	ndr1	ptpro	rerea	sall1a	sall4	sp8b	sp9	spry1	spry2	spry4	sulf1	sulf2a	sulf2b	supt5h	wnt8a	zeb2a
GO:0070085	glycosylation	aars2	abo	alg1	alg11	alg12	alg2	alg3	alg5	alg6	alg8	alk	b3galnt2	b3galt1a	b3galt2	b3galt4	b3galt6	b3gat1a	b3gat2	b3gat3	b3gnt2a	b3gnt2b	b3gnt2l	b3gnt5a	b3gnt5b	b3gnt7	b3gnt7l	b3gnt9	b4galnt1a	b4galnt1b	b4galnt2.1	b4galnt2.2	b4galt5	b4gat1	c1galt1a	c1galt1b	c1galt1c1	crppa	dad1	ddost	dolpp1	dpagt1	dpm1	dpm2	dpm3	dpy19l1l	ext1a	ext1b	ext1c
GO:0098700	neurotransmitter loading into synaptic vesicle	si:dkey-126h10.1	slc17a6a	slc17a6b	slc17a7b	slc18a2	slc32a1
GO:0045739	positive regulation of DNA repair	abraxas1	actr2a	actr2b	babam1	babam2	ercc8	eya1	eya2	eya3	eya4	fam168a	fancb	mms19	rnf168	rnf8	rps3	spire1a	spire2	ube2nb	zgc:101664
GO:0022406	membrane docking	cep83	esyt1a	esyt1b	esyt2a	esyt2b	esyt3	exoc4	exoc5	exoc6	exoc6b	nsfa	nsfb	pam	pdzd8	rab10	rab12	rab13	rab15	rab3aa	rab3ab	rab3b	rab3c	rab3da	rab3db	rab44	rab8a	rab8b	scfd1	scfd2	si:ch211-208k15.1	stx11a	stx11b.1	stx11b.2	stx12	stx12l	stx16	stx17	stx1a	stx1b	stx2a	stx2b	stx3a	stx4	stx5a	stx5al	stx6	stx7l	stx8
GO:0140056	organelle localization by membrane tethering	cep83	esyt1a	esyt1b	esyt2a	esyt2b	esyt3	exoc4	exoc5	exoc6	exoc6b	nsfa	nsfb	pam	pdzd8	rab10	rab12	rab13	rab15	rab3aa	rab3ab	rab3b	rab3c	rab3da	rab3db	rab44	rab8a	rab8b	scfd1	scfd2	si:ch211-208k15.1	stx11a	stx11b.1	stx11b.2	stx12	stx12l	stx16	stx17	stx1a	stx1b	stx2a	stx2b	stx3a	stx4	stx5a	stx5al	stx6	stx7l	stx8
GO:0045332	phospholipid translocation	ano11	ano3	ano6	ano9a	ano9b	atp10a	atp10b	atp10d	atp11a	atp11c	atp8a1	atp8a2	atp8b1	atp8b3	atp8b4	atp8b5a	plscr3a	plscr3b	si:ch211-195b13.6	si:ch211-71m22.1	si:ch211-71m22.3	si:ch73-206p6.1	si:dkey-211e20.10	si:dkey-246g23.2	si:dkey-83h2.5	tmem30aa	tmem30ab	tmem30c	xkr6a	xkr6b	xkr7	xkr8.1	xkr8.2	xkr8.3	xkr9	zgc:123035	zgc:198371
GO:0042147	retrograde transport, endosome to Golgi	arl1	bet1l	gosr2	heatr5b	plekhj1	rab41	rab6ba	rab6bb	rab9a	rab9b	rgp1	si:ch211-193c2.2	si:ch73-111k22.3	si:dkey-246g23.2	snx1a	snx1b	snx5	snx6	snx8a	snx8b	stx6	tbc1d23	vps26a	vps26b	vps26bl	vps29	vps35	vps50	vps51	vps52	vps53	vps54	vti1a	vti1b	wash1	zgc:153733
GO:0016409	palmitoyltransferase activity	cpt1aa	cpt1ab	cpt1b	cpt1cb	cpt2	golga7	golga7ba	golga7bb	hhat	si:ch211-223a10.1	sptssa	sptssb	zdhhc1	zdhhc11	zdhhc12a	zdhhc12b	zdhhc13	zdhhc14	zdhhc15a	zdhhc15b	zdhhc16a	zdhhc16b	zdhhc17	zdhhc18a	zdhhc18b	zdhhc2	zdhhc20a	zdhhc20b	zdhhc21	zdhhc22	zdhhc23a	zdhhc23b	zdhhc24	zdhhc3a	zdhhc3b	zdhhc4	zdhhc5a	zdhhc5b	zdhhc6	zdhhc7	zdhhc8a	zdhhc8b	zdhhc9	zgc:77880
GO:0046390	ribose phosphate biosynthetic process	aclya	aclyb	acss1	acss2	acss2l	adcy1a	adcy1b	adcy2a	adcy2b	adcy3a	adcy3b	adcy5	adcy6a	adcy7	adcy8	adsl	adss1	adss2	adssl	ak1	ak2	ak3	ak4	ampd1	ampd2a	ampd2b	ampd3a	ampd3b	aprt	atic	atp5l	cad	coasy	cox5b2	ctps1a	ctps1b	cyc1	dcakd	dhodh	dlat	dlst	elovl1a	elovl1b	elovl4a	elovl4b	elovl5	elovl6	elovl6l
GO:0031982	vesicle	abhd17c	abo	ada	als2a	amot	amotl2a	amotl2b	amph	ankrd27	antxr2a	ap1g1	ap1g2	ap3d1	ap5m1	ap5s1	apba1a	apba2a	apba2b	appl1	appl2	arcn1a	arcn1b	arf6a	arl8ba	arrb1	atg9a	atg9b	atl1	atp11a	atp11c	atp6v0cb	atp6v0d1	avp	bace2	bdnf	becn1	bin1b	bloc1s5	bloc1s6	calua	calub	caly	camkvb	cbarpb	ccdc115	cd164	cftr	chga
GO:0014029	neural crest formation	bmper	chd7	cnbpa	hsbp1b	kbtbd8	klhl12	mdkb	pef1	snw1	zeb2a	zeb2b
GO:0030674	protein-macromolecule adaptor activity	actr1	actr10	afap1l2	ap2a1	axin1	baiap2a	bet1	bet1l	bicd1a	bicd2	fscn1a	fscn1b	fscn2a	fscn2b	gas2l1	gosr1	gosr2	grip1	grip2a	grip2b	hip1	hip1rb	magi2a	mapk8ip3	napaa	napab	napba	napbb	napga	napgb	pex3	rptor	sarm1	sec22ba	sec22bb	sh2b1	sh2b3	sh3rf1	shank1	shank2a	shank2b	shank3a	shank3b	si:ch211-208k15.1	si:dkey-17m8.1	si:dkey-220o5.5	si:dkey-92f12.2	snap23.1
GO:0022411	cellular component disassembly	abce1	atg12	atg13	atg2b	atg3	atg5	atg7	atg9a	atg9b	atp6v0a1a	ccsapb	cfl1	cfl1l	cfl2	cisd2	dhx8	dnajc6	dyrk3	etf1a	etf1b	fis1	fundc1	fundc2	gabarapa	gabarapl2	gak	gfm2	gspt1	gspt1l	kif18a	lamp2	lix1	lix1l	macf1a	map1lc3a	map1lc3b	map1lc3c	map1lc3cl	mical1	mical2a	mical2b	mical3a	mtif3	mtrf1	mtrf1l	napaa	napab	napba
GO:0043687	post-translational protein modification	agtpbp1	atg12	atg5	esco1	esco2	icmt	lcmt1	stt3a
GO:0030904	retromer complex	snx1a	snx1b	snx2	vps26a	vps26b	vps26bl	vps29	vps35
GO:0016857	racemase and epimerase activity, acting on carbohydrates and derivatives	fuom	gale	galm	glcea	glceb	gne	renbp	rpe
GO:0008143	poly(A) binding	khdrbs1a	khdrbs1b	khdrbs2	pabpc1a	pabpc1l	pabpc4	zc3h14
GO:0046914	transition metal ion binding	aars1	abce1	acp5a	acp5b	ada	adamts1	adamts15a	adamts8a	adat2	adh5	adh8a	adh8b	adi1	adprm	aebp1	afg3l2	agbl2	agbl5	agmo	agtpbp1	aicda	alad	alkbh2	alox12	alox5a	alox5b.1	alox5b.2	alox5b.3	anpepa	anpepb	aoc1	aoc2	aopep	aox5	aox6	apex2	apip	aplp1	aplp2	appa	appb	ar	arg2	arih1	arih1l	asah2	atad3	atp7a
GO:0001822	kidney development	acp1	aldh1a2	anks6	ap1m2	bag6l	bbs9	bmp4	brca2	c1galt1a	c1galt1b	cacna1c	camk2g1	casp9	ccdc40	cdc42	cdh17	cdh6	cdx1a	cdx4	cenpf	cep290	cluap1	crb2b	cxadr	cxxc5a	daam1a	dcdc2b	dis3l2	dnaaf1	dnmbp	elovl1b	epb41l5	epoa	epor	etv4	etv5b	exoc5	fat1a	gdnfa	gli2a	greb1l	ift172	ift27	ift46	ift81	ift88	igf2b	invs
GO:0016580	Sin3 complex	morf4l1	ncor1	sin3aa	sin3ab	sin3b
GO:0032777	Piccolo NuA4 histone acetyltransferase complex	epc1a	epc1b	epc2	kat5a	kat5b	rsf1a
GO:0033764	steroid dehydrogenase activity, acting on the CH-OH group of donors, NAD or NADP as acceptor	cyp17a1	hsd11b2	hsd17b1	hsd17b12a	hsd17b12b	hsd17b2	hsd17b3	hsd20b2	hsd3b1	hsd3b2	hsd3b7	nsdhl	rdh8a	rdh8b	sdr42e1	sdr42e2	zmp:0000001048
GO:0034237	protein kinase A regulatory subunit binding	akap1a	akap1b	akap7	prkacaa	prkacab	prkacba	prrc1	si:dkeyp-81f3.4
GO:0034453	microtubule anchoring	bccip	bicd1a	bicd2	cep19	cep350	cep57	clasp2	fgfr1op	fopnl	nin	pcm1	saxo2	si:dkeyp-69c1.9	zgc:162200
GO:0036157	outer dynein arm	dnah5	dnah5l	dnai1.1	dnai1.2	dnai2a
GO:0034227	tRNA thio-modification	ctu1	ctu2	mocs3	trmu	urm1
GO:0021533	cell differentiation in hindbrain	agtpbp1	atg4da	atoh1c	disc1	hgfa	klf8	lhx1a	met	nrg1	wdr73
GO:0031414	N-terminal protein acetyltransferase complex	naa10	naa15a	naa15b	naa20	naa25	naa30	naa35	naa38	naa50
GO:0047496	vesicle transport along microtubule	ap3d1	bicdl1	bicdl2	dtnbp1a	fyco1a	kif13a	kif13ba	kif13bb	kif23	nde1	ndel1a	ndel1b	pafah1b1a	pafah1b1b	si:ch211-235m3.5	trak2
GO:0010996	response to auditory stimulus	get1	kcnma1a	kcnma1b	otofa	otofb	ush2a	usp53b
GO:0004659	prenyltransferase activity	chm	coq2	cox10	dhdds	fdft1	fdps	fnta	fntb	pggt1b	ptar1	rabggta	rabggtb	ubiad1
GO:1990253	cellular response to leucine starvation	impact	sesn1	sesn2	sesn3	si:zfos-80g12.1
GO:0048487	beta-tubulin binding	ift74	spast	tbca	tbcd	uxt
GO:0046184	aldehyde biosynthetic process	pdxka	pdxkb	pnpo	tpi1a	tpi1b
GO:0006468	protein phosphorylation	aak1a	aak1b	aatka	aatkb	abl1	abl2	acvr1ba	acvr1bb	acvr1l	acvr2aa	acvr2ab	acvrl1	adck2	adgrg1	akt1	akt2	akt2l	akt3a	akt3b	alk	alpk2	alpk3a	alpk3b	ankk1	araf	arf2b	atm	aurka	aurkb	b2m	bcr	blk	bmp2k	bmpr1aa	bmpr1ab	bmpr1ba	bmpr1bb	bmpr2a	bmpr2b	braf	brsk2b	bsk146	btk	bub1	camk1a	camk1b	camk1da	camk1db
GO:0017176	phosphatidylinositol N-acetylglucosaminyltransferase activity	piga	pigc	pigh	pigp	pigq
GO:0046972	histone acetyltransferase activity (H4-K16 specific)	kansl1a	kansl1b	kansl1l	kansl2	kansl3	mcrs1
GO:0043995	histone acetyltransferase activity (H4-K5 specific)	kansl1a	kansl1b	kansl1l	kansl2	kansl3	mcrs1
GO:0043996	histone acetyltransferase activity (H4-K8 specific)	kansl1a	kansl1b	kansl1l	kansl2	kansl3	mcrs1
GO:0044545	NSL complex	kansl1a	kansl1b	kansl1l	kansl2	kansl3	mcrs1
GO:0000313	organellar ribosome	chchd1	dap3	mrpl40	mrpl47	mrpl48	mrpl57
GO:0005761	mitochondrial ribosome	chchd1	dap3	mrpl40	mrpl47	mrpl48	mrpl57
GO:0007173	epidermal growth factor receptor signaling pathway	btc	garem	hbegfa	hbegfb	ptk2ab	ptk2ba	ptk2bb	si:ch73-173h19.3	socs5b	tgfa
GO:0006482	protein demethylation	alkbh4	jmjd1cb	kdm1a	kdm3b	kdm6ba	kdm6bb	kdm7aa	kdm7ab	kdm8	phf8	ppme1
GO:0008214	protein dealkylation	alkbh4	jmjd1cb	kdm1a	kdm3b	kdm6ba	kdm6bb	kdm7aa	kdm7ab	kdm8	phf8	ppme1
GO:0051254	positive regulation of RNA metabolic process	abraa	abrab	actr2a	actr2b	adcyap1a	adcyap1b	afap1l2	ahr1a	ahr1b	ahr2	ahrrb	aire	alx1	arnt	arnt2	arntl1a	asb11	ascl1a	ascl1b	asxl1	asxl2	atad2b	atf6	atxn7l3	bcl9	bcl9l	brd4	brdt	camta1a	camta1b	camta2	carf	ccnc	ccnk	ccnt1	ccnt2a	ccnt2b	cdc73	cdk12	cdk13	cdk7	cdk9	cdx1b	celf1	celf3a	celf4	chd8	chuk
GO:0042578	phosphoric ester hydrolase activity	acp1	acp5a	acp5b	adprm	alp3	alpi.1	alpi.2	alpl	apex1	apex2	armt1	bpnt1	ca16b	cdc14aa	cdc14ab	cdc14b	cdc25b	cdc25d	cdkn3	cnp	cpped1	ctdnep1a	ctdnep1b	ctdp1	ctdsp1	ctdsp2	ctdspl2a	ctdspl2b	ctdspl3	ctdspla	ctdsplb	dupd1	dusp1	dusp10	dusp11	dusp12	dusp13a	dusp14	dusp16	dusp19a	dusp19b	dusp2	dusp22a	dusp22b	dusp23a	dusp23b	dusp27	dusp28
GO:0030992	intraciliary transport particle B	cluap1	flr	ift172	ift20	ift22	ift46	ift52	ift57	ift74	ift80	ift81	traf3ip1	ttc26	ubxn10	zgc:158640
GO:0009295	nucleoid	prorp	ssbp1	supv3l1	tefm	uqcc2
GO:0042645	mitochondrial nucleoid	prorp	ssbp1	supv3l1	tefm	uqcc2
GO:0005459	UDP-galactose transmembrane transporter activity	slc35a1	slc35a2	slc35a3a	slc35a3b	slc35b1
GO:0030497	fatty acid elongation	elovl1a	elovl1b	elovl2	elovl4a	elovl4b	elovl5	elovl6	elovl6l	elovl7a	elovl7b	elovl8a	elovl8b	hacd2	hacd3	si:ch73-41h24.1	zgc:92749
GO:0051865	protein autoubiquitination	amfrb	march5l	mib1	mib2	rnf141	rnf146	sh3rf1	traf2a	traf2b	trim71	ube2t	ube3d	uhrf1
GO:0009165	nucleotide biosynthetic process	aclya	aclyb	acss1	acss2	acss2l	adcy1a	adcy1b	adcy2a	adcy2b	adcy3a	adcy3b	adcy5	adcy6a	adcy7	adcy8	adcy9	adsl	adss1	adss2	adssl	afmid	ak1	ak2	ak3	ak4	ampd1	ampd2a	ampd2b	ampd3a	ampd3b	aprt	aspdh	atic	atp5l	cad	cdadc1	cmpk	cmpk2	coasy	cox5b2	ctps1a	ctps1b	cyc1	dcakd	dctd	dhodh	dlat	dlst
GO:1901698	response to nitrogen compound	acaca	ache	ankzf1	anxa1a	anxa1b	anxa1c	anxa1d	aup1	bag6	bag6l	capn10	castor2	cgas	cpeb1b	cpeb4a	cpt1b	cyp11a1	cyp11a2	cyp11c1	ddi2	derl1	derl2	derl3	dgat2	dnajb12a	dnajb12b	dnajb14	dnajc18	erlec1	erlin1	erlin2	fasn	fbxo44	foxred2	g6pca.2	glra1	glra2	glra4a	glra4b	glrba	glrbb	hsp90b1	hspa5	ifnphi1	il12a	il1b	impact	inpp5b
GO:0009314	response to radiation	aanat1	aanat2	abraxas1	anxa1a	anxa1b	anxa1c	anxa1d	arl3l2	arntl1a	arntl1b	arntl2	atm	atp6v0e1	aurkb	babam1	babam2	badb	bbc3	brat1	cdkn1a	ciao2a	clocka	clockb	crip1	cry1a	cry2	cry3a	cry5	dagla	ddb2	dhdds	dlat	dtl	eml1	ercc1	ercc2	ercc3	exorh	fbxl3a	fbxl3b	foxb1a	galn	gna11b	gnat1	gnat2	gnb5a	gpr88	grk1b
GO:0051651	maintenance of location in cell	ankrd13c	arl2bp	fth1a	fth1b	fthl27	fthl28	fthl31	kdelr2a	kdelr2b	kdelr3	rer1	si:ch211-175f11.5	sorl1	spout1	tapt1a	tmsb1	tmsb2	tmsb4x	tmsb5	twf1b	twf2b	vps13a	vps13d	zgc:172145	zgc:56095
GO:0051235	maintenance of location	ankrd13c	arl2bp	bscl2	bscl2l	cidea	fitm1	fth1a	fth1b	fthl27	fthl28	fthl31	gopc	kdelr2a	kdelr2b	kdelr3	nrros	rer1	scap	si:ch211-175f11.5	sorl1	spout1	sufu	tapt1a	tmsb1	tmsb2	tmsb4x	tmsb5	twf1b	twf2b	vps13a	vps13d	zgc:172145	zgc:56095
GO:0070016	armadillo repeat domain binding	eaf1	eaf2	strn	strn3	strn4
GO:0001878	response to yeast	atp6v0ca	ccny	cebpb	cyb5r2	cyp51	dgat1b	hip1	hspa5	kmo	limk1a	mcm4	mogat2	nap1l1	nsdhl	orc1	pank1a	ppp6c	psmd14	sc5d	slc15a2	src	traf3	xpo1b	zgc:77112
GO:0003014	renal system process	anln	apol1	bbs9	casp9	cd164	cd2ap	crb2b	ctnnb1	dachd	dnm2b	emp2	farp1	has2	inf2	iqgap2	kcnq1.1	klhl3	lrp2a	myh9a	myo1ea	myo1eb	nostrin	nphs1	ocrl	poc1b	prkceb	tbc1d8b	thsd7aa	tmem234	trpm7	vcana	wnk4b
GO:0062237	protein localization to postsynapse	grip1	grip2a	grip2b	gripap1	scrib
GO:0098877	neurotransmitter receptor transport to plasma membrane	grip1	grip2a	grip2b	gripap1	scrib
GO:0098887	neurotransmitter receptor transport, endosome to postsynaptic membrane	grip1	grip2a	grip2b	gripap1	scrib
GO:0098969	neurotransmitter receptor transport to postsynaptic membrane	grip1	grip2a	grip2b	gripap1	scrib
GO:0099638	endosome to plasma membrane protein transport	grip1	grip2a	grip2b	gripap1	scrib
GO:0099639	neurotransmitter receptor transport, endosome to plasma membrane	grip1	grip2a	grip2b	gripap1	scrib
GO:1903539	protein localization to postsynaptic membrane	grip1	grip2a	grip2b	gripap1	scrib
GO:1903540	establishment of protein localization to postsynaptic membrane	grip1	grip2a	grip2b	gripap1	scrib
GO:0140678	molecular function inhibitor activity	scn1ba	scn1bb	scn3b	si:ch211-225p5.8	si:dkey-151g10.3	wnk1a	wnk1b	wnk2	wnk4b
GO:0009260	ribonucleotide biosynthetic process	aclya	aclyb	acss1	acss2	acss2l	adcy1a	adcy1b	adcy2a	adcy2b	adcy3a	adcy3b	adcy5	adcy6a	adcy7	adcy8	adsl	adss1	adss2	adssl	ak1	ak2	ak3	ak4	ampd1	ampd2a	ampd2b	ampd3a	ampd3b	aprt	atic	atp5l	cad	coasy	cox5b2	ctps1a	ctps1b	cyc1	dcakd	dhodh	dlat	dlst	elovl1a	elovl1b	elovl4a	elovl4b	elovl5	elovl6	elovl6l
GO:0009896	positive regulation of catabolic process	ankib1a	ankib1b	apc2	arih1	arih1l	arih2	asb11	asb5a	asb5b	ccdc22	celf1	cnot1	cnot7	csnk1da	csnk1db	dda1	dis3l2	exosc7	exosc8	exosc9	fbxo7	fyco1a	gh1	gpc3	gsk3aa	gsk3ab	gsk3ba	gsk3bb	hecw1b	hecw2a	hmgb1a	hmgb1b	itcha	itchb	klhl40a	klhl40b	mettl14	mettl16	mettl3	nedd4a	nedd4l	nprl2	oaz1a	oaz1b	oaz2a	oaz2b	pde12	pnpla2
GO:0048593	camera-type eye morphogenesis	aldh1a2	ccnd1	cdh4	hsp70.1	hsp70.3	ift122	lama1	pim1	pitx2	rx3	sox11a	sox11b
GO:0030628	pre-mRNA 3'-splice site binding	slu7	u2af1	u2af2a	u2af2b	zrsr2
GO:0008200	ion channel inhibitor activity	scn1ba	scn1bb	scn3b	si:ch211-225p5.8	si:dkey-151g10.3	wnk1a	wnk1b	wnk2	wnk4b
GO:0016248	channel inhibitor activity	scn1ba	scn1bb	scn3b	si:ch211-225p5.8	si:dkey-151g10.3	wnk1a	wnk1b	wnk2	wnk4b
GO:0099529	neurotransmitter receptor activity involved in regulation of postsynaptic membrane potential	chrna1	chrna10a	chrna2a	chrna2b	chrna3	chrna4b	chrna5	chrna7	chrna9	chrnb1	chrnb2	chrnb3b	chrnb4	chrnb5b	chrnd	chrne	chrng	gabra1	gabra3	gabra5	gabra6a	gabra6b	gabrg2	gria1a	gria1b	gria2a	gria2b	gria3a	gria3b	gria4a	gria4b	grid1a	grid1b	grid2	grik1a	grik1b	grik4	grik5	grin2aa	grin2ab	grin2bb	grin2cb	grin2da	grin3ba	grin3bb	si:ch211-251b21.1	si:ch211-39a7.1
GO:1904315	transmitter-gated ion channel activity involved in regulation of postsynaptic membrane potential	chrna1	chrna10a	chrna2a	chrna2b	chrna3	chrna4b	chrna5	chrna7	chrna9	chrnb1	chrnb2	chrnb3b	chrnb4	chrnb5b	chrnd	chrne	chrng	gabra1	gabra3	gabra5	gabra6a	gabra6b	gabrg2	gria1a	gria1b	gria2a	gria2b	gria3a	gria3b	gria4a	gria4b	grid1a	grid1b	grid2	grik1a	grik1b	grik4	grik5	grin2aa	grin2ab	grin2bb	grin2cb	grin2da	grin3ba	grin3bb	si:ch211-251b21.1	si:ch211-39a7.1
GO:0000139	Golgi membrane	aars2	acbd3	arcn1a	arcn1b	arfip1	arl3b	asah2	atp2c1	b3galnt2	b3galt1a	b3galt2	b3galt4	b3galt6	b3gat1a	b3gat2	b3gat3	b3gnt2a	b3gnt2b	b3gnt2l	b3gnt5a	b3gnt5b	b3gnt7	b3gnt7l	b3gnt9	b4gat1	blzf1	cav1	cav2	cav3	chpt1	chst1	chst10	chst11	chst12a	chst12b	chst14	chst2a	chst2b	chst3a	chst3b	chst7	cog4	cog6	cog8	copa	copb1	copb2	cope
GO:0140718	facultative heterochromatin assembly	bend3	mbd1b	mbd2	mbd3a	mbd3b	rrp8
GO:0044087	regulation of cellular component biogenesis	abcc4	abitram	add1	add2	add3a	add3b	alms1	arhgef10	arhgef10lb	arl2	arpc1a	arpc1b	arpc2	arpc3	arpc4	arpc5a	arpc5b	arpc5la	arpc5lb	atf7ip	atp6ap1b	atp6v1f	atxn2	atxn2l	baiap2a	baiap2b	baiap2l1a	baiap2l1b	baiap2l2a	baiap2l2b	camsap1b	capga	capgb	capza1a	capza1b	capzb	ccsapb	cdc42	cdc42ep1a	cdc42ep1b	cdc42ep2	cdc42ep3	cdc42ep4a	cdc42ep4b	cdc42ep5	cep76	clip1a	clstn1
GO:0048532	anatomical structure arrangement	cdh2	exosc3	exosc8	noto	rbm7	slc7a6os
GO:2000738	positive regulation of stem cell differentiation	bloc1s2	ddx46	nelfb	nelfe	nudt21	rbm24a	supt5h
GO:0002088	lens development in camera-type eye	cdipt	copz1	cryba1a	cryba1b	cryba1l1	cryba1l2	cryba2a	cryba4	crybb1	crybb1l1	crybb1l2	crybb1l3	crybb2	crybb3	crygm4	crygm5	crygmx	crygmxl1	crygn1	crygn2	crygs1	crygs2	dnajb1a	dnajb1b	dnase1l1l	dnmt1	fgf19	foxe3	hsf1	inpp5ka	ints7	lama1	mab21l2	mipa	mipb	pax6b	pitx3	rbm42	sipa1l3	sox11a	sox11b	sox21b	sufu	tcf4	uhrf1	unc45b
GO:0048884	neuromast development	abhd12	ap1b1	atoh1a	atp2b1a	cav1	cd74a	cd74b	cib2	cldnb	dkk1a	dkk1b	dkk2	edn1	erbb2	fgf10a	htt	ifnlr1	kif3b	kremen1	lef1	llgl1	llgl2	neurog1	ocrl	pcsk5a	prpf4	rgs18	rspo3	rtn4a	rtn4b	s1pr2	setb	shroom3	slc12a5b	slc26a2	smad5	tgfb1a	tmc2b	tmie	wnk1b	wnt5b
GO:0031410	cytoplasmic vesicle	abhd17c	ada	als2a	amot	amotl2a	amotl2b	amph	ankrd27	antxr2a	ap1g1	ap1g2	ap3d1	ap5m1	ap5s1	apba1a	apba2a	apba2b	appl1	appl2	arcn1a	arcn1b	arf6a	arl8ba	arrb1	atg9a	atg9b	atl1	atp11a	atp11c	atp6v0cb	atp6v0d1	avp	bace2	bdnf	becn1	bin1b	bloc1s5	bloc1s6	calua	calub	caly	camkvb	cbarpb	ccdc115	cd164	cftr	chga	chgb
GO:0097708	intracellular vesicle	abhd17c	ada	als2a	amot	amotl2a	amotl2b	amph	ankrd27	antxr2a	ap1g1	ap1g2	ap3d1	ap5m1	ap5s1	apba1a	apba2a	apba2b	appl1	appl2	arcn1a	arcn1b	arf6a	arl8ba	arrb1	atg9a	atg9b	atl1	atp11a	atp11c	atp6v0cb	atp6v0d1	avp	bace2	bdnf	becn1	bin1b	bloc1s5	bloc1s6	calua	calub	caly	camkvb	cbarpb	ccdc115	cd164	cftr	chga	chgb
GO:0032486	Rap protein signal transduction	rap1aa	rap1ab	rap1b	rap2ab	rap2b	rap2c
GO:0051123	RNA polymerase II preinitiation complex assembly	gtf2a2	gtf2b	med6	taf11	taf12	taf6	taf6l	taf7
GO:0019706	protein-cysteine S-palmitoyltransferase activity	golga7	golga7ba	golga7bb	si:ch211-223a10.1	zdhhc1	zdhhc11	zdhhc12a	zdhhc12b	zdhhc13	zdhhc14	zdhhc15a	zdhhc15b	zdhhc16a	zdhhc16b	zdhhc17	zdhhc18a	zdhhc18b	zdhhc2	zdhhc20a	zdhhc20b	zdhhc21	zdhhc22	zdhhc23a	zdhhc23b	zdhhc24	zdhhc3a	zdhhc3b	zdhhc4	zdhhc5a	zdhhc5b	zdhhc6	zdhhc7	zdhhc8a	zdhhc8b	zdhhc9	zgc:77880
GO:0019707	protein-cysteine S-acyltransferase activity	golga7	golga7ba	golga7bb	si:ch211-223a10.1	zdhhc1	zdhhc11	zdhhc12a	zdhhc12b	zdhhc13	zdhhc14	zdhhc15a	zdhhc15b	zdhhc16a	zdhhc16b	zdhhc17	zdhhc18a	zdhhc18b	zdhhc2	zdhhc20a	zdhhc20b	zdhhc21	zdhhc22	zdhhc23a	zdhhc23b	zdhhc24	zdhhc3a	zdhhc3b	zdhhc4	zdhhc5a	zdhhc5b	zdhhc6	zdhhc7	zdhhc8a	zdhhc8b	zdhhc9	zgc:77880
GO:0004865	protein serine/threonine phosphatase inhibitor activity	ppp1r11	ppp1r14aa	ppp1r14ab	ppp1r14ba	ppp1r14bb	ppp1r14c	ppp1r8a	ppp1r8b
GO:0032006	regulation of TOR signaling	akt1s1	atm	bmt2	castor2	ddit4	depdc5	deptor	fbxo9	fbxw7	flcn	grk5l	ift172	ift57	ift81	kptn	lamtor1	lamtor2	lamtor3	lamtor4	lamtor5	mios	mlst8	mtor	naa35	nprl2	nprl3	rheb	rhebl1	rnf152	ros1	rraga	rragca	rragcb	rragd	sec13	seh1l	sesn1	sesn2	sesn3	sh3bp4	sh3bp4a	si:cabz01029535.1	si:ch211-125a15.1	si:dkey-88e18.8	si:zfos-80g12.1	slc38a9	smcr8b	tbc1d7
GO:0031400	negative regulation of protein modification process	aida	akt1s1	arpp19a	arpp19b	bod1	bod1l1	camk2n1a	camk2n2	cbl	cblb	cblc	cdk5rap1	cdkn1ba	cdkn1bb	cdkn1ca	cdkn1cb	deptor	dusp10	ensaa	ensab	fbxo5	hexim1	hhatla	hhatlb	impact	inpp5jb	inpp5ka	inpp5kb	irak3	jarid2b	klhl40b	mad2l2	mastl	n4bp1	noc2l	nxn	pbx4	pkib	pkig	pknox1.1	ppm1e	ppm1f	ppp1r11	ppp1r8a	ppp1r8b	ppp4r4	prkrip1	prmt6
GO:0045899	positive regulation of RNA polymerase II transcription preinitiation complex assembly	psmc2	psmc3	psmc4	psmc5	psmc6
GO:0034715	pICln-Sm protein complex	clns1a	snrpd1	snrpd3	snrpd3l	snrpe
GO:0031328	positive regulation of cellular biosynthetic process	abraa	abrab	acd	actr2a	actr2b	adcyap1a	adcyap1b	afap1l2	ahr1a	ahr1b	ahr2	ahrrb	aire	alx1	anxa1a	anxa1b	anxa1c	anxa1d	arnt	arnt2	arntl1a	arpp19a	asb11	ascl1a	ascl1b	asxl1	asxl2	atad2b	atf6	atxn7l3	bcl9	bcl9l	brd4	brdt	c1qbp	camta1a	camta1b	camta2	carf	ccnc	ccnk	ccnt1	ccnt2a	ccnt2b	cdc73	cdk12	cdk13	cdk7
GO:0090503	RNA phosphodiester bond hydrolysis, exonucleolytic	dis3l	eri1	exosc10	exosc2	exosc3	exosc7	exosc8	exosc9	gnl3
GO:0009891	positive regulation of biosynthetic process	abraa	abrab	acd	actr2a	actr2b	adcyap1a	adcyap1b	afap1l2	ahr1a	ahr1b	ahr2	ahrrb	aire	alx1	anxa1a	anxa1b	anxa1c	anxa1d	arnt	arnt2	arntl1a	arpp19a	asb11	ascl1a	ascl1b	asxl1	asxl2	atad2b	atf6	atxn7l3	bcl9	bcl9l	brd4	brdt	c1qbp	camta1a	camta1b	camta2	carf	ccnc	ccnk	ccnt1	ccnt2a	ccnt2b	cdc73	cdk12	cdk13	cdk7
GO:0001666	response to hypoxia	ajuba	alas2	alkbh5	apln	arnt2	atf6	btr01	camk2g2	cct4	cox4i1	cpeb1b	crtc3	dap3	ddit3	ddit4	eif2ak3	epas1b	ern1	foxo3b	fundc1	hbaa1	hif1ab	hif1al	hmox1a	hsp90b1	hspa5	hyou1	igfbp1a	irs1	irs2a	ldha	lipf	loxl2a	loxl2b	mb	mmp14a	mmp2	ncam2	ndufa9a	ngb	npc1	nrp1a	nrp1b	pgfb	pgk1	ppiaa	ppiab	psen1
GO:0032482	Rab protein signal transduction	dnajc27	ift22	ift27	rab10	rab11a	rab11al	rab11ba	rab11bb	rab12	rab13	rab14	rab14l	rab15	rab18a	rab18b	rab1aa	rab1ab	rab1ba	rab1bb	rab20	rab21	rab22a	rab23	rab24	rab25a	rab25b	rab27a	rab27b	rab2a	rab30	rab32a	rab32b	rab33a	rab33ba	rab34a	rab34b	rab35b	rab36	rab38b	rab38c	rab39ba	rab39bb	rab3aa	rab3ab	rab3b	rab3c	rab3da	rab3db
GO:0072379	ER membrane insertion complex	bag6	bag6l	get4	sgta	sgtb	zgc:56596
GO:0010559	regulation of glycoprotein biosynthetic process	crppa	fkrp	fktn	itm2ba	itm2bb	itm2ca	itm2cb	necab1	necab2	necab3	pxylp1
GO:1903018	regulation of glycoprotein metabolic process	crppa	fkrp	fktn	itm2ba	itm2bb	itm2ca	itm2cb	necab1	necab2	necab3	pxylp1
GO:0051294	establishment of spindle orientation	actr1	actr10	antxr2a	bccip	ccdc151	hoxb1b	ift88	llgl1	llgl2	nde1	ndel1a	ndel1b	pafah1b1a	pafah1b1b	prickle1a	prkci	scrib	spdl1	vangl2	wtip
GO:0010458	exit from mitosis	chmp4ba	chmp7	clasp2	ppp2r2d	spast	ube2s
GO:0045185	maintenance of protein location	ankrd13c	arl2bp	gopc	kdelr2a	kdelr2b	kdelr3	nrros	rer1	si:ch211-175f11.5	sorl1	sufu	tapt1a	tmsb1	tmsb2	tmsb4x	tmsb5	twf1b	twf2b	vps13a	vps13d
GO:0071375	cellular response to peptide hormone stimulus	capn10	cpeb1b	cyp11a1	cyp11a2	cyp11c1	lpin1	nr4a1	nr4a2a	nr4a2b	nr4a3	otop1	pck1	pck2	pkma	pkmb	rab10	rab12	rab13	rab44	rab8a	rab8b	si:ch73-21k16.1	zgc:123305
GO:1901653	cellular response to peptide	capn10	cpeb1b	cyp11a1	cyp11a2	cyp11c1	lpin1	nr4a1	nr4a2a	nr4a2b	nr4a3	otop1	pck1	pck2	pkma	pkmb	rab10	rab12	rab13	rab44	rab8a	rab8b	si:ch73-21k16.1	zgc:123305
GO:0032452	histone demethylase activity	jarid2a	jarid2b	jmjd1cb	jmjd6	kdm3b	kdm4aa	kdm4ab	kdm4b	kdm4c	kdm5ba	kdm5bb	kdm5c	kdm6a	kdm6al	kdm6ba	kdm6bb	kdm7aa	kdm7ab	kdm8	phf2	phf8	riox1	riox2
GO:0140457	protein demethylase activity	jarid2a	jarid2b	jmjd1cb	jmjd6	kdm3b	kdm4aa	kdm4ab	kdm4b	kdm4c	kdm5ba	kdm5bb	kdm5c	kdm6a	kdm6al	kdm6ba	kdm6bb	kdm7aa	kdm7ab	kdm8	phf2	phf8	riox1	riox2
GO:0009126	purine nucleoside monophosphate metabolic process	ada	adsl	adss1	adss2	adssl	ak1	ak2	ak3	ak4	ampd1	ampd2a	ampd2b	ampd3a	ampd3b	aprt	atic	gart	gmps	hprt1	hprt1l	impdh1a	impdh1b	impdh2	nt5e	pfas	ppat	prtfdc1a	prtfdc1b
GO:0009167	purine ribonucleoside monophosphate metabolic process	ada	adsl	adss1	adss2	adssl	ak1	ak2	ak3	ak4	ampd1	ampd2a	ampd2b	ampd3a	ampd3b	aprt	atic	gart	gmps	hprt1	hprt1l	impdh1a	impdh1b	impdh2	nt5e	pfas	ppat	prtfdc1a	prtfdc1b
GO:0016581	NuRD complex	gatad2ab	gatad2b	mbd2	mbd3a	mta1	mta2	mta3
GO:0090545	CHD-type complex	gatad2ab	gatad2b	mbd2	mbd3a	mta1	mta2	mta3
GO:0022821	potassium ion antiporter activity	slc24a1	slc24a2	slc24a3	slc24a4a	slc24a4b	slc24a5	slc24a6a	slc9a2	slc9a3.1	slc9a3.2	slc9a5	slc9a6a	slc9a6b	slc9a7	slc9a8
GO:0008511	sodium:potassium:chloride symporter activity	slc12a1	slc12a10.1	slc12a10.2	slc12a10.3	slc12a2	slc12a3
GO:0009674	potassium:sodium symporter activity	slc12a1	slc12a10.1	slc12a10.2	slc12a10.3	slc12a2	slc12a3
GO:0006285	base-excision repair, AP site formation	nthl1	ogg1	tdg.1	tdg.2	unga	ungb
GO:2001243	negative regulation of intrinsic apoptotic signaling pathway	baxb	bcl2a	bcl2b	bcl2l1	bcl2l10	bcl2l16	bcl6aa	bco2l	bcor	cerkl	herpud1	hyou1	mcl1a	mcl1b	mdm2	nme5	rnf2	vax1	vax2
GO:0006541	glutamine metabolic process	asns	asnsd1	cad	cps1	ctps1a	ctps1b	gls2a	gls2b	glsa	glsb	glsl	glula	glulb	glulc	gmps	lgsn	nit2	pfas	si:dkey-102c8.2
GO:0016791	phosphatase activity	acp1	acp5a	acp5b	alp3	alpi.1	alpi.2	alpl	armt1	bpnt1	ca16b	cdc14aa	cdc14ab	cdc14b	cdc25b	cdc25d	cdkn3	cpped1	ctdnep1a	ctdnep1b	ctdp1	ctdsp1	ctdsp2	ctdspl2a	ctdspl2b	ctdspl3	ctdspla	ctdsplb	dupd1	dusp1	dusp10	dusp11	dusp12	dusp13a	dusp14	dusp16	dusp19a	dusp19b	dusp2	dusp22a	dusp22b	dusp23a	dusp23b	dusp27	dusp28	dusp3a	dusp4	dusp5	dusp6
GO:0031625	ubiquitin protein ligase binding	anapc2	cacul1	cacybp	cul1a	cul1b	cul2	cul3a	cul3b	cul4a	cul4b	cul5a	cul5b	erlin1	erlin2	gabarapa	gabarapl2	isg15	map1lc3a	map1lc3b	map1lc3c	map1lc3cl	nedd8	nedd8l	nploc4	rps27a	spop	spopla	spoplb	traf1	traf2b	traf3	traf3ip2b	traf5	uba52	ubb	ubc	ube2d1b	ube2d2	ube2d2l	ube2d3	ube2d4	ube2l3a	ube2l3b	ubox5	zgc:194655	zgc:92606
GO:0007097	nuclear migration	actr1	actr10	cetn4	dctn1a	dctn2	lrmp	pafah1b1a	pafah1b1b	prkci	prkcz	syne1b	syne2a	syne3	tmem201
GO:0051647	nucleus localization	actr1	actr10	cetn4	dctn1a	dctn2	lrmp	pafah1b1a	pafah1b1b	prkci	prkcz	syne1b	syne2a	syne3	tmem201
GO:0008328	ionotropic glutamate receptor complex	cacng2a	cacng2b	cacng3b	cacng4a	cacng4b	cacng8a	cacng8b	dlg1	dlg1l	dlg2	dlg3	dlg4b	gria1a	gria1b	gria2a	gria2b	gria3a	gria3b	gria4a	gria4b	grik1a	grik1b	grik4	grik5	grin1a	grin1b	grin2aa	grin2ab	grin2bb	grin2cb	grin2da	scrib	shank1	shank2a	shank2b	shank3a	shank3b	shisa7b	shisa9a	shisa9b	si:ch211-251b21.1	si:dkey-283b1.7	synj2bp	vwc2	vwc2l	zgc:113531
GO:0098878	neurotransmitter receptor complex	cacng2a	cacng2b	cacng3b	cacng4a	cacng4b	cacng8a	cacng8b	dlg1	dlg1l	dlg2	dlg3	dlg4b	gria1a	gria1b	gria2a	gria2b	gria3a	gria3b	gria4a	gria4b	grik1a	grik1b	grik4	grik5	grin1a	grin1b	grin2aa	grin2ab	grin2bb	grin2cb	grin2da	scrib	shank1	shank2a	shank2b	shank3a	shank3b	shisa7b	shisa9a	shisa9b	si:ch211-251b21.1	si:dkey-283b1.7	synj2bp	vwc2	vwc2l	zgc:113531
GO:0070127	tRNA aminoacylation for mitochondrial protein translation	aars1	aars2	gars1	sars2	wars2
GO:0060420	regulation of heart growth	cdk9	larp7	ruvbl1	ruvbl2	tbx20
GO:1901796	regulation of signal transduction by p53 class mediator	bcl6aa	bcor	mdm2	plrg1	prpf19	rnf2	scrt2	smyd2a	smyd2b	spred1	spred2a	spred2b	spred3	topbp1	vax1	vax2
GO:0043565	sequence-specific DNA binding	acd	ahr2	aire	alx1	alx4a	alx4b	ar	arid3a	arid3b	arnt	arntl1a	arxa	arxb	ascl1a	ascl1b	atf1	atf3	atf4a	atf4b	atf5a	atf5b	atf6	atf6b	atoh1a	atoh1b	atoh1c	bach1b	barhl1a	barhl1b	barhl2	barx1	barx2	batf	batf3	bcl11aa	bcl11ab	bcl11ba	bcl6ab	bhlhe40	bhlhe41	bptf	brf1a	brf1b	brf2	camta1a	camta1b	camta2	cbfb
GO:0035282	segmentation	aldh1a2	aldoaa	bcl2l10	calcrla	cap1	cav1	ccdc80	cdh2	cdx1a	cdx4	chd7	creb1a	crim1	ctr9	cyp26a1	dlc	dld	dmrt2b	efna5b	efnb2a	epha3	ephb4b	fgf8a	fn1a	fn1b	foxb1a	foxc1a	fxr1	gadd45ba	gadd45bb	gli2a	has2	her1	her12	her15.1	her7	hes6	igf2a	igf2b	itga5	kcnh1a	kcnh1b	kif22	ldb3a	lef1	map2k7	mapk14a	mef2aa
GO:0009950	dorsal/ventral axis specification	ap2a1	axin1	axin2	b4galt5	bmp2b	ctnnb2	glcea	gsc	lrp6	ndr1	net1	pak1	sox19b	tle5	yap1
GO:0021501	prechordal plate formation	foxh1	pitx2	rnf111	tdgf1	vsx1
GO:0008327	methyl-CpG binding	lrwd1	mbd1b	mbd2	mbd3a	mbd3b
GO:0010562	positive regulation of phosphorus metabolic process	adcyap1a	adcyap1b	admp	ankle2	aplnra	aplnrb	arl2bp	atg13	bcar3	bmp10	bmp15	bmp16	bmp2a	bmp2b	bmp3	bmp4	bmp5	bmp6	bmp7a	bmp7b	bmp8a	bora	brat1	ccny	ccnyl1	cnep1r1	dok7	efna5b	etaa1	fgfr1a	fmr1	fxr1	fxr2	gcn1	gdf10a	gdf10b	gdf11	gdf2	gdf3	gdf5	gdf6b	gdf7	gdf9	ghra	gper1	her5	il34	il6st
GO:0045937	positive regulation of phosphate metabolic process	adcyap1a	adcyap1b	admp	ankle2	aplnra	aplnrb	arl2bp	atg13	bcar3	bmp10	bmp15	bmp16	bmp2a	bmp2b	bmp3	bmp4	bmp5	bmp6	bmp7a	bmp7b	bmp8a	bora	brat1	ccny	ccnyl1	cnep1r1	dok7	efna5b	etaa1	fgfr1a	fmr1	fxr1	fxr2	gcn1	gdf10a	gdf10b	gdf11	gdf2	gdf3	gdf5	gdf6b	gdf7	gdf9	ghra	gper1	her5	il34	il6st
GO:0070534	protein K63-linked ubiquitination	hectd1	lnx2b	rnf152	rnf168	rnf8	traf6	ube2na	ube2nb	ube2v1	ube2v2
GO:0061001	regulation of dendritic spine morphogenesis	caprin2	dbn1	dbnla	dbnlb	hcls1	si:ch211-278a6.1	si:dkey-40c11.2	zgc:114120
GO:0006378	mRNA polyadenylation	cpsf1	cpsf2	cpsf3	cstf2	fip1l1a	fip1l1b	nudt21	papola	papolg	pcf11	ssu72	tut1	wdr33
GO:0060249	anatomical structure homeostasis	acp5a	acp5b	adss1	auts2a	bcl2l1	bloc1s1	calb1	calb2a	calb2b	cav3	ccnd1	cdipt	chm	ctnna1	dot1l	ezh2	fbxo32	fgf20a	fgfr1a	flnca	flncb	fras1	gba	gdf6a	mcl1a	mcoln1a	mcoln1b	mfsd2aa	mllt10	mtm1	mtmr14	nipblb	notch3	nrf1	piezo1	poc1b	prrc1	ptbp1a	scgn	si:ch73-105b23.6	si:dkeyp-117h8.2	sod1	st8sia3	stil	tcf7l2	tert	tnfa	toe1
GO:1901293	nucleoside phosphate biosynthetic process	aclya	aclyb	acss1	acss2	acss2l	ada	adcy1a	adcy1b	adcy2a	adcy2b	adcy3a	adcy3b	adcy5	adcy6a	adcy7	adcy8	adcy9	adsl	adss1	adss2	adssl	afmid	ak1	ak2	ak3	ak4	ak8	ampd1	ampd2a	ampd2b	ampd3a	ampd3b	aprt	aspdh	atic	atp5l	cad	cdadc1	cmpk	cmpk2	coasy	cox5b2	ctps1a	ctps1b	cyc1	dcakd	dctd	dhodh
GO:0051864	histone H3-methyl-lysine-36 demethylase activity	kdm4aa	kdm4ab	kdm7aa	kdm7ab	kdm8	phf8	riox1	riox2
GO:0061055	myotome development	ascc1	naa15a	naa15b	pxna	pxnb	trip4
GO:0016725	oxidoreductase activity, acting on CH or CH2 groups	aox5	aox6	rrm1	rrm2	rrm2b	xdh
GO:0043022	ribosome binding	bag6l	c1qbp	cpeb1a	cpeb1b	cpeb3	cpeb4a	eef2a.1	eef2a.2	eef2b	eef2l2	eif2a	eif2s1a	eif2s1b	eif3k	eif5a	eif5a2	eif6	gcn1	gtpbp6	guf1	letm1	letm2	letmd1	mtif3	mtrf1	mtrf1l	ola1	pelo	pym1	shfl	srp72	znf598
GO:0008199	ferric iron binding	acp5a	acp5b	fth1a	fth1b	fthl27	fthl28	fthl31	fxn	miox	zgc:172145	zgc:173594	zgc:56095
GO:0038127	ERBB signaling pathway	btc	cpne3	garem	hbegfa	hbegfb	ptk2ab	ptk2ba	ptk2bb	si:ch73-173h19.3	socs5b	tgfa
GO:0042274	ribosomal small subunit biogenesis	ltv1	nob1	nom1	rps7	surf6
GO:0019212	phosphatase inhibitor activity	arpp19a	arpp19b	bod1	bod1l1	ensaa	ensab	mrtfaa	mrtfab	phactr1	phactr2	phactr3a	phactr3b	phactr4a	ppp1r11	ppp1r14aa	ppp1r14ab	ppp1r14ba	ppp1r14bb	ppp1r14c	ppp1r1b	ppp1r1c	ppp1r2	ppp1r26	ppp1r35	ppp1r37	ppp1r8a	ppp1r8b	styxl1	uri1
GO:0048813	dendrite morphogenesis	abitram	ctnna2	prmt8b	rbpms2a	rbpms2b	tmem106bb	ulk2
GO:0010603	regulation of cytoplasmic mRNA processing body assembly	atxn2	atxn2l	cnot1	pan2	pan3
GO:0015298	solute:cation antiporter activity	cax1	cax2	clcn3	clcn4	clcn5a	clcn5b	letm1	si:dkey-162b23.4	slc24a1	slc24a2	slc24a3	slc24a4a	slc24a4b	slc24a5	slc24a6a	slc8a1a	slc8a1b	slc8a2a	slc8a2b	slc8a3	slc8a4a	slc8a4b	slc9a2	slc9a3.1	slc9a3.2	slc9a5	slc9a6a	slc9a6b	slc9a7	slc9a8	tmco3
GO:0015179	L-amino acid transmembrane transporter activity	si:dkeyp-120h9.1	slc17a6a	slc17a6b	slc17a7b	slc25a12	slc25a15a	slc25a15b	slc25a18	slc25a38a	slc25a38b	slc43a1a	slc43a1b	slc43a2a	slc43a2b	slc66a1	slc6a5	slc6a9	slc7a10a	slc7a10b	slc7a11	slc7a1a	slc7a2	slc7a3a	slc7a5	slc7a6	slc7a7	slc7a8a	slc7a8b	slc7a9	tmem44	zgc:175280
GO:0070121	Kupffer's vesicle development	arl6	atp6ap1b	atp6v1f	bbip1	bbs1	bbs4	bbs5	bbs7	ccdc151	cct2	cep131	cftr	cldn5a	cnpy1	cx43	dnmt1	efnb2b	enpp2	ephb4b	fgf2	fgf4	fgf8a	fibpb	gata5	gmnn	gpr22a	hspb7	ier2a	inpp5b	itgav	itgb1b	llgl2	lpar3	mkks	myo1d	nkd1	nkd3	nphp3	nphp4	pkd2	prickle1a	prickle2b	rab11a	rab3ip	rfx2	rock2b	sdc2	si:dkey-242e21.4
GO:0048284	organelle fusion	afg3l2	baxa	bet1	bmb	gdap1	gosr1	gosr2	lrmp	mfn1b	mfn2	opa1	pld6	rab12	rab13	rab34a	rab34b	rab7a	rab8a	rab8b	sec22ba	sec22bb	si:ch1073-174d20.2	si:ch211-208k15.1	si:dkey-13a21.4	snap23.1	snap23.2	snap25a	snap25b	snap29	snap47	stx11a	stx11b.1	stx11b.2	stx12	stx12l	stx16	stx17	stx1a	stx1b	stx2a	stx2b	stx3a	stx4	stx5a	stx5al	stx6	stx7l	stx8
GO:0048729	tissue morphogenesis	abca12	actc1a	acvr1l	adap2	adgra3	afap1l2	afp4	aire	akap12b	alcama	aldh1a2	alkbh4	alpk3a	amotl2a	apc	apex1	aplnra	apoa2	apobec2a	appa	appb	arf6b	arhgef28a	arhgef7b	atoh8	atp1a1a.1	atp1a2a	atp2a2a	atp6v0d1	atrn	bbs1	bbs10	bbs12	bbs4	bbs5	bbs7	bcl2l10	bcl2l16	blf	blzf1	bmp4	bmp7a	bmpr1aa	bmpr2a	bmpr2b	bnip3lb	buc	bves
GO:0030030	cell projection organization	abitram	ablim1a	ablim1b	ablim2	ablim3	adcyap1a	adcyap1b	agbl5	agrn	ahi1	aif1l	ak5	akap12b	alcama	alcamb	aldoaa	als2a	amigo1	amotl2a	ankrd27	anos1a	appb	arhgef9b	arl13a	arl13b	arl3a	arl3b	arl3l1	arl3l2	arl6	ascc1	ascl1a	atp6v0d1	atr	b3gat1a	b9d1	b9d2	bbip1	bbs1	bbs4	bbs5	bbs7	bbs9	bdnf	bicdl1	cad	camsap1a	camsap1b
GO:0005794	Golgi apparatus	aars2	abo	adam19b	ap1g1	ap1g2	ap4e1	arcn1a	arcn1b	arfrp1	arhgap32a	arhgap32b	arl1	arl3b	arv1	asah2	atg9a	atg9b	atp8a1	atp8a2	atp8b1	atp8b3	atp8b4	atp8b5a	atp9b	b3galnt2	b3galt1a	b3galt2	b3galt4	b3galt6	b3gat1a	b3gat2	b3gat3	b3gnt2a	b3gnt2b	b3gnt2l	b3gnt5a	b3gnt5b	b3gnt7	b3gnt7l	b3gnt9	b4galnt1a	b4galnt1b	b4galnt3a	b4galnt3b	b4galnt4a	b4galnt4b	b4galt5	b4gat1
GO:0060294	cilium movement involved in cell motility	cacna1ia	ccdc135	dnah1	lrrc6	mettl3	rsph9	tekt1	tekt2	tekt3	tekt4
GO:0051721	protein phosphatase 2A binding	ankle2	bod1	bod1l1	ensaa	igbp1	mastl	strn	strn3	strn4	zdhhc8a
GO:0008053	mitochondrial fusion	afg3l2	baxa	gdap1	mfn1b	mfn2	opa1	pld6	si:ch1073-174d20.2	usp30	zgc:153993
GO:0070131	positive regulation of mitochondrial translation	c1qbp	coa3a	rmnd1	uqcc1	uqcc2
GO:0044389	ubiquitin-like protein ligase binding	anapc2	cacul1	cacybp	cul1a	cul1b	cul2	cul3a	cul3b	cul4a	cul4b	cul5a	cul5b	erlin1	erlin2	gabarapa	gabarapl2	isg15	map1lc3a	map1lc3b	map1lc3c	map1lc3cl	nedd8	nedd8l	nploc4	rps27a	spop	spopla	spoplb	sumo1	traf1	traf2b	traf3	traf3ip2b	traf5	uba52	ubb	ubc	ube2d1b	ube2d2	ube2d2l	ube2d3	ube2d4	ube2l3a	ube2l3b	ubox5	zgc:194655	zgc:92606
GO:0015108	chloride transmembrane transporter activity	clcn6	clcn7	si:ch211-117c9.2	slc26a1	slc26a10	slc26a2	slc26a3.1	slc26a3.2	slc26a4	slc26a5	slc26a6	slc26a6l
GO:0043225	ATPase-coupled inorganic anion transmembrane transporter activity	clcn6	clcn7	si:ch211-117c9.2	slc26a1	slc26a10	slc26a2	slc26a3.1	slc26a3.2	slc26a4	slc26a5	slc26a6	slc26a6l
GO:0035268	protein mannosylation	b4gat1	crppa	dpm1	dpy19l1l	pomgnt2	pomt1	pomt2	sdf2	sdf2l1
GO:0097502	mannosylation	b4gat1	crppa	dpm1	dpy19l1l	pomgnt2	pomt1	pomt2	sdf2	sdf2l1
GO:0046822	regulation of nucleocytoplasmic transport	cpsf6	ncbp2	nkd1	rbm26	rbm27	uhmk1	xpo1a	xpo1b
GO:0005313	L-glutamate transmembrane transporter activity	slc17a6a	slc17a6b	slc17a7b	slc25a12	slc25a18
GO:0015172	acidic amino acid transmembrane transporter activity	slc17a6a	slc17a6b	slc17a7b	slc25a12	slc25a18
GO:0001959	regulation of cytokine-mediated signaling pathway	cav1	cpne1	il1b	mettl3	otop1	pias4a	samhd1	socs1a	socs1b	spata2	supt5h	ythdf2
GO:0060759	regulation of response to cytokine stimulus	cav1	cpne1	il1b	mettl3	otop1	pias4a	samhd1	socs1a	socs1b	spata2	supt5h	ythdf2
GO:0005868	cytoplasmic dynein complex	dync1i1	dync1i2a	dync1i2b	dync1li1	dync1li2	dync2li1	dynll2b	dynlrb1	wdr34
GO:0007379	segment specification	chuk	dlc	efhc2	fn1a	her1	her4.1	her6	her7	mespab	mespba	mespbb	mxtx1	myhz1.1	prrc1	ptprub	rbpja	ripply1
GO:0042761	very long-chain fatty acid biosynthetic process	elovl1a	elovl1b	elovl2	elovl4a	elovl4b	elovl5	elovl6	elovl6l	elovl7a	elovl7b	elovl8a	elovl8b	hacd2	hacd3	si:ch73-41h24.1	tecra	tecrb	tecrl2a	tecrl2b	zgc:92749
GO:0040001	establishment of mitotic spindle localization	actr1	actr10	antxr2a	bccip	ccdc151	diaph2	hoxb1b	ift88	nde1	ndel1a	ndel1b	nusap1	pafah1b1a	pafah1b1b	prickle1a	prkci	rhoab	scrib	spdl1	vangl2	wtip
GO:0051348	negative regulation of transferase activity	aida	akt1s1	camk2n1a	camk2n2	cbl	cblb	cblc	cdk5rap1	cdkn1ba	cdkn1bb	cdkn1ca	cdkn1cb	deptor	dusp10	fbxo5	gckr	hexim1	irak3	mad2l2	pik3ip1	pkib	pkig	pot1	ppm1e	ppm1f	prkrip1	ptprc	ptprja	ptprjb.1	sh3bp5a	sh3bp5b	sh3bp5la	sh3bp5lb	si:dkey-175m17.7	si:dkey-7n6.2	spry1	spry2	spry4	usp44	zfyve28	zgpat
GO:0010942	positive regulation of cell death	anxa1a	anxa1b	anxa1c	anxa1d	apc	badb	baxa	baxb	bbc3	bcl2l16	bida	bik	bmf1	bmf2	bnip3	bnip3la	bnip3lb	bnip4	boka	bokb	casp2	casp3a	casp8	casp9	caspa	caspb	ccar2	ciao2a	dab2ipa	dab2ipb	ddit3	fadd	fas	hdr	ing4	ing5a	ing5b	kctd13	lats1	lats2	melk	mtch2	osgn1	pawr	phlda1	phlda3	pmaip1	ptrh2
GO:0043065	positive regulation of apoptotic process	anxa1a	anxa1b	anxa1c	anxa1d	apc	badb	baxa	baxb	bbc3	bcl2l16	bida	bik	bmf1	bmf2	bnip3	bnip3la	bnip3lb	bnip4	boka	bokb	casp2	casp3a	casp8	casp9	caspa	caspb	ccar2	ciao2a	dab2ipa	dab2ipb	ddit3	fadd	fas	hdr	ing4	ing5a	ing5b	kctd13	lats1	lats2	melk	mtch2	osgn1	pawr	phlda1	phlda3	pmaip1	ptrh2
GO:0043068	positive regulation of programmed cell death	anxa1a	anxa1b	anxa1c	anxa1d	apc	badb	baxa	baxb	bbc3	bcl2l16	bida	bik	bmf1	bmf2	bnip3	bnip3la	bnip3lb	bnip4	boka	bokb	casp2	casp3a	casp8	casp9	caspa	caspb	ccar2	ciao2a	dab2ipa	dab2ipb	ddit3	fadd	fas	hdr	ing4	ing5a	ing5b	kctd13	lats1	lats2	melk	mtch2	osgn1	pawr	phlda1	phlda3	pmaip1	ptrh2
GO:0005788	endoplasmic reticulum lumen	alg12	calr	calr3a	calr3b	calua	calub	casq1a	casq1b	casq2	erlec1	foxred2	hspa5	hyou1	os9	pdia4	poglut2	rnaset2	si:ch211-114l13.7	tor1	tor1l1	tor1l3	tor2a	tor3a	tor4aa	tor4ab
GO:1902038	positive regulation of hematopoietic stem cell differentiation	bloc1s2	ddx46	nelfb	nelfe	supt5h
GO:0086091	regulation of heart rate by cardiac conduction	kcne4	scn1ba	scn1bb	scn3b	si:ch211-225p5.8
GO:0090162	establishment of epithelial cell polarity	aplnrb	cdh2	fn1a	lama1	mpp5a	mpp5b
GO:0062125	regulation of mitochondrial gene expression	c1qbp	coa3a	nsun3	rmnd1	uqcc1	uqcc2
GO:0070129	regulation of mitochondrial translation	c1qbp	coa3a	nsun3	rmnd1	uqcc1	uqcc2
GO:0140677	molecular function activator activity	ahsa1a	ahsa1b	atp1b1a	atp1b1b	atp1b2a	atp1b2b	atp1b3a	atp1b3b	dnajc15	dnajc19	dnajc24	gtf2h4	lrrc38a	ncaph	si:ch211-207k7.4
GO:0042181	ketone biosynthetic process	coq10b	coq2	coq3	coq4	coq5	coq6	coq7	coq9	cyp11a2	cyp17a1	fdx1b	fdxr	hsd17b3	ndufa9a	si:ch73-141c7.1	si:dkey-190g6.2	tpi1a	tpi1b	ubiad1
GO:0000963	mitochondrial RNA processing	elac2	mto1	supv3l1	trmt10b	trmt10c	trmt61b
GO:0140053	mitochondrial gene expression	elac2	mto1	supv3l1	trmt10b	trmt10c	trmt61b
GO:0048534	hematopoietic or lymphoid organ development	acvr1l	adtrp1	ak3	alas2	angptl1a	angptl2b	apoc2	arhgef3	arrb1	bmi1a	bmp4	bmper	camk4	cbfb	cbl	ccl25a	cdca7a	cdx1a	cdx4	cebpa	cftr	chd7	ciapin1	clocka	cnr2	cobll1b	cpsf1	csf3a	csf3r	csrnp1a	cx43	cxcl12b	cxxc1b	ddx18	ddx46	dhx8	dkc1	dlst	dnmt1	dpy30	drll.3	eaf1	ehd3	emilin1a	enpp2	epb41b	epoa	epor
GO:0043087	regulation of GTPase activity	adap2	adcyap1a	adcyap1b	adprh	arap3	arhgap12a	arhgap12b	arhgap15	arhgap27	arhgap27l	asap1a	asap1b	asap2a	asap2b	asap3	bcr	bves	ccl19a.1	ccl19a.2	ccl19b	ccl20a.3	ccl25b	ccl34b.1	ccl34b.4	ccl34b.9	ccl35.1	ccl38.1	ccl38.6	ccl38a.4	ccl39.2	ccl39.7	ccpg1	chn1	chn2	cxcl32b.1	dab2ipa	dab2ipb	ect2	efna5b	ek1	elmod1	elmod2	ephb3a	evi5a	evi5b	flcn	gapvd1	grtp1a
GO:0021510	spinal cord development	brd2a	kif6	loxl3a	loxl3b	mib1	pard6gb	pogza	slc16a2	smarcd1	zic6
GO:0042573	retinoic acid metabolic process	aldh1a2	crabp1b	cyp26a1	cyp26b1	cyp26c1	rbp1.1	rdh10a	rdh10b
GO:0042984	regulation of amyloid precursor protein biosynthetic process	itm2ba	itm2bb	itm2ca	itm2cb	necab1	necab2	necab3
GO:0006222	UMP biosynthetic process	dhodh	si:ch211-243j20.2	uck1	uck2a	uck2b	uckl1a	uckl1b	umps	upp1	upp2
GO:0009173	pyrimidine ribonucleoside monophosphate metabolic process	dhodh	si:ch211-243j20.2	uck1	uck2a	uck2b	uckl1a	uckl1b	umps	upp1	upp2
GO:0009174	pyrimidine ribonucleoside monophosphate biosynthetic process	dhodh	si:ch211-243j20.2	uck1	uck2a	uck2b	uckl1a	uckl1b	umps	upp1	upp2
GO:0046049	UMP metabolic process	dhodh	si:ch211-243j20.2	uck1	uck2a	uck2b	uckl1a	uckl1b	umps	upp1	upp2
GO:0035278	miRNA-mediated gene silencing by inhibition of translation	ago2	ago3b	ago4	si:dkey-217f16.6	si:dkey-46g23.1	tnrc6a	tnrc6b	tnrc6c1	trim71
GO:0040033	RNA-mediated gene silencing by inhibition of translation	ago2	ago3b	ago4	si:dkey-217f16.6	si:dkey-46g23.1	tnrc6a	tnrc6b	tnrc6c1	trim71
GO:0030686	90S preribosome	bms1	fam207a	heatr1	kri1	mrpl1	rrp36	rsl1d1	srfbp1	utp20
GO:0031100	animal organ regeneration	adamts9	alms1	c2cd4a	camk1da	cdkal1	fhl1b	gck	gckr	glis3	hnf1ba	hnf4a	ide	klhl42	notch2	pax4	pepd	srebf1	thada	top2a	uhrf1	wfs1b
GO:0009218	pyrimidine ribonucleotide metabolic process	cad	ctps1a	ctps1b	dhodh	nme2a	nme2b.1	nme2b.2	nme3	nme4	nme5	nme6	nme7	nme8	si:ch211-243j20.2	uck1	uck2a	uck2b	uckl1a	uckl1b	umps	upp1	upp2
GO:0009220	pyrimidine ribonucleotide biosynthetic process	cad	ctps1a	ctps1b	dhodh	nme2a	nme2b.1	nme2b.2	nme3	nme4	nme5	nme6	nme7	nme8	si:ch211-243j20.2	uck1	uck2a	uck2b	uckl1a	uckl1b	umps	upp1	upp2
GO:0009148	pyrimidine nucleoside triphosphate biosynthetic process	cad	cmpk2	ctps1a	ctps1b	dtymk	nme2a	nme2b.1	nme2b.2	nme3	nme4	nme5	nme6	nme7	nme8	si:ch211-243j20.2	uck1	uck2a	uck2b	uckl1a	uckl1b
GO:1904086	regulation of epiboly involved in gastrulation with mouth forming second	fdx1	flot2a	gdf3	plcd4a	sec14l8
GO:0036293	response to decreased oxygen levels	ajuba	alas2	alkbh5	apln	arnt2	atf6	btr01	camk2g2	cct4	cox4i1	cpeb1b	cpeb4a	crtc3	dap3	ddit3	ddit4	eif2ak3	epas1b	ern1	foxo3b	fundc1	hbaa1	hif1ab	hif1al	hmox1a	hsp90b1	hspa5	hyou1	igfbp1a	irs1	irs2a	ldha	lipf	loxl2a	loxl2b	mb	mmp14a	mmp2	ncam2	ndufa9a	ngb	npc1	nrp1a	nrp1b	pgfb	pgk1	ppiaa	ppiab
GO:0016531	copper chaperone activity	atox1	ccs	cox17	si:ch211-255p10.3	si:dkey-16p21.8
GO:0032147	activation of protein kinase activity	atg13	bora	map2k1	map2k2a	map2k2b	map2k4a	map2k4b	map2k5	map2k6	map2k7	map3k1	map3k14a	map3k19	map3k2	map3k22	map3k3	map3k4	map4k2	map4k3a	map4k3b	map4k4	map4k5	map4k6	mink1	nek12	nek4	oxsr1a	oxsr1b	pak1	pak2a	pak2b	pak4	pak6b	prrc1	sbk3	si:ch211-171h4.3	si:dkey-81j8.6	si:dkey-8e10.3	si:zfos-2326c3.2	slka	slkb	stk10	stk24a	stk24b	stk25a	stk25b	stk26	stk3
GO:0042826	histone deacetylase binding	brms1	brms1la	brms1lb	mef2aa	mef2b	mef2ca	mef2cb	mef2d	mier1a	mier1b	mier2	mier3a	mier3b	mta1	mta2	mta3	ncor1	ncor2	prdm1a	prdm1b	prdm1c	suds3	znf703	znhit1
GO:0004661	protein geranylgeranyltransferase activity	chm	fnta	pggt1b	rabggta	rabggtb
GO:0018344	protein geranylgeranylation	chm	fnta	pggt1b	rabggta	rabggtb
GO:0045116	protein neddylation	dcun1d1	dcun1d2a	dcun1d2b	dcun1d3	dcun1d4	dcun1d5	nae1	nedd8	nedd8l	rbx1	rnf7	si:ch1073-205c8.3	uba3	ube2f
GO:0060071	Wnt signaling pathway, planar cell polarity pathway	adgra3	dvl1a	dvl1b	dvl2	dvl3a	ptk7a	rock2a	vangl2
GO:0008637	apoptotic mitochondrial changes	atg3	baxa	bida	bnip3	bnip3la	bnip3lb	bnip4	dnm1l	fis1	hspd1	pmaip1	rhot1a	rhot2	si:dkey-32e23.4	zgc:153993	zgc:73226
GO:0032266	phosphatidylinositol-3-phosphate binding	bbs5	phlda3	sap30l	si:ch211-251f6.6	si:ch211-251f6.7	snx27a	snx27b	tecpr1a	tecpr1b	vps36	wdr45	wdr45b	wipi1	wipi2	zfyve19	zfyve26	zfyve28	zgc:136254	zgc:173443
GO:0016413	O-acetyltransferase activity	casd1	chata	crata	cratb	gnpat	lpcat1	lpcat2	si:ch73-21k16.5	zgc:154046
GO:0019205	nucleobase-containing compound kinase activity	adka	adkb	ak1	ak2	ak3	ak4	ak5	ak5l	ak7a	ak7b	ak8	ak9	clp1	cmpk	cmpk2	dck	dguok	dtymk	guk1a	guk1b	lrguk	nme2a	nme2b.1	nme2b.2	nme3	nme4	nme5	nme6	nme7	nme8	nol9	pnkp	rad50	si:ch211-243j20.2	suclg1	tk1	tk2	uck1	uck2a	uck2b	uckl1a	uckl1b	zgc:110540	zgc:86811
GO:0055067	monovalent inorganic cation homeostasis	atp1a1a.1	atp1a1a.2	atp1a1a.3	atp1a1a.4	atp1a1a.5	atp1a1b	atp1a2a	atp1a3a	atp1a3b	atp1b1a	atp1b1b	atp1b2a	atp1b2b	atp1b3a	atp1b3b	atp6ap1a	atp6ap1b	atp6ap1lb	atp6v0a1a	atp6v0a1b	atp6v0a2a	atp6v0a2b	atp6v0d1	atp6v1aa	ca15b	ca2	cln3	cps1	cxcl12a	cxcl12b	cxcr4b	gcm2	nr3c1	rhbg	rhcgb	rogdi	si:cabz01090193.1	si:ch73-173p19.2	si:ch73-390b10.2	slc12a1	slc12a10.1	slc12a10.2	slc12a10.3	slc12a2	slc12a3	slc12a4	slc12a5b	slc12a7a
GO:0001841	neural tube formation	cdh1	dlx5a	dlx6a	htt	mdka	mpp5a	neo1a	nin	pard6a	pard6gb	pcdh19	prkci	vangl2	zic2a	zic5
GO:0031146	SCF-dependent proteasomal ubiquitin-dependent protein catabolic process	amn1	ccnf	cul1a	cul1b	cul2	cul4a	cul4b	cul5a	cul5b	fbxl14a	fbxl14b	fbxl15	fbxl16	fbxl18	fbxl2	fbxl20	fbxl22	fbxl3a	fbxl3b	fbxl4	fbxl5	fbxl7	fbxl8	fbxo31	fbxo4	fbxo44	fbxo9	fbxw4	fbxw5	lrrc29	nccrp1	rbx1	rnf7	si:ch1073-228b5.2	si:ch211-214j8.12	si:dkey-12e7.1	si:dkey-147f3.4	si:dkey-147f3.8	si:dkey-192l18.9	skp1	skp2	zgc:100832	zgc:114081	zgc:114174	zgc:153722	zgc:173570	zgc:175088
GO:0019509	L-methionine salvage from methylthioadenosine	adi1	apip	enoph1	mri1	mtap
GO:0043102	amino acid salvage	adi1	apip	enoph1	mri1	mtap
GO:0071265	L-methionine biosynthetic process	adi1	apip	enoph1	mri1	mtap
GO:0071267	L-methionine salvage	adi1	apip	enoph1	mri1	mtap
GO:0006637	acyl-CoA metabolic process	aclya	aclyb	acot11a	acot11b	acot14	acot15	acot16	acot17	acot18	acot19	acot20	acot21	acot22	acot7	acot8	acot9.1	acot9.2	acsm3	acss1	acss2	acss2l	dlat	elovl1a	elovl1b	elovl4a	elovl4b	elovl5	elovl6	elovl6l	elovl7a	elovl7b	far1	hmgcs1	mcee	mlycd	mvda	mvk	pdha1a	pdhb	pipox	pmvk	si:dkey-97m3.1	sucla2	suclg1	suclg2	tdo2a	tdo2b
GO:0035383	thioester metabolic process	aclya	aclyb	acot11a	acot11b	acot14	acot15	acot16	acot17	acot18	acot19	acot20	acot21	acot22	acot7	acot8	acot9.1	acot9.2	acsm3	acss1	acss2	acss2l	dlat	elovl1a	elovl1b	elovl4a	elovl4b	elovl5	elovl6	elovl6l	elovl7a	elovl7b	far1	hmgcs1	mcee	mlycd	mvda	mvk	pdha1a	pdhb	pipox	pmvk	si:dkey-97m3.1	sucla2	suclg1	suclg2	tdo2a	tdo2b
GO:0071763	nuclear membrane organization	ankle2	chmp4ba	chmp7	nsfl1c	reep3b	spast	tmpoa	tor1	tor1l1	tor1l3	ubxn2a	zdhhc8a
GO:0048598	embryonic morphogenesis	acvr1l	adap2	adarb1a	adgra3	ahcyl1	ahsa1a	alcama	aldh1a2	aldh1l1	alkbh4	alx1	ankrd6b	apc	apela	apex1	apln	aplnra	aplnrb	apoa2	apobec2a	arf6b	arhgef7b	arl6	atoh8	atp1a1a.1	atp1a1a.2	atp1a2a	atp1b2b	atp2a2a	atp6v0ca	atp6v0d1	atp6v0e1	atrn	auts2a	axin1	b4galt1	bbs1	bbs10	bbs12	bbs4	bbs5	bbs7	bbs9	bcl2l10	bcl2l16	bmp2b	bmp3	bmp4
GO:2000369	regulation of clathrin-dependent endocytosis	aak1a	aak1b	bmp2k	hip1rb	unc119.2	unc119a	unc119b
GO:0035090	maintenance of apical/basal cell polarity	epb41l5	lin7b	lin7c	mpp5a	pdzd11	prkci	rras
GO:0045199	maintenance of epithelial cell apical/basal polarity	epb41l5	lin7b	lin7c	mpp5a	pdzd11	prkci	rras
GO:0030011	maintenance of cell polarity	epb41l5	lin7b	lin7c	mpp5a	pdzd11	prkci	rras
GO:0009086	methionine biosynthetic process	adi1	apip	bhmt	enoph1	mri1	mtap	mthfr	mtr	mtrr	zgc:172121
GO:0016530	metallochaperone activity	atox1	ccs	cox17	fxn	si:ch211-255p10.3	si:dkey-16p21.8	slc25a39
GO:0008318	protein prenyltransferase activity	chm	fnta	fntb	pggt1b	ptar1	rabggta	rabggtb
GO:0018342	protein prenylation	chm	fnta	fntb	pggt1b	ptar1	rabggta	rabggtb
GO:0097354	prenylation	chm	fnta	fntb	pggt1b	ptar1	rabggta	rabggtb
GO:0016811	hydrolase activity, acting on carbon-nitrogen (but not peptide) bonds, in linear amides	acer1	acer2	acer3	acy1	acy3.1	acy3.2	afmid	aga	amdhd2	asah1a	asah1b	asah2	aspa	aspg	asrgl1	brms1	brms1la	brms1lb	btd	cited1	faah2a	faah2b	gls2a	gls2b	glsa	glsb	glsl	hdac1	hdac10	hdac3	hdac4	hdac5	hdac6	hdac8	hdac9b	nadsyn1	ngly1	nit2	ntan1	pdf	pglyrp2	pglyrp5	pglyrp6	pigl	pm20d1.1	pm20d1.2	qrsl1	sap30l
GO:0060260	regulation of transcription initiation from RNA polymerase II promoter	dr1	psmc2	psmc3	psmc4	psmc5	psmc6	sub1a	sub1b
GO:2000142	regulation of DNA-templated transcription, initiation	dr1	psmc2	psmc3	psmc4	psmc5	psmc6	sub1a	sub1b
GO:0071453	cellular response to oxygen levels	atp6v0d1	cpeb1b	cpeb4a	hyou1	irs1	tp53
GO:0043043	peptide biosynthetic process	aars1	aarsd1	bdh2	brf1a	calcoco1b	chchd1	denr	dhx29	drg1	drg2	eef1a1a	eef1a1b	eef1a1l1	eef1a1l2	eef1a2	eef1b2	eef1da	eef1db	eef1g	eef2a.1	eef2b	eef2k	eefsec	eif1ad	eif1axa	eif1axb	eif2a	eif2ak1	eif2ak3	eif2b1	eif2b2	eif2b3	eif2b4	eif2s1a	eif2s1b	eif2s2	eif2s3	eif3ba	eif3c	eif3d	eif3ea	eif3eb	eif3f	eif3g	eif3ha	eif3hb	eif3i	eif3ja
GO:0006412	translation	aars1	aarsd1	brf1a	calcoco1b	chchd1	denr	dhx29	drg1	drg2	eef1a1a	eef1a1b	eef1a1l1	eef1a1l2	eef1a2	eef1b2	eef1da	eef1db	eef1g	eef2a.1	eef2b	eef2k	eefsec	eif1ad	eif1axa	eif1axb	eif2a	eif2ak1	eif2ak3	eif2b1	eif2b2	eif2b3	eif2b4	eif2s1a	eif2s1b	eif2s2	eif2s3	eif3ba	eif3c	eif3d	eif3ea	eif3eb	eif3f	eif3g	eif3ha	eif3hb	eif3i	eif3ja	eif3jb
GO:0015491	cation:cation antiporter activity	cax1	cax2	letm1	slc24a1	slc24a2	slc24a3	slc24a4a	slc24a4b	slc24a5	slc24a6a	slc8a1a	slc8a1b	slc8a2a	slc8a2b	slc8a3	slc8a4a	slc8a4b	slc9a2	slc9a3.1	slc9a3.2	slc9a5	slc9a6a	slc9a6b	slc9a7	slc9a8
GO:0004972	NMDA glutamate receptor activity	grin1a	grin1b	grin2aa	grin2ab	grin2bb	grin2cb	grin2da
GO:0017146	NMDA selective glutamate receptor complex	grin1a	grin1b	grin2aa	grin2ab	grin2bb	grin2cb	grin2da
GO:0008641	ubiquitin-like modifier activating enzyme activity	atg7	mocs3	nae1	sae1	si:dkey-82j4.2	uba1	uba2	uba3	uba5	uba7
GO:0016310	phosphorylation	aak1a	aak1b	aatka	aatkb	abl1	abl2	acvr1ba	acvr1bb	acvr1l	acvr2aa	acvr2ab	acvrl1	adck2	adgrg1	adka	adkb	adpgk	agk	ak1	ak2	ak3	ak4	ak5	ak5l	ak7a	ak7b	ak8	ak9	akap8l	akt1	akt2	akt2l	akt3a	akt3b	aldh18a1	aldoaa	aldoab	aldob	aldocb	alk	alpk2	alpk3a	alpk3b	ankk1	araf	arf2b	atm	atr
GO:0016093	polyprenol metabolic process	dhdds	dpm1	dpm2	nus1	srd5a3
GO:0000506	glycosylphosphatidylinositol-N-acetylglucosaminyltransferase (GPI-GnT) complex	piga	pigc	pigh	pigq	zgc:162634
GO:0018206	peptidyl-methionine modification	naa15a	naa15b	naa20	naa25	naa30	naa35	nat15	pdf
GO:0004864	protein phosphatase inhibitor activity	arpp19a	arpp19b	bod1	bod1l1	ensaa	ensab	mrtfaa	mrtfab	phactr1	phactr2	phactr3a	phactr3b	phactr4a	ppp1r11	ppp1r14aa	ppp1r14ab	ppp1r14ba	ppp1r14bb	ppp1r14c	ppp1r1b	ppp1r1c	ppp1r2	ppp1r26	ppp1r35	ppp1r37	ppp1r8a	ppp1r8b	styxl1
GO:0046148	pigment biosynthetic process	ada	alad	alas1	alas2	aprt	cox10	cox15	dct	fech	gart	hmbsa	hmbsb	hprt1	hprt1l	iba57	isca1	mthfd1b	mthfd1l	ppat	ppox	prtfdc1b	rpe65b	shmt1	slc22a5	slc25a39	snx3	tmem14ca	tyr	urod	uros	zgc:174895
GO:0033683	nucleotide-excision repair, DNA incision	bivm	ercc1	ercc2	ercc3	ercc4	ercc5	fan1	nthl1	xpa
GO:0072576	liver morphogenesis	arnt2	cdipt	ddx46	hnf1ba	nav3	sfrp5
GO:0045161	neuronal ion channel clustering	ctbp2a	ctbp2l	gldn	ndrg4	nsfa	sclt1	snap25b
GO:0019209	kinase activator activity	abi1a	abi1b	abi2a	cab39	ccnk	ccnt1	ccnt2a	ccnt2b	cdk5r1a	cdk5r1b	cdk5r2a	cdk5r2b	cks1b	cks2	dbf4	dbf4b	etaa1	gprc5ba	gprc5bb	gprc5c	mnat1	net1	parp16	parp6a	parp6b	parp8	rplp1	si:dkey-78p8.1	si:dkeyp-92c9.2	stk11
GO:0030295	protein kinase activator activity	abi1a	abi1b	abi2a	cab39	ccnk	ccnt1	ccnt2a	ccnt2b	cdk5r1a	cdk5r1b	cdk5r2a	cdk5r2b	cks1b	cks2	dbf4	dbf4b	etaa1	gprc5ba	gprc5bb	gprc5c	mnat1	net1	parp16	parp6a	parp6b	parp8	rplp1	si:dkey-78p8.1	si:dkeyp-92c9.2	stk11
GO:0048667	cell morphogenesis involved in neuron differentiation	cdh23	ift122	rb1	si:dkey-242e21.4	ttc26	unk
GO:0034063	stress granule assembly	atxn2	atxn2l	ddx6	ddx61	g3bp2	zgc:56304
GO:0090207	regulation of triglyceride metabolic process	cnep1r1	ctdnep1a	ctdnep1b	pnpla2	pnpla3
GO:0090208	positive regulation of triglyceride metabolic process	cnep1r1	ctdnep1a	ctdnep1b	pnpla2	pnpla3
GO:0033499	galactose catabolic process via UDP-galactose	gale	galk1	galk2	galm	galt
GO:0140029	exocytic process	exoc4	exoc6	exoc6b	rab10	rab12	rab13	rab15	rab3aa	rab3ab	rab3b	rab3c	rab3da	rab3db	rab44	rab8a	rab8b	scfd1	scfd2	snap23.1	snap23.2	snap25a	snap25b	snap29	snap47	stx11a	stx11b.1	stx11b.2	stx1a	stx2a	stx2b	stx3a	stx4	stxbp1a	stxbp1b	stxbp2	stxbp3	unc13a	unc13c	vps11	vps18	vps33a	vps33b	vps45	zgc:101731	zgc:165520
GO:0032783	super elongation complex	aff2	aff3	aff4	eaf1	eaf2
GO:0007586	digestion	capn8	capn9	ccka	ucn3l	vps51
GO:0097475	motor neuron migration	adgra3	cdh2	dab1a	dab1b	lhx1a	nhsl1a	nhsl1b	prickle1b	rest	scrib	vangl2
GO:0008219	cell death	aktip	angptl4	apaf1	apip	atcaya	atcayb	babam2	bada	badb	bcl10	bcl2a	bcl2b	bcl2l1	bik	birc6	bmf1	bmf2	bnip2	bnipl	boka	bokb	casp10	casp2	casp20	casp22	casp23	casp3a	casp3b	casp6a	casp6b.1	casp6b.2	casp7	casp8	casp8l1	casp9	caspa	caspb	caspbl	cd27	cdh13	cdk5	cflara	chac1	ciapin1	cidea	cideb	cidec	clptm1l
GO:0070988	demethylation	aicda	alkbh2	alkbh3	alkbh4	alkbh5	apex1	apobec2a	fto	jmjd1cb	kdm1a	kdm3b	kdm6ba	kdm6bb	kdm7aa	kdm7ab	kdm8	phf8	ppme1	tet1	tet2	tet3
GO:0070584	mitochondrion morphogenesis	dlst	etfa	immt	opa1	slirp	supv3l1
GO:0060575	intestinal epithelial cell differentiation	agr2	ascl1a	cdx1b	med24	stk11	tsc2
GO:0042953	lipoprotein transport	apoc2	unc119.1	unc119.2	unc119a	unc119b
GO:0044872	lipoprotein localization	apoc2	unc119.1	unc119.2	unc119a	unc119b
GO:0034464	BBSome	bbip1	bbs1	bbs5	bbs7	bbs9	ttc8
GO:0090150	establishment of protein localization to membrane	agk	arfrp1	arl6ip1	bag6l	blzf1	cox18	exoc4	get1	get3	golga7	golga7ba	golga7bb	golph3	golph3l	grip1	grip2a	grip2b	gripap1	nsfa	nsfb	oxa1l	pex26	pex3	rilpl1	rilpl2	romo1	samm50	samm50l	scrib	sec61a1	sec61a1l	sec63	sgta	sgtb	si:ch211-284f22.3	si:dkey-102f14.5	si:dkey-27b3.2	si:dkey-82o10.4	slc9a3r1a	srp14	srp19	srp54	srp68	srp72	srp9	srpra	ssr3	sys1
GO:0042278	purine nucleoside metabolic process	ada	adal	adka	adkb	amd1	gnmt	hprt1	hprt1l	mtap	nt5c1aa	nt5c1ab	nt5c1ba	nt5c1bb	prtfdc1a	prtfdc1b
GO:0046128	purine ribonucleoside metabolic process	ada	adal	adka	adkb	amd1	gnmt	hprt1	hprt1l	mtap	nt5c1aa	nt5c1ab	nt5c1ba	nt5c1bb	prtfdc1a	prtfdc1b
GO:0000138	Golgi trans cisterna	bet1	bet1l	hid1a	hid1b	yipf6
GO:2000781	positive regulation of double-strand break repair	actr2a	actr2b	fancb	mms19	spire1a	spire2	zgc:101664
GO:0035371	microtubule plus-end	ckap5	mapre1a	mapre1b	mapre2	mapre3a	mapre3b	nckap5l
GO:0002703	regulation of leukocyte mediated immunity	cd226	fer	fes	si:ch211-196f2.6	trpm4a	trpm4b.1	trpm4b.2	zgc:101664
GO:0034219	carbohydrate transmembrane transport	slc23a1	slc23a2	slc2a12	slc2a1a	slc2a2	tmem144a	tmem144b
GO:0017196	N-terminal peptidyl-methionine acetylation	naa15a	naa15b	naa20	naa25	naa30	naa35	nat15
GO:0003401	axis elongation	ap1g1	ap1g2	bbs4	cbsb	fgf1a	gdpd5b	itga5	itgav	nphp4	ptk7a	stat3	stk25a	vangl2
GO:0016783	sulfurtransferase activity	ctu2	lias	mbip	mocos	mocs3	nfs1	si:dkey-165n16.1	sult2st1	trmu	zgc:162544
GO:0072595	maintenance of protein localization in organelle	ankrd13c	arl2bp	kdelr2a	kdelr2b	kdelr3	rer1	tapt1a
GO:0040019	positive regulation of embryonic development	cactin	gper1	lhx1a	nr2c2	tenm4
GO:0003231	cardiac ventricle development	fntb	nkx2.5	sap130a	smarca5	smo	tmem65	tmem87b
GO:0004033	aldo-keto reductase (NADP) activity	akr1a1a	akr1a1b	akr1b1.1	akr1b1.2	rdh10a	rdh10b	zgc:110366	zgc:56622
GO:0008106	alcohol dehydrogenase (NADP+) activity	akr1a1a	akr1a1b	akr1b1.1	akr1b1.2	rdh10a	rdh10b	zgc:110366	zgc:56622
GO:0045911	positive regulation of DNA recombination	actr2a	actr2b	ercc2	fancb	mms19	zgc:101664
GO:0008303	caspase complex	gpaa1	pigk	pigs	pigt	pigu
GO:0016255	attachment of GPI anchor to protein	gpaa1	pigk	pigs	pigt	pigu
GO:0042765	GPI-anchor transamidase complex	gpaa1	pigk	pigs	pigt	pigu
GO:0034672	anterior/posterior pattern specification involved in pronephros development	cyp26a1	hnf1ba	hnf1bb	pax2a	pax8	wwtr1
GO:0072098	anterior/posterior pattern specification involved in kidney development	cyp26a1	hnf1ba	hnf1bb	pax2a	pax8	wwtr1
GO:0018345	protein palmitoylation	golga7	golga7ba	golga7bb	hhat	zdhhc12a	zdhhc12b	zdhhc14	zdhhc15a	zdhhc15b	zdhhc16a	zdhhc16b	zdhhc18a	zdhhc18b	zdhhc2	zdhhc20a	zdhhc20b	zdhhc21	zdhhc22	zdhhc23a	zdhhc23b	zdhhc24	zdhhc3a	zdhhc3b	zdhhc4	zdhhc5a	zdhhc6	zdhhc7	zdhhc8a	zdhhc8b	zdhhc9	zgc:77880
GO:0000266	mitochondrial fission	dnm1a	dnm1b	dnm1l	dnm2a	dnm3a	fis1	gdap1	mff	mtfp1	mtfr1	mtfr1l	mtfr2	mul1a	mxa	mxb	mxc	mxd	mxe	mxf	mxg	opa1	si:dkeyp-110c12.3	slc25a46	zgc:110130
GO:2001234	negative regulation of apoptotic signaling pathway	baxb	bcl2a	bcl2b	bcl2l1	bcl2l10	bcl2l16	bcl6aa	bco2l	bcor	cerkl	eya1	eya2	eya3	eya4	faima	herpud1	hyou1	lgals3a	lgals3b	mcl1a	mcl1b	mdm2	nme5	rnf2	slc35f6	snx13	vax1	vax2
GO:0036269	swimming behavior	abcd1	abhd12	atoh7	ca10a	ca10b	ca6	ca8	cacna1ab	dagla	depdc5	dio3b	gdpd5a	gnb5a	klc2	micall2b	myo9aa	myo9ab	psen1	scn1lab	shank3a	sin3b	slc18a2	slc26a2	spg11	syngap1b	vapb	zgc:100846
GO:0021954	central nervous system neuron development	auts2a	cdk5	ewsr1a	ewsr1b	fezf2	htt	lhx6	lhx8a	map2	med12	neurog1	nr4a2a	nr4a2b	otpa	otpb	prox1a	si:ch211-236k19.2	supt5h
GO:0001757	somite specification	chuk	dlc	fn1a	her1	her4.1	her6	her7	mespab	mespba	mespbb	mxtx1	myhz1.1	prrc1	ptprub	rbpja	ripply1
GO:0045162	clustering of voltage-gated sodium channels	gldn	ndrg4	nsfa	sclt1	snap25b
GO:0016591	RNA polymerase II, holoenzyme	polr2m	rpap2	rprd1b	rprd2a	rprd2b
GO:0015271	outward rectifier potassium channel activity	kcnd1	kcnd2	kcnd3	kcnk18	kcnk1a	kcnk5b	kcnt1	kcnt2	pkd2	si:dkey-21e5.1
GO:1901657	glycosyl compound metabolic process	ada	adal	adka	adkb	amd1	aprt	cdaa	dnph1	dpydb	fuca1.1	fuca1.2	fuca2	gla	gnmt	hprt1	hprt1l	lcmt2	mtap	naga	nt5c1aa	nt5c1ab	nt5c1ba	nt5c1bb	pnp4a	pnp4b	pnp5a	pnp5b	pnp6	ppat	prps1a	prps1b	prpsap1	prpsap2	prtfdc1a	prtfdc1b	si:ch211-243j20.2	tk1	trmt12	tyw3	tyw5	uckl1a	uckl1b	umps	upp1	upp2	uprt	zgc:103586	zgc:174895
GO:0010332	response to gamma radiation	pole3	si:dkey-74k8.3	si:dkey-9i23.15	xrcc5	xrcc6
GO:0071480	cellular response to gamma radiation	pole3	si:dkey-74k8.3	si:dkey-9i23.15	xrcc5	xrcc6
GO:0000153	cytoplasmic ubiquitin ligase complex	atg3	aup1	derl1	derl2	derl3	sel1l	syvn1	vhl	vhll
GO:0031669	cellular response to nutrient levels	atg5	becn1	bmt2	cart1	cart2	cartl	cpeb4a	cxcl8a	cyp26a1	cyp2r1	dap	dap1b	depdc5	gabarapa	gabarapl2	impact	kptn	lamp2	map1lc3a	map1lc3b	map1lc3c	map1lc3cl	mios	ndor1	nprl2	nprl3	nupr1b	rnf152	rptor	rraga	rragca	rragcb	rragd	rrp8	sesn1	sesn2	sesn3	si:ch211-125a15.1	si:zfos-80g12.1	ucn3l	wdr45	wdr45b	xpr1a	zgc:113944	zgc:92606
GO:0016328	lateral plasma membrane	apc	bves	cse1l	pkd2	rab13	tbcd
GO:0071902	positive regulation of protein serine/threonine kinase activity	ccny	ccnyl1	etaa1	fgfr1a	her5	kita	mnat1	nek10	pdgfaa	pdgfab	pdgfbb	pik3r5	pik3r6b	rptor	si:dkey-78p8.1	slc27a1a	slc27a1b
GO:0065002	intracellular protein transmembrane transport	chchd4a	chchd4b	dnajc15	dnajc19	dnlz	efhc1	grpel1	grpel2	hspd1	lonp2	pam16	pex1	pex10	pex12	pex26	pex6	romo1	sec61a1	sec61a1l	sec61b	sec62	sec63	si:dkey-118j18.1	si:dkey-71l1.1	srp54	timm17a	timm17b	timm23a	timm23b	timm44	timm50	tomm20b	tomm40	tomm40l	tomm7	tram1	tram2	zgc:113278
GO:0071806	protein transmembrane transport	chchd4a	chchd4b	dnajc15	dnajc19	dnlz	efhc1	grpel1	grpel2	hspd1	lonp2	pam16	pex1	pex10	pex12	pex26	pex6	romo1	sec61a1	sec61a1l	sec61b	sec62	sec63	si:dkey-118j18.1	si:dkey-71l1.1	srp54	timm17a	timm17b	timm23a	timm23b	timm44	timm50	tomm20b	tomm40	tomm40l	tomm7	tram1	tram2	zgc:113278
GO:0016417	S-acyltransferase activity	dlat	dlst	golga7	golga7ba	golga7bb	mcat	si:ch211-223a10.1	zdhhc1	zdhhc11	zdhhc12a	zdhhc12b	zdhhc13	zdhhc14	zdhhc15a	zdhhc15b	zdhhc16a	zdhhc16b	zdhhc17	zdhhc18a	zdhhc18b	zdhhc2	zdhhc20a	zdhhc20b	zdhhc21	zdhhc22	zdhhc23a	zdhhc23b	zdhhc24	zdhhc3a	zdhhc3b	zdhhc4	zdhhc5a	zdhhc5b	zdhhc6	zdhhc7	zdhhc8a	zdhhc8b	zdhhc9	zgc:77880
GO:0031932	TORC2 complex	mapkap1	mlst8	mtor	prr5a	prr5b	rictora	rictorb	sesn1	sesn2	sesn3	si:ch211-147k10.5	si:zfos-80g12.1	telo2	tti1
GO:0042285	xylosyltransferase activity	gxylt1b	poglut1	poglut2	xylt1	xylt2
GO:0035252	UDP-xylosyltransferase activity	gxylt1b	poglut1	poglut2	xylt1	xylt2
GO:0000293	ferric-chelate reductase activity	cyb561	cybrd1	steap2	steap3	steap4
GO:0120036	plasma membrane bounded cell projection organization	ablim1a	ablim1b	ablim2	ablim3	adcyap1a	adcyap1b	agbl5	ahi1	aif1l	ak5	akap12b	amigo1	amotl2a	anos1a	appb	arhgef9b	arl13a	arl13b	arl3a	arl3b	arl3l1	arl3l2	arl6	ascl1a	atp6v0d1	atr	b3gat1a	b9d1	b9d2	bbip1	bbs1	bbs4	bbs5	bbs7	bbs9	bicdl1	camsap1a	camsap1b	camsap2a	camsap2b	camsap3	catip	cby1	ccdc113	ccdc13	ccdc28b	ccdc40	cdc14aa
GO:0051204	protein insertion into mitochondrial membrane	agk	romo1	samm50	samm50l	timm10	timm13
GO:0030140	trans-Golgi network transport vesicle	emc3	rab12	rab13	rab8a	rab8b	si:ch1073-392o20.2	spg21
GO:0051117	ATPase binding	atp6v0a1a	atp6v0a1b	atp6v0a2a	atp6v0a2b	clpp	pex26	si:ch73-173p19.2	tcirg1a	tcirg1b
GO:0032420	stereocilium	cdh23	pcdh15a	pcdh15b	pdzd7a	ush1c
GO:0009620	response to fungus	atp6v0ca	ccny	cebpb	cyb5r2	cyp51	dgat1b	duox	hip1	hspa5	jagn1a	jagn1b	kmo	limk1a	mcm4	mogat2	nap1l1	ncf1	nsdhl	orc1	pank1a	ppp6c	psmd14	rac2	sc5d	slc15a2	src	traf3	xpo1b	zgc:77112
GO:0015114	phosphate ion transmembrane transporter activity	ankha	ankhb	slc37a2	xpr1a	xpr1b
GO:0046189	phenol-containing compound biosynthetic process	dbh	dct	moxd1	th	th2	tph1a	tph2	tyr
GO:0039017	pattern specification involved in pronephros development	cyp26a1	efhc2	hnf1ba	hnf1bb	mecom	pax2a	pax8	wwtr1
GO:0061004	pattern specification involved in kidney development	cyp26a1	efhc2	hnf1ba	hnf1bb	mecom	pax2a	pax8	wwtr1
GO:0070577	lysine-acetylated histone binding	brd4	brd9	brdt	carm1	psme4a	psme4b
GO:0140033	acetylation-dependent protein binding	brd4	brd9	brdt	carm1	psme4a	psme4b
GO:0017025	TBP-class protein binding	brf1a	brf1b	dr1	gtf2a2	gtf2b	psmc1a	psmc1b	psmc2	psmc5	taf1	taf12
GO:0097120	receptor localization to synapse	anks1b	cacng2a	cacng2b	cacng3b	cacng4a	cacng4b	cacng8a	cacng8b	dlg1	dlg1l	dlg2	dlg3	dlg4b	gphna	gphnb	grip1	grip2a	grip2b	gripap1	kif17	kif5aa	kif5ab	kif5ba	kif5bb	kif5c	scrib	si:ch211-63b16.4	synj2bp
GO:1901575	organic substance catabolic process	abat	abcd1	abhd12	abhd2a	abhd2b	acaa1	acaa2	acadl	acadm	acads	acat1	acat2	acer1	ache	acot8	acox1	acox3	acoxl	ada	adal	adh5	adh8a	adh8b	adrm1	afmid	agla	aglb	ago3b	aldh1l1	aldh1l2	aldh4a1	aldh5a1	aldh6a1	aldh8a1	aldoaa	aldoab	aldob	aldocb	allc	amdhd2	amn1	amt	anapc1	anapc10	anapc11	anapc2	anapc4	anapc5
GO:0001731	formation of translation preinitiation complex	denr	eif2d	eif2s2	eif2s3	eif5	mcts1
GO:0032507	maintenance of protein location in cell	ankrd13c	arl2bp	kdelr2a	kdelr2b	kdelr3	rer1	si:ch211-175f11.5	sorl1	tapt1a	tmsb1	tmsb2	tmsb4x	tmsb5	twf1b	twf2b	vps13a	vps13d
GO:0006753	nucleoside phosphate metabolic process	aclya	aclyb	acot11a	acot11b	acot14	acot15	acot16	acot17	acot18	acot19	acot20	acot21	acot22	acot7	acot8	acot9.1	acot9.2	acsm3	acss1	acss2	acss2l	ada	adal	adcy1a	adcy1b	adcy2a	adcy2b	adcy3a	adcy3b	adcy5	adcy6a	adcy7	adcy8	adcy9	adsl	adss1	adss2	adssl	afmid	ak1	ak2	ak3	ak4	ak8	aldoaa	aldoab	aldob	aldocb
GO:0009948	anterior/posterior axis specification	buc	cactin	ccm2	ccm2l	cdx1a	cdx1b	cdx4	foxd5	foxh1	gsc	itga5	krit1	map3k3	mespab	mespba	mespbb	mmp14a	mmp14b	ndr1	pnpla6	rap1b	rela	rgs18	ripply1	ripply2	rnf2	zic3
GO:0034993	meiotic nuclear membrane microtubule tethering complex	si:ch211-137a8.2	si:dkey-92f12.2	sun1	syne1a	syne1b	syne3	zgc:152977
GO:0106083	nuclear membrane protein complex	si:ch211-137a8.2	si:dkey-92f12.2	sun1	syne1a	syne1b	syne3	zgc:152977
GO:0106094	nuclear membrane microtubule tethering complex	si:ch211-137a8.2	si:dkey-92f12.2	sun1	syne1a	syne1b	syne3	zgc:152977
GO:0006661	phosphatidylinositol biosynthetic process	bpnt1	cdipt	cish	cishb	dpm1	dpm2	dpm3	efr3bb	fam126a	impa1	impa2	impad1	mppe1	pgap2	pgap3	pi4k2a	pi4k2b	pi4kaa	pi4kab	pi4kb	piga	pigb	pigc	pigf	pigh	pigk	pigl	pigm	pign	pigo	pigp	pigq	pigv	pigw	pigx	pik3c2b	pik3c2g	pik3c3	pik3ca	pik3cb	pik3cd	pik3cg	pik3r1	pik3r2	pik3r3a	pik3r3b	si:ch211-160o17.2	si:ch211-25d12.7
GO:0050769	positive regulation of neurogenesis	atoh7	caprin2	cdkl5	cntn2	cxcl12a	dbn1	dbnla	dbnlb	dct	faima	fgf19	gata3	hcls1	hdac1	l1cama	lef1	lgals2a	metrn	neurod4	neurod6a	nlk1	nsmfb	olig2	plxna1a	plxna2	plxna4	plxnb1a	plxnb1b	plxnb2a	plxnb2b	plxnb3	plxnc1	sema7a	shtn1	si:ch211-127b11.1	si:dkey-183c2.4	si:dkey-40c11.2	slit1a	spast	stat3	swap70b	tenm4	zfyve27	znf16l
GO:0006493	protein O-linked glycosylation	b3galnt2	b3galt1a	b3galt2	b3galt4	b3galt6	b3gnt2a	b3gnt2b	b3gnt2l	b3gnt5a	b3gnt5b	b3gnt7	b3gnt7l	b3gnt9	b4gat1	c1galt1a	c1galt1b	c1galt1c1	crppa	dpm1	gxylt1b	lfng	mfng	ogt.1	ogt.2	poglut1	poglut2	pomgnt1	pomgnt2	pomk	pomt1	pomt2	rfng	sdf2	sdf2l1	si:dkey-160o24.3	si:dkey-175m17.6	si:dkey-202e17.1	slc35c1	zgc:194330	zgc:194551
GO:0061097	regulation of protein tyrosine kinase activity	cbl	cblb	cblc	dok7	prnpb	sh3bp5a	sh3bp5b	sh3bp5la	sh3bp5lb	unc119.2	unc119a	unc119b	zfyve28	zgpat
GO:0009331	glycerol-3-phosphate dehydrogenase complex	gpd1a	gpd1b	gpd1c	gpd1l	gpd2
GO:0016241	regulation of macroautophagy	fyco1a	mtor	phf23a	phf23b	scoca	scocb	sesn1	sesn2	sesn3	si:zfos-80g12.1	smcr8b	tbc1d25
GO:0004715	non-membrane spanning protein tyrosine kinase activity	abl1	abl2	baz1b	blk	btk	csk	fer	fes	fyna	fynb	hck	itk	jak1	jak2a	jak2b	jak3	lck	lyn	matk	melk	ptk2ba	ptk6a	ptk6b	si:ch73-340m8.2	sla1a	src	syk	tec	tnk1	tnk2a	tnk2b	tyk2	wee1	wee2	yes1	yrk	zap70	zgc:194282
GO:0050775	positive regulation of dendrite morphogenesis	caprin2	dbn1	dbnla	dbnlb	hcls1	si:dkey-40c11.2
GO:0061003	positive regulation of dendritic spine morphogenesis	caprin2	dbn1	dbnla	dbnlb	hcls1	si:dkey-40c11.2
GO:0051261	protein depolymerization	ccsapb	cfl1	cfl1l	cfl2	dnajc6	gak	kif18a	mical1	mical2a	mical2b	mical3a	nckap5l	stmn1a	stmn1b	stmn2a	stmn2b	stmn3	stmn4	stmn4l	stmnd1	twf1b	twf2b
GO:0032984	protein-containing complex disassembly	abce1	atp6v0a1a	ccsapb	cfl1	cfl1l	cfl2	dhx8	dnajc6	dyrk3	etf1a	etf1b	gabarapa	gabarapl2	gak	gspt1	gspt1l	kif18a	lamp2	lix1	lix1l	map1lc3a	map1lc3b	map1lc3c	map1lc3cl	mical1	mical2a	mical2b	mical3a	mtrf1	mtrf1l	napaa	napab	napba	napbb	nckap5l	nsfa	nsfb	pbrm1l	pym1	smarcb1a	smarcb1b	snx14	spns1	stmn1a	stmn1b	stmn2a	stmn2b	stmn3
GO:0030004	cellular monovalent inorganic cation homeostasis	atp1a1a.1	atp1a1a.2	atp1a1a.3	atp1a1a.4	atp1a1a.5	atp1a1b	atp1a2a	atp1a3a	atp1a3b	atp1b1a	atp1b1b	atp1b2a	atp1b2b	atp1b3a	atp1b3b	atp6ap1a	atp6ap1b	atp6ap1lb	atp6v0a1a	atp6v0a1b	atp6v0a2a	atp6v0a2b	atp6v0d1	atp6v1aa	ca15b	cln3	cxcl12a	cxcl12b	cxcr4b	rogdi	si:ch73-173p19.2	si:ch73-390b10.2	slc26a6	slc26a6l	slc4a10b	slc4a11	slc4a1a	slc4a1b	slc4a2a	slc4a2b	slc4a4a	slc4a4b	slc4a5a	slc4a5b	slc4a8	slc9a2	slc9a3.1	slc9a3.2
GO:0060972	left/right pattern formation	bbs1	bmpr1aa	bmpr1ab	foxh1	fto	furina	gata5	gdf3	glis2b	hspb12	hspb7	megf8	nkd1	nphp3	pitx2	rbp7a	spaw	ttc8	vangl2
GO:0006283	transcription-coupled nucleotide-excision repair	ercc3	ercc6	ercc8	polr2i	uvssa
GO:0051019	mitogen-activated protein kinase binding	mapkapk2a	mapkapk2b	mapkapk3	mapkapk5	ppm1da	ppm1db	tab1
GO:0004741	[pyruvate dehydrogenase (lipoamide)] phosphatase activity	pdp1	pdp2	ppm1h	ppm1j	si:ch211-15p9.2
[truncated: 4,205 more rows]
[truncated: 937 more columns]
