# Supplementary material for: Omics and imaging combinatorial approach reveals butyrate-induced inflammatory effects in the zebrafish gut
Source: Anim Microbiome. 2023 Mar 3;5:15. doi: 10.1186/s42523-023-00230-2 (PMC9985269; doi:10.1186/s42523-023-00230-2)
Supplement: Supplementary file 9 — Additional file 9: Gene expression of transcripts from zebrafish gut fed either a control, butyrate- or saponin-supplemented diets at 54 and 69 dpf. [file 42523_2023_230_MOESM9_ESM.zip › Supplementary folder 1/GO_edges_mincount_10_minoverlap05_filtered_by_goterm_01_any.txt]

query	target	q_size	t_size	overlap	overlap_fraction
GO:2001251	GO:1905818	23	27	16	0.695652174
GO:2001251	GO:1903047	23	226	16	0.695652174
GO:2001251	GO:1902100	23	16	15	0.9375
GO:2001251	GO:1902099	23	23	15	0.652173913
GO:2001251	GO:1901991	23	38	15	0.652173913
GO:2001251	GO:1901990	23	73	15	0.652173913
GO:2001251	GO:1901988	23	74	15	0.652173913
GO:2001251	GO:1901987	23	116	15	0.652173913
GO:2001251	GO:0051985	23	17	16	0.941176471
GO:2001251	GO:1905819	23	17	16	0.941176471
GO:2001251	GO:0051983	23	32	18	0.782608696
GO:2001251	GO:0051784	23	21	15	0.714285714
GO:2001251	GO:0051783	23	32	15	0.652173913
GO:2001251	GO:0051726	23	388	18	0.782608696
GO:2001251	GO:0045930	23	83	15	0.652173913
GO:2001251	GO:0045839	23	18	15	0.833333333
GO:2001251	GO:0045786	23	112	16	0.695652174
GO:2001251	GO:0033047	23	20	18	0.9
GO:2001251	GO:0033046	23	16	16	1
GO:2001251	GO:0033048	23	16	16	1
GO:2001251	GO:2000816	23	16	16	1
GO:2001251	GO:0033045	23	28	18	0.782608696
GO:2001251	GO:0033044	23	55	23	1
GO:2001251	GO:0033043	23	359	23	1
GO:2001251	GO:0030071	23	22	15	0.681818182
GO:2001251	GO:0022402	23	356	17	0.739130435
GO:2001251	GO:0010965	23	24	16	0.695652174
GO:2001251	GO:0010948	23	84	16	0.695652174
GO:2001251	GO:0010639	23	81	23	1
GO:2001251	GO:0010564	23	186	18	0.782608696
GO:2001251	GO:0007346	23	211	15	0.652173913
GO:2001251	GO:0007094	23	15	15	1
GO:2001251	GO:0031577	23	15	15	1
GO:2001251	GO:0045841	23	15	15	1
GO:2001251	GO:0071173	23	15	15	1
GO:2001251	GO:0071174	23	15	15	1
GO:2001251	GO:0007093	23	53	15	0.652173913
GO:2001251	GO:0007088	23	28	15	0.652173913
GO:2001251	GO:0000075	23	66	15	0.652173913
GO:2001251	GO:0051128	23	596	23	1
GO:2001251	GO:0051129	23	138	23	1
GO:2001251	GO:0035556	23	912	15	0.652173913
GO:2000243	GO:2000241	27	43	27	1
GO:2000243	GO:0035036	27	14	12	0.857142857
GO:2000243	GO:0032190	27	12	12	1
GO:2000243	GO:0060046	27	12	12	1
GO:2000243	GO:2000344	27	12	12	1
GO:2000243	GO:0022414	27	230	16	0.592592593
GO:2000243	GO:0009988	27	15	12	0.8
GO:2000243	GO:0007339	27	14	12	0.857142857
GO:2000243	GO:0035803	27	14	12	0.857142857
GO:2000241	GO:0035036	43	14	12	0.857142857
GO:2000241	GO:0032190	43	12	12	1
GO:2000241	GO:0060046	43	12	12	1
GO:2000241	GO:2000344	43	12	12	1
GO:2000241	GO:0022414	43	230	24	0.558139535
GO:2000241	GO:0009988	43	15	12	0.8
GO:2000241	GO:0007339	43	14	12	0.857142857
GO:2000241	GO:0035803	43	14	12	0.857142857
GO:2000241	GO:0051445	43	12	12	1
GO:2000113	GO:2000112	76	182	76	1
GO:2000113	GO:0051246	76	627	59	0.776315789
GO:2000113	GO:0051172	76	616	65	0.855263158
GO:2000113	GO:0034248	76	129	51	0.671052632
GO:2000113	GO:0032268	76	587	55	0.723684211
GO:2000113	GO:0031327	76	462	76	1
GO:2000113	GO:0031324	76	652	76	1
GO:2000113	GO:0010629	76	157	51	0.671052632
GO:2000113	GO:0010608	76	157	53	0.697368421
GO:2000113	GO:0010605	76	708	76	1
GO:2000113	GO:0010558	76	453	76	1
GO:2000113	GO:0009892	76	737	76	1
GO:2000113	GO:0009890	76	465	76	1
GO:2000113	GO:0006417	76	126	51	0.671052632
GO:2000113	GO:0017148	76	51	51	1
GO:2000113	GO:0034249	76	54	51	0.944444444
GO:2000113	GO:0043487	76	37	19	0.513513514
GO:2000113	GO:0061013	76	45	24	0.533333333
GO:2000113	GO:0043488	76	35	19	0.542857143
GO:2000113	GO:1903313	76	33	19	0.575757576
GO:2000113	GO:0061157	76	12	12	1
GO:2000113	GO:0050779	76	12	12	1
GO:2000113	GO:0061014	76	21	18	0.857142857
GO:2000113	GO:0051248	76	189	59	0.776315789
GO:2000113	GO:0032269	76	183	55	0.723684211
GO:2000112	GO:0051246	182	627	143	0.785714286
GO:2000112	GO:0034248	182	129	126	0.976744186
GO:2000112	GO:0032268	182	587	134	0.736263736
GO:2000112	GO:0010608	182	157	128	0.815286624
GO:2000112	GO:0010605	182	708	98	0.538461538
GO:2000112	GO:0009892	182	737	98	0.538461538
GO:2000112	GO:0006417	182	126	126	1
GO:2000112	GO:0006275	182	24	24	1
GO:2000112	GO:0031047	182	35	19	0.542857143
GO:2000112	GO:0006446	182	24	24	1
GO:2000112	GO:0017148	182	51	51	1
GO:2000112	GO:0000076	182	10	5	0.5
GO:2000112	GO:0034249	182	54	51	0.944444444
GO:2000112	GO:0061980	182	12	7	0.583333333
GO:2000112	GO:0090329	182	13	13	1
GO:2000112	GO:0043487	182	37	21	0.567567568
GO:2000112	GO:0061013	182	45	27	0.6
GO:2000112	GO:0043488	182	35	21	0.6
GO:2000112	GO:0000291	182	13	7	0.538461538
GO:2000112	GO:0000932	182	44	23	0.522727273
GO:2000112	GO:1903313	182	33	20	0.606060606
GO:2000112	GO:0061157	182	12	12	1
GO:2000112	GO:0050779	182	12	12	1
GO:2000112	GO:0000782	182	11	6	0.545454545
GO:2000112	GO:0000783	182	11	6	0.545454545
GO:2000112	GO:0034250	182	31	31	1
GO:2000112	GO:0045727	182	31	31	1
GO:2000112	GO:0042162	182	22	12	0.545454545
GO:2000112	GO:0061014	182	21	19	0.904761905
GO:2000112	GO:0032204	182	18	15	0.833333333
GO:2000112	GO:1904356	182	16	14	0.875
GO:2000112	GO:0006448	182	10	10	1
GO:2000112	GO:0030014	182	11	6	0.545454545
GO:2000112	GO:2000278	182	15	15	1
GO:2000112	GO:0032210	182	14	14	1
GO:2000112	GO:0000184	182	18	9	0.5
GO:1990904	GO:0120114	442	58	51	0.879310345
GO:1990904	GO:0097525	442	48	48	1
GO:1990904	GO:0046540	442	19	19	1
GO:1990904	GO:0097526	442	19	19	1
GO:1990904	GO:0030684	442	69	69	1
GO:1990904	GO:0030532	442	49	49	1
GO:1990904	GO:0017069	442	24	17	0.708333333
GO:1990904	GO:0016072	442	138	70	0.507246377
GO:1990904	GO:0008380	442	159	87	0.547169811
GO:1990904	GO:0006364	442	126	70	0.555555556
GO:1990904	GO:0005681	442	99	99	1
GO:1990904	GO:0003723	442	818	250	0.56561086
GO:1990904	GO:0000375	442	104	66	0.634615385
GO:1990904	GO:0000377	442	104	66	0.634615385
GO:1990904	GO:0000398	442	104	66	0.634615385
GO:1990904	GO:0042254	442	51	31	0.607843137
GO:1990904	GO:0032040	442	35	35	1
GO:1990904	GO:0022613	442	64	40	0.625
GO:1990904	GO:0044085	442	64	40	0.625
GO:1990904	GO:0005732	442	16	16	1
GO:1990904	GO:0071826	442	130	85	0.653846154
GO:1990904	GO:0044423	442	30	15	0.5
GO:1990904	GO:0022618	442	127	83	0.653543307
GO:1990904	GO:0000315	442	33	33	1
GO:1990904	GO:0005762	442	33	33	1
GO:1990904	GO:0000387	442	21	13	0.619047619
GO:1990904	GO:0005684	442	44	44	1
GO:1990904	GO:0030687	442	21	21	1
GO:1990904	GO:0004549	442	11	6	0.545454545
GO:1990904	GO:0030515	442	15	13	0.866666667
GO:1990904	GO:0030490	442	32	26	0.8125
GO:1990904	GO:1902555	442	14	10	0.714285714
GO:1990904	GO:0010833	442	14	7	0.5
GO:1990904	GO:0000470	442	20	17	0.85
GO:1990904	GO:0034719	442	10	5	0.5
GO:1990904	GO:0071013	442	39	39	1
GO:1990904	GO:0042273	442	16	10	0.625
GO:1990904	GO:0006278	442	11	7	0.636363636
GO:1990904	GO:0007004	442	11	7	0.636363636
GO:1990904	GO:0036002	442	17	16	0.941176471
GO:1990904	GO:0000463	442	12	9	0.75
GO:1990904	GO:0005682	442	13	13	1
GO:1990904	GO:0050685	442	12	10	0.833333333
GO:1990904	GO:0005689	442	15	15	1
GO:1990904	GO:0019013	442	27	15	0.555555556
GO:1990904	GO:0000462	442	22	20	0.909090909
GO:1990904	GO:0005686	442	16	16	1
GO:1990904	GO:0071014	442	11	11	1
GO:1990904	GO:0005685	442	18	18	1
GO:1990904	GO:0005844	442	16	16	1
GO:1990904	GO:0000314	442	21	21	1
GO:1990904	GO:0005763	442	21	21	1
GO:1990904	GO:0033120	442	11	10	0.909090909
GO:1990904	GO:0070717	442	10	6	0.6
GO:1990904	GO:0048026	442	10	9	0.9
GO:1990904	GO:0071004	442	17	17	1
GO:1990904	GO:0071010	442	17	17	1
GO:1990904	GO:0043043	442	261	139	0.53256705
GO:1990904	GO:0006412	442	255	139	0.545098039
GO:1990904	GO:0019843	442	33	24	0.727272727
GO:1990904	GO:0000027	442	21	14	0.666666667
GO:1990904	GO:0015935	442	58	58	1
GO:1990904	GO:0070993	442	18	18	1
GO:1990904	GO:0016282	442	16	16	1
GO:1990904	GO:0001732	442	17	15	0.882352941
GO:1990904	GO:0005840	442	154	124	0.805194805
GO:1990904	GO:0003735	442	151	126	0.834437086
GO:1990904	GO:0044391	442	135	135	1
GO:1990904	GO:0015934	442	77	77	1
GO:1990904	GO:0022625	442	42	42	1
GO:1990234	GO:1902554	529	57	57	1
GO:1990234	GO:1902494	529	931	529	1
GO:1990234	GO:0061695	529	160	160	1
GO:1990234	GO:0044772	529	50	28	0.56
GO:1990234	GO:0044770	529	51	28	0.549019608
GO:1990234	GO:0034708	529	85	85	1
GO:1990234	GO:0016538	529	45	32	0.711111111
GO:1990234	GO:0000307	529	29	29	1
GO:1990234	GO:0000151	529	179	179	1
GO:1990234	GO:1902911	529	63	63	1
GO:1990234	GO:0042575	529	15	15	1
GO:1990234	GO:0000079	529	35	21	0.6
GO:1990234	GO:1904029	529	35	21	0.6
GO:1990234	GO:0055029	529	42	42	1
GO:1990234	GO:0034062	529	38	36	0.947368421
GO:1990234	GO:0097747	529	38	36	0.947368421
GO:1990234	GO:0003899	529	37	36	0.972972973
GO:1990234	GO:0000428	529	43	43	1
GO:1990234	GO:0030880	529	44	44	1
GO:1990234	GO:0035097	529	74	74	1
GO:1990234	GO:0000123	529	57	57	1
GO:1990234	GO:0031461	529	111	111	1
GO:1990234	GO:0031248	529	66	66	1
GO:1990234	GO:1902493	529	66	66	1
GO:1990234	GO:0006473	529	54	41	0.759259259
GO:1990234	GO:0001054	529	13	13	1
GO:1990234	GO:0005736	529	13	13	1
GO:1990234	GO:0051438	529	15	9	0.6
GO:1990234	GO:0031519	529	27	19	0.703703704
GO:1990234	GO:0016573	529	41	34	0.829268293
GO:1990234	GO:0001056	529	17	17	1
GO:1990234	GO:0034212	529	55	45	0.818181818
GO:1990234	GO:0004402	529	47	38	0.808510638
GO:1990234	GO:0006475	529	43	34	0.790697674
GO:1990234	GO:0018393	529	43	34	0.790697674
GO:1990234	GO:0018394	529	43	34	0.790697674
GO:1990234	GO:0061733	529	48	38	0.791666667
GO:1990234	GO:0000086	529	11	6	0.545454545
GO:1990234	GO:0044839	529	11	6	0.545454545
GO:1990234	GO:0005666	529	20	20	1
GO:1990234	GO:0005665	529	12	12	1
GO:1990234	GO:0006513	529	24	14	0.583333333
GO:1990234	GO:0000152	529	23	23	1
GO:1990234	GO:0035098	529	11	11	1
GO:1990234	GO:0032806	529	16	16	1
GO:1990234	GO:0070461	529	15	15	1
GO:1990234	GO:0001046	529	20	14	0.7
GO:1990234	GO:0000124	529	12	12	1
GO:1990234	GO:1902562	529	27	27	1
GO:1990234	GO:0051443	529	11	8	0.727272727
GO:1990234	GO:0035267	529	17	17	1
GO:1990234	GO:0043189	529	17	17	1
GO:1990234	GO:0008353	529	13	9	0.692307692
GO:1990234	GO:0016574	529	15	10	0.666666667
GO:1990234	GO:0000979	529	18	14	0.777777778
GO:1990234	GO:0016407	529	90	45	0.5
GO:1990234	GO:0005680	529	13	13	1
GO:1990234	GO:0008080	529	71	45	0.633802817
GO:1990234	GO:0019005	529	55	55	1
GO:1990234	GO:0031365	529	15	8	0.533333333
GO:1990234	GO:0080008	529	21	21	1
GO:1990234	GO:0010485	529	13	10	0.769230769
GO:1990234	GO:0016410	529	86	45	0.523255814
GO:1990234	GO:0004659	529	13	7	0.538461538
GO:1990234	GO:0032452	529	23	12	0.52173913
GO:1990234	GO:0031146	529	47	44	0.936170213
GO:1990234	GO:0031624	529	27	22	0.814814815
GO:1990234	GO:0044390	529	28	22	0.785714286
GO:1990234	GO:0006516	529	13	10	0.769230769
GO:1990234	GO:1901989	529	18	9	0.5
GO:1905818	GO:1903047	27	226	17	0.62962963
GO:1905818	GO:1902100	27	16	16	1
GO:1905818	GO:1902099	27	23	23	1
GO:1905818	GO:1901991	27	38	15	0.555555556
GO:1905818	GO:1901990	27	73	22	0.814814815
GO:1905818	GO:1901988	27	74	16	0.592592593
GO:1905818	GO:1901987	27	116	23	0.851851852
GO:1905818	GO:0051985	27	17	17	1
GO:1905818	GO:1905819	27	17	17	1
GO:1905818	GO:0051983	27	32	27	1
GO:1905818	GO:0051784	27	21	15	0.714285714
GO:1905818	GO:0051783	27	32	20	0.740740741
GO:1905818	GO:0051726	27	388	27	1
GO:1905818	GO:0045930	27	83	15	0.555555556
GO:1905818	GO:0045839	27	18	15	0.833333333
GO:1905818	GO:0045786	27	112	17	0.62962963
GO:1905818	GO:0033047	27	20	18	0.9
GO:1905818	GO:0033046	27	16	16	1
GO:1905818	GO:0033048	27	16	16	1
GO:1905818	GO:2000816	27	16	16	1
GO:1905818	GO:0033045	27	28	25	0.925925926
GO:1905818	GO:0033044	27	55	25	0.925925926
GO:1905818	GO:0033043	27	359	25	0.925925926
GO:1905818	GO:0030071	27	22	22	1
GO:1905818	GO:0022402	27	356	18	0.666666667
GO:1905818	GO:0010965	27	24	24	1
GO:1905818	GO:0010948	27	84	17	0.62962963
GO:1905818	GO:0010639	27	81	16	0.592592593
GO:1905818	GO:0010564	27	186	27	1
GO:1905818	GO:0007346	27	211	22	0.814814815
GO:1905818	GO:0007094	27	15	15	1
GO:1905818	GO:0031577	27	15	15	1
GO:1905818	GO:0045841	27	15	15	1
GO:1905818	GO:0071173	27	15	15	1
GO:1905818	GO:0071174	27	15	15	1
GO:1905818	GO:0007093	27	53	15	0.555555556
GO:1905818	GO:0007088	27	28	20	0.740740741
GO:1905818	GO:0000075	27	66	15	0.555555556
GO:1905818	GO:0051128	27	596	25	0.925925926
GO:1905818	GO:0051129	27	138	16	0.592592593
GO:1905818	GO:0035556	27	912	15	0.555555556
GO:1905818	GO:0005680	27	13	7	0.538461538
GO:1903047	GO:1902850	226	52	52	1
GO:1903047	GO:1902749	226	26	21	0.807692308
GO:1903047	GO:1902100	226	16	15	0.9375
GO:1903047	GO:1902099	226	23	16	0.695652174
GO:1903047	GO:1901991	226	38	34	0.894736842
GO:1903047	GO:1901990	226	73	46	0.630136986
GO:1903047	GO:1901988	226	74	56	0.756756757
GO:1903047	GO:1901987	226	116	67	0.577586207
GO:1903047	GO:0098813	226	24	19	0.791666667
GO:1903047	GO:0051985	226	17	15	0.882352941
GO:1903047	GO:1905819	226	17	15	0.882352941
GO:1903047	GO:0051983	226	32	18	0.5625
GO:1903047	GO:0051784	226	21	16	0.761904762
GO:1903047	GO:0051783	226	32	19	0.59375
GO:1903047	GO:0045930	226	83	60	0.722891566
GO:1903047	GO:0045839	226	18	16	0.888888889
GO:1903047	GO:0045786	226	112	61	0.544642857
GO:1903047	GO:0044774	226	25	25	1
GO:1903047	GO:0044772	226	50	50	1
GO:1903047	GO:0044770	226	51	51	1
GO:1903047	GO:0033047	226	20	16	0.8
GO:1903047	GO:0033046	226	16	15	0.9375
GO:1903047	GO:0033048	226	16	15	0.9375
GO:1903047	GO:2000816	226	16	15	0.9375
GO:1903047	GO:0033045	226	28	17	0.607142857
GO:1903047	GO:0031570	226	36	25	0.694444444
GO:1903047	GO:0030071	226	22	16	0.727272727
GO:1903047	GO:0022616	226	14	7	0.5
GO:1903047	GO:0022402	226	356	226	1
GO:1903047	GO:0010965	226	24	17	0.708333333
GO:1903047	GO:0010948	226	84	58	0.69047619
GO:1903047	GO:0010389	226	23	21	0.913043478
GO:1903047	GO:0007094	226	15	15	1
GO:1903047	GO:0031577	226	15	15	1
GO:1903047	GO:0045841	226	15	15	1
GO:1903047	GO:0071173	226	15	15	1
GO:1903047	GO:0071174	226	15	15	1
GO:1903047	GO:0007093	226	53	53	1
GO:1903047	GO:0007088	226	28	18	0.642857143
GO:1903047	GO:0007062	226	30	16	0.533333333
GO:1903047	GO:0007052	226	32	32	1
GO:1903047	GO:0007051	226	65	33	0.507692308
GO:1903047	GO:0006271	226	12	6	0.5
GO:1903047	GO:0000819	226	16	16	1
GO:1903047	GO:0000776	226	41	21	0.512195122
GO:1903047	GO:0000727	226	12	7	0.583333333
GO:1903047	GO:0000307	226	29	20	0.689655172
GO:1903047	GO:0000075	226	66	53	0.803030303
GO:1903047	GO:0000070	226	14	14	1
GO:1903047	GO:0044818	226	11	11	1
GO:1903047	GO:0042770	226	32	21	0.65625
GO:1903047	GO:0010972	226	17	16	0.941176471
GO:1903047	GO:1902750	226	17	16	0.941176471
GO:1903047	GO:0051233	226	18	10	0.555555556
GO:1903047	GO:0000079	226	35	22	0.628571429
GO:1903047	GO:1904029	226	35	22	0.628571429
GO:1903047	GO:0051303	226	10	8	0.8
GO:1903047	GO:0000076	226	10	8	0.8
GO:1903047	GO:0000281	226	31	31	1
GO:1903047	GO:0000077	226	29	20	0.689655172
GO:1903047	GO:0044773	226	19	19	1
GO:1903047	GO:0000910	226	41	31	0.756097561
GO:1903047	GO:0061640	226	41	31	0.756097561
GO:1903047	GO:0090307	226	13	13	1
GO:1903047	GO:0032506	226	11	8	0.727272727
GO:1903047	GO:0034502	226	12	6	0.5
GO:1903047	GO:0000086	226	11	11	1
GO:1903047	GO:0044839	226	11	11	1
GO:1903047	GO:0007064	226	13	13	1
GO:1903047	GO:0051293	226	23	21	0.913043478
GO:1903047	GO:0051653	226	23	21	0.913043478
GO:1903047	GO:0000082	226	14	14	1
GO:1903047	GO:0044843	226	14	14	1
GO:1903047	GO:0051294	226	20	18	0.9
GO:1903047	GO:0040001	226	21	21	1
GO:1903047	GO:0071763	226	12	7	0.583333333
GO:1903047	GO:1901989	226	18	9	0.5
GO:1903046	GO:0098813	58	24	12	0.5
GO:1903046	GO:0070192	58	18	18	1
GO:1903046	GO:0022414	58	230	58	1
GO:1903046	GO:0022402	58	356	58	1
GO:1903046	GO:0006259	58	362	31	0.534482759
GO:1903046	GO:0061982	58	22	22	1
GO:1903046	GO:0000712	58	10	10	1
GO:1902850	GO:0051649	52	900	28	0.538461538
GO:1902850	GO:0051641	52	974	31	0.596153846
GO:1902850	GO:0022402	52	356	52	1
GO:1902850	GO:0007052	52	32	32	1
GO:1902850	GO:0007051	52	65	32	0.615384615
GO:1902850	GO:0007017	52	408	52	1
GO:1902850	GO:0000226	52	229	52	1
GO:1902850	GO:0051303	52	10	5	0.5
GO:1902850	GO:0051640	52	187	26	0.5
GO:1902850	GO:0007010	52	564	52	1
GO:1902850	GO:0090307	52	13	13	1
GO:1902850	GO:0051293	52	23	21	0.913043478
GO:1902850	GO:0051653	52	23	21	0.913043478
GO:1902850	GO:0051294	52	20	18	0.9
GO:1902850	GO:0040001	52	21	21	1
GO:1902749	GO:1901991	26	38	18	0.692307692
GO:1902749	GO:1901990	26	73	23	0.884615385
GO:1902749	GO:1901988	26	74	19	0.730769231
GO:1902749	GO:1901987	26	116	26	1
GO:1902749	GO:0051726	26	388	26	1
GO:1902749	GO:0045930	26	83	18	0.692307692
GO:1902749	GO:0045786	26	112	19	0.730769231
GO:1902749	GO:0031570	26	36	13	0.5
GO:1902749	GO:0022402	26	356	21	0.807692308
GO:1902749	GO:0010948	26	84	19	0.730769231
GO:1902749	GO:0010564	26	186	26	1
GO:1902749	GO:0010389	26	23	23	1
GO:1902749	GO:0007346	26	211	23	0.884615385
GO:1902749	GO:0007093	26	53	15	0.576923077
GO:1902749	GO:0000075	26	66	16	0.615384615
GO:1902749	GO:0044818	26	11	11	1
GO:1902749	GO:0010972	26	17	17	1
GO:1902749	GO:1902750	26	17	17	1
GO:1902749	GO:0000076	26	10	7	0.7
GO:1902749	GO:0035556	26	912	16	0.615384615
GO:1902554	GO:1902494	57	931	57	1
GO:1902554	GO:0061695	57	160	57	1
GO:1902554	GO:0016538	57	45	32	0.711111111
GO:1902554	GO:0000307	57	29	29	1
GO:1902554	GO:1902911	57	63	57	1
GO:1902554	GO:0000079	57	35	21	0.6
GO:1902554	GO:1904029	57	35	21	0.6
GO:1902554	GO:0019887	57	92	34	0.596491228
GO:1902554	GO:0019207	57	115	34	0.596491228
GO:1902554	GO:0004672	57	736	41	0.719298246
GO:1902554	GO:0032806	57	16	16	1
GO:1902554	GO:0016301	57	955	43	0.754385965
GO:1902554	GO:0008353	57	13	9	0.692307692
GO:1902554	GO:0030234	57	683	34	0.596491228
GO:1902554	GO:0016773	57	839	41	0.719298246
GO:1902494	GO:0061695	931	160	160	1
GO:1902494	GO:0044772	931	50	29	0.58
GO:1902494	GO:0044770	931	51	29	0.568627451
GO:1902494	GO:0034708	931	85	85	1
GO:1902494	GO:0016570	931	146	83	0.568493151
GO:1902494	GO:0016538	931	45	32	0.711111111
GO:1902494	GO:0000307	931	29	29	1
GO:1902494	GO:0000151	931	179	179	1
GO:1902494	GO:0043161	931	184	120	0.652173913
GO:1902494	GO:0010498	931	194	122	0.628865979
GO:1902494	GO:1902911	931	63	63	1
GO:1902494	GO:0042575	931	15	15	1
GO:1902494	GO:0000079	931	35	21	0.6
GO:1902494	GO:1904029	931	35	21	0.6
GO:1902494	GO:0055029	931	42	42	1
GO:1902494	GO:0034062	931	38	36	0.947368421
GO:1902494	GO:0097747	931	38	36	0.947368421
GO:1902494	GO:0030163	931	221	127	0.574660633
GO:1902494	GO:0003899	931	37	36	0.972972973
GO:1902494	GO:0000428	931	43	43	1
GO:1902494	GO:0030880	931	44	44	1
GO:1902494	GO:0035097	931	74	74	1
GO:1902494	GO:0005732	931	16	8	0.5
GO:1902494	GO:0000123	931	57	57	1
GO:1902494	GO:0043486	931	16	9	0.5625
GO:1902494	GO:0034661	931	17	12	0.705882353
GO:1902494	GO:0031461	931	111	111	1
GO:1902494	GO:0031248	931	66	66	1
GO:1902494	GO:1902493	931	66	66	1
GO:1902494	GO:0016075	931	14	11	0.785714286
GO:1902494	GO:0070603	931	64	64	1
GO:1902494	GO:1904949	931	64	64	1
GO:1902494	GO:0006473	931	54	41	0.759259259
GO:1902494	GO:0000178	931	15	15	1
GO:1902494	GO:1905354	931	15	15	1
GO:1902494	GO:0000176	931	12	12	1
GO:1902494	GO:0043144	931	10	7	0.7
GO:1902494	GO:0001054	931	13	13	1
GO:1902494	GO:0005736	931	13	13	1
GO:1902494	GO:0000291	931	13	10	0.769230769
GO:1902494	GO:0016074	931	11	7	0.636363636
GO:1902494	GO:0005684	931	44	24	0.545454545
GO:1902494	GO:0071025	931	11	10	0.909090909
GO:1902494	GO:0051438	931	15	9	0.6
GO:1902494	GO:0034427	931	10	9	0.9
GO:1902494	GO:0031519	931	27	19	0.703703704
GO:1902494	GO:0016573	931	41	34	0.829268293
GO:1902494	GO:0004549	931	11	8	0.727272727
GO:1902494	GO:0000177	931	11	11	1
GO:1902494	GO:0001056	931	17	17	1
GO:1902494	GO:1902555	931	14	14	1
GO:1902494	GO:0019213	931	28	14	0.5
GO:1902494	GO:0034212	931	55	45	0.818181818
GO:1902494	GO:0004402	931	47	38	0.808510638
GO:1902494	GO:1905368	931	75	75	1
GO:1902494	GO:0016575	931	26	20	0.769230769
GO:1902494	GO:0006475	931	43	34	0.790697674
GO:1902494	GO:0018393	931	43	34	0.790697674
GO:1902494	GO:0018394	931	43	34	0.790697674
GO:1902494	GO:0061733	931	48	38	0.791666667
GO:1902494	GO:0000086	931	11	6	0.545454545
GO:1902494	GO:0044839	931	11	6	0.545454545
GO:1902494	GO:0034719	931	10	5	0.5
GO:1902494	GO:0000118	931	46	46	1
GO:1902494	GO:0005666	931	20	20	1
GO:1902494	GO:0004407	931	20	14	0.7
GO:1902494	GO:0005665	931	12	12	1
GO:1902494	GO:0006513	931	24	15	0.625
GO:1902494	GO:0061157	931	12	7	0.583333333
GO:1902494	GO:0050779	931	12	7	0.583333333
GO:1902494	GO:0000152	931	23	23	1
GO:1902494	GO:0071013	931	39	39	1
GO:1902494	GO:0035098	931	11	11	1
GO:1902494	GO:0006476	931	29	20	0.689655172
GO:1902494	GO:0032806	931	16	16	1
GO:1902494	GO:0033558	931	23	14	0.608695652
GO:1902494	GO:0070461	931	15	15	1
GO:1902494	GO:0070822	931	14	14	1
GO:1902494	GO:0001046	931	20	14	0.7
GO:1902494	GO:0000124	931	12	12	1
GO:1902494	GO:0031011	931	11	11	1
GO:1902494	GO:0040029	931	19	10	0.526315789
GO:1902494	GO:1902562	931	27	27	1
GO:1902494	GO:0051443	931	11	8	0.727272727
GO:1902494	GO:0005682	931	13	9	0.692307692
GO:1902494	GO:0097346	931	18	18	1
GO:1902494	GO:0035267	931	17	17	1
GO:1902494	GO:0043189	931	17	17	1
GO:1902494	GO:0008353	931	13	9	0.692307692
GO:1902494	GO:0016574	931	15	11	0.733333333
GO:1902494	GO:0000979	931	18	14	0.777777778
GO:1902494	GO:0016407	931	90	46	0.511111111
GO:1902494	GO:0008287	931	36	36	1
GO:1902494	GO:1903293	931	36	36	1
GO:1902494	GO:1905369	931	59	59	1
GO:1902494	GO:0035601	931	36	20	0.555555556
GO:1902494	GO:0005680	931	13	13	1
GO:1902494	GO:0008080	931	71	45	0.633802817
GO:1902494	GO:0098732	931	37	20	0.540540541
GO:1902494	GO:0019005	931	55	55	1
GO:1902494	GO:0000502	931	54	54	1
GO:1902494	GO:0005686	931	16	11	0.6875
GO:1902494	GO:0031365	931	15	8	0.533333333
GO:1902494	GO:0016514	931	19	19	1
GO:1902494	GO:0080008	931	21	21	1
GO:1902494	GO:0010485	931	13	10	0.769230769
GO:1902494	GO:0070628	931	10	7	0.7
GO:1902494	GO:0016410	931	86	45	0.523255814
GO:1902494	GO:0008540	931	12	9	0.75
GO:1902494	GO:0004659	931	13	7	0.538461538
GO:1902494	GO:0032452	931	23	12	0.52173913
GO:1902494	GO:0031146	931	47	44	0.936170213
GO:1902494	GO:0006661	931	68	34	0.5
GO:1902494	GO:0031624	931	27	22	0.814814815
GO:1902494	GO:0044390	931	28	22	0.785714286
GO:1902494	GO:0006516	931	13	10	0.769230769
GO:1902494	GO:0005839	931	22	22	1
GO:1902494	GO:0004298	931	23	22	0.956521739
GO:1902494	GO:0010499	931	23	23	1
GO:1902494	GO:0019674	931	13	9	0.692307692
GO:1902494	GO:1901989	931	18	9	0.5
GO:1902494	GO:0045333	931	47	24	0.510638298
GO:1902494	GO:0019773	931	10	10	1
GO:1902494	GO:0070469	931	19	12	0.631578947
GO:1902494	GO:0006120	931	13	12	0.923076923
GO:1902494	GO:0005747	931	30	30	1
GO:1902494	GO:0030964	931	30	30	1
GO:1902494	GO:0045271	931	30	30	1
GO:1902494	GO:0009060	931	41	24	0.585365854
GO:1902494	GO:0070003	931	32	22	0.6875
GO:1902494	GO:1990204	931	70	70	1
GO:1902494	GO:0022904	931	39	24	0.615384615
GO:1902494	GO:0022900	931	43	26	0.604651163
GO:1902494	GO:0098803	931	55	42	0.763636364
GO:1902100	GO:1902099	16	23	16	1
GO:1902100	GO:1901991	16	38	15	0.9375
GO:1902100	GO:1901990	16	73	15	0.9375
GO:1902100	GO:1901988	16	74	16	1
GO:1902100	GO:1901987	16	116	16	1
GO:1902100	GO:0099080	16	394	8	0.5
GO:1902100	GO:0051985	16	17	16	1
GO:1902100	GO:1905819	16	17	16	1
GO:1902100	GO:0051983	16	32	16	1
GO:1902100	GO:0051784	16	21	15	0.9375
GO:1902100	GO:0051783	16	32	15	0.9375
GO:1902100	GO:0051726	16	388	16	1
GO:1902100	GO:0045930	16	83	15	0.9375
GO:1902100	GO:0045839	16	18	15	0.9375
GO:1902100	GO:0045786	16	112	16	1
GO:1902100	GO:0033047	16	20	15	0.9375
GO:1902100	GO:0033046	16	16	15	0.9375
GO:1902100	GO:0033048	16	16	15	0.9375
GO:1902100	GO:2000816	16	16	15	0.9375
GO:1902100	GO:0033045	16	28	16	1
GO:1902100	GO:0033044	16	55	16	1
GO:1902100	GO:0033043	16	359	16	1
GO:1902100	GO:0030071	16	22	15	0.9375
GO:1902100	GO:0022402	16	356	15	0.9375
GO:1902100	GO:0010965	16	24	15	0.9375
GO:1902100	GO:0010948	16	84	16	1
GO:1902100	GO:0010639	16	81	15	0.9375
GO:1902100	GO:0010564	16	186	16	1
GO:1902100	GO:0007346	16	211	15	0.9375
GO:1902100	GO:0007094	16	15	15	1
GO:1902100	GO:0031577	16	15	15	1
GO:1902100	GO:0045841	16	15	15	1
GO:1902100	GO:0071173	16	15	15	1
GO:1902100	GO:0071174	16	15	15	1
GO:1902100	GO:0007093	16	53	15	0.9375
GO:1902100	GO:0007088	16	28	15	0.9375
GO:1902100	GO:0000075	16	66	15	0.9375
GO:1902100	GO:0051128	16	596	16	1
GO:1902100	GO:0051129	16	138	15	0.9375
GO:1902100	GO:0035556	16	912	15	0.9375
GO:1902099	GO:1901991	23	38	15	0.652173913
GO:1902099	GO:1901990	23	73	22	0.956521739
GO:1902099	GO:1901988	23	74	16	0.695652174
GO:1902099	GO:1901987	23	116	23	1
GO:1902099	GO:0051985	23	17	16	0.941176471
GO:1902099	GO:1905819	23	17	16	0.941176471
GO:1902099	GO:0051983	23	32	23	1
GO:1902099	GO:0051784	23	21	15	0.714285714
GO:1902099	GO:0051783	23	32	20	0.869565217
GO:1902099	GO:0051726	23	388	23	1
GO:1902099	GO:0045930	23	83	15	0.652173913
GO:1902099	GO:0045839	23	18	15	0.833333333
GO:1902099	GO:0045786	23	112	16	0.695652174
GO:1902099	GO:0033047	23	20	17	0.85
GO:1902099	GO:0033046	23	16	15	0.9375
GO:1902099	GO:0033048	23	16	15	0.9375
GO:1902099	GO:2000816	23	16	15	0.9375
GO:1902099	GO:0033045	23	28	23	1
GO:1902099	GO:0033044	23	55	23	1
GO:1902099	GO:0033043	23	359	23	1
GO:1902099	GO:0030071	23	22	22	1
GO:1902099	GO:0022402	23	356	16	0.695652174
GO:1902099	GO:0010965	23	24	22	0.956521739
GO:1902099	GO:0010948	23	84	16	0.695652174
GO:1902099	GO:0010639	23	81	15	0.652173913
GO:1902099	GO:0010564	23	186	23	1
GO:1902099	GO:0007346	23	211	22	0.956521739
GO:1902099	GO:0007094	23	15	15	1
GO:1902099	GO:0031577	23	15	15	1
GO:1902099	GO:0045841	23	15	15	1
GO:1902099	GO:0071173	23	15	15	1
GO:1902099	GO:0071174	23	15	15	1
GO:1902099	GO:0007093	23	53	15	0.652173913
GO:1902099	GO:0007088	23	28	20	0.869565217
GO:1902099	GO:0000075	23	66	15	0.652173913
GO:1902099	GO:0051128	23	596	23	1
GO:1902099	GO:0051129	23	138	15	0.652173913
GO:1902099	GO:0035556	23	912	15	0.652173913
GO:1901991	GO:1901990	38	73	38	1
GO:1901991	GO:1901988	38	74	38	1
GO:1901991	GO:1901987	38	116	38	1
GO:1901991	GO:0051985	38	17	15	0.882352941
GO:1901991	GO:1905819	38	17	15	0.882352941
GO:1901991	GO:0051784	38	21	15	0.714285714
GO:1901991	GO:0051726	38	388	38	1
GO:1901991	GO:0045930	38	83	38	1
GO:1901991	GO:0045839	38	18	15	0.833333333
GO:1901991	GO:0045786	38	112	38	1
GO:1901991	GO:0044774	38	25	13	0.52
GO:1901991	GO:0033047	38	20	15	0.75
GO:1901991	GO:0033046	38	16	15	0.9375
GO:1901991	GO:0033048	38	16	15	0.9375
GO:1901991	GO:2000816	38	16	15	0.9375
GO:1901991	GO:0033045	38	28	15	0.535714286
GO:1901991	GO:0030071	38	22	15	0.681818182
GO:1901991	GO:0022402	38	356	34	0.894736842
GO:1901991	GO:0010965	38	24	15	0.625
GO:1901991	GO:0010948	38	84	38	1
GO:1901991	GO:0010564	38	186	38	1
GO:1901991	GO:0010389	38	23	18	0.782608696
GO:1901991	GO:0007346	38	211	38	1
GO:1901991	GO:0007094	38	15	15	1
GO:1901991	GO:0031577	38	15	15	1
GO:1901991	GO:0045841	38	15	15	1
GO:1901991	GO:0071173	38	15	15	1
GO:1901991	GO:0071174	38	15	15	1
GO:1901991	GO:0007093	38	53	31	0.815789474
GO:1901991	GO:0007088	38	28	15	0.535714286
GO:1901991	GO:0000075	38	66	31	0.815789474
GO:1901991	GO:0044818	38	11	11	1
GO:1901991	GO:0010972	38	17	17	1
GO:1901991	GO:1902750	38	17	17	1
GO:1901991	GO:0000076	38	10	7	0.7
GO:1901991	GO:0035556	38	912	32	0.842105263
GO:1901990	GO:1901988	73	74	40	0.547945205
GO:1901990	GO:1901987	73	116	73	1
GO:1901990	GO:0051985	73	17	15	0.882352941
GO:1901990	GO:1905819	73	17	15	0.882352941
GO:1901990	GO:0051983	73	32	22	0.6875
GO:1901990	GO:0051784	73	21	15	0.714285714
GO:1901990	GO:0051783	73	32	20	0.625
GO:1901990	GO:0051726	73	388	73	1
GO:1901990	GO:0045930	73	83	39	0.534246575
GO:1901990	GO:0045839	73	18	15	0.833333333
GO:1901990	GO:0045786	73	112	40	0.547945205
GO:1901990	GO:0044774	73	25	14	0.56
GO:1901990	GO:0033047	73	20	17	0.85
GO:1901990	GO:0033046	73	16	15	0.9375
GO:1901990	GO:0033048	73	16	15	0.9375
GO:1901990	GO:2000816	73	16	15	0.9375
GO:1901990	GO:0033045	73	28	22	0.785714286
GO:1901990	GO:0030071	73	22	22	1
GO:1901990	GO:0022402	73	356	46	0.630136986
GO:1901990	GO:0010965	73	24	22	0.916666667
GO:1901990	GO:0010948	73	84	40	0.547945205
GO:1901990	GO:0010564	73	186	73	1
GO:1901990	GO:0010389	73	23	23	1
GO:1901990	GO:0007346	73	211	73	1
GO:1901990	GO:0007094	73	15	15	1
GO:1901990	GO:0031577	73	15	15	1
GO:1901990	GO:0045841	73	15	15	1
GO:1901990	GO:0071173	73	15	15	1
GO:1901990	GO:0071174	73	15	15	1
GO:1901990	GO:0007093	73	53	32	0.603773585
GO:1901990	GO:0007088	73	28	20	0.714285714
GO:1901990	GO:0000075	73	66	33	0.5
GO:1901990	GO:0044818	73	11	11	1
GO:1901990	GO:0010972	73	17	17	1
GO:1901990	GO:1902750	73	17	17	1
GO:1901990	GO:0000076	73	10	7	0.7
GO:1901990	GO:0044773	73	19	10	0.526315789
GO:1901990	GO:0090068	73	38	22	0.578947368
GO:1901990	GO:0045787	73	44	22	0.5
GO:1901990	GO:1901989	73	18	16	0.888888889
GO:1901988	GO:1901987	74	116	74	1
GO:1901988	GO:0051985	74	17	16	0.941176471
GO:1901988	GO:1905819	74	17	16	0.941176471
GO:1901988	GO:0051983	74	32	17	0.53125
GO:1901988	GO:0051784	74	21	17	0.80952381
GO:1901988	GO:0051783	74	32	18	0.5625
GO:1901988	GO:0051726	74	388	74	1
GO:1901988	GO:0051716	74	882	40	0.540540541
GO:1901988	GO:0045930	74	83	60	0.810810811
GO:1901988	GO:0045839	74	18	15	0.833333333
GO:1901988	GO:0045786	74	112	74	1
GO:1901988	GO:0044774	74	25	25	1
GO:1901988	GO:0033554	74	575	39	0.527027027
GO:1901988	GO:0033047	74	20	15	0.75
GO:1901988	GO:0033046	74	16	15	0.9375
GO:1901988	GO:0033048	74	16	15	0.9375
GO:1901988	GO:2000816	74	16	15	0.9375
GO:1901988	GO:0033045	74	28	16	0.571428571
GO:1901988	GO:0031570	74	36	36	1
GO:1901988	GO:0030071	74	22	15	0.681818182
GO:1901988	GO:0022402	74	356	60	0.810810811
GO:1901988	GO:0010965	74	24	15	0.625
GO:1901988	GO:0010948	74	84	74	1
GO:1901988	GO:0010564	74	186	74	1
GO:1901988	GO:0010389	74	23	19	0.826086957
GO:1901988	GO:0007346	74	211	61	0.824324324
GO:1901988	GO:0007094	74	15	15	1
GO:1901988	GO:0031577	74	15	15	1
GO:1901988	GO:0045841	74	15	15	1
GO:1901988	GO:0071173	74	15	15	1
GO:1901988	GO:0071174	74	15	15	1
GO:1901988	GO:0007093	74	53	53	1
GO:1901988	GO:0007088	74	28	15	0.535714286
GO:1901988	GO:0006974	74	347	39	0.527027027
GO:1901988	GO:0006950	74	970	39	0.527027027
GO:1901988	GO:0000075	74	66	66	1
GO:1901988	GO:0044818	74	11	11	1
GO:1901988	GO:0042770	74	32	30	0.9375
GO:1901988	GO:0010972	74	17	17	1
GO:1901988	GO:1902750	74	17	17	1
GO:1901988	GO:0000076	74	10	10	1
GO:1901988	GO:0000077	74	29	29	1
GO:1901988	GO:0044773	74	19	19	1
GO:1901988	GO:0035556	74	912	67	0.905405405
GO:1901987	GO:0051985	116	17	16	0.941176471
GO:1901987	GO:1905819	116	17	16	0.941176471
GO:1901987	GO:0051983	116	32	24	0.75
GO:1901987	GO:0051784	116	21	17	0.80952381
GO:1901987	GO:0051783	116	32	23	0.71875
GO:1901987	GO:0051726	116	388	116	1
GO:1901987	GO:0045930	116	83	60	0.722891566
GO:1901987	GO:0045839	116	18	15	0.833333333
GO:1901987	GO:0045786	116	112	74	0.660714286
GO:1901987	GO:0044774	116	25	25	1
GO:1901987	GO:0033047	116	20	17	0.85
GO:1901987	GO:0033046	116	16	15	0.9375
GO:1901987	GO:0033048	116	16	15	0.9375
GO:1901987	GO:2000816	116	16	15	0.9375
GO:1901987	GO:0033045	116	28	23	0.821428571
GO:1901987	GO:0031570	116	36	36	1
GO:1901987	GO:0030071	116	22	22	1
GO:1901987	GO:0022402	116	356	71	0.612068966
GO:1901987	GO:0010965	116	24	22	0.916666667
GO:1901987	GO:0010948	116	84	74	0.880952381
GO:1901987	GO:0010564	116	186	116	1
GO:1901987	GO:0010389	116	23	23	1
GO:1901987	GO:0007346	116	211	94	0.810344828
GO:1901987	GO:0007094	116	15	15	1
GO:1901987	GO:0031577	116	15	15	1
GO:1901987	GO:0045841	116	15	15	1
GO:1901987	GO:0071173	116	15	15	1
GO:1901987	GO:0071174	116	15	15	1
GO:1901987	GO:0007093	116	53	53	1
GO:1901987	GO:0007088	116	28	20	0.714285714
GO:1901987	GO:0000075	116	66	66	1
GO:1901987	GO:0051445	116	12	7	0.583333333
GO:1901987	GO:0044818	116	11	11	1
GO:1901987	GO:0042770	116	32	30	0.9375
GO:1901987	GO:0010972	116	17	17	1
GO:1901987	GO:1902750	116	17	17	1
GO:1901987	GO:0000076	116	10	10	1
GO:1901987	GO:0000077	116	29	29	1
GO:1901987	GO:0044773	116	19	19	1
GO:1901987	GO:0090329	116	13	8	0.615384615
GO:1901987	GO:0090068	116	38	26	0.684210526
GO:1901987	GO:0045787	116	44	27	0.613636364
GO:1901987	GO:0035556	116	912	67	0.577586207
GO:1901987	GO:1901989	116	18	18	1
GO:1901362	GO:0044271	505	735	434	0.859405941
GO:1901362	GO:0034654	505	382	382	1
GO:1901362	GO:0032774	505	184	184	1
GO:1901362	GO:0019438	505	434	434	1
GO:1901362	GO:0018130	505	442	442	1
GO:1901362	GO:0016779	505	117	65	0.555555556
GO:1901362	GO:0006352	505	42	42	1
GO:1901362	GO:0006351	505	132	132	1
GO:1901362	GO:0097659	505	132	132	1
GO:1901362	GO:0055029	505	42	36	0.857142857
GO:1901362	GO:0034062	505	38	37	0.973684211
GO:1901362	GO:0097747	505	38	37	0.973684211
GO:1901362	GO:0003899	505	37	37	1
GO:1901362	GO:0000428	505	43	37	0.860465116
GO:1901362	GO:0030880	505	44	37	0.840909091
GO:1901362	GO:0009262	505	14	8	0.571428571
GO:1901362	GO:0071897	505	28	28	1
GO:1901362	GO:0006366	505	43	43	1
GO:1901362	GO:0001054	505	13	13	1
GO:1901362	GO:0005736	505	13	13	1
GO:1901362	GO:0032784	505	30	15	0.5
GO:1901362	GO:0009394	505	10	5	0.5
GO:1901362	GO:0019692	505	10	5	0.5
GO:1901362	GO:0090576	505	11	9	0.818181818
GO:1901362	GO:0001056	505	17	17	1
GO:1901362	GO:0006367	505	19	19	1
GO:1901362	GO:0098781	505	13	13	1
GO:1901362	GO:1901137	505	254	142	0.559055118
GO:1901362	GO:0006301	505	18	11	0.611111111
GO:1901362	GO:0010833	505	14	11	0.785714286
GO:1901362	GO:0005666	505	20	20	1
GO:1901362	GO:0070897	505	16	14	0.875
GO:1901362	GO:0005665	505	12	12	1
GO:1901362	GO:0005669	505	19	16	0.842105263
GO:1901362	GO:0032806	505	16	11	0.6875
GO:1901362	GO:1901659	505	14	10	0.714285714
GO:1901362	GO:0046112	505	18	18	1
GO:1901362	GO:0000731	505	12	12	1
GO:1901362	GO:0006278	505	11	11	1
GO:1901362	GO:0007004	505	11	11	1
GO:1901362	GO:0034243	505	21	12	0.571428571
GO:1901362	GO:0008353	505	13	7	0.538461538
GO:1901362	GO:0032786	505	20	15	0.75
GO:1901362	GO:0009124	505	39	39	1
GO:1901362	GO:0006220	505	31	29	0.935483871
GO:1901362	GO:0009123	505	45	43	0.955555556
GO:1901362	GO:0009156	505	36	36	1
GO:1901362	GO:0006354	505	18	18	1
GO:1901362	GO:0140296	505	16	8	0.5
GO:1901362	GO:0006368	505	15	15	1
GO:1901362	GO:0032968	505	14	12	0.857142857
GO:1901362	GO:0009147	505	22	20	0.909090909
GO:1901362	GO:0019206	505	13	9	0.692307692
GO:1901362	GO:0009113	505	11	11	1
GO:1901362	GO:0006221	505	29	29	1
GO:1901362	GO:0009163	505	10	10	1
GO:1901362	GO:0034404	505	10	10	1
GO:1901362	GO:0042451	505	10	10	1
GO:1901362	GO:0042455	505	10	10	1
GO:1901362	GO:0046129	505	10	10	1
GO:1901362	GO:0072528	505	31	31	1
GO:1901362	GO:0072527	505	51	32	0.62745098
GO:1901362	GO:0009141	505	45	37	0.822222222
GO:1901362	GO:0009161	505	41	40	0.975609756
GO:1901362	GO:0070566	505	20	11	0.55
GO:1901362	GO:0090407	505	304	162	0.532894737
GO:1901362	GO:0046390	505	113	113	1
GO:1901362	GO:0009165	505	146	146	1
GO:1901362	GO:0009260	505	110	110	1
GO:1901362	GO:1901293	505	149	149	1
GO:1901362	GO:0046148	505	31	30	0.967741935
GO:1901362	GO:0042278	505	15	10	0.666666667
GO:1901362	GO:0046128	505	15	10	0.666666667
GO:1901362	GO:1901657	505	48	24	0.5
GO:1901362	GO:0006753	505	249	156	0.626506024
GO:1901362	GO:0009117	505	244	155	0.635245902
GO:1901362	GO:0009116	505	39	24	0.615384615
GO:1901362	GO:0033865	505	59	34	0.576271186
GO:1901362	GO:0033875	505	59	34	0.576271186
GO:1901362	GO:0034032	505	59	34	0.576271186
GO:1901362	GO:0042440	505	41	30	0.731707317
GO:1901362	GO:0019693	505	194	120	0.618556701
GO:1901362	GO:0009259	505	189	117	0.619047619
GO:1901362	GO:0043094	505	30	26	0.866666667
GO:1901362	GO:0033014	505	21	21	1
GO:1901362	GO:0006783	505	17	17	1
GO:1901362	GO:0006163	505	181	106	0.585635359
GO:1901362	GO:0055086	505	311	182	0.585209003
GO:1901362	GO:0009226	505	15	15	1
GO:1901362	GO:0006779	505	19	19	1
GO:1901362	GO:0009150	505	174	103	0.591954023
GO:1901362	GO:0009225	505	22	15	0.681818182
GO:1901362	GO:0033013	505	31	21	0.677419355
GO:1901362	GO:0042168	505	25	17	0.68
GO:1901362	GO:0006778	505	27	19	0.703703704
GO:1901362	GO:0072521	505	207	117	0.565217391
GO:0140101	GO:0140098	98	249	98	1
GO:0140101	GO:0034660	98	310	87	0.887755102
GO:0140101	GO:0016070	98	789	88	0.897959184
GO:0140101	GO:0008173	98	52	27	0.519230769
GO:0140101	GO:0008033	98	90	47	0.522222222
GO:0140101	GO:0006399	98	139	87	0.887755102
GO:0140101	GO:0008175	98	27	27	1
GO:0140101	GO:0030488	98	25	20	0.8
GO:0140101	GO:0004549	98	11	11	1
GO:0140101	GO:1902555	98	14	9	0.642857143
GO:0140101	GO:0000049	98	34	21	0.617647059
GO:0140101	GO:0016423	98	11	11	1
GO:0140101	GO:0043038	98	40	40	1
GO:0140101	GO:0043039	98	40	40	1
GO:0140101	GO:0004812	98	39	39	1
GO:0140101	GO:0016875	98	39	39	1
GO:0140101	GO:0006418	98	37	37	1
GO:0140101	GO:0002161	98	12	12	1
GO:0140098	GO:0034660	249	310	131	0.526104418
GO:0140098	GO:0016070	249	789	209	0.83935743
GO:0140098	GO:0008173	249	52	52	1
GO:0140098	GO:0008033	249	90	49	0.544444444
GO:0140098	GO:0006399	249	139	92	0.661870504
GO:0140098	GO:0004540	249	76	76	1
GO:0140098	GO:0004521	249	46	46	1
GO:0140098	GO:0004519	249	86	48	0.558139535
GO:0140098	GO:0004518	249	147	76	0.517006803
GO:0140098	GO:0001510	249	47	37	0.787234043
GO:0140098	GO:0016893	249	35	23	0.657142857
GO:0140098	GO:0016891	249	23	23	1
GO:0140098	GO:0055029	249	42	35	0.833333333
GO:0140098	GO:0034062	249	38	38	1
GO:0140098	GO:0097747	249	38	38	1
GO:0140098	GO:0003899	249	37	37	1
GO:0140098	GO:0000428	249	43	36	0.837209302
GO:0140098	GO:0030880	249	44	36	0.818181818
GO:0140098	GO:0016796	249	39	24	0.615384615
GO:0140098	GO:0008408	249	44	23	0.522727273
GO:0140098	GO:0008175	249	27	27	1
GO:0140098	GO:0030488	249	25	20	0.8
GO:0140098	GO:0000154	249	22	12	0.545454545
GO:0140098	GO:0001054	249	13	13	1
GO:0140098	GO:0005736	249	13	13	1
GO:0140098	GO:0004549	249	11	11	1
GO:0140098	GO:0003724	249	14	14	1
GO:0140098	GO:0001056	249	17	17	1
GO:0140098	GO:1902555	249	14	11	0.785714286
GO:0140098	GO:0005666	249	20	20	1
GO:0140098	GO:0005665	249	12	12	1
GO:0140098	GO:0061157	249	12	6	0.5
GO:0140098	GO:0050779	249	12	6	0.5
GO:0140098	GO:0000049	249	34	21	0.617647059
GO:0140098	GO:0031167	249	14	11	0.785714286
GO:0140098	GO:0016423	249	11	11	1
GO:0140098	GO:0043038	249	40	40	1
GO:0140098	GO:0043039	249	40	40	1
GO:0140098	GO:0008649	249	13	13	1
GO:0140098	GO:0140102	249	13	13	1
GO:0140098	GO:0004532	249	24	24	1
GO:0140098	GO:0016896	249	24	24	1
GO:0140098	GO:0000175	249	23	23	1
GO:0140098	GO:0004812	249	39	39	1
GO:0140098	GO:0016875	249	39	39	1
GO:0140098	GO:0006418	249	37	37	1
GO:0140098	GO:0002161	249	12	12	1
GO:0140098	GO:0000959	249	18	11	0.611111111
GO:0140097	GO:0051716	175	882	109	0.622857143
GO:0140097	GO:0042555	175	12	8	0.666666667
GO:0140097	GO:0033554	175	575	109	0.622857143
GO:0140097	GO:0031298	175	10	6	0.6
GO:0140097	GO:0022616	175	14	13	0.928571429
GO:0140097	GO:0008094	175	66	66	1
GO:0140097	GO:0006974	175	347	109	0.622857143
GO:0140097	GO:0006950	175	970	109	0.622857143
GO:0140097	GO:0006281	175	257	108	0.617142857
GO:0140097	GO:0006271	175	12	11	0.916666667
GO:0140097	GO:0006270	175	20	11	0.55
GO:0140097	GO:0006260	175	88	50	0.568181818
GO:0140097	GO:0006259	175	362	148	0.845714286
GO:0140097	GO:0004536	175	47	47	1
GO:0140097	GO:0003688	175	19	10	0.526315789
GO:0140097	GO:0003678	175	31	31	1
GO:0140097	GO:0000727	175	12	11	0.916666667
GO:0140097	GO:0061982	175	22	12	0.545454545
GO:0140097	GO:0045005	175	17	9	0.529411765
GO:0140097	GO:0006261	175	23	17	0.739130435
GO:0140097	GO:0042575	175	15	11	0.733333333
GO:0140097	GO:0006284	175	26	21	0.807692308
GO:0140097	GO:0005657	175	15	9	0.6
GO:0140097	GO:0034061	175	25	25	1
GO:0140097	GO:0003684	175	33	18	0.545454545
GO:0140097	GO:0004529	175	16	16	1
GO:0140097	GO:0016895	175	16	16	1
GO:0140097	GO:0071897	175	28	16	0.571428571
GO:0140097	GO:0031297	175	11	6	0.545454545
GO:0140097	GO:0043138	175	10	10	1
GO:0140097	GO:0003887	175	22	22	1
GO:0140097	GO:0004520	175	32	32	1
GO:0140097	GO:0000712	175	10	8	0.8
GO:0140097	GO:0016894	175	12	9	0.75
GO:0140097	GO:0006301	175	18	9	0.5
GO:0140097	GO:0006303	175	16	9	0.5625
GO:0140097	GO:0008409	175	12	9	0.75
GO:0140097	GO:0016888	175	15	15	1
GO:0140097	GO:0000731	175	12	9	0.75
GO:0140097	GO:0016799	175	15	12	0.8
GO:0140097	GO:0019104	175	12	12	1
GO:0140097	GO:0032392	175	21	14	0.666666667
GO:0140097	GO:0032508	175	19	12	0.631578947
GO:0140097	GO:0003906	175	12	12	1
GO:0120114	GO:0097525	58	48	48	1
GO:0120114	GO:0046540	58	19	19	1
GO:0120114	GO:0097526	58	19	19	1
GO:0120114	GO:0030532	58	49	49	1
GO:0120114	GO:0017069	58	24	13	0.541666667
GO:0120114	GO:0016071	58	284	45	0.775862069
GO:0120114	GO:0016070	58	789	48	0.827586207
GO:0120114	GO:0008380	58	159	43	0.74137931
GO:0120114	GO:0006397	58	223	45	0.775862069
GO:0120114	GO:0006396	58	496	48	0.827586207
GO:0120114	GO:0005681	58	99	37	0.637931034
GO:0120114	GO:0003723	58	818	39	0.672413793
GO:0120114	GO:0000375	58	104	33	0.568965517
GO:0120114	GO:0000377	58	104	33	0.568965517
GO:0120114	GO:0000398	58	104	33	0.568965517
GO:0120114	GO:0000387	58	21	18	0.857142857
GO:0120114	GO:0005684	58	44	23	0.522727273
GO:0120114	GO:0034719	58	10	10	1
GO:0120114	GO:0005682	58	13	13	1
GO:0120114	GO:0005689	58	15	8	0.533333333
GO:0120114	GO:0005686	58	16	16	1
GO:0120114	GO:0005685	58	18	18	1
GO:0120114	GO:0071004	58	17	15	0.882352941
GO:0120114	GO:0071010	58	17	15	0.882352941
GO:0099080	GO:0051225	394	39	21	0.538461538
GO:0099080	GO:0043186	394	20	20	1
GO:0099080	GO:0036464	394	79	79	1
GO:0099080	GO:0035770	394	80	80	1
GO:0099080	GO:0033047	394	20	11	0.55
GO:0099080	GO:0033046	394	16	8	0.5
GO:0099080	GO:0033048	394	16	8	0.5
GO:0099080	GO:2000816	394	16	8	0.5
GO:0099080	GO:0015631	394	220	115	0.522727273
GO:0099080	GO:0008017	394	185	110	0.594594595
GO:0099080	GO:0007094	394	15	8	0.533333333
GO:0099080	GO:0031577	394	15	8	0.533333333
GO:0099080	GO:0045841	394	15	8	0.533333333
GO:0099080	GO:0071173	394	15	8	0.533333333
GO:0099080	GO:0071174	394	15	8	0.533333333
GO:0099080	GO:0007052	394	32	17	0.53125
GO:0099080	GO:0007051	394	65	34	0.523076923
GO:0099080	GO:0005876	394	22	22	1
GO:0099080	GO:0005875	394	116	70	0.603448276
GO:0099080	GO:0005874	394	175	175	1
GO:0099080	GO:0005871	394	60	52	0.866666667
GO:0099080	GO:0000776	394	41	41	1
GO:0099080	GO:0031047	394	35	22	0.628571429
GO:0099080	GO:0051233	394	18	12	0.666666667
GO:0099080	GO:0051303	394	10	6	0.6
GO:0099080	GO:0061980	394	12	8	0.666666667
GO:0099080	GO:0090307	394	13	7	0.538461538
GO:0099080	GO:0000932	394	44	44	1
GO:0099080	GO:0010494	394	12	12	1
GO:0099080	GO:0072698	394	10	5	0.5
GO:0099080	GO:0110154	394	10	10	1
GO:0099080	GO:0110156	394	10	10	1
GO:0099080	GO:0061014	394	21	12	0.571428571
GO:0099080	GO:0007020	394	12	9	0.75
GO:0099080	GO:0070717	394	10	5	0.5
GO:0099080	GO:0047496	394	16	9	0.5625
GO:0099080	GO:0099518	394	17	9	0.529411765
GO:0099080	GO:0030048	394	10	9	0.9
GO:0099080	GO:0045103	394	16	12	0.75
GO:0099080	GO:0045104	394	16	12	0.75
GO:0099080	GO:0005882	394	67	67	1
GO:0098813	GO:0051276	24	165	19	0.791666667
GO:0098813	GO:0022414	24	230	12	0.5
GO:0098813	GO:0022402	24	356	24	1
GO:0098813	GO:0007059	24	61	24	1
GO:0098813	GO:0000819	24	16	16	1
GO:0098813	GO:0000070	24	14	14	1
GO:0098687	GO:0007049	42	251	23	0.547619048
GO:0098687	GO:0005694	42	161	31	0.738095238
GO:0098687	GO:0000775	42	33	33	1
GO:0098687	GO:0000781	42	10	10	1
GO:0097525	GO:0046540	48	19	19	1
GO:0097525	GO:0097526	48	19	19	1
GO:0097525	GO:0030532	48	49	48	1
GO:0097525	GO:0017069	48	24	12	0.5
GO:0097525	GO:0016071	48	284	40	0.833333333
GO:0097525	GO:0016070	48	789	42	0.875
GO:0097525	GO:0008380	48	159	40	0.833333333
GO:0097525	GO:0006397	48	223	40	0.833333333
GO:0097525	GO:0006396	48	496	42	0.875
GO:0097525	GO:0005681	48	99	35	0.729166667
GO:0097525	GO:0003723	48	818	35	0.729166667
GO:0097525	GO:0000375	48	104	32	0.666666667
GO:0097525	GO:0000377	48	104	32	0.666666667
GO:0097525	GO:0000398	48	104	32	0.666666667
GO:0097525	GO:0000387	48	21	12	0.571428571
GO:0097525	GO:0005684	48	44	23	0.522727273
GO:0097525	GO:0034719	48	10	5	0.5
GO:0097525	GO:0005682	48	13	13	1
GO:0097525	GO:0005689	48	15	8	0.533333333
GO:0097525	GO:0005686	48	16	16	1
GO:0097525	GO:0005685	48	18	18	1
GO:0097525	GO:0071004	48	17	15	0.882352941
GO:0097525	GO:0071010	48	17	15	0.882352941
GO:0071824	GO:0065004	111	92	92	1
GO:0071824	GO:0065003	111	513	92	0.828828829
GO:0071824	GO:0044815	111	65	39	0.6
GO:0071824	GO:0043933	111	592	111	1
GO:0071824	GO:0042555	111	12	7	0.583333333
GO:0071824	GO:0034728	111	75	75	1
GO:0071824	GO:0032993	111	86	44	0.511627907
GO:0071824	GO:0006338	111	113	75	0.675675676
GO:0071824	GO:0006334	111	57	57	1
GO:0071824	GO:0006325	111	214	79	0.711711712
GO:0071824	GO:0000786	111	62	39	0.629032258
GO:0071824	GO:0000727	111	12	8	0.666666667
GO:0071824	GO:0006333	111	42	27	0.642857143
GO:0071824	GO:0031497	111	40	27	0.675
GO:0071824	GO:0043486	111	16	16	1
GO:0071824	GO:0043138	111	10	5	0.5
GO:0071824	GO:0090576	111	11	6	0.545454545
GO:0071824	GO:0070897	111	16	16	1
GO:0071705	GO:0070727	811	338	214	0.633136095
GO:0071705	GO:0051649	811	900	556	0.685573366
GO:0071705	GO:0051641	811	974	565	0.696670777
GO:0071705	GO:0051236	811	50	49	0.98
GO:0071705	GO:0051170	811	51	50	0.980392157
GO:0071705	GO:0051168	811	45	38	0.844444444
GO:0071705	GO:0051028	811	42	42	1
GO:0071705	GO:0050657	811	49	49	1
GO:0071705	GO:0050658	811	49	49	1
GO:0071705	GO:0046907	811	755	548	0.725827815
GO:0071705	GO:0045184	811	659	650	0.986342944
GO:0071705	GO:0034613	811	337	214	0.635014837
GO:0071705	GO:0033365	811	206	149	0.723300971
GO:0071705	GO:0033036	811	809	650	0.803461063
GO:0071705	GO:0017038	811	81	81	1
GO:0071705	GO:0015031	811	650	650	1
GO:0071705	GO:0008104	811	804	650	0.808457711
GO:0071705	GO:0006913	811	93	82	0.88172043
GO:0071705	GO:0051169	811	93	82	0.88172043
GO:0071705	GO:0006886	811	480	480	1
GO:0071705	GO:0006606	811	50	50	1
GO:0071705	GO:0005643	811	39	31	0.794871795
GO:0071705	GO:0034504	811	54	50	0.925925926
GO:0071705	GO:0006406	811	22	22	1
GO:0071705	GO:0072594	811	141	137	0.971631206
GO:0071705	GO:0015931	811	68	68	1
GO:0071705	GO:0006405	811	26	26	1
GO:0071705	GO:0140142	811	20	20	1
GO:0071705	GO:0017056	811	18	16	0.888888889
GO:0071705	GO:0061608	811	14	14	1
GO:0071705	GO:0008139	811	16	15	0.9375
GO:0071705	GO:1990778	811	67	35	0.52238806
GO:0071705	GO:0000054	811	10	5	0.5
GO:0071705	GO:0033750	811	10	5	0.5
GO:0071705	GO:0140104	811	41	22	0.536585366
GO:0071705	GO:0072659	811	56	33	0.589285714
GO:0071705	GO:0005048	811	27	23	0.851851852
GO:0071705	GO:0072657	811	150	98	0.653333333
GO:0071705	GO:0090630	811	39	35	0.897435897
GO:0071705	GO:0048193	811	139	83	0.597122302
GO:0071705	GO:0051668	811	185	111	0.6
GO:0071705	GO:0051205	811	13	10	0.769230769
GO:0071705	GO:0016197	811	91	52	0.571428571
GO:0071705	GO:0016482	811	52	29	0.557692308
GO:0071705	GO:0042147	811	36	22	0.611111111
GO:0071705	GO:0016409	811	44	25	0.568181818
GO:0071705	GO:0019706	811	36	25	0.694444444
GO:0071705	GO:0019707	811	36	25	0.694444444
GO:0071705	GO:0090150	811	77	74	0.961038961
GO:0071705	GO:0065002	811	38	38	1
GO:0071705	GO:0071806	811	38	38	1
GO:0071705	GO:0006888	811	78	49	0.628205128
GO:0071705	GO:0032588	811	14	10	0.714285714
GO:0071705	GO:0030119	811	26	19	0.730769231
GO:0071705	GO:0070585	811	31	31	1
GO:0071705	GO:0072655	811	31	31	1
GO:0071705	GO:0010008	811	75	41	0.546666667
GO:0071705	GO:1990542	811	55	31	0.563636364
GO:0071705	GO:0061951	811	16	16	1
GO:0071705	GO:0006892	811	36	20	0.555555556
GO:0071705	GO:0030117	811	52	44	0.846153846
GO:0071705	GO:0006890	811	29	21	0.724137931
GO:0071705	GO:0031985	811	11	6	0.545454545
GO:0071705	GO:0032509	811	20	17	0.85
GO:0071705	GO:0071985	811	20	17	0.85
GO:0071705	GO:0006891	811	22	17	0.772727273
GO:0071705	GO:0045324	811	15	12	0.8
GO:0071705	GO:0006623	811	17	17	1
GO:0071705	GO:0006839	811	42	32	0.761904762
GO:0071705	GO:0098876	811	43	22	0.511627907
GO:0071705	GO:0031902	811	28	16	0.571428571
GO:0071705	GO:0006612	811	49	49	1
GO:0071705	GO:0007034	811	66	48	0.727272727
GO:0071705	GO:0030120	811	35	27	0.771428571
GO:0071705	GO:1902475	811	12	12	1
GO:0071705	GO:0006605	811	76	76	1
GO:0071705	GO:0030662	811	12	8	0.666666667
GO:0071705	GO:0070972	811	24	20	0.833333333
GO:0071705	GO:0099500	811	16	9	0.5625
GO:0071705	GO:0008320	811	13	12	0.923076923
GO:0071705	GO:0140318	811	13	12	0.923076923
GO:0071705	GO:0030127	811	15	13	0.866666667
GO:0071705	GO:0051180	811	19	12	0.631578947
GO:0071705	GO:0009914	811	14	12	0.857142857
GO:0071705	GO:0015833	811	21	21	1
GO:0071705	GO:0042886	811	37	37	1
GO:0071103	GO:0051276	61	165	61	1
GO:0071103	GO:0005694	61	161	33	0.540983607
GO:0071103	GO:0043138	61	10	5	0.5
GO:0071103	GO:0032392	61	21	21	1
GO:0071103	GO:0032508	61	19	19	1
GO:0070727	GO:0051649	338	900	215	0.636094675
GO:0070727	GO:0051641	338	974	338	1
GO:0070727	GO:0051170	338	51	50	0.980392157
GO:0070727	GO:0046907	338	755	205	0.606508876
GO:0070727	GO:0045184	338	659	221	0.653846154
GO:0070727	GO:0034613	338	337	337	1
GO:0070727	GO:0033365	338	206	206	1
GO:0070727	GO:0033036	338	809	338	1
GO:0070727	GO:0017038	338	81	81	1
GO:0070727	GO:0015031	338	650	214	0.633136095
GO:0070727	GO:0008104	338	804	337	0.99704142
GO:0070727	GO:0006913	338	93	50	0.537634409
GO:0070727	GO:0051169	338	93	50	0.537634409
GO:0070727	GO:0006886	338	480	196	0.579881657
GO:0070727	GO:0006606	338	50	50	1
GO:0070727	GO:0005643	338	39	20	0.512820513
GO:0070727	GO:0034504	338	54	54	1
GO:0070727	GO:0072594	338	141	141	1
GO:0070727	GO:0140142	338	20	15	0.75
GO:0070727	GO:0017056	338	18	15	0.833333333
GO:0070727	GO:0061608	338	14	14	1
GO:0070727	GO:0034502	338	12	12	1
GO:0070727	GO:0044380	338	15	15	1
GO:0070727	GO:0008139	338	16	15	0.9375
GO:0070727	GO:0072698	338	10	10	1
GO:0070727	GO:1990778	338	67	67	1
GO:0070727	GO:0072659	338	56	56	1
GO:0070727	GO:0005048	338	27	21	0.777777778
GO:0070727	GO:0072657	338	150	150	1
GO:0070727	GO:0051668	338	185	157	0.848648649
GO:0070727	GO:0051205	338	13	13	1
GO:0070727	GO:0016409	338	44	25	0.568181818
GO:0070727	GO:0019706	338	36	25	0.694444444
GO:0070727	GO:0019707	338	36	25	0.694444444
GO:0070727	GO:0090150	338	77	77	1
GO:0070727	GO:0065002	338	38	32	0.842105263
GO:0070727	GO:0071806	338	38	32	0.842105263
GO:0070727	GO:0070585	338	31	31	1
GO:0070727	GO:0072655	338	31	31	1
GO:0070727	GO:0061951	338	16	16	1
GO:0070727	GO:0006623	338	17	17	1
GO:0070727	GO:0006839	338	42	31	0.738095238
GO:0070727	GO:0006612	338	49	49	1
GO:0070727	GO:0006605	338	76	72	0.947368421
GO:0070727	GO:0070972	338	24	24	1
GO:0070727	GO:0008320	338	13	10	0.769230769
GO:0070727	GO:0140318	338	13	10	0.769230769
GO:0070647	GO:0070646	431	99	99	1
GO:0070647	GO:0032446	431	334	334	1
GO:0070647	GO:0019783	431	69	64	0.927536232
GO:0070647	GO:0016579	431	85	85	1
GO:0070647	GO:0000151	431	179	96	0.536312849
GO:0070647	GO:0016567	431	301	301	1
GO:0070647	GO:0101005	431	60	57	0.95
GO:0070647	GO:0004843	431	59	57	0.966101695
GO:0070647	GO:0019787	431	312	199	0.637820513
GO:0070647	GO:0004842	431	295	186	0.630508475
GO:0070647	GO:0008242	431	71	57	0.802816901
GO:0070647	GO:0016926	431	10	10	1
GO:0070647	GO:0051438	431	15	11	0.733333333
GO:0070647	GO:0061659	431	167	111	0.664670659
GO:0070647	GO:0006513	431	24	24	1
GO:0070647	GO:0000152	431	23	16	0.695652174
GO:0070647	GO:0016925	431	11	11	1
GO:0070647	GO:0061630	431	160	104	0.65
GO:0070647	GO:0000209	431	85	85	1
GO:0070647	GO:0051443	431	11	8	0.727272727
GO:0070647	GO:0016574	431	15	15	1
GO:0070647	GO:0005680	431	13	7	0.538461538
GO:0070647	GO:0080008	431	21	14	0.666666667
GO:0070647	GO:0061650	431	40	23	0.575
GO:0070647	GO:0061631	431	36	19	0.527777778
GO:0070647	GO:0071108	431	13	13	1
GO:0070647	GO:0070534	431	10	10	1
GO:0070647	GO:0008641	431	10	9	0.9
GO:0070647	GO:0031624	431	27	26	0.962962963
GO:0070647	GO:0044390	431	28	27	0.964285714
GO:0070647	GO:0070536	431	21	21	1
GO:0070646	GO:0051603	99	384	51	0.515151515
GO:0070646	GO:0019783	99	69	64	0.927536232
GO:0070646	GO:0016579	99	85	85	1
GO:0070646	GO:0101005	99	60	57	0.95
GO:0070646	GO:0004843	99	59	57	0.966101695
GO:0070646	GO:0008234	99	172	78	0.787878788
GO:0070646	GO:0008242	99	71	57	0.802816901
GO:0070646	GO:0016926	99	10	10	1
GO:0070646	GO:0006508	99	816	99	1
GO:0070646	GO:0071108	99	13	13	1
GO:0070646	GO:0070536	99	21	21	1
GO:0070646	GO:0008233	99	559	79	0.797979798
GO:0070192	GO:0051276	18	165	18	1
GO:0070192	GO:0022414	18	230	18	1
GO:0070192	GO:0022402	18	356	18	1
GO:0065004	GO:0065003	92	513	92	1
GO:0065004	GO:0044815	92	65	39	0.6
GO:0065004	GO:0043933	92	592	92	1
GO:0065004	GO:0042555	92	12	7	0.583333333
GO:0065004	GO:0034728	92	75	57	0.76
GO:0065004	GO:0032993	92	86	44	0.511627907
GO:0065004	GO:0006338	92	113	57	0.619565217
GO:0065004	GO:0006334	92	57	57	1
GO:0065004	GO:0006325	92	214	61	0.663043478
GO:0065004	GO:0000786	92	62	39	0.629032258
GO:0065004	GO:0000727	92	12	8	0.666666667
GO:0065004	GO:0006333	92	42	24	0.571428571
GO:0065004	GO:0031497	92	40	24	0.6
GO:0065004	GO:0043138	92	10	5	0.5
GO:0065004	GO:0090576	92	11	6	0.545454545
GO:0065004	GO:0070897	92	16	16	1
GO:0065003	GO:0044815	513	65	39	0.6
GO:0065003	GO:0043933	513	592	513	1
GO:0065003	GO:0042555	513	12	7	0.583333333
GO:0065003	GO:0034728	513	75	57	0.76
GO:0065003	GO:0032993	513	86	45	0.523255814
GO:0065003	GO:0006338	513	113	59	0.522123894
GO:0065003	GO:0006334	513	57	57	1
GO:0065003	GO:0000786	513	62	39	0.629032258
GO:0065003	GO:0000727	513	12	8	0.666666667
GO:0065003	GO:0006333	513	42	24	0.571428571
GO:0065003	GO:0031497	513	40	24	0.6
GO:0065003	GO:0071826	513	130	127	0.976923077
GO:0065003	GO:0022618	513	127	127	1
GO:0065003	GO:0043138	513	10	5	0.5
GO:0065003	GO:0000387	513	21	21	1
GO:0065003	GO:0090576	513	11	6	0.545454545
GO:0065003	GO:0034719	513	10	9	0.9
GO:0065003	GO:0070897	513	16	16	1
GO:0065003	GO:0005682	513	13	9	0.692307692
GO:0065003	GO:0017004	513	20	20	1
GO:0065003	GO:0033108	513	38	38	1
GO:0065003	GO:0000245	513	12	12	1
GO:0065003	GO:0005686	513	16	8	0.5
GO:0065003	GO:0005685	513	18	13	0.722222222
GO:0065003	GO:0043248	513	11	11	1
GO:0065003	GO:0071004	513	17	10	0.588235294
GO:0065003	GO:0071010	513	17	10	0.588235294
GO:0065003	GO:0048268	513	16	16	1
GO:0065003	GO:0070286	513	23	23	1
GO:0065003	GO:0005905	513	22	15	0.681818182
GO:0065003	GO:0000027	513	21	21	1
GO:0065003	GO:0070993	513	18	15	0.833333333
GO:0065003	GO:0016282	513	16	15	0.9375
GO:0065003	GO:0001732	513	17	17	1
GO:0065003	GO:0034705	513	46	32	0.695652174
GO:0065003	GO:0008076	513	41	32	0.780487805
GO:0061695	GO:0016538	160	45	32	0.711111111
GO:0061695	GO:0000307	160	29	29	1
GO:0061695	GO:1902911	160	63	63	1
GO:0061695	GO:0042575	160	15	15	1
GO:0061695	GO:0000079	160	35	21	0.6
GO:0061695	GO:1904029	160	35	21	0.6
GO:0061695	GO:0055029	160	42	42	1
GO:0061695	GO:0034062	160	38	36	0.947368421
GO:0061695	GO:0097747	160	38	36	0.947368421
GO:0061695	GO:0003899	160	37	36	0.972972973
GO:0061695	GO:0000428	160	43	43	1
GO:0061695	GO:0030880	160	44	44	1
GO:0061695	GO:0001054	160	13	13	1
GO:0061695	GO:0005736	160	13	13	1
GO:0061695	GO:0001056	160	17	17	1
GO:0061695	GO:0005666	160	20	20	1
GO:0061695	GO:0005665	160	12	12	1
GO:0061695	GO:0032806	160	16	16	1
GO:0061695	GO:0008353	160	13	9	0.692307692
GO:0051985	GO:1905819	17	17	17	1
GO:0051985	GO:0051983	17	32	17	1
GO:0051985	GO:0051784	17	21	15	0.882352941
GO:0051985	GO:0051783	17	32	15	0.882352941
GO:0051985	GO:0051726	17	388	17	1
GO:0051985	GO:0045930	17	83	15	0.882352941
GO:0051985	GO:0045839	17	18	15	0.882352941
GO:0051985	GO:0045786	17	112	17	1
GO:0051985	GO:0033047	17	20	16	0.941176471
GO:0051985	GO:0033046	17	16	16	1
GO:0051985	GO:0033048	17	16	16	1
GO:0051985	GO:2000816	17	16	16	1
GO:0051985	GO:0033045	17	28	17	1
GO:0051985	GO:0033044	17	55	17	1
GO:0051985	GO:0033043	17	359	17	1
GO:0051985	GO:0030071	17	22	15	0.882352941
GO:0051985	GO:0022402	17	356	16	0.941176471
GO:0051985	GO:0010965	17	24	16	0.941176471
GO:0051985	GO:0010948	17	84	17	1
GO:0051985	GO:0010639	17	81	16	0.941176471
GO:0051985	GO:0010564	17	186	17	1
GO:0051985	GO:0007346	17	211	15	0.882352941
GO:0051985	GO:0007094	17	15	15	1
GO:0051985	GO:0031577	17	15	15	1
GO:0051985	GO:0045841	17	15	15	1
GO:0051985	GO:0071173	17	15	15	1
GO:0051985	GO:0071174	17	15	15	1
GO:0051985	GO:0007093	17	53	15	0.882352941
GO:0051985	GO:0007088	17	28	15	0.882352941
GO:0051985	GO:0000075	17	66	15	0.882352941
GO:0051985	GO:0051128	17	596	17	1
GO:0051985	GO:0051129	17	138	16	0.941176471
GO:0051985	GO:0035556	17	912	15	0.882352941
GO:1905819	GO:0051983	17	32	17	1
GO:1905819	GO:0051784	17	21	15	0.882352941
GO:1905819	GO:0051783	17	32	15	0.882352941
GO:1905819	GO:0051726	17	388	17	1
GO:1905819	GO:0045930	17	83	15	0.882352941
GO:1905819	GO:0045839	17	18	15	0.882352941
GO:1905819	GO:0045786	17	112	17	1
GO:1905819	GO:0033047	17	20	16	0.941176471
GO:1905819	GO:0033046	17	16	16	1
GO:1905819	GO:0033048	17	16	16	1
GO:1905819	GO:2000816	17	16	16	1
GO:1905819	GO:0033045	17	28	17	1
GO:1905819	GO:0033044	17	55	17	1
GO:1905819	GO:0033043	17	359	17	1
GO:1905819	GO:0030071	17	22	15	0.882352941
GO:1905819	GO:0022402	17	356	16	0.941176471
GO:1905819	GO:0010965	17	24	16	0.941176471
GO:1905819	GO:0010948	17	84	17	1
GO:1905819	GO:0010639	17	81	16	0.941176471
GO:1905819	GO:0010564	17	186	17	1
GO:1905819	GO:0007346	17	211	15	0.882352941
GO:1905819	GO:0007094	17	15	15	1
GO:1905819	GO:0031577	17	15	15	1
GO:1905819	GO:0045841	17	15	15	1
GO:1905819	GO:0071173	17	15	15	1
GO:1905819	GO:0071174	17	15	15	1
GO:1905819	GO:0007093	17	53	15	0.882352941
GO:1905819	GO:0007088	17	28	15	0.882352941
GO:1905819	GO:0000075	17	66	15	0.882352941
GO:1905819	GO:0051128	17	596	17	1
GO:1905819	GO:0051129	17	138	16	0.941176471
GO:1905819	GO:0035556	17	912	15	0.882352941
GO:0051983	GO:0051784	32	21	16	0.761904762
GO:0051983	GO:0051783	32	32	21	0.65625
GO:0051983	GO:0051726	32	388	31	0.96875
GO:0051983	GO:0045839	32	18	15	0.833333333
GO:0051983	GO:0045786	32	112	18	0.5625
GO:0051983	GO:0033047	32	20	20	1
GO:0051983	GO:0033046	32	16	16	1
GO:0051983	GO:0033048	32	16	16	1
GO:0051983	GO:2000816	32	16	16	1
GO:0051983	GO:0033045	32	28	28	1
GO:0051983	GO:0033044	32	55	28	0.875
GO:0051983	GO:0033043	32	359	29	0.90625
GO:0051983	GO:0030071	32	22	22	1
GO:0051983	GO:0022402	32	356	20	0.625
GO:0051983	GO:0010965	32	24	24	1
GO:0051983	GO:0010948	32	84	18	0.5625
GO:0051983	GO:0010639	32	81	19	0.59375
GO:0051983	GO:0010564	32	186	31	0.96875
GO:0051983	GO:0007346	32	211	22	0.6875
GO:0051983	GO:0007094	32	15	15	1
GO:0051983	GO:0031577	32	15	15	1
GO:0051983	GO:0045841	32	15	15	1
GO:0051983	GO:0071173	32	15	15	1
GO:0051983	GO:0071174	32	15	15	1
GO:0051983	GO:0007088	32	28	20	0.714285714
GO:0051983	GO:0000075	32	66	16	0.5
GO:0051983	GO:0051128	32	596	29	0.90625
GO:0051983	GO:0051129	32	138	19	0.59375
GO:0051983	GO:0035556	32	912	16	0.5
GO:0051983	GO:0005680	32	13	7	0.538461538
GO:0051784	GO:0051783	21	32	21	1
GO:0051784	GO:0051726	21	388	21	1
GO:0051784	GO:0045930	21	83	18	0.857142857
GO:0051784	GO:0045839	21	18	18	1
GO:0051784	GO:0045786	21	112	21	1
GO:0051784	GO:0033047	21	20	15	0.75
GO:0051784	GO:0033046	21	16	15	0.9375
GO:0051784	GO:0033048	21	16	15	0.9375
GO:0051784	GO:2000816	21	16	15	0.9375
GO:0051784	GO:0033045	21	28	15	0.714285714
GO:0051784	GO:0033044	21	55	15	0.714285714
GO:0051784	GO:0033043	21	359	21	1
GO:0051784	GO:0030071	21	22	15	0.714285714
GO:0051784	GO:0022402	21	356	18	0.857142857
GO:0051784	GO:0010965	21	24	15	0.714285714
GO:0051784	GO:0010948	21	84	21	1
GO:0051784	GO:0010639	21	81	21	1
GO:0051784	GO:0010564	21	186	21	1
GO:0051784	GO:0007346	21	211	18	0.857142857
GO:0051784	GO:0007094	21	15	15	1
GO:0051784	GO:0031577	21	15	15	1
GO:0051784	GO:0045841	21	15	15	1
GO:0051784	GO:0071173	21	15	15	1
GO:0051784	GO:0071174	21	15	15	1
GO:0051784	GO:0007093	21	53	15	0.714285714
GO:0051784	GO:0007088	21	28	18	0.857142857
GO:0051784	GO:0000075	21	66	17	0.80952381
GO:0051784	GO:0051128	21	596	21	1
GO:0051784	GO:0051129	21	138	21	1
GO:0051784	GO:0035556	21	912	19	0.904761905
GO:0051783	GO:0051726	32	388	32	1
GO:0051783	GO:0045930	32	83	19	0.59375
GO:0051783	GO:0045839	32	18	18	1
GO:0051783	GO:0045786	32	112	22	0.6875
GO:0051783	GO:0033047	32	20	17	0.85
GO:0051783	GO:0033046	32	16	15	0.9375
GO:0051783	GO:0033048	32	16	15	0.9375
GO:0051783	GO:2000816	32	16	15	0.9375
GO:0051783	GO:0033045	32	28	20	0.714285714
GO:0051783	GO:0033044	32	55	20	0.625
GO:0051783	GO:0033043	32	359	32	1
GO:0051783	GO:0030071	32	22	20	0.909090909
GO:0051783	GO:0022402	32	356	21	0.65625
GO:0051783	GO:0010965	32	24	20	0.833333333
GO:0051783	GO:0010948	32	84	22	0.6875
GO:0051783	GO:0010639	32	81	21	0.65625
GO:0051783	GO:0010564	32	186	32	1
GO:0051783	GO:0007346	32	211	29	0.90625
GO:0051783	GO:0007094	32	15	15	1
GO:0051783	GO:0031577	32	15	15	1
GO:0051783	GO:0045841	32	15	15	1
GO:0051783	GO:0071173	32	15	15	1
GO:0051783	GO:0071174	32	15	15	1
GO:0051783	GO:0007093	32	53	16	0.5
GO:0051783	GO:0007088	32	28	28	1
GO:0051783	GO:0000075	32	66	18	0.5625
GO:0051783	GO:0051445	32	12	6	0.5
GO:0051783	GO:0051128	32	596	32	1
GO:0051783	GO:0051129	32	138	21	0.65625
GO:0051783	GO:0035556	32	912	20	0.625
GO:0051726	GO:0045930	388	83	83	1
GO:0051726	GO:0045839	388	18	18	1
GO:0051726	GO:0045786	388	112	112	1
GO:0051726	GO:0044774	388	25	25	1
GO:0051726	GO:0044772	388	50	33	0.66
GO:0051726	GO:0044770	388	51	34	0.666666667
GO:0051726	GO:0033047	388	20	20	1
GO:0051726	GO:0033046	388	16	16	1
GO:0051726	GO:0033048	388	16	16	1
GO:0051726	GO:2000816	388	16	16	1
GO:0051726	GO:0033045	388	28	28	1
GO:0051726	GO:0033044	388	55	35	0.636363636
GO:0051726	GO:0031570	388	36	36	1
GO:0051726	GO:0030071	388	22	22	1
GO:0051726	GO:0016538	388	45	33	0.733333333
GO:0051726	GO:0010965	388	24	24	1
GO:0051726	GO:0010948	388	84	84	1
GO:0051726	GO:0010564	388	186	186	1
GO:0051726	GO:0010389	388	23	23	1
GO:0051726	GO:0007346	388	211	211	1
GO:0051726	GO:0007094	388	15	15	1
GO:0051726	GO:0031577	388	15	15	1
GO:0051726	GO:0045841	388	15	15	1
GO:0051726	GO:0071173	388	15	15	1
GO:0051726	GO:0071174	388	15	15	1
GO:0051726	GO:0007093	388	53	53	1
GO:0051726	GO:0007088	388	28	28	1
GO:0051726	GO:0000307	388	29	22	0.75862069
GO:0051726	GO:0000075	388	66	66	1
GO:0051726	GO:0051445	388	12	12	1
GO:0051726	GO:0044818	388	11	11	1
GO:0051726	GO:0042770	388	32	30	0.9375
GO:0051726	GO:0010972	388	17	17	1
GO:0051726	GO:1902750	388	17	17	1
GO:0051726	GO:0000079	388	35	35	1
GO:0051726	GO:1904029	388	35	35	1
GO:0051726	GO:0000076	388	10	10	1
GO:0051726	GO:0000077	388	29	29	1
GO:0051726	GO:0044773	388	19	19	1
GO:0051726	GO:0090329	388	13	9	0.692307692
GO:0051726	GO:0071900	388	69	38	0.550724638
GO:0051726	GO:0090224	388	10	10	1
GO:0051726	GO:0090068	388	38	38	1
GO:0051726	GO:0000086	388	11	7	0.636363636
GO:0051726	GO:0044839	388	11	7	0.636363636
GO:0051726	GO:0045787	388	44	44	1
GO:0051726	GO:0010824	388	12	12	1
GO:0051726	GO:0046605	388	12	12	1
GO:0051726	GO:0005680	388	13	7	0.538461538
GO:0051726	GO:0000082	388	14	8	0.571428571
GO:0051726	GO:0044843	388	14	8	0.571428571
GO:0051726	GO:1901989	388	18	18	1
GO:0051716	GO:0044774	882	25	21	0.84
GO:0051716	GO:0042555	882	12	11	0.916666667
GO:0051716	GO:0033554	882	575	575	1
GO:0051716	GO:0031570	882	36	31	0.861111111
GO:0051716	GO:0031298	882	10	7	0.7
GO:0051716	GO:0022616	882	14	10	0.714285714
GO:0051716	GO:0010948	882	84	42	0.5
GO:0051716	GO:0010389	882	23	12	0.52173913
GO:0051716	GO:0008094	882	66	45	0.681818182
GO:0051716	GO:0007093	882	53	28	0.528301887
GO:0051716	GO:0006974	882	347	347	1
GO:0051716	GO:0006950	882	970	618	0.700680272
GO:0051716	GO:0006310	882	109	89	0.816513761
GO:0051716	GO:0006302	882	99	99	1
GO:0051716	GO:0006281	882	257	257	1
GO:0051716	GO:0006271	882	12	8	0.666666667
GO:0051716	GO:0006270	882	20	11	0.55
GO:0051716	GO:0006260	882	88	49	0.556818182
GO:0051716	GO:0006259	882	362	270	0.745856354
GO:0051716	GO:0004536	882	47	27	0.574468085
GO:0051716	GO:0003697	882	62	38	0.612903226
GO:0051716	GO:0003688	882	19	11	0.578947368
GO:0051716	GO:0003678	882	31	24	0.774193548
GO:0051716	GO:0000727	882	12	12	1
GO:0051716	GO:0000724	882	58	58	1
GO:0051716	GO:0000725	882	58	58	1
GO:0051716	GO:0000075	882	66	39	0.590909091
GO:0051716	GO:0061982	882	22	11	0.5
GO:0051716	GO:0045005	882	17	17	1
GO:0051716	GO:0044818	882	11	9	0.818181818
GO:0051716	GO:0042770	882	32	32	1
GO:0051716	GO:0010972	882	17	10	0.588235294
GO:0051716	GO:1902750	882	17	10	0.588235294
GO:0051716	GO:0006261	882	23	13	0.565217391
GO:0051716	GO:0000723	882	39	22	0.564102564
GO:0051716	GO:0032200	882	39	22	0.564102564
GO:0051716	GO:0036297	882	17	17	1
GO:0051716	GO:0000076	882	10	7	0.7
GO:0051716	GO:0000077	882	29	29	1
GO:0051716	GO:0044773	882	19	19	1
GO:0051716	GO:0036503	882	55	55	1
GO:0051716	GO:0006284	882	26	26	1
GO:0051716	GO:0006289	882	31	31	1
GO:0051716	GO:0005657	882	15	14	0.933333333
GO:0051716	GO:0034061	882	25	16	0.64
GO:0051716	GO:0003684	882	33	33	1
GO:0051716	GO:0090329	882	13	8	0.615384615
GO:0051716	GO:0004529	882	16	11	0.6875
GO:0051716	GO:0016895	882	16	11	0.6875
GO:0051716	GO:0071897	882	28	17	0.607142857
GO:0051716	GO:0031297	882	11	11	1
GO:0051716	GO:0043138	882	10	9	0.9
GO:0051716	GO:0003887	882	22	15	0.681818182
GO:0051716	GO:0004520	882	32	17	0.53125
GO:0051716	GO:0030433	882	48	48	1
GO:0051716	GO:0000712	882	10	6	0.6
GO:0051716	GO:0090734	882	20	17	0.85
GO:0051716	GO:0016894	882	12	6	0.5
GO:0051716	GO:0006301	882	18	18	1
GO:0051716	GO:0006303	882	16	16	1
GO:0051716	GO:0008409	882	12	9	0.75
GO:0051716	GO:0006282	882	37	19	0.513513514
GO:0051716	GO:1990391	882	18	18	1
GO:0051716	GO:0002200	882	12	9	0.75
GO:0051716	GO:0035861	882	19	16	0.842105263
GO:0051716	GO:0034976	882	100	100	1
GO:0051716	GO:0000731	882	12	11	0.916666667
GO:0051716	GO:0000781	882	10	7	0.7
GO:0051716	GO:0071229	882	20	20	1
GO:0051716	GO:0071230	882	20	20	1
GO:0051716	GO:0043154	882	10	5	0.5
GO:0051716	GO:0016799	882	15	12	0.8
GO:0051716	GO:0071479	882	11	11	1
GO:0051716	GO:0002562	882	11	8	0.727272727
GO:0051716	GO:0009411	882	19	17	0.894736842
GO:0051716	GO:0010212	882	34	31	0.911764706
GO:0051716	GO:0007064	882	13	8	0.615384615
GO:0051716	GO:0000228	882	11	6	0.545454545
GO:0051716	GO:0019104	882	12	12	1
GO:0051716	GO:0097190	882	63	39	0.619047619
GO:0051716	GO:0032392	882	21	21	1
GO:0051716	GO:0071417	882	50	50	1
GO:0051716	GO:0008630	882	31	31	1
GO:0051716	GO:0006515	882	18	13	0.722222222
GO:0051716	GO:1901699	882	53	53	1
GO:0051716	GO:0001101	882	26	20	0.769230769
GO:0051716	GO:0043200	882	26	20	0.769230769
GO:0051716	GO:0070628	882	10	6	0.6
GO:0051716	GO:0032008	882	19	11	0.578947368
GO:0051716	GO:0097193	882	43	37	0.860465116
GO:0051716	GO:0032508	882	19	19	1
GO:0051716	GO:0003906	882	12	12	1
GO:0051716	GO:0071496	882	49	49	1
GO:0051716	GO:0010243	882	147	114	0.775510204
GO:0051716	GO:0045739	882	20	10	0.5
GO:0051716	GO:1901698	882	157	117	0.74522293
GO:0051716	GO:0070534	882	10	7	0.7
GO:0051716	GO:0097191	882	24	12	0.5
GO:0051716	GO:0006516	882	13	10	0.769230769
GO:0051716	GO:0042771	882	10	10	1
GO:0051716	GO:0038034	882	16	12	0.75
GO:0051716	GO:0097192	882	16	12	0.75
GO:0051716	GO:0072332	882	13	10	0.769230769
GO:0051716	GO:0009991	882	68	49	0.720588235
GO:0051716	GO:0009266	882	55	29	0.527272727
GO:0051716	GO:1901701	882	111	111	1
GO:0051716	GO:0071482	882	44	44	1
GO:0051716	GO:0018298	882	33	26	0.787878788
GO:0051716	GO:0008020	882	33	31	0.939393939
GO:0051716	GO:0007602	882	39	31	0.794871795
GO:0051716	GO:0009583	882	48	31	0.645833333
GO:0051716	GO:0009881	882	40	31	0.775
GO:0051716	GO:0001750	882	30	25	0.833333333
GO:0051716	GO:0006979	882	63	33	0.523809524
GO:0051716	GO:0042542	882	14	8	0.571428571
GO:0051716	GO:0034612	882	22	16	0.727272727
GO:0051716	GO:0072676	882	21	15	0.714285714
GO:0051716	GO:0048247	882	17	15	0.882352941
GO:0051716	GO:0048020	882	17	15	0.882352941
GO:0051716	GO:0030593	882	48	24	0.5
GO:0051716	GO:0071674	882	24	15	0.625
GO:0051716	GO:0070098	882	28	23	0.821428571
GO:0051716	GO:0034341	882	15	15	1
GO:0051716	GO:0071346	882	15	15	1
GO:0051716	GO:0002548	882	17	15	0.882352941
GO:0051716	GO:0000302	882	17	9	0.529411765
GO:0051716	GO:0034097	882	42	27	0.642857143
GO:0051716	GO:0031960	882	10	6	0.6
GO:0051716	GO:0051384	882	10	6	0.6
GO:0051716	GO:1903036	882	10	5	0.5
GO:0051716	GO:0070555	882	20	20	1
GO:0051716	GO:0008009	882	35	24	0.685714286
GO:0051716	GO:0042379	882	35	24	0.685714286
GO:0051716	GO:0071621	882	53	28	0.528301887
GO:0051716	GO:0070887	882	325	325	1
GO:0051716	GO:0071391	882	31	31	1
GO:0051716	GO:0043627	882	35	32	0.914285714
GO:0051716	GO:0009719	882	176	123	0.698863636
GO:0051716	GO:0032355	882	22	15	0.681818182
GO:0051716	GO:0071310	882	236	236	1
GO:0051716	GO:0071495	882	120	120	1
GO:0051716	GO:1901700	882	209	124	0.593301435
GO:0051716	GO:0009725	882	143	90	0.629370629
GO:0051716	GO:0033993	882	140	70	0.5
GO:0051716	GO:0032870	882	87	87	1
GO:0051716	GO:0010033	882	452	295	0.652654867
GO:0051716	GO:0042221	882	610	384	0.629508197
GO:0051649	GO:0051641	900	974	801	0.89
GO:0051649	GO:0051236	900	50	32	0.64
GO:0051649	GO:0051170	900	51	51	1
GO:0051649	GO:0051168	900	45	45	1
GO:0051649	GO:0051028	900	42	26	0.619047619
GO:0051649	GO:0050657	900	49	32	0.653061224
GO:0051649	GO:0050658	900	49	32	0.653061224
GO:0051649	GO:0046907	900	755	755	1
GO:0051649	GO:0045184	900	659	526	0.798179059
GO:0051649	GO:0034613	900	337	214	0.635014837
GO:0051649	GO:0033365	900	206	156	0.757281553
GO:0051649	GO:0033036	900	809	547	0.676143387
GO:0051649	GO:0017038	900	81	81	1
GO:0051649	GO:0015031	900	650	526	0.809230769
GO:0051649	GO:0008104	900	804	546	0.679104478
GO:0051649	GO:0006913	900	93	93	1
GO:0051649	GO:0051169	900	93	93	1
GO:0051649	GO:0006886	900	480	480	1
GO:0051649	GO:0006606	900	50	50	1
GO:0051649	GO:0005643	900	39	31	0.794871795
GO:0051649	GO:0034504	900	54	53	0.981481481
GO:0051649	GO:0006406	900	22	22	1
GO:0051649	GO:0072594	900	141	135	0.957446809
GO:0051649	GO:0006405	900	26	26	1
GO:0051649	GO:0051303	900	10	10	1
GO:0051649	GO:0051640	900	187	152	0.812834225
GO:0051649	GO:0140142	900	20	19	0.95
GO:0051649	GO:0051656	900	108	108	1
GO:0051649	GO:0017056	900	18	16	0.888888889
GO:0051649	GO:0042073	900	26	26	1
GO:0051649	GO:0061608	900	14	14	1
GO:0051649	GO:0031503	900	92	68	0.739130435
GO:0051649	GO:0008139	900	16	16	1
GO:0051649	GO:0005768	900	196	110	0.56122449
GO:0051649	GO:0030705	900	80	80	1
GO:0051649	GO:0010970	900	64	64	1
GO:0051649	GO:0000054	900	10	10	1
GO:0051649	GO:0033750	900	10	10	1
GO:0051649	GO:0140104	900	41	21	0.512195122
GO:0051649	GO:0005048	900	27	25	0.925925926
GO:0051649	GO:0030135	900	52	37	0.711538462
GO:0051649	GO:0072657	900	150	94	0.626666667
GO:0051649	GO:0090630	900	39	35	0.897435897
GO:0051649	GO:0005769	900	46	29	0.630434783
GO:0051649	GO:0048193	900	139	106	0.762589928
GO:0051649	GO:0051293	900	23	23	1
GO:0051649	GO:0051653	900	23	23	1
GO:0051649	GO:0051668	900	185	120	0.648648649
GO:0051649	GO:0051205	900	13	10	0.769230769
GO:0051649	GO:0016197	900	91	91	1
GO:0051649	GO:0016482	900	52	52	1
GO:0051649	GO:0030134	900	25	21	0.84
GO:0051649	GO:0016192	900	623	378	0.606741573
GO:0051649	GO:0072384	900	27	27	1
GO:0051649	GO:0042147	900	36	36	1
GO:0051649	GO:0016409	900	44	25	0.568181818
GO:0051649	GO:0047496	900	16	16	1
GO:0051649	GO:0031410	900	432	225	0.520833333
GO:0051649	GO:0097708	900	432	225	0.520833333
GO:0051649	GO:0019706	900	36	25	0.694444444
GO:0051649	GO:0019707	900	36	25	0.694444444
GO:0051649	GO:0051294	900	20	20	1
GO:0051649	GO:0040001	900	21	21	1
GO:0051649	GO:0071763	900	12	6	0.5
GO:0051649	GO:0090150	900	77	67	0.87012987
GO:0051649	GO:0000266	900	24	13	0.541666667
GO:0051649	GO:0065002	900	38	38	1
GO:0051649	GO:0071806	900	38	38	1
GO:0051649	GO:0099518	900	17	17	1
GO:0051649	GO:0006888	900	78	78	1
GO:0051649	GO:0005793	900	30	18	0.6
GO:0051649	GO:0030119	900	26	23	0.884615385
GO:0051649	GO:0070585	900	31	31	1
GO:0051649	GO:0072655	900	31	31	1
GO:0051649	GO:0010008	900	75	41	0.546666667
GO:0051649	GO:0048268	900	16	11	0.6875
GO:0051649	GO:1990542	900	55	29	0.527272727
GO:0051649	GO:0005770	900	37	22	0.594594595
GO:0051649	GO:0061951	900	16	9	0.5625
GO:0051649	GO:0006892	900	36	19	0.527777778
GO:0051649	GO:0030117	900	52	44	0.846153846
GO:0051649	GO:0006890	900	29	20	0.689655172
GO:0051649	GO:0051650	900	56	56	1
GO:0051649	GO:0032509	900	20	20	1
GO:0051649	GO:0071985	900	20	20	1
GO:0051649	GO:0033116	900	11	6	0.545454545
GO:0051649	GO:0005905	900	22	14	0.636363636
GO:0051649	GO:0051646	900	16	9	0.5625
GO:0051649	GO:0006891	900	22	15	0.681818182
GO:0051649	GO:0045324	900	15	15	1
GO:0051649	GO:0051648	900	60	56	0.933333333
GO:0051649	GO:0006623	900	17	17	1
GO:0051649	GO:0006839	900	42	42	1
GO:0051649	GO:0098876	900	43	28	0.651162791
GO:0051649	GO:0031902	900	28	20	0.714285714
GO:0051649	GO:0006612	900	49	49	1
GO:0051649	GO:0007034	900	66	66	1
GO:0051649	GO:0030120	900	35	27	0.771428571
GO:0051649	GO:0006605	900	76	76	1
GO:0051649	GO:0030662	900	12	8	0.666666667
GO:0051649	GO:0070972	900	24	20	0.833333333
GO:0051649	GO:0099500	900	16	9	0.5625
GO:0051649	GO:0008320	900	13	12	0.923076923
GO:0051649	GO:0140318	900	13	12	0.923076923
GO:0051649	GO:0030127	900	15	13	0.866666667
GO:0051649	GO:0006836	900	33	26	0.787878788
GO:0051641	GO:0051236	974	50	32	0.64
GO:0051641	GO:0051170	974	51	51	1
GO:0051641	GO:0051168	974	45	45	1
GO:0051641	GO:0051028	974	42	26	0.619047619
GO:0051641	GO:0050657	974	49	32	0.653061224
GO:0051641	GO:0050658	974	49	32	0.653061224
GO:0051641	GO:0046907	974	755	755	1
GO:0051641	GO:0045184	974	659	548	0.831562974
GO:0051641	GO:0034613	974	337	337	1
GO:0051641	GO:0033365	974	206	206	1
GO:0051641	GO:0033036	974	809	673	0.831891224
GO:0051641	GO:0017038	974	81	81	1
GO:0051641	GO:0015031	974	650	541	0.832307692
GO:0051641	GO:0008104	974	804	672	0.835820896
GO:0051641	GO:0006913	974	93	93	1
GO:0051641	GO:0051169	974	93	93	1
GO:0051641	GO:0006886	974	480	480	1
GO:0051641	GO:0006606	974	50	50	1
GO:0051641	GO:0005643	974	39	31	0.794871795
GO:0051641	GO:0034504	974	54	54	1
GO:0051641	GO:0006406	974	22	22	1
GO:0051641	GO:0072594	974	141	141	1
GO:0051641	GO:0006405	974	26	26	1
GO:0051641	GO:0051303	974	10	10	1
GO:0051641	GO:0051640	974	187	187	1
GO:0051641	GO:0140142	974	20	19	0.95
GO:0051641	GO:0051656	974	108	108	1
GO:0051641	GO:0017056	974	18	16	0.888888889
GO:0051641	GO:0042073	974	26	26	1
GO:0051641	GO:0061608	974	14	14	1
GO:0051641	GO:0032506	974	11	7	0.636363636
GO:0051641	GO:0034502	974	12	12	1
GO:0051641	GO:0044380	974	15	15	1
GO:0051641	GO:0031503	974	92	68	0.739130435
GO:0051641	GO:0008139	974	16	16	1
GO:0051641	GO:0072698	974	10	10	1
GO:0051641	GO:0005768	974	196	116	0.591836735
GO:0051641	GO:0030705	974	80	80	1
GO:0051641	GO:0010970	974	64	64	1
GO:0051641	GO:1990778	974	67	67	1
GO:0051641	GO:0000054	974	10	10	1
GO:0051641	GO:0033750	974	10	10	1
GO:0051641	GO:0007030	974	59	30	0.508474576
GO:0051641	GO:0140104	974	41	21	0.512195122
GO:0051641	GO:0072659	974	56	56	1
GO:0051641	GO:0005048	974	27	25	0.925925926
GO:0051641	GO:0030865	974	35	19	0.542857143
GO:0051641	GO:0030135	974	52	34	0.653846154
GO:0051641	GO:0072657	974	150	150	1
GO:0051641	GO:0090630	974	39	35	0.897435897
GO:0051641	GO:0005769	974	46	30	0.652173913
GO:0051641	GO:0048193	974	139	121	0.870503597
GO:0051641	GO:0051293	974	23	23	1
GO:0051641	GO:0051653	974	23	23	1
GO:0051641	GO:0030866	974	33	19	0.575757576
GO:0051641	GO:0051668	974	185	185	1
GO:0051641	GO:0051205	974	13	13	1
GO:0051641	GO:0060090	974	93	50	0.537634409
GO:0051641	GO:0016197	974	91	91	1
GO:0051641	GO:0016482	974	52	52	1
GO:0051641	GO:0030134	974	25	22	0.88
GO:0051641	GO:0016192	974	623	369	0.592295345
GO:0051641	GO:0072384	974	27	27	1
GO:0051641	GO:0042147	974	36	36	1
GO:0051641	GO:0016409	974	44	25	0.568181818
GO:0051641	GO:0047496	974	16	16	1
GO:0051641	GO:0019706	974	36	25	0.694444444
GO:0051641	GO:0019707	974	36	25	0.694444444
GO:0051641	GO:0051294	974	20	20	1
GO:0051641	GO:0040001	974	21	21	1
GO:0051641	GO:0071763	974	12	6	0.5
GO:0051641	GO:0090150	974	77	77	1
GO:0051641	GO:0065002	974	38	38	1
GO:0051641	GO:0071806	974	38	38	1
GO:0051641	GO:0099518	974	17	17	1
GO:0051641	GO:0006888	974	78	78	1
GO:0051641	GO:0099023	974	41	23	0.56097561
GO:0051641	GO:0005793	974	30	18	0.6
GO:0051641	GO:0030119	974	26	23	0.884615385
GO:0051641	GO:0070585	974	31	31	1
GO:0051641	GO:0072655	974	31	31	1
GO:0051641	GO:0010008	974	75	46	0.613333333
GO:0051641	GO:1990542	974	55	28	0.509090909
GO:0051641	GO:0005770	974	37	23	0.621621622
GO:0051641	GO:0061951	974	16	16	1
GO:0051641	GO:0006892	974	36	34	0.944444444
GO:0051641	GO:0030117	974	52	44	0.846153846
GO:0051641	GO:0006890	974	29	23	0.793103448
GO:0051641	GO:0031985	974	11	6	0.545454545
GO:0051641	GO:0051650	974	56	56	1
GO:0051641	GO:0032509	974	20	20	1
GO:0051641	GO:0071985	974	20	20	1
GO:0051641	GO:0033116	974	11	6	0.545454545
GO:0051641	GO:0005905	974	22	11	0.5
GO:0051641	GO:0051646	974	16	16	1
GO:0051641	GO:0006891	974	22	15	0.681818182
GO:0051641	GO:0045324	974	15	15	1
GO:0051641	GO:0051648	974	60	60	1
GO:0051641	GO:0006623	974	17	17	1
GO:0051641	GO:0006839	974	42	42	1
GO:0051641	GO:0098876	974	43	43	1
GO:0051641	GO:0031902	974	28	23	0.821428571
GO:0051641	GO:0006612	974	49	49	1
GO:0051641	GO:0007034	974	66	66	1
GO:0051641	GO:0030120	974	35	27	0.771428571
GO:0051641	GO:0006605	974	76	76	1
GO:0051641	GO:0030048	974	10	9	0.9
GO:0051641	GO:0030662	974	12	9	0.75
GO:0051641	GO:0070972	974	24	24	1
GO:0051641	GO:0099500	974	16	9	0.5625
GO:0051641	GO:0008320	974	13	12	0.923076923
GO:0051641	GO:0140318	974	13	12	0.923076923
GO:0051641	GO:0030127	974	15	13	0.866666667
GO:0051603	GO:0044265	384	434	338	0.880208333
GO:0051603	GO:0043632	384	344	337	0.979651163
GO:0051603	GO:0019941	384	337	337	1
GO:0051603	GO:0019783	384	69	37	0.536231884
GO:0051603	GO:0016579	384	85	51	0.6
GO:0051603	GO:0009057	384	482	348	0.90625
GO:0051603	GO:0006511	384	327	327	1
GO:0051603	GO:0000151	384	179	123	0.687150838
GO:0051603	GO:0043161	384	184	184	1
GO:0051603	GO:0010498	384	194	194	1
GO:0051603	GO:0030163	384	221	197	0.891402715
GO:0051603	GO:0101005	384	60	37	0.616666667
GO:0051603	GO:0004843	384	59	37	0.627118644
GO:0051603	GO:0036503	384	55	55	1
GO:0051603	GO:0031461	384	111	80	0.720720721
GO:0051603	GO:0008242	384	71	37	0.521126761
GO:0051603	GO:0030433	384	48	48	1
GO:0051603	GO:0032182	384	45	23	0.511111111
GO:0051603	GO:1905368	384	75	41	0.546666667
GO:0051603	GO:0000086	384	11	6	0.545454545
GO:0051603	GO:0044839	384	11	6	0.545454545
GO:0051603	GO:0043130	384	37	21	0.567567568
GO:0051603	GO:0034976	384	100	56	0.56
GO:0051603	GO:0061630	384	160	80	0.5
GO:0051603	GO:0000209	384	85	65	0.764705882
GO:0051603	GO:1905369	384	59	41	0.694915254
GO:0051603	GO:0005680	384	13	8	0.615384615
GO:0051603	GO:0019005	384	55	53	0.963636364
GO:0051603	GO:0000502	384	54	41	0.759259259
GO:0051603	GO:0006508	384	816	384	1
GO:0051603	GO:0080008	384	21	12	0.571428571
GO:0051603	GO:0061650	384	40	22	0.55
GO:0051603	GO:0006515	384	18	18	1
GO:0051603	GO:0061631	384	36	22	0.611111111
GO:0051603	GO:0070628	384	10	9	0.9
GO:0051603	GO:0071108	384	13	8	0.615384615
[truncated: 14,662 more rows]
