# Supplementary material for: Omics and imaging combinatorial approach reveals butyrate-induced inflammatory effects in the zebrafish gut
Source: Anim Microbiome. 2023 Mar 3;5:15. doi: 10.1186/s42523-023-00230-2 (PMC9985269; doi:10.1186/s42523-023-00230-2)
Supplement: Supplementary file 9 — Additional file 9: Gene expression of transcripts from zebrafish gut fed either a control, butyrate- or saponin-supplemented diets at 54 and 69 dpf. [file 42523_2023_230_MOESM9_ESM.zip › Supplementary folder 1/Nodes_tpm_GO_filtered_01_any.txt]

GO	Name	A1	A2	B1	B2	C1	C2	FC_A2vsB2	FCA2vsC2	MAX_FC_ABS	MIN_FC_ABS	different_direction	p_A2vsB2	p_B2vsA2	p_A2vsC2	p_C2vsA2	p_lowB2A2	p_lowA2C2	p_low
GO:0004180	carboxypeptidase activity	7672.486145	5511.686219	6529.691888	6687.874036	1607.67852	3720.623313	0.279053917	-0.566949423	0.566949423	0.279053917	YES	1	0.80092385	0.09988916	1	0.80092385	0.09988916	0.09988916
GO:0006040	amino sugar metabolic process	8683.275776	9217.25268	6297.98997	12045.1266	6486.040507	4721.437609	0.38604085	-0.965110595	0.965110595	0.38604085	YES	1	0.8766978	0.09982234	1	0.8766978	0.09982234	0.09982234
GO:0070286	axonemal dynein complex assembly	83.983263	65.960333	105.5377642	32.4371726	173.4235784	153.7028426	-1.02395061	1.220473259	1.220473259	1.02395061	YES	1	1	1	0.09976721	1	0.09976721	0.09976721
GO:0033500	carbohydrate homeostasis	2730.030608	3428.090247	5321.207962	3663.165567	2015.010303	4483.789819	0.095685819	0.387313562	0.387313562	0.095685819	NO	1	0.99821147	0.09975561	1	0.99821147	0.09975561	0.09975561
GO:0042593	glucose homeostasis	2730.030608	3428.090247	5321.207962	3663.165567	2015.010303	4483.789819	0.095685819	0.387313562	0.387313562	0.095685819	NO	1	0.99821147	0.09975561	1	0.99821147	0.09975561	0.09975561
GO:0052689	carboxylic ester hydrolase activity	6458.664707	5762.520918	5887.118499	6430.239592	1596.507831	4155.483589	0.158172411	-0.471683704	0.471683704	0.158172411	YES	1	0.59407905	0.09968898	1	0.59407905	0.09968898	0.09968898
GO:0019216	regulation of lipid metabolic process	7908.438435	6546.839133	6349.509299	13550.22603	5559.741505	10742.79223	1.049446482	0.714498587	1.049446482	0.714498587	NO	1	0.09964017	0.34836784	1	0.09964017	0.34836784	0.09964017
GO:0001732	formation of cytoplasmic translation initiation complex	1818.744505	1686.64699	1850.337011	1832.771476	1371.126899	1511.082745	0.119868857	-0.158575391	0.158575391	0.119868857	YES	1	0.55532043	0.09960161	1	0.55532043	0.09960161	0.09960161
GO:0019789	SUMO transferase activity	168.1908196	188.4320432	204.8807688	63.8301166	276.6127858	156.6604232	-1.56173513	-0.266403558	1.56173513	0.266403558	NO	0.44359921	1	0.09938028	1	0.44359921	0.09938028	0.09938028
GO:0040033	RNA-mediated gene silencing by inhibition of translation	346.3058284	304.2653072	336.1872018	139.2968754	510.7273574	218.9257476	-1.127166948	-0.474888207	1.127166948	0.474888207	NO	1	1	0.09931367	1	1	0.09931367	0.09931367
GO:0035278	miRNA-mediated gene silencing by inhibition of translation	346.3058284	304.2653072	336.1872018	139.2968754	510.7273574	218.9257476	-1.127166948	-0.474888207	1.127166948	0.474888207	NO	1	1	0.09931367	1	1	0.09931367	0.09931367
GO:0035101	FACT complex	45.4180874	72.4652118	71.3257536	11.6277236	107.3453196	44.5087524	-2.639719887	-0.703199508	2.639719887	0.703199508	NO	0.21148327	1	0.09929173	1	0.21148327	0.09929173	0.09929173
GO:0040020	regulation of meiotic nuclear division	154.226981	340.6891328	402.6335078	7.1071564	497.4631878	186.7046536	-5.583039672	-0.867698042	5.583039672	0.867698042	NO	1	1	0.099225	1	1	0.099225	0.099225
GO:0072386	plus-end-directed organelle transport along microtubule	103.2528206	94.7433606	110.9059394	42.1123128	138.979598	83.3369878	-1.169782736	-0.185067891	1.169782736	0.185067891	NO	0.87625674	1	0.09915836	1	0.87625674	0.09915836	0.09915836
GO:0072383	plus-end-directed vesicle transport along microtubule	103.2528206	94.7433606	110.9059394	42.1123128	138.979598	83.3369878	-1.169782736	-0.185067891	1.169782736	0.185067891	NO	1	1	0.09915836	1	1	0.09915836	0.09915836
GO:0016447	somatic recombination of immunoglobulin gene segments	105.4218784	129.5849856	129.7495186	32.7494872	174.8566724	105.2966794	-1.984354348	-0.299438629	1.984354348	0.299438629	NO	1	1	0.09915764	1	1	0.09915764	0.09915764
GO:0005905	clathrin-coated pit	542.8753346	447.3550486	653.7476322	272.3664838	664.660529	353.8597088	-0.715871115	-0.338242795	0.715871115	0.338242795	NO	1	1	0.09909181	1	1	0.09909181	0.09909181
GO:0018206	peptidyl-methionine modification	145.9151978	151.9431648	173.137919	61.6683866	227.62316	114.7238716	-1.300928769	-0.40536616	1.300928769	0.40536616	NO	0.18822857	1	0.09909037	1	0.18822857	0.09909037	0.09909037
GO:0046835	carbohydrate phosphorylation	261.972344	162.1925274	191.9640492	152.3279972	216.3357532	100.1288096	-0.090526226	-0.695850219	0.695850219	0.090526226	NO	1	0.98834725	0.09902319	1	0.98834725	0.09902319	0.09902319
GO:0044843	cell cycle G1/S phase transition	309.0689144	340.1408728	419.3136812	130.5394702	462.0576372	234.721706	-1.381646288	-0.535181115	1.381646288	0.535181115	NO	1	1	0.09900242	1	1	0.09900242	0.09900242
GO:0000082	G1/S transition of mitotic cell cycle	309.0689144	340.1408728	419.3136812	130.5394702	462.0576372	234.721706	-1.381646288	-0.535181115	1.381646288	0.535181115	NO	1	1	0.09900242	1	1	0.09900242	0.09900242
GO:0000731	DNA synthesis involved in DNA repair	235.2806954	331.2202128	298.136807	66.2690186	462.9714962	210.6939374	-2.321384257	-0.652641914	2.321384257	0.652641914	NO	1	1	0.0989561	1	1	0.0989561	0.0989561
GO:0005044	scavenger receptor activity	413.9029036	301.8374574	390.3934668	456.5695198	380.5211406	544.4424534	0.597062697	0.851007714	0.851007714	0.597062697	NO	1	0.09893739	1	0.97234318	0.09893739	0.97234318	0.09893739
GO:0019706	protein-cysteine S-palmitoyltransferase activity	415.766008	343.6424888	410.2475516	151.2359996	549.6067242	285.2159918	-1.184106832	-0.268853551	1.184106832	0.268853551	NO	1	1	0.0989327	1	1	0.0989327	0.0989327
GO:0019707	protein-cysteine S-acyltransferase activity	415.766008	343.6424888	410.2475516	151.2359996	549.6067242	285.2159918	-1.184106832	-0.268853551	1.184106832	0.268853551	NO	1	1	0.0989327	1	1	0.0989327	0.0989327
GO:0031507	heterochromatin assembly	5.5099678	7.0345762	9.1490924	0.8703824	9.3609856	0.5686456	-3.014742221	-3.628861811	3.628861811	3.014742221	NO	0.44595117	1	0.09886549	1	0.44595117	0.09886549	0.09886549
GO:0071797	LUBAC complex	106.7918188	80.4589798	101.9919984	44.1974284	125.5719172	52.7121602	-0.864291015	-0.610117629	0.864291015	0.610117629	NO	0.54442654	1	0.09884585	1	0.54442654	0.09884585	0.09884585
GO:0016653	oxidoreductase activity, acting on NAD(P)H, heme protein as acceptor	209.2199008	175.3190922	235.9512138	175.3675662	180.5800798	149.4872316	0.000398836	-0.229960851	0.229960851	0.000398836	YES	1	1	0.09882219	1	1	0.09882219	0.09882219
GO:0031056	regulation of histone modification	496.4913558	536.9982882	619.5134402	226.602195	788.2201186	499.6067348	-1.244755653	-0.104124564	1.244755653	0.104124564	NO	1	1	0.09877925	1	1	0.09877925	0.09877925
GO:0006120	mitochondrial electron transport, NADH to ubiquinone	301.539986	383.0445462	283.0718412	283.7366326	432.6121282	269.027744	-0.432959754	-0.509757219	0.509757219	0.432959754	NO	0.28296	1	0.09877439	1	0.28296	0.09877439	0.09877439
GO:0001889	liver development	5404.61359	4661.143254	4421.235868	7768.981286	4553.633849	8056.441435	0.737041584	0.789458882	0.789458882	0.737041584	NO	1	0.30305398	0.09875538	1	0.30305398	0.09875538	0.09875538
GO:0050922	negative regulation of chemotaxis	297.190399	195.6516706	258.2914464	140.2244422	281.7138428	210.2945746	-0.480549585	0.104124201	0.480549585	0.104124201	YES	1	0.78861176	0.09871273	1	0.78861176	0.09871273	0.09871273
GO:0006744	ubiquinone biosynthetic process	265.911222	304.1430954	288.4344444	191.8144796	302.8003804	288.5046018	-0.665038623	-0.076155922	0.665038623	0.076155922	NO	1	1	0.09870715	1	1	0.09870715	0.09870715
GO:0006743	ubiquinone metabolic process	265.911222	304.1430954	288.4344444	191.8144796	302.8003804	288.5046018	-0.665038623	-0.076155922	0.665038623	0.076155922	NO	1	1	0.09870715	1	1	0.09870715	0.09870715
GO:1901663	quinone biosynthetic process	265.911222	304.1430954	288.4344444	191.8144796	302.8003804	288.5046018	-0.665038623	-0.076155922	0.665038623	0.076155922	NO	1	1	0.09870715	1	1	0.09870715	0.09870715
GO:0052745	inositol phosphate phosphatase activity	203.454671	152.5209822	179.7996776	93.1625502	213.8955618	115.9632928	-0.71118569	-0.395339522	0.71118569	0.395339522	NO	0.8852367	1	0.09864	1	0.8852367	0.09864	0.09864
GO:0019199	transmembrane receptor protein kinase activity	1282.827702	838.3155338	995.5136004	584.4693896	1221.716957	814.6080756	-0.520365894	-0.041387246	0.520365894	0.041387246	NO	1	0.81523595	0.09862201	1	0.81523595	0.09862201	0.09862201
GO:0032535	regulation of cellular component size	3981.265219	3095.351125	3624.418619	2674.322307	3896.020227	2712.199806	-0.210929724	-0.190639607	0.210929724	0.190639607	NO	1	0.6666655	0.09855547	1	0.6666655	0.09855547	0.09855547
GO:0000228	nuclear chromosome	228.720634	257.7569364	291.6539872	80.9064372	354.2214768	219.8725572	-1.671684854	-0.229343703	1.671684854	0.229343703	NO	0.9202982	1	0.09854816	1	0.9202982	0.09854816	0.09854816
GO:0051707	response to other organism	7195.890669	6918.633849	6622.861657	9097.799032	6743.14581	9890.686761	0.395030374	0.515583506	0.515583506	0.395030374	NO	1	0.09850909	0.42546864	1	0.09850909	0.42546864	0.09850909
GO:0010923	negative regulation of phosphatase activity	150.0659668	144.9056904	168.0382176	53.3156354	239.8538008	138.3199966	-1.442483664	-0.067104512	1.442483664	0.067104512	NO	1	1	0.09848098	1	1	0.09848098	0.09848098
GO:0098753	#N/A	1.9809514	0.44542	1.6970502	0.3865966	6.886604	0.948812	-0.204337389	1.090955918	1.090955918	0.204337389	YES	0.09841034	1	1	1	0.09841034	1	0.09841034
GO:0070192	chromosome organization involved in meiotic cell cycle	141.6384844	211.3463712	187.0343704	19.8086402	281.2586986	151.3455696	-3.415407589	-0.481762898	3.415407589	0.481762898	NO	1	1	0.09838852	1	1	0.09838852	0.09838852
GO:0008237	metallopeptidase activity	11825.50342	8325.630045	10012.3588	10152.93345	4128.374667	6284.317954	0.286265262	-0.405803277	0.405803277	0.286265262	YES	1	0.49058612	0.09832131	1	0.49058612	0.09832131	0.09832131
GO:0012506	vesicle membrane	1518.925648	975.764899	1195.283458	1006.101054	1125.225053	917.6088396	0.044169727	-0.088654297	0.088654297	0.044169727	YES	1	1	0.0982542	1	1	0.0982542	0.0982542
GO:1901615	organic hydroxy compound metabolic process	11593.31762	9767.034902	12005.01943	17594.50354	7744.571269	15279.29701	0.849132249	0.64558561	0.849132249	0.64558561	NO	1	0.09808448	0.14989073	1	0.09808448	0.14989073	0.09808448
GO:0006779	porphyrin-containing compound biosynthetic process	634.2596626	678.2476862	944.5177332	625.196018	2129.981512	669.3854484	-0.117503631	-0.018975032	0.117503631	0.018975032	NO	1	1	0.09773187	1	1	0.09773187	0.09773187
GO:0008284	positive regulation of cell population proliferation	1378.650936	877.8355748	1057.767051	801.6781632	1325.108998	985.7009672	-0.13092756	0.167199304	0.167199304	0.13092756	YES	1	0.09766352	0.59479967	1	0.09766352	0.59479967	0.09766352
GO:0006895	Golgi to endosome transport	84.8560788	67.1604124	77.9743192	38.9086898	101.7035018	58.125872	-0.787518689	-0.208430635	0.787518689	0.208430635	NO	0.09758762	1	0.36365062	1	0.09758762	0.36365062	0.09758762
GO:0009065	glutamine family amino acid catabolic process	346.0513348	322.3499614	485.3106042	388.136794	270.4004234	344.7113006	0.267937391	0.096760784	0.267937391	0.096760784	NO	1	0.09748421	0.65266592	1	0.09748421	0.65266592	0.09748421
GO:0003847	#N/A	14.3435498	8.7642256	16.6264972	6.8571916	7.9855552	12.026064	-0.354008787	0.456466015	0.456466015	0.354008787	YES	0.097467	1	1	1	0.097467	1	0.097467
GO:0071526	semaphorin-plexin signaling pathway	612.3021778	423.1732422	482.7016682	277.806289	548.1206684	431.0365678	-0.607169147	0.026561861	0.607169147	0.026561861	YES	0.61399678	0.9436882	0.09743655	1	0.61399678	0.09743655	0.09743655
GO:0031639	#N/A	7.6369258	2.4319586	2.6578106	2.2824374	8.8907056	1.4616928	-0.091543377	-0.734478534	0.734478534	0.091543377	NO	0.09734667	1	1	1	0.09734667	1	0.09734667
GO:0016274	protein-arginine N-methyltransferase activity	100.9434958	114.0924234	141.6469132	20.0199984	179.3994442	80.5008982	-2.510689225	-0.503126203	2.510689225	0.503126203	NO	1	1	0.09727407	1	1	0.09727407	0.09727407
GO:0090281	#N/A	59.064168	35.838716	34.469573	21.0224932	39.596198	29.7792414	-0.769585172	-0.267211948	0.769585172	0.267211948	NO	0.09722663	1	1	1	0.09722663	1	0.09722663
GO:0070601	centromeric sister chromatid cohesion	49.6081618	78.8831268	66.7516186	7.2656746	92.997655	57.4569416	-3.440548079	-0.457235538	3.440548079	0.457235538	NO	1	1	0.0972074	1	1	0.0972074	0.0972074
GO:0010466	negative regulation of peptidase activity	6281.037265	5023.626727	4724.587704	12563.7055	2726.117827	9937.722558	1.322460855	0.984185994	1.322460855	0.984185994	NO	1	0.09705852	0.51096257	1	0.09705852	0.51096257	0.09705852
GO:0006687	glycosphingolipid metabolic process	326.6189128	294.3076052	463.7266816	216.6846578	612.9846388	205.121618	-0.441727815	-0.520845276	0.520845276	0.441727815	NO	1	0.63234915	0.09697763	1	0.63234915	0.09697763	0.09697763
GO:0030042	actin filament depolymerization	404.3039346	385.0966604	428.7284726	289.5886184	553.3632314	282.8978888	-0.41121571	-0.444939202	0.444939202	0.41121571	NO	1	1	0.09674722	1	1	0.09674722	0.09674722
GO:0048268	clathrin coat assembly	353.7204182	266.6510314	406.0342896	184.2857178	379.7615062	231.0891118	-0.533008642	-0.206503622	0.533008642	0.206503622	NO	1	1	0.09668077	1	1	0.09668077	0.09668077
GO:0006517	protein deglycosylation	217.8064666	186.3152378	365.0641356	138.8790552	341.1469196	146.111867	-0.423916632	-0.350672313	0.423916632	0.350672313	NO	1	1	0.09664921	1	1	0.09664921	0.09664921
GO:0045579	#N/A	10.274101	5.9018486	9.6946216	3.897649	8.3822444	7.1409796	-0.598562736	0.274955085	0.598562736	0.274955085	YES	0.09663652	1	1	1	0.09663652	1	0.09663652
GO:0070628	proteasome binding	193.9924344	242.5347098	279.7887752	107.7256868	321.777737	203.6843572	-1.170828934	-0.251856043	1.170828934	0.251856043	NO	1	1	0.09658264	1	1	0.09658264	0.09658264
GO:0002479	#N/A	20.456361	10.7131824	16.2702188	12.6307976	18.4993086	16.9423142	0.237558641	0.661243847	0.661243847	0.237558641	NO	0.09651663	1	1	1	0.09651663	1	0.09651663
GO:0007064	mitotic sister chromatid cohesion	308.248686	359.3823634	394.9046988	133.408037	487.9012382	346.1849894	-1.429674028	-0.05397644	1.429674028	0.05397644	NO	1	1	0.09651617	1	1	0.09651617	0.09651617
GO:0010822	positive regulation of mitochondrion organization	160.8057194	189.9516564	232.2040124	99.3427686	245.0335944	163.5594774	-0.935145433	-0.215816934	0.935145433	0.215816934	NO	1	1	0.09644979	1	1	0.09644979	0.09644979
GO:0106134	#N/A	0.324708	0.0363996	0.2821064	0.171752	1.8615986	0.4859948	2.238332397	3.738946376	3.738946376	2.238332397	NO	0.09639703	1	1	1	0.09639703	1	0.09639703
GO:0035755	#N/A	7.2933546	9.8571766	9.0858928	0.2594952	11.6195688	13.3312	-5.247394716	0.435560271	5.247394716	0.435560271	YES	0.09621818	1	1	1	0.09621818	1	0.09621818
GO:0098662	inorganic cation transmembrane transport	4299.956541	3639.507024	4392.691969	3034.628819	5414.183897	3332.144526	-0.262222985	-0.127292072	0.262222985	0.127292072	NO	1	0.41995496	1	0.09621818	0.41995496	0.09621818	0.09621818
GO:2001223	#N/A	9.2930718	3.2371272	6.1582278	5.256201	8.9680632	7.41036	0.69930639	1.194829575	1.194829575	0.69930639	NO	0.09609851	1	1	1	0.09609851	1	0.09609851
GO:0046634	regulation of alpha-beta T cell activation	245.4299874	98.4271352	148.0687782	118.8709854	124.9200184	107.343694	0.272268609	0.125109432	0.272268609	0.125109432	NO	1	0.09600531	0.68091321	1	0.09600531	0.68091321	0.09600531
GO:0046403	#N/A	32.9307074	18.0836836	7.786316	11.0306112	35.120002	1.886161	-0.713175849	-3.261163848	3.261163848	0.713175849	NO	0.0956783	1	1	1	0.0956783	1	0.0956783
GO:0098503	#N/A	32.9307074	18.0836836	7.786316	11.0306112	35.120002	1.886161	-0.713175849	-3.261163848	3.261163848	0.713175849	NO	0.0956783	1	1	1	0.0956783	1	0.0956783
GO:0051093	negative regulation of developmental process	3558.77288	2981.689747	3705.791765	2545.457847	4079.123127	2603.338438	-0.228204974	-0.195767272	0.228204974	0.195767272	NO	1	0.09558238	0.35663069	1	0.09558238	0.35663069	0.09558238
GO:0030073	insulin secretion	159.096687	93.8613006	111.2585048	102.7070728	97.2677056	106.229681	0.129933178	0.178584561	0.178584561	0.129933178	NO	1	0.09555	0.28564409	1	0.09555	0.28564409	0.09555
GO:0048010	vascular endothelial growth factor receptor signaling pathway	214.0146938	96.0143508	131.281537	98.3317148	147.8509032	100.718996	0.034406748	0.069013847	0.069013847	0.034406748	NO	1	0.09535135	0.79903025	1	0.09535135	0.79903025	0.09535135
GO:0008106	alcohol dehydrogenase (NADP+) activity	150.590205	165.9796122	174.2553266	36.0743964	224.5666136	97.778288	-2.201958881	-0.763419991	2.201958881	0.763419991	NO	1	1	0.09532174	1	1	0.09532174	0.09532174
GO:0004033	aldo-keto reductase (NADP) activity	150.590205	165.9796122	174.2553266	36.0743964	224.5666136	97.778288	-2.201958881	-0.763419991	2.201958881	0.763419991	NO	1	1	0.09532174	1	1	0.09532174	0.09532174
GO:1903319	#N/A	12.1665078	11.3558224	13.1722394	11.1662428	19.089687	15.7266796	-0.02428836	0.469781913	0.469781913	0.02428836	YES	0.095256	1	1	1	0.095256	1	0.095256
GO:0010756	#N/A	12.1665078	11.3558224	13.1722394	11.1662428	19.089687	15.7266796	-0.02428836	0.469781913	0.469781913	0.02428836	YES	0.095256	1	1	1	0.095256	1	0.095256
GO:0070830	bicellular tight junction assembly	178.7261324	160.5278326	189.9009582	83.1486534	238.4080214	123.2282854	-0.949058652	-0.381490011	0.949058652	0.381490011	NO	1	1	0.095256	1	1	0.095256	0.095256
GO:0120192	tight junction assembly	178.7261324	160.5278326	189.9009582	83.1486534	238.4080214	123.2282854	-0.949058652	-0.381490011	0.949058652	0.381490011	NO	1	1	0.095256	1	1	0.095256	0.095256
GO:0120193	tight junction organization	178.7261324	160.5278326	189.9009582	83.1486534	238.4080214	123.2282854	-0.949058652	-0.381490011	0.949058652	0.381490011	NO	1	1	0.095256	1	1	0.095256	0.095256
GO:0098831	presynaptic active zone cytoplasmic component	40.069173	24.6812578	27.448648	13.8113214	46.0628724	27.2453012	-0.837564562	0.142591522	0.837564562	0.142591522	YES	0.09513708	1	0.3856061	1	0.09513708	0.3856061	0.09513708
GO:0034364	high-density lipoprotein particle	6479.789674	5200.577654	4618.573478	12506.94669	3469.86896	9426.96267	1.265985845	0.858121136	1.265985845	0.858121136	NO	1	0.09510968	0.57897917	1	0.09510968	0.57897917	0.09510968
GO:0010755	#N/A	23.6493188	22.9362794	26.2526454	23.425575	30.304011	47.1555704	0.030453076	1.03979682	1.03979682	0.030453076	NO	0.09495056	1	1	1	0.09495056	1	0.09495056
GO:0048020	CCR chemokine receptor binding	132.0515044	67.123584	77.5227172	149.9945122	77.5717018	111.563401	1.160018064	0.732972166	1.160018064	0.732972166	NO	1	0.09492377	0.91770563	1	0.09492377	0.91770563	0.09492377
GO:0046601	#N/A	5.2571898	9.6656616	9.3441318	0.7620576	18.5660276	7.0127574	-3.664896533	-0.462886666	3.664896533	0.462886666	NO	0.09483158	1	1	1	0.09483158	1	0.09483158
GO:0046607	#N/A	87.1358456	79.2631802	73.2029122	35.7165114	96.253516	68.6842164	-1.15005968	-0.206672246	1.15005968	0.206672246	NO	0.09471289	1	1	1	0.09471289	1	0.09471289
GO:0015318	inorganic molecular entity transmembrane transporter activity	13202.3497	11493.63805	13514.9985	12233.88692	14066.89959	12347.63737	0.090047324	0.103399497	0.103399497	0.090047324	NO	1	0.09467339	1	0.33176769	0.09467339	0.33176769	0.09467339
GO:0046947	#N/A	53.8562846	48.2119788	47.1425292	28.191781	65.5071894	29.7093144	-0.774117022	-0.698476332	0.774117022	0.698476332	NO	0.09464282	1	1	1	0.09464282	1	0.09464282
GO:0036080	#N/A	7.2925022	8.743665	5.3010766	5.0142572	23.0343784	12.009793	-0.802202128	0.457901253	0.802202128	0.457901253	YES	0.09452377	1	1	1	0.09452377	1	0.09452377
GO:0048247	lymphocyte chemotaxis	133.6418494	62.9907122	76.0201694	148.2089046	90.6618464	109.8449628	1.234421101	0.802257685	1.234421101	0.802257685	NO	1	0.0945	0.98427568	1	0.0945	0.98427568	0.0945
GO:0051958	#N/A	6.8782152	5.0305636	5.1479776	8.0435502	9.8939248	3.3972142	0.677112366	-0.566367856	0.677112366	0.566367856	YES	0.09440503	1	1	1	0.09440503	1	0.09440503
GO:0006556	S-adenosylmethionine biosynthetic process	374.4503664	369.4193248	385.1057926	383.7752442	319.5269904	332.7960838	0.055002315	-0.150620881	0.150620881	0.055002315	YES	0.31914207	1	0.09425114	1	0.31914207	0.09425114	0.09425114
GO:0061055	myotome development	166.4439504	147.8617912	164.8628114	66.2774948	186.1653764	93.593105	-1.157658319	-0.65977514	1.157658319	0.65977514	NO	1	1	0.09418587	1	1	0.09418587	0.09418587
GO:0000138	Golgi trans cisterna	49.2422374	40.9717372	33.4095458	13.8939414	72.274276	29.0153468	-1.560173147	-0.497812892	1.560173147	0.497812892	NO	1	1	0.09412069	1	1	0.09412069	0.09412069
GO:0016889	endodeoxyribonuclease activity, producing 3'-phosphomonoesters	83.6654484	65.069157	89.138835	24.5791444	102.8030004	42.5472034	-1.404539167	-0.612909555	1.404539167	0.612909555	NO	1	1	0.09408	1	1	0.09408	0.09408
GO:0005154	epidermal growth factor receptor binding	54.9934736	38.8547148	42.0030404	12.4564228	62.6365968	29.612345	-1.641199853	-0.39189093	1.641199853	0.39189093	NO	1	1	0.0940556	1	1	0.0940556	0.0940556
GO:0030125	clathrin vesicle coat	218.3049008	172.441061	271.7614354	122.7567146	247.4635908	129.4191436	-0.490301404	-0.414052309	0.490301404	0.414052309	NO	1	1	0.09401471	1	1	0.09401471	0.09401471
GO:0030118	clathrin coat	218.3049008	172.441061	271.7614354	122.7567146	247.4635908	129.4191436	-0.490301404	-0.414052309	0.490301404	0.414052309	NO	1	1	0.09401471	1	1	0.09401471	0.09401471
GO:0045899	positive regulation of RNA polymerase II transcription preinitiation complex assembly	104.7925812	147.4788754	148.5851806	59.8032274	185.630704	112.4189188	-1.302213071	-0.391623475	1.302213071	0.391623475	NO	0.24230096	1	0.0939906	1	0.24230096	0.0939906	0.0939906
GO:0051480	regulation of cytosolic calcium ion concentration	1330.467515	864.9062532	1055.974818	674.431902	1715.396579	862.5994586	-0.358870988	-0.003852958	0.358870988	0.003852958	NO	1	0.09397009	1	0.14018543	0.09397009	0.14018543	0.09397009
GO:0043240	Fanconi anaemia nuclear complex	34.617346	45.334135	49.5487892	6.3412754	101.7469396	57.0841904	-2.837752819	0.332493485	2.837752819	0.332493485	YES	1	1	0.09394951	1	1	0.09394951	0.09394951
GO:2000279	negative regulation of DNA biosynthetic process	92.1238526	102.1336418	112.6672416	24.463168	154.756358	80.5197262	-2.061775003	-0.343043982	2.061775003	0.343043982	NO	1	1	0.09392569	1	1	0.09392569	0.09392569
GO:0030496	midbody	450.2959442	506.2387702	588.2483758	189.1107398	798.8636988	416.1227522	-1.420586702	-0.282808828	1.420586702	0.282808828	NO	1	1	0.09384284	1	1	0.09384284	0.09384284
GO:0030593	neutrophil chemotaxis	733.7955388	565.1714648	721.796975	509.5272754	849.0156458	539.8213212	-0.14952925	-0.066206667	0.14952925	0.066206667	NO	1	0.09381273	0.52018308	1	0.09381273	0.52018308	0.09381273
GO:0043094	cellular metabolic compound salvage	448.3606894	350.2854308	403.2427336	311.5063446	441.6286054	372.3113708	-0.169269437	0.087978694	0.169269437	0.087978694	YES	1	1	0.09377762	1	1	0.09377762	0.09377762
GO:0007519	skeletal muscle tissue development	940.9948462	683.9697164	818.8751598	430.4543784	1001.331793	647.0841552	-0.668072107	-0.079979098	0.668072107	0.079979098	NO	1	0.09353302	0.95867725	1	0.09353302	0.95867725	0.09353302
GO:1990845	adaptive thermogenesis	1832.800566	2356.46929	1829.948886	4159.275804	757.5019938	2537.46571	0.819705474	0.106761447	0.819705474	0.106761447	NO	0.09276015	0.7164793	0.54431564	1	0.09276015	0.54431564	0.09276015
GO:0043647	inositol phosphate metabolic process	1188.624169	774.714315	1051.526386	551.6033638	1036.759007	604.6109918	-0.490033143	-0.35765719	0.490033143	0.35765719	NO	1	0.79190137	0.0919545	1	0.79190137	0.0919545	0.0919545
GO:0071346	cellular response to interferon-gamma	125.4781938	61.5827834	71.19467	145.1916986	75.0679696	105.2713688	1.237359988	0.773514132	1.237359988	0.773514132	NO	1	0.09192676	0.96132441	1	0.09192676	0.96132441	0.09192676
GO:0034341	response to interferon-gamma	125.4781938	61.5827834	71.19467	145.1916986	75.0679696	105.2713688	1.237359988	0.773514132	1.237359988	0.773514132	NO	1	0.09192676	0.96132441	1	0.09192676	0.96132441	0.09192676
GO:0098876	vesicle-mediated transport to the plasma membrane	581.748506	500.8241382	697.1953248	265.8775106	699.6661074	431.153812	-0.913542346	-0.216101462	0.913542346	0.216101462	NO	1	1	0.09189038	1	1	0.09189038	0.09189038
GO:0001101	response to acid chemical	3477.449851	4343.978744	3662.649418	7350.957743	2835.500147	6111.065252	0.758915184	0.492406842	0.758915184	0.492406842	NO	1	1	0.09184157	1	1	0.09184157	0.09184157
GO:0043200	response to amino acid	563.3679928	597.9167026	636.6055886	171.8694032	713.7339674	382.1742948	-1.798631779	-0.645713767	1.798631779	0.645713767	NO	1	1	0.09184157	1	1	0.09184157	0.09184157
GO:0016628	oxidoreductase activity, acting on the CH-CH group of donors, NAD or NADP as acceptor	294.7993796	288.497431	286.4520922	280.8687996	306.6693344	300.907289	-0.038662101	0.060760582	0.060760582	0.038662101	YES	1	0.69552	0.09182634	1	0.69552	0.09182634	0.09182634
GO:0022904	respiratory electron transport chain	1855.896865	2403.156125	2116.558709	2162.061826	2636.833779	2089.497499	-0.1525226	-0.201774347	0.201774347	0.1525226	NO	1	0.71783734	0.09177734	1	0.71783734	0.09177734	0.09177734
GO:0008479	#N/A	10.8993852	27.8419838	25.140706	2.6458134	30.7685888	14.4275878	-3.395478788	-0.948431899	3.395478788	0.948431899	NO	0.09177266	1	1	1	0.09177266	1	0.09177266
GO:0035267	NuA4 histone acetyltransferase complex	353.0576426	327.214145	357.4607666	105.0029422	488.7968652	279.458166	-1.639805362	-0.227602783	1.639805362	0.227602783	NO	1	1	0.0917624	1	1	0.0917624	0.0917624
GO:0043189	H4/H2A histone acetyltransferase complex	353.0576426	327.214145	357.4607666	105.0029422	488.7968652	279.458166	-1.639805362	-0.227602783	1.639805362	0.227602783	NO	1	1	0.0917624	1	1	0.0917624	0.0917624
GO:0002011	morphogenesis of an epithelial sheet	6446.458489	8752.507017	5875.882952	14926.50974	5626.860493	16579.45832	0.770108642	0.921628654	0.921628654	0.770108642	NO	1	1	0.09171321	1	1	0.09171321	0.09171321
GO:0015934	large ribosomal subunit	46647.06383	49971.215	43743.03249	62855.60633	32575.18087	56107.88388	0.330944134	0.167106206	0.330944134	0.167106206	NO	1	0.17593822	0.09164916	1	0.17593822	0.09164916	0.09164916
GO:0042771	intrinsic apoptotic signaling pathway in response to DNA damage by p53 class mediator	155.901117	164.5464834	165.2846836	88.9225014	210.8033506	118.2201374	-0.887874757	-0.477019392	0.887874757	0.477019392	NO	1	1	0.09159944	1	1	0.09159944	0.09159944
GO:0010896	#N/A	35.4519394	56.0033608	78.7496246	57.5002864	31.2865906	83.2073324	0.038055735	0.57119726	0.57119726	0.038055735	NO	0.09154091	1	1	1	0.09154091	1	0.09154091
GO:1901072	glucosamine-containing compound catabolic process	7728.717501	8618.451317	5540.278189	11451.13984	5759.178501	4329.631805	0.409990656	-0.993184307	0.993184307	0.409990656	YES	1	1	0.09153529	1	1	0.09153529	0.09153529
GO:0070972	protein localization to endoplasmic reticulum	959.6765914	805.5780894	829.9240356	763.6310278	823.1411462	753.2152012	-0.077148721	-0.096962328	0.096962328	0.077148721	NO	1	0.97923469	0.09135663	1	0.97923469	0.09135663	0.09135663
GO:0070080	#N/A	2.0227634	1.2020698	3.5985488	1.17505	9.5296794	1.04195	-0.032798524	-0.206234622	0.206234622	0.032798524	NO	0.09133401	1	1	1	0.09133401	1	0.09133401
GO:0035994	#N/A	2.0227634	1.2020698	3.5985488	1.17505	9.5296794	1.04195	-0.032798524	-0.206234622	0.206234622	0.032798524	NO	0.09133401	1	1	1	0.09133401	1	0.09133401
GO:0009967	positive regulation of signal transduction	7916.182085	7141.668793	7983.165007	5777.983659	8757.435062	7115.163404	-0.305695104	-0.005364338	0.305695104	0.005364338	NO	1	0.99928587	0.09129257	1	0.99928587	0.09129257	0.09129257
GO:0008614	#N/A	2.7861824	1.7537222	5.1539302	2.1737566	0.2488576	2.8786706	0.309770173	0.714982479	0.714982479	0.309770173	NO	0.09077764	1	1	1	0.09077764	1	0.09077764
GO:0018344	protein geranylgeranylation	70.1332356	87.3334192	91.7657364	37.4083032	115.6090142	70.8181278	-1.223175296	-0.30241512	1.223175296	0.30241512	NO	1	1	0.0906241	1	1	0.0906241	0.0906241
GO:0004661	protein geranylgeranyltransferase activity	70.1332356	87.3334192	91.7657364	37.4083032	115.6090142	70.8181278	-1.223175296	-0.30241512	1.223175296	0.30241512	NO	1	1	0.0906241	1	1	0.0906241	0.0906241
GO:0032588	trans-Golgi network membrane	222.7258348	208.6148872	236.529348	122.3679372	300.6530318	163.3100108	-0.769616522	-0.353228885	0.769616522	0.353228885	NO	1	1	0.09056028	1	1	0.09056028	0.09056028
GO:0070071	proton-transporting two-sector ATPase complex assembly	35.6966212	42.6842472	49.6162414	17.3428428	69.6315348	25.0552734	-1.299363334	-0.768589455	1.299363334	0.768589455	NO	1	1	0.09049655	1	1	0.09049655	0.09049655
GO:0030011	maintenance of cell polarity	119.954629	113.8402072	117.6834148	48.1576614	156.4062884	101.5785696	-1.241172953	-0.164414129	1.241172953	0.164414129	NO	1	1	0.09043291	1	1	0.09043291	0.09043291
GO:0018208	peptidyl-proline modification	2195.616655	2089.439777	2252.75001	2274.242171	2000.245675	2028.597608	0.122269709	-0.042633456	0.122269709	0.042633456	YES	1	1	0.09037855	1	1	0.09037855	0.09037855
GO:0045199	maintenance of epithelial cell apical/basal polarity	119.954629	113.8402072	117.6834148	48.1576614	156.4062884	101.5785696	-1.241172953	-0.164414129	1.241172953	0.164414129	NO	0.85042397	1	0.09036936	1	0.85042397	0.09036936	0.09036936
GO:0035090	maintenance of apical/basal cell polarity	119.954629	113.8402072	117.6834148	48.1576614	156.4062884	101.5785696	-1.241172953	-0.164414129	1.241172953	0.164414129	NO	0.71985455	1	0.09036936	1	0.71985455	0.09036936	0.09036936
GO:0030247	polysaccharide binding	265.3543704	188.1775774	332.6746984	329.953369	222.9251958	378.2505038	0.810167417	1.007247272	1.007247272	0.810167417	NO	1	0.09035122	1	0.6605617	0.09035122	0.6605617	0.09035122
GO:0031011	Ino80 complex	201.2115886	208.8722664	248.333225	55.1940714	317.5505846	176.4484738	-1.920035732	-0.243373996	1.920035732	0.243373996	NO	1	1	0.09031481	1	1	0.09031481	0.09031481
GO:2000144	positive regulation of DNA-templated transcription, initiation	123.249341	158.9382104	163.1759448	75.0347546	202.0578794	124.742438	-1.082835122	-0.349513645	1.082835122	0.349513645	NO	0.24230096	1	0.0903059	1	0.24230096	0.0903059	0.0903059
GO:0060261	positive regulation of transcription initiation from RNA polymerase II promoter	123.249341	158.9382104	163.1759448	75.0347546	202.0578794	124.742438	-1.082835122	-0.349513645	1.082835122	0.349513645	NO	0.78230575	1	0.0903059	1	0.78230575	0.0903059	0.0903059
GO:0044419	biological process involved in interspecies interaction between organisms	514.34852	708.3047432	771.4225684	100.77323	1209.54924	371.2104554	-2.81325776	-0.932132858	2.81325776	0.932132858	NO	1	0.09029005	0.45108869	1	0.09029005	0.45108869	0.09029005
GO:0005112	Notch binding	276.2523356	273.8264644	428.8706644	250.2658974	284.4629994	345.3588224	-0.12980017	0.334834194	0.334834194	0.12980017	YES	1	0.089964	1	0.50745205	0.089964	0.50745205	0.089964
GO:0043277	apoptotic cell clearance	38.1997082	34.3292808	40.5181986	18.9938714	53.8692506	26.7289292	-0.853905642	-0.361037591	0.853905642	0.361037591	NO	1	0.08991262	0.62621284	1	0.08991262	0.62621284	0.08991262
GO:0051048	negative regulation of secretion	293.4177748	174.5230744	218.409635	173.6617106	275.0419966	199.1695676	-0.007138094	0.190579432	0.190579432	0.007138094	YES	1	0.08986415	0.97881506	1	0.08986415	0.97881506	0.08986415
GO:0098838	#N/A	6.8782152	5.0305636	5.1479776	8.0435502	9.8939248	3.3972142	0.677112366	-0.566367856	0.677112366	0.566367856	YES	0.089775	1	1	1	0.089775	1	0.089775
GO:1901375	#N/A	8.8942156	5.2667306	2.8921494	2.6869432	24.8364886	14.3106204	-0.970941842	1.442106647	1.442106647	0.970941842	YES	0.08966064	1	1	1	0.08966064	1	0.08966064
GO:0015385	sodium:proton antiporter activity	48.5632314	31.8460096	34.8814038	9.1379926	55.2461648	25.2630624	-1.80116343	-0.334083076	1.80116343	0.334083076	NO	0.08954656	1	0.35725708	1	0.08954656	0.35725708	0.08954656
GO:0015386	potassium:proton antiporter activity	48.5632314	31.8460096	34.8814038	9.1379926	55.2461648	25.2630624	-1.80116343	-0.334083076	1.80116343	0.334083076	NO	0.08954656	1	0.35712999	1	0.08954656	0.35712999	0.08954656
GO:0014044	Schwann cell development	65.2911814	35.284159	58.7207332	29.2851378	72.7771782	41.609118	-0.268851941	0.237879084	0.268851941	0.237879084	YES	0.96617578	0.08951642	1	0.78087898	0.08951642	0.78087898	0.08951642
GO:0046930	pore complex	349.973668	304.6963198	222.3896256	629.6089832	144.5841692	685.6775318	1.04708405	1.170158174	1.170158174	1.04708405	NO	1	0.08947826	1	0.16677818	0.08947826	0.16677818	0.08947826
GO:0009147	pyrimidine nucleoside triphosphate metabolic process	1808.806012	2538.932782	2100.74017	3249.993553	1883.59186	2512.397676	0.356214656	-0.015157361	0.356214656	0.015157361	YES	1	1	0.08944752	1	1	0.08944752	0.08944752
GO:0040001	establishment of mitotic spindle localization	541.0616504	523.5407926	653.9680894	288.7158746	744.7908242	514.8283752	-0.858651518	-0.024210381	0.858651518	0.024210381	NO	1	1	0.08938431	1	1	0.08938431	0.08938431
GO:0070868	#N/A	5.5099678	7.0345762	9.1490924	0.8703824	9.3609856	0.5686456	-3.014742221	-3.628861811	3.628861811	3.014742221	NO	0.08932788	1	1	1	0.08932788	1	0.08932788
GO:0070566	adenylyltransferase activity	224.764376	220.2804562	239.6741308	86.740933	300.0139402	167.1146904	-1.344556635	-0.398502941	1.344556635	0.398502941	NO	1	1	0.08932119	1	1	0.08932119	0.08932119
GO:0015922	#N/A	6.3363542	9.0201006	15.076794	14.874967	25.98953	38.6953702	0.721671039	2.100945533	2.100945533	0.721671039	NO	0.08921379	1	1	1	0.08921379	1	0.08921379
GO:0070076	histone lysine demethylation	303.1904354	220.5506122	300.7486156	115.3844776	286.0184896	185.2120674	-0.93466061	-0.251931665	0.93466061	0.251931665	NO	0.30054882	1	0.08919943	1	0.30054882	0.08919943	0.08919943
GO:0016577	histone demethylation	303.1904354	220.5506122	300.7486156	115.3844776	286.0184896	185.2120674	-0.93466061	-0.251931665	0.93466061	0.251931665	NO	1	1	0.08919943	1	1	0.08919943	0.08919943
GO:0098791	Golgi apparatus subcompartment	1629.426554	1357.271691	1909.067824	794.5921546	1846.886212	1318.387804	-0.772423086	-0.041934739	0.772423086	0.041934739	NO	1	1	0.08913631	1	1	0.08913631	0.08913631
GO:0034612	response to tumor necrosis factor	231.2463066	104.7476308	145.5477738	197.8080832	138.450699	134.4249796	0.917183768	0.35988364	0.917183768	0.35988364	NO	1	0.08907327	0.84342403	1	0.08907327	0.84342403	0.08907327
GO:0005126	cytokine receptor binding	943.1786286	664.905924	752.3100216	575.532156	1221.850829	721.181314	-0.208253695	0.117211785	0.208253695	0.117211785	YES	1	0.08904808	0.92176375	1	0.08904808	0.92176375	0.08904808
GO:0042923	neuropeptide binding	75.1668468	25.6467138	33.8379552	25.7323088	166.8196096	86.918469	0.004806927	1.760888783	1.760888783	0.004806927	NO	0.93145209	0.15314957	1	0.08894118	0.15314957	0.08894118	0.08894118
GO:0033875	ribonucleoside bisphosphate metabolic process	1102.225528	1088.087425	1291.380014	747.107157	1466.068048	1105.598411	-0.542407391	0.023032969	0.542407391	0.023032969	YES	1	1	0.0888876	1	1	0.0888876	0.0888876
GO:0033865	nucleoside bisphosphate metabolic process	1102.225528	1088.087425	1291.380014	747.107157	1466.068048	1105.598411	-0.542407391	0.023032969	0.542407391	0.023032969	YES	1	1	0.0888876	1	1	0.0888876	0.0888876
GO:0034032	purine nucleoside bisphosphate metabolic process	1102.225528	1088.087425	1291.380014	747.107157	1466.068048	1105.598411	-0.542407391	0.023032969	0.542407391	0.023032969	YES	1	1	0.0888876	1	1	0.0888876	0.0888876
GO:0042797	#N/A	28.2443808	61.162328	42.7068382	6.1386088	77.4373974	10.4791754	-3.316659682	-2.545118124	3.316659682	2.545118124	NO	0.08887846	1	1	1	0.08887846	1	0.08887846
GO:0015697	quaternary ammonium group transport	126.7332054	79.952663	142.205094	86.6149632	69.6742668	111.412083	0.115470193	0.478687714	0.478687714	0.115470193	NO	0.08876466	0.68204348	0.68611715	1	0.08876466	0.68611715	0.08876466
GO:0006778	porphyrin-containing compound metabolic process	717.8209498	750.9936182	1035.625793	698.0413844	2193.731212	721.321765	-0.105488077	-0.058157692	0.105488077	0.058157692	NO	1	0.78537772	0.08863818	1	0.78537772	0.08863818	0.08863818
GO:0046632	alpha-beta T cell differentiation	119.5359342	60.1586378	89.9176296	70.2765054	76.6147204	83.8602748	0.224270553	0.479215658	0.479215658	0.224270553	NO	1	0.08863448	0.87284887	1	0.08863448	0.87284887	0.08863448
GO:0046631	alpha-beta T cell activation	119.5359342	60.1586378	89.9176296	70.2765054	76.6147204	83.8602748	0.224270553	0.479215658	0.479215658	0.224270553	NO	1	0.08863448	0.87284887	1	0.08863448	0.87284887	0.08863448
GO:0031624	ubiquitin conjugating enzyme binding	405.5722124	367.1490176	415.83622	200.4595546	560.0440342	365.1080326	-0.873054557	-0.00804233	0.873054557	0.00804233	NO	1	1	0.08857532	1	1	0.08857532	0.08857532
GO:0009266	response to temperature stimulus	4149.005594	4849.442962	4459.790324	6248.328651	3343.160668	4922.406295	0.365651299	0.021544703	0.365651299	0.021544703	NO	1	1	0.08832528	1	1	0.08832528	0.08832528
GO:0006869	lipid transport	14445.82499	13063.40888	11474.45054	22872.48544	9414.254516	17240.04807	0.808081729	0.400232382	0.808081729	0.400232382	NO	1	0.0882	0.31463751	1	0.0882	0.31463751	0.0882
GO:0055085	transmembrane transport	18603.31229	17056.07528	19122.02533	19072.64272	16724.21738	16135.04255	0.161219048	-0.080088329	0.161219048	0.080088329	YES	1	0.0882	0.75270409	1	0.0882	0.75270409	0.0882
GO:0050892	intestinal absorption	212.461082	126.3435364	142.1378146	120.7714	140.0627002	87.8598626	-0.06507301	-0.524075711	0.524075711	0.06507301	NO	1	0.55452562	0.0882	1	0.55452562	0.0882	0.0882
GO:0006623	protein targeting to vacuole	513.4690498	415.3300326	478.2437166	203.9636338	640.9075516	342.3650636	-1.025946251	-0.278722707	1.025946251	0.278722707	NO	1	1	0.08813722	1	1	0.08813722	0.08813722
GO:0001894	tissue homeostasis	1149.643018	1392.9063	1524.948692	393.9791276	1905.506489	1007.979794	-1.821907107	-0.466631493	1.821907107	0.466631493	NO	1	1	0.08807454	1	1	0.08807454	0.08807454
GO:0003746	translation elongation factor activity	13046.6734	14205.43805	13425.26891	18180.56567	9193.73569	13445.6085	0.355953767	-0.079308272	0.355953767	0.079308272	YES	1	1	0.08801194	1	1	0.08801194	0.08801194
GO:0035945	#N/A	4.3020876	9.7929144	10.0810736	1.475858	8.1136074	7.05967	-2.730184355	-0.472137527	2.730184355	0.472137527	NO	0.08785946	1	1	1	0.08785946	1	0.08785946
GO:0035946	#N/A	4.3020876	9.7929144	10.0810736	1.475858	8.1136074	7.05967	-2.730184355	-0.472137527	2.730184355	0.472137527	NO	0.08785946	1	1	1	0.08785946	1	0.08785946
GO:0045214	sarcomere organization	455.0695054	271.2377466	302.566977	211.4139708	350.8512502	240.3795362	-0.359487247	-0.174243881	0.359487247	0.174243881	NO	1	0.08775678	0.92167624	1	0.08775678	0.92167624	0.08775678
GO:0000965	#N/A	4.3020876	9.7929144	10.0810736	1.475858	8.1136074	7.05967	-2.730184355	-0.472137527	2.730184355	0.472137527	NO	0.08774653	1	1	1	0.08774653	1	0.08774653
GO:0052650	#N/A	102.5648966	125.780732	109.7182196	5.7150972	171.6307044	68.5449592	-4.459989091	-0.875788458	4.459989091	0.875788458	NO	0.08763389	1	1	1	0.08763389	1	0.08763389
GO:0009991	response to extracellular stimulus	3269.466862	3265.404034	6053.968649	3016.204803	2458.13787	4514.059321	-0.114527118	0.467163868	0.467163868	0.114527118	YES	1	1	0.0875709	1	1	0.0875709	0.0875709
GO:0060560	developmental growth involved in morphogenesis	1338.018486	1203.727591	1491.582336	696.2692948	1574.78983	1136.711397	-0.789791633	-0.08264293	0.789791633	0.08264293	NO	1	1	0.08750848	1	1	0.08750848	0.08750848
GO:0030681	#N/A	47.7198644	66.518925	82.6279474	7.108195	85.1481546	33.2737616	-3.226209689	-0.999379882	3.226209689	0.999379882	NO	0.08740335	1	1	1	0.08740335	1	0.08740335
GO:0006207	'de novo' pyrimidine nucleobase biosynthetic process	104.7747276	154.7886742	158.5282754	41.4475026	197.1090006	88.9604852	-1.900942834	-0.799063352	1.900942834	0.799063352	NO	1	1	0.08738041	1	1	0.08738041	0.08738041
GO:0016580	Sin3 complex	92.2046554	107.7807312	105.063689	31.5497526	150.8751216	79.771002	-1.772398682	-0.434162975	1.772398682	0.434162975	NO	1	1	0.087318	1	1	0.087318	0.087318
GO:0070861	#N/A	49.374691	40.9778038	42.4153992	45.8514616	53.7385964	30.8167544	0.162125058	-0.411127739	0.411127739	0.162125058	YES	0.08729072	1	1	1	0.08729072	1	0.08729072
GO:0045159	myosin II binding	138.4098112	153.4278598	172.6401422	55.8647814	211.4249158	103.4353688	-1.457549512	-0.568830888	1.457549512	0.568830888	NO	1	1	0.08725567	1	1	0.08725567	0.08725567
GO:0015116	sulfate transmembrane transporter activity	227.831062	119.6113036	152.7115502	97.8209844	129.5515708	95.0842696	-0.290137847	-0.331075143	0.331075143	0.290137847	NO	0.08705751	1	0.25494307	1	0.08705751	0.25494307	0.08705751
GO:0051974	#N/A	3.824425	2.9942986	3.3517826	0.6177804	3.2134066	3.1917196	-2.277052093	0.092115815	2.277052093	0.092115815	YES	0.08694489	1	1	1	0.08694489	1	0.08694489
GO:0098505	#N/A	69.618133	77.935608	79.564032	37.3358854	87.9013058	56.7303296	-1.061719688	-0.458162386	1.061719688	0.458162386	NO	0.08683256	1	1	1	0.08683256	1	0.08683256
GO:0030866	cortical actin cytoskeleton organization	621.6200474	529.3848016	622.1061088	244.029939	765.5236548	472.9274726	-1.11725862	-0.162697825	1.11725862	0.162697825	NO	1	1	0.08674789	1	1	0.08674789	0.08674789
GO:0009651	response to salt stress	163.7305464	110.4286238	137.1220136	81.1457496	123.1490622	74.3042894	-0.444526743	-0.571596775	0.571596775	0.444526743	NO	1	1	0.08674162	1	1	0.08674162	0.08674162
GO:0140297	DNA-binding transcription factor binding	1485.145701	1383.008564	1499.335376	762.918415	2136.015687	1284.248936	-0.858209399	-0.106885212	0.858209399	0.106885212	NO	1	1	0.08668584	1	1	0.08668584	0.08668584
GO:0005769	early endosome	738.4733902	650.9754744	872.1920654	340.2062618	1068.408512	624.2276006	-0.936193495	-0.060531042	0.936193495	0.060531042	NO	1	1	0.08667931	1	1	0.08667931	0.08667931
GO:0046873	metal ion transmembrane transporter activity	5435.185632	3983.417676	5327.603084	3562.641528	5759.498731	3599.127309	-0.161059433	-0.146359625	0.161059433	0.146359625	NO	1	0.22107273	1	0.08667931	0.22107273	0.08667931	0.08667931
GO:0019674	NAD metabolic process	269.045571	260.6725524	254.8365692	334.6017502	343.4900442	264.2982836	0.36020631	0.019928374	0.36020631	0.019928374	NO	1	1	0.08661709	1	1	0.08661709	0.08661709
GO:0070828	heterochromatin organization	47.2766476	44.0508254	59.3753308	22.9683204	56.3436104	27.620274	-0.939523691	-0.67344142	0.939523691	0.67344142	NO	0.93103131	1	0.08655495	1	0.93103131	0.08655495	0.08655495
GO:0071496	cellular response to external stimulus	1247.51053	1129.369673	1340.874337	605.4354476	1582.846343	945.5104906	-0.899472745	-0.256352426	0.899472745	0.256352426	NO	1	1	0.0864929	1	1	0.0864929	0.0864929
GO:0008272	sulfate transport	227.831062	119.6113036	152.7115502	97.8209844	129.5515708	95.0842696	-0.290137847	-0.331075143	0.331075143	0.290137847	NO	0.08648405	1	0.25494307	1	0.08648405	0.25494307	0.08648405
GO:0072332	intrinsic apoptotic signaling pathway by p53 class mediator	4364.935708	4617.726406	3605.338611	5931.8604	2611.630097	5022.067561	0.361301948	0.121098739	0.361301948	0.121098739	NO	1	1	0.08643095	1	1	0.08643095	0.08643095
GO:0008180	COP9 signalosome	115.6439806	111.0132986	104.2709518	39.6418886	123.0442534	70.3552462	-1.48563491	-0.658002601	1.48563491	0.658002601	NO	1	1	0.08642331	1	1	0.08642331	0.08642331
GO:0005901	caveola	247.7680754	140.6462108	147.433455	183.781111	152.4492732	166.2011914	0.385917809	0.240860039	0.385917809	0.240860039	NO	1	0.0864	0.995158	1	0.0864	0.995158	0.0864
GO:0098573	intrinsic component of mitochondrial membrane	874.3466736	974.298878	961.3863574	923.6520804	992.1638944	895.100906	-0.077014882	-0.122314076	0.122314076	0.077014882	NO	1	1	0.08629091	1	1	0.08629091	0.08629091
GO:0022900	electron transport chain	1919.954458	2484.514091	2193.349332	2235.560658	2718.479897	2146.243749	-0.152327033	-0.211149791	0.211149791	0.152327033	NO	1	0.7079625	0.0862287	1	0.7079625	0.0862287	0.0862287
GO:0016282	eukaryotic 43S preinitiation complex	1780.828983	1636.643338	1801.632965	1847.475141	1319.61185	1496.784973	0.174814992	-0.128872981	0.174814992	0.128872981	YES	1	0.62721665	0.08616657	1	0.62721665	0.08616657	0.08616657
GO:0097192	extrinsic apoptotic signaling pathway in absence of ligand	564.127821	681.8286124	797.3149618	278.9312688	862.7340626	549.3695378	-1.28949947	-0.311632226	1.28949947	0.311632226	NO	1	1	0.08610454	1	1	0.08610454	0.08610454
GO:0038034	signal transduction in absence of ligand	564.127821	681.8286124	797.3149618	278.9312688	862.7340626	549.3695378	-1.28949947	-0.311632226	1.28949947	0.311632226	NO	1	1	0.08610454	1	1	0.08610454	0.08610454
GO:0010458	exit from mitosis	131.1399854	124.865266	156.1243814	58.7899152	175.524204	99.55276	-1.086731614	-0.326838997	1.086731614	0.326838997	NO	1	1	0.08608627	1	1	0.08608627	0.08608627
GO:0031054	pre-miRNA processing	123.1922478	134.7820616	147.9577336	41.8337746	183.8694068	90.0163304	-1.687888417	-0.58236984	1.687888417	0.58236984	NO	1	1	0.0860238	1	1	0.0860238	0.0860238
GO:0070534	protein K63-linked ubiquitination	249.5549014	290.445471	330.1200952	137.8526876	370.2791556	244.0691874	-1.075139939	-0.250977161	1.075139939	0.250977161	NO	1	1	0.08597112	1	1	0.08597112	0.08597112
GO:0034518	RNA cap binding complex	111.6788108	109.9326614	137.802116	36.7815266	153.1739496	79.0930492	-1.579566816	-0.474997261	1.579566816	0.474997261	NO	1	1	0.08596142	1	1	0.08596142	0.08596142
GO:0046636	negative regulation of alpha-beta T cell activation	213.3564694	65.2112836	106.8466362	104.967866	83.621725	85.1916226	0.686754218	0.385589951	0.686754218	0.385589951	NO	1	0.08596142	0.75284065	1	0.08596142	0.75284065	0.08596142
GO:0098988	G protein-coupled glutamate receptor activity	6.5647648	1.6503128	2.2687896	2.1087262	19.3903432	9.8812024	0.353632287	2.581947109	2.581947109	0.353632287	NO	1	0.20950023	1	0.08593846	0.20950023	0.08593846	0.08593846
GO:0001640	adenylate cyclase inhibiting G protein-coupled glutamate receptor activity	6.5647648	1.6503128	2.2687896	2.1087262	19.3903432	9.8812024	0.353632287	2.581947109	2.581947109	0.353632287	NO	1	0.20950023	1	0.08593846	0.20950023	0.08593846	0.08593846
GO:0045852	#N/A	43.3839354	19.3741558	33.105357	16.7540014	24.2485138	15.370744	-0.209627749	-0.33394645	0.33394645	0.209627749	NO	0.08590909	1	1	1	0.08590909	1	0.08590909
GO:0043153	entrainment of circadian clock by photoperiod	645.9939628	414.7722312	484.808985	279.4524574	346.1978636	285.406683	-0.569716448	-0.539300193	0.569716448	0.539300193	NO	1	1	0.08589913	1	1	0.08589913	0.08589913
GO:0030626	#N/A	47.1914718	26.4237692	32.2319852	13.1376518	35.2352288	28.8152522	-1.008128839	0.124996373	1.008128839	0.124996373	YES	0.0858911	1	1	1	0.0858911	1	0.0858911
GO:0061574	#N/A	14.097996	19.4989302	23.1541112	3.384219	34.5070132	14.4641168	-2.526500137	-0.43091674	2.526500137	0.43091674	NO	0.0858911	1	1	1	0.0858911	1	0.0858911
GO:0051560	mitochondrial calcium ion homeostasis	150.6683296	141.4062544	143.854344	130.4449798	168.0068856	89.43623	-0.116404509	-0.660914651	0.660914651	0.116404509	NO	1	1	0.08583693	1	1	0.08583693	0.08583693
GO:0007613	memory	90.716799	63.46255	80.2315936	32.3486516	124.4413282	103.2446138	-0.972199914	0.702089122	0.972199914	0.702089122	YES	1	0.19395437	1	0.08581622	0.19395437	0.08581622	0.08581622
GO:0070478	#N/A	18.5277386	17.5071988	14.909109	6.5558226	19.023157	8.0436074	-1.417099546	-1.122033695	1.417099546	1.122033695	NO	0.08577882	1	1	1	0.08577882	1	0.08577882
GO:1902116	negative regulation of organelle assembly	61.8441528	53.5089546	46.4055054	27.368785	63.5218402	34.3438304	-0.967248954	-0.63972939	0.967248954	0.63972939	NO	1	1	0.08577482	1	1	0.08577482	0.08577482
GO:0004864	protein phosphatase inhibitor activity	216.6720388	217.3124274	251.134323	110.2636844	346.1265618	191.900151	-0.978812966	-0.179414833	0.978812966	0.179414833	NO	1	1	0.0857128	1	1	0.0857128	0.0857128
GO:0023041	#N/A	0.0995106	0.0430524	0.1928314	0	0.1971406	0	#NUM!	#NUM!	#NUM!	#NUM!	#NUM!	0.08566684	1	1	1	0.08566684	1	0.08566684
GO:0044390	ubiquitin-like protein conjugating enzyme binding	438.634353	405.301841	454.7060722	223.1379886	598.99515	398.4079016	-0.861060579	-0.024750468	0.861060579	0.024750468	NO	1	1	0.08565087	1	1	0.08565087	0.08565087
GO:0000972	transcription-dependent tethering of RNA polymerase II gene DNA at nuclear periphery	102.9116502	133.4676502	160.3384438	39.834539	170.1731468	95.4213044	-1.744398321	-0.484106792	1.744398321	0.484106792	NO	1	1	0.08556621	1	1	0.08556621	0.08556621
GO:0019323	#N/A	15.1166942	31.196569	5.45856	12.0979466	25.8905228	13.1877658	-1.366625172	-1.242187198	1.366625172	1.242187198	NO	0.08555515	1	1	1	0.08555515	1	0.08555515
GO:0071674	mononuclear cell migration	209.55168	143.8890982	168.701129	231.2025616	197.8322132	188.1881798	0.684200092	0.387218724	0.684200092	0.387218724	NO	1	0.08552727	0.73132592	1	0.08552727	0.73132592	0.08552727
GO:0000175	3'-5'-exoribonuclease activity	387.7944674	455.4726996	481.975278	146.7165208	667.9475952	350.5736642	-1.634333251	-0.377646961	1.634333251	0.377646961	NO	1	1	0.08550393	1	1	0.08550393	0.08550393
GO:0005981	#N/A	37.658203	15.9737572	7.9692628	0.5584004	28.938705	5.326607	-4.838259905	-1.584414943	4.838259905	1.584414943	NO	0.08544375	1	1	1	0.08544375	1	0.08544375
GO:0046466	membrane lipid catabolic process	571.1943428	441.1059358	666.6896576	432.1734314	712.518026	299.92786	-0.029514792	-0.556509635	0.556509635	0.029514792	NO	1	0.43940052	0.08544175	1	0.43940052	0.08544175	0.08544175
GO:0030149	sphingolipid catabolic process	571.1943428	441.1059358	666.6896576	432.1734314	712.518026	299.92786	-0.029514792	-0.556509635	0.556509635	0.029514792	NO	1	0.43940052	0.08544175	1	0.43940052	0.08544175	0.08544175
GO:0071707	#N/A	22.8743146	15.2629938	17.4592	8.2071066	22.9305732	9.8047116	-0.895092374	-0.638490871	0.895092374	0.638490871	NO	0.08542205	1	1	1	0.08542205	1	0.08542205
GO:0052866	phosphatidylinositol phosphate phosphatase activity	410.7549372	305.6328806	366.6715368	184.065876	393.9819398	237.7974754	-0.73157757	-0.362066361	0.73157757	0.362066361	NO	1	1	0.08537965	1	1	0.08537965	0.08537965
GO:0001782	#N/A	10.274101	5.9018486	9.6946216	3.897649	8.3822444	7.1409796	-0.598562736	0.274955085	0.598562736	0.274955085	YES	0.08533264	1	1	1	0.08533264	1	0.08533264
GO:0006614	SRP-dependent cotranslational protein targeting to membrane	226.0680398	108.6122408	160.3728094	111.4308872	155.7269656	84.8088068	0.036962478	-0.356900715	0.356900715	0.036962478	YES	0.08531009	0.64485298	0.46424226	1	0.08531009	0.46424226	0.08531009
GO:0002562	somatic diversification of immune receptors via germline recombination within a single locus	134.744417	150.8200762	156.6514672	40.4754854	220.9752714	121.5519566	-1.897708197	-0.311255367	1.897708197	0.311255367	NO	1	1	0.08530503	1	1	0.08530503	0.08530503
GO:0072686	mitotic spindle	327.8242724	326.576172	371.8227274	121.6432502	451.6188118	248.5799062	-1.424763262	-0.39370985	1.424763262	0.39370985	NO	1	1	0.08524286	1	1	0.08524286	0.08524286
GO:0000097	sulfur amino acid biosynthetic process	1306.541341	1443.4805	1346.880328	2128.367668	596.8748126	2200.619269	0.560195775	0.608357947	0.608357947	0.560195775	NO	1	1	0.08516752	1	1	0.08516752	0.08516752
GO:0010921	regulation of phosphatase activity	267.481399	244.6055524	297.3043082	104.4312346	371.006639	250.973598	-1.227903877	0.037078451	1.227903877	0.037078451	YES	1	1	0.08510526	1	1	0.08510526	0.08510526
GO:0016445	somatic diversification of immunoglobulins	111.2018166	141.0824732	141.564643	33.0592718	198.6336548	117.0140888	-2.09341192	-0.269856527	2.09341192	0.269856527	NO	1	1	0.0850431	1	1	0.0850431	0.0850431
GO:0002699	positive regulation of immune effector process	237.4944562	84.9483222	166.8691992	107.3426776	116.3964144	114.8035164	0.337566422	0.434509474	0.434509474	0.337566422	NO	1	0.08500104	0.68599491	1	0.08500104	0.68599491	0.08500104
GO:2001236	regulation of extrinsic apoptotic signaling pathway	229.7444324	195.6736116	236.8933038	160.4746472	293.4303058	182.0527282	-0.286103819	-0.104092847	0.286103819	0.104092847	NO	1	1	0.08498102	1	1	0.08498102	0.08498102
GO:0007584	response to nutrient	1213.439568	956.6340032	1252.117797	1290.48407	594.1687264	1390.682946	0.431873355	0.539754568	0.539754568	0.431873355	NO	1	1	0.08484246	1	1	0.08484246	0.08484246
GO:0080163	#N/A	2.7741072	2.3207228	3.525233	0.5659604	7.0985522	5.6850622	-2.035801193	1.292601924	2.035801193	1.292601924	YES	0.0848389	1	1	1	0.0848389	1	0.0848389
GO:0015833	peptide transport	15168.73818	14059.42979	15686.50093	9232.937141	18075.61454	12281.5589	-0.606676515	-0.19504439	0.606676515	0.19504439	NO	1	0.08456289	0.25354175	1	0.08456289	0.25354175	0.08456289
GO:0006783	heme biosynthetic process	618.7188186	663.4737762	927.2861202	619.0464506	2115.709988	653.773031	-0.099991777	-0.021249579	0.099991777	0.021249579	NO	1	1	0.08451692	1	1	0.08451692	0.08451692
GO:0045028	G protein-coupled purinergic nucleotide receptor activity	31.7489716	16.827752	15.0919866	14.3308868	130.6213512	87.164146	-0.231714575	2.372892359	2.372892359	0.231714575	YES	1	0.25072984	1	0.08429735	0.25072984	0.08429735	0.08429735
GO:0000712	resolution of meiotic recombination intermediates	99.5399292	122.6654662	119.3692762	14.745635	193.090002	93.0566618	-3.05636929	-0.398547807	3.05636929	0.398547807	NO	1	1	0.08425268	1	1	0.08425268	0.08425268
GO:0008053	mitochondrial fusion	142.7392994	121.9737222	136.5029894	68.285452	152.5261804	108.0101416	-0.836920215	-0.175403589	0.836920215	0.175403589	NO	1	1	0.08419091	1	1	0.08419091	0.08419091
GO:0022407	regulation of cell-cell adhesion	713.1954786	369.0107678	513.6682414	332.7439668	690.8412374	452.5745446	-0.149250407	0.294492526	0.294492526	0.149250407	YES	1	0.08412923	0.6674582	1	0.08412923	0.6674582	0.08412923
GO:0000302	response to reactive oxygen species	1188.57181	1296.871586	1435.399304	1785.092859	913.1071246	1162.547981	0.460963491	-0.157745373	0.460963491	0.157745373	YES	1	0.08404941	0.23768156	1	0.08404941	0.23768156	0.08404941
GO:0061134	peptidase regulator activity	9866.65488	8811.706028	7604.953415	16544.18553	6074.732075	14359.49796	0.908830999	0.70451204	0.908830999	0.70451204	NO	1	0.084	0.62381281	1	0.084	0.62381281	0.084
GO:0006820	anion transport	12611.02965	10274.64869	10831.11025	16957.86098	8874.281993	14235.91896	0.722865137	0.47044656	0.722865137	0.47044656	NO	1	0.40886137	0.08359882	1	0.40886137	0.08359882	0.08359882
GO:0015729	#N/A	0.9086058	0.2177806	0.4816726	0.4435174	5.5282996	2.0373858	1.026115261	3.225771846	3.225771846	1.026115261	NO	0.08355789	1	1	1	0.08355789	1	0.08355789
GO:0007204	positive regulation of cytosolic calcium ion concentration	1147.326878	745.344093	930.0271634	604.2950526	1499.882837	747.0347476	-0.302653478	0.003268741	0.302653478	0.003268741	YES	1	0.08355789	1	0.11847761	0.08355789	0.11847761	0.08355789
GO:0071482	cellular response to light stimulus	439.3016914	400.3392026	434.7477722	200.4176712	548.24458	383.622009	-0.998213177	-0.061537404	0.998213177	0.061537404	NO	1	0.8337427	1	0.08355789	0.8337427	0.08355789	0.08355789
GO:0002548	monocyte chemotaxis	209.55168	143.8890982	168.701129	231.2025616	197.8322132	188.1881798	0.684200092	0.387218724	0.684200092	0.387218724	NO	1	0.08355789	0.94395948	1	0.08355789	0.94395948	0.08355789
GO:0048589	developmental growth	4398.15757	3953.371853	5071.083992	2843.532423	5699.063025	3695.438526	-0.475399406	-0.097338086	0.475399406	0.097338086	NO	1	1	0.08353744	1	1	0.08353744	0.08353744
GO:0040007	growth	4398.15757	3953.371853	5071.083992	2843.532423	5699.063025	3695.438526	-0.475399406	-0.097338086	0.475399406	0.097338086	NO	1	1	0.08353744	1	1	0.08353744	0.08353744
GO:0008821	crossover junction endodeoxyribonuclease activity	60.3989902	49.0221416	63.7823304	17.6228506	86.2502848	32.4849752	-1.475986204	-0.593660908	1.475986204	0.593660908	NO	0.87280964	1	0.08312655	1	0.87280964	0.08312655	0.08312655
GO:0044057	regulation of system process	1681.764018	1261.040523	1617.094981	1051.474174	1763.182955	1281.584044	-0.262201221	0.023313454	0.262201221	0.023313454	YES	1	0.08312042	1	0.1721494	0.08312042	0.1721494	0.08312042
GO:0005243	gap junction channel activity	23.652034	8.3733028	11.205119	13.6036516	91.3880286	33.9731742	0.70012526	2.020527316	2.020527316	0.70012526	NO	1	0.08307209	1	0.21774375	0.08307209	0.21774375	0.08307209
GO:0035303	regulation of dephosphorylation	367.004212	352.0425292	420.6432386	140.845897	541.4226998	345.6295704	-1.32163219	-0.026523074	1.32163219	0.026523074	NO	1	1	0.08306529	1	1	0.08306529	0.08306529
GO:0042168	heme metabolic process	702.2801058	736.2197082	1018.39418	691.891817	2179.459688	705.7093476	-0.089589892	-0.061062251	0.089589892	0.061062251	NO	1	0.83206724	0.08300412	1	0.83206724	0.08300412	0.08300412
GO:0030854	#N/A	3.8132918	2.1765752	3.0610484	1.9017708	12.4423876	10.2347542	-0.194716482	2.233344684	2.233344684	0.194716482	YES	0.08297075	1	1	1	0.08297075	1	0.08297075
GO:0006942	regulation of striated muscle contraction	104.9327766	50.863167	73.4489084	55.1518342	99.1269996	64.911503	0.116787572	0.351852867	0.351852867	0.116787572	NO	1	0.08295568	1	0.23983448	0.08295568	0.23983448	0.08295568
GO:0051648	vesicle localization	1085.388751	972.1289868	1218.6026	637.0631386	1387.930425	990.288398	-0.609711387	0.026700987	0.609711387	0.026700987	YES	1	1	0.08294305	1	1	0.08294305	0.08294305
GO:0061951	establishment of protein localization to plasma membrane	262.0714862	251.57257	342.6338808	124.0830892	385.4490914	222.0965226	-1.019668118	-0.179787823	1.019668118	0.179787823	NO	1	1	0.08288206	1	1	0.08288206	0.08288206
GO:0015908	fatty acid transport	650.0472012	480.0772116	466.0745532	748.7145354	249.6248362	576.7480268	0.641149307	0.264674708	0.641149307	0.264674708	NO	1	0.08277989	0.67408184	1	0.08277989	0.67408184	0.08277989
GO:0015020	glucuronosyltransferase activity	685.9087714	528.1048744	590.7938792	593.1489284	689.5489458	504.9414428	0.167569926	-0.064708367	0.167569926	0.064708367	YES	1	0.0826875	0.88924713	1	0.0826875	0.88924713	0.0826875
GO:1990777	lipoprotein particle	7045.366511	5751.818496	5024.480279	13528.22977	3708.04368	10254.75326	1.233883013	0.834202723	1.233883013	0.834202723	NO	1	0.08259191	0.68593889	1	0.08259191	0.68593889	0.08259191
GO:0032994	protein-lipid complex	7045.366511	5751.818496	5024.480279	13528.22977	3708.04368	10254.75326	1.233883013	0.834202723	1.233883013	0.834202723	NO	1	0.08259191	0.68593889	1	0.08259191	0.68593889	0.08259191
GO:0034358	plasma lipoprotein particle	7045.366511	5751.818496	5024.480279	13528.22977	3708.04368	10254.75326	1.233883013	0.834202723	1.233883013	0.834202723	NO	1	0.08259191	0.68593889	1	0.08259191	0.68593889	0.08259191
GO:0007224	smoothened signaling pathway	396.8271024	346.6915394	407.2424564	163.689083	583.2180266	284.727513	-1.082694523	-0.284070723	1.082694523	0.284070723	NO	1	1	0.08258964	1	1	0.08258964	0.08258964
GO:0006607	NLS-bearing protein import into nucleus	373.914336	635.2251656	598.2665136	55.073193	870.9550762	447.3657982	-3.527845909	-0.505813104	3.527845909	0.505813104	NO	1	1	0.08256464	1	1	0.08256464	0.08256464
GO:0031016	pancreas development	3648.415594	3227.381144	3205.584063	3002.375025	2943.566182	3456.138252	-0.104259771	0.098796963	0.104259771	0.098796963	YES	1	1	0.0825286	1	1	0.0825286	0.0825286
GO:0034614	cellular response to reactive oxygen species	276.484396	193.0562786	245.562485	238.8419454	184.4006376	217.1435692	0.30703475	0.169627753	0.30703475	0.169627753	NO	1	0.08250968	0.47258715	1	0.08250968	0.47258715	0.08250968
GO:0030688	preribosome, small subunit precursor	162.7773646	219.6537864	287.9354488	76.9010382	291.339308	181.7189078	-1.514156388	-0.273522829	1.514156388	0.273522829	NO	1	1	0.08250334	1	1	0.08250334	0.08250334
GO:1901989	positive regulation of cell cycle phase transition	246.8634012	211.0564322	225.9078004	98.7437746	280.8448098	191.8613518	-1.095867098	-0.137564671	1.095867098	0.137564671	NO	1	1	0.08246765	1	1	0.08246765	0.08246765
GO:0002161	aminoacyl-tRNA editing activity	60.8858524	62.6570982	80.4845638	26.0999446	86.8828322	56.4311954	-1.263431212	-0.150985046	1.263431212	0.150985046	NO	1	1	0.08244214	1	1	0.08244214	0.08244214
GO:0055106	ubiquitin-protein transferase regulator activity	180.2501472	214.1263676	221.4150486	38.6278902	306.0884494	133.2674166	-2.470747674	-0.684138371	2.470747674	0.684138371	NO	1	1	0.08240679	1	1	0.08240679	0.08240679
GO:0003896	#N/A	29.0809704	36.7228924	31.5999402	4.2181034	42.8923166	25.5391312	-3.122013328	-0.523970246	3.122013328	0.523970246	NO	0.08238206	1	1	1	0.08238206	1	0.08238206
GO:0007020	microtubule nucleation	169.1881186	145.7225192	173.654954	64.0677552	220.418843	136.1741578	-1.185553494	-0.097770897	1.185553494	0.097770897	NO	1	1	0.08238102	1	1	0.08238102	0.08238102
GO:0042542	response to hydrogen peroxide	767.2652408	802.7313028	850.8298242	1112.987085	763.3077336	936.1282432	0.47144779	0.221789026	0.47144779	0.221789026	NO	1	0.08232	0.25636299	1	0.08232	0.25636299	0.08232
GO:0030662	coated vesicle membrane	232.6050434	182.8379316	205.5414766	118.329376	262.9524866	147.3863752	-0.627757127	-0.310962239	0.627757127	0.310962239	NO	0.43278848	1	0.08232	1	0.43278848	0.08232	0.08232
GO:0034979	NAD-dependent protein deacetylase activity	264.7264022	232.3970804	279.9706224	96.4556954	261.400736	170.531889	-1.268653612	-0.4465504	1.268653612	0.4465504	NO	0.38203055	1	0.08225907	1	0.38203055	0.08225907	0.08225907
GO:0043102	amino acid salvage	58.9571802	57.2512642	74.510143	23.4463246	70.6414278	48.8055312	-1.287945764	-0.230262891	1.287945764	0.230262891	NO	1	1	0.08223257	1	1	0.08223257	0.08223257
GO:0019509	L-methionine salvage from methylthioadenosine	58.9571802	57.2512642	74.510143	23.4463246	70.6414278	48.8055312	-1.287945764	-0.230262891	1.287945764	0.230262891	NO	1	1	0.08223257	1	1	0.08223257	0.08223257
GO:0071267	L-methionine salvage	58.9571802	57.2512642	74.510143	23.4463246	70.6414278	48.8055312	-1.287945764	-0.230262891	1.287945764	0.230262891	NO	1	1	0.08223257	1	1	0.08223257	0.08223257
GO:0071265	L-methionine biosynthetic process	58.9571802	57.2512642	74.510143	23.4463246	70.6414278	48.8055312	-1.287945764	-0.230262891	1.287945764	0.230262891	NO	1	1	0.08223257	1	1	0.08223257	0.08223257
GO:0071383	cellular response to steroid hormone stimulus	785.9046434	1158.540372	3453.100924	949.8856618	252.3431734	2110.314689	-0.286482548	0.86514983	0.86514983	0.286482548	YES	1	0.08211724	0.41433622	1	0.08211724	0.41433622	0.08211724
GO:0055092	sterol homeostasis	6686.496456	5346.019291	4895.28098	12692.86901	3744.513907	9748.9514	1.247481254	0.866782007	1.247481254	0.866782007	NO	1	0.08206845	0.38076365	1	0.08206845	0.38076365	0.08206845
GO:0042632	cholesterol homeostasis	6686.496456	5346.019291	4895.28098	12692.86901	3744.513907	9748.9514	1.247481254	0.866782007	1.247481254	0.866782007	NO	1	0.08206845	0.38076365	1	0.08206845	0.38076365	0.08206845
GO:0089700	#N/A	28.9785536	16.0594608	21.776908	13.4244202	29.2136322	18.008138	-0.258563675	0.165225563	0.258563675	0.165225563	YES	0.08200848	1	1	1	0.08200848	1	0.08200848
GO:0017186	#N/A	22.5404228	19.9236698	25.076311	22.1198706	25.0940726	24.2749994	0.15085954	0.284987854	0.284987854	0.15085954	NO	0.0819	1	1	1	0.0819	1	0.0819
GO:0010594	regulation of endothelial cell migration	495.069345	350.5759212	472.7986902	309.4405628	714.156253	557.2121468	-0.180064586	0.668499798	0.668499798	0.180064586	YES	1	0.0819	0.84043614	1	0.0819	0.84043614	0.0819
GO:0048584	positive regulation of response to stimulus	11724.60937	10211.6939	11388.56718	9840.630936	12315.12666	11199.38693	-0.053399475	0.133197562	0.133197562	0.053399475	YES	1	0.08186519	0.44492929	1	0.08186519	0.44492929	0.08186519
GO:0070612	#N/A	21.961626	40.4254974	36.6808746	2.5881	61.291063	19.688452	-3.965300258	-1.037915841	3.965300258	1.037915841	NO	0.08179181	1	1	1	0.08179181	1	0.08179181
GO:0035241	#N/A	37.931028	53.3905568	68.8266452	4.3528188	98.206257	28.0818872	-3.616562725	-0.926944702	3.616562725	0.926944702	NO	0.08179181	1	1	1	0.08179181	1	0.08179181
GO:0051572	#N/A	21.961626	40.4254974	36.6808746	2.5881	61.291063	19.688452	-3.965300258	-1.037915841	3.965300258	1.037915841	NO	0.08179181	1	1	1	0.08179181	1	0.08179181
GO:0003341	cilium movement	405.7544166	347.4585906	395.6625986	156.837082	622.8867454	536.8919736	-1.147574345	0.627790786	1.147574345	0.627790786	YES	1	1	1	0.08178545	1	0.08178545	0.08178545
GO:0001775	cell activation	3358.551379	2965.803456	3059.797606	3967.373872	2890.377315	4152.964645	0.419761365	0.485718596	0.485718596	0.419761365	NO	1	0.081648	0.56380096	1	0.081648	0.56380096	0.081648
GO:0042706	#N/A	7.7413998	1.251817	2.0424738	3.9233198	7.4886442	10.0381068	1.648051264	3.003391622	3.003391622	1.648051264	NO	0.08163191	1	1	1	0.08163191	1	0.08163191
GO:0072676	lymphocyte migration	231.5929594	127.4085538	150.9313566	232.5950652	206.5997558	161.511785	0.86835835	0.342177299	0.86835835	0.342177299	NO	1	0.08163191	0.7625562	1	0.08163191	0.7625562	0.08163191
GO:0060575	intestinal epithelial cell differentiation	125.5852294	133.7389924	137.5550558	70.689672	175.5469098	92.8551902	-0.9198488	-0.526365695	0.9198488	0.526365695	NO	1	1	0.08156694	1	1	0.08156694	0.08156694
GO:0004677	#N/A	22.8743146	15.2629938	17.4592	8.2071066	22.9305732	9.8047116	-0.895092374	-0.638490871	0.895092374	0.638490871	NO	0.08152351	1	1	1	0.08152351	1	0.08152351
GO:0003779	actin binding	9036.835015	6722.178522	8133.745899	5280.695206	8801.25035	5787.634451	-0.348200983	-0.215955053	0.348200983	0.215955053	NO	1	0.39426154	0.08150625	1	0.39426154	0.08150625	0.08150625
GO:0003264	#N/A	2.913502	1.5034786	0.3856132	1.4654472	13.3227316	3.5659444	-0.036963345	1.245979875	1.245979875	0.036963345	YES	0.08141538	1	1	1	0.08141538	1	0.08141538
GO:0061135	endopeptidase regulator activity	9747.132233	8714.128522	7436.73262	16480.7007	5883.712458	14244.86188	0.919349286	0.709013337	0.919349286	0.709013337	NO	1	0.08141538	0.53305041	1	0.08141538	0.53305041	0.08141538
GO:2000026	regulation of multicellular organismal development	13318.55352	12602.7972	13970.21444	11137.81814	15571.45429	12667.47933	-0.178277335	0.007385498	0.178277335	0.007385498	YES	1	0.08141538	0.73142762	1	0.08141538	0.73142762	0.08141538
GO:0000394	RNA splicing, via endonucleolytic cleavage and ligation	86.638557	101.7623474	116.236452	37.6353856	143.642422	66.6428232	-1.435042197	-0.610682431	1.435042197	0.610682431	NO	1	1	0.08135463	1	1	0.08135463	0.08135463
GO:0065002	intracellular protein transmembrane transport	1002.143647	972.2361814	977.7304754	798.7594588	1020.295932	919.71124	-0.283545714	-0.080125852	0.283545714	0.080125852	NO	1	1	0.08129396	1	1	0.08129396	0.08129396
GO:0071806	protein transmembrane transport	1002.143647	972.2361814	977.7304754	798.7594588	1020.295932	919.71124	-0.283545714	-0.080125852	0.283545714	0.080125852	NO	1	1	0.08129396	1	1	0.08129396	0.08129396
GO:1903507	negative regulation of nucleic acid-templated transcription	7272.100788	5738.113318	6511.530473	3412.771615	8456.750575	5796.632772	-0.749632588	0.014638632	0.749632588	0.014638632	YES	1	1	0.08123338	1	1	0.08123338	0.08123338
GO:1902679	negative regulation of RNA biosynthetic process	7272.100788	5738.113318	6511.530473	3412.771615	8456.750575	5796.632772	-0.749632588	0.014638632	0.749632588	0.014638632	YES	1	1	0.08123338	1	1	0.08123338	0.08123338
GO:0045892	negative regulation of transcription, DNA-templated	7272.100788	5738.113318	6511.530473	3412.771615	8456.750575	5796.632772	-0.749632588	0.014638632	0.749632588	0.014638632	YES	1	1	0.08123338	1	1	0.08123338	0.08123338
GO:0019013	viral nucleocapsid	900.5510322	1271.949541	1383.745177	356.048484	1793.285494	1076.699014	-1.836895824	-0.240426431	1.836895824	0.240426431	NO	0.68593171	1	0.0812021	1	0.68593171	0.0812021	0.0812021
GO:0009914	hormone transport	245.6420956	158.3923438	164.7122222	244.4404558	155.0768286	222.3199278	0.625980475	0.489134669	0.625980475	0.489134669	NO	1	0.08118409	0.37906589	1	0.08118409	0.37906589	0.08118409
GO:0010821	regulation of mitochondrion organization	303.2435786	305.632164	364.509533	163.859897	423.3351288	262.3213728	-0.899333564	-0.22046102	0.899333564	0.22046102	NO	1	1	0.08117053	1	1	0.08117053	0.08117053
GO:0042073	intraciliary transport	131.9021302	129.1565162	146.7804046	34.2889412	187.7995004	139.1293338	-1.913305171	0.107306195	1.913305171	0.107306195	YES	1	1	0.08114136	1	1	0.08114136	0.08114136
GO:0032509	endosome transport via multivesicular body sorting pathway	307.2313054	239.8442996	308.5802354	139.1984504	386.2459606	223.9221166	-0.784955001	-0.099101122	0.784955001	0.099101122	NO	1	1	0.08110954	1	1	0.08110954	0.08110954
GO:0071985	multivesicular body sorting pathway	307.2313054	239.8442996	308.5802354	139.1984504	386.2459606	223.9221166	-0.784955001	-0.099101122	0.784955001	0.099101122	NO	1	1	0.08110954	1	1	0.08110954	0.08110954
GO:0042278	purine nucleoside metabolic process	2132.03281	2783.480377	2351.366859	3545.205491	2132.209694	2740.425568	0.34897934	-0.022489962	0.34897934	0.022489962	YES	1	1	0.08108072	1	1	0.08108072	0.08108072
GO:0046128	purine ribonucleoside metabolic process	2132.03281	2783.480377	2351.366859	3545.205491	2132.209694	2740.425568	0.34897934	-0.022489962	0.34897934	0.022489962	YES	1	1	0.08108072	1	1	0.08108072	0.08108072
GO:0070536	protein K63-linked deubiquitination	291.9482684	243.5878552	302.4049438	134.1559352	380.7041312	245.3865498	-0.860531323	0.010613969	0.860531323	0.010613969	YES	1	1	0.08104865	1	1	0.08104865	0.08104865
GO:0034477	#N/A	15.0412662	8.9731622	8.5847538	4.6741648	7.430218	5.6621882	-0.940907889	-0.664256787	0.940907889	0.664256787	NO	0.08103595	1	1	1	0.08103595	1	0.08103595
GO:1904970	#N/A	38.9181518	32.929874	7.8989734	8.2090296	42.5686206	9.0343548	-2.004113397	-1.865903514	2.004113397	1.865903514	NO	0.08103595	1	1	1	0.08103595	1	0.08103595
GO:0090224	regulation of spindle organization	214.8490616	271.6041224	289.7162816	49.37431	407.163219	221.6448816	-2.459672885	-0.29325533	2.459672885	0.29325533	NO	1	1	0.08102016	1	1	0.08102016	0.08102016
GO:0006633	fatty acid biosynthetic process	1631.3844	1242.04471	1305.673881	1684.06954	1494.389484	1451.644779	0.439234605	0.224971357	0.439234605	0.224971357	NO	1	0.9702	0.08098785	1	0.9702	0.08098785	0.08098785
GO:1902107	positive regulation of leukocyte differentiation	138.3915088	71.6214086	104.6531048	87.8084368	86.7772254	99.4340472	0.29396867	0.473349037	0.473349037	0.29396867	NO	1	0.08097049	0.76066002	1	0.08097049	0.76066002	0.08097049
GO:1903708	positive regulation of hemopoiesis	270.8475516	160.2935118	213.8679548	153.368714	220.6792002	199.016694	-0.063711816	0.312173422	0.312173422	0.063711816	YES	1	0.08097049	0.76066002	1	0.08097049	0.76066002	0.08097049
GO:1901981	phosphatidylinositol phosphate binding	1178.773473	1093.453095	1197.506739	649.0707248	1355.983968	888.9747832	-0.752443743	-0.298676935	0.752443743	0.298676935	NO	1	1	0.08092714	1	1	0.08092714	0.08092714
GO:1990542	mitochondrial transmembrane transport	2697.775825	3731.904933	3267.247399	5457.14629	2293.40479	3880.820631	0.548234483	0.056449519	0.548234483	0.056449519	NO	1	1	0.08086652	1	1	0.08086652	0.08086652
GO:0043535	regulation of blood vessel endothelial cell migration	479.1161158	341.0926126	456.443449	301.4369646	699.143055	533.2642732	-0.178307167	0.644687167	0.644687167	0.178307167	YES	1	0.08072542	0.64684719	1	0.08072542	0.64684719	0.08072542
GO:0042562	hormone binding	790.697814	492.0576808	753.643637	572.1671284	758.9795662	754.477313	0.217609172	0.616650076	0.616650076	0.217609172	NO	1	0.08053043	0.919485	1	0.08053043	0.919485	0.08053043
GO:0016581	NuRD complex	133.318675	165.5759398	164.842448	63.9299248	206.0650848	106.6605974	-1.372929745	-0.634465733	1.372929745	0.634465733	NO	1	1	0.08043521	1	1	0.08043521	0.08043521
GO:0090545	CHD-type complex	133.318675	165.5759398	164.842448	63.9299248	206.0650848	106.6605974	-1.372929745	-0.634465733	1.372929745	0.634465733	NO	0.72091693	1	0.08043521	1	0.72091693	0.08043521	0.08043521
GO:0043536	positive regulation of blood vessel endothelial cell migration	381.8325716	278.3536788	383.0551308	256.4500568	598.3513992	466.1763688	-0.11824126	0.743956723	0.743956723	0.11824126	YES	1	0.08027191	0.6693928	1	0.08027191	0.6693928	0.08027191
GO:0090050	positive regulation of cell migration involved in sprouting angiogenesis	381.8325716	278.3536788	383.0551308	256.4500568	598.3513992	466.1763688	-0.11824126	0.743956723	0.743956723	0.11824126	YES	1	0.08027191	0.6693928	1	0.08027191	0.6693928	0.08027191
GO:0055003	cardiac myofibril assembly	90.791362	42.643609	61.7608538	42.454295	117.0945808	59.1709466	-0.006419026	0.472559434	0.472559434	0.006419026	YES	1	0.08018182	1	0.51222032	0.08018182	0.51222032	0.08018182
GO:0015299	solute:proton antiporter activity	159.1190508	148.2296216	193.198041	57.9082408	219.9527856	102.4120304	-1.355993204	-0.533448579	1.355993204	0.533448579	NO	1	1	0.08009729	1	1	0.08009729	0.08009729
GO:0060090	molecular adaptor activity	1561.238423	1828.897262	1991.854777	712.2646772	2459.177654	1581.971416	-1.360488684	-0.209250502	1.360488684	0.209250502	NO	1	1	0.07975885	1	1	0.07975885	0.07975885
GO:0090218	#N/A	15.6367482	19.9043482	19.0370444	11.3240002	25.3121536	24.0223842	-0.813699949	0.271295716	0.813699949	0.271295716	YES	0.0797328	1	1	1	0.0797328	1	0.0797328
GO:0008191	metalloendopeptidase inhibitor activity	189.092829	152.3570812	176.2563474	202.6669408	153.2631502	189.4512134	0.41165422	0.314369825	0.41165422	0.314369825	NO	1	0.0796988	1	0.11936842	0.0796988	0.11936842	0.0796988
GO:0098847	sequence-specific single stranded DNA binding	117.8075844	130.9903604	135.3661894	49.1136942	155.3166098	96.691778	-1.4152634	-0.437995524	1.4152634	0.437995524	NO	0.3077413	1	0.0796	1	0.3077413	0.0796	0.0796
GO:0043047	single-stranded telomeric DNA binding	117.8075844	130.9903604	135.3661894	49.1136942	155.3166098	96.691778	-1.4152634	-0.437995524	1.4152634	0.437995524	NO	0.29633519	1	0.0796	1	0.29633519	0.0796	0.0796
GO:0043096	purine nucleobase salvage	100.0755658	79.2532556	68.5507298	86.717328	92.141745	37.866513	0.129850104	-1.065547626	1.065547626	0.129850104	YES	1	1	0.07953988	1	1	0.07953988	0.07953988
GO:0006221	pyrimidine nucleotide biosynthetic process	2020.189401	2718.862548	2394.040103	3408.729026	2149.949766	2763.749264	0.3262307	0.023623518	0.3262307	0.023623518	NO	1	1	0.07947985	1	1	0.07947985	0.07947985
GO:0072655	establishment of protein localization to mitochondrion	482.6548804	462.447015	509.9016608	315.1130022	606.8476886	436.6641746	-0.553418794	-0.082763905	0.553418794	0.082763905	NO	1	1	0.07941991	1	1	0.07941991	0.07941991
GO:0070585	protein localization to mitochondrion	482.6548804	462.447015	509.9016608	315.1130022	606.8476886	436.6641746	-0.553418794	-0.082763905	0.553418794	0.082763905	NO	1	1	0.07941991	1	1	0.07941991	0.07941991
GO:0030278	regulation of ossification	466.1527676	298.6896986	754.3983508	383.0340464	789.1438596	327.22302	0.358825151	0.131626763	0.358825151	0.131626763	NO	1	0.07922156	1	0.78023077	0.07922156	0.78023077	0.07922156
GO:0009113	purine nucleobase biosynthetic process	305.4392398	321.8609948	302.748866	313.5849258	338.1210524	286.6185154	-0.037581542	-0.167305942	0.167305942	0.037581542	NO	1	1	0.0789193	1	1	0.0789193	0.0789193
GO:0046637	regulation of alpha-beta T cell differentiation	144.8850892	72.2030158	105.4857188	84.0310842	66.7532336	87.4517362	0.218864001	0.276427929	0.276427929	0.218864001	NO	1	0.07888696	0.64981297	1	0.07888696	0.64981297	0.07888696
GO:0043370	regulation of CD4-positive, alpha-beta T cell differentiation	144.8850892	72.2030158	105.4857188	84.0310842	66.7532336	87.4517362	0.218864001	0.276427929	0.276427929	0.218864001	NO	1	0.07888696	0.64981297	1	0.07888696	0.64981297	0.07888696
GO:0043015	gamma-tubulin binding	105.8055962	107.1498432	108.9296626	33.7802398	188.4467378	104.5624192	-1.665378264	-0.035265313	1.665378264	0.035265313	NO	1	1	0.07885961	1	1	0.07885961	0.07885961
GO:0009086	methionine biosynthetic process	1183.17272	1346.516117	1253.100752	1977.346424	503.099914	2106.795918	0.55433415	0.645819071	0.645819071	0.55433415	NO	1	1	0.07875718	1	1	0.07875718	0.07875718
GO:0098968	#N/A	63.7674762	58.3049722	103.172715	29.9132174	85.2129846	55.1493506	-0.962835829	-0.080275023	0.962835829	0.080275023	NO	0.07874155	1	1	1	0.07874155	1	0.07874155
GO:0046129	purine ribonucleoside biosynthetic process	1833.705214	2519.732378	2100.004892	3333.155149	1864.495001	2512.220866	0.40361796	-0.004307206	0.40361796	0.004307206	YES	1	1	0.07869742	1	1	0.07869742	0.07869742
GO:0034404	nucleobase-containing small molecule biosynthetic process	2278.112624	2925.739042	2583.551398	3631.097721	2379.375706	2954.942231	0.311604661	0.01432883	0.311604661	0.01432883	NO	1	1	0.07869742	1	1	0.07869742	0.07869742
GO:0042455	ribonucleoside biosynthetic process	1833.705214	2519.732378	2100.004892	3333.155149	1864.495001	2512.220866	0.40361796	-0.004307206	0.40361796	0.004307206	YES	1	1	0.07869742	1	1	0.07869742	0.07869742
GO:0042451	purine nucleoside biosynthetic process	1833.705214	2519.732378	2100.004892	3333.155149	1864.495001	2512.220866	0.40361796	-0.004307206	0.40361796	0.004307206	YES	1	1	0.07869742	1	1	0.07869742	0.07869742
GO:0009163	nucleoside biosynthetic process	1833.705214	2519.732378	2100.004892	3333.155149	1864.495001	2512.220866	0.40361796	-0.004307206	0.40361796	0.004307206	YES	1	1	0.07869742	1	1	0.07869742	0.07869742
GO:0032454	histone H3-methyl-lysine-9 demethylase activity	287.0739214	220.202375	280.3934226	122.2059346	294.366876	187.9112048	-0.849515682	-0.228778935	0.849515682	0.228778935	NO	1	1	0.07863776	1	1	0.07863776	0.07863776
GO:0031597	#N/A	131.345592	176.3886844	181.4873776	68.4729632	198.6078076	116.2253856	-1.365151661	-0.601832801	1.365151661	0.601832801	NO	0.07863614	1	1	1	0.07863614	1	0.07863614
GO:0031531	#N/A	16.3849512	28.6168316	25.0807358	11.2611128	31.8485994	22.8529692	-1.34551455	-0.324482327	1.34551455	0.324482327	NO	0.07863614	1	1	1	0.07863614	1	0.07863614
GO:0048026	positive regulation of mRNA splicing, via spliceosome	523.2759512	608.7418834	701.9090076	381.6552366	719.4225078	495.0994944	-0.673560645	-0.298112155	0.673560645	0.298112155	NO	1	1	0.07857818	1	1	0.07857818	0.07857818
GO:0016830	carbon-carbon lyase activity	6215.820262	7298.712728	7958.892528	15401.77329	2746.190267	11204.22892	1.077382522	0.618329421	1.077382522	0.618329421	NO	1	1	0.07853425	1	1	0.07853425	0.07853425
GO:0006424	#N/A	13.1414778	21.0458414	20.8941466	9.5982812	32.5399106	31.235746	-1.132687204	0.569662797	1.132687204	0.569662797	YES	0.07853102	1	1	1	0.07853102	1	0.07853102
GO:0031497	chromatin assembly	525.905541	590.6633692	567.8805064	158.8081146	937.9205374	736.483728	-1.895051512	0.318317506	1.895051512	0.318317506	YES	1	1	0.07847452	1	1	0.07847452	0.07847452
GO:0005838	#N/A	100.2449514	92.3940906	113.2581782	34.9172382	119.248508	74.6212028	-1.403861129	-0.308214967	1.403861129	0.308214967	NO	0.07842617	1	1	1	0.07842617	1	0.07842617
GO:0033619	membrane protein proteolysis	276.4359068	314.9777298	381.7415158	150.868817	385.766745	215.67025	-1.061955181	-0.546422646	1.061955181	0.546422646	NO	1	1	0.07841489	1	1	0.07841489	0.07841489
GO:0045621	positive regulation of lymphocyte differentiation	129.1323064	67.438096	98.4321336	81.3303642	66.3835878	86.7373374	0.27023027	0.363089352	0.363089352	0.27023027	NO	1	0.0784	0.67357775	1	0.0784	0.67357775	0.0784
GO:0048167	regulation of synaptic plasticity	103.23933	76.8284676	88.2791182	39.7424672	221.496695	153.3614742	-0.950959541	0.997223227	0.997223227	0.950959541	YES	1	0.74601209	1	0.0784	0.74601209	0.0784	0.0784
GO:0019788	#N/A	73.0508678	94.8762644	103.3097682	57.9925534	135.2188342	93.7640782	-0.710179546	-0.017011887	0.710179546	0.017011887	NO	0.07834724	1	1	1	0.07834724	1	0.07834724
GO:0080129	#N/A	22.350678	34.0236722	40.5250654	15.7180312	52.919116	44.1779426	-1.11411834	0.376787372	1.11411834	0.376787372	YES	0.07824194	1	1	1	0.07824194	1	0.07824194
GO:0033523	#N/A	57.9829396	54.8605308	68.6837324	16.4360684	73.0460528	35.0972548	-1.738903341	-0.644410389	1.738903341	0.644410389	NO	0.07813691	1	1	1	0.07813691	1	0.07813691
GO:0045834	positive regulation of lipid metabolic process	6275.078509	4980.477329	4570.532918	12128.40806	3460.420974	9246.522216	1.284034277	0.892626827	1.284034277	0.892626827	NO	1	0.07791902	0.61951257	1	0.07791902	0.61951257	0.07791902
GO:0045912	negative regulation of carbohydrate metabolic process	104.008927	95.2478772	103.0899722	30.8442798	152.895463	72.6494594	-1.626683979	-0.390734877	1.626683979	0.390734877	NO	0.83439885	1	0.07784726	1	0.83439885	0.07784726	0.07784726
GO:0010677	negative regulation of cellular carbohydrate metabolic process	104.008927	95.2478772	103.0899722	30.8442798	152.895463	72.6494594	-1.626683979	-0.390734877	1.626683979	0.390734877	NO	1	1	0.07784726	1	1	0.07784726	0.07784726
GO:0015651	quaternary ammonium group transmembrane transporter activity	126.7332054	79.952663	142.205094	86.6149632	69.6742668	111.412083	0.115470193	0.478687714	0.478687714	0.115470193	NO	0.07773962	0.5745031	0.7763828	1	0.07773962	0.7763828	0.07773962
GO:0098655	cation transmembrane transport	4466.251062	3789.981844	4622.810955	3195.623477	5580.852203	3517.098606	-0.246093504	-0.107805154	0.246093504	0.107805154	NO	1	0.39370071	1	0.07768073	0.39370071	0.07768073	0.07768073
GO:0006414	translational elongation	20663.7452	23982.56762	23531.10406	32019.58504	16330.85514	24648.91306	0.416968486	0.039537905	0.416968486	0.039537905	NO	1	1	0.07750297	1	1	0.07750297	0.07750297
GO:0010634	positive regulation of epithelial cell migration	473.039086	353.8931672	483.0871934	297.2993786	701.2611786	541.9648802	-0.251397459	0.61488546	0.61488546	0.251397459	YES	1	0.0774439	0.75771522	1	0.0774439	0.75771522	0.0774439
GO:0009260	ribonucleotide biosynthetic process	3769.058235	4617.570856	4448.994109	4778.278538	4631.598368	4379.380639	0.049356855	-0.076407251	0.076407251	0.049356855	YES	1	1	0.07727615	1	1	0.07727615	0.07727615
GO:0031145	anaphase-promoting complex-dependent catabolic process	73.53974	104.2127164	102.6913752	15.3627444	149.3684662	62.4442048	-2.762023464	-0.738891739	2.762023464	0.738891739	NO	1	1	0.07721711	1	1	0.07721711	0.07721711
GO:0046390	ribose phosphate biosynthetic process	3837.831482	4678.68893	4528.950599	4803.258849	4730.910946	4436.251436	0.037909246	-0.076763176	0.076763176	0.037909246	YES	1	1	0.07715817	1	1	0.07715817	0.07715817
GO:0006739	NADP metabolic process	290.3663724	336.7443048	314.6015672	233.367925	402.5090566	259.9665142	-0.529047261	-0.373327742	0.529047261	0.373327742	NO	1	1	0.07704828	1	1	0.07704828	0.07704828
GO:0030127	COPII vesicle coat	408.9376362	409.9302238	472.5717258	293.8028488	469.1582742	318.4021722	-0.480529978	-0.364528184	0.480529978	0.364528184	NO	0.75264	0.83730479	0.07698928	1	0.75264	0.07698928	0.07698928
GO:0044837	actomyosin contractile ring organization	83.3450606	101.416762	112.4238088	12.1739654	137.9911924	67.1050202	-3.058425043	-0.595803513	3.058425043	0.595803513	NO	1	1	0.07693754	1	1	0.07693754	0.07693754
GO:0000915	actomyosin contractile ring assembly	83.3450606	101.416762	112.4238088	12.1739654	137.9911924	67.1050202	-3.058425043	-0.595803513	3.058425043	0.595803513	NO	1	1	0.07693754	1	1	0.07693754	0.07693754
GO:0000912	assembly of actomyosin apparatus involved in cytokinesis	83.3450606	101.416762	112.4238088	12.1739654	137.9911924	67.1050202	-3.058425043	-0.595803513	3.058425043	0.595803513	NO	1	1	0.07693754	1	1	0.07693754	0.07693754
GO:0045324	late endosome to vacuole transport	285.7490154	222.297925	298.970793	127.7575208	343.1110516	182.5010974	-0.79908626	-0.284589343	0.79908626	0.284589343	NO	1	1	0.07693037	1	1	0.07693037	0.07693037
GO:0007220	Notch receptor processing	101.5404402	103.6760244	113.6835818	73.8442646	131.8653754	67.8958218	-0.489524524	-0.610687601	0.610687601	0.489524524	NO	1	1	0.0768784	1	1	0.0768784	0.0768784
GO:0030014	CCR4-NOT complex	266.8970038	290.4404534	336.1529996	117.9771542	406.4031042	232.635944	-1.299734896	-0.320168389	1.299734896	0.320168389	NO	1	1	0.07681935	1	1	0.07681935	0.07681935
GO:0051233	spindle midzone	346.462713	511.61337	513.8729548	53.067019	770.2520294	345.91413	-3.269166553	-0.56464002	3.269166553	0.56464002	NO	1	1	0.0767604	1	1	0.0767604	0.0767604
GO:0048788	cytoskeleton of presynaptic active zone	38.6107564	23.7153918	26.8209516	13.5034982	40.9866184	26.5361572	-0.812490505	0.162135761	0.812490505	0.162135761	YES	0.07672683	1	0.46507939	1	0.07672683	0.46507939	0.07672683
GO:0016758	hexosyltransferase activity	3874.675445	2958.698731	3337.919595	2228.398106	4113.080345	2607.810254	-0.408955807	-0.1821239	0.408955807	0.1821239	NO	1	1	0.07670153	1	1	0.07670153	0.07670153
GO:0038036	sphingosine-1-phosphate receptor activity	35.0669096	10.233727	16.8376338	13.4363918	50.8552176	41.5055732	0.392814117	2.019973416	2.019973416	0.392814117	NO	0.076623	0.32956683	1	0.23963774	0.076623	0.23963774	0.076623
GO:0071006	U2-type catalytic step 1 spliceosome	160.5688614	213.085522	236.7311584	70.3744718	275.8523886	148.4802082	-1.598308479	-0.521161935	1.598308479	0.521161935	NO	1	1	0.07658938	1	1	0.07658938	0.07658938
GO:0071012	catalytic step 1 spliceosome	160.5688614	213.085522	236.7311584	70.3744718	275.8523886	148.4802082	-1.598308479	-0.521161935	1.598308479	0.521161935	NO	1	1	0.07658938	1	1	0.07658938	0.07658938
GO:0030414	peptidase inhibitor activity	9687.770658	8681.85964	7455.343542	16447.57754	5891.657974	14216.99727	0.921799111	0.711540786	0.921799111	0.711540786	NO	1	0.07655094	0.71060521	1	0.07655094	0.71060521	0.07655094
GO:0035364	#N/A	3.9299858	0.1193902	16.2464794	0.8099946	0.2413098	13.3350442	2.76222787	6.803394377	6.803394377	2.76222787	NO	0.07651946	1	1	1	0.07651946	1	0.07651946
GO:0004532	exoribonuclease activity	433.2642152	512.4273028	532.3802156	161.1783588	749.578633	389.9495446	-1.668689298	-0.39405988	1.668689298	0.39405988	NO	1	1	0.0764173	1	1	0.0764173	0.0764173
GO:0016896	exoribonuclease activity, producing 5'-phosphomonoesters	433.2642152	512.4273028	532.3802156	161.1783588	749.578633	389.9495446	-1.668689298	-0.39405988	1.668689298	0.39405988	NO	1	1	0.0764173	1	1	0.0764173	0.0764173
GO:0060453	#N/A	1.7824604	0.8916316	0.5528864	1.1360434	7.7962542	1.988318	0.349498298	1.157028859	1.157028859	0.349498298	NO	0.07641619	1	1	1	0.07641619	1	0.07641619
GO:1902555	endoribonuclease complex	28479.57579	25505.09805	30464.66741	24946.68323	20106.29294	27616.63603	-0.031937632	0.114751949	0.114751949	0.031937632	YES	1	1	0.07635833	1	1	0.07635833	0.07635833
GO:0032386	regulation of intracellular transport	894.2951354	807.6075946	980.709471	952.013185	1005.437396	839.99009	0.237327077	0.05671783	0.237327077	0.05671783	NO	1	1	0.07629946	1	1	0.07629946	0.07629946
GO:0072528	pyrimidine-containing compound biosynthetic process	2028.044487	2723.452636	2400.22149	3413.410871	2161.811435	2768.951597	0.325777304	0.023903057	0.325777304	0.023903057	NO	1	1	0.07624068	1	1	0.07624068	0.07624068
GO:0033014	tetrapyrrole biosynthetic process	651.3167872	701.5801056	962.8227116	633.3594744	2169.377923	690.439037	-0.147583279	-0.023093803	0.147583279	0.023093803	NO	1	1	0.07612622	1	1	0.07612622	0.07612622
GO:0008116	#N/A	0	0.180109	0.6323796	0	0.2187292	0	#NUM!	#NUM!	#NUM!	#NUM!	#NUM!	0.07611289	1	1	1	0.07611289	1	0.07611289
GO:0034097	response to cytokine	781.3538096	494.9389456	619.5675914	489.6188852	615.260186	567.5942994	-0.015591363	0.197609531	0.197609531	0.015591363	YES	1	0.0760725	0.57787572	1	0.0760725	0.57787572	0.0760725
GO:1901682	sulfur compound transmembrane transporter activity	387.7163188	230.4545742	292.719147	174.5266766	289.7381398	178.9634518	-0.401034833	-0.364817415	0.401034833	0.364817415	NO	1	1	0.07606739	1	1	0.07606739	0.07606739
GO:0008361	regulation of cell size	407.0199126	355.081737	463.877918	211.5711792	469.5091316	260.4072404	-0.747008047	-0.447381598	0.747008047	0.447381598	NO	1	1	0.07589302	1	1	0.07589302	0.07589302
GO:0035064	methylated histone binding	320.474117	286.1595642	321.942765	88.4603292	453.0627614	249.9059518	-1.69371731	-0.195434565	1.69371731	0.195434565	NO	1	1	0.07583424	1	1	0.07583424	0.07583424
GO:0140034	methylation-dependent protein binding	320.474117	286.1595642	321.942765	88.4603292	453.0627614	249.9059518	-1.69371731	-0.195434565	1.69371731	0.195434565	NO	1	1	0.07583424	1	1	0.07583424	0.07583424
GO:0051180	vitamin transport	503.5480282	368.8701566	424.0205714	736.4644186	343.7297206	628.2067962	0.997502752	0.768126478	0.997502752	0.768126478	NO	1	0.63398336	0.07577554	1	0.63398336	0.07577554	0.07577554
GO:0002076	#N/A	3.4259182	1.6101484	1.4279906	1.0727862	14.2106746	1.9134516	-0.585831077	0.248983748	0.585831077	0.248983748	YES	0.0756	1	1	1	0.0756	1	0.0756
GO:0007172	#N/A	65.9217218	41.1168064	47.2336414	27.1928644	58.463822	53.2211114	-0.596500085	0.372270425	0.596500085	0.372270425	YES	0.0756	1	1	1	0.0756	1	0.0756
GO:0002739	#N/A	83.5004648	17.7940422	31.9342548	19.7016668	23.4422888	16.7841132	0.146923411	-0.084297966	0.146923411	0.084297966	YES	0.07549728	1	1	1	0.07549728	1	0.07549728
GO:0000245	spliceosomal complex assembly	519.4013698	413.292254	502.2612596	192.8318356	496.2428004	339.2362826	-1.099819072	-0.284871845	1.099819072	0.284871845	NO	1	1	0.07518913	1	1	0.07518913	0.07518913
GO:0010485	H4 histone acetyltransferase activity	286.5971272	267.376497	303.9026898	111.0429618	336.6300652	247.1514516	-1.267754701	-0.113477275	1.267754701	0.113477275	NO	0.82947395	1	0.0751308	1	0.82947395	0.0751308	0.0751308
GO:0016078	tRNA catabolic process	73.094737	124.5773342	143.2773642	17.3298426	161.4322684	110.8502594	-2.84571115	-0.16842946	2.84571115	0.16842946	NO	0.61098805	1	0.07512565	1	0.61098805	0.07512565	0.07512565
GO:0043634	polyadenylation-dependent ncRNA catabolic process	73.094737	124.5773342	143.2773642	17.3298426	161.4322684	110.8502594	-2.84571115	-0.16842946	2.84571115	0.16842946	NO	1	1	0.07512565	1	1	0.07512565	0.07512565
GO:0043633	polyadenylation-dependent RNA catabolic process	73.094737	124.5773342	143.2773642	17.3298426	161.4322684	110.8502594	-2.84571115	-0.16842946	2.84571115	0.16842946	NO	1	1	0.07512565	1	1	0.07512565	0.07512565
GO:0071029	nuclear ncRNA surveillance	73.094737	124.5773342	143.2773642	17.3298426	161.4322684	110.8502594	-2.84571115	-0.16842946	2.84571115	0.16842946	NO	0.60667877	1	0.07512565	1	0.60667877	0.07512565	0.07512565
GO:0071046	nuclear polyadenylation-dependent ncRNA catabolic process	73.094737	124.5773342	143.2773642	17.3298426	161.4322684	110.8502594	-2.84571115	-0.16842946	2.84571115	0.16842946	NO	0.60124527	1	0.07512565	1	0.60124527	0.07512565	0.07512565
GO:0071038	nuclear polyadenylation-dependent tRNA catabolic process	73.094737	124.5773342	143.2773642	17.3298426	161.4322684	110.8502594	-2.84571115	-0.16842946	2.84571115	0.16842946	NO	0.60123319	1	0.07512565	1	0.60123319	0.07512565	0.07512565
GO:0071035	nuclear polyadenylation-dependent rRNA catabolic process	73.094737	124.5773342	143.2773642	17.3298426	161.4322684	110.8502594	-2.84571115	-0.16842946	2.84571115	0.16842946	NO	0.60111619	1	0.07512565	1	0.60111619	0.07512565	0.07512565
GO:0005372	water transmembrane transporter activity	284.7312834	204.0750292	218.9063642	272.5206146	150.442293	185.207589	0.417265702	-0.139956449	0.417265702	0.139956449	YES	1	0.07511226	0.99876232	1	0.07511226	0.99876232	0.07511226
GO:0031061	negative regulation of histone methylation	127.6230586	142.7417162	141.6951026	43.0080668	198.259365	112.757461	-1.730727834	-0.340184126	1.730727834	0.340184126	NO	1	1	0.07506968	1	1	0.07506968	0.07506968
GO:0034080	CENP-A containing chromatin assembly	99.5541936	172.3079774	192.7456356	3.4831816	172.4925088	52.472481	-5.628439994	-1.715356586	5.628439994	1.715356586	NO	1	1	0.07506677	1	1	0.07506677	0.07506677
GO:0031055	chromatin remodeling at centromere	99.5541936	172.3079774	192.7456356	3.4831816	172.4925088	52.472481	-5.628439994	-1.715356586	5.628439994	1.715356586	NO	1	1	0.07506677	1	1	0.07506677	0.07506677
GO:0036402	proteasome-activating activity	87.6900142	127.6974494	120.143168	49.4269774	137.0216698	92.8618536	-1.36935912	-0.459571726	1.36935912	0.459571726	NO	0.24230096	1	0.07501121	1	0.24230096	0.07501121	0.07501121
GO:0009950	dorsal/ventral axis specification	461.6420066	552.0108708	649.9561554	169.810978	835.6696202	399.4111612	-1.700766949	-0.46682203	1.700766949	0.46682203	NO	1	1	0.07500799	1	1	0.07500799	0.07500799
GO:0015229	#N/A	55.2249254	35.451464	34.2291066	41.9698184	49.9960908	29.4325606	0.243507015	-0.268432145	0.268432145	0.243507015	YES	0.07498202	1	1	1	0.07498202	1	0.07498202
GO:0015749	monosaccharide transmembrane transport	164.4334614	136.7791758	103.4239332	197.5152792	122.0894362	133.186191	0.530115659	-0.038404092	0.530115659	0.038404092	YES	0.07498202	0.53970658	0.16847191	1	0.07498202	0.16847191	0.07498202
GO:0070993	translation preinitiation complex	1901.47885	1748.033687	1921.836893	1962.669432	1411.252082	1597.426775	0.167084216	-0.129983188	0.167084216	0.129983188	YES	1	0.67182128	0.07495284	1	0.67182128	0.07495284	0.07495284
GO:0006689	ganglioside catabolic process	103.3883868	112.4039778	164.8638856	91.185303	237.6355574	61.549348	-0.301819873	-0.868877612	0.868877612	0.301819873	NO	1	0.72889811	0.0749493	1	0.72889811	0.0749493	0.0749493
GO:0009141	nucleoside triphosphate metabolic process	2846.898132	3734.50614	3265.287682	4321.463192	3200.776331	3535.472585	0.210602403	-0.079014398	0.210602403	0.079014398	YES	1	1	0.07489456	1	1	0.07489456	0.07489456
GO:0033120	positive regulation of RNA splicing	543.3032714	633.484908	731.2152774	392.1015514	748.9318562	517.3618908	-0.692082899	-0.292136461	0.692082899	0.292136461	NO	1	1	0.0748907	1	1	0.0748907	0.0748907
GO:0015293	symporter activity	3075.378722	2322.252937	3249.094529	2434.35961	2135.122925	1653.464395	0.068017185	-0.490033138	0.490033138	0.068017185	YES	1	0.46115056	0.07483636	1	0.46115056	0.07483636	0.07483636
GO:0070403	NAD+ binding	179.3247424	183.5427938	197.1066764	98.919898	200.830403	144.058602	-0.891783816	-0.349460664	0.891783816	0.349460664	NO	1	1	0.07483219	1	1	0.07483219	0.07483219
GO:0015370	solute:sodium symporter activity	2140.993991	1541.927116	2114.314486	1669.796474	1270.411932	992.7858876	0.114937695	-0.63518006	0.63518006	0.114937695	YES	1	0.59384248	0.07477377	1	0.59384248	0.07477377	0.07477377
GO:0008081	phosphoric diester hydrolase activity	1522.126617	1170.492509	1511.12847	684.553651	1672.434201	990.7381046	-0.773880181	-0.240540056	0.773880181	0.240540056	NO	1	1	0.07476923	1	1	0.07476923	0.07476923
GO:0040013	negative regulation of locomotion	872.3488034	617.1090836	755.1235156	467.1578258	922.9947282	662.0324892	-0.401615495	0.101376488	0.401615495	0.101376488	YES	1	1	0.07471544	1	1	0.07471544	0.07471544
GO:1901535	#N/A	0	0	0	0	0	0	#NUM!	#NUM!	#NUM!	#NUM!	#NUM!	0.07466795	1	1	1	0.07466795	1	0.07466795
GO:0030017	sarcomere	75.3261412	35.4213576	58.4979812	42.3829866	142.687119	78.861526	0.258865746	1.15470212	1.15470212	0.258865746	NO	1	0.07463077	1	0.32818605	0.07463077	0.32818605	0.07463077
GO:0015837	#N/A	5.0580268	3.5437914	4.5010652	0.8617088	4.8065272	0.9662848	-2.040021362	-1.874773312	2.040021362	1.874773312	NO	0.0745658	1	1	1	0.0745658	1	0.0745658
GO:0015842	#N/A	5.0580268	3.5437914	4.5010652	0.8617088	4.8065272	0.9662848	-2.040021362	-1.874773312	2.040021362	1.874773312	NO	0.0745658	1	1	1	0.0745658	1	0.0745658
GO:0005365	#N/A	8.2470356	10.5344292	30.8475578	4.6908344	19.7398334	5.2212226	-1.167195669	-1.012652572	1.167195669	1.012652572	NO	0.07446393	1	1	1	0.07446393	1	0.07446393
GO:0048029	monosaccharide binding	563.4540078	540.8052716	542.2507764	440.5686574	758.857198	491.9537092	-0.295742351	-0.136586644	0.295742351	0.136586644	NO	1	0.94419231	0.07441225	1	0.94419231	0.07441225	0.07441225
GO:0010560	#N/A	3.5333312	5.8513582	5.5939892	2.6576496	12.845136	5.8234848	-1.138620634	-0.006888811	1.138620634	0.006888811	NO	0.07436235	1	1	1	0.07436235	1	0.07436235
GO:0019869	chloride channel inhibitor activity	25.158946	20.1624494	25.1494348	8.0277868	37.921805	18.7483284	-1.328596705	-0.104908942	1.328596705	0.104908942	NO	0.07435041	1	0.33770417	1	0.07435041	0.33770417	0.07435041
GO:1904983	#N/A	19.9626582	24.2168458	83.087618	20.5343594	36.3306492	61.3421254	-0.237971028	1.340867186	1.340867186	0.237971028	YES	0.07424814	1	1	1	0.07424814	1	0.07424814
GO:0022829	wide pore channel activity	51.3549006	32.6623212	38.1478526	22.4882126	148.9819524	74.3319862	-0.538458324	1.186355836	1.186355836	0.538458324	YES	1	0.10277851	1	0.07418692	0.10277851	0.07418692	0.07418692
GO:0000993	RNA polymerase II complex binding	377.9544038	369.8304364	447.565904	164.3863266	547.85599	350.1680206	-1.169773658	-0.078816627	1.169773658	0.078816627	NO	1	1	0.07417134	1	1	0.07417134	0.07417134
GO:0070098	chemokine-mediated signaling pathway	232.4263402	137.8446998	178.2613114	243.5800046	173.125022	208.6421434	0.821351912	0.5979868	0.821351912	0.5979868	NO	1	0.07415541	0.93899377	1	0.07415541	0.93899377	0.07415541
GO:0005691	#N/A	11.8837356	19.3253502	19.6767878	3.384219	31.0757554	14.3846766	-2.513599721	-0.425961771	2.513599721	0.425961771	NO	0.07414615	1	1	1	0.07414615	1	0.07414615
GO:0010976	positive regulation of neuron projection development	591.1162238	508.9748726	534.2248318	257.685707	737.972196	452.6602386	-0.981981916	-0.169165847	0.981981916	0.169165847	NO	1	1	0.07411298	1	1	0.07411298	0.07411298
GO:1990266	neutrophil migration	769.0886952	586.5733538	745.3933294	532.4077764	896.845731	553.3861594	-0.139779892	-0.084024974	0.139779892	0.084024974	NO	1	0.074088	0.53228122	1	0.074088	0.53228122	0.074088
GO:0031952	regulation of protein autophosphorylation	240.3276834	161.168495	194.5571584	100.1003512	238.6781158	145.9157962	-0.687122719	-0.143433684	0.687122719	0.143433684	NO	0.88362021	1	0.07405472	1	0.88362021	0.07405472	0.07405472
GO:0015853	#N/A	3.9299858	0.1193902	16.2464794	0.8099946	0.2413098	13.3350442	2.76222787	6.803394377	6.803394377	2.76222787	NO	0.07404444	1	1	1	0.07404444	1	0.07404444
GO:0009156	ribonucleoside monophosphate biosynthetic process	571.959353	597.6581716	644.9255286	303.7337822	790.6823998	519.938922	-0.976513198	-0.200978418	0.976513198	0.200978418	NO	1	1	0.07398768	1	1	0.07398768	0.07398768
GO:0019212	phosphatase inhibitor activity	231.2116494	231.479349	266.340222	114.5651868	370.9589162	206.8589934	-1.014714776	-0.16223581	1.014714776	0.16223581	NO	1	1	0.07392928	1	1	0.07392928	0.07392928
GO:0033013	tetrapyrrole metabolic process	765.0532502	803.005762	1089.043699	726.3523582	2274.936823	768.9405836	-0.144740761	-0.062538215	0.144740761	0.062538215	NO	1	0.92451298	0.07387098	1	0.92451298	0.07387098	0.07387098
GO:0006891	intra-Golgi vesicle-mediated transport	456.817893	458.213558	471.4715258	224.9486016	593.5453834	370.4048664	-1.026424749	-0.306917094	1.026424749	0.306917094	NO	1	1	0.07386138	1	1	0.07386138	0.07386138
GO:0015141	succinate transmembrane transporter activity	32.154847	25.8638388	50.0586228	38.5461694	41.0769938	30.6339756	0.575651076	0.244196188	0.575651076	0.244196188	NO	0.07382486	0.18262065	0.93913707	1	0.07382486	0.93913707	0.07382486
GO:0045010	actin nucleation	920.9063358	908.5590288	1094.638448	679.9336714	1156.402881	652.2320606	-0.418186233	-0.47819489	0.47819489	0.418186233	NO	1	1	0.07381277	1	1	0.07381277	0.07381277
GO:0017004	cytochrome complex assembly	294.9675694	338.2038656	325.4786274	117.6530124	402.3146118	243.0833264	-1.52335489	-0.47644221	1.52335489	0.47644221	NO	1	1	0.07380285	1	1	0.07380285	0.07380285
GO:1902254	negative regulation of intrinsic apoptotic signaling pathway by p53 class mediator	68.9616242	75.569984	75.3841104	26.5697546	111.4418512	74.4390198	-1.508028414	-0.021754259	1.508028414	0.021754259	NO	1	1	0.07379283	1	1	0.07379283	0.07379283
GO:0000124	SAGA complex	190.2181026	229.205091	202.6029042	65.8879964	294.4515298	167.4971756	-1.798551528	-0.45250232	1.798551528	0.45250232	NO	1	1	0.07378269	1	1	0.07378269	0.07378269
GO:0051294	establishment of spindle orientation	536.9535084	577.8902266	686.0461358	291.9445612	812.2576784	532.3131074	-0.985101036	-0.11852038	0.985101036	0.11852038	NO	1	1	0.07374442	1	1	0.07374442	0.07374442
GO:0005548	phospholipid transporter activity	611.4703234	537.470511	611.4348258	467.0727304	576.5467822	604.0084508	-0.202538384	0.168383133	0.202538384	0.168383133	YES	1	1	0.07373408	1	1	0.07373408	0.07373408
GO:0005689	U12-type spliceosomal complex	661.0220454	515.962471	641.1191538	230.7937166	748.0121864	484.8196496	-1.160662187	-0.089817962	1.160662187	0.089817962	NO	1	1	0.07372362	1	1	0.07372362	0.07372362
GO:0032593	#N/A	123.190367	66.8671042	106.9381488	55.0129626	88.9855524	63.7116654	-0.281525042	-0.069739091	0.281525042	0.069739091	NO	0.07372303	1	1	1	0.07372303	1	0.07372303
GO:0001525	angiogenesis	9860.257457	8814.018291	9128.755464	9482.344923	9775.866309	7989.05692	0.105443982	-0.141774682	0.141774682	0.105443982	YES	1	0.68779817	0.07368608	1	0.68779817	0.07368608	0.07368608
GO:0010632	regulation of epithelial cell migration	570.3226302	416.632101	556.4755116	342.2862864	802.0528344	609.0527846	-0.283570509	0.547793266	0.547793266	0.283570509	YES	1	0.07368608	0.74027127	1	0.07368608	0.74027127	0.07368608
GO:0070469	respirasome	681.8558722	863.4644408	715.5216882	699.8515432	857.0675754	781.0847018	-0.303087845	-0.144657761	0.303087845	0.144657761	NO	1	1	0.07367542	1	1	0.07367542	0.07367542
GO:0016574	histone ubiquitination	268.9595724	279.2062268	317.5393438	88.8773396	391.8680364	212.798525	-1.651443579	-0.391842966	1.651443579	0.391842966	NO	1	1	0.07366464	1	1	0.07366464	0.07366464
GO:0051493	regulation of cytoskeleton organization	5635.658787	4713.592292	5443.385239	3314.597008	6453.288567	4351.584424	-0.507993499	-0.11528619	0.507993499	0.11528619	NO	1	1	0.07362783	1	1	0.07362783	0.07362783
GO:1901532	regulation of hematopoietic progenitor cell differentiation	505.675881	579.1134386	601.7914124	183.4562566	781.361594	422.3232168	-1.658409868	-0.455498416	1.658409868	0.455498416	NO	1	1	0.07361685	1	1	0.07361685	0.07361685
GO:0008353	RNA polymerase II CTD heptapeptide repeat kinase activity	185.4388456	236.2804578	295.8504394	74.647288	310.3540612	224.6107236	-1.66233856	-0.073073504	1.66233856	0.073073504	NO	1	1	0.07360576	1	1	0.07360576	0.07360576
GO:0002698	negative regulation of immune effector process	292.0406528	219.0645682	214.4964688	279.441364	156.2521328	330.7928806	0.35118943	0.594572025	0.594572025	0.35118943	NO	1	0.07359735	0.65345307	1	0.07359735	0.65345307	0.07359735
GO:0007080	mitotic metaphase plate congression	236.6695642	419.5196694	369.2069424	5.8435934	510.171376	373.3073784	-6.165738845	-0.16837443	6.165738845	0.16837443	NO	1	1	0.07355838	1	1	0.07355838	0.07355838
GO:0010506	regulation of autophagy	1328.905227	1144.605524	1557.885494	783.6592656	1563.661755	1194.519898	-0.546552061	0.061580412	0.546552061	0.061580412	YES	1	1	0.07354696	1	1	0.07354696	0.07354696
GO:0004866	endopeptidase inhibitor activity	9624.351019	8640.930602	7359.925051	16410.28834	5789.395913	14163.09296	0.925341988	0.712877759	0.925341988	0.712877759	NO	1	0.0735	0.63321123	1	0.0735	0.63321123	0.0735
GO:0031053	primary miRNA processing	111.6338794	116.4188108	133.2002808	35.1605328	157.8067048	72.9564412	-1.727295348	-0.674216924	1.727295348	0.674216924	NO	1	1	0.0735	1	1	0.0735	0.0735
GO:0048732	gland development	8753.467796	8086.329548	8000.173625	11171.99635	7721.505739	11602.53711	0.466330102	0.520883406	0.520883406	0.466330102	NO	1	0.56841886	0.07348827	1	0.56841886	0.07348827	0.07348827
GO:0016854	racemase and epimerase activity	101.5225032	123.6490872	137.1249106	44.9467436	205.2180194	88.6310514	-1.459963088	-0.480367457	1.459963088	0.480367457	NO	0.51832822	1	0.0734764	1	0.51832822	0.0734764	0.0734764
GO:0051650	establishment of vesicle localization	1075.611887	962.0440292	1202.63348	627.4543476	1360.578497	970.8996102	-0.616592427	0.013219208	0.616592427	0.013219208	YES	1	1	0.07342967	1	1	0.07342967	0.07342967
GO:0050920	regulation of chemotaxis	1013.211253	779.9086204	891.7208352	421.2678676	996.2027958	658.6978838	-0.88856722	-0.243688182	0.88856722	0.243688182	NO	1	1	0.07341748	1	1	0.07341748	0.07341748
GO:0051880	#N/A	15.1288784	8.1432994	11.699778	4.0737306	12.1842112	6.0383088	-0.999262869	-0.431468908	0.999262869	0.431468908	NO	0.07339806	1	1	1	0.07339806	1	0.07339806
GO:1990426	#N/A	7.1331454	12.7701914	9.0300536	0.9639444	13.9510276	11.4567406	-3.727686403	-0.156583487	3.727686403	0.156583487	NO	0.0732964	1	1	1	0.0732964	1	0.0732964
GO:0035674	#N/A	32.759679	34.6870854	41.8700414	37.3075852	28.8208752	44.8509028	0.10507036	0.370738403	0.370738403	0.10507036	NO	0.07319502	1	1	1	0.07319502	1	0.07319502
GO:0015746	citrate transport	64.0059202	60.3331436	91.4469916	75.4102372	64.3695694	73.4474926	0.321809633	0.283762485	0.321809633	0.283762485	NO	0.07319502	1	0.64426198	1	0.07319502	0.64426198	0.07319502
GO:0005125	cytokine activity	743.1950372	560.5929314	591.2126676	480.76287	1029.306102	599.760317	-0.221628074	0.097432516	0.221628074	0.097432516	YES	1	0.07311316	1	0.27356949	0.07311316	0.27356949	0.07311316
GO:0022610	biological adhesion	11707.6585	11004.2316	12289.84572	8727.825591	10727.04835	8016.485846	-0.334364231	-0.457016557	0.457016557	0.334364231	NO	1	0.0729931	1	0.2260402	0.0729931	0.2260402	0.0729931
GO:0007155	cell adhesion	11707.6585	11004.2316	12289.84572	8727.825591	10727.04835	8016.485846	-0.334364231	-0.457016557	0.457016557	0.334364231	NO	1	0.0729931	1	0.2260402	0.0729931	0.2260402	0.0729931
GO:0033061	DNA recombinase mediator complex	29.9294406	42.8788314	50.096211	8.298942	75.3614574	30.889375	-2.369266258	-0.473154907	2.369266258	0.473154907	NO	0.0728662	1	0.21835682	1	0.0728662	0.21835682	0.0728662
GO:0033065	#N/A	7.1013526	4.9333626	15.109397	3.2808058	13.1671622	4.8203948	-0.588521129	-0.033420018	0.588521129	0.033420018	NO	0.072765	1	1	1	0.072765	1	0.072765
GO:0031984	organelle subcompartment	1716.793577	1427.431755	1989.24983	828.4225688	1950.260032	1380.509614	-0.78498301	-0.048220838	0.78498301	0.048220838	NO	1	1	0.07274373	1	1	0.07274373	0.07274373
GO:0052547	regulation of peptidase activity	7075.934658	5698.557575	5427.917302	13250.70847	3581.930088	10964.17194	1.217400803	0.944128164	1.217400803	0.944128164	NO	1	0.6934483	0.0726853	1	0.6934483	0.0726853	0.0726853
GO:0009607	response to biotic stimulus	7946.800368	7417.616349	7306.435643	9582.421436	7368.431386	10637.98929	0.369434613	0.520197933	0.520197933	0.369434613	NO	1	0.07263529	0.30107161	1	0.07263529	0.30107161	0.07263529
GO:0050878	regulation of body fluid levels	1560.235366	1637.730759	1134.610345	3285.631342	1102.751019	3739.236262	1.004472416	1.191045431	1.191045431	1.004472416	NO	1	0.07249315	1	0.35151241	0.07249315	0.35151241	0.07249315
GO:0005688	U6 snRNP	113.598552	101.0348164	83.2279238	28.4096652	123.5309524	58.5631534	-1.830398794	-0.786787384	1.830398794	0.786787384	NO	0.24644563	1	0.07249315	1	0.24644563	0.07249315	0.07249315
GO:0016093	polyprenol metabolic process	37.9379092	61.0518428	55.2141554	21.436903	64.1887628	37.6016536	-1.509938348	-0.699238734	1.509938348	0.699238734	NO	0.9023388	1	0.07243478	1	0.9023388	0.07243478	0.07243478
GO:0009968	negative regulation of signal transduction	7372.461297	6497.479964	8295.935925	4946.811789	9436.074121	6229.271135	-0.39338127	-0.060816911	0.39338127	0.060816911	NO	1	1	0.07237651	1	1	0.07237651	0.07237651
GO:0006575	cellular modified amino acid metabolic process	4948.230227	5320.220664	5258.692472	7260.374951	4505.42574	6574.344677	0.448557971	0.305361011	0.448557971	0.305361011	NO	1	0.07233669	0.09868865	1	0.07233669	0.09868865	0.07233669
GO:0016032	viral process	131.8279728	91.695239	105.0913304	47.9084146	117.4170732	83.6043626	-0.936567756	-0.133268602	0.936567756	0.133268602	NO	1	1	0.07224136	1	1	0.07224136	0.07224136
GO:0046602	#N/A	35.0845282	41.7916658	36.9689276	16.405818	48.9465834	38.7362366	-1.349007736	-0.109531469	1.349007736	0.109531469	NO	0.07223064	1	1	1	0.07223064	1	0.07223064
GO:0090175	regulation of establishment of planar polarity	198.878758	208.3337788	235.148793	78.2686874	338.8724874	173.8098726	-1.412389618	-0.261386743	1.412389618	0.261386743	NO	1	1	0.07218305	1	1	0.07218305	0.07218305
GO:0042119	neutrophil activation	99.7757076	52.0087866	62.874252	59.3887436	68.0676574	50.1815468	0.191434133	-0.051598438	0.191434133	0.051598438	YES	1	0.07216364	0.94117584	1	0.07216364	0.94117584	0.07216364
GO:0045103	intermediate filament-based process	467.2402956	285.9920664	338.1275516	224.5647206	410.2382538	223.7513504	-0.34884383	-0.354078737	0.354078737	0.34884383	NO	1	0.6174	0.07212484	1	0.6174	0.07212484	0.07212484
GO:0045104	intermediate filament cytoskeleton organization	467.2402956	285.9920664	338.1275516	224.5647206	410.2382538	223.7513504	-0.34884383	-0.354078737	0.354078737	0.34884383	NO	1	0.6174	0.07212484	1	0.6174	0.07212484	0.07212484
GO:0015909	long-chain fatty acid transport	568.428086	411.8183454	407.1227508	693.3976998	210.1460486	457.6984184	0.751674951	0.152389207	0.751674951	0.152389207	NO	1	0.072	0.69372167	1	0.072	0.69372167	0.072
GO:0071204	#N/A	178.5083858	270.2196052	233.0219652	4.5285672	331.731772	171.4583842	-5.898933874	-0.656273897	5.898933874	0.656273897	NO	0.07199495	1	1	1	0.07199495	1	0.07199495
GO:0051589	#N/A	69.3666132	52.3508896	64.5334188	35.9698916	69.5498068	41.359363	-0.541424241	-0.340000087	0.541424241	0.340000087	NO	0.07189412	1	1	1	0.07189412	1	0.07189412
GO:0002764	immune response-regulating signaling pathway	2003.973568	1497.30395	1950.256811	2111.263023	2182.325712	1657.207969	0.495739207	0.146387548	0.495739207	0.146387548	NO	1	0.07182	1	0.23840198	0.07182	0.23840198	0.07182
GO:0043495	protein-membrane adaptor activity	76.0545928	90.0987532	89.4394266	24.0458142	129.8095946	54.3016512	-1.905721365	-0.730511074	1.905721365	0.730511074	NO	0.07179357	1	0.24056677	1	0.07179357	0.24056677	0.07179357
GO:0033130	#N/A	1.0278752	1.3495894	1.2093874	0.1675512	2.2209996	0.2339934	-3.009846623	-2.527980805	3.009846623	2.527980805	NO	0.0716933	1	1	1	0.0716933	1	0.0716933
GO:1901029	#N/A	7.0357348	1.1246848	4.3562828	9.2945926	33.7730708	11.9387816	3.046870897	3.408062973	3.408062973	3.046870897	NO	0.07165472	1	1	1	0.07165472	1	0.07165472
GO:0035189	#N/A	17.3090276	16.5176376	17.449745	4.4653112	25.6465742	12.6541632	-1.887174734	-0.384395256	1.887174734	0.384395256	NO	0.07159331	1	1	1	0.07159331	1	0.07159331
GO:0045620	negative regulation of lymphocyte differentiation	190.5643436	116.2290748	117.4807286	159.80318	60.6259514	115.7192382	0.459325112	-0.006342274	0.459325112	0.006342274	YES	1	0.07151351	0.5617962	1	0.07151351	0.5617962	0.07151351
GO:0097039	#N/A	59.6216596	43.5076728	61.9254626	30.7209408	63.1363734	29.2405312	-0.502047452	-0.57330033	0.57330033	0.502047452	NO	0.07145316	1	1	1	0.07145316	1	0.07145316
GO:0033320	#N/A	21.8088192	19.8060068	21.4179456	10.675432	20.538893	17.8590744	-0.891643588	-0.149280729	0.891643588	0.149280729	NO	0.07135281	1	1	1	0.07135281	1	0.07135281
GO:0008177	#N/A	134.4564014	140.733355	142.9215172	130.3968082	173.9427058	92.655097	-0.110055744	-0.603022053	0.603022053	0.110055744	NO	0.07131064	1	1	1	0.07131064	1	0.07131064
GO:0005749	mitochondrial respiratory chain complex II, succinate dehydrogenase complex (ubiquinone)	138.7861392	154.614399	149.416648	140.582286	198.0938216	104.2214524	-0.137259862	-0.569022416	0.569022416	0.137259862	NO	0.07131064	0.88713493	0.47245935	1	0.07131064	0.47245935	0.07131064
GO:0008146	sulfotransferase activity	772.7900228	586.0019462	739.4478632	626.7180008	950.6826622	544.8245302	0.096910975	-0.105113795	0.105113795	0.096910975	YES	1	0.07131064	1	0.72824595	0.07131064	0.72824595	0.07131064
GO:0015218	#N/A	108.9271376	91.2176012	87.3912176	81.8623954	96.0460602	97.7680864	-0.156111349	0.100051384	0.156111349	0.100051384	YES	0.07120963	1	1	1	0.07120963	1	0.07120963
GO:0061656	#N/A	83.2722262	90.0012136	96.5515692	32.1788028	130.313701	63.819701	-1.483833803	-0.495942606	1.483833803	0.495942606	NO	0.07110891	1	1	1	0.07110891	1	0.07110891
GO:2000515	negative regulation of CD4-positive, alpha-beta T cell activation	129.8560046	47.4172414	74.9123814	85.2661992	60.1794362	68.4075094	0.846562216	0.528742972	0.846562216	0.528742972	NO	1	0.07103356	0.54189468	1	0.07103356	0.54189468	0.07103356
GO:0002200	somatic diversification of immune receptors	140.5243552	162.3175638	168.4665916	40.78527	244.7522538	133.269366	-1.992699009	-0.284473924	1.992699009	0.284473924	NO	1	1	0.07101633	1	1	0.07101633	0.07101633
GO:0030897	#N/A	61.0297366	47.5745126	69.7860882	22.6858352	104.7793846	44.4871594	-1.068397101	-0.096799894	1.068397101	0.096799894	NO	0.07100847	1	1	1	0.07100847	1	0.07100847
GO:0016712	oxidoreductase activity, acting on paired donors, with incorporation or reduction of molecular oxygen, reduced flavin or flavoprotein as one donor, and incorporation of one atom of oxygen	1321.587253	963.1191428	1014.045173	1555.474079	757.2854096	1071.245901	0.69156817	0.1535035	0.69156817	0.1535035	NO	1	0.07080845	0.1945125	1	0.07080845	0.1945125	0.07080845
GO:0006189	'de novo' IMP biosynthetic process	106.4256612	183.6905008	156.7470886	37.1408582	207.2509082	124.5253356	-2.306197966	-0.560837723	2.306197966	0.560837723	NO	1	1	0.07076013	1	1	0.07076013	0.07076013
GO:0046856	phosphatidylinositol dephosphorylation	321.8168016	262.3745904	318.8122992	154.2259144	368.421135	210.8562516	-0.766582809	-0.315368213	0.766582809	0.315368213	NO	1	1	0.07070283	1	1	0.07070283	0.07070283
GO:0030974	#N/A	16.3413578	11.7555632	16.4200112	4.7870674	22.8673912	6.8408436	-1.296129635	-0.781097507	1.296129635	0.781097507	NO	0.07066023	1	1	1	0.07066023	1	0.07066023
GO:0017136	NAD-dependent histone deacetylase activity	255.3710776	227.1128398	272.357898	92.2117754	255.7498906	161.607936	-1.300386372	-0.490911225	1.300386372	0.490911225	NO	1	1	0.07064668	1	1	0.07064668	0.07064668
GO:1905347	endodeoxyribonuclease complex	14.5617248	23.05394	24.5123004	3.0662728	65.3570972	15.385909	-2.910455372	-0.583403653	2.910455372	0.583403653	NO	1	1	0.07064563	1	1	0.07064563	0.07064563
GO:0031931	TORC1 complex	93.0170044	62.4636724	88.4249126	44.638352	93.3398528	51.161826	-0.484733626	-0.287949636	0.484733626	0.287949636	NO	1	1	0.07061741	1	1	0.07061741	0.07061741
GO:0031985	Golgi cisterna	233.9048912	202.4923966	255.89988	98.8606068	285.3332392	184.321499	-1.03440007	-0.135643382	1.03440007	0.135643382	NO	1	1	0.07058887	1	1	0.07058887	0.07058887
GO:0043046	DNA methylation involved in gamete generation	65.2897784	101.7866654	120.1448888	3.0152624	180.6005802	81.6670932	-5.077121206	-0.31772179	5.077121206	0.31772179	NO	1	1	0.07056	1	1	0.07056	0.07056
GO:0016877	ligase activity, forming carbon-sulfur bonds	803.1012058	807.2455784	787.8790508	838.4672044	799.4705022	841.7399572	0.054746722	0.06036697	0.06036697	0.054746722	NO	1	0.88513555	0.07053115	1	0.88513555	0.07053115	0.07053115
GO:0018024	histone-lysine N-methyltransferase activity	741.726009	623.4807748	747.8056902	274.8774066	923.5775664	633.5320676	-1.181556745	0.023072572	1.181556745	0.023072572	YES	1	1	0.07050268	1	1	0.07050268	0.07050268
GO:0035145	exon-exon junction complex	154.94318	195.847892	219.1591324	70.5117276	282.3018342	153.7690896	-1.473798467	-0.348968076	1.473798467	0.348968076	NO	1	1	0.07044545	1	1	0.07044545	0.07044545
GO:0000281	mitotic cytokinesis	614.0120076	682.951987	774.011629	166.5422892	1043.177724	567.7596188	-2.035895598	-0.266503915	2.035895598	0.266503915	NO	1	1	0.070416	1	1	0.070416	0.070416
GO:0072595	maintenance of protein localization in organelle	162.4133316	161.3534448	173.2945132	82.4126064	207.0406778	117.7907678	-0.969287435	-0.453997911	0.969287435	0.453997911	NO	1	1	0.07038832	1	1	0.07038832	0.07038832
GO:0060028	convergent extension involved in axis elongation	543.0272214	528.1849662	623.0927902	356.3410604	738.389636	513.6010088	-0.567784507	-0.040395202	0.567784507	0.040395202	NO	1	1	0.07035856	1	1	0.07035856	0.07035856
GO:0032309	icosanoid secretion	439.956663	322.912508	287.7393514	565.5770384	116.4215488	365.6374138	0.808580225	0.179270377	0.808580225	0.179270377	NO	1	0.07031329	0.78872131	1	0.07031329	0.78872131	0.07031329
GO:0071715	icosanoid transport	439.956663	322.912508	287.7393514	565.5770384	116.4215488	365.6374138	0.808580225	0.179270377	0.808580225	0.179270377	NO	1	0.07031329	0.78872131	1	0.07031329	0.78872131	0.07031329
GO:0050482	arachidonic acid secretion	439.956663	322.912508	287.7393514	565.5770384	116.4215488	365.6374138	0.808580225	0.179270377	0.808580225	0.179270377	NO	1	0.07031329	0.78872131	1	0.07031329	0.78872131	0.07031329
GO:1903963	arachidonate transport	439.956663	322.912508	287.7393514	565.5770384	116.4215488	365.6374138	0.808580225	0.179270377	0.808580225	0.179270377	NO	1	0.07031329	0.78872131	1	0.07031329	0.78872131	0.07031329
GO:0070374	positive regulation of ERK1 and ERK2 cascade	394.733184	253.8035898	272.4820764	265.8845108	397.5931198	312.8785544	0.06708726	0.301890301	0.301890301	0.06708726	NO	1	0.52068283	0.07030122	1	0.52068283	0.07030122	0.07030122
GO:2000736	regulation of stem cell differentiation	470.0079488	565.6961904	600.0841124	150.911305	756.1517856	401.7642802	-1.906326571	-0.493678152	1.906326571	0.493678152	NO	1	1	0.07024397	1	1	0.07024397	0.07024397
GO:0034632	#N/A	770.6295534	799.995833	849.288677	2170.480916	797.1067362	2578.670848	1.439950347	1.688563243	1.688563243	1.439950347	NO	0.0702077	1	1	1	0.0702077	1	0.0702077
GO:0015665	#N/A	770.6295534	799.995833	849.288677	2170.480916	797.1067362	2578.670848	1.439950347	1.688563243	1.688563243	1.439950347	NO	0.07010769	1	1	1	0.07010769	1	0.07010769
GO:0007367	#N/A	9.8116132	9.0174866	12.310241	3.3395764	11.8418906	7.189742	-1.433060255	-0.326785373	1.433060255	0.326785373	NO	0.07010769	1	1	1	0.07010769	1	0.07010769
GO:0009226	nucleotide-sugar biosynthetic process	254.06611	212.0170994	212.5328072	163.8803814	284.8557126	170.4295822	-0.371537469	-0.315004852	0.371537469	0.315004852	NO	1	1	0.0700092	1	1	0.0700092	0.0700092
GO:2000727	#N/A	0.301061	0.8031646	0.1617066	0.081435	0.3860204	4.2712776	-3.301974793	2.410900077	3.301974793	2.410900077	YES	0.07000797	1	1	1	0.07000797	1	0.07000797
GO:0006470	protein dephosphorylation	2336.920995	1837.09174	2186.658981	1080.354771	2731.274629	1801.357767	-0.765918525	-0.02833893	0.765918525	0.02833893	NO	1	1	0.06995172	1	1	0.06995172	0.06995172
GO:0019206	nucleoside kinase activity	190.6521638	155.604924	164.42332	97.7137216	188.4307336	150.0212328	-0.67125464	-0.052721011	0.67125464	0.052721011	NO	1	1	0.06989434	1	1	0.06989434	0.06989434
GO:0071108	protein K48-linked deubiquitination	248.7399018	278.1394526	367.4801032	97.3184214	399.6392608	236.8416506	-1.515023574	-0.231885584	1.515023574	0.231885584	NO	1	1	0.06983705	1	1	0.06983705	0.06983705
GO:0003006	developmental process involved in reproduction	2665.369338	2767.310356	3065.015771	1264.288153	3832.082039	2263.613782	-1.130159136	-0.289856626	1.130159136	0.289856626	NO	1	1	0.06963158	1	1	0.06963158	0.06963158
GO:0071712	ER-associated misfolded protein catabolic process	116.0430274	152.0612338	140.4013542	52.3289742	190.841757	113.7652794	-1.538970519	-0.418592081	1.538970519	0.418592081	NO	1	1	0.06925333	1	1	0.06925333	0.06925333
GO:0001099	basal RNA polymerase II transcription machinery binding	412.8622768	400.0571692	474.5211264	171.1783056	585.8435482	379.3974792	-1.224706307	-0.076496086	1.224706307	0.076496086	NO	1	1	0.06915931	1	1	0.06915931	0.06915931
GO:0001098	basal transcription machinery binding	412.8622768	400.0571692	474.5211264	171.1783056	585.8435482	379.3974792	-1.224706307	-0.076496086	1.224706307	0.076496086	NO	1	1	0.06915931	1	1	0.06915931	0.06915931
GO:0006611	protein export from nucleus	342.0973108	440.6269068	483.9246226	109.9240094	554.640378	318.1390318	-2.003051064	-0.469900212	2.003051064	0.469900212	NO	1	1	0.06910215	1	1	0.06910215	0.06910215
GO:0006998	nuclear envelope organization	304.5191946	346.0162328	362.0035812	123.5259406	509.81926	254.469324	-1.48602568	-0.44334797	1.48602568	0.44334797	NO	1	1	0.06904509	1	1	0.06904509	0.06904509
GO:0009263	deoxyribonucleotide biosynthetic process	202.511691	256.342613	180.1741198	23.8219902	328.6222888	185.2303738	-3.427707472	-0.468752635	3.427707472	0.468752635	NO	1	1	0.06898812	1	1	0.06898812	0.06898812
GO:0009313	oligosaccharide catabolic process	92.6971904	93.9866634	146.9589546	87.9712874	193.206769	51.8039724	-0.095423329	-0.859393325	0.859393325	0.095423329	NO	1	0.59511119	0.06893124	1	0.59511119	0.06893124	0.06893124
GO:0048232	male gamete generation	625.367162	648.945258	745.5959642	189.7176896	1003.866831	518.6576862	-1.77424258	-0.32331411	1.77424258	0.32331411	NO	1	1	0.06889254	1	1	0.06889254	0.06889254
GO:0016857	racemase and epimerase activity, acting on carbohydrates and derivatives	86.010647	112.0996098	123.9940478	40.31232	183.3840338	79.078124	-1.475488538	-0.503430705	1.475488538	0.503430705	NO	1	1	0.06887446	1	1	0.06887446	0.06887446
GO:1901699	cellular response to nitrogen compound	1860.540419	2298.310824	4739.819512	1495.975731	1570.926976	3004.562443	-0.61948715	0.386580984	0.61948715	0.386580984	YES	1	1	0.06883546	1	1	0.06883546	0.06883546
GO:1902622	regulation of neutrophil migration	492.6368354	496.0612958	562.6763108	282.3305152	687.5576002	401.743592	-0.81313333	-0.304243386	0.81313333	0.304243386	NO	1	0.99741697	0.06877848	1	0.99741697	0.06877848	0.06877848
GO:0030677	ribonuclease P complex	28370.11659	25377.30216	30326.54867	24916.80223	19925.81778	27528.30192	-0.026419778	0.117376915	0.117376915	0.026419778	YES	0.71576542	1	0.06851054	1	0.71576542	0.06851054	0.06851054
GO:0002138	#N/A	102.5648966	125.780732	109.7182196	5.7150972	171.6307044	68.5449592	-4.459989091	-0.875788458	4.459989091	0.875788458	NO	0.06823496	1	1	1	0.06823496	1	0.06823496
GO:0000086	G2/M transition of mitotic cell cycle	195.3986558	264.5410126	300.0314622	103.705442	416.4845308	211.909641	-1.350999803	-0.320042179	1.350999803	0.320042179	NO	1	1	0.06818454	1	1	0.06818454	0.06818454
GO:0044839	cell cycle G2/M phase transition	195.3986558	264.5410126	300.0314622	103.705442	416.4845308	211.909641	-1.350999803	-0.320042179	1.350999803	0.320042179	NO	1	1	0.06818454	1	1	0.06818454	0.06818454
GO:0051127	positive regulation of actin nucleation	61.2583646	48.8428212	68.9975726	33.4947914	72.9447206	43.0924448	-0.544209767	-0.180711584	0.544209767	0.180711584	NO	0.06813734	1	0.72758325	1	0.06813734	0.72758325	0.06813734
GO:0008214	protein dealkylation	336.7939404	267.4678992	358.1157166	128.7309192	367.283362	219.5740596	-1.055007145	-0.284658128	1.055007145	0.284658128	NO	1	1	0.06812791	1	1	0.06812791	0.06812791
GO:0006482	protein demethylation	336.7939404	267.4678992	358.1157166	128.7309192	367.283362	219.5740596	-1.055007145	-0.284658128	1.055007145	0.284658128	NO	1	1	0.06812791	1	1	0.06812791	0.06812791
GO:1905954	#N/A	211.4433874	144.2428882	150.4770276	406.8093334	88.1473096	256.4156948	1.49585259	0.82998438	1.49585259	0.82998438	NO	0.06804	1	1	1	0.06804	1	0.06804
GO:0042276	error-prone translesion synthesis	52.4569038	68.662155	63.9853174	22.947542	97.1082846	43.1267414	-1.581175509	-0.670932426	1.581175509	0.670932426	NO	0.20414831	1	0.067801	1	0.20414831	0.067801	0.067801
GO:0006805	xenobiotic metabolic process	1782.2177	1480.118288	1631.147979	2313.077733	1243.55617	1532.487729	0.644101272	0.050163044	0.644101272	0.050163044	NO	1	0.0677376	0.25530386	1	0.0677376	0.25530386	0.0677376
GO:0000460	maturation of 5.8S rRNA	91.394592	127.786343	134.97896	26.0754394	186.2065202	98.7292154	-2.292970189	-0.372184691	2.292970189	0.372184691	NO	1	1	0.06752927	1	1	0.06752927	0.06752927
GO:0097354	prenylation	120.121722	133.4068452	144.7337888	58.7705896	168.4139258	106.3314322	-1.182666417	-0.327264565	1.182666417	0.327264565	NO	1	1	0.067473	1	1	0.067473	0.067473
GO:0018342	protein prenylation	120.121722	133.4068452	144.7337888	58.7705896	168.4139258	106.3314322	-1.182666417	-0.327264565	1.182666417	0.327264565	NO	1	1	0.067473	1	1	0.067473	0.067473
GO:0008318	protein prenyltransferase activity	120.121722	133.4068452	144.7337888	58.7705896	168.4139258	106.3314322	-1.182666417	-0.327264565	1.182666417	0.327264565	NO	1	1	0.067473	1	1	0.067473	0.067473
GO:0048263	determination of dorsal identity	295.99925	471.2597524	502.2002626	108.2851126	720.3891076	396.7434274	-2.121687564	-0.248316151	2.121687564	0.248316151	NO	1	1	0.06741682	1	1	0.06741682	0.06741682
GO:0005847	mRNA cleavage and polyadenylation specificity factor complex	203.1098792	240.9015654	276.7351256	85.21815	322.6388218	210.269243	-1.499211131	-0.196205932	1.499211131	0.196205932	NO	1	1	0.06725619	1	1	0.06725619	0.06725619
GO:0010595	positive regulation of endothelial cell migration	397.7858008	287.8369874	399.410372	264.453655	613.3645972	490.1242424	-0.122237077	0.767895515	0.767895515	0.122237077	YES	1	0.0672	0.89063691	1	0.0672	0.89063691	0.0672
GO:0006692	prostanoid metabolic process	74.4374302	67.176343	55.6063144	48.1178694	75.0181034	36.9521226	-0.481380496	-0.862296021	0.862296021	0.481380496	NO	1	1	0.0672	1	1	0.0672	0.0672
GO:0006693	prostaglandin metabolic process	74.4374302	67.176343	55.6063144	48.1178694	75.0181034	36.9521226	-0.481380496	-0.862296021	0.862296021	0.481380496	NO	0.82300334	1	0.0672	1	0.82300334	0.0672	0.0672
GO:0034719	SMN-Sm protein complex	222.093124	239.6226006	279.639425	52.0646578	387.6096918	191.8545864	-2.202387697	-0.320750732	2.202387697	0.320750732	NO	1	1	0.06714391	1	1	0.06714391	0.06714391
GO:0061041	regulation of wound healing	597.0694862	551.6151246	457.6696072	973.1159544	340.1346042	1086.144322	0.818949709	0.977481896	0.977481896	0.818949709	NO	1	0.06713731	0.93341248	1	0.06713731	0.93341248	0.06713731
GO:0035268	protein mannosylation	36.4754586	46.5265214	41.7437618	16.4276336	76.8857832	31.4956354	-1.501928652	-0.56290141	1.501928652	0.56290141	NO	1	1	0.06692563	1	1	0.06692563	0.06692563
GO:0097502	mannosylation	36.4754586	46.5265214	41.7437618	16.4276336	76.8857832	31.4956354	-1.501928652	-0.56290141	1.501928652	0.56290141	NO	1	1	0.06692563	1	1	0.06692563	0.06692563
GO:0002741	#N/A	83.5004648	17.7940422	31.9342548	19.7016668	23.4422888	16.7841132	0.146923411	-0.084297966	0.146923411	0.084297966	YES	0.06691034	1	1	1	0.06691034	1	0.06691034
GO:0010638	positive regulation of organelle organization	3407.529493	2842.375944	3443.717915	1934.841278	3913.816841	2354.771221	-0.554882162	-0.271510483	0.554882162	0.271510483	NO	1	1	0.06686962	1	1	0.06686962	0.06686962
GO:0043220	#N/A	23.639323	14.4655232	13.949973	19.5544412	19.5886626	17.402611	0.434877805	0.266685272	0.434877805	0.266685272	NO	0.06681435	1	1	1	0.06681435	1	0.06681435
GO:0006882	cellular zinc ion homeostasis	203.5851926	232.2894386	300.8736778	210.7563278	349.9660724	199.3137686	-0.140347614	-0.220882186	0.220882186	0.140347614	NO	0.29159133	1	0.06676198	1	0.29159133	0.06676198	0.06676198
GO:0009649	entrainment of circadian clock	694.4524878	456.9737978	535.7962754	302.7889978	403.8058352	327.1109898	-0.593798661	-0.482331216	0.593798661	0.482331216	NO	1	1	0.06670588	1	1	0.06670588	0.06670588
GO:1902106	negative regulation of leukocyte differentiation	200.7561808	117.9284762	123.204651	164.1379818	80.4127752	122.2489898	0.476996991	0.051910415	0.476996991	0.051910415	NO	1	0.06667087	0.70469515	1	0.06667087	0.70469515	0.06667087
GO:0034587	piRNA metabolic process	68.2464958	142.5512156	138.105556	3.9145472	211.854335	114.40786	-5.186491093	-0.317294171	5.186491093	0.317294171	NO	1	1	0.06664987	1	1	0.06664987	0.06664987
GO:0090049	regulation of cell migration involved in sprouting angiogenesis	435.5983704	319.5357738	426.626872	280.7539604	658.2161632	499.631847	-0.186671084	0.644887981	0.644887981	0.186671084	YES	1	0.06664	0.61881677	1	0.06664	0.61881677	0.06664
GO:0004715	non-membrane spanning protein tyrosine kinase activity	700.686679	444.1329158	628.6658606	285.088312	651.5912726	404.549466	-0.639582604	-0.134675379	0.639582604	0.134675379	NO	1	1	0.06659396	1	1	0.06659396	0.06659396
GO:0009124	nucleoside monophosphate biosynthetic process	600.8848184	623.482061	680.0568926	313.3862106	836.2544354	544.443887	-0.99240635	-0.195564685	0.99240635	0.195564685	NO	1	1	0.06653814	1	1	0.06653814	0.06653814
GO:0032210	regulation of telomere maintenance via telomerase	292.0602314	279.1755428	321.985739	124.3103354	417.573197	228.6404416	-1.16722631	-0.288091952	1.16722631	0.288091952	NO	1	1	0.06637273	1	1	0.06637273	0.06637273
GO:0030865	cortical cytoskeleton organization	768.3493646	740.421701	828.0569466	249.0910184	1072.419132	548.0875508	-1.571674177	-0.433940814	1.571674177	0.433940814	NO	1	1	0.06620592	1	1	0.06620592	0.06620592
GO:0015629	actin cytoskeleton	2445.982322	2299.676643	2780.800979	1556.805285	2949.176926	1910.983856	-0.562842505	-0.267115428	0.562842505	0.267115428	NO	1	0.06615	0.92813176	1	0.06615	0.92813176	0.06615
GO:1903034	regulation of response to wounding	900.448764	700.4510466	691.819244	1083.82039	539.9281764	1258.389459	0.629769563	0.84522236	0.84522236	0.629769563	NO	1	0.06615	1	1	0.06615	1	0.06615
GO:1903707	negative regulation of hemopoiesis	296.9932544	206.9792376	199.045307	230.917738	205.0947802	194.879223	0.157892942	-0.08690577	0.157892942	0.08690577	YES	1	0.06615	0.70451446	1	0.06615	0.70451446	0.06615
GO:0000027	ribosomal large subunit assembly	12467.79555	13130.94342	12008.34336	16682.23495	8765.773116	14552.9004	0.345342009	0.148336138	0.345342009	0.148336138	NO	1	1	0.06615	1	1	0.06615	0.06615
GO:0051966	regulation of synaptic transmission, glutamatergic	77.7686634	50.5372314	69.572191	33.4667954	158.4788716	87.3097826	-0.594616218	0.788796679	0.788796679	0.594616218	YES	0.94082064	0.54530142	1	0.06615	0.54530142	0.06615	0.06615
GO:0005666	RNA polymerase III complex	251.9939366	293.7459072	353.3443858	79.5151838	418.3531832	192.3106798	-1.885266469	-0.611129867	1.885266469	0.611129867	NO	1	1	0.06609418	1	1	0.06609418	0.06609418
GO:0008643	carbohydrate transport	414.7400328	367.0627538	380.3191878	291.7215918	494.0873874	359.734993	-0.331434559	-0.029092227	0.331434559	0.029092227	NO	1	1	0.06603845	1	1	0.06603845	0.06603845
GO:0046578	regulation of Ras protein signal transduction	2638.952205	1870.367472	2379.476848	1315.125088	2880.404897	1747.106262	-0.508121717	-0.098354387	0.508121717	0.098354387	NO	1	0.370832	0.06598281	1	0.370832	0.06598281	0.06598281
GO:0010738	regulation of protein kinase A signaling	162.6347186	139.3309546	180.0234502	80.9446814	167.6860224	90.1012234	-0.783507617	-0.628897211	0.783507617	0.628897211	NO	1	1	0.06592576	1	1	0.06592576	0.06592576
GO:0035198	miRNA binding	240.8181036	279.5825216	329.932617	76.3274432	415.172389	201.1467692	-1.873000402	-0.475025606	1.873000402	0.475025606	NO	1	1	0.06586994	1	1	0.06586994	0.06586994
GO:0070568	guanylyltransferase activity	79.7733364	73.1025246	77.1151786	30.1231108	93.9868164	57.9856532	-1.279050466	-0.334225238	1.279050466	0.334225238	NO	0.91517526	1	0.06581421	1	0.91517526	0.06581421	0.06581421
GO:1903036	positive regulation of response to wounding	155.724792	55.5356812	98.8133718	89.847377	56.6078466	93.8749062	0.694061398	0.757324573	0.757324573	0.694061398	NO	1	0.06566715	1	0.4536	0.06566715	0.4536	0.06566715
GO:0031032	actomyosin structure organization	2375.525101	1702.365147	1966.388799	1275.084768	2065.796279	1558.467744	-0.416947358	-0.127412224	0.416947358	0.127412224	NO	1	0.06563721	0.71473034	1	0.06563721	0.71473034	0.06563721
GO:0042886	amide transport	15286.55501	14139.57251	15818.9071	9324.005064	18205.04558	12361.49729	-0.600716809	-0.193885002	0.600716809	0.193885002	NO	1	0.06560331	0.17427581	1	0.06560331	0.17427581	0.06560331
GO:1990546	#N/A	32.759679	34.6870854	41.8700414	37.3075852	28.8208752	44.8509028	0.10507036	0.370738403	0.370738403	0.10507036	NO	0.0655781	1	1	1	0.0655781	1	0.0655781
GO:2001257	regulation of cation channel activity	236.2236994	133.7203472	189.9468904	97.5597958	375.5065402	235.9042208	-0.454860362	0.818982226	0.818982226	0.454860362	YES	1	0.83322931	1	0.06552	0.83322931	0.06552	0.06552
GO:0015695	organic cation transport	215.6090982	131.3412716	221.2972084	158.143615	134.7724354	166.3222492	0.267914981	0.340660845	0.340660845	0.267914981	NO	0.06548374	0.71659267	0.19347382	1	0.06548374	0.19347382	0.06548374
GO:0005092	GDP-dissociation inhibitor activity	405.351905	324.1072088	316.315069	299.3063244	392.5785924	241.9286458	-0.114848346	-0.421889506	0.421889506	0.114848346	NO	1	1	0.06536116	1	1	0.06536116	0.06536116
GO:0006612	protein targeting to membrane	1176.247632	840.3469656	942.8842306	726.735335	1051.302953	769.1779306	-0.209555062	-0.127667747	0.209555062	0.127667747	NO	1	1	0.06530553	1	1	0.06530553	0.06530553
GO:0016763	pentosyltransferase activity	831.2580766	859.928701	868.064437	1011.735812	839.173425	1177.948209	0.234543665	0.453987157	0.453987157	0.234543665	NO	1	1	0.06525	1	1	0.06525	0.06525
GO:0046434	organophosphate catabolic process	1170.98617	930.4066358	1175.543618	856.795108	1199.113976	942.4101038	-0.118911144	0.01849362	0.118911144	0.01849362	YES	1	0.87687209	0.06519456	1	0.87687209	0.06519456	0.06519456
GO:0045760	#N/A	0.324708	0.0363996	0.2821064	0.171752	1.8615986	0.4859948	2.238332397	3.738946376	3.738946376	2.238332397	NO	0.0651913	1	1	1	0.0651913	1	0.0651913
GO:0061136	regulation of proteasomal protein catabolic process	2349.426083	1982.605458	2328.558273	1767.99845	2091.270822	2048.302126	-0.165280597	0.047030922	0.165280597	0.047030922	YES	1	1	0.06513922	1	1	0.06513922	0.06513922
GO:0051384	response to glucocorticoid	828.1225816	1168.625008	3587.988734	1009.053722	293.7854862	2213.712901	-0.211809081	0.921656063	0.921656063	0.211809081	YES	1	0.06513231	0.97862168	1	0.06513231	0.97862168	0.06513231
GO:0031960	response to corticosteroid	828.1225816	1168.625008	3587.988734	1009.053722	293.7854862	2213.712901	-0.211809081	0.921656063	0.921656063	0.211809081	YES	1	0.06513231	0.97862168	1	0.06513231	0.97862168	0.06513231
GO:0032044	#N/A	9.3651646	10.5335818	11.6560064	1.8143146	8.3659792	8.6119766	-2.537499544	-0.290579784	2.537499544	0.290579784	NO	0.06509696	1	1	1	0.06509696	1	0.06509696
GO:1903050	regulation of proteolysis involved in cellular protein catabolic process	2370.822271	2008.395863	2363.775397	1776.289344	2129.874632	2070.323582	-0.177177054	0.043812614	0.177177054	0.043812614	YES	1	1	0.06508397	1	1	0.06508397	0.06508397
GO:0008201	heparin binding	985.5539424	852.3543386	807.0356044	987.2963564	720.0005738	1108.457158	0.212029894	0.379027797	0.379027797	0.212029894	NO	1	0.06506557	0.95431975	1	0.06506557	0.95431975	0.06506557
GO:0046822	regulation of nucleocytoplasmic transport	233.4061416	227.808256	295.6645444	91.5744406	328.8901602	223.2174362	-1.314803145	-0.029370308	1.314803145	0.029370308	NO	1	1	0.06502116	1	1	0.06502116	0.06502116
GO:0047751	#N/A	46.520013	39.9937832	56.81766	34.8749802	43.073403	29.3582494	-0.197583361	-0.446009814	0.446009814	0.197583361	NO	0.06500289	1	1	1	0.06500289	1	0.06500289
GO:0048598	embryonic morphogenesis	14237.41046	14886.65873	13308.59789	18190.52154	15218.40364	22575.58253	0.289166925	0.600743233	0.600743233	0.289166925	NO	1	1	0.06496573	1	1	0.06496573	0.06496573
GO:0016056	#N/A	3.535341	1.0867454	1.1958964	2.2356824	28.6099236	15.6074196	1.040701265	3.84414614	3.84414614	1.040701265	NO	0.06490909	1	1	1	0.06490909	1	0.06490909
GO:0009303	rRNA transcription	188.3319746	222.3998598	255.7053992	72.919214	293.1612888	176.8871206	-1.608784963	-0.330326871	1.608784963	0.330326871	NO	1	1	0.06484627	1	1	0.06484627	0.06484627
GO:0032205	negative regulation of telomere maintenance	154.0931356	174.0806526	185.5277084	60.5634926	236.2308506	130.8666166	-1.523235559	-0.41165875	1.523235559	0.41165875	NO	1	1	0.06479075	1	1	0.06479075	0.06479075
GO:0032797	SMN complex	78.3130646	117.7664108	102.3929724	17.0221338	151.133467	83.1613674	-2.790444312	-0.501942729	2.790444312	0.501942729	NO	1	1	0.06473533	1	1	0.06473533	0.06473533
GO:0045898	regulation of RNA polymerase II transcription preinitiation complex assembly	125.5846164	175.8779702	173.2029272	61.7957888	207.0762188	125.3112702	-1.508994356	-0.489058615	1.508994356	0.489058615	NO	1	1	0.06468	1	1	0.06468	0.06468
GO:0045087	innate immune response	894.1168076	944.4922562	1109.592916	379.4135108	1720.344843	772.011213	-1.315767915	-0.290917166	1.315767915	0.290917166	NO	1	0.06463511	1	0.08505	0.06463511	0.08505	0.06463511
GO:0099078	BORC complex	31.5945586	24.7161436	31.2139846	8.3400624	57.6822542	13.3441888	-1.567323578	-0.889242055	1.567323578	0.889242055	NO	1	1	0.06462477	1	1	0.06462477	0.06462477
GO:0031338	regulation of vesicle fusion	170.8467322	87.3485512	138.3212648	93.0290624	134.400988	106.9158622	0.090897712	0.29162023	0.29162023	0.090897712	NO	1	0.06453659	0.6688442	1	0.06453659	0.6688442	0.06453659
GO:0015820	#N/A	1.1195826	0.4004762	0.8369552	0.1881178	2.265121	0.9351716	-1.090080142	1.223514611	1.223514611	1.090080142	YES	0.06451785	1	1	1	0.06451785	1	0.06451785
GO:0019725	cellular homeostasis	8212.72577	7732.474886	10737.58752	6663.0397	8826.88696	7750.215527	-0.214749753	0.003306188	0.214749753	0.003306188	YES	1	0.68715206	0.06450335	1	0.68715206	0.06450335	0.06450335
GO:0007346	regulation of mitotic cell cycle	3597.196891	3799.615141	4275.791083	1397.89312	5399.104457	3144.616782	-1.442599237	-0.272969083	1.442599237	0.272969083	NO	1	1	0.06444803	1	1	0.06444803	0.06444803
GO:0001055	RNA polymerase II activity	174.4408604	223.331225	247.9526398	75.850471	281.4573822	141.179515	-1.557954931	-0.661654205	1.557954931	0.661654205	NO	1	1	0.06426977	1	1	0.06426977	0.06426977
GO:0070918	primary sncRNA processing	146.2911144	177.8803646	205.2519294	54.13697	250.9940164	134.2470888	-1.716221218	-0.406016464	1.716221218	0.406016464	NO	1	1	0.06421446	1	1	0.06421446	0.06421446
GO:0009247	glycolipid biosynthetic process	267.844664	250.2979812	271.1189338	118.296399	433.9330688	245.8569522	-1.081240497	-0.025827503	1.081240497	0.025827503	NO	1	1	0.06415924	1	1	0.06415924	0.06415924
GO:0060048	cardiac muscle contraction	70.1666136	35.8176	35.410242	31.8516818	87.7455882	49.3720694	-0.169299121	0.463026445	0.463026445	0.169299121	YES	1	0.06414545	1	0.32691892	0.06414545	0.32691892	0.06414545
GO:0098700	neurotransmitter loading into synaptic vesicle	10.7918632	8.0586524	7.3688268	2.2269484	36.5311482	14.7437392	-1.855470475	0.871491946	1.855470475	0.871491946	YES	0.06412204	1	0.97231223	1	0.06412204	0.97231223	0.06412204
GO:1903008	organelle disassembly	890.2711706	798.8367282	944.0425428	428.6548192	1085.171279	665.752232	-0.898084302	-0.262915305	0.898084302	0.262915305	NO	1	1	0.06410412	1	1	0.06410412	0.06410412
GO:1904289	#N/A	4.878095	5.6022594	5.3866494	1.1254298	7.0722572	2.9724712	-2.315532716	-0.914345954	2.315532716	0.914345954	NO	0.06402857	1	1	1	0.06402857	1	0.06402857
GO:0031422	#N/A	12.0298018	16.3458012	15.6960184	1.538664	26.83071	14.9325804	-3.409169965	-0.130456604	3.409169965	0.130456604	NO	0.06393537	1	1	1	0.06393537	1	0.06393537
GO:0031057	negative regulation of histone modification	289.4998116	309.0923798	374.4136598	122.0384284	421.1454012	273.4241458	-1.340702581	-0.176897436	1.340702581	0.176897436	NO	1	1	0.06392407	1	1	0.06392407	0.06392407
GO:0031294	lymphocyte costimulation	61.679195	37.1312766	29.0703886	37.0439174	42.2006662	34.2857664	-0.003398245	-0.115025145	0.115025145	0.003398245	NO	1	1	0.06386897	1	1	0.06386897	0.06386897
GO:0031295	T cell costimulation	61.679195	37.1312766	29.0703886	37.0439174	42.2006662	34.2857664	-0.003398245	-0.115025145	0.115025145	0.003398245	NO	1	1	0.06386897	1	1	0.06386897	0.06386897
GO:0070890	#N/A	55.2249254	35.451464	34.2291066	41.9698184	49.9960908	29.4325606	0.243507015	-0.268432145	0.268432145	0.243507015	YES	0.06384244	1	1	1	0.06384244	1	0.06384244
GO:0018202	peptidyl-histidine modification	83.0337446	92.0219064	104.868379	40.5149398	114.9988554	74.1751136	-1.183523348	-0.311042114	1.183523348	0.311042114	NO	1	1	0.06379775	1	1	0.06379775	0.06379775
GO:0070372	regulation of ERK1 and ERK2 cascade	594.7009366	388.2021938	463.7582806	351.4598216	609.028145	451.0037126	-0.143448499	0.216331039	0.216331039	0.143448499	YES	1	0.75798398	0.06368727	1	0.75798398	0.06368727	0.06368727
GO:0072527	pyrimidine-containing compound metabolic process	2456.06757	3126.950266	2705.798107	3854.804312	2551.310313	3287.037039	0.301901351	0.07203144	0.301901351	0.07203144	NO	1	1	0.06363218	1	1	0.06363218	0.06363218
GO:0098803	respiratory chain complex	2139.830845	2648.933684	2402.198783	2544.156066	2892.700789	2386.349825	-0.058224554	-0.150606177	0.150606177	0.058224554	NO	1	0.63424554	0.06357718	1	0.63424554	0.06357718	0.06357718
GO:0042908	#N/A	94.0095152	57.4024904	71.3665904	46.5531586	77.4722822	36.0278532	-0.302234272	-0.672000641	0.672000641	0.302234272	NO	0.06353499	1	1	1	0.06353499	1	0.06353499
GO:1903362	regulation of cellular protein catabolic process	2381.246323	2018.37724	2378.884683	1781.993081	2142.404203	2077.465367	-0.179704108	0.041628583	0.179704108	0.041628583	YES	1	1	0.06352228	1	1	0.06352228	0.06352228
GO:0001750	photoreceptor outer segment	76.078372	54.1417502	69.3129006	37.709945	179.2892162	97.7007798	-0.521796479	0.851628552	0.851628552	0.521796479	YES	1	0.42645638	1	0.063504	0.42645638	0.063504	0.063504
GO:0015217	ADP transmembrane transporter activity	2606.254406	2884.888861	2304.964074	3924.34558	1655.343347	2374.988907	0.443936351	-0.280594965	0.443936351	0.280594965	YES	0.06344211	0.26511379	0.75765888	1	0.06344211	0.75765888	0.06344211
GO:1900247	regulation of cytoplasmic translational elongation	48.7521532	50.2753302	63.7582858	17.8189452	71.069118	34.8702056	-1.496438713	-0.527855781	1.496438713	0.527855781	NO	1	1	0.06339375	1	1	0.06339375	0.06339375
GO:0017183	peptidyl-diphthamide biosynthetic process from peptidyl-histidine	48.7521532	50.2753302	63.7582858	17.8189452	71.069118	34.8702056	-1.496438713	-0.527855781	1.496438713	0.527855781	NO	1	1	0.06339375	1	1	0.06339375	0.06339375
GO:0017182	peptidyl-diphthamide metabolic process	48.7521532	50.2753302	63.7582858	17.8189452	71.069118	34.8702056	-1.496438713	-0.527855781	1.496438713	0.527855781	NO	0.7741956	1	0.06339375	1	0.7741956	0.06339375	0.06339375
GO:0097153	cysteine-type endopeptidase activity involved in apoptotic process	195.3953412	121.8079326	158.5862754	88.8316812	192.757999	105.6065676	-0.45546189	-0.205908532	0.45546189	0.205908532	NO	1	0.84594509	0.06320872	1	0.84594509	0.06320872	0.06320872
GO:0003755	peptidyl-prolyl cis-trans isomerase activity	2289.423117	2181.063477	2343.61691	2316.616708	2105.039252	2058.736524	0.086987607	-0.083272552	0.086987607	0.083272552	YES	1	1	0.06315366	1	1	0.06315366	0.06315366
GO:0030374	nuclear receptor coactivator activity	1120.440746	810.1144802	937.015832	576.2771606	1025.327716	808.4202006	-0.491362952	-0.003020423	0.491362952	0.003020423	NO	1	1	0.06309869	1	1	0.06309869	0.06309869
GO:0007283	spermatogenesis	617.9411938	647.1899412	744.242146	187.8113838	997.3153512	514.2674268	-1.784904674	-0.331670408	1.784904674	0.331670408	NO	1	1	0.06304383	1	1	0.06304383	0.06304383
GO:0051303	establishment of chromosome localization	290.4069206	474.0341382	432.4099332	21.9061784	597.4404262	422.2344136	-4.435581232	-0.166946792	4.435581232	0.166946792	NO	1	1	0.06298905	1	1	0.06298905	0.06298905
GO:0033962	P-body assembly	155.9617216	135.062707	155.213512	56.0930024	192.4333712	95.987613	-1.267736667	-0.492709232	1.267736667	0.492709232	NO	1	1	0.06285694	1	1	0.06285694	0.06285694
GO:0106094	nuclear membrane microtubule tethering complex	162.4833818	181.8305246	187.1494216	51.2044548	274.7238132	141.3309864	-1.828253175	-0.363516604	1.828253175	0.363516604	NO	0.0628522	1	0.27329164	1	0.0628522	0.27329164	0.0628522
GO:0070897	transcription preinitiation complex assembly	221.5975828	218.577844	228.9634512	66.6080358	320.6529634	201.5901606	-1.714379026	-0.116721946	1.714379026	0.116721946	NO	1	1	0.06280209	1	1	0.06280209	0.06280209
GO:1903760	#N/A	0.324708	0.0363996	0.2821064	0.171752	1.8615986	0.4859948	2.238332397	3.738946376	3.738946376	2.238332397	NO	0.06244248	1	1	1	0.06244248	1	0.06244248
GO:0003979	#N/A	7.4414754	20.6417488	10.2487778	28.672559	5.3420546	8.912267	0.474105466	-1.211700844	1.211700844	0.474105466	YES	0.06235052	1	1	1	0.06235052	1	0.06235052
GO:0072344	#N/A	59.1996832	51.6020952	67.9336192	18.9254406	58.992613	31.1277312	-1.447102757	-0.729229217	1.447102757	0.729229217	NO	0.06225882	1	1	1	0.06225882	1	0.06225882
GO:0098797	plasma membrane protein complex	6663.896036	4973.955331	6160.138011	5077.074614	7262.660734	5305.424195	0.029603911	0.093074555	0.093074555	0.029603911	NO	1	0.34455701	1	0.06225882	0.34455701	0.06225882	0.06225882
GO:0033188	#N/A	32.311879	19.4922846	41.8106468	12.5702676	38.3767392	23.2533422	-0.632887829	0.254534897	0.632887829	0.254534897	YES	0.0621674	1	1	1	0.0621674	1	0.0621674
GO:0034388	Pwp2p-containing subcomplex of 90S preribosome	88.3170232	174.3146036	213.7518424	46.2282206	215.3582872	115.6336552	-1.914847703	-0.592132084	1.914847703	0.592132084	NO	1	1	0.06204094	1	1	0.06204094	0.06204094
GO:0003002	regionalization	7701.338089	7187.324091	7943.633958	5626.171319	8751.702977	7338.6591	-0.353301258	0.03006174	0.353301258	0.03006174	YES	1	1	0.06198671	1	1	0.06198671	0.06198671
GO:1905033	#N/A	0.324708	0.0363996	0.2821064	0.171752	1.8615986	0.4859948	2.238332397	3.738946376	3.738946376	2.238332397	NO	0.061936	1	1	1	0.061936	1	0.061936
GO:0016900	#N/A	27.2760346	18.502625	21.185906	22.6458168	34.0654098	20.536275	0.291514613	0.150444557	0.291514613	0.150444557	NO	0.06184438	1	1	1	0.06184438	1	0.06184438
GO:0090493	#N/A	0.6150602	0.0168792	0.1134804	0.3680698	3.0201902	0.4016532	4.446660949	4.572631937	4.572631937	4.446660949	NO	0.06175303	1	1	1	0.06175303	1	0.06175303
GO:0035305	negative regulation of dephosphorylation	191.3797892	187.464131	219.2736132	76.3875798	305.910655	171.0740634	-1.295204592	-0.131993531	1.295204592	0.131993531	NO	1	1	0.06168589	1	1	0.06168589	0.06168589
GO:0004994	somatostatin receptor activity	40.8937278	14.1440846	13.0496806	24.9208148	69.3381308	62.9376396	0.81715243	2.153724264	2.153724264	0.81715243	NO	0.09165664	0.1449	1	0.06165437	0.09165664	0.06165437	0.06165437
GO:1902315	nuclear cell cycle DNA replication initiation	138.2460408	277.3567408	240.7732424	19.4017578	364.2257626	196.391283	-3.837483517	-0.498011893	3.837483517	0.498011893	NO	1	1	0.06163187	1	1	0.06163187	0.06163187
GO:1902292	cell cycle DNA replication initiation	138.2460408	277.3567408	240.7732424	19.4017578	364.2257626	196.391283	-3.837483517	-0.498011893	3.837483517	0.498011893	NO	1	1	0.06163187	1	1	0.06163187	0.06163187
GO:1902975	mitotic DNA replication initiation	138.2460408	277.3567408	240.7732424	19.4017578	364.2257626	196.391283	-3.837483517	-0.498011893	3.837483517	0.498011893	NO	1	1	0.06163187	1	1	0.06163187	0.06163187
GO:1903818	#N/A	0.324708	0.0363996	0.2821064	0.171752	1.8615986	0.4859948	2.238332397	3.738946376	3.738946376	2.238332397	NO	0.06151654	1	1	1	0.06151654	1	0.06151654
GO:0006930	#N/A	7.7335196	3.8700744	6.6419358	2.115149	8.1411004	0.7029262	-0.871602005	-2.460916167	2.460916167	0.871602005	NO	0.061425	1	1	1	0.061425	1	0.061425
GO:0090085	#N/A	30.2854318	34.9572352	34.4007932	6.0863922	51.922007	21.3382002	-2.521931878	-0.71215259	2.521931878	0.71215259	NO	0.06133373	1	1	1	0.06133373	1	0.06133373
GO:0019237	#N/A	14.672555	11.124516	10.1125944	1.2473962	15.8002362	9.16908	-3.156750895	-0.278893679	3.156750895	0.278893679	NO	0.06124273	1	1	1	0.06124273	1	0.06124273
GO:0051205	protein insertion into membrane	205.4692438	164.2341844	199.1795684	136.1250912	192.163748	151.8796432	-0.270821432	-0.112825932	0.270821432	0.112825932	NO	1	1	0.06086497	1	1	0.06086497	0.06086497
GO:0086065	#N/A	0.324708	0.0363996	0.2821064	0.171752	1.8615986	0.4859948	2.238332397	3.738946376	3.738946376	2.238332397	NO	0.06081851	1	1	1	0.06081851	1	0.06081851
GO:2000145	regulation of cell motility	3844.555872	2938.971423	3372.476383	2280.315981	4146.920081	3008.283052	-0.36607758	0.033628987	0.36607758	0.033628987	YES	1	0.49371247	0.06081158	1	0.49371247	0.06081158	0.06081158
GO:0000070	mitotic sister chromatid segregation	335.2441854	474.668555	441.9776686	108.3021942	650.9732732	319.1253228	-2.131858008	-0.572797388	2.131858008	0.572797388	NO	1	1	0.06045343	1	1	0.06045343	0.06045343
GO:1903947	#N/A	0.324708	0.0363996	0.2821064	0.171752	1.8615986	0.4859948	2.238332397	3.738946376	3.738946376	2.238332397	NO	0.06038919	1	1	1	0.06038919	1	0.06038919
GO:1903584	#N/A	11.8837356	19.3253502	19.6767878	3.384219	31.0757554	14.3846766	-2.513599721	-0.425961771	2.513599721	0.425961771	NO	0.06029865	1	1	1	0.06029865	1	0.06029865
GO:0015226	#N/A	0.5580184	0.1210632	0.1116384	0.3891276	3.4529038	1.7355064	1.684482921	3.84152439	3.84152439	1.684482921	NO	0.06020838	1	1	1	0.06020838	1	0.06020838
GO:0006636	unsaturated fatty acid biosynthetic process	987.430071	702.0041016	686.7033976	1155.613355	872.4562234	953.514574	0.719107416	0.44177553	0.719107416	0.44177553	NO	1	1	0.0602	1	1	0.0602	0.0602
GO:0033116	endoplasmic reticulum-Golgi intermediate compartment membrane	111.8132794	126.6893788	118.428192	80.0267966	177.9601388	90.2488466	-0.662740513	-0.48931518	0.662740513	0.48931518	NO	0.76976719	1	0.06014696	1	0.76976719	0.06014696	0.06014696
GO:0003836	beta-galactoside (CMP) alpha-2,3-sialyltransferase activity	75.173387	67.873123	63.8754084	30.1709442	101.3023442	48.7462538	-1.16968055	-0.477549046	1.16968055	0.477549046	NO	0.06011839	1	0.36733139	1	0.06011839	0.36733139	0.06011839
GO:0000930	gamma-tubulin complex	98.2771114	87.3780826	90.899078	26.5935186	128.2149724	64.3272092	-1.716196775	-0.441842349	1.716196775	0.441842349	NO	1	1	0.06009401	1	1	0.06009401	0.06009401
GO:0006979	response to oxidative stress	3206.021163	3931.665784	3208.621769	5602.942393	2856.797824	4530.775577	0.51104397	0.204617343	0.51104397	0.204617343	NO	1	0.27264867	0.06004116	1	0.27264867	0.06004116	0.06004116
GO:0043328	#N/A	51.4978366	48.0507164	59.1188974	23.8254258	64.6323076	44.1729544	-1.012055943	-0.121394614	1.012055943	0.121394614	NO	0.05978748	1	1	1	0.05978748	1	0.05978748
GO:0044396	actin cortical patch organization	85.3179324	72.2865422	95.3790086	50.1103854	122.2258826	79.073406	-0.528617448	0.129465487	0.528617448	0.129465487	YES	0.0597741	1	0.7677674	1	0.0597741	0.7677674	0.0597741
GO:0007217	#N/A	3.238736	2.9815132	4.2917394	1.6396658	2.7048386	6.5265156	-0.862642932	1.130268242	1.130268242	0.862642932	YES	0.05969634	1	1	1	0.05969634	1	0.05969634
GO:0031834	#N/A	2.8073514	1.6470218	1.7369156	1.6396658	0.8523682	4.4208888	-0.006457859	1.424476795	1.424476795	0.006457859	YES	0.05969634	1	1	1	0.05969634	1	0.05969634
GO:0034644	cellular response to UV	185.7076282	251.5532806	243.0467622	90.482016	309.155368	166.6223806	-1.475161025	-0.594281809	1.475161025	0.594281809	NO	1	1	0.05968774	1	1	0.05968774	0.05968774
GO:0051321	meiotic cell cycle	312.7013216	441.8588888	435.8432658	77.6779546	687.5331498	364.8302282	-2.508008589	-0.276360437	2.508008589	0.276360437	NO	1	1	0.05963478	1	1	0.05963478	0.05963478
GO:1901381	positive regulation of potassium ion transmembrane transport	25.483654	20.198849	25.4315412	8.1995388	39.7834036	19.2343232	-1.300658416	-0.070590019	1.300658416	0.070590019	NO	0.05960548	1	0.59998378	1	0.05960548	0.59998378	0.05960548
GO:0016273	arginine N-methyltransferase activity	167.8219068	209.2045758	233.8678518	34.4522308	292.3236048	130.7474904	-2.602245101	-0.678131152	2.602245101	0.678131152	NO	1	1	0.05958191	1	1	0.05958191	0.05958191
GO:0031080	nuclear pore outer ring	82.2881022	114.7406684	117.1432756	31.791307	157.8296368	68.5797388	-1.851672593	-0.742522513	1.851672593	0.742522513	NO	0.70430674	1	0.05952914	1	0.70430674	0.05952914	0.05952914
GO:0060452	#N/A	0.324708	0.0363996	0.2821064	0.171752	1.8615986	0.4859948	2.238332397	3.738946376	3.738946376	2.238332397	NO	0.05951489	1	1	1	0.05951489	1	0.05951489
GO:0046349	amino sugar biosynthetic process	565.8564004	347.3252458	443.2305722	351.8260284	390.7859704	195.9603148	0.01857494	-0.825725764	0.825725764	0.01857494	YES	1	1	0.05947646	1	1	0.05947646	0.05947646
GO:0071577	zinc ion transmembrane transport	286.3736962	315.9137078	494.3760398	293.0570336	478.356376	266.2288724	-0.108349075	-0.246863499	0.246863499	0.108349075	NO	0.05942458	1	0.15321265	1	0.05942458	0.15321265	0.05942458
GO:0004659	prenyltransferase activity	184.7117188	214.878772	228.0558758	100.538755	298.2524646	193.393575	-1.095771236	-0.151983099	1.095771236	0.151983099	NO	1	1	0.05942387	1	1	0.05942387	0.05942387
GO:0001594	trace-amine receptor activity	41.6631644	14.7869046	16.2252024	15.4553008	204.5328576	61.4043586	0.063781654	2.054020985	2.054020985	0.063781654	NO	1	0.13594128	1	0.0594	0.13594128	0.0594	0.0594
GO:0036002	pre-mRNA binding	726.6463152	844.3795708	907.887495	242.6813914	1035.987179	687.4434174	-1.798828186	-0.296650702	1.798828186	0.296650702	NO	0.42077503	1	0.05937138	1	0.42077503	0.05937138	0.05937138
GO:0004484	#N/A	29.4120722	24.5197434	29.3764908	9.8524504	40.2592244	23.0895432	-1.315389395	-0.08670425	1.315389395	0.08670425	NO	0.05933455	1	1	1	0.05933455	1	0.05933455
GO:0006448	regulation of translational elongation	738.4881616	604.0921302	535.2790972	676.0597854	555.6330178	598.7188148	0.162382241	-0.012889984	0.162382241	0.012889984	YES	1	1	0.05931898	1	1	0.05931898	0.05931898
GO:0016226	iron-sulfur cluster assembly	254.7747732	251.802242	295.6033192	128.83567	378.2100042	205.740782	-0.966759049	-0.291463335	0.966759049	0.291463335	NO	1	1	0.0592704	1	1	0.0592704	0.0592704
GO:0031163	metallo-sulfur cluster assembly	254.7747732	251.802242	295.6033192	128.83567	378.2100042	205.740782	-0.966759049	-0.291463335	0.966759049	0.291463335	NO	1	1	0.0592704	1	1	0.0592704	0.0592704
GO:0006121	mitochondrial electron transport, succinate to ubiquinone	59.074672	66.1917344	58.4644648	66.0313926	114.7618558	61.0937162	-0.003499001	-0.115627075	0.115627075	0.003499001	NO	0.05924478	0.56959695	0.84061006	1	0.05924478	0.84061006	0.05924478
GO:0034553	#N/A	16.8649358	15.007789	10.8398844	5.9228656	11.6702224	10.256157	-1.341344195	-0.549221198	1.341344195	0.549221198	NO	0.05915529	1	1	1	0.05915529	1	0.05915529
GO:0044539	#N/A	70.5202574	38.682854	65.3850458	51.8247492	48.4597656	36.0299882	0.42194699	-0.102496061	0.42194699	0.102496061	YES	0.05906972	1	1	1	0.05906972	1	0.05906972
GO:0017081	chloride channel regulator activity	25.158946	20.1624494	25.1494348	8.0277868	37.921805	18.7483284	-1.328596705	-0.104908942	1.328596705	0.104908942	NO	0.05906606	1	0.33770417	1	0.05906606	0.33770417	0.05906606
GO:0000347	THO complex	177.0169706	215.2220858	235.744056	55.5022438	288.7638842	153.1825056	-1.955208131	-0.490574591	1.955208131	0.490574591	NO	1	1	0.05890472	1	1	0.05890472	0.05890472
GO:0000445	THO complex part of transcription export complex	177.0169706	215.2220858	235.744056	55.5022438	288.7638842	153.1825056	-1.955208131	-0.490574591	1.955208131	0.490574591	NO	0.27423775	1	0.05890472	1	0.27423775	0.05890472	0.05890472
GO:0061640	cytoskeleton-dependent cytokinesis	746.9779998	787.2988874	881.291758	217.515657	1181.470317	662.8581412	-1.855792188	-0.248211288	1.855792188	0.248211288	NO	1	1	0.05885274	1	1	0.05885274	0.05885274
GO:0000910	cytokinesis	746.9779998	787.2988874	881.291758	217.515657	1181.470317	662.8581412	-1.855792188	-0.248211288	1.855792188	0.248211288	NO	1	1	0.05885274	1	1	0.05885274	0.05885274
GO:0017116	single-stranded DNA helicase activity	130.0343904	244.5406514	260.039729	25.6716886	341.5906154	179.8850124	-3.251824213	-0.442999323	3.251824213	0.442999323	NO	1	1	0.05885231	1	1	0.05885231	0.05885231
GO:0055077	gap junction hemi-channel activity	36.5089684	27.2842954	31.6730644	15.2484126	102.7970688	56.820086	-0.839411725	1.058330228	1.058330228	0.839411725	YES	1	0.28882729	1	0.0588	0.28882729	0.0588	0.0588
GO:0006333	chromatin assembly or disassembly	726.875274	896.7862772	895.044833	185.59763	1292.522882	878.9673176	-2.272585914	-0.028954679	2.272585914	0.028954679	NO	1	1	0.0588	1	1	0.0588	0.0588
GO:0006720	isoprenoid metabolic process	913.0695768	751.6399428	676.7136774	681.1568338	818.9272132	656.4610012	-0.142054723	-0.195332428	0.195332428	0.142054723	NO	1	1	0.05874736	1	1	0.05874736	0.05874736
GO:0009112	nucleobase metabolic process	1120.668413	1104.215578	1015.119317	1526.290213	926.2495164	1496.63197	0.467007446	0.438697638	0.467007446	0.438697638	NO	1	1	0.05869481	1	1	0.05869481	0.05869481
GO:0009161	ribonucleoside monophosphate metabolic process	859.5765696	848.1916108	907.384374	635.5710606	1033.466293	804.0465416	-0.416336778	-0.077111201	0.416336778	0.077111201	NO	1	1	0.05864236	1	1	0.05864236	0.05864236
GO:0015035	protein-disulfide reductase activity	411.4151402	405.8553648	449.1446602	299.1453184	550.029134	324.9649788	-0.440119199	-0.320681435	0.440119199	0.320681435	NO	1	1	0.05864108	1	1	0.05864108	0.05864108
GO:0019104	DNA N-glycosylase activity	776.678571	1152.203749	921.0140256	1384.967107	788.8531372	1030.738089	0.265455855	-0.160718067	0.265455855	0.160718067	YES	1	1	0.05859	1	1	0.05859	0.05859
GO:0006892	post-Golgi vesicle-mediated transport	583.355029	520.15436	665.7124838	291.6104788	763.0092928	454.5003792	-0.834897255	-0.19465832	0.834897255	0.19465832	NO	1	1	0.0585883	1	1	0.0585883	0.0585883
GO:0046456	icosanoid biosynthetic process	126.5972826	115.9318658	94.3219822	100.463405	120.694128	70.0914944	-0.206607091	-0.725965881	0.725965881	0.206607091	NO	1	1	0.05853773	1	1	0.05853773	0.05853773
GO:0007398	ectoderm development	304.406976	373.1584266	365.1169692	119.6543456	522.0438128	249.3712766	-1.640915472	-0.581492965	1.640915472	0.581492965	NO	1	1	0.05853561	1	1	0.05853561	0.05853561
GO:0060031	#N/A	71.7552526	37.30611	34.8838178	30.6963854	47.8762862	42.62855	-0.281343151	0.192408049	0.281343151	0.192408049	YES	0.05852903	1	1	1	0.05852903	1	0.05852903
GO:0044257	#N/A	48.8114008	29.9306812	29.991261	18.800022	36.1898916	23.9774716	-0.670890764	-0.319945578	0.670890764	0.319945578	NO	0.05852903	1	1	1	0.05852903	1	0.05852903
GO:0048255	mRNA stabilization	420.6892114	477.4131212	554.7181684	138.8216068	671.5888734	396.010708	-1.782006085	-0.269698777	1.782006085	0.269698777	NO	1	1	0.05848556	1	1	0.05848556	0.05848556
GO:0016233	telomere capping	119.2098952	107.5785216	117.0590766	28.4438858	144.8736118	82.8795644	-1.919199594	-0.376301742	1.919199594	0.376301742	NO	1	1	0.05848302	1	1	0.05848302	0.05848302
GO:0098563	intrinsic component of synaptic vesicle membrane	11.875699	7.9676286	7.4337802	3.4210232	34.2178628	14.4944424	-1.219722512	0.863277529	1.219722512	0.863277529	YES	0.05843926	1	0.96790611	1	0.05843926	0.96790611	0.05843926
GO:2000142	regulation of DNA-templated transcription, initiation	144.0413762	187.3373052	187.7936914	77.027316	223.5033942	137.6347894	-1.282196157	-0.444793037	1.282196157	0.444793037	NO	0.89845963	1	0.05843052	1	0.89845963	0.05843052	0.05843052
GO:0060260	regulation of transcription initiation from RNA polymerase II promoter	144.0413762	187.3373052	187.7936914	77.027316	223.5033942	137.6347894	-1.282196157	-0.444793037	1.282196157	0.444793037	NO	1	1	0.05843052	1	1	0.05843052	0.05843052
GO:0048250	#N/A	26.8245104	22.5953826	32.4391866	4.3030292	41.5982106	14.02731	-2.39260345	-0.687789614	2.39260345	0.687789614	NO	0.05834977	1	1	1	0.05834977	1	0.05834977
GO:0007166	cell surface receptor signaling pathway	12888.06864	10018.58789	12510.17653	6925.949345	14466.37407	9824.739965	-0.532595435	-0.028188047	0.532595435	0.028188047	NO	1	0.05830169	0.14268532	1	0.05830169	0.14268532	0.05830169
GO:0016859	cis-trans isomerase activity	2744.498076	2367.291876	2480.165095	2513.691258	2244.835693	2187.227965	0.086569868	-0.114134001	0.114134001	0.086569868	YES	1	1	0.05821677	1	1	0.05821677	0.05821677
GO:1903317	regulation of protein maturation	180.9379342	261.330149	417.3587946	151.7213704	196.0178744	245.8651906	-0.784449267	-0.088006081	0.784449267	0.088006081	NO	1	1	0.0579486	1	1	0.0579486	0.0579486
GO:0070613	regulation of protein processing	180.9379342	261.330149	417.3587946	151.7213704	196.0178744	245.8651906	-0.784449267	-0.088006081	0.784449267	0.088006081	NO	1	1	0.0579486	1	1	0.0579486	0.0579486
GO:0008301	DNA binding, bending	322.8172626	455.1288262	451.5035668	178.849546	574.8930134	403.5630504	-1.347528508	-0.173480875	1.347528508	0.173480875	NO	1	1	0.0578962	1	1	0.0578962	0.0578962
GO:0019773	proteasome core complex, alpha-subunit complex	382.5692702	458.0433694	480.5355626	299.2013772	546.243828	339.2581148	-0.614367389	-0.433100881	0.614367389	0.433100881	NO	0.23525176	1	0.0578439	1	0.23525176	0.0578439	0.0578439
GO:0006301	postreplication repair	286.9089964	416.5547446	368.2179324	99.21623	568.6202954	291.717391	-2.069858066	-0.513934714	2.069858066	0.513934714	NO	0.96410155	1	0.05783607	1	0.96410155	0.05783607	0.05783607
GO:0043207	response to external biotic stimulus	7897.515583	7372.373663	7232.467335	9549.024285	7296.130766	10568.71771	0.373224132	0.519599247	0.519599247	0.373224132	NO	1	0.05781176	0.33322909	1	0.05781176	0.33322909	0.05781176
GO:0005971	#N/A	47.7978566	80.6835514	76.016945	3.5902862	117.7603176	35.3610376	-4.490103829	-1.190113979	4.490103829	1.190113979	NO	0.05780492	1	1	1	0.05780492	1	0.05780492
GO:0110156	methylguanosine-cap decapping	134.5086918	140.1358576	175.4750096	42.6031456	217.1129706	114.0038044	-1.717794295	-0.297744187	1.717794295	0.297744187	NO	1	1	0.0577917	1	1	0.0577917	0.0577917
GO:0110154	RNA decapping	134.5086918	140.1358576	175.4750096	42.6031456	217.1129706	114.0038044	-1.717794295	-0.297744187	1.717794295	0.297744187	NO	1	1	0.0577917	1	1	0.0577917	0.0577917
GO:0048546	digestive tract morphogenesis	637.7935842	479.5728376	601.0362946	378.9667522	631.0153264	407.9222954	-0.339678666	-0.233455587	0.339678666	0.233455587	NO	1	1	0.05778344	1	1	0.05778344	0.05778344
GO:0070816	phosphorylation of RNA polymerase II C-terminal domain	130.7303866	178.1792046	196.1320364	60.5060426	247.4114204	152.1092048	-1.558177836	-0.228221509	1.558177836	0.228221509	NO	1	1	0.05773091	1	1	0.05773091	0.05773091
GO:1990391	DNA repair complex	155.9824046	178.0611068	186.7916072	46.2376356	290.8570322	170.6444172	-1.945232897	-0.061379213	1.945232897	0.061379213	NO	1	1	0.05767847	1	1	0.05767847	0.05767847
GO:0006261	DNA-dependent DNA replication	244.0231396	351.1001952	339.8869506	69.6463016	536.3249898	294.329612	-2.333764149	-0.254450102	2.333764149	0.254450102	NO	1	1	0.05762613	1	1	0.05762613	0.05762613
GO:0051653	spindle localization	617.0037764	636.426559	762.0323698	322.7139858	902.5737962	587.3677694	-0.97973794	-0.11572994	0.97973794	0.11572994	NO	1	1	0.05757389	1	1	0.05757389	0.05757389
GO:0051293	establishment of spindle localization	617.0037764	636.426559	762.0323698	322.7139858	902.5737962	587.3677694	-0.97973794	-0.11572994	0.97973794	0.11572994	NO	1	1	0.05757389	1	1	0.05757389	0.05757389
GO:0097191	extrinsic apoptotic signaling pathway	842.0599678	850.098698	1001.662964	400.9360892	1076.862481	695.3157062	-1.084258067	-0.289962172	1.084258067	0.289962172	NO	1	1	0.05752174	1	1	0.05752174	0.05752174
GO:0046457	prostanoid biosynthetic process	66.0361592	60.4641804	51.2465996	40.324111	65.1478798	34.5044236	-0.584438001	-0.809299395	0.809299395	0.584438001	NO	1	1	0.05751123	1	1	0.05751123	0.05751123
GO:0001516	prostaglandin biosynthetic process	66.0361592	60.4641804	51.2465996	40.324111	65.1478798	34.5044236	-0.584438001	-0.809299395	0.809299395	0.584438001	NO	1	1	0.05751123	1	1	0.05751123	0.05751123
GO:0009331	glycerol-3-phosphate dehydrogenase complex	170.8720618	188.8228168	179.8294764	277.439952	219.547742	199.8619606	0.555142448	0.081970806	0.555142448	0.081970806	NO	1	1	0.05745876	1	1	0.05745876	0.05745876
GO:0015054	#N/A	4.7776226	1.443706	1.6695148	0.8785018	5.282686	4.4627044	-0.716659831	1.628141271	1.628141271	0.716659831	YES	0.05743256	1	1	1	0.05743256	1	0.05743256
GO:0043123	positive regulation of I-kappaB kinase/NF-kappaB signaling	456.6687008	426.996085	500.5255298	261.830535	610.0448334	431.9862796	-0.705589486	0.016762649	0.705589486	0.016762649	YES	1	1	0.05740638	1	1	0.05740638	0.05740638
GO:0097056	#N/A	16.5543342	25.5792616	23.1398598	6.3576876	25.0267002	22.2987766	-2.008400585	-0.198010058	2.008400585	0.198010058	NO	0.05734365	1	1	1	0.05734365	1	0.05734365
GO:0005313	L-glutamate transmembrane transporter activity	34.213351	48.8521676	50.1986098	13.9201282	65.745403	37.0545466	-1.811250079	-0.398772005	1.811250079	0.398772005	NO	0.05725502	1	0.86039009	1	0.05725502	0.86039009	0.05725502
GO:0009225	nucleotide-sugar metabolic process	730.4459968	571.0376072	545.4470822	596.3017434	692.6381602	562.6660038	0.062456794	-0.021306963	0.062456794	0.021306963	YES	1	0.99886181	0.05723703	1	0.99886181	0.05723703	0.05723703
GO:0006941	striated muscle contraction	78.7100196	42.532345	41.8796526	37.1220408	106.428094	64.6322062	-0.196284374	0.603692839	0.603692839	0.196284374	YES	1	0.05721081	1	0.1386869	0.05721081	0.1386869	0.05721081
GO:0005795	Golgi stack	190.6359014	153.4352568	197.4005592	73.4508946	262.9594778	136.5966586	-1.06277806	-0.167707834	1.06277806	0.167707834	NO	1	1	0.05718462	1	1	0.05718462	0.05718462
GO:0000295	adenine nucleotide transmembrane transporter activity	2772.710559	3066.689554	2473.154817	4014.564847	1870.876598	2569.425809	0.38856149	-0.255236132	0.38856149	0.255236132	YES	0.05716667	0.63194008	0.44393162	1	0.05716667	0.44393162	0.05716667
GO:0008649	rRNA methyltransferase activity	131.0104372	165.4296746	198.3729774	50.8967512	249.3020796	160.0875526	-1.700572571	-0.047356909	1.700572571	0.047356909	NO	1	1	0.0571323	1	1	0.0571323	0.0571323
GO:0140102	catalytic activity, acting on a rRNA	131.0104372	165.4296746	198.3729774	50.8967512	249.3020796	160.0875526	-1.700572571	-0.047356909	1.700572571	0.047356909	NO	1	1	0.0571323	1	1	0.0571323	0.0571323
GO:0090307	mitotic spindle assembly	203.5099756	275.1382134	290.3489828	99.2302626	343.3486428	358.1781482	-1.47130445	0.380520797	1.47130445	0.380520797	YES	1	1	0.05708007	1	1	0.05708007	0.05708007
GO:1990131	#N/A	64.5530104	55.9907098	57.8592624	12.6718668	66.3088946	18.5279518	-2.143558394	-1.595484064	2.143558394	1.595484064	NO	0.05707858	1	1	1	0.05707858	1	0.05707858
GO:0016556	mRNA modification	380.6680476	387.0021436	388.7580002	271.8036224	478.1721796	338.1652978	-0.509776874	-0.194612938	0.509776874	0.194612938	NO	1	1	0.05690846	1	1	0.05690846	0.05690846
GO:0043248	proteasome assembly	200.6827248	249.6107262	260.7486988	126.649595	343.1749034	197.2456496	-0.978837467	-0.33968645	0.978837467	0.33968645	NO	1	1	0.0568562	1	1	0.0568562	0.0568562
GO:0006513	protein monoubiquitination	342.7662414	337.7366592	398.332648	112.413959	476.126649	296.851832	-1.58707759	-0.186155767	1.58707759	0.186155767	NO	1	1	0.05680404	1	1	0.05680404	0.05680404
GO:0030579	#N/A	66.6644266	61.2195872	64.0885732	26.1911586	80.5798516	55.7885876	-1.224913436	-0.13402329	1.224913436	0.13402329	NO	0.05678818	1	1	1	0.05678818	1	0.05678818
GO:0015556	C4-dicarboxylate transmembrane transporter activity	82.7935772	96.0966264	116.7871976	75.1125304	121.4322192	82.6302736	-0.355432184	-0.217815339	0.355432184	0.217815339	NO	0.0567	0.36166027	0.81269106	1	0.0567	0.81269106	0.0567
GO:0019838	growth factor binding	1167.720871	1260.296942	916.6942204	1548.160853	1115.491704	2888.500838	0.296791684	1.196557222	1.196557222	0.296791684	NO	1	0.0567	0.84492777	1	0.0567	0.84492777	0.0567
GO:0004748	#N/A	155.9009592	212.7498002	128.772155	8.5053692	255.7735434	152.1789554	-4.644640105	-0.483388913	4.644640105	0.483388913	NO	0.05649231	1	1	1	0.05649231	1	0.05649231
GO:0061731	#N/A	155.9009592	212.7498002	128.772155	8.5053692	255.7735434	152.1789554	-4.644640105	-0.483388913	4.644640105	0.483388913	NO	0.05649231	1	1	1	0.05649231	1	0.05649231
GO:0007096	regulation of exit from mitosis	181.9909138	179.4686314	195.466174	63.0394278	228.9310224	131.769378	-1.509405358	-0.445716563	1.509405358	0.445716563	NO	1	1	0.05647397	1	1	0.05647397	0.05647397
GO:0030449	#N/A	60.6563138	61.794871	28.6922282	122.9168242	36.7909134	172.1058046	0.992123394	1.477736752	1.477736752	0.992123394	NO	0.05640376	1	1	1	0.05640376	1	0.05640376
GO:0004839	#N/A	104.9779576	111.5336922	123.5154714	47.505877	148.6412972	79.8669664	-1.23130168	-0.481808765	1.23130168	0.481808765	NO	0.05631549	1	1	1	0.05631549	1	0.05631549
GO:0004060	arylamine N-acetyltransferase activity	11.5135036	5.1041996	12.6936228	4.7746776	20.5371574	23.2654158	-0.096281425	2.188430319	2.188430319	0.096281425	YES	0.05631549	0.87925803	0.99476489	1	0.05631549	0.99476489	0.05631549
GO:0046865	#N/A	62.9178	43.2019938	58.3737722	42.8400252	59.1424936	42.1398662	-0.012138567	-0.035912162	0.035912162	0.012138567	NO	0.0562275	1	1	1	0.0562275	1	0.0562275
GO:0046639	negative regulation of alpha-beta T cell differentiation	112.8115712	38.9871642	64.2635768	70.1279648	25.4549402	65.2996648	0.846990638	0.744076364	0.846990638	0.744076364	NO	1	0.05619823	0.78057958	1	0.05619823	0.78057958	0.05619823
GO:0043371	negative regulation of CD4-positive, alpha-beta T cell differentiation	112.8115712	38.9871642	64.2635768	70.1279648	25.4549402	65.2996648	0.846990638	0.744076364	0.846990638	0.744076364	NO	1	0.05619823	0.78057958	1	0.05619823	0.78057958	0.05619823
GO:0045581	negative regulation of T cell differentiation	112.8115712	38.9871642	64.2635768	70.1279648	25.4549402	65.2996648	0.846990638	0.744076364	0.846990638	0.744076364	NO	1	0.05619823	0.78057958	1	0.05619823	0.78057958	0.05619823
GO:0045622	regulation of T-helper cell differentiation	112.8115712	38.9871642	64.2635768	70.1279648	25.4549402	65.2996648	0.846990638	0.744076364	0.846990638	0.744076364	NO	1	0.05619823	0.78057958	1	0.05619823	0.78057958	0.05619823
GO:0045623	negative regulation of T-helper cell differentiation	112.8115712	38.9871642	64.2635768	70.1279648	25.4549402	65.2996648	0.846990638	0.744076364	0.846990638	0.744076364	NO	1	0.05619823	0.78057958	1	0.05619823	0.78057958	0.05619823
GO:0015139	#N/A	18.5447004	22.8566204	18.7576664	22.9334724	25.6826624	19.1730438	0.004842711	-0.253532712	0.253532712	0.004842711	YES	0.05613978	1	1	1	0.05613978	1	0.05613978
GO:0009790	embryo development	36519.83554	41538.08524	34612.5282	56184.03897	25530.57333	53020.95598	0.435725627	0.352127968	0.435725627	0.352127968	NO	1	1	0.05609032	1	1	0.05609032	0.05609032
GO:0060091	#N/A	0.0346098	0.161058	0.400397	0	0.3264402	0.0791122	#NUM!	-1.025608226	#NUM!	#NUM!	#NUM!	0.05605234	1	1	1	0.05605234	1	0.05605234
GO:0032507	maintenance of protein location in cell	1216.187483	945.5226514	953.2874982	860.8322274	988.072773	894.5723826	-0.135379931	-0.079913801	0.135379931	0.079913801	NO	1	1	0.05603867	1	1	0.05603867	0.05603867
GO:0090071	#N/A	27.5583444	36.4789854	26.8133994	20.3463326	32.6579358	35.1253066	-0.84229683	-0.054554786	0.84229683	0.054554786	NO	0.05592492	1	1	1	0.05592492	1	0.05592492
GO:0033337	#N/A	3.3668188	0.3697214	0.2726532	1.3200298	0	0.7231956	1.836060043	0.967947349	1.836060043	0.967947349	NO	0.05583685	1	1	1	0.05583685	1	0.05583685
GO:0006368	transcription elongation from RNA polymerase II promoter	318.2052226	354.6914516	408.3164158	141.7954258	468.806984	316.8737378	-1.322753567	-0.162656465	1.322753567	0.162656465	NO	1	1	0.05575675	1	1	0.05575675	0.05575675
GO:0071912	#N/A	3.5771692	1.2109922	1.7963818	1.870544	16.7642784	21.3229056	0.62726833	4.138142565	4.138142565	0.62726833	NO	0.05574906	1	1	1	0.05574906	1	0.05574906
GO:0070555	response to interleukin-1	301.8852494	185.8297368	247.7127908	238.492671	198.3675244	205.1228956	0.359963549	0.14250715	0.359963549	0.14250715	NO	1	0.05570526	0.90327736	1	0.05570526	0.90327736	0.05570526
GO:0008143	poly(A) binding	1265.434974	1550.251594	1670.723262	857.9884182	1783.965591	1355.436044	-0.853472295	-0.193745331	0.853472295	0.193745331	NO	1	1	0.05570526	1	1	0.05570526	0.05570526
GO:0006516	glycoprotein catabolic process	107.8747232	91.9837824	95.7094508	57.6254824	164.4075146	70.6738848	-0.6746726	-0.38020231	0.6746726	0.38020231	NO	0.76839457	1	0.05565387	1	0.76839457	0.05565387	0.05565387
GO:0003009	skeletal muscle contraction	40.1524148	18.1092242	19.2171676	24.9853426	68.9354972	39.834698	0.464357258	1.137300895	1.137300895	0.464357258	NO	1	0.05544	1	0.13705899	0.05544	0.13705899	0.05544
GO:2001233	regulation of apoptotic signaling pathway	1722.856535	2181.644982	2169.647097	1913.393805	2188.533933	1948.94894	-0.18928252	-0.162720058	0.18928252	0.162720058	NO	1	1	0.05542132	1	1	0.05542132	0.05542132
GO:0031346	positive regulation of cell projection organization	984.485018	737.9186522	854.6084222	465.7193406	1100.315239	684.9038004	-0.664000987	-0.107560417	0.664000987	0.107560417	NO	1	0.8692658	0.05537	1	0.8692658	0.05537	0.05537
GO:0031207	#N/A	17.3671308	13.5668266	15.134451	7.8872896	18.8450856	8.5463336	-0.782481781	-0.666705763	0.782481781	0.666705763	NO	0.05535214	1	1	1	0.05535214	1	0.05535214
GO:0072330	monocarboxylic acid biosynthetic process	2355.879028	1918.609824	1868.439948	2757.905071	1988.039403	2329.936918	0.52351145	0.280229546	0.52351145	0.280229546	NO	1	0.78304954	0.05531878	1	0.78304954	0.05531878	0.05531878
GO:0004588	#N/A	29.4269982	56.1782368	44.4201642	2.4359364	73.1481538	25.466836	-4.527462974	-1.141391615	4.527462974	1.141391615	NO	0.05526456	1	1	1	0.05526456	1	0.05526456
GO:0071385	cellular response to glucocorticoid stimulus	780.3989104	1125.709335	3448.341788	940.667332	248.3497276	2105.67635	-0.259077856	0.903449342	0.903449342	0.259077856	YES	1	0.05522087	0.70446952	1	0.05522087	0.70446952	0.05522087
GO:0071384	cellular response to corticosteroid stimulus	780.3989104	1125.709335	3448.341788	940.667332	248.3497276	2105.67635	-0.259077856	0.903449342	0.903449342	0.259077856	YES	1	0.05522087	0.70446952	1	0.05522087	0.70446952	0.05522087
GO:1903727	#N/A	15.6367482	19.9043482	19.0370444	11.3240002	25.3121536	24.0223842	-0.813699949	0.271295716	0.813699949	0.271295716	YES	0.05517725	1	1	1	0.05517725	1	0.05517725
GO:0000314	organellar small ribosomal subunit	296.0429898	390.2472122	389.807219	154.0433672	486.0596956	309.3121336	-1.341051762	-0.335324898	1.341051762	0.335324898	NO	1	1	0.05513526	1	1	0.05513526	0.05513526
GO:0005763	mitochondrial small ribosomal subunit	296.0429898	390.2472122	389.807219	154.0433672	486.0596956	309.3121336	-1.341051762	-0.335324898	1.341051762	0.335324898	NO	1	1	0.05513526	1	1	0.05513526	0.05513526
GO:0005861	troponin complex	31.2722266	11.4799172	10.5480994	20.4018628	45.6314688	28.384296	0.829588648	1.305980723	1.305980723	0.829588648	NO	0.87643019	0.055125	1	0.13805217	0.055125	0.13805217	0.055125
GO:0045185	maintenance of protein location	1265.896368	990.654823	1012.969854	872.2854548	1064.517071	924.7579656	-0.183582129	-0.09930664	0.183582129	0.09930664	NO	1	1	0.05508401	1	1	0.05508401	0.05508401
GO:0000959	mitochondrial RNA metabolic process	162.2964098	185.2048582	202.3973318	81.4991462	261.9560748	163.1962004	-1.184265093	-0.182514475	1.184265093	0.182514475	NO	1	1	0.05503287	1	1	0.05503287	0.05503287
GO:0040029	regulation of gene expression, epigenetic	1174.987934	1145.399645	1205.516556	449.79594	1838.015535	1243.497798	-1.348508517	0.118552891	1.348508517	0.118552891	YES	1	1	0.05498182	1	1	0.05498182	0.05498182
GO:0019834	phospholipase A2 inhibitor activity	98.9856482	33.201435	60.6265464	66.9903914	22.1398478	66.4719418	1.012708583	1.001499901	1.012708583	1.001499901	NO	1	0.05491698	0.98531297	1	0.05491698	0.98531297	0.05491698
GO:0030119	AP-type membrane coat adaptor complex	533.2337292	564.5079668	649.6084806	292.379209	794.8553698	434.9866644	-0.949153216	-0.376022769	0.949153216	0.376022769	NO	1	1	0.05474483	1	1	0.05474483	0.05474483
GO:0090303	positive regulation of wound healing	120.3488336	39.6961042	74.3608	73.3144616	29.0981842	66.3653158	0.885100377	0.741432022	0.885100377	0.741432022	NO	1	0.05474483	0.77124923	1	0.05474483	0.77124923	0.05474483
GO:0043175	RNA polymerase core enzyme binding	499.6832092	460.8259738	567.9157058	207.0537834	676.6764616	434.9380282	-1.15421647	-0.08341218	1.15421647	0.08341218	NO	1	1	0.05469385	1	1	0.05469385	0.05469385
GO:0070063	RNA polymerase binding	499.6832092	460.8259738	567.9157058	207.0537834	676.6764616	434.9380282	-1.15421647	-0.08341218	1.15421647	0.08341218	NO	1	1	0.05469385	1	1	0.05469385	0.05469385
GO:0045072	#N/A	3.6344896	0.9018162	0.9690026	0.9535536	12.546144	10.4401218	0.080480609	3.533161307	3.533161307	0.080480609	NO	0.0546	1	1	1	0.0546	1	0.0546
GO:0009605	response to external stimulus	12214.59788	11313.29972	14134.97878	12857.84063	10901.82281	15832.97947	0.184628596	0.484912992	0.484912992	0.184628596	NO	1	0.0545567	0.82234322	1	0.0545567	0.82234322	0.0545567
GO:0030216	keratinocyte differentiation	95.7540586	32.5260184	55.8505102	64.8814764	15.8074368	54.0917182	0.99621242	0.733813496	0.99621242	0.733813496	NO	1	0.05440374	0.78412727	1	0.05440374	0.78412727	0.05440374
GO:0016860	intramolecular oxidoreductase activity	1008.668459	1010.88898	963.5087686	1046.216644	1111.593337	1006.380685	0.049557063	-0.006448425	0.049557063	0.006448425	YES	1	1	0.05440374	1	1	0.05440374	0.05440374
GO:0051235	maintenance of location	1715.813331	1419.638161	1472.428449	1310.326153	1634.514029	1290.480643	-0.115597303	-0.137614759	0.137614759	0.115597303	NO	1	1	0.05435294	1	1	0.05435294	0.05435294
GO:0001919	regulation of receptor recycling	96.5609696	94.8381132	96.3793194	43.4923512	128.9598278	50.3088958	-1.124705258	-0.914653436	1.124705258	0.914653436	NO	1	1	0.05430224	1	1	0.05430224	0.05430224
GO:0060312	#N/A	3.4970906	1.2476546	0.5083976	0.3550506	0	2.310391	-1.813122045	0.888918433	1.813122045	0.888918433	YES	0.05427692	1	1	1	0.05427692	1	0.05427692
GO:2000514	regulation of CD4-positive, alpha-beta T cell activation	161.9295226	80.633093	116.1345234	99.1693186	101.4777296	90.5595808	0.298521779	0.167495217	0.298521779	0.167495217	NO	1	0.05427692	0.43345603	1	0.05427692	0.43345603	0.05427692
GO:0010799	#N/A	29.2509506	28.6768838	26.2716562	24.6180204	60.1496388	41.9436214	-0.220173505	0.548563168	0.548563168	0.220173505	YES	0.05419008	1	1	1	0.05419008	1	0.05419008
GO:0090234	#N/A	30.894565	39.5927306	40.678449	7.2458612	60.8732804	31.7682888	-2.450006494	-0.317648188	2.450006494	0.317648188	NO	0.05410351	1	1	1	0.05410351	1	0.05410351
GO:0008118	#N/A	71.1200628	46.702104	39.8114844	29.225968	45.9034762	56.2468012	-0.676236738	0.268283504	0.676236738	0.268283504	YES	0.05401722	1	1	1	0.05401722	1	0.05401722
GO:0016925	protein sumoylation	203.1443978	243.1060508	269.2644774	75.0054972	343.8157982	183.5452922	-1.696517561	-0.405449691	1.696517561	0.405449691	NO	1	1	0.05401011	1	1	0.05401011	0.05401011
GO:0009888	tissue development	8735.130737	7237.8893	8614.647196	5254.924549	10439.084	6836.704958	-0.461898993	-0.082267876	0.461898993	0.082267876	NO	1	0.054	0.9554743	1	0.054	0.9554743	0.054
GO:0016514	SWI/SNF complex	332.0084136	374.9341256	413.0084054	123.3937004	558.3129818	294.2299816	-1.6033684	-0.34969288	1.6033684	0.34969288	NO	1	1	0.05395959	1	1	0.05395959	0.05395959
GO:0110025	#N/A	5.7799382	11.4974876	11.8151244	0.3097846	23.7769824	11.7174094	-5.213909405	0.027334998	5.213909405	0.027334998	YES	0.05393121	1	1	1	0.05393121	1	0.05393121
GO:0031340	positive regulation of vesicle fusion	109.8169956	39.7740386	68.5351766	70.3432272	29.6216034	62.4287028	0.822584466	0.65038243	0.822584466	0.65038243	NO	1	0.0539	0.68592356	1	0.0539	0.68592356	0.0539
GO:0002526	#N/A	0.0741582	1.4619022	1.7959656	9.4426204	0.1778302	0	2.691340475	#NUM!	#NUM!	#NUM!	#NUM!	0.05384547	1	1	1	0.05384547	1	0.05384547
GO:0019264	#N/A	146.9271866	182.7568322	177.0960438	223.7560416	146.76085	213.3634116	0.292001296	0.223387457	0.292001296	0.223387457	NO	0.05360064	1	1	1	0.05360064	1	0.05360064
GO:0000266	mitochondrial fission	331.403053	276.8073204	329.397926	134.1292132	358.5365732	215.1426144	-1.045258608	-0.363588782	1.045258608	0.363588782	NO	0.78881629	1	0.05356476	1	0.78881629	0.05356476	0.05356476
GO:0043812	#N/A	31.444186	43.386926	40.9382734	22.2792618	39.7031742	33.0324766	-0.961558942	-0.393375234	0.961558942	0.393375234	NO	0.05351461	1	1	1	0.05351461	1	0.05351461
GO:0031406	carboxylic acid binding	12277.14905	11530.6749	8565.523402	34190.94655	3939.039652	29420.6292	1.568137406	1.351351143	1.568137406	1.351351143	NO	1	0.05345455	0.78094416	1	0.05345455	0.78094416	0.05345455
GO:0035924	cellular response to vascular endothelial growth factor stimulus	108.3337264	40.1000638	67.5202872	71.481246	20.4556906	61.1802022	0.83396025	0.609460343	0.83396025	0.609460343	NO	1	0.0534055	0.71468305	1	0.0534055	0.71468305	0.0534055
GO:0009060	aerobic respiration	1266.981427	1644.298053	1446.201922	1561.160229	1774.722143	1453.65066	-0.074853217	-0.177791229	0.177791229	0.074853217	NO	1	1	0.0533689	1	1	0.0533689	0.0533689
GO:0016409	palmitoyltransferase activity	607.6976174	454.8430092	617.6867868	226.3921062	733.584592	403.4612554	-1.006545024	-0.172938542	1.006545024	0.172938542	NO	1	1	0.05331864	1	1	0.05331864	0.05331864
GO:0004526	ribonuclease P activity	28377.77983	25389.0953	30336.66696	24908.43552	19963.96368	27522.13427	-0.027574577	0.116383364	0.116383364	0.027574577	YES	0.80009727	1	0.05326849	1	0.80009727	0.05326849	0.05326849
GO:0005686	U2 snRNP	958.4506736	1138.853732	1281.412105	402.1256906	1539.50744	918.4509134	-1.501864054	-0.310307944	1.501864054	0.310307944	NO	0.93539979	1	0.05321842	1	0.93539979	0.05321842	0.05321842
GO:0005457	#N/A	7.2925022	8.743665	5.3010766	5.0142572	23.0343784	12.009793	-0.802202128	0.457901253	0.802202128	0.457901253	YES	0.05317731	1	1	1	0.05317731	1	0.05317731
GO:0010171	body morphogenesis	313.8872954	272.5887622	343.8474008	154.3580532	319.2564322	245.7219346	-0.820445333	-0.14969944	0.820445333	0.14969944	NO	1	1	0.05316845	1	1	0.05316845	0.05316845
GO:0043928	exonucleolytic catabolism of deadenylated mRNA	98.018505	171.2404426	176.1936976	20.7149272	226.7268276	124.7770204	-3.047280814	-0.456671205	3.047280814	0.456671205	NO	1	1	0.05311857	1	1	0.05311857	0.05311857
GO:0071918	#N/A	4.1266278	0.0186452	5.4608012	0.7075262	1.8116162	2.1239848	5.245907395	6.831825359	6.831825359	5.245907395	NO	0.05309126	1	1	1	0.05309126	1	0.05309126
GO:0030215	semaphorin receptor binding	209.261522	137.5827256	175.5471148	88.5312824	201.3067682	133.773969	-0.636040117	-0.040501932	0.636040117	0.040501932	NO	0.05300549	0.87233852	0.17352643	1	0.05300549	0.17352643	0.05300549
GO:0032567	#N/A	5.7799382	11.4974876	11.8151244	0.3097846	23.7769824	11.7174094	-5.213909405	0.027334998	5.213909405	0.027334998	YES	0.05292	1	1	1	0.05292	1	0.05292
GO:0045582	positive regulation of T cell differentiation	101.8955286	34.6448164	60.055258	67.8017716	25.2704922	63.2563112	0.968683459	0.868569917	0.968683459	0.868569917	NO	1	0.05292	0.85350118	1	0.05292	0.85350118	0.05292
GO:0042304	regulation of fatty acid biosynthetic process	134.3118076	46.7501588	75.879115	110.6022122	19.5919156	75.589618	1.242337071	0.693216833	1.242337071	0.693216833	NO	1	0.05292	0.79329359	1	0.05292	0.79329359	0.05292
GO:0005685	U1 snRNP	907.6150236	1241.365843	1397.969559	403.9490428	1623.591677	1049.388388	-1.619683138	-0.242379625	1.619683138	0.242379625	NO	0.54771429	1	0.05292	1	0.54771429	0.05292	0.05292
GO:0030048	actin filament-based movement	93.051452	76.1566166	102.0209444	52.2255344	130.366983	79.7763322	-0.544214036	0.06699141	0.544214036	0.06699141	YES	0.05283478	1	0.48409315	1	0.05283478	0.48409315	0.05283478
GO:0045040	#N/A	22.835706	27.7184636	26.8636432	12.0007114	33.948081	19.320385	-1.207727362	-0.52072345	1.207727362	0.52072345	NO	0.05257524	1	1	1	0.05257524	1	0.05257524
GO:0007008	#N/A	22.835706	27.7184636	26.8636432	12.0007114	33.948081	19.320385	-1.207727362	-0.52072345	1.207727362	0.52072345	NO	0.05257524	1	1	1	0.05257524	1	0.05257524
GO:0006047	UDP-N-acetylglucosamine metabolic process	364.6330596	232.4613018	241.0893142	245.1244722	311.2360912	151.2158982	0.076523956	-0.620380742	0.620380742	0.076523956	YES	1	1	0.05256954	1	1	0.05256954	0.05256954
GO:0071622	regulation of granulocyte chemotaxis	166.2064214	160.4006154	176.7942574	86.4086084	209.021452	134.61251	-0.892432725	-0.252867186	0.892432725	0.252867186	NO	1	1	0.05251985	1	1	0.05251985	0.05251985
GO:0008511	sodium:potassium:chloride symporter activity	52.5413906	56.3554924	57.0966876	12.1792934	50.5965196	28.9920904	-2.210125787	-0.958896863	2.210125787	0.958896863	NO	0.05248976	1	0.38633748	1	0.05248976	0.38633748	0.05248976
GO:0031428	box C/D RNP complex	204.7194738	305.9210978	342.5590404	62.1376536	382.0910108	205.263404	-2.299619936	-0.57568317	2.299619936	0.57568317	NO	1	1	0.05247025	1	1	0.05247025	0.05247025
GO:0033265	#N/A	0.0168694	0	0.291282	0.2689928	2.395381	0	#NUM!	#NUM!	#NUM!	#NUM!	#NUM!	0.05240455	1	1	1	0.05240455	1	0.05240455
GO:1902475	L-alpha-amino acid transmembrane transport	142.5030526	154.4721824	219.3602714	130.3806434	154.0468358	186.199122	-0.244617359	0.269499211	0.269499211	0.244617359	YES	0.05222368	1	0.46789323	1	0.05222368	0.46789323	0.05222368
GO:0016929	SUMO-specific protease activity	123.0576182	106.4667992	104.349178	28.2920386	142.1752066	83.908135	-1.911935568	-0.343521014	1.911935568	0.343521014	NO	0.14003273	1	0.05216758	1	0.14003273	0.05216758	0.05216758
GO:0030200	#N/A	8.8288076	6.0464816	7.6611832	5.1462334	10.1122802	2.785345	-0.232579004	-1.118239859	1.118239859	0.232579004	NO	0.05213793	1	1	1	0.05213793	1	0.05213793
GO:1902038	positive regulation of hematopoietic stem cell differentiation	45.6510994	59.3736488	67.4593406	20.326823	83.175684	37.7319952	-1.546438031	-0.654034387	1.546438031	0.654034387	NO	1	1	0.05211818	1	1	0.05211818	0.05211818
GO:0061573	#N/A	7.7335196	3.8700744	6.6419358	2.115149	8.1411004	0.7029262	-0.871602005	-2.460916167	2.460916167	0.871602005	NO	0.05205246	1	1	1	0.05205246	1	0.05205246
GO:0008480	#N/A	29.0814474	21.5992172	21.8464034	21.9318632	27.1915096	24.0487698	0.022049353	0.154984069	0.154984069	0.022049353	NO	0.05196727	1	1	1	0.05196727	1	0.05196727
GO:0071578	zinc ion import across plasma membrane	154.2723378	125.907321	244.7958872	197.2119176	210.8019848	136.7545358	0.647384565	0.119226512	0.647384565	0.119226512	NO	0.05188235	1	0.17621644	1	0.05188235	0.17621644	0.05188235
GO:0045923	positive regulation of fatty acid metabolic process	95.4924806	32.9043316	67.2658648	72.3460458	32.3274004	58.0936524	1.13663665	0.82010302	1.13663665	0.82010302	NO	1	0.05188235	0.95965748	1	0.05188235	0.95965748	0.05188235
GO:0005875	microtubule associated complex	1950.418199	2143.908106	2212.907709	699.1251854	2995.270838	1726.823052	-1.616620356	-0.312122812	1.616620356	0.312122812	NO	1	1	0.05181331	1	1	0.05181331	0.05181331
GO:0034128	#N/A	1.7467106	1.9583648	1.1193836	0.4067658	4.2094604	2.68687	-2.267379241	0.456276988	2.267379241	0.456276988	YES	0.05179772	1	1	1	0.05179772	1	0.05179772
GO:0051019	mitogen-activated protein kinase binding	108.570313	97.6790472	112.0738814	51.0906048	138.6088812	82.318257	-0.934991114	-0.246836693	0.934991114	0.246836693	NO	0.75109091	1	0.0517641	1	0.75109091	0.0517641	0.0517641
GO:0051651	maintenance of location in cell	1637.94875	1344.74005	1384.818043	1284.361866	1515.716607	1236.418312	-0.066275579	-0.121160389	0.121160389	0.066275579	NO	1	1	0.05171499	1	1	0.05171499	0.05171499
GO:0004828	#N/A	11.2496296	9.3719318	8.648086	5.594412	8.305115	6.3634078	-0.744359951	-0.558546876	0.744359951	0.558546876	NO	0.05152277	1	1	1	0.05152277	1	0.05152277
GO:0051646	mitochondrion localization	340.85021	332.2581124	408.0855536	187.6342348	414.409804	271.397133	-0.824381346	-0.291898944	0.824381346	0.291898944	NO	1	1	0.05145701	1	1	0.05145701	0.05145701
GO:0048329	#N/A	1.4440678	0.698283	0.7976288	0.2867968	8.0521162	0	-1.283782923	#NUM!	#NUM!	#NUM!	#NUM!	0.05143789	1	1	1	0.05143789	1	0.05143789
GO:0000781	chromosome, telomeric region	454.3752322	456.6848112	510.4011722	142.1089758	628.9243406	376.0110744	-1.684201128	-0.280423655	1.684201128	0.280423655	NO	1	1	0.051408	1	1	0.051408	0.051408
GO:0040012	regulation of locomotion	4292.960331	3312.766793	3772.979131	2436.822831	4598.332699	3308.604274	-0.443035283	-0.001813898	0.443035283	0.001813898	NO	1	0.669922	0.05135909	1	0.669922	0.05135909	0.05135909
GO:0071001	#N/A	11.8837356	19.3253502	19.6767878	3.384219	31.0757554	14.3846766	-2.513599721	-0.425961771	2.513599721	0.425961771	NO	0.05107088	1	1	1	0.05107088	1	0.05107088
GO:1903003	#N/A	30.2854318	34.9572352	34.4007932	6.0863922	51.922007	21.3382002	-2.521931878	-0.71215259	2.521931878	0.71215259	NO	0.05107088	1	1	1	0.05107088	1	0.05107088
GO:0035098	ESC/E(Z) complex	246.1527256	293.18648	308.0352504	56.803478	406.8259232	191.5373178	-2.367767405	-0.614193072	2.367767405	0.614193072	NO	1	1	0.05104986	1	1	0.05104986	0.05104986
GO:0070932	histone H3 deacetylation	109.3783118	135.9322622	151.9517196	33.7566896	163.481705	86.8486958	-2.00964257	-0.646311817	2.00964257	0.646311817	NO	1	1	0.05100115	1	1	0.05100115	0.05100115
GO:0070122	#N/A	50.8768096	36.5778006	33.9200434	13.4077486	50.6428272	34.128315	-1.447901326	-0.099999143	1.447901326	0.099999143	NO	0.05098605	1	1	1	0.05098605	1	0.05098605
GO:0016095	#N/A	5.683187	4.745685	5.3990236	3.4012776	6.4248602	2.8443554	-0.480539585	-0.738514603	0.738514603	0.480539585	NO	0.05090149	1	1	1	0.05090149	1	0.05090149
GO:0032918	#N/A	73.5682508	65.2692828	94.7548164	86.0135658	88.9961264	69.8660168	0.398160029	0.098186705	0.398160029	0.098186705	NO	0.05081722	1	1	1	0.05081722	1	0.05081722
GO:0000462	maturation of SSU-rRNA from tricistronic rRNA transcript (SSU-rRNA, 5.8S rRNA, LSU-rRNA)	5190.440316	5963.324589	5019.503705	7087.196348	3994.032248	6136.563702	0.249098153	0.041314148	0.249098153	0.041314148	NO	1	1	0.05073826	1	1	0.05073826	0.05073826
GO:0019809	#N/A	73.5682508	65.2692828	94.7548164	86.0135658	88.9961264	69.8660168	0.398160029	0.098186705	0.398160029	0.098186705	NO	0.05073322	1	1	1	0.05073322	1	0.05073322
GO:0019808	#N/A	73.5682508	66.153586	94.7668154	86.0135658	88.9961264	69.8660168	0.378744852	0.078771529	0.378744852	0.078771529	NO	0.05069647	1	1	1	0.05069647	1	0.05069647
GO:0031902	late endosome membrane	639.0502228	544.9110684	656.8550256	265.1564576	852.8679668	392.1441456	-1.039176911	-0.474636733	1.039176911	0.474636733	NO	1	1	0.05068966	1	1	0.05068966	0.05068966
GO:0007596	blood coagulation	1378.327323	1398.693896	983.982458	3068.191214	845.2358762	3371.227282	1.133308132	1.269193631	1.269193631	1.133308132	NO	1	0.05066809	1	0.35345821	0.05066809	0.35345821	0.05066809
GO:0050817	coagulation	1378.327323	1398.693896	983.982458	3068.191214	845.2358762	3371.227282	1.133308132	1.269193631	1.269193631	1.133308132	NO	1	0.05066809	1	0.35345821	0.05066809	0.35345821	0.05066809
GO:0048538	thymus development	450.8353154	609.7365368	627.5880362	168.891412	854.633556	418.0251944	-1.852090028	-0.544596102	1.852090028	0.544596102	NO	1	1	0.05064115	1	1	0.05064115	0.05064115
GO:0021631	#N/A	3.7641448	2.4646448	3.0491558	0.8934862	28.3072464	7.37676	-1.463862391	1.581607556	1.581607556	1.463862391	YES	0.05061141	1	1	1	0.05061141	1	0.05061141
GO:0005874	microtubule	3884.423367	4622.869376	4660.115724	1463.972066	6315.69311	3543.451527	-1.658900573	-0.383633285	1.658900573	0.383633285	NO	1	1	0.05059273	1	1	0.05059273	0.05059273
GO:0015884	#N/A	6.8782152	5.0305636	5.1479776	8.0435502	9.8939248	3.3972142	0.677112366	-0.566367856	0.677112366	0.566367856	YES	0.05052663	1	1	1	0.05052663	1	0.05052663
GO:0006843	#N/A	32.759679	34.6870854	41.8700414	37.3075852	28.8208752	44.8509028	0.10507036	0.370738403	0.370738403	0.10507036	NO	0.05044214	1	1	1	0.05044214	1	0.05044214
GO:0032896	#N/A	39.4106738	16.9365268	18.8009242	48.732303	27.0821322	16.0455192	1.524740354	-0.077967576	1.524740354	0.077967576	YES	0.05035793	1	1	1	0.05035793	1	0.05035793
GO:0034436	#N/A	25.5999022	26.2887052	27.7176354	11.9408836	26.6963758	18.6838966	-1.13853349	-0.49264772	1.13853349	0.49264772	NO	0.050274	1	1	1	0.050274	1	0.050274
GO:0019871	#N/A	11.7672124	11.3672536	12.1753078	3.7442144	25.8816362	14.8249726	-1.602148779	0.383145706	1.602148779	0.383145706	YES	0.05014416	1	1	1	0.05014416	1	0.05014416
GO:0006110	#N/A	3.5175866	1.8392656	3.0812324	1.8613858	11.8264668	9.0739382	0.017247279	2.302599006	2.302599006	0.017247279	NO	0.05014416	1	1	1	0.05014416	1	0.05014416
GO:0061635	#N/A	21.4120042	12.6017254	14.6129632	9.6393096	36.7965896	11.9802912	-0.386619553	-0.072958302	0.386619553	0.072958302	NO	0.05014416	1	1	1	0.05014416	1	0.05014416
GO:0032370	#N/A	211.4433874	144.2428882	150.4770276	406.8093334	88.1473096	256.4156948	1.49585259	0.82998438	1.49585259	0.82998438	NO	0.05014416	1	1	1	0.05014416	1	0.05014416
GO:0032379	#N/A	211.4433874	144.2428882	150.4770276	406.8093334	88.1473096	256.4156948	1.49585259	0.82998438	1.49585259	0.82998438	NO	0.05014416	1	1	1	0.05014416	1	0.05014416
GO:0008200	ion channel inhibitor activity	36.9261584	31.529703	37.3247426	11.7720012	63.8034412	33.573301	-1.421351986	0.090602813	1.421351986	0.090602813	YES	0.05014416	1	0.40762703	1	0.05014416	0.40762703	0.05014416
GO:0016248	channel inhibitor activity	36.9261584	31.529703	37.3247426	11.7720012	63.8034412	33.573301	-1.421351986	0.090602813	1.421351986	0.090602813	YES	0.05014416	1	0.40762703	1	0.05014416	0.40762703	0.05014416
GO:0030018	Z disc	676.404703	420.4451156	567.4389208	309.1634074	660.4607054	393.626953	-0.443547913	-0.095088475	0.443547913	0.095088475	NO	1	0.05013474	0.99226416	1	0.05013474	0.99226416	0.05013474
GO:0032376	#N/A	211.4433874	144.2428882	150.4770276	406.8093334	88.1473096	256.4156948	1.49585259	0.82998438	1.49585259	0.82998438	NO	0.05005946	1	1	1	0.05005946	1	0.05005946
GO:1990575	#N/A	7.494332	4.9599332	10.7727738	1.4860272	7.1988384	3.9847824	-1.738860168	-0.315819747	1.738860168	0.315819747	NO	0.04997504	1	1	1	0.04997504	1	0.04997504
GO:0000064	L-ornithine transmembrane transporter activity	82.0320502	78.873915	80.3899468	91.7707858	51.1017348	78.749971	0.218486707	-0.002268862	0.218486707	0.002268862	YES	0.04997504	1	0.31105494	1	0.04997504	0.31105494	0.04997504
GO:1903352	L-ornithine transmembrane transport	82.0320502	78.873915	80.3899468	91.7707858	51.1017348	78.749971	0.218486707	-0.002268862	0.218486707	0.002268862	YES	0.04997504	1	0.31105494	1	0.04997504	0.31105494	0.04997504
GO:0032373	#N/A	211.4433874	144.2428882	150.4770276	406.8093334	88.1473096	256.4156948	1.49585259	0.82998438	1.49585259	0.82998438	NO	0.04989091	1	1	1	0.04989091	1	0.04989091
GO:0004523	RNA-DNA hybrid ribonuclease activity	74.6320742	96.5486036	89.0972392	12.461045	142.4416916	61.698614	-2.953830334	-0.646017312	2.953830334	0.646017312	NO	0.79437447	1	0.04981902	1	0.79437447	0.04981902	0.04981902
GO:0051315	attachment of mitotic spindle microtubules to kinetochore	67.0342968	76.8353572	84.3512218	12.499256	102.4038032	50.7158026	-2.619928123	-0.599334998	2.619928123	0.599334998	NO	1	1	0.04977121	1	1	0.04977121	0.04977121
GO:0003013	circulatory system process	2473.702139	1682.010264	2164.054985	1495.216208	2275.60016	1734.02605	-0.169832397	0.043939063	0.169832397	0.043939063	YES	1	0.12183022	1	0.0496125	0.12183022	0.0496125	0.0496125
GO:0014857	#N/A	4.637021	1.3915472	1.4659182	1.155365	13.8297964	11.6944344	-0.268341148	3.071060338	3.071060338	0.268341148	YES	0.04958433	1	1	1	0.04958433	1	0.04958433
GO:0031365	N-terminal protein amino acid modification	236.271142	252.7153042	284.428055	98.4687532	348.0516216	199.5467642	-1.359775139	-0.340786151	1.359775139	0.340786151	NO	1	1	0.04950087	1	1	0.04950087	0.04950087
GO:0043090	amino acid import	96.4372438	99.4734172	153.4409662	111.5694872	88.1258606	140.942686	0.165559579	0.50272567	0.50272567	0.165559579	NO	0.0495	0.95155307	0.57830715	1	0.0495	0.57830715	0.0495
GO:0070461	SAGA-type complex	236.5491924	309.6530466	284.783689	81.8186938	420.2731056	236.2108908	-1.92015023	-0.390577157	1.92015023	0.390577157	NO	1	1	0.04945318	1	1	0.04945318	0.04945318
GO:0015851	#N/A	3.9299858	0.1193902	16.2464794	0.8099946	0.2413098	13.3350442	2.76222787	6.803394377	6.803394377	2.76222787	NO	0.04941596	1	1	1	0.04941596	1	0.04941596
GO:2000278	regulation of DNA biosynthetic process	308.381053	308.9550058	356.2264294	134.434295	444.4251202	252.171468	-1.200495523	-0.292991698	1.200495523	0.292991698	NO	1	1	0.04940558	1	1	0.04940558	0.04940558
GO:0015220	#N/A	44.4318396	10.6274736	40.2327908	6.3120538	25.1524202	5.0376732	-0.751617268	-1.076969234	1.076969234	0.751617268	NO	0.04935544	1	1	1	0.04935544	1	0.04935544
GO:0005307	#N/A	0.0168694	0	0.291282	0.2689928	2.395381	0	#NUM!	#NUM!	#NUM!	#NUM!	#NUM!	0.0493322	1	1	1	0.0493322	1	0.0493322
GO:0032266	phosphatidylinositol-3-phosphate binding	428.8552658	514.3138708	468.1268584	137.9303044	518.6386634	331.8853416	-1.8987096	-0.631964152	1.8987096	0.631964152	NO	1	1	0.0493235	1	1	0.0493235	0.0493235
GO:0000463	maturation of LSU-rRNA from tricistronic rRNA transcript (SSU-rRNA, 5.8S rRNA, LSU-rRNA)	1931.107698	1885.294561	1784.770598	2052.763043	1360.368482	2050.906348	0.122777152	0.121471665	0.122777152	0.121471665	NO	1	1	0.04928824	1	1	0.04928824	0.04928824
GO:0045271	respiratory chain complex I	754.3915044	963.926996	813.7263766	774.0608108	1012.024421	758.19925	-0.316476977	-0.346346857	0.346346857	0.316476977	NO	1	1	0.04927565	1	1	0.04927565	0.04927565
GO:0005747	mitochondrial respiratory chain complex I	754.3915044	963.926996	813.7263766	774.0608108	1012.024421	758.19925	-0.316476977	-0.346346857	0.346346857	0.316476977	NO	1	1	0.04927565	1	1	0.04927565	0.04927565
GO:0030964	NADH dehydrogenase complex	754.3915044	963.926996	813.7263766	774.0608108	1012.024421	758.19925	-0.316476977	-0.346346857	0.346346857	0.316476977	NO	0.56949136	1	0.04927565	1	0.56949136	0.04927565	0.04927565
GO:0010566	#N/A	5.9790406	7.3754722	6.5479698	3.0654806	9.0805952	6.6744748	-1.266622143	-0.144081099	1.266622143	0.144081099	NO	0.04927034	1	1	1	0.04927034	1	0.04927034
GO:0006658	phosphatidylserine metabolic process	126.9667058	111.903779	150.68383	82.2397034	140.5713096	96.5079252	-0.444351791	-0.213539431	0.444351791	0.213539431	NO	1	1	0.04923996	1	1	0.04923996	0.04923996
GO:0006220	pyrimidine nucleotide metabolic process	2068.447302	2807.299155	2427.52381	3421.787276	2241.539908	2808.566517	0.285567263	0.000651161	0.285567263	0.000651161	NO	1	1	0.04922791	1	1	0.04922791	0.04922791
GO:0010824	regulation of centrosome duplication	129.4585342	113.4499414	127.6835024	49.8522918	158.9280532	99.8121468	-1.186324129	-0.184768561	1.186324129	0.184768561	NO	1	1	0.04919178	1	1	0.04919178	0.04919178
GO:0046605	regulation of centrosome cycle	164.5430624	155.2416072	164.65243	66.2581098	207.8746366	138.5483834	-1.228346322	-0.164125397	1.228346322	0.164125397	NO	1	1	0.04919178	1	1	0.04919178	0.04919178
GO:0000104	succinate dehydrogenase activity	138.7861392	154.614399	149.416648	140.582286	198.0938216	104.2214524	-0.137259862	-0.569022416	0.569022416	0.137259862	NO	0.04918554	0.88713493	0.47245935	1	0.04918554	0.47245935	0.04918554
GO:0015294	solute:cation symporter activity	2745.737733	2121.242276	2899.837531	2271.356113	1846.754201	1421.895983	0.098644509	-0.577093476	0.577093476	0.098644509	YES	1	0.60707872	0.04918025	1	0.60707872	0.04918025	0.04918025
GO:0050779	RNA destabilization	117.1886408	143.37887	180.4423426	37.049826	212.4833316	134.2259354	-1.952293755	-0.095168968	1.952293755	0.095168968	NO	0.96088696	1	0.0491437	1	0.96088696	0.0491437	0.0491437
GO:0017108	5'-flap endonuclease activity	90.307689	107.3715674	113.4268478	19.0749502	148.17422	79.2608104	-2.492860814	-0.437932387	2.492860814	0.437932387	NO	0.898423	1	0.04913269	1	0.898423	0.04913269	0.04913269
GO:0018293	#N/A	1.1194798	1.7176634	0	1.725366	2.0978922	4.6771596	0.006455084	1.445185311	1.445185311	0.006455084	NO	0.04912014	1	1	1	0.04912014	1	0.04912014
GO:0034552	#N/A	16.8649358	15.007789	10.8398844	5.9228656	11.6702224	10.256157	-1.341344195	-0.549221198	1.341344195	0.549221198	NO	0.04910103	1	1	1	0.04910103	1	0.04910103
GO:0061157	mRNA destabilization	117.1886408	143.37887	180.4423426	37.049826	212.4833316	134.2259354	-1.952293755	-0.095168968	1.952293755	0.095168968	NO	1	1	0.0490957	1	1	0.0490957	0.0490957
GO:0043023	ribosomal large subunit binding	162.3940782	184.2264832	203.0242592	116.526802	179.2867926	131.8184956	-0.660818646	-0.482927658	0.660818646	0.482927658	NO	1	1	0.04908522	1	1	0.04908522	0.04908522
GO:0000346	transcription export complex	260.4298186	319.9923446	304.7409178	64.148291	486.5373048	186.7256022	-2.318554655	-0.77711764	2.318554655	0.77711764	NO	1	1	0.0490478	1	1	0.0490478	0.0490478
GO:0051310	metaphase plate congression	252.8137208	437.7494008	386.2026138	7.4232886	540.0139116	388.4789172	-5.881902935	-0.172268898	5.881902935	0.172268898	NO	1	1	0.04903784	1	1	0.04903784	0.04903784
GO:0003941	#N/A	49.7060224	33.007329	27.5858956	45.603911	28.931165	8.9237504	0.466371157	-1.887064332	1.887064332	0.466371157	YES	0.04903427	1	1	1	0.04903427	1	0.04903427
GO:0004794	#N/A	49.7060224	33.007329	27.5858956	45.603911	28.931165	8.9237504	0.466371157	-1.887064332	1.887064332	0.466371157	YES	0.04903427	1	1	1	0.04903427	1	0.04903427
GO:2000980	#N/A	1.0642524	0.4537776	1.3827744	0.8859152	5.6498498	3.0386474	0.965183216	2.743371977	2.743371977	0.965183216	NO	0.04901681	1	1	1	0.04901681	1	0.04901681
GO:0003724	RNA helicase activity	199.4974402	285.8099008	302.0999844	81.1387154	366.579679	205.9689924	-1.816593527	-0.472628731	1.816593527	0.472628731	NO	1	1	0.049	1	1	0.049	0.049
GO:0031228	intrinsic component of Golgi membrane	854.0360374	722.9190834	799.3591592	422.9120528	991.5719888	712.6795826	-0.773476498	-0.020580581	0.773476498	0.020580581	NO	1	1	0.04895229	1	1	0.04895229	0.04895229
GO:0030173	integral component of Golgi membrane	854.0360374	722.9190834	799.3591592	422.9120528	991.5719888	712.6795826	-0.773476498	-0.020580581	0.773476498	0.020580581	NO	1	1	0.04895229	1	1	0.04895229	0.04895229
GO:0090114	COPII-coated vesicle budding	160.1481956	137.2243348	168.3442814	100.4178956	155.474969	117.8878898	-0.450519949	-0.219120823	0.450519949	0.219120823	NO	0.04894869	0.48927234	0.38067496	1	0.04894869	0.38067496	0.04894869
GO:0048625	#N/A	17.2515698	8.346014	9.0753774	6.7916508	13.6715966	13.5466624	-0.297325058	0.698778201	0.698778201	0.297325058	YES	0.04893288	1	1	1	0.04893288	1	0.04893288
GO:0042176	regulation of protein catabolic process	3042.324394	2654.34988	3134.298498	2444.80284	2924.852096	2664.525706	-0.118640426	0.005520201	0.118640426	0.005520201	YES	1	1	0.04890467	1	1	0.04890467	0.04890467
GO:0005452	inorganic anion exchanger activity	171.0990592	140.0017564	177.104615	90.7484772	172.4848824	102.207937	-0.625499587	-0.453937693	0.625499587	0.453937693	NO	0.04886341	1	0.15525149	1	0.04886341	0.15525149	0.04886341
GO:0044242	cellular lipid catabolic process	3236.620911	3066.024499	5862.408528	3037.829656	2486.681739	3997.379723	-0.013328251	0.3826854	0.3826854	0.013328251	YES	1	0.08862201	0.04885714	1	0.08862201	0.04885714	0.04885714
GO:0039019	#N/A	297.6471374	243.053951	231.1648568	313.915182	121.962904	267.8409244	0.369098218	0.140099826	0.369098218	0.140099826	NO	0.04884923	1	1	1	0.04884923	1	0.04884923
GO:0008320	protein transmembrane transporter activity	687.75687	614.3827032	547.6971978	787.0954878	505.2498716	652.7673456	0.357401069	0.087431289	0.357401069	0.087431289	NO	0.04884923	0.84555905	0.28985052	1	0.04884923	0.28985052	0.04884923
GO:0006206	pyrimidine nucleobase metabolic process	416.9406798	441.1834186	396.6261322	434.0509504	414.1923724	505.8487762	-0.023514169	0.197327585	0.197327585	0.023514169	YES	1	1	0.04881727	1	1	0.04881727	0.04881727
GO:0008732	#N/A	6.9488158	5.4497632	10.6563226	3.86594	11.542615	6.1355142	-0.495374297	0.170990713	0.495374297	0.170990713	YES	0.04877843	1	1	1	0.04877843	1	0.04877843
GO:0015871	#N/A	0.0168694	0	0.291282	0.2689928	2.395381	0	#NUM!	#NUM!	#NUM!	#NUM!	#NUM!	0.04869375	1	1	1	0.04869375	1	0.04869375
GO:0015450	protein-transporting ATPase activity	332.8254604	296.5174358	238.1712634	448.4123988	275.9125056	321.4881636	0.596709229	0.116648682	0.596709229	0.116648682	NO	0.04860936	0.74484153	0.34822314	1	0.04860936	0.34822314	0.04860936
GO:0140318	protein transporter activity	687.75687	614.3827032	547.6971978	787.0954878	505.2498716	652.7673456	0.357401069	0.087431289	0.357401069	0.087431289	NO	0.04860936	0.84555905	0.28985052	1	0.04860936	0.28985052	0.04860936
GO:0031205	#N/A	87.4442632	101.807868	73.6175928	85.3253432	85.8116468	79.7924026	-0.254802844	-0.351525769	0.351525769	0.254802844	NO	0.04852526	1	1	1	0.04852526	1	0.04852526
GO:0031204	#N/A	135.577322	158.2990224	133.3441808	118.5603136	144.4478022	123.9861306	-0.417031177	-0.3524736	0.417031177	0.3524736	NO	0.04844789	1	1	1	0.04844789	1	0.04844789
GO:0048286	#N/A	12.3828624	6.176801	3.1790884	3.8626142	5.6828846	2.9231488	-0.677282264	-1.079336582	1.079336582	0.677282264	NO	0.04836274	1	1	1	0.04836274	1	0.04836274
GO:0000819	sister chromatid segregation	390.654008	541.5159088	511.7196444	118.061289	757.2443754	373.5717934	-2.197467724	-0.535618194	2.197467724	0.535618194	NO	1	1	0.04834538	1	1	0.04834538	0.04834538
GO:0005402	carbohydrate:cation symporter activity	639.281775	601.4006596	552.1875634	719.26024	452.5851672	343.1626432	0.258187405	-0.809433941	0.809433941	0.258187405	YES	0.04827789	0.92436681	0.77227628	1	0.04827789	0.77227628	0.04827789
GO:0035312	5'-3' exodeoxyribonuclease activity	27.4523066	31.770451	32.5450212	7.4877984	62.4456862	18.3130832	-2.085072072	-0.794810866	2.085072072	0.794810866	NO	1	1	0.04787257	1	1	0.04787257	0.04787257
GO:0099084	postsynaptic specialization organization	8.3587876	6.8624622	6.7168474	5.4276222	22.7146426	17.8879784	-0.338405995	1.382192149	1.382192149	0.338405995	YES	0.0476841	0.81533527	1	0.47211429	0.0476841	0.47211429	0.0476841
GO:0072531	#N/A	125.2684954	102.9731644	103.8112288	86.6494628	118.9134514	104.60893	-0.249005699	0.022737604	0.249005699	0.022737604	YES	0.0476	1	1	1	0.0476	1	0.0476
GO:1902562	H4 histone acetyltransferase complex	595.7867878	540.5569534	615.0598126	197.0358502	794.5660892	457.9447304	-1.455988481	-0.23927314	1.455988481	0.23927314	NO	1	1	0.04749231	1	1	0.04749231	0.04749231
GO:0099518	vesicle cytoskeletal trafficking	399.2561302	381.5468846	467.7883196	186.704719	539.6558172	310.4989014	-1.031101954	-0.297272183	1.031101954	0.297272183	NO	1	1	0.04744552	1	1	0.04744552	0.04744552
GO:0007033	vacuole organization	1540.607705	1290.780549	1679.514155	854.3810114	1820.180053	1225.861896	-0.595292254	-0.074447287	0.595292254	0.074447287	NO	1	1	0.04739882	1	1	0.04739882	0.04739882
GO:0007599	hemostasis	1383.182201	1399.834385	986.6609702	3069.945376	848.8472636	3373.640105	1.132956834	1.269049926	1.269049926	1.132956834	NO	1	0.04704	1	0.33252414	0.04704	0.33252414	0.04704
GO:0015712	#N/A	41.129528	39.6491916	48.2780166	14.4496776	61.002906	27.2150224	-1.456254148	-0.542888228	1.456254148	0.542888228	NO	0.04683186	1	1	1	0.04683186	1	0.04683186
GO:0006839	mitochondrial transport	2865.492922	3877.638177	3449.378199	5563.780987	2483.410259	3985.048653	0.520887439	0.039419146	0.520887439	0.039419146	NO	1	1	0.046725	1	1	0.046725	0.046725
GO:0016667	oxidoreductase activity, acting on a sulfur group of donors	847.2574104	741.339918	978.4577806	646.1804802	1073.778896	620.0797144	-0.198198026	-0.257681503	0.257681503	0.198198026	NO	1	0.94520214	0.04667869	1	0.94520214	0.04667869	0.04667869
GO:0045787	positive regulation of cell cycle	2411.289367	2139.07427	2423.954961	1682.556782	2278.56964	2150.227638	-0.346331381	0.007502827	0.346331381	0.007502827	YES	1	1	0.04663248	1	1	0.04663248	0.04663248
GO:2000242	negative regulation of reproductive process	192.580526	394.3822204	437.2244502	48.1846732	569.9377384	276.0622408	-3.032948288	-0.514600941	3.032948288	0.514600941	NO	1	1	0.04658635	1	1	0.04658635	0.04658635
GO:0002039	p53 binding	181.027611	191.1096938	211.1011834	75.998087	253.3721622	156.331635	-1.33036595	-0.28979121	1.33036595	0.28979121	NO	1	1	0.04654032	1	1	0.04654032	0.04654032
GO:0015250	water channel activity	139.0943366	98.886924	60.417089	138.1792336	70.8623676	56.2322878	0.482689147	-0.81438102	0.81438102	0.482689147	YES	1	0.04652308	1	0.4934231	0.04652308	0.4934231	0.04652308
GO:0060896	neural plate pattern specification	228.9740452	231.3513092	260.1971398	79.008613	358.0666174	195.1177946	-1.550003423	-0.245739906	1.550003423	0.245739906	NO	1	1	0.04649437	1	1	0.04649437	0.04649437
GO:0006999	nuclear pore organization	151.0246124	198.693862	203.6320282	37.3595918	276.8536894	123.3477656	-2.410996709	-0.687815724	2.410996709	0.687815724	NO	1	1	0.04638406	1	1	0.04638406	0.04638406
GO:0044613	nuclear pore central transport channel	125.8745416	152.0284286	158.015713	24.0032676	203.905754	74.215468	-2.663038406	-1.034549316	2.663038406	1.034549316	NO	1	1	0.04633791	1	1	0.04633791	0.04633791
GO:0036297	interstrand cross-link repair	113.8436406	170.8368358	170.6255678	19.4394508	301.8637802	160.5720158	-3.135559716	-0.089398598	3.135559716	0.089398598	NO	1	1	0.04629185	1	1	0.04629185	0.04629185
GO:1902253	regulation of intrinsic apoptotic signaling pathway by p53 class mediator	82.6002136	93.1359078	93.2601182	29.732721	132.2663878	86.6689464	-1.647285996	-0.103822328	1.647285996	0.103822328	NO	1	1	0.04624588	1	1	0.04624588	0.04624588
GO:0048172	#N/A	4.4054766	3.820533	1.5463992	1.5576732	19.5676676	19.6350502	-1.294381334	2.36158546	2.36158546	1.294381334	YES	0.04614021	1	1	1	0.04614021	1	0.04614021
GO:0031835	#N/A	2.8073514	1.6470218	1.7369156	1.6396658	0.8523682	4.4208888	-0.006457859	1.424476795	1.424476795	0.006457859	YES	0.04605826	1	1	1	0.04605826	1	0.04605826
GO:0000079	regulation of cyclin-dependent protein serine/threonine kinase activity	1500.126399	1948.045156	2026.513101	601.5376556	2548.056955	1441.030083	-1.695300163	-0.434926666	1.695300163	0.434926666	NO	1	1	0.0460404	1	1	0.0460404	0.0460404
GO:1904029	regulation of cyclin-dependent protein kinase activity	1500.126399	1948.045156	2026.513101	601.5376556	2548.056955	1441.030083	-1.695300163	-0.434926666	1.695300163	0.434926666	NO	1	1	0.0460404	1	1	0.0460404	0.0460404
GO:0070301	cellular response to hydrogen peroxide	174.5401332	135.2305354	161.6757794	138.3203814	139.2618258	141.881688	0.0325928	0.069267447	0.069267447	0.0325928	NO	1	0.04601739	0.44686148	1	0.04601739	0.44686148	0.04601739
GO:0070003	threonine-type peptidase activity	726.697976	869.1810026	887.675539	525.0199348	1060.747418	601.2946136	-0.72728444	-0.531584607	0.72728444	0.531584607	NO	0.46686232	1	0.04599441	1	0.46686232	0.04599441	0.04599441
GO:1900119	#N/A	17.0767382	8.6811896	10.9776598	13.3669538	8.4002024	8.8214762	0.62270607	0.023127347	0.62270607	0.023127347	NO	0.0459766	1	1	1	0.0459766	1	0.0459766
GO:0140296	general transcription initiation factor binding	286.960683	306.359731	313.5534434	118.3263572	389.4588888	266.0792954	-1.372455207	-0.203370423	1.372455207	0.203370423	NO	1	1	0.0459485	1	1	0.0459485	0.0459485
GO:0000340	RNA 7-methylguanosine cap binding	225.1989174	218.406452	243.6335974	76.6936324	294.8191904	182.5137008	-1.50983677	-0.259010709	1.50983677	0.259010709	NO	1	1	0.04590269	1	1	0.04590269	0.04590269
GO:0090576	RNA polymerase III transcription regulator complex	144.8863978	147.4456322	168.4136222	30.1545842	229.886489	126.0373084	-2.289733839	-0.226332236	2.289733839	0.226332236	NO	1	1	0.0456024	1	1	0.0456024	0.0456024
GO:0015980	energy derivation by oxidation of organic compounds	2278.779574	2886.605944	2585.621856	2518.325015	3206.343554	2676.394825	-0.196909687	-0.109083216	0.196909687	0.109083216	NO	1	1	0.04555676	1	1	0.04555676	0.04555676
GO:0005922	connexin complex	371.1125928	302.19119	360.227523	237.9630212	595.3635904	335.3732848	-0.344724201	0.15030617	0.344724201	0.15030617	YES	1	0.64781379	1	0.04552258	0.64781379	0.04552258	0.04552258
GO:0004756	#N/A	11.3119946	16.7260416	19.5413952	3.0420572	20.4665422	11.2054302	-2.458976871	-0.577898018	2.458976871	0.577898018	NO	0.04544114	1	1	1	0.04544114	1	0.04544114
GO:0033010	#N/A	17.0767382	8.6811896	10.9776598	13.3669538	8.4002024	8.8214762	0.62270607	0.023127347	0.62270607	0.023127347	NO	0.04536	1	1	1	0.04536	1	0.04536
GO:0005786	signal recognition particle, endoplasmic reticulum targeting	95.5846072	95.0454142	99.8045166	48.6572896	125.0883384	63.9379708	-0.965961062	-0.571944063	0.965961062	0.571944063	NO	0.04527914	1	0.12704621	1	0.04527914	0.12704621	0.04527914
GO:0022600	digestive system process	516.1812432	399.9791554	477.5647804	230.5016338	548.72779	319.9858936	-0.79514784	-0.321916511	0.79514784	0.321916511	NO	1	1	0.04525352	1	1	0.04525352	0.04525352
GO:0110020	regulation of actomyosin structure organization	230.7362636	249.4425958	338.1231118	91.77008	335.470303	189.7778318	-1.442612076	-0.394396367	1.442612076	0.394396367	NO	1	1	0.04520804	1	1	0.04520804	0.04520804
GO:0006306	DNA methylation	259.8048054	399.136561	398.7452874	32.0206004	572.9685664	270.8928924	-3.639810172	-0.559159895	3.639810172	0.559159895	NO	1	1	0.04516265	1	1	0.04516265	0.04516265
GO:0006305	DNA alkylation	259.8048054	399.136561	398.7452874	32.0206004	572.9685664	270.8928924	-3.639810172	-0.559159895	3.639810172	0.559159895	NO	1	1	0.04516265	1	1	0.04516265	0.04516265
GO:0030619	U1 snRNA binding	296.2323454	375.7884824	433.9447322	104.5551664	492.1407184	265.2031016	-1.845656498	-0.502823202	1.845656498	0.502823202	NO	1	1	0.04511735	1	1	0.04511735	0.04511735
GO:0007193	adenylate cyclase-inhibiting G protein-coupled receptor signaling pathway	345.074087	345.8333592	480.4872286	290.7771348	796.4207756	423.562072	-0.250163211	0.29249637	0.29249637	0.250163211	YES	1	0.19382747	1	0.0450383	0.19382747	0.0450383	0.0450383
GO:0008942	#N/A	12.1133678	9.7581032	9.0654356	5.8229416	20.6485784	15.4131562	-0.744852591	0.659489671	0.744852591	0.659489671	YES	0.04497722	1	1	1	0.04497722	1	0.04497722
GO:0000469	cleavage involved in rRNA processing	1533.944434	1488.261613	1286.173541	1611.148944	1056.26689	1692.570755	0.11446172	0.185587992	0.185587992	0.11446172	NO	1	1	0.04494722	1	1	0.04494722	0.04494722
GO:0005759	mitochondrial matrix	1461.424854	1486.681073	1971.61469	1316.003102	3042.070485	1572.758048	-0.1759323	0.081201555	0.1759323	0.081201555	YES	1	1	0.04490182	1	1	0.04490182	0.04490182
GO:0006617	#N/A	4.2061898	3.752864	4.4849264	2.588818	7.3799308	4.3483694	-0.535698465	0.212482495	0.535698465	0.212482495	YES	0.04489603	1	1	1	0.04489603	1	0.04489603
GO:0007095	mitotic G2 DNA damage checkpoint signaling	86.354383	91.7004614	100.0952694	12.14474	125.2060862	63.3659476	-2.916597388	-0.533221238	2.916597388	0.533221238	NO	1	1	0.04485651	1	1	0.04485651	0.04485651
GO:0032156	septin cytoskeleton	132.9659922	104.3469004	107.280129	50.9733678	138.292593	95.0985224	-1.033572166	-0.133892916	1.033572166	0.133892916	NO	0.04481514	1	0.37025625	1	0.04481514	0.37025625	0.04481514
GO:0019888	protein phosphatase regulator activity	980.6305932	1147.296722	1263.345126	405.9165976	1695.223076	917.0136848	-1.498983323	-0.323223391	1.498983323	0.323223391	NO	1	1	0.04481129	1	1	0.04481129	0.04481129
GO:0043325	phosphatidylinositol-3,4-bisphosphate binding	36.1423842	30.803426	31.1137836	16.167444	47.5775496	30.2194354	-0.929999205	-0.027614112	0.929999205	0.027614112	NO	1	1	0.04476616	1	1	0.04476616	0.04476616
GO:0008504	monoamine transmembrane transporter activity	27.7757856	12.3637762	22.6885436	13.5933374	28.7310164	14.648858	0.136780261	0.244668754	0.244668754	0.136780261	NO	0.04473453	0.62545927	0.91761885	1	0.04473453	0.91761885	0.04473453
GO:0042645	mitochondrial nucleoid	19.8194476	24.22657	32.0892318	9.0219988	27.5449724	17.5425972	-1.425071163	-0.465727806	1.425071163	0.465727806	NO	0.04466642	1	0.23287652	1	0.04466642	0.23287652	0.04466642
GO:2000266	#N/A	8.7377678	57.5896158	19.7346214	59.2560026	35.5071084	51.9757266	0.041152608	-0.147970676	0.147970676	0.041152608	YES	0.04465422	1	1	1	0.04465422	1	0.04465422
GO:0061433	#N/A	17.0767382	8.6811896	10.9776598	13.3669538	8.4002024	8.8214762	0.62270607	0.023127347	0.62270607	0.023127347	NO	0.04458462	1	1	1	0.04458462	1	0.04458462
GO:0010456	#N/A	37.3017876	36.9477476	35.9943014	16.006691	40.722122	34.6769032	-1.206811322	-0.091511353	1.206811322	0.091511353	NO	0.04457419	1	1	1	0.04457419	1	0.04457419
GO:0098609	cell-cell adhesion	8531.943506	8469.202871	8517.819534	6477.3302	6356.830093	5583.20079	-0.386826897	-0.601133747	0.601133747	0.386826897	NO	1	0.26615342	1	0.04456421	0.26615342	0.04456421	0.04456421
GO:0000439	transcription factor TFIIH core complex	47.0487632	65.964657	58.3382478	17.7149876	91.1185912	35.0323338	-1.896722799	-0.913006153	1.896722799	0.913006153	NO	1	1	0.04454726	1	1	0.04454726	0.04454726
GO:0045916	#N/A	60.6563138	61.794871	28.6922282	122.9168242	36.7909134	172.1058046	0.992123394	1.477736752	1.477736752	0.992123394	NO	0.04450311	1	1	1	0.04450311	1	0.04450311
GO:0000729	DNA double-strand break processing	43.3150232	50.3095644	42.790376	17.1032318	54.3402984	34.3169766	-1.556563738	-0.551910244	1.556563738	0.551910244	NO	0.0715538	1	0.04450213	1	0.0715538	0.04450213	0.04450213
GO:1902036	regulation of hematopoietic stem cell differentiation	400.811892	513.091825	530.3065292	124.1662374	699.1987256	350.209726	-2.046944102	-0.550997889	2.046944102	0.550997889	NO	1	1	0.04445709	1	1	0.04445709	0.04445709
GO:0002921	#N/A	60.6563138	61.794871	28.6922282	122.9168242	36.7909134	172.1058046	0.992123394	1.477736752	1.477736752	0.992123394	NO	0.0444219	1	1	1	0.0444219	1	0.0444219
GO:0070004	#N/A	5.858479	3.3763702	3.2342412	0.5959588	3.2564166	2.617483	-2.502188594	-0.367292929	2.502188594	0.367292929	NO	0.04434098	1	1	1	0.04434098	1	0.04434098
GO:0097632	#N/A	15.6367482	19.9043482	19.0370444	11.3240002	25.3121536	24.0223842	-0.813699949	0.271295716	0.813699949	0.271295716	YES	0.04426036	1	1	1	0.04426036	1	0.04426036
GO:0015739	#N/A	10.5470304	7.3723416	18.0649718	7.2148104	14.368834	5.4206546	-0.031161438	-0.443655838	0.443655838	0.031161438	NO	0.04418004	1	1	1	0.04418004	1	0.04418004
GO:0052646	alditol phosphate metabolic process	254.9515166	253.0574514	260.2365028	333.7133216	299.5089918	265.0006088	0.399144323	0.066530718	0.399144323	0.066530718	NO	1	1	0.04414486	1	1	0.04414486	0.04414486
GO:0006072	glycerol-3-phosphate metabolic process	254.9515166	253.0574514	260.2365028	333.7133216	299.5089918	265.0006088	0.399144323	0.066530718	0.399144323	0.066530718	NO	0.78142242	1	0.04414486	1	0.78142242	0.04414486	0.04414486
GO:0022821	potassium ion antiporter activity	67.7011274	55.3415144	63.3998016	13.3560924	109.9724366	51.9217066	-2.050864144	-0.09202432	2.050864144	0.09202432	NO	0.0441	1	0.87256577	1	0.0441	0.87256577	0.0441
GO:0015142	tricarboxylic acid transmembrane transporter activity	31.2462412	25.6460582	49.5769502	38.102652	35.5486942	28.5965898	0.571154314	0.157106012	0.571154314	0.157106012	NO	0.0441	0.39801803	0.67844381	1	0.0441	0.67844381	0.0441
GO:0035461	vitamin transmembrane transport	173.3271622	114.5395702	170.8543356	117.9350408	147.3338204	93.8123592	0.04214634	-0.287996188	0.287996188	0.04214634	YES	0.5703	0.80176682	0.0441	1	0.5703	0.0441	0.0441
GO:0006665	sphingolipid metabolic process	1744.98319	1559.742522	2049.736368	1236.09001	2635.257186	1346.65457	-0.335524091	-0.21192806	0.335524091	0.21192806	NO	1	0.73198462	0.04405523	1	0.73198462	0.04405523	0.04405523
GO:0055069	zinc ion homeostasis	203.5851926	232.2894386	300.8736778	210.7563278	349.9660724	199.3137686	-0.140347614	-0.220882186	0.220882186	0.140347614	NO	0.04401848	1	0.06676198	1	0.04401848	0.06676198	0.04401848
GO:0043201	#N/A	155.5602194	105.5495996	204.316055	88.1229046	91.5413008	112.6837596	-0.260332153	0.094358498	0.260332153	0.094358498	YES	0.04393727	1	1	1	0.04393727	1	0.04393727
GO:0015315	#N/A	41.129528	39.6491916	48.2780166	14.4496776	61.002906	27.2150224	-1.456254148	-0.542888228	1.456254148	0.542888228	NO	0.04385635	1	1	1	0.04385635	1	0.04385635
GO:0018064	#N/A	19.0529848	22.2822766	19.5550364	14.8680994	21.8752874	24.8011568	-0.583676403	0.154510772	0.583676403	0.154510772	YES	0.04377574	1	1	1	0.04377574	1	0.04377574
GO:0035102	PRC1 complex	104.483502	102.248704	93.255273	29.7584034	119.2386736	74.3714482	-1.780713527	-0.459261787	1.780713527	0.459261787	NO	1	1	0.04365092	1	1	0.04365092	0.04365092
GO:0018026	peptidyl-lysine monomethylation	112.5479576	109.8873362	120.9034082	31.232475	164.2726094	85.671685	-1.81490633	-0.359134766	1.81490633	0.359134766	NO	0.04360449	1	0.29334485	1	0.04360449	0.29334485	0.04360449
GO:0061526	#N/A	44.4149702	10.6274736	39.9415088	6.043061	22.7570392	5.0376732	-0.814447265	-1.076969234	1.076969234	0.814447265	NO	0.04352299	1	1	1	0.04352299	1	0.04352299
GO:0015874	#N/A	0.6150602	0.0168792	0.1134804	0.3680698	3.0201902	0.4016532	4.446660949	4.572631937	4.572631937	4.446660949	NO	0.04344179	1	1	1	0.04344179	1	0.04344179
GO:0055025	#N/A	0.301061	0.8031646	0.1617066	0.081435	0.3860204	4.2712776	-3.301974793	2.410900077	3.301974793	2.410900077	YES	0.04336089	1	1	1	0.04336089	1	0.04336089
GO:0042959	#N/A	93.2196814	56.8725876	70.4919582	46.1872908	72.6591326	33.9590124	-0.300237521	-0.743938943	0.743938943	0.300237521	NO	0.0432803	1	1	1	0.0432803	1	0.0432803
GO:0017075	syntaxin-1 binding	75.4665668	71.0982134	73.6848968	18.3091388	134.8910664	55.8728986	-1.957249374	-0.34766464	1.957249374	0.34766464	NO	0.0432	1	0.72788351	1	0.0432	0.72788351	0.0432
GO:0018195	peptidyl-arginine modification	194.2238874	235.5255054	229.4812102	100.6765964	324.174816	128.8040562	-1.226154951	-0.870705273	1.226154951	0.870705273	NO	1	1	0.0432	1	1	0.0432	0.0432
GO:0000979	RNA polymerase II core promoter sequence-specific DNA binding	258.196283	237.2829338	273.483583	91.486546	393.667744	219.9549774	-1.374976839	-0.109400092	1.374976839	0.109400092	NO	0.98028084	1	0.04315596	1	0.98028084	0.04315596	0.04315596
GO:0001664	G protein-coupled receptor binding	1364.762663	1004.006955	1321.143547	863.0886904	1616.591667	1052.373809	-0.218188541	0.067877986	0.218188541	0.067877986	YES	1	0.04307442	0.99441213	1	0.04307442	0.99441213	0.04307442
GO:0001160	#N/A	34.7507908	43.8954042	45.951269	6.2160058	65.1211674	26.6122884	-2.820010144	-0.721977326	2.820010144	0.721977326	NO	0.04285424	1	1	1	0.04285424	1	0.04285424
GO:0045131	#N/A	51.0436058	56.925207	71.2204996	26.6509198	68.7897996	38.7540156	-1.094882307	-0.554721826	1.094882307	0.554721826	NO	0.04277368	1	1	1	0.04277368	1	0.04277368
GO:0021547	#N/A	59.4121854	24.9420516	33.8896212	17.0603438	49.3373956	16.94145	-0.547933418	-0.55802278	0.55802278	0.547933418	NO	0.04269343	1	1	1	0.04269343	1	0.04269343
GO:0032798	#N/A	7.5953524	15.1451228	11.694616	1.8021236	20.792252	10.7538578	-3.071083408	-0.493998976	3.071083408	0.493998976	NO	0.04241679	1	1	1	0.04241679	1	0.04241679
GO:2000056	#N/A	2.508925	0.725951	5.6263536	0.2653334	6.1409098	0.445284	-1.45206588	-0.705146399	1.45206588	0.705146399	NO	0.04241679	1	1	1	0.04241679	1	0.04241679
GO:0016012	#N/A	9.177233	2.153389	5.2378474	3.6916694	6.084729	3.2514576	0.777664402	0.594477651	0.777664402	0.594477651	NO	0.04241679	1	1	1	0.04241679	1	0.04241679
GO:0048021	#N/A	1.0718568	0.539877	0.4299276	0.3681658	6.8597072	4.0092152	-0.552275139	2.892617197	2.892617197	0.552275139	YES	0.042336	1	1	1	0.042336	1	0.042336
GO:0008540	proteasome regulatory particle, base subcomplex	224.3640126	297.7538752	305.131047	124.251291	358.7245294	242.4658946	-1.260859443	-0.296338453	1.260859443	0.296338453	NO	0.24230096	1	0.042336	1	0.24230096	0.042336	0.042336
GO:0008637	apoptotic mitochondrial changes	309.8350248	314.4579824	306.7855718	152.5091072	391.6501092	261.4062488	-1.043971861	-0.26657363	1.043971861	0.26657363	NO	1	1	0.04229262	1	1	0.04229262	0.04229262
GO:0015800	#N/A	32.0940298	47.3761672	47.9709084	13.6328886	54.672563	32.8232542	-1.797070208	-0.529443208	1.797070208	0.529443208	NO	0.04225551	1	1	1	0.04225551	1	0.04225551
GO:0035269	protein O-linked mannosylation	32.5185276	41.9967884	35.6036176	10.882264	69.2206444	26.5636802	-1.948300272	-0.66082397	1.948300272	0.66082397	NO	1	1	0.04224933	1	1	0.04224933	0.04224933
GO:0090502	RNA phosphodiester bond hydrolysis, endonucleolytic	1439.055495	1368.532588	1142.525123	1593.758622	932.3064918	1589.007374	0.219803358	0.215496031	0.219803358	0.215496031	NO	1	1	0.04220613	1	1	0.04220613	0.04220613
GO:0001579	#N/A	66.747866	38.412491	65.165998	49.7982308	43.3710456	35.385637	0.374518964	-0.118411633	0.374518964	0.118411633	YES	0.04217533	1	1	1	0.04217533	1	0.04217533
GO:0016052	carbohydrate catabolic process	8965.56929	10853.166	7806.362308	20781.08885	5262.976568	14584.84847	0.937155292	0.426354442	0.937155292	0.426354442	NO	1	0.35008615	0.04216302	1	0.35008615	0.04216302	0.04216302
GO:0005277	#N/A	8.8942156	5.2667306	2.8921494	2.6869432	24.8364886	14.3106204	-0.970941842	1.442106647	1.442106647	0.970941842	YES	0.04213049	1	1	1	0.04213049	1	0.04213049
GO:0051665	#N/A	5.2944638	0.8723178	1.6709618	1.1388024	2.8715326	0.336225	0.384591705	-1.375426829	1.375426829	0.384591705	YES	0.04209545	1	1	1	0.04209545	1	0.04209545
GO:0070782	phosphatidylserine exposure on apoptotic cell surface	33.833472	24.98462	25.4397932	8.314506	91.2152536	47.6572162	-1.587337821	0.931654406	1.587337821	0.931654406	YES	0.04204884	1	0.99906307	1	0.04204884	0.99906307	0.04204884
GO:0046979	#N/A	20.456361	10.7131824	16.2702188	12.6307976	18.4993086	16.9423142	0.237558641	0.661243847	0.661243847	0.237558641	NO	0.04201588	1	1	1	0.04201588	1	0.04201588
GO:2000601	positive regulation of Arp2/3 complex-mediated actin nucleation	61.2583646	48.8428212	68.9975726	33.4947914	72.9447206	43.0924448	-0.544209767	-0.180711584	0.544209767	0.180711584	NO	0.0419675	1	0.72758325	1	0.0419675	0.72758325	0.0419675
GO:0040031	snRNA modification	169.5290308	210.9570628	234.1858612	41.6594052	329.5925158	133.6898712	-2.340235243	-0.658059223	2.340235243	0.658059223	NO	0.85789434	1	0.0419654	1	0.85789434	0.0419654	0.0419654
GO:0030167	#N/A	8.8288076	6.0464816	7.6611832	5.1462334	10.1122802	2.785345	-0.232579004	-1.118239859	1.118239859	0.232579004	NO	0.0419366	1	1	1	0.0419366	1	0.0419366
GO:0071480	cellular response to gamma radiation	49.2413468	70.078327	71.3466044	37.7390866	83.925923	43.4994658	-0.892908828	-0.68797065	0.892908828	0.68797065	NO	0.08932788	1	0.04192222	1	0.08932788	0.04192222	0.04192222
GO:0010332	response to gamma radiation	49.2413468	70.078327	71.3466044	37.7390866	83.925923	43.4994658	-0.892908828	-0.68797065	0.892908828	0.68797065	NO	0.53171103	1	0.04192222	1	0.53171103	0.04192222	0.04192222
GO:1903644	#N/A	29.0249164	17.3813996	18.1288032	13.1458924	31.015757	15.669313	-0.402932175	-0.149602329	0.402932175	0.149602329	NO	0.04188649	1	1	1	0.04188649	1	0.04188649
GO:0071004	U2-type prespliceosome	1242.107976	1414.840086	1635.593	555.6771136	1772.81494	1199.034562	-1.348320273	-0.238765754	1.348320273	0.238765754	NO	1	1	0.04187914	1	1	0.04187914	0.04187914
GO:0071010	prespliceosome	1242.107976	1414.840086	1635.593	555.6771136	1772.81494	1199.034562	-1.348320273	-0.238765754	1.348320273	0.238765754	NO	0.62399046	1	0.04187914	1	0.62399046	0.04187914	0.04187914
GO:0008238	exopeptidase activity	9426.00316	6670.701199	8626.294296	7838.227534	3345.823484	4601.978417	0.232689033	-0.535584203	0.535584203	0.232689033	YES	1	0.45890526	0.04183614	1	0.45890526	0.04183614	0.04183614
GO:0015349	#N/A	160.5241386	156.9855022	115.9842802	269.1695368	119.0426416	230.0803938	0.777883812	0.55150672	0.777883812	0.55150672	NO	0.04180578	1	1	1	0.04180578	1	0.04180578
GO:0005068	#N/A	59.5536478	49.4334676	59.0534062	33.912871	58.6738908	44.561165	-0.543655185	-0.14970116	0.543655185	0.14970116	NO	0.04172538	1	1	1	0.04172538	1	0.04172538
GO:1901679	#N/A	108.9271376	91.2176012	87.3912176	81.8623954	96.0460602	97.7680864	-0.156111349	0.100051384	0.156111349	0.100051384	YES	0.0416453	1	1	1	0.0416453	1	0.0416453
GO:0042379	chemokine receptor binding	330.1900174	187.0337082	234.017265	331.4194948	282.5770284	232.044903	0.825360164	0.311105705	0.825360164	0.311105705	NO	1	0.04162247	0.92792686	1	0.04162247	0.92792686	0.04162247
GO:0008009	chemokine activity	330.1900174	187.0337082	234.017265	331.4194948	282.5770284	232.044903	0.825360164	0.311105705	0.825360164	0.311105705	NO	1	0.04162247	0.92792686	1	0.04162247	0.92792686	0.04162247
GO:2000564	#N/A	32.073518	33.2158516	41.222142	13.9031194	41.2982934	22.1520714	-1.256463291	-0.584430294	1.256463291	0.584430294	NO	0.04156552	1	1	1	0.04156552	1	0.04156552
GO:0015935	small ribosomal subunit	41617.61676	45845.05218	39943.45458	57842.92432	28418.65596	49058.62751	0.335374452	0.097740833	0.335374452	0.097740833	NO	1	0.73148547	0.04154876	1	0.73148547	0.04154876	0.04154876
GO:0072659	protein localization to plasma membrane	784.0004744	667.0122458	857.3681286	352.4423742	978.6225474	601.1653532	-0.920325858	-0.149951383	0.920325858	0.149951383	NO	1	1	0.04150588	1	1	0.04150588	0.04150588
GO:0022616	DNA strand elongation	347.0314938	573.119822	523.7664166	67.3168956	813.502977	416.0181802	-3.089796243	-0.462190218	3.089796243	0.462190218	NO	1	1	0.04146309	1	1	0.04146309	0.04146309
GO:0035255	ionotropic glutamate receptor binding	8.3587876	6.8624622	6.7168474	5.4276222	22.7146426	17.8879784	-0.338405995	1.382192149	1.382192149	0.338405995	YES	0.04142466	0.81533527	1	0.47211429	0.04142466	0.47211429	0.04142466
GO:0140014	#N/A	11.4535542	9.882021	14.3500224	4.273715	13.6260566	12.6082496	-1.209315419	0.351489974	1.209315419	0.351489974	YES	0.04134375	1	1	1	0.04134375	1	0.04134375
GO:0016894	endonuclease activity, active with either ribo- or deoxyribonucleic acids and producing 3'-phosphomonoesters	147.0757404	133.7580254	157.8523554	45.3328396	213.6865412	77.1284272	-1.560997017	-0.794290858	1.560997017	0.794290858	NO	1	1	0.04134375	1	1	0.04134375	0.04134375
GO:0016605	PML body	575.7424704	549.6646722	635.7661098	206.587567	847.6735614	440.1205528	-1.411798327	-0.320653014	1.411798327	0.320653014	NO	1	1	0.04130073	1	1	0.04130073	0.04130073
GO:0004831	#N/A	8.5791064	11.6564492	13.592156	3.1782906	26.3979512	14.5600504	-1.874805435	0.320886969	1.874805435	0.320886969	YES	0.04126316	1	1	1	0.04126316	1	0.04126316
GO:0019005	SCF ubiquitin ligase complex	786.2588434	793.37932	957.3820348	449.3960262	1230.084369	804.7933594	-0.820023426	0.020607608	0.820023426	0.020607608	YES	1	1	0.0412578	1	1	0.0412578	0.0412578
GO:0032006	regulation of TOR signaling	1102.052876	948.8578032	1314.439162	467.6458376	1200.344976	819.4371424	-1.020775553	-0.211558613	1.020775553	0.211558613	NO	1	1	0.04121495	1	1	0.04121495	0.04121495
GO:0008271	secondary active sulfate transmembrane transporter activity	226.9224562	119.393523	152.2298776	97.377467	124.0232712	93.0468838	-0.294064695	-0.359694834	0.359694834	0.294064695	NO	0.04118288	1	0.0988891	1	0.04118288	0.0988891	0.04118288
GO:1904356	regulation of telomere maintenance via telomere lengthening	325.020308	318.0331196	360.211959	130.9812652	464.397971	254.341202	-1.279816542	-0.322411824	1.279816542	0.322411824	NO	1	1	0.0411722	1	1	0.0411722	0.0411722
GO:0043005	neuron projection	2945.442487	2541.202947	2915.741534	1371.075318	4451.570261	2646.084731	-0.890203772	0.058347662	0.890203772	0.058347662	YES	1	0.88027754	1	0.04116	0.88027754	0.04116	0.04116
GO:0031503	protein-containing complex localization	1096.773229	1036.078054	1214.278954	422.7959628	1492.117803	897.0330876	-1.293099189	-0.207899589	1.293099189	0.207899589	NO	1	1	0.04112953	1	1	0.04112953	0.04112953
GO:0052548	regulation of endopeptidase activity	7021.862879	5667.241126	5389.264609	13223.66483	3536.096476	10918.65057	1.222403572	0.946076073	1.222403572	0.946076073	NO	1	0.8147203	0.04108696	1	0.8147203	0.04108696	0.04108696
GO:0031593	polyubiquitin modification-dependent protein binding	545.5531448	512.5341458	630.6228892	309.8959768	727.404044	479.7402416	-0.725864097	-0.095394661	0.725864097	0.095394661	NO	1	1	0.04104447	1	1	0.04104447	0.04104447
GO:0042765	GPI-anchor transamidase complex	43.6647724	40.9268072	49.8086988	18.778962	71.2798868	20.1104264	-1.123928802	-1.025102452	1.123928802	1.025102452	NO	1	1	0.04092038	1	1	0.04092038	0.04092038
GO:0016255	attachment of GPI anchor to protein	43.6647724	40.9268072	49.8086988	18.778962	71.2798868	20.1104264	-1.123928802	-1.025102452	1.123928802	1.025102452	NO	1	1	0.04092038	1	1	0.04092038	0.04092038
GO:0000290	deadenylation-dependent decapping of nuclear-transcribed mRNA	107.6622436	121.9904934	148.1298064	36.101454	182.787147	92.4000204	-1.756639876	-0.400803649	1.756639876	0.400803649	NO	1	1	0.04087766	1	1	0.04087766	0.04087766
GO:1901797	negative regulation of signal transduction by p53 class mediator	114.5262648	141.1045758	129.5002566	40.8955298	178.3746876	122.5388614	-1.786749714	-0.203525422	1.786749714	0.203525422	NO	1	1	0.04083504	1	1	0.04083504	0.04083504
GO:0098660	inorganic ion transmembrane transport	4756.194498	4161.768808	4949.248249	3580.938013	5916.455903	3753.416714	-0.216859278	-0.148992353	0.216859278	0.148992353	NO	1	0.34509454	1	0.04070769	0.34509454	0.04070769	0.04070769
GO:0071422	#N/A	0.9086058	0.2177806	0.4816726	0.4435174	5.5282996	2.0373858	1.026115261	3.225771846	3.225771846	1.026115261	NO	0.04062756	1	1	1	0.04062756	1	0.04062756
GO:0140354	#N/A	70.5202574	38.682854	65.3850458	51.8247492	48.4597656	36.0299882	0.42194699	-0.102496061	0.42194699	0.102496061	YES	0.04054774	1	1	1	0.04054774	1	0.04054774
GO:0045739	positive regulation of DNA repair	927.837378	1304.652926	1134.551268	1488.581923	1009.977973	1176.872569	0.19027256	-0.148707946	0.19027256	0.148707946	YES	1	1	0.04049434	1	1	0.04049434	0.04049434
GO:0016235	#N/A	55.3093602	49.871185	67.159045	51.7332106	64.0308084	46.4729006	0.052884245	-0.10181679	0.10181679	0.052884245	YES	0.04046824	1	1	1	0.04046824	1	0.04046824
GO:0006487	protein N-linked glycosylation	986.3858126	942.1094182	940.025347	622.0688252	1202.941374	754.1234466	-0.598820419	-0.321093921	0.598820419	0.321093921	NO	1	1	0.04045194	1	1	0.04045194	0.04045194
GO:0140104	molecular carrier activity	182.0957884	228.5537548	211.328871	120.021466	274.6879936	187.847319	-0.929241064	-0.282972995	0.929241064	0.282972995	NO	1	1	0.04040962	1	1	0.04040962	0.04040962
GO:0042995	cell projection	6522.707161	5121.480146	6045.86448	3472.03297	7766.691342	5296.926399	-0.560780173	0.048594642	0.560780173	0.048594642	YES	1	1	1	0.04026522	1	0.04026522	0.04026522
GO:0016888	endodeoxyribonuclease activity, producing 5'-phosphomonoesters	225.4251254	250.0382254	252.0240764	113.395224	275.199879	165.317446	-1.140788791	-0.596909688	1.140788791	0.596909688	NO	1	1	0.04019241	1	1	0.04019241	0.04019241
GO:0043489	RNA stabilization	420.6892114	477.4131212	554.7181684	138.8216068	671.5888734	396.010708	-1.782006085	-0.269698777	1.782006085	0.269698777	NO	1	1	0.04015005	1	1	0.04015005	0.04015005
GO:1902373	negative regulation of mRNA catabolic process	474.748389	521.4536672	606.6726996	156.8583668	728.6751888	428.8706036	-1.733076586	-0.281996639	1.733076586	0.281996639	NO	1	1	0.04010779	1	1	0.04010779	0.04010779
GO:0000055	ribosomal large subunit export from nucleus	144.8580426	201.854278	232.380548	48.3917466	281.7922796	126.0497576	-2.060481247	-0.679320819	2.060481247	0.679320819	NO	0.16874591	1	0.04006562	1	0.16874591	0.04006562	0.04006562
GO:0051270	regulation of cellular component movement	4272.305007	3291.093115	3760.620002	2433.794021	4570.048777	3280.364548	-0.435359771	-0.004710695	0.435359771	0.004710695	NO	1	0.6175542	0.04002353	1	0.6175542	0.04002353	0.04002353
GO:0032968	positive regulation of transcription elongation from RNA polymerase II promoter	270.4164308	320.4884538	374.5461204	126.1712082	440.4392714	279.0723326	-1.344889652	-0.19963328	1.344889652	0.19963328	NO	1	1	0.03998153	1	1	0.03998153	0.03998153
GO:0047961	#N/A	29.104691	11.2999538	14.6497748	12.096059	22.5568482	11.643255	0.098220207	0.043177562	0.098220207	0.043177562	NO	0.03997932	1	1	1	0.03997932	1	0.03997932
GO:0042126	#N/A	49.9828692	26.109889	50.9780194	16.9875178	61.6073146	25.3228524	-0.620121262	-0.044156403	0.620121262	0.044156403	NO	0.0399	1	1	1	0.0399	1	0.0399
GO:0015379	potassium:chloride symporter activity	194.958067	199.4778794	264.8558808	119.4402412	263.349138	161.1864716	-0.739939787	-0.307498108	0.739939787	0.307498108	NO	0.03982099	1	0.17520251	1	0.03982099	0.17520251	0.03982099
GO:0005330	#N/A	0.6150602	0.0168792	0.1134804	0.3680698	3.0201902	0.4016532	4.446660949	4.572631937	4.572631937	4.446660949	NO	0.03974229	1	1	1	0.03974229	1	0.03974229
GO:0000306	#N/A	8.6351566	8.214614	11.4183772	4.6599044	9.799857	7.7759956	-0.817892428	-0.079165383	0.817892428	0.079165383	NO	0.03966391	1	1	1	0.03966391	1	0.03966391
GO:0004497	monooxygenase activity	4252.214046	3406.393144	3034.1703	5161.270539	2820.613379	3381.401826	0.599481303	-0.010623483	0.599481303	0.010623483	YES	1	0.0392	0.04986692	1	0.0392	0.04986692	0.0392
GO:0006354	DNA-templated transcription, elongation	355.764093	391.4959586	448.0032876	153.0715932	531.1342514	343.4747434	-1.35479084	-0.188793397	1.35479084	0.188793397	NO	1	1	0.0392	1	1	0.0392	0.0392
GO:0016807	#N/A	5.858479	3.3763702	3.2342412	0.5959588	3.2564166	2.617483	-2.502188594	-0.367292929	2.502188594	0.367292929	NO	0.0391608	1	1	1	0.0391608	1	0.0391608
GO:0001716	#N/A	0.7076804	0.6203086	1.336295	0.7776838	1.9172474	0.0345454	0.32619756	-4.166420605	4.166420605	0.32619756	YES	0.0391608	1	1	1	0.0391608	1	0.0391608
GO:0006515	protein quality control for misfolded or incompletely synthesized proteins	241.9053396	285.1059954	301.4274304	118.0215016	403.109264	242.9728474	-1.272448658	-0.230703278	1.272448658	0.230703278	NO	1	1	0.03915856	1	1	0.03915856	0.03915856
GO:0055113	epiboly involved in gastrulation with mouth forming second	5123.32329	6771.723227	4244.757366	12677.21682	4075.056585	14588.23219	0.904643134	1.107210153	1.107210153	0.904643134	NO	1	1	0.03911721	1	1	0.03911721	0.03911721
GO:0071476	#N/A	54.5663608	56.8153222	70.744566	39.0902596	66.6631016	33.9976714	-0.539470889	-0.740844119	0.740844119	0.539470889	NO	0.03908263	1	1	1	0.03908263	1	0.03908263
GO:0015131	#N/A	0.9086058	0.2177806	0.4816726	0.4435174	5.5282996	2.0373858	1.026115261	3.225771846	3.225771846	1.026115261	NO	0.03900478	1	1	1	0.03900478	1	0.03900478
GO:0017065	#N/A	7.825561	6.094602	8.253965	1.4553586	18.3426734	6.2742824	-2.066157334	0.041918454	2.066157334	0.041918454	YES	0.03888	1	1	1	0.03888	1	0.03888
GO:0046514	ceramide catabolic process	286.2110404	275.6666684	421.1443192	263.169677	478.0083558	171.014943	-0.06693157	-0.688802447	0.688802447	0.06693157	NO	1	0.8110125	0.03884553	1	0.8110125	0.03884553	0.03884553
GO:0005871	kinesin complex	1109.25823	1079.777084	1109.753362	368.8936962	1464.921268	848.5978248	-1.549456463	-0.347580619	1.549456463	0.347580619	NO	1	1	0.03880425	1	1	0.03880425	0.03880425
GO:0015709	#N/A	0.9086058	0.2177806	0.4816726	0.4435174	5.5282996	2.0373858	1.026115261	3.225771846	3.225771846	1.026115261	NO	0.03880081	1	1	1	0.03880081	1	0.03880081
GO:0098813	nuclear chromosome segregation	485.185785	703.192688	654.8113888	138.661874	904.2939216	632.2722196	-2.342348905	-0.153374236	2.342348905	0.153374236	NO	1	1	0.03876306	1	1	0.03876306	0.03876306
GO:0055102	lipase inhibitor activity	214.8101214	71.6173116	96.4152876	119.933059	46.2463036	97.301523	0.743849118	0.442154024	0.743849118	0.442154024	NO	1	0.03872195	0.74346275	1	0.03872195	0.74346275	0.03872195
GO:0004859	phospholipase inhibitor activity	214.8101214	71.6173116	96.4152876	119.933059	46.2463036	97.301523	0.743849118	0.442154024	0.743849118	0.442154024	NO	1	0.03872195	0.74346275	1	0.03872195	0.74346275	0.03872195
GO:0019377	glycolipid catabolic process	203.8611518	212.7994266	356.8764344	171.7778652	442.3647158	125.5355228	-0.308950116	-0.761398602	0.761398602	0.308950116	NO	1	0.70388353	0.03872195	1	0.70388353	0.03872195	0.03872195
GO:0046479	glycosphingolipid catabolic process	203.8611518	212.7994266	356.8764344	171.7778652	442.3647158	125.5355228	-0.308950116	-0.761398602	0.761398602	0.308950116	NO	1	0.70388353	0.03872195	1	0.70388353	0.03872195	0.03872195
GO:0045814	negative regulation of gene expression, epigenetic	276.8995038	311.8905172	339.513197	88.137219	467.8170756	234.560385	-1.823216408	-0.411080313	1.823216408	0.411080313	NO	1	1	0.03868093	1	1	0.03868093	0.03868093
GO:0031652	#N/A	21.2917972	20.4548416	29.0454752	16.6781954	25.0744726	26.6137344	-0.294479169	0.379728596	0.379728596	0.294479169	YES	0.03864341	1	1	1	0.03864341	1	0.03864341
GO:0006690	icosanoid metabolic process	192.188614	187.8784904	197.3816294	148.2270294	218.7603442	120.7049852	-0.341991358	-0.638314645	0.638314645	0.341991358	NO	1	1	0.03856977	1	1	0.03856977	0.03856977
GO:0015117	#N/A	0.9086058	0.2177806	0.4816726	0.4435174	5.5282996	2.0373858	1.026115261	3.225771846	3.225771846	1.026115261	NO	0.03856518	1	1	1	0.03856518	1	0.03856518
GO:0050685	positive regulation of mRNA processing	684.8835818	906.6344942	939.2265782	389.3674998	1050.013257	652.66224	-1.219388583	-0.474184478	1.219388583	0.474184478	NO	1	1	0.03852848	1	1	0.03852848	0.03852848
GO:0033227	#N/A	87.065274	63.9913468	73.2394172	58.13564	62.6904724	37.7674826	-0.138453953	-0.760732207	0.760732207	0.138453953	NO	0.03848727	1	1	1	0.03848727	1	0.03848727
GO:0051032	#N/A	87.065274	63.9913468	73.2394172	58.13564	62.6904724	37.7674826	-0.138453953	-0.760732207	0.760732207	0.138453953	NO	0.03848727	1	1	1	0.03848727	1	0.03848727
GO:0097346	INO80-type complex	311.7814342	323.3711264	369.8911258	94.771387	480.3191936	263.7166746	-1.77066741	-0.294202073	1.77066741	0.294202073	NO	1	1	0.03848727	1	1	0.03848727	0.03848727
GO:0000127	transcription factor TFIIIC complex	55.6004388	59.828564	67.7245102	11.8269934	95.1314886	40.750908	-2.338751071	-0.554002231	2.338751071	0.554002231	NO	1	1	0.03844615	1	1	0.03844615	0.03844615
GO:0005459	UDP-galactose transmembrane transporter activity	68.5046902	79.6736262	100.9976556	35.3248596	116.8321348	59.5811782	-1.173418412	-0.419245585	1.173418412	0.419245585	NO	0.03840968	1	0.1764	1	0.03840968	0.1764	0.03840968
GO:0006378	mRNA polyadenylation	327.7172678	333.296299	408.155439	132.8390972	446.9622144	267.2547856	-1.327125474	-0.318589516	1.327125474	0.318589516	NO	1	1	0.03840512	1	1	0.03840512	0.03840512
GO:0006336	DNA replication-independent chromatin assembly	137.603787	213.3587368	240.3244838	16.1286232	236.106178	82.6213818	-3.725585994	-1.368694095	3.725585994	1.368694095	NO	1	1	0.03837273	1	1	0.03837273	0.03837273
GO:0008641	ubiquitin-like modifier activating enzyme activity	222.0635484	235.8408654	270.7777558	85.5466468	307.910478	147.3298662	-1.463030512	-0.678763805	1.463030512	0.678763805	NO	1	1	0.03836418	1	1	0.03836418	0.03836418
GO:2000651	positive regulation of sodium ion transmembrane transporter activity	25.158946	20.1624494	25.1494348	8.0277868	37.921805	18.7483284	-1.328596705	-0.104908942	1.328596705	0.104908942	NO	0.03833239	1	0.33770417	1	0.03833239	0.33770417	0.03833239
GO:0006360	transcription by RNA polymerase I	134.1664828	157.7188642	164.3746904	30.4224988	234.8492818	85.4803712	-2.374144665	-0.883690148	2.374144665	0.883690148	NO	1	1	0.03833124	1	1	0.03833124	0.03833124
GO:0048585	negative regulation of response to stimulus	8626.025133	7465.232236	9329.228695	6198.768667	10416.26068	7747.392589	-0.268205477	0.053523706	0.268205477	0.053523706	YES	1	1	0.03832332	1	1	0.03832332	0.03832332
GO:0042440	pigment metabolic process	1042.113386	1093.098322	1356.42655	1019.155784	2568.522823	1028.440703	-0.101048582	-0.087964559	0.101048582	0.087964559	NO	1	1	0.03828985	1	1	0.03828985	0.03828985
GO:0051418	microtubule nucleation by microtubule organizing center	53.3811352	51.018364	50.3184912	15.576772	76.2139698	43.6536514	-1.711620345	-0.224914304	1.711620345	0.224914304	NO	0.03825542	1	0.13523314	1	0.03825542	0.13523314	0.03825542
GO:0090022	regulation of neutrophil chemotaxis	148.4972982	150.1661588	163.3199228	72.066588	197.451445	117.3911014	-1.059157279	-0.355236674	1.059157279	0.355236674	NO	1	1	0.03824854	1	1	0.03824854	0.03824854
GO:0010952	positive regulation of peptidase activity	750.5693074	638.9632234	651.0284432	661.7556006	795.3465196	1003.336488	0.050565603	0.651000721	0.651000721	0.050565603	NO	1	1	0.03820733	1	1	0.03820733	0.03820733
GO:0010950	positive regulation of endopeptidase activity	750.5693074	638.9632234	651.0284432	661.7556006	795.3465196	1003.336488	0.050565603	0.651000721	0.651000721	0.050565603	NO	1	1	0.03820733	1	1	0.03820733	0.03820733
GO:0051673	#N/A	369.2324982	609.801039	656.1828442	44.2182624	1067.29959	273.3623776	-3.785624369	-1.157523908	3.785624369	1.157523908	NO	0.03818969	1	1	1	0.03818969	1	0.03818969
GO:0043252	sodium-independent organic anion transport	237.8469618	164.6792882	215.5514204	262.8400082	183.1701714	284.5902592	0.674525774	0.789227165	0.789227165	0.674525774	NO	0.03817876	0.80480384	0.67409504	1	0.03817876	0.67409504	0.03817876
GO:0038007	netrin-activated signaling pathway	26.3999414	25.4196498	32.615277	9.3303344	54.4722062	18.3694868	-1.445943461	-0.468632833	1.445943461	0.468632833	NO	0.33458839	1	0.0381662	1	0.33458839	0.0381662	0.0381662
GO:2001056	positive regulation of cysteine-type endopeptidase activity	652.6134372	597.6454882	607.50088	605.4192116	747.5682754	949.3229334	0.018644497	0.667608976	0.667608976	0.018644497	NO	1	1	0.03812516	1	1	0.03812516	0.03812516
GO:0043280	positive regulation of cysteine-type endopeptidase activity involved in apoptotic process	652.6134372	597.6454882	607.50088	605.4192116	747.5682754	949.3229334	0.018644497	0.667608976	0.667608976	0.018644497	NO	1	1	0.03812516	1	1	0.03812516	0.03812516
GO:0140323	solute:anion antiporter activity	2892.792666	3080.812002	2539.377247	4051.633391	1892.964697	2525.393281	0.39519299	-0.286802571	0.39519299	0.286802571	YES	0.03811111	1	0.07047353	1	0.03811111	0.07047353	0.03811111
GO:0090068	positive regulation of cell cycle process	727.5400298	735.4745784	762.6118562	245.4570294	989.6600932	609.923632	-1.583204993	-0.27004686	1.583204993	0.27004686	NO	1	1	0.03808421	1	1	0.03808421	0.03808421
GO:2000738	positive regulation of stem cell differentiation	101.0148614	104.3863106	126.7074568	39.881996	120.267207	73.5450126	-1.388123007	-0.505233112	1.388123007	0.505233112	NO	1	1	0.03804335	1	1	0.03804335	0.03804335
GO:0015301	anion:anion antiporter activity	2892.792666	3080.812002	2539.377247	4051.633391	1892.964697	2525.393281	0.39519299	-0.286802571	0.39519299	0.286802571	YES	0.03803285	1	0.07859406	1	0.03803285	0.07859406	0.03803285
GO:0015137	citrate transmembrane transporter activity	31.2462412	25.6460582	49.5769502	38.102652	35.5486942	28.5965898	0.571154314	0.157106012	0.571154314	0.157106012	NO	0.03795492	0.39801803	0.67844381	1	0.03795492	0.67844381	0.03795492
GO:0000095	#N/A	0.090386	2.7917296	3.3513096	0.392402	2.2205606	2.1484354	-2.830754913	-0.377872814	2.830754913	0.377872814	NO	0.0378773	1	1	1	0.0378773	1	0.0378773
GO:0019217	regulation of fatty acid metabolic process	360.668496	225.1417148	304.9822286	271.9201582	251.40673	263.4022346	0.272349719	0.226434197	0.272349719	0.226434197	NO	1	0.0378	0.80827374	1	0.0378	0.80827374	0.0378
GO:0005242	inward rectifier potassium channel activity	47.8547008	28.4846538	27.6178522	17.3503862	193.9609494	78.494426	-0.715217096	1.462405338	1.462405338	0.715217096	YES	0.83960652	0.53363774	1	0.0378	0.53363774	0.0378	0.0378
GO:0140161	monocarboxylate:sodium symporter activity	167.5919338	105.3639276	216.56067	94.9333628	132.3646244	77.0206778	-0.150393937	-0.452063306	0.452063306	0.150393937	NO	0.03764184	0.84556258	0.78373577	1	0.03764184	0.78373577	0.03764184
GO:0035973	#N/A	69.4694818	60.7549326	85.667491	57.6613796	84.3272012	57.9187118	-0.075396189	-0.068972029	0.075396189	0.068972029	NO	0.03756326	1	1	1	0.03756326	1	0.03756326
GO:0015355	secondary active monocarboxylate transmembrane transporter activity	338.2119478	165.3771508	345.410759	132.683766	208.9705316	111.9605766	-0.317768053	-0.562769098	0.562769098	0.317768053	NO	0.037485	0.96749953	0.80570763	1	0.037485	0.80570763	0.037485
GO:0015350	#N/A	6.8782152	5.0305636	5.1479776	8.0435502	9.8939248	3.3972142	0.677112366	-0.566367856	0.677112366	0.566367856	YES	0.03740707	1	1	1	0.03740707	1	0.03740707
GO:0008518	#N/A	6.8782152	5.0305636	5.1479776	8.0435502	9.8939248	3.3972142	0.677112366	-0.566367856	0.677112366	0.566367856	YES	0.03740707	1	1	1	0.03740707	1	0.03740707
GO:0062013	positive regulation of small molecule metabolic process	126.031259	48.1996902	97.4548958	88.5325498	52.0329214	73.7200702	0.877184099	0.613033571	0.877184099	0.613033571	NO	1	0.03735529	0.88542911	1	0.03735529	0.88542911	0.03735529
GO:0005921	gap junction	394.5000908	324.2921892	382.2499748	244.7332154	613.8534704	357.4358598	-0.406084357	0.140390104	0.406084357	0.140390104	YES	1	0.65957018	1	0.03735529	0.65957018	0.03735529	0.03735529
GO:0019843	rRNA binding	19092.34695	20613.53335	18264.06788	25219.8297	12906.27725	22194.95133	0.290966716	0.106639728	0.290966716	0.106639728	NO	1	1	0.03734853	1	1	0.03734853	0.03734853
GO:0008510	sodium:bicarbonate symporter activity	111.520918	67.4602292	92.9058232	63.6085766	77.3186288	41.4160382	-0.084815917	-0.703847666	0.703847666	0.084815917	NO	0.03732946	1	0.48125235	1	0.03732946	0.48125235	0.03732946
GO:0033559	unsaturated fatty acid metabolic process	1053.021402	773.9507262	789.7630448	1203.376979	970.5224396	1004.128065	0.636775038	0.375629655	0.636775038	0.375629655	NO	1	1	0.03730803	1	1	0.03730803	0.03730803
GO:0046467	membrane lipid biosynthetic process	1054.822759	968.8855526	1100.704154	623.8491162	1567.425459	871.3716808	-0.635129119	-0.153038034	0.635129119	0.153038034	NO	1	1	0.03726761	1	1	0.03726761	0.03726761
GO:2001033	#N/A	2.3621994	0.7156406	1.4518606	0.4646486	6.260671	0.1254876	-0.623095176	-2.511690425	2.511690425	0.623095176	NO	0.03725217	1	1	1	0.03725217	1	0.03725217
GO:0035694	#N/A	2.0172732	2.1248284	3.1014082	0.2513862	7.4489866	1.0422492	-3.079368975	-1.02764607	3.079368975	1.02764607	NO	0.03717521	1	1	1	0.03717521	1	0.03717521
GO:0000783	nuclear telomere cap complex	165.3328226	190.7132032	196.3353502	63.3469204	244.5271456	161.0480414	-1.590058336	-0.24391361	1.590058336	0.24391361	NO	1	1	0.03701508	1	1	0.03701508	0.03701508
GO:0000782	telomere cap complex	165.3328226	190.7132032	196.3353502	63.3469204	244.5271456	161.0480414	-1.590058336	-0.24391361	1.590058336	0.24391361	NO	1	1	0.03701508	1	1	0.03701508	0.03701508
GO:0005876	spindle microtubule	521.6793708	712.4925724	737.8574718	124.932031	1026.229432	628.5889998	-2.511731561	-0.180757949	2.511731561	0.180757949	NO	1	1	0.03697467	1	1	0.03697467	0.03697467
GO:0090734	site of DNA damage	238.743934	243.819209	284.0667838	100.3127802	345.0696218	206.5658534	-1.281306369	-0.239210004	1.281306369	0.239210004	NO	1	1	0.03693435	1	1	0.03693435	0.03693435
GO:0007200	phospholipase C-activating G protein-coupled receptor signaling pathway	158.9280648	104.5040384	119.7828754	66.4778524	304.776891	174.5807418	-0.652613013	0.740335728	0.740335728	0.652613013	YES	1	0.49274535	1	0.03692093	0.49274535	0.03692093	0.03692093
GO:0005669	transcription factor TFIID complex	275.038981	326.5229996	307.50698	99.4382988	482.1681584	287.845082	-1.715311096	-0.181892053	1.715311096	0.181892053	NO	1	1	0.03689412	1	1	0.03689412	0.03689412
GO:0008541	proteasome regulatory particle, lid subcomplex	177.5177286	227.2164736	235.4923994	72.0566642	277.3690118	154.9493956	-1.656863666	-0.552270309	1.656863666	0.552270309	NO	1	1	0.03685397	1	1	0.03685397	0.03685397
GO:0030904	retromer complex	144.9038346	160.7775994	202.3016964	85.7079062	241.9255176	126.3041428	-0.907566216	-0.348164454	0.907566216	0.348164454	NO	0.58668969	1	0.03681391	1	0.58668969	0.03681391	0.03681391
GO:0045259	#N/A	14.764004	18.4232274	14.0666832	10.8097784	15.114682	10.1797374	-0.769188868	-0.855825471	0.855825471	0.769188868	NO	0.03676547	1	1	1	0.03676547	1	0.03676547
GO:0002098	tRNA wobble uridine modification	194.1980518	198.1003058	223.0262206	69.095311	293.6611098	164.3772846	-1.519571394	-0.269220161	1.519571394	0.269220161	NO	1	1	0.03671762	1	1	0.03671762	0.03671762
GO:0009669	sucrose:cation symporter activity	18.0783754	14.9505704	31.574007	11.1004062	27.445577	30.0838224	-0.429588057	1.008787357	1.008787357	0.429588057	YES	0.03668824	1	0.88765563	1	0.03668824	0.88765563	0.03668824
GO:0006265	DNA topological change	172.264201	206.7393072	212.9494884	32.4228678	309.7551804	139.1923442	-2.672729106	-0.570732851	2.672729106	0.570732851	NO	0.91407273	1	0.03667723	1	0.91407273	0.03667723	0.03667723
GO:0044380	protein localization to cytoskeleton	205.6334348	223.3527168	258.2359546	49.7863286	339.4828648	188.4640288	-2.165502268	-0.245034614	2.165502268	0.245034614	NO	1	1	0.03663692	1	1	0.03663692	0.03663692
GO:0005337	nucleoside transmembrane transporter activity	76.5328298	57.7909286	76.3223938	41.2108262	87.7899604	66.7142502	-0.487819664	0.207151903	0.487819664	0.207151903	YES	0.03661132	0.98443139	0.70749677	1	0.03661132	0.70749677	0.03661132
GO:0071417	cellular response to organonitrogen compound	1828.730561	2256.966479	4701.469872	1483.556195	1520.426239	2988.109632	-0.605325416	0.404848089	0.605325416	0.404848089	YES	1	1	0.03659671	1	1	0.03659671	0.03659671
GO:0009116	nucleoside metabolic process	2725.45941	3483.234488	3016.4686	4500.779056	2628.614185	3873.179261	0.369747147	0.153090678	0.369747147	0.153090678	NO	1	1	0.03655658	1	1	0.03655658	0.03655658
GO:0033108	mitochondrial respiratory chain complex assembly	499.7839356	600.6835692	543.0492466	287.848144	669.3707976	435.1727946	-1.061297292	-0.465016834	1.061297292	0.465016834	NO	1	1	0.03651654	1	1	0.03651654	0.03651654
GO:0030182	neuron differentiation	2438.259988	1999.09488	2210.826854	1282.990149	3288.921718	2200.087288	-0.639836853	0.138213817	0.639836853	0.138213817	YES	1	0.69274169	1	0.03649655	0.69274169	0.03649655	0.03649655
GO:0042147	retrograde transport, endosome to Golgi	435.0612648	439.2465834	545.4647934	238.4828704	680.8200134	400.5055924	-0.88114542	-0.133208677	0.88114542	0.133208677	NO	1	1	0.03647659	1	1	0.03647659	0.03647659
GO:0009219	pyrimidine deoxyribonucleotide metabolic process	94.8686322	132.0294204	84.8856714	28.3748714	164.4388868	77.8686712	-2.218173685	-0.761744532	2.218173685	0.761744532	NO	1	1	0.03641554	1	1	0.03641554	0.03641554
GO:0030097	hemopoiesis	10207.97009	10434.83098	9951.50358	10953.84288	8828.91563	10744.02061	0.070029859	0.042126744	0.070029859	0.042126744	NO	1	1	0.03637517	1	1	0.03637517	0.03637517
GO:0030334	regulation of cell migration	3730.357171	2850.611108	3265.912074	2242.134596	3979.248259	2897.381101	-0.346398348	0.023478224	0.346398348	0.023478224	YES	1	0.44856645	0.03633488	1	0.44856645	0.03633488	0.03633488
GO:0031401	positive regulation of protein modification process	4090.279393	3378.787304	3816.971087	1919.650543	4933.359475	3204.418665	-0.815661832	-0.076442883	0.815661832	0.076442883	NO	1	1	0.03629469	1	1	0.03629469	0.03629469
GO:0015036	disulfide oxidoreductase activity	578.280409	552.3644074	737.3907054	415.0423816	802.9805072	395.383754	-0.412361697	-0.482366767	0.482366767	0.412361697	NO	1	1	0.03625459	1	1	0.03625459	0.03625459
GO:0000177	cytoplasmic exosome (RNase complex)	112.7780264	238.3078294	211.8590014	27.5434066	247.456591	165.9936438	-3.113047441	-0.521698352	3.113047441	0.521698352	NO	1	1	0.0362303	1	1	0.0362303	0.0362303
GO:0044423	virion component	2378.492345	3525.61331	3379.842905	391.239672	4495.850867	2392.557801	-3.171749675	-0.559320469	3.171749675	0.559320469	NO	0.93543004	1	0.03621457	1	0.93543004	0.03621457	0.03621457
GO:0003917	DNA topoisomerase type I (single strand cut, ATP-independent) activity	107.0760424	131.0637486	129.58088	18.483332	189.2678352	73.7181692	-2.82597194	-0.830176553	2.82597194	0.830176553	NO	1	1	0.03618969	1	1	0.03618969	0.03618969
GO:0046148	pigment biosynthetic process	926.5303758	987.5631664	1232.819204	933.4333634	2463.844524	946.210474	-0.081325995	-0.061711898	0.081325995	0.061711898	NO	1	1	0.03617464	1	1	0.03617464	0.03617464
GO:0008297	single-stranded DNA exodeoxyribonuclease activity	35.4387308	52.3671948	52.1463048	5.540409	101.9768136	35.841105	-3.240598938	-0.547048208	3.240598938	0.547048208	NO	1	1	0.03614916	1	1	0.03614916	0.03614916
GO:0046916	cellular transition metal ion homeostasis	1266.658585	1226.96174	1442.484467	1362.925081	1493.2619	1324.273058	0.151615998	0.110110367	0.151615998	0.110110367	NO	1	1	0.03610872	1	1	0.03610872	0.03610872
GO:0043565	sequence-specific DNA binding	13680.21012	11227.97137	13825.19008	6616.332323	18134.82168	12138.4543	-0.762993686	0.112487432	0.762993686	0.112487432	YES	1	1	1	0.03608182	1	0.03608182	0.03608182
GO:0048565	digestive tract development	1462.60126	1364.758047	1416.607126	840.2809522	1747.155849	1232.569794	-0.699701517	-0.146975862	0.699701517	0.146975862	NO	1	1	0.03606838	1	1	0.03606838	0.03606838
GO:0098796	membrane protein complex	15583.74034	14034.4682	15541.33006	11842.292	18488.66021	13179.68227	-0.245026065	-0.090658807	0.245026065	0.090658807	NO	1	0.84633675	0.03602813	1	0.84633675	0.03602813	0.03602813
GO:0006163	purine nucleotide metabolic process	12831.43736	15475.02238	12313.5581	25417.05667	9898.381166	18959.19094	0.715855478	0.292955904	0.715855478	0.292955904	NO	1	1	0.03598796	1	1	0.03598796	0.03598796
GO:0015119	#N/A	41.129528	39.6491916	48.2780166	14.4496776	61.002906	27.2150224	-1.456254148	-0.542888228	1.456254148	0.542888228	NO	0.03595414	1	1	1	0.03595414	1	0.03595414
GO:0007265	Ras protein signal transduction	2740.418318	2092.322972	2588.379157	1351.578676	3255.284804	1972.110331	-0.63046007	-0.085365297	0.63046007	0.085365297	NO	1	1	0.03594788	1	1	0.03594788	0.03594788
GO:0009150	purine ribonucleotide metabolic process	12745.39008	15397.11424	12211.76964	25387.65866	9760.011567	18881.95964	0.721467367	0.294348517	0.721467367	0.294348517	NO	1	1	0.0359079	1	1	0.0359079	0.0359079
GO:0004849	uridine kinase activity	117.2290878	77.8190806	96.0773248	41.8337652	105.968417	70.4147666	-0.895456084	-0.144245929	0.895456084	0.144245929	NO	0.03587797	1	0.14585195	1	0.03587797	0.14585195	0.03587797
GO:0051056	regulation of small GTPase mediated signal transduction	3167.041504	2226.099012	2849.6814	1533.915573	3366.207286	2069.362167	-0.537298683	-0.105331603	0.537298683	0.105331603	NO	1	0.51298818	0.035868	1	0.51298818	0.035868	0.035868
GO:0005381	iron ion transmembrane transporter activity	73.1719144	56.1863856	104.3949656	59.6417726	164.6202638	72.0443314	0.08610254	0.358664324	0.358664324	0.08610254	NO	0.03580211	1	0.61511003	1	0.03580211	0.61511003	0.03580211
GO:0003714	transcription corepressor activity	1774.267739	1456.096061	1635.899387	888.3399934	2037.336281	1485.963755	-0.712921687	0.029293392	0.712921687	0.029293392	YES	1	1	0.03575676	1	1	0.03575676	0.03575676
GO:0042918	#N/A	94.0095152	57.4024904	71.3665904	46.5531586	77.4722822	36.0278532	-0.302234272	-0.672000641	0.672000641	0.302234272	NO	0.03572658	1	1	1	0.03572658	1	0.03572658
GO:0016407	acetyltransferase activity	1977.263959	1764.725591	2031.117994	1161.255508	2349.662502	1741.656216	-0.603758427	-0.018983987	0.603758427	0.018983987	NO	1	1	0.03571654	1	1	0.03571654	0.03571654
GO:0120025	plasma membrane bounded cell projection	5673.523383	4420.941313	5246.451987	3030.50697	6689.0921	4581.725509	-0.544794422	0.051537447	0.544794422	0.051537447	YES	1	1	1	0.0356764	1	0.0356764	0.0356764
GO:1903312	negative regulation of mRNA metabolic process	813.6563224	858.9960278	974.5345492	456.625479	1055.37653	747.4915348	-0.911640098	-0.200594219	0.911640098	0.200594219	NO	1	1	0.0356764	1	1	0.0356764	0.0356764
GO:0005849	mRNA cleavage factor complex	337.116245	394.899692	478.411501	152.8687006	526.7719792	383.2602544	-1.369193193	-0.04316185	1.369193193	0.04316185	NO	1	1	0.03552082	1	1	0.03552082	0.03552082
GO:0008354	germ cell migration	462.0183306	530.6145028	493.4047532	141.2843396	701.7236228	357.937054	-1.909062546	-0.567958207	1.909062546	0.567958207	NO	1	1	0.03548045	1	1	0.03548045	0.03548045
GO:0070876	SOSS complex	117.116476	104.6140188	120.1830636	18.3125772	152.2021282	59.7461354	-2.514169446	-0.80815889	2.514169446	0.80815889	NO	0.9598038	1	0.03544018	1	0.9598038	0.03544018	0.03544018
GO:0000940	outer kinetochore	116.3101178	147.6565346	143.412741	28.3439248	214.219051	127.1289764	-2.381133757	-0.215952305	2.381133757	0.215952305	NO	1	1	0.03540208	1	1	0.03540208	0.03540208
GO:0005770	late endosome	714.5707618	558.6822286	751.7284876	327.5632912	807.4772632	482.334391	-0.770254241	-0.21199425	0.770254241	0.21199425	NO	1	1	0.0354	1	1	0.0354	0.0354
GO:0047429	nucleoside-triphosphate diphosphatase activity	77.6412248	112.0636352	67.7686542	20.7559436	121.292549	61.6212254	-2.432721772	-0.86281892	2.432721772	0.86281892	NO	1	1	0.03536129	1	1	0.03536129	0.03536129
GO:0008287	protein serine/threonine phosphatase complex	732.4712344	673.8618226	802.9868846	307.1286392	971.2728848	601.109573	-1.133609745	-0.164824797	1.133609745	0.164824797	NO	1	1	0.03535991	1	1	0.03535991	0.03535991
GO:1903293	phosphatase complex	732.4712344	673.8618226	802.9868846	307.1286392	971.2728848	601.109573	-1.133609745	-0.164824797	1.133609745	0.164824797	NO	1	1	0.03535991	1	1	0.03535991	0.03535991
GO:0001046	core promoter sequence-specific DNA binding	281.4937908	259.5045276	301.3685384	96.1494356	422.4877782	234.4053514	-1.432409416	-0.146754203	1.432409416	0.146754203	NO	0.60028224	1	0.0353206	1	0.60028224	0.0353206	0.0353206
GO:0045332	phospholipid translocation	604.5880688	623.1220132	586.3155532	196.1751022	775.2419888	374.900253	-1.667372732	-0.733007885	1.667372732	0.733007885	NO	1	1	0.03531991	1	1	0.03531991	0.03531991
GO:0061014	positive regulation of mRNA catabolic process	417.464825	362.8913284	408.3887578	165.8595688	578.953489	291.355385	-1.129575336	-0.316757607	1.129575336	0.316757607	NO	1	1	0.03528	1	1	0.03528	0.03528
GO:0051382	kinetochore assembly	42.168201	44.9236792	45.1821184	4.9111396	70.3811086	36.3362676	-3.193346351	-0.306065852	3.193346351	0.306065852	NO	1	1	0.03528	1	1	0.03528	0.03528
GO:0045333	cellular respiration	1430.827097	1818.502116	1599.076545	1684.891667	1935.692132	1645.794382	-0.110094771	-0.143966502	0.143966502	0.110094771	NO	1	1	0.03524018	1	1	0.03524018	0.03524018
GO:0001706	endoderm formation	464.772237	632.8913764	575.7820096	71.5960114	937.1154466	352.386862	-3.144006788	-0.844797773	3.144006788	0.844797773	NO	1	1	0.03523949	1	1	0.03523949	0.03523949
GO:0051287	NAD binding	3045.450978	3715.489043	2805.974551	4453.405744	2455.278422	4289.582667	0.261356945	0.20728518	0.261356945	0.20728518	NO	1	1	0.03520045	1	1	0.03520045	0.03520045
GO:0002097	tRNA wobble base modification	214.6407426	211.4206946	238.4653046	76.1848482	323.8621724	182.3696276	-1.472540594	-0.213251121	1.472540594	0.213251121	NO	1	1	0.03519908	1	1	0.03519908	0.03519908
GO:0005844	polysome	239.1864106	242.196695	244.4252822	98.9134896	315.7923268	190.7256766	-1.291939987	-0.344680098	1.291939987	0.344680098	NO	0.85792955	1	0.03515876	1	0.85792955	0.03515876	0.03515876
GO:0050480	#N/A	5.8396202	4.1224134	3.0245108	6.550764	3.9047196	5.0115166	0.668173987	0.281758075	0.668173987	0.281758075	NO	0.03512891	1	1	1	0.03512891	1	0.03512891
GO:0047496	vesicle transport along microtubule	398.5795918	381.2936718	467.4860682	186.4135716	539.264861	310.4439928	-1.03239569	-0.296569572	1.03239569	0.296569572	NO	1	1	0.03511854	1	1	0.03511854	0.03511854
GO:0008080	N-acetyltransferase activity	1639.284657	1344.58504	1654.593297	914.0372358	1886.399711	1345.243339	-0.556836159	0.00070616	0.556836159	0.00070616	YES	1	1	0.0350784	1	1	0.0350784	0.0350784
GO:0015183	#N/A	32.0940298	47.3761672	47.9709084	13.6328886	54.672563	32.8232542	-1.797070208	-0.529443208	1.797070208	0.529443208	NO	0.03505385	1	1	1	0.03505385	1	0.03505385
GO:0051054	positive regulation of DNA metabolic process	1062.560173	1427.645777	1282.339086	1543.301439	1208.184374	1283.429242	0.112381811	-0.153634307	0.153634307	0.112381811	YES	1	1	0.03503836	1	1	0.03503836	0.03503836
GO:0070717	poly-purine tract binding	1346.312935	1636.693292	1767.237546	881.3381822	1916.759213	1419.400388	-0.89301638	-0.205502387	0.89301638	0.205502387	NO	1	1	0.0349984	1	1	0.0349984	0.0349984
GO:0015174	basic amino acid transmembrane transporter activity	139.8772404	122.5473142	132.121049	102.3184386	103.1996818	102.7371944	-0.260272712	-0.254380284	0.260272712	0.254380284	NO	0.0349791	1	0.23797507	1	0.0349791	0.23797507	0.0349791
GO:0071900	regulation of protein serine/threonine kinase activity	3089.419767	3088.454533	3331.409975	1421.243441	4102.174497	2645.76439	-1.119731401	-0.223200499	1.119731401	0.223200499	NO	1	1	0.03495854	1	1	0.03495854	0.03495854
GO:0043490	#N/A	32.0940298	47.3761672	47.9709084	13.6328886	54.672563	32.8232542	-1.797070208	-0.529443208	1.797070208	0.529443208	NO	0.03490468	1	1	1	0.03490468	1	0.03490468
GO:0016627	oxidoreductase activity, acting on the CH-CH group of donors	1244.840392	1200.429674	1251.169357	1214.235894	1414.558056	1074.124937	0.016497839	-0.160389077	0.160389077	0.016497839	YES	1	0.63477496	0.03487214	1	0.63477496	0.03487214	0.03487214
GO:0006334	nucleosome assembly	1957.084193	2688.532341	2439.115593	434.6894154	3533.373885	2036.130529	-2.628761954	-0.400988776	2.628761954	0.400988776	NO	1	1	0.03483187	1	1	0.03483187	0.03483187
GO:0016281	eukaryotic translation initiation factor 4F complex	284.2378364	316.031113	324.827024	103.3081022	391.3006874	243.0403508	-1.613113192	-0.37887074	1.613113192	0.37887074	NO	1	1	0.03449965	1	1	0.03449965	0.03449965
GO:0032204	regulation of telomere maintenance	410.5984158	380.9655734	447.750947	153.5575692	557.9123734	306.1409412	-1.310881004	-0.315464638	1.310881004	0.315464638	NO	1	1	0.03445953	1	1	0.03445953	0.03445953
GO:0008187	poly-pyrimidine tract binding	639.246729	633.4540666	723.986285	544.781059	665.815186	508.6892764	-0.217563465	-0.316455328	0.316455328	0.217563465	NO	1	1	0.03441951	1	1	0.03441951	0.03441951
GO:0022603	regulation of anatomical structure morphogenesis	7799.005819	7298.165421	7926.617726	5930.985847	8907.318645	7115.74334	-0.299261923	-0.036519377	0.299261923	0.036519377	NO	1	0.87013593	0.03437958	1	0.87013593	0.03437958	0.03437958
GO:0015347	sodium-independent organic anion transmembrane transporter activity	237.8469618	164.6792882	215.5514204	262.8400082	183.1701714	284.5902592	0.674525774	0.789227165	0.789227165	0.674525774	NO	0.03436364	0.80480384	0.67409504	1	0.03436364	0.67409504	0.03436364
GO:0045292	mRNA cis splicing, via spliceosome	849.9358328	850.1567974	1083.122906	362.424946	1206.4202	695.650042	-1.230046686	-0.28936723	1.230046686	0.28936723	NO	1	1	0.03433975	1	1	0.03433975	0.03433975
GO:1901659	glycosyl compound biosynthetic process	1855.319779	2546.003236	2121.948457	3338.254804	1887.978656	2530.386286	0.390859825	-0.008876611	0.390859825	0.008876611	YES	1	1	0.0343	1	1	0.0343	0.0343
GO:0046323	#N/A	109.208536	101.3277118	69.1948266	155.5454608	72.0933454	103.7536304	0.618307508	0.034133032	0.618307508	0.034133032	NO	0.03428942	1	1	1	0.03428942	1	0.03428942
GO:0044292	#N/A	3.6145152	3.0388606	0.6400602	1.078	20.651781	9.546162	-1.495173318	1.651390323	1.651390323	1.495173318	YES	0.03421552	1	1	1	0.03421552	1	0.03421552
GO:0035137	#N/A	0.9976918	1.120698	0.199662	0.0537028	2.0659632	0.0720886	-4.38325644	-3.958482619	4.38325644	3.958482619	NO	0.03414194	1	1	1	0.03414194	1	0.03414194
GO:0051443	positive regulation of ubiquitin-protein transferase activity	197.1940152	230.8483836	221.0531756	60.0042528	311.1212168	153.5731382	-1.94380897	-0.588019737	1.94380897	0.588019737	NO	1	1	0.03412192	1	1	0.03412192	0.03412192
GO:0071014	post-mRNA release spliceosomal complex	196.215949	203.0846158	225.2705334	74.6054968	256.0278938	159.866197	-1.444727121	-0.345216036	1.444727121	0.345216036	NO	1	1	0.03408197	1	1	0.03408197	0.03408197
GO:0032027	#N/A	4.7010974	1.7454324	3.757101	1.805301	3.834097	1.5630666	0.048654917	-0.159205232	0.159205232	0.048654917	YES	0.03406867	1	1	1	0.03406867	1	0.03406867
GO:0006366	transcription by RNA polymerase II	906.0434006	1007.082186	1119.749398	413.8100226	1336.164917	797.69122	-1.283140931	-0.33627912	1.283140931	0.33627912	NO	0.7069741	1	0.03404211	1	0.7069741	0.03404211	0.03404211
GO:0016668	oxidoreductase activity, acting on a sulfur group of donors, NAD(P) as acceptor	142.234087	121.8164698	260.8217122	116.4134842	184.6448098	69.744718	-0.065451026	-0.804553335	0.804553335	0.065451026	NO	0.99927344	1	0.03400234	1	0.99927344	0.03400234	0.03400234
GO:0070822	Sin3-type complex	208.5669786	226.2310238	229.002583	62.3207494	303.2276858	158.5261846	-1.860012298	-0.513075627	1.860012298	0.513075627	NO	1	1	0.03396266	1	1	0.03396266	0.03396266
GO:0051253	negative regulation of RNA metabolic process	8024.005716	6523.205571	7404.784185	3849.677012	9407.10089	6482.294381	-0.760843685	-0.009076555	0.760843685	0.009076555	NO	1	1	0.03392308	1	1	0.03392308	0.03392308
GO:0006268	DNA unwinding involved in DNA replication	207.5494406	370.4999272	382.2154512	48.2067594	537.858637	268.6963418	-2.942165903	-0.463496579	2.942165903	0.463496579	NO	1	1	0.03369906	1	1	0.03369906	0.03369906
GO:0009123	nucleoside monophosphate metabolic process	896.6163976	887.3740302	956.4834102	647.5185678	1085.039584	834.593871	-0.454620769	-0.088468006	0.454620769	0.088468006	NO	1	1	0.03365936	1	1	0.03365936	0.03365936
GO:0060897	neural plate regionalization	222.5415608	229.0177158	257.3573358	76.8623936	350.781759	192.6277514	-1.575109393	-0.24964364	1.575109393	0.24964364	NO	1	1	0.03361976	1	1	0.03361976	0.03361976
GO:0021999	neural plate anterior/posterior regionalization	222.5415608	229.0177158	257.3573358	76.8623936	350.781759	192.6277514	-1.575109393	-0.24964364	1.575109393	0.24964364	NO	1	1	0.03361976	1	1	0.03361976	0.03361976
GO:1990112	#N/A	17.1512236	14.7839646	22.8766684	6.8721762	18.770279	9.8177052	-1.105194275	-0.590575455	1.105194275	0.590575455	NO	0.03358162	1	1	1	0.03358162	1	0.03358162
GO:1990116	#N/A	17.1512236	14.7839646	22.8766684	6.8721762	18.770279	9.8177052	-1.105194275	-0.590575455	1.105194275	0.590575455	NO	0.03358162	1	1	1	0.03358162	1	0.03358162
GO:0043027	cysteine-type endopeptidase inhibitor activity involved in apoptotic process	101.86039	155.4912098	178.6758342	43.1594826	169.0994754	232.6765412	-1.84908355	0.581492739	1.84908355	0.581492739	YES	1	1	0.03358026	1	1	0.03358026	0.03358026
GO:0072698	protein localization to microtubule cytoskeleton	139.4351268	148.564039	172.0107306	34.521489	224.1878772	119.9708096	-2.105518345	-0.308401521	2.105518345	0.308401521	NO	1	1	0.03354085	1	1	0.03354085	0.03354085
GO:0051185	#N/A	96.7473262	77.5215022	76.1627668	76.7440038	98.6822574	68.4928426	-0.014542494	-0.178643291	0.178643291	0.014542494	NO	0.0335083	1	1	1	0.0335083	1	0.0335083
GO:0060537	muscle tissue development	1237.796498	857.8258394	1055.281034	598.4779124	1290.430528	851.0531238	-0.51938677	-0.011435584	0.51938677	0.011435584	NO	1	0.03349367	1	0.98907675	0.03349367	0.98907675	0.03349367
GO:0010823	#N/A	7.0357348	1.1246848	4.3562828	9.2945926	33.7730708	11.9387816	3.046870897	3.408062973	3.408062973	3.046870897	NO	0.03343529	1	1	1	0.03343529	1	0.03343529
GO:0015879	#N/A	0.5580184	0.1210632	0.1116384	0.3891276	3.4529038	1.7355064	1.684482921	3.84152439	3.84152439	1.684482921	NO	0.03336261	1	1	1	0.03336261	1	0.03336261
GO:0034219	carbohydrate transmembrane transport	193.3080276	183.1895924	138.1327616	197.5152792	184.853094	154.9606082	0.108626719	-0.24143602	0.24143602	0.108626719	YES	0.03336261	1	0.06374246	1	0.03336261	0.06374246	0.03336261
GO:0015734	#N/A	94.0095152	57.4024904	71.3665904	46.5531586	77.4722822	36.0278532	-0.302234272	-0.672000641	0.672000641	0.302234272	NO	0.03329024	1	1	1	0.03329024	1	0.03329024
GO:0051447	negative regulation of meiotic cell cycle	151.4031344	336.8086642	389.8933766	7.156908	492.8151702	184.9212802	-5.556449007	-0.865017996	5.556449007	0.865017996	NO	0.731851	1	0.03327117	1	0.731851	0.03327117	0.03327117
GO:0000054	ribosomal subunit export from nucleus	217.1100802	297.983705	345.8011158	79.630452	382.1652516	197.6940446	-1.903841288	-0.591964029	1.903841288	0.591964029	NO	1	1	0.03323175	1	1	0.03323175	0.03323175
GO:0033750	ribosome localization	217.1100802	297.983705	345.8011158	79.630452	382.1652516	197.6940446	-1.903841288	-0.591964029	1.903841288	0.591964029	NO	1	1	0.03323175	1	1	0.03323175	0.03323175
GO:0006275	regulation of DNA replication	516.9862942	705.224149	686.6762484	154.1831982	1104.929502	509.1266448	-2.193436319	-0.470057308	2.193436319	0.470057308	NO	1	1	0.03319243	1	1	0.03319243	0.03319243
GO:0033558	protein deacetylase activity	430.6165778	403.4427754	460.6707278	147.7486426	484.3576016	313.8724328	-1.449219179	-0.362185732	1.449219179	0.362185732	NO	1	1	0.03315319	1	1	0.03315319	0.03315319
GO:0043028	cysteine-type endopeptidase regulator activity involved in apoptotic process	124.683925	188.6268426	214.3836298	54.232162	224.7862034	262.826343	-1.798314403	0.47857489	1.798314403	0.47857489	YES	1	1	0.03311405	1	1	0.03311405	0.03311405
GO:0071621	granulocyte chemotaxis	835.297322	598.8257684	780.3224536	575.9079686	882.4616154	604.8505874	-0.05629802	0.014442502	0.05629802	0.014442502	YES	1	0.033075	0.61205528	1	0.033075	0.61205528	0.033075
GO:0000976	transcription cis-regulatory region binding	8914.385044	6745.955162	8384.437754	4676.609161	10277.08699	7323.242239	-0.528559866	0.118459789	0.528559866	0.118459789	YES	1	0.33107164	1	0.033075	0.33107164	0.033075	0.033075
GO:0001067	transcription regulatory region nucleic acid binding	10154.59761	7942.453835	9765.814944	5246.470957	12015.95268	8426.542551	-0.59823748	0.085356009	0.59823748	0.085356009	YES	1	0.33107164	1	0.033075	0.33107164	0.033075	0.033075
GO:0031167	rRNA methylation	162.139771	193.8201492	222.120732	56.3679304	285.2514996	157.6572912	-1.781772055	-0.297926666	1.781772055	0.297926666	NO	1	1	0.03272105	1	1	0.03272105	0.03272105
GO:0035861	site of double-strand break	234.8730194	241.3225098	279.7803916	99.843849	339.250217	201.548081	-1.273217035	-0.259838445	1.273217035	0.259838445	NO	1	1	0.03268219	1	1	0.03268219	0.03268219
GO:0045807	positive regulation of endocytosis	244.5439016	206.7183588	378.6749712	183.406814	386.1104142	419.2455544	-0.172619282	1.020128965	1.020128965	0.172619282	YES	1	0.05239604	1	0.03266667	0.05239604	0.03266667	0.03266667
GO:0050265	#N/A	6.1419498	10.6230134	10.4974718	1.7437514	16.4335256	9.384605	-2.606926789	-0.178825141	2.606926789	0.178825141	NO	0.03263789	1	1	1	0.03263789	1	0.03263789
GO:0099500	vesicle fusion to plasma membrane	160.6081714	123.4193268	167.9493474	58.7015124	221.7172596	158.083783	-1.072098752	0.357121046	1.072098752	0.357121046	YES	0.03256615	0.87697757	0.97809737	1	0.03256615	0.97809737	0.03256615
GO:0015870	#N/A	44.4149702	10.6274736	39.9415088	6.043061	22.7570392	5.0376732	-0.814447265	-1.076969234	1.076969234	0.814447265	NO	0.03249474	1	1	1	0.03249474	1	0.03249474
GO:0004549	tRNA-specific ribonuclease activity	28412.65363	25440.7203	30383.78059	24913.82736	20038.72703	27543.64246	-0.030192847	0.114579841	0.114579841	0.030192847	YES	1	1	0.0323224	1	1	0.0323224	0.0323224
GO:0000339	RNA cap binding	452.497042	421.4318896	465.8988432	247.9313634	470.402262	367.111777	-0.765358702	-0.199080089	0.765358702	0.199080089	NO	1	1	0.03228373	1	1	0.03228373	0.03228373
GO:0007034	vacuolar transport	1388.048353	1076.456645	1307.567481	650.1856848	1737.305475	931.484865	-0.727366518	-0.208685982	0.727366518	0.208685982	NO	1	1	0.03224516	1	1	0.03224516	0.03224516
GO:0031261	DNA replication preinitiation complex	69.2503302	116.6532136	105.3253834	3.6537848	156.1726278	76.1430232	-4.996690577	-0.615442294	4.996690577	0.615442294	NO	1	1	0.03220668	1	1	0.03220668	0.03220668
GO:0032039	integrator complex	235.7969626	195.777961	237.281558	69.9792798	272.6407434	140.9679004	-1.484218646	-0.473851682	1.484218646	0.473851682	NO	1	1	0.0321683	1	1	0.0321683	0.0321683
GO:1990778	protein localization to cell periphery	911.9123982	807.3518162	1016.431511	391.188532	1232.236439	750.1104614	-1.04533341	-0.106094425	1.04533341	0.106094425	NO	1	1	0.03213	1	1	0.03213	0.03213
GO:0044088	regulation of vacuole organization	143.1456044	118.6201664	127.3353908	51.5035164	181.5113768	69.5193448	-1.20360646	-0.77086291	1.20360646	0.77086291	NO	1	1	0.03195652	1	1	0.03195652	0.03195652
GO:0003906	DNA-(apurinic or apyrimidinic site) endonuclease activity	867.993762	1250.425851	1000.415082	1412.799869	897.1246136	1051.544751	0.176137604	-0.24990926	0.24990926	0.176137604	YES	1	1	0.03191797	1	1	0.03191797	0.03191797
GO:0003916	DNA topoisomerase activity	162.485865	197.9111024	199.3228558	28.2424268	295.5389374	128.1646398	-2.808916581	-0.626854265	2.808916581	0.626854265	NO	1	1	0.03187952	1	1	0.03187952	0.03187952
GO:0005635	nuclear envelope	1312.941099	1347.321154	1345.705191	871.4401472	1733.555051	1017.738711	-0.628620295	-0.40472656	0.628620295	0.40472656	NO	1	1	0.03184116	1	1	0.03184116	0.03184116
GO:0070475	rRNA base methylation	69.2782044	92.0551532	96.4630502	14.774338	124.0545362	51.7764642	-2.639404997	-0.830202038	2.639404997	0.830202038	NO	1	1	0.03180288	1	1	0.03180288	0.03180288
GO:0007276	gamete generation	763.1561628	808.2264938	908.5785448	220.1387786	1239.728306	642.6317794	-1.876346338	-0.330767317	1.876346338	0.330767317	NO	1	1	0.03176471	1	1	0.03176471	0.03176471
GO:1903508	positive regulation of nucleic acid-templated transcription	11190.11007	9691.765237	11423.43083	5668.079401	14066.62078	10020.87743	-0.773899491	0.048177473	0.773899491	0.048177473	YES	1	1	0.03172662	1	1	0.03172662	0.03172662
GO:0045893	positive regulation of transcription, DNA-templated	11190.11007	9691.765237	11423.43083	5668.079401	14066.62078	10020.87743	-0.773899491	0.048177473	0.773899491	0.048177473	YES	1	1	0.03172662	1	1	0.03172662	0.03172662
GO:1902680	positive regulation of RNA biosynthetic process	11190.11007	9691.765237	11423.43083	5668.079401	14066.62078	10020.87743	-0.773899491	0.048177473	0.773899491	0.048177473	YES	1	1	0.03172662	1	1	0.03172662	0.03172662
GO:0005665	RNA polymerase II, core complex	209.28994	270.1461678	296.315601	92.1424348	356.8833638	164.5828504	-1.551802591	-0.714926202	1.551802591	0.714926202	NO	1	1	0.03158441	1	1	0.03158441	0.03158441
GO:0034502	protein localization to chromosome	304.134026	371.1279402	389.6403774	99.2902428	500.7436536	290.9663582	-1.902192761	-0.351064261	1.902192761	0.351064261	NO	1	1	0.03154599	1	1	0.03154599	0.03154599
GO:0000808	origin recognition complex	110.2258422	161.496765	153.5755942	13.7126098	207.8845314	102.4406962	-3.557930188	-0.656716303	3.557930188	0.656716303	NO	0.6551738	1	0.03150765	1	0.6551738	0.03150765	0.03150765
GO:0005664	nuclear origin of replication recognition complex	110.2258422	161.496765	153.5755942	13.7126098	207.8845314	102.4406962	-3.557930188	-0.656716303	3.557930188	0.656716303	NO	0.24683855	1	0.03150765	1	0.24683855	0.03150765	0.03150765
GO:0016279	protein-lysine N-methyltransferase activity	825.3347518	732.7528988	857.3545554	287.8282308	1090.318705	697.1759884	-1.348118669	-0.071803888	1.348118669	0.071803888	NO	1	1	0.03146942	1	1	0.03146942	0.03146942
GO:0016278	lysine N-methyltransferase activity	825.3347518	732.7528988	857.3545554	287.8282308	1090.318705	697.1759884	-1.348118669	-0.071803888	1.348118669	0.071803888	NO	1	1	0.03146942	1	1	0.03146942	0.03146942
GO:0031647	regulation of protein stability	3710.440744	4131.466605	3467.684761	4745.761416	2638.13671	4719.811796	0.199985567	0.192075326	0.199985567	0.192075326	NO	1	1	0.03143127	1	1	0.03143127	0.03143127
GO:0099023	vesicle tethering complex	589.7165038	495.0099412	660.4490998	253.8952088	769.4800306	420.5802028	-0.963224328	-0.235076557	0.963224328	0.235076557	NO	1	1	0.03139322	1	1	0.03139322	0.03139322
GO:0016538	cyclin-dependent protein serine/threonine kinase regulator activity	1673.157713	2051.932031	2206.247088	607.5184436	2868.606474	1571.268187	-1.75598283	-0.3850535	1.75598283	0.3850535	NO	1	1	0.03135526	1	1	0.03135526	0.03135526
GO:0015030	Cajal body	200.0295904	238.6574582	252.6747912	64.4469106	335.8080974	161.2890704	-1.888758316	-0.565292743	1.888758316	0.565292743	NO	1	1	0.03124428	1	1	0.03124428	0.03124428
GO:0005839	proteasome core complex	718.0718472	863.4109668	881.0582654	520.3778206	1053.481326	596.9098004	-0.730487944	-0.532534477	0.730487944	0.532534477	NO	1	1	0.0312059	1	1	0.0312059	0.0312059
GO:0032786	positive regulation of DNA-templated transcription, elongation	447.455972	470.2402592	560.9170238	186.0174098	662.6783658	414.3064644	-1.337960407	-0.182699729	1.337960407	0.182699729	NO	1	1	0.03116761	1	1	0.03116761	0.03116761
GO:0007062	sister chromatid cohesion	502.2711706	585.098623	630.6176828	188.6852308	823.4720818	523.6176426	-1.632698321	-0.160166115	1.632698321	0.160166115	NO	1	1	0.03112941	1	1	0.03112941	0.03112941
GO:0016053	organic acid biosynthetic process	5562.388677	5534.324315	5284.255286	7526.96959	4583.935177	7187.409878	0.443661954	0.377064772	0.443661954	0.377064772	NO	1	0.73027311	0.03109131	1	0.73027311	0.03109131	0.03109131
GO:0031227	intrinsic component of endoplasmic reticulum membrane	1669.657962	1655.030728	1810.392554	1080.502569	2288.216953	1481.843339	-0.615155501	-0.15946507	0.615155501	0.15946507	NO	1	1	0.0310533	1	1	0.0310533	0.0310533
GO:0000313	organellar ribosome	82.2436682	65.6463874	76.016605	25.1782598	128.5178144	41.241028	-1.382537046	-0.670635325	1.382537046	0.670635325	NO	1	1	0.03105169	1	1	0.03105169	0.03105169
GO:0005761	mitochondrial ribosome	82.2436682	65.6463874	76.016605	25.1782598	128.5178144	41.241028	-1.382537046	-0.670635325	1.382537046	0.670635325	NO	1	1	0.03105169	1	1	0.03105169	0.03105169
GO:0046394	carboxylic acid biosynthetic process	5203.680048	4988.994151	4837.31623	6664.532443	4194.99045	6626.453999	0.417754687	0.409488072	0.417754687	0.409488072	NO	1	0.76716	0.03101538	1	0.76716	0.03101538	0.03101538
GO:0046599	regulation of centriole replication	49.5950896	49.911887	65.3308562	16.2737806	78.388022	33.0328854	-1.616834002	-0.595480455	1.616834002	0.595480455	NO	1	1	0.03101297	1	1	0.03101297	0.03101297
GO:0047134	protein-disulfide reductase (NAD(P)) activity	63.954796	51.789958	176.740448	31.9849276	118.1563226	13.2432704	-0.695280171	-1.967412952	1.967412952	0.695280171	NO	0.67293668	1	0.03097435	1	0.67293668	0.03097435	0.03097435
GO:0001056	RNA polymerase III activity	246.4629034	292.1286256	346.4284902	76.541484	407.98162	186.3102296	-1.932289957	-0.648896845	1.932289957	0.648896845	NO	1	1	0.03093582	1	1	0.03093582	0.03093582
GO:0008017	microtubule binding	4683.652294	5143.066156	4514.183949	4177.651885	4991.803627	5255.50025	-0.299936431	0.031199384	0.299936431	0.031199384	YES	1	1	0.03089739	1	1	0.03089739	0.03089739
GO:0015078	proton transmembrane transporter activity	2911.049464	3429.907669	3542.512163	3337.45803	4053.899726	2802.846747	-0.039420046	-0.291276877	0.291276877	0.039420046	NO	1	0.90145661	0.03085906	1	0.90145661	0.03085906	0.03085906
GO:0019208	phosphatase regulator activity	1226.206521	1317.673725	1475.936856	499.8377848	1928.844615	1070.250776	-1.398461313	-0.3000443	1.398461313	0.3000443	NO	1	1	0.03082082	1	1	0.03082082	0.03082082
GO:0019898	extrinsic component of membrane	1112.277447	792.8622094	1047.492734	585.445118	1114.035147	747.6645204	-0.43753623	-0.08467909	0.43753623	0.08467909	NO	1	0.84581261	0.03078267	1	0.84581261	0.03078267	0.03078267
GO:0042054	histone methyltransferase activity	922.7655148	837.1040404	1000.032683	315.3525328	1253.551876	779.1149206	-1.40844142	-0.103570797	1.40844142	0.103570797	NO	1	1	0.03074462	1	1	0.03074462	0.03074462
GO:0043254	regulation of protein-containing complex assembly	4004.764885	3185.983669	3675.718087	2652.610397	4062.071035	2771.869716	-0.264326077	-0.200879423	0.264326077	0.200879423	NO	1	1	0.03070667	1	1	0.03070667	0.03070667
GO:0048609	multicellular organismal reproductive process	765.09283	808.904044	910.6000464	220.425149	1243.008319	645.303263	-1.875679739	-0.325991253	1.875679739	0.325991253	NO	1	1	0.0306688	1	1	0.0306688	0.0306688
GO:0070085	glycosylation	3678.953873	2699.795657	3048.680276	1870.48446	3778.10652	2342.496486	-0.529438237	-0.204803333	0.529438237	0.204803333	NO	1	1	0.03063103	1	1	0.03063103	0.03063103
GO:0004407	histone deacetylase activity	400.422653	376.3971602	430.4638402	133.3299992	456.5941726	282.2191026	-1.497254321	-0.4154401	1.497254321	0.4154401	NO	1	1	0.03062038	1	1	0.03062038	0.03062038
GO:0016799	hydrolase activity, hydrolyzing N-glycosyl compounds	790.6085078	1173.035746	939.556024	1389.388997	809.1333772	1041.290584	0.244203599	-0.171874252	0.244203599	0.171874252	YES	1	1	0.03058191	1	1	0.03058191	0.03058191
GO:0004553	hydrolase activity, hydrolyzing O-glycosyl compounds	12097.85602	14514.60796	11038.08583	17158.65598	8157.993362	7102.970719	0.241430947	-1.031011162	1.031011162	0.241430947	YES	1	0.57839324	0.03054354	1	0.57839324	0.03054354	0.03054354
GO:0019692	deoxyribose phosphate metabolic process	111.1430534	151.7656534	107.547204	31.7424092	201.7171614	95.9566354	-2.257361791	-0.661390849	2.257361791	0.661390849	NO	1	1	0.03050526	1	1	0.03050526	0.03050526
GO:0009394	2'-deoxyribonucleotide metabolic process	111.1430534	151.7656534	107.547204	31.7424092	201.7171614	95.9566354	-2.257361791	-0.661390849	2.257361791	0.661390849	NO	1	1	0.03050526	1	1	0.03050526	0.03050526
GO:0015291	secondary active transmembrane transporter activity	7079.199359	6450.943723	7007.761667	7502.791467	5193.992995	5156.943846	0.217917229	-0.322993895	0.322993895	0.217917229	YES	1	0.7436495	0.03046708	1	0.7436495	0.03046708	0.03046708
GO:0005724	#N/A	10.974603	10.6662854	16.4215694	1.3220612	17.1164446	5.3450316	-3.012196968	-0.996787454	3.012196968	0.996787454	NO	0.03044071	1	1	1	0.03044071	1	0.03044071
GO:0015914	phospholipid transport	7201.765081	5832.40997	5462.068765	12494.8741	4475.53064	9850.754952	1.099172327	0.756142163	1.099172327	0.756142163	NO	1	1	0.030429	1	1	0.030429	0.030429
GO:1900117	#N/A	17.0767382	8.6811896	10.9776598	13.3669538	8.4002024	8.8214762	0.62270607	0.023127347	0.62270607	0.023127347	NO	0.03037351	1	1	1	0.03037351	1	0.03037351
GO:0005662	DNA replication factor A complex	94.3245592	111.6928524	97.7194202	18.0206088	130.341057	78.3210324	-2.631817209	-0.512065179	2.631817209	0.512065179	NO	0.4371192	1	0.03006818	1	0.4371192	0.03006818	0.03006818
GO:0071005	U2-type precatalytic spliceosome	169.7831466	179.071452	191.7651986	47.3147936	243.5250678	122.0594028	-1.920172121	-0.552951921	1.920172121	0.552951921	NO	1	1	0.03003026	1	1	0.03003026	0.03003026
GO:0035251	UDP-glucosyltransferase activity	265.5535674	373.561345	293.3337794	198.3060718	411.0506488	276.7311852	-0.913616326	-0.432859945	0.913616326	0.432859945	NO	1	1	0.02999244	1	1	0.02999244	0.02999244
GO:0009200	deoxyribonucleoside triphosphate metabolic process	88.4364088	130.1520694	79.8215692	22.5081128	149.461209	72.0571834	-2.531681247	-0.852984085	2.531681247	0.852984085	NO	1	1	0.02954924	1	1	0.02954924	0.02954924
GO:0048285	organelle fission	3732.210177	5558.3451	2784.001079	11708.64679	2288.056046	13541.7423	1.074847033	1.284686055	1.284686055	1.074847033	NO	1	1	0.02951179	1	1	0.02951179	0.02951179
GO:0034724	DNA replication-independent chromatin organization	165.9033152	252.0049356	282.075705	25.0431722	287.3858984	102.4783568	-3.330962766	-1.298132742	3.330962766	1.298132742	NO	1	1	0.02947443	1	1	0.02947443	0.02947443
GO:0033572	#N/A	33.2063214	53.7279998	30.0080212	29.2403336	41.681856	50.7087124	-0.877714359	-0.083440488	0.877714359	0.083440488	NO	0.02946548	1	1	1	0.02946548	1	0.02946548
GO:0032508	DNA duplex unwinding	473.595672	600.6753756	632.0036976	152.4537216	829.3349222	452.7411924	-1.978214154	-0.407898947	1.978214154	0.407898947	NO	1	1	0.02943717	1	1	0.02943717	0.02943717
GO:0004796	#N/A	41.509018	16.5009982	33.8098964	38.5338624	22.650516	26.1012986	1.2235735	0.661568285	1.2235735	0.661568285	NO	0.0294	1	1	1	0.0294	1	0.0294
GO:0034098	#N/A	14.3026974	24.2071864	20.8075552	6.2683344	29.0393288	16.4961574	-1.949281354	-0.553305401	1.949281354	0.553305401	NO	0.02933481	1	1	1	0.02933481	1	0.02933481
GO:0008299	isoprenoid biosynthetic process	256.2487562	324.0759588	327.0020794	79.2365896	447.913265	246.8231578	-2.032093308	-0.392854241	2.032093308	0.392854241	NO	1	1	0.02909923	1	1	0.02909923	0.02909923
GO:0032543	mitochondrial translation	314.5458748	376.9088788	414.0924306	151.8322978	502.2336136	311.0839372	-1.311737067	-0.276911877	1.311737067	0.276911877	NO	1	1	0.02906207	1	1	0.02906207	0.02906207
GO:1904888	cranial skeletal system development	1092.538523	1002.589912	1164.271661	764.1033448	1328.983839	942.7961894	-0.391891943	-0.088713791	0.391891943	0.088713791	NO	1	1	0.029025	1	1	0.029025	0.029025
GO:0001932	regulation of protein phosphorylation	6194.236469	5620.594212	6315.688224	2843.646727	7945.180617	5090.495682	-0.982980414	-0.142916517	0.982980414	0.142916517	NO	1	1	0.02898803	1	1	0.02898803	0.02898803
GO:1903318	negative regulation of protein maturation	168.7714264	249.9743266	404.1865552	140.5551276	176.9281874	230.138511	-0.830643846	-0.11927751	0.830643846	0.11927751	NO	1	1	0.02895115	1	1	0.02895115	0.02895115
GO:0010955	negative regulation of protein processing	168.7714264	249.9743266	404.1865552	140.5551276	176.9281874	230.138511	-0.830643846	-0.11927751	0.830643846	0.11927751	NO	1	1	0.02895115	1	1	0.02895115	0.02895115
GO:0034968	histone lysine methylation	708.8375428	854.3337122	848.712513	190.3052428	1267.887411	655.498849	-2.166484405	-0.382206465	2.166484405	0.382206465	NO	1	1	0.02891436	1	1	0.02891436	0.02891436
GO:0043631	RNA polyadenylation	327.7172678	333.296299	408.155439	132.8390972	446.9622144	267.2547856	-1.327125474	-0.318589516	1.327125474	0.318589516	NO	1	1	0.02853196	1	1	0.02853196	0.02853196
GO:0004185	serine-type carboxypeptidase activity	217.4926814	211.8995846	376.3196882	126.6244782	426.863123	135.0071762	-0.742824436	-0.650344665	0.742824436	0.650344665	NO	1	1	0.02849538	1	1	0.02849538	0.02849538
GO:0005295	#N/A	1.9368674	1.3425896	0.7361752	0.7503692	7.892315	4.835372	-0.839345855	1.848608513	1.848608513	0.839345855	YES	0.02847713	1	1	1	0.02847713	1	0.02847713
GO:1901976	regulation of cell cycle checkpoint	47.1548524	56.9374732	57.1233042	9.7948446	63.4166222	36.3390312	-2.539283961	-0.647858512	2.539283961	0.647858512	NO	1	1	0.0284589	1	1	0.0284589	0.0284589
GO:0005308	#N/A	2.4754994	0.795894	10.3497474	1.279802	3.418318	1.4569538	0.685272421	0.872306925	0.872306925	0.685272421	NO	0.02841342	1	1	1	0.02841342	1	0.02841342
GO:0060292	#N/A	3.3662072	1.5778898	3.306085	1.523795	11.1174414	5.7327058	-0.050327624	1.861219792	1.861219792	0.050327624	YES	0.02835	1	1	1	0.02835	1	0.02835
GO:0008273	calcium, potassium:sodium antiporter activity	19.137896	23.4955048	28.5183978	4.2180998	54.7262718	26.6586442	-2.47771963	0.182218646	2.47771963	0.182218646	YES	0.02835	1	1	0.58566551	0.02835	0.58566551	0.02835
GO:0003730	mRNA 3'-UTR binding	1657.017351	1763.258201	1896.641448	1192.908146	1930.072793	1428.940573	-0.56376079	-0.303297831	0.56376079	0.303297831	NO	1	1	0.02821482	1	1	0.02821482	0.02821482
GO:0008409	5'-3' exonuclease activity	139.6200338	169.5271578	177.3398766	39.022587	263.215797	117.4364206	-2.119135078	-0.529636506	2.119135078	0.529636506	NO	1	1	0.02817818	1	1	0.02817818	0.02817818
GO:0009262	deoxyribonucleotide metabolic process	345.2748396	409.4113188	300.5699626	86.0720902	515.3190618	296.9059474	-2.249933579	-0.463544996	2.249933579	0.463544996	NO	1	1	0.02814163	1	1	0.02814163	0.02814163
GO:0034244	negative regulation of transcription elongation from RNA polymerase II promoter	78.1683346	95.557883	105.3444886	23.8820218	125.7207332	68.4026416	-2.000449915	-0.482322852	2.000449915	0.482322852	NO	0.17534687	1	0.02810518	1	0.17534687	0.02810518	0.02810518
GO:0032785	negative regulation of DNA-templated transcription, elongation	78.1683346	95.557883	105.3444886	23.8820218	125.7207332	68.4026416	-2.000449915	-0.482322852	2.000449915	0.482322852	NO	0.64431549	1	0.02810518	1	0.64431549	0.02810518	0.02810518
GO:0051445	regulation of meiotic cell cycle	322.0244592	557.9331354	619.8607772	117.9196716	774.7455216	391.0358652	-2.242287823	-0.5127913	2.242287823	0.5127913	NO	1	1	0.02806882	1	1	0.02806882	0.02806882
GO:0005682	U5 snRNP	490.7333152	797.3263538	841.0405956	208.8485648	1037.987946	604.3920484	-1.932713125	-0.399685675	1.932713125	0.399685675	NO	1	1	0.02803256	1	1	0.02803256	0.02803256
GO:0006631	fatty acid metabolic process	3830.266941	3636.874303	6186.21783	4039.271295	3254.796587	4850.996818	0.151395983	0.415582169	0.415582169	0.151395983	NO	1	0.30474621	0.02799639	1	0.30474621	0.02799639	0.02799639
GO:0016866	intramolecular transferase activity	602.7148902	623.1713698	671.6937362	532.1167854	728.6495236	557.142888	-0.22788604	-0.161581577	0.22788604	0.161581577	NO	1	1	0.02796031	1	1	0.02796031	0.02796031
GO:0046527	glucosyltransferase activity	289.6854586	405.4857208	325.8677536	207.9271774	459.9976302	306.5833388	-0.963572771	-0.403371815	0.963572771	0.403371815	NO	1	1	0.02792612	1	1	0.02792612	0.02792612
GO:0061631	ubiquitin conjugating enzyme activity	632.979009	605.7751512	651.6094756	270.6370564	875.0911648	493.8656998	-1.162423009	-0.294663627	1.162423009	0.294663627	NO	1	1	0.02792432	1	1	0.02792432	0.02792432
GO:0005697	telomerase holoenzyme complex	230.3045444	243.439344	269.563255	74.685506	333.698885	179.8581738	-1.704662156	-0.436702626	1.704662156	0.436702626	NO	0.72994841	1	0.02788933	1	0.72994841	0.02788933	0.02788933
GO:1901701	cellular response to oxygen-containing compound	4236.49203	5303.930055	7128.263856	6467.798078	3177.414292	6512.477931	0.286212889	0.296144828	0.296144828	0.286212889	NO	1	0.87131224	0.02788843	1	0.87131224	0.02788843	0.02788843
GO:0006836	neurotransmitter transport	299.9816658	206.8996266	319.617707	130.8598556	442.1786352	330.7082582	-0.660908458	0.67662803	0.67662803	0.660908458	YES	1	0.49597116	1	0.02785263	0.49597116	0.02785263	0.02785263
GO:0016755	aminoacyltransferase activity	260.6822216	138.779118	151.747973	619.442086	136.2134248	92.673513	2.158178903	-0.582561536	2.158178903	0.582561536	YES	1	0.02785263	0.40021745	1	0.02785263	0.40021745	0.02785263
GO:0008608	attachment of spindle microtubules to kinetochore	122.0258806	118.089161	130.913498	35.8624678	163.0751742	86.9132956	-1.719329878	-0.442227755	1.719329878	0.442227755	NO	0.46397931	1	0.02785263	1	0.46397931	0.02785263	0.02785263
GO:0016973	poly(A)+ mRNA export from nucleus	244.4020568	233.1923202	259.5512784	50.8037226	274.2844452	143.332369	-2.198514158	-0.702155824	2.198514158	0.702155824	NO	0.97853082	1	0.02781603	1	0.97853082	0.02781603	0.02781603
GO:0019887	protein kinase regulator activity	4564.878623	5845.388369	5507.976091	5959.754742	5760.821958	6518.658357	0.027954081	0.157276185	0.157276185	0.027954081	NO	1	1	0.02777953	1	1	0.02777953	0.02777953
GO:0032392	DNA geometric change	492.3772042	621.547549	660.2276188	155.979441	863.3059476	466.896759	-1.994508877	-0.412761189	1.994508877	0.412761189	NO	1	1	0.02774312	1	1	0.02774312	0.02774312
GO:0019213	deacetylase activity	475.9888258	441.2280192	512.9715146	173.386968	537.4069848	342.7660164	-1.347528941	-0.364300329	1.347528941	0.364300329	NO	1	1	0.02770681	1	1	0.02770681	0.02770681
GO:0031975	envelope	1596.240626	1694.6583	1742.227829	1208.081491	2191.978269	1341.171201	-0.488276633	-0.337500998	0.488276633	0.337500998	NO	1	1	0.02767059	1	1	0.02767059	0.02767059
GO:0031967	organelle envelope	1596.240626	1694.6583	1742.227829	1208.081491	2191.978269	1341.171201	-0.488276633	-0.337500998	0.488276633	0.337500998	NO	1	1	0.02767059	1	1	0.02767059	0.02767059
GO:0032147	activation of protein kinase activity	1888.276214	1533.767719	1738.836283	905.6578224	2072.659931	1445.183055	-0.760042034	-0.085827766	0.760042034	0.085827766	NO	1	1	0.02763446	1	1	0.02763446	0.02763446
GO:0032984	protein-containing complex disassembly	1371.212999	1388.180565	1574.394217	703.6566266	1897.388665	1001.031229	-0.980251743	-0.471708254	0.980251743	0.471708254	NO	1	1	0.02759844	1	1	0.02759844	0.02759844
GO:0061650	ubiquitin-like protein conjugating enzyme activity	734.816778	708.6896528	763.8157186	309.1181334	1039.825244	579.1678404	-1.196995698	-0.291172489	1.196995698	0.291172489	NO	1	1	0.0275625	1	1	0.0275625	0.0275625
GO:1904666	regulation of ubiquitin protein ligase activity	178.0867588	219.9965774	234.8367128	24.7482584	327.163874	129.8956652	-3.152082172	-0.760127792	3.152082172	0.760127792	NO	1	1	0.0275184	1	1	0.0275184	0.0275184
GO:0008334	histone mRNA metabolic process	217.895386	310.1807504	277.4921388	14.1968972	396.2575628	195.0608	-4.449461595	-0.669185278	4.449461595	0.669185278	NO	1	1	0.02748176	1	1	0.02748176	0.02748176
GO:0005680	anaphase-promoting complex	166.4689382	186.9250324	218.8828396	81.5627274	248.4297942	133.9288938	-1.196477859	-0.480992542	1.196477859	0.480992542	NO	1	1	0.02744521	1	1	0.02744521	0.02744521
GO:0070008	serine-type exopeptidase activity	252.7007624	245.5009624	414.19119	143.157459	467.1539838	156.7885222	-0.778125838	-0.64690873	0.778125838	0.64690873	NO	1	1	0.02740876	1	1	0.02740876	0.02740876
GO:0090329	regulation of DNA-dependent DNA replication	223.5876196	271.0764942	274.759181	45.7862748	441.1705672	172.2965098	-2.565712922	-0.653806541	2.565712922	0.653806541	NO	1	1	0.02737241	1	1	0.02737241	0.02737241
GO:1900376	#N/A	1.0718568	0.539877	0.4299276	0.3681658	6.8597072	4.0092152	-0.552275139	2.892617197	2.892617197	0.552275139	YES	0.02735191	1	1	1	0.02735191	1	0.02735191
GO:0098781	ncRNA transcription	297.648455	363.4180074	404.6501386	101.5161912	500.8057856	262.720733	-1.83992006	-0.46809985	1.83992006	0.46809985	NO	1	1	0.02733616	1	1	0.02733616	0.02733616
GO:0004298	threonine-type endopeptidase activity	726.697976	869.1810026	887.675539	525.0199348	1060.747418	601.2946136	-0.72728444	-0.531584607	0.72728444	0.531584607	NO	1	1	0.0273	1	1	0.0273	0.0273
GO:2000785	regulation of autophagosome assembly	76.4170864	71.9180112	62.3430134	31.376609	93.5736264	39.6056912	-1.196663683	-0.86064537	1.196663683	0.86064537	NO	0.44976842	1	0.02726394	1	0.44976842	0.02726394	0.02726394
GO:0031047	gene silencing by RNA	986.6693018	983.7958192	1137.108004	414.474675	1460.099911	750.1941786	-1.24707497	-0.391094856	1.24707497	0.391094856	NO	1	1	0.02724878	1	1	0.02724878	0.02724878
GO:0031124	mRNA 3'-end processing	590.7998504	681.4389488	735.5045454	166.0576852	901.9013	531.381907	-2.036899917	-0.358835303	2.036899917	0.358835303	NO	1	1	0.02721191	1	1	0.02721191	0.02721191
GO:0061980	regulatory RNA binding	312.0389238	376.422772	440.001242	86.9319474	579.767032	273.1887378	-2.114395539	-0.462455898	2.114395539	0.462455898	NO	1	1	0.02717514	1	1	0.02717514	0.02717514
GO:0018298	protein-chromophore linkage	69.7975028	44.3547598	40.9257694	19.1387612	164.4663698	110.4920404	-1.21259148	1.316781608	1.316781608	1.21259148	YES	1	0.74653671	1	0.02713846	0.74653671	0.02713846	0.02713846
GO:0061982	meiosis I cell cycle process	169.1335312	212.4687206	210.9558746	34.5220224	333.4680628	175.0258386	-2.621661576	-0.279682546	2.621661576	0.279682546	NO	1	1	0.02713846	1	1	0.02713846	0.02713846
GO:0071229	cellular response to acid chemical	2260.588215	3203.286646	2472.34292	4685.535421	1793.087828	3279.232175	0.548661012	0.033805147	0.548661012	0.033805147	NO	1	1	0.02710189	1	1	0.02710189	0.02710189
GO:0071230	cellular response to amino acid stimulus	559.3313584	597.5527302	634.6770238	168.876589	699.8413272	372.5740092	-1.823096683	-0.681538992	1.823096683	0.681538992	NO	1	1	0.02710189	1	1	0.02710189	0.02710189
GO:1902369	negative regulation of RNA catabolic process	480.898534	528.4024036	615.2579704	157.2738172	745.9465062	429.228017	-1.748358517	-0.299892781	1.748358517	0.299892781	NO	1	1	0.02706541	1	1	0.02706541	0.02706541
GO:0051383	kinetochore organization	54.204196	58.5220536	61.9989718	5.7407308	87.7265812	44.3276078	-3.349674086	-0.400774888	3.349674086	0.400774888	NO	1	1	0.02702903	1	1	0.02702903	0.02702903
GO:0070847	core mediator complex	119.0912568	157.8175742	182.1151324	37.5968676	237.0360196	114.8755578	-2.069573496	-0.458186003	2.069573496	0.458186003	NO	1	1	0.02699275	1	1	0.02699275	0.02699275
GO:0007029	endoplasmic reticulum organization	266.0488214	260.3931118	247.8702854	127.30429	376.2738954	185.0759482	-1.032410248	-0.492573865	1.032410248	0.492573865	NO	1	1	0.02695657	1	1	0.02695657	0.02695657
GO:0071479	cellular response to ionizing radiation	88.2733616	118.026771	124.4018108	48.494586	163.0379538	69.0077664	-1.283218534	-0.774283488	1.283218534	0.774283488	NO	1	1	0.02693315	1	1	0.02693315	0.02693315
GO:0030176	integral component of endoplasmic reticulum membrane	1574.340395	1603.964037	1740.83892	1042.907027	2206.518868	1418.359796	-0.621031245	-0.177418247	0.621031245	0.177418247	NO	1	1	0.02692048	1	1	0.02692048	0.02692048
GO:0098599	palmitoyl hydrolase activity	196.5405136	373.7244714	251.248164	48.0364842	416.4677532	166.566963	-2.959772565	-1.16587275	2.959772565	1.16587275	NO	1	1	0.02689615	1	1	0.02689615	0.02689615
GO:0008474	palmitoyl-(protein) hydrolase activity	196.5405136	373.7244714	251.248164	48.0364842	416.4677532	166.566963	-2.959772565	-1.16587275	2.959772565	1.16587275	NO	1	1	0.02689615	1	1	0.02689615	0.02689615
GO:0034204	lipid translocation	607.1929152	626.0566022	590.0779904	197.448467	780.9389612	375.259295	-1.664816931	-0.738405291	1.664816931	0.738405291	NO	1	1	0.02688449	1	1	0.02688449	0.02688449
GO:0000470	maturation of LSU-rRNA	5075.786473	5387.959237	4782.184457	6261.445511	3498.804042	5805.956706	0.216756819	0.107794878	0.216756819	0.107794878	NO	1	1	0.02685926	1	1	0.02685926	0.02685926
GO:0055076	transition metal ion homeostasis	4137.18825	3573.966573	3350.588032	7895.684509	2274.282206	7294.383081	1.143538204	1.029259827	1.143538204	1.029259827	NO	1	1	0.0268486	1	1	0.0268486	0.0268486
GO:0042162	telomeric DNA binding	363.310197	369.5451574	425.2653616	143.6204968	505.4212926	331.9115076	-1.36348901	-0.154952019	1.36348901	0.154952019	NO	1	1	0.02682247	1	1	0.02682247	0.02682247
GO:0034702	ion channel complex	1213.001398	899.6691548	1041.220273	659.8347736	1834.387939	1089.562779	-0.44728975	0.276282858	0.44728975	0.276282858	YES	1	0.75120585	1	0.02679494	0.75120585	0.02679494	0.02679494
GO:0080008	Cul4-RING E3 ubiquitin ligase complex	379.1142718	393.199859	440.9539726	179.2642596	481.8507986	340.5844644	-1.133174921	-0.207250176	1.133174921	0.207250176	NO	1	1	0.02678577	1	1	0.02678577	0.02678577
GO:0031970	organelle envelope lumen	739.9095188	870.8900186	907.1285716	546.4386184	1041.594184	718.9618536	-0.672431091	-0.276575311	0.672431091	0.276575311	NO	1	1	0.02674918	1	1	0.02674918	0.02674918
GO:0005758	mitochondrial intermembrane space	739.9095188	870.8900186	907.1285716	546.4386184	1041.594184	718.9618536	-0.672431091	-0.276575311	0.672431091	0.276575311	NO	1	1	0.02674918	1	1	0.02674918	0.02674918
GO:0032452	histone demethylase activity	736.7733094	658.8094114	803.5127242	315.122519	861.7901318	568.7920732	-1.06394831	-0.211959805	1.06394831	0.211959805	NO	0.70972029	1	0.02671269	1	0.70972029	0.02671269	0.02671269
GO:0051668	localization within membrane	645.8265466	501.0794332	632.9317052	356.728751	823.9456274	481.414041	-0.490211827	-0.057761103	0.490211827	0.057761103	NO	1	1	0.02667629	1	1	0.02667629	0.02667629
GO:0031297	replication fork processing	64.8161086	109.8683994	107.9043468	10.1536422	158.5470786	72.8273954	-3.435707262	-0.59322334	3.435707262	0.59322334	NO	1	1	0.02664503	1	1	0.02664503	0.02664503
GO:1902533	positive regulation of intracellular signal transduction	3047.817642	2400.844754	2746.906654	1718.912285	3490.343081	2301.526243	-0.482046191	-0.060951224	0.482046191	0.060951224	NO	1	0.62438313	0.02664	1	0.62438313	0.02664	0.02664
GO:2000117	negative regulation of cysteine-type endopeptidase activity	453.0922184	572.7726702	699.7851894	251.6448634	686.8136938	570.754775	-1.186573506	-0.005091632	1.186573506	0.005091632	NO	1	1	0.02660782	1	1	0.02660782	0.02660782
GO:0016810	hydrolase activity, acting on carbon-nitrogen (but not peptide) bonds	2399.230318	1786.882449	1955.963857	1539.848686	1973.002931	1827.486968	-0.214656138	0.032416389	0.214656138	0.032416389	YES	1	1	0.0266038	1	1	0.0266038	0.0266038
GO:0019856	pyrimidine nucleobase biosynthetic process	115.5919772	170.3089032	178.003471	44.0446762	217.6342576	94.3735632	-1.951114304	-0.851699176	1.951114304	0.851699176	NO	1	1	0.02657071	1	1	0.02657071	0.02657071
GO:0044389	ubiquitin-like protein ligase binding	4025.221711	3845.311045	3828.536839	4007.639307	3368.969158	4317.730174	0.059652368	0.167172787	0.167172787	0.059652368	NO	1	1	0.02656771	1	1	0.02656771	0.02656771
GO:0016075	rRNA catabolic process	162.480409	271.6523344	250.989769	46.9752988	314.5318326	188.5970616	-2.531787201	-0.526454246	2.531787201	0.526454246	NO	0.87888626	1	0.0265337	1	0.87888626	0.0265337	0.0265337
GO:0070979	protein K11-linked ubiquitination	72.2791288	104.2127164	101.6257618	15.3627444	141.9333042	61.0959446	-2.762023464	-0.770382805	2.762023464	0.770382805	NO	1	1	0.0264968	1	1	0.0264968	0.0264968
GO:2000104	negative regulation of DNA-dependent DNA replication	99.2127198	113.3972712	106.167798	36.82328	181.1417618	73.9887592	-1.622695879	-0.616007914	1.622695879	0.616007914	NO	0.84244364	1	0.02646	1	0.84244364	0.02646	0.02646
GO:0005736	RNA polymerase I complex	191.3038508	243.2678342	249.7719312	56.4135834	315.9250776	138.0293444	-2.108431089	-0.817570564	2.108431089	0.817570564	NO	1	1	0.0264233	1	1	0.0264233	0.0264233
GO:0001054	RNA polymerase I activity	191.3038508	243.2678342	249.7719312	56.4135834	315.9250776	138.0293444	-2.108431089	-0.817570564	2.108431089	0.817570564	NO	1	1	0.0264233	1	1	0.0264233	0.0264233
GO:0043138	3'-5' DNA helicase activity	223.9903422	366.688882	384.0819176	48.3110318	502.888693	267.153773	-2.924131954	-0.456886132	2.924131954	0.456886132	NO	1	1	0.0263867	1	1	0.0263867	0.0263867
GO:0043547	positive regulation of GTPase activity	1496.375298	1135.660101	1479.855667	717.8366092	1720.992801	1094.261725	-0.661803699	-0.053573264	0.661803699	0.053573264	NO	1	1	0.02635021	1	1	0.02635021	0.02635021
GO:0006278	RNA-dependent DNA biosynthetic process	219.8725044	226.1863964	249.9305206	66.8891702	307.9841374	164.0468884	-1.75766761	-0.463403934	1.75766761	0.463403934	NO	0.50498401	1	0.02634708	1	0.50498401	0.02634708	0.02634708
GO:0007004	telomere maintenance via telomerase	219.8725044	226.1863964	249.9305206	66.8891702	307.9841374	164.0468884	-1.75766761	-0.463403934	1.75766761	0.463403934	NO	0.50490991	1	0.02634708	1	0.50490991	0.02634708	0.02634708
GO:0004766	#N/A	12.2675452	13.7240836	14.7196518	2.182285	25.4999438	9.4827874	-2.652798388	-0.533326722	2.652798388	0.533326722	NO	0.02634027	1	1	1	0.02634027	1	0.02634027
GO:0032806	carboxy-terminal domain protein kinase complex	313.9341766	313.7989386	369.9410404	114.1980076	458.7410374	265.1318644	-1.458302992	-0.243130404	1.458302992	0.243130404	NO	1	1	0.02631381	1	1	0.02631381	0.02631381
GO:0016074	sno(s)RNA metabolic process	154.096043	276.691116	265.8443844	35.629119	337.8372114	181.3824186	-2.957147607	-0.6092417	2.957147607	0.6092417	NO	0.85421048	1	0.02630966	1	0.85421048	0.02630966	0.02630966
GO:0051182	#N/A	103.531147	66.3070128	107.3325858	67.0514654	78.297402	48.2752788	0.016107401	-0.45787687	0.45787687	0.016107401	YES	0.02628081	1	1	1	0.02628081	1	0.02628081
GO:0031146	SCF-dependent proteasomal ubiquitin-dependent protein catabolic process	736.9835614	737.8871236	854.019694	475.8668716	1101.258596	725.1803804	-0.632842119	-0.025060247	0.632842119	0.025060247	NO	1	1	0.02627752	1	1	0.02627752	0.02627752
GO:0032506	cytokinetic process	316.2871284	408.0984472	427.3795558	157.3959024	537.1356952	291.4785762	-1.374519239	-0.485527373	1.374519239	0.485527373	NO	1	1	0.02627234	1	1	0.02627234	0.02627234
GO:0031625	ubiquitin protein ligase binding	4012.490433	3835.940601	3815.492301	3999.364223	3352.888987	4305.571045	0.060190293	0.166624213	0.166624213	0.060190293	NO	1	1	0.02624132	1	1	0.02624132	0.02624132
GO:0000178	exosome (RNase complex)	180.9446378	313.0341824	291.440545	75.040836	324.62522	217.0482646	-2.060572398	-0.528304316	2.060572398	0.528304316	NO	0.869503	1	0.02623513	1	0.869503	0.02623513	0.02623513
GO:1905354	exoribonuclease complex	180.9446378	313.0341824	291.440545	75.040836	324.62522	217.0482646	-2.060572398	-0.528304316	2.060572398	0.528304316	NO	1	1	0.02623513	1	1	0.02623513	0.02623513
GO:0042825	#N/A	20.456361	10.7131824	16.2702188	12.6307976	18.4993086	16.9423142	0.237558641	0.661243847	0.661243847	0.237558641	NO	0.02622162	1	1	1	0.02622162	1	0.02622162
GO:0043596	nuclear replication fork	49.4469198	81.1265678	85.5712492	8.979955	118.3674236	55.0206928	-3.175394333	-0.560200148	3.175394333	0.560200148	NO	1	1	0.02619802	1	1	0.02619802	0.02619802
GO:0030120	vesicle coat	984.5855552	983.314796	1144.889499	622.6780424	1195.536046	763.0423426	-0.659166945	-0.365890234	0.659166945	0.365890234	NO	1	1	0.02616102	1	1	0.02616102	0.02616102
GO:0043488	regulation of mRNA stability	681.3049888	785.901188	916.7665356	250.234249	1113.262819	665.250523	-1.651068671	-0.240450193	1.651068671	0.240450193	NO	1	1	0.02612412	1	1	0.02612412	0.02612412
GO:0005675	transcription factor TFIIH holo complex	90.2627878	107.6587852	102.3659668	22.4163814	152.1751254	64.3799142	-2.263840739	-0.741783492	2.263840739	0.741783492	NO	1	1	0.02608732	1	1	0.02608732	0.02608732
GO:0017119	Golgi transport complex	138.0416506	147.4419132	156.4772644	51.1831626	195.352725	110.4275494	-1.526405497	-0.417046557	1.526405497	0.417046557	NO	1	1	0.02605063	1	1	0.02605063	0.02605063
GO:0048256	flap endonuclease activity	94.2922218	116.0544734	122.377182	19.4017108	161.142375	81.7618256	-2.580546357	-0.505302819	2.580546357	0.505302819	NO	1	1	0.02601404	1	1	0.02601404	0.02601404
GO:0008630	intrinsic apoptotic signaling pathway in response to DNA damage	862.6877064	945.6119992	1081.810317	445.3812804	1246.521862	766.8668388	-1.08620742	-0.302272257	1.08620742	0.302272257	NO	1	1	0.02597756	1	1	0.02597756	0.02597756
GO:0009411	response to UV	520.5062916	490.0724412	503.7277558	210.2436008	557.1278928	332.404732	-1.220933131	-0.5600541	1.220933131	0.5600541	NO	1	1	0.02594118	1	1	0.02594118	0.02594118
GO:0071025	RNA surveillance	129.8195736	250.922408	230.4882802	32.7372548	271.8917024	173.3308968	-2.938236059	-0.53371247	2.938236059	0.53371247	NO	0.99366393	1	0.02588892	1	0.99366393	0.02588892	0.02588892
GO:0004520	endodeoxyribonuclease activity	347.9212676	369.84016	391.3347628	152.8276734	472.6325498	259.5648492	-1.274996088	-0.510806868	1.274996088	0.510806868	NO	1	1	0.02585172	1	1	0.02585172	0.02585172
GO:0005049	nuclear export signal receptor activity	121.012592	157.8580592	148.3321946	20.6017056	216.8074462	97.344702	-2.93779223	-0.69745355	2.93779223	0.69745355	NO	1	1	0.02581463	1	1	0.02581463	0.02581463
GO:0006997	nucleus organization	336.8835462	428.0405388	479.4942026	181.0795348	594.2306462	314.255057	-1.241123932	-0.445811477	1.241123932	0.445811477	NO	1	1	0.02577765	1	1	0.02577765	0.02577765
GO:0006475	internal protein amino acid acetylation	806.0836862	749.1338012	829.9601238	280.714763	1106.866764	664.5397064	-1.41611848	-0.172868015	1.41611848	0.172868015	NO	1	1	0.02574077	1	1	0.02574077	0.02574077
GO:0018393	internal peptidyl-lysine acetylation	806.0836862	749.1338012	829.9601238	280.714763	1106.866764	664.5397064	-1.41611848	-0.172868015	1.41611848	0.172868015	NO	1	1	0.02574077	1	1	0.02574077	0.02574077
GO:0018394	peptidyl-lysine acetylation	806.0836862	749.1338012	829.9601238	280.714763	1106.866764	664.5397064	-1.41611848	-0.172868015	1.41611848	0.172868015	NO	1	1	0.02574077	1	1	0.02574077	0.02574077
GO:0019001	guanyl nucleotide binding	17636.17458	18824.34361	21064.63266	19217.21335	16551.35269	18320.53125	0.029799588	-0.039138221	0.039138221	0.029799588	YES	1	1	0.025704	1	1	0.025704	0.025704
GO:0032561	guanyl ribonucleotide binding	17636.17458	18824.34361	21064.63266	19217.21335	16551.35269	18320.53125	0.029799588	-0.039138221	0.039138221	0.029799588	YES	1	1	0.025704	1	1	0.025704	0.025704
GO:0043486	histone exchange	264.1789036	338.9549772	392.1583096	55.327974	417.4010928	190.092544	-2.615012654	-0.834391709	2.615012654	0.834391709	NO	1	1	0.02566733	1	1	0.02566733	0.02566733
GO:0048729	tissue morphogenesis	13500.71647	14935.66566	12704.39394	18990.86957	14029.48361	22860.78426	0.346544428	0.614113359	0.614113359	0.346544428	NO	1	1	0.02563077	1	1	0.02563077	0.02563077
GO:0003887	DNA-directed DNA polymerase activity	224.94583	260.8635984	263.1555312	57.3097812	369.7620746	167.4372828	-2.186442347	-0.639674836	2.186442347	0.639674836	NO	0.80293191	1	0.0253463	1	0.80293191	0.0253463	0.0253463
GO:0071938	#N/A	62.9178	43.2019938	58.3737722	42.8400252	59.1424936	42.1398662	-0.012138567	-0.035912162	0.035912162	0.012138567	NO	0.02531481	1	1	1	0.02531481	1	0.02531481
GO:0019841	#N/A	46.6776998	28.5526086	26.8345932	24.5978814	33.1363664	20.898443	-0.215088495	-0.450227097	0.450227097	0.215088495	NO	0.02531481	1	1	1	0.02531481	1	0.02531481
GO:0006267	pre-replicative complex assembly involved in nuclear cell cycle DNA replication	230.6027356	442.1180622	421.5575644	37.6132986	593.2477596	319.3926592	-3.555116937	-0.46910052	3.555116937	0.46910052	NO	1	1	0.02530957	1	1	0.02530957	0.02530957
GO:1902299	pre-replicative complex assembly involved in cell cycle DNA replication	230.6027356	442.1180622	421.5575644	37.6132986	593.2477596	319.3926592	-3.555116937	-0.46910052	3.555116937	0.46910052	NO	0.80182503	1	0.02530957	1	0.80182503	0.02530957	0.02530957
GO:0036388	pre-replicative complex assembly	230.6027356	442.1180622	421.5575644	37.6132986	593.2477596	319.3926592	-3.555116937	-0.46910052	3.555116937	0.46910052	NO	1	1	0.02530957	1	1	0.02530957	0.02530957
GO:0072521	purine-containing compound metabolic process	13602.12743	16184.58162	12986.87482	26588.86492	10441.96867	20020.3726	0.716202118	0.306848753	0.716202118	0.306848753	NO	1	0.7975751	0.02527294	1	0.7975751	0.02527294	0.02527294
GO:0044610	#N/A	1.7783738	0.114909	0	0.3191214	2.2489776	0.5419892	1.473613559	2.237772305	2.237772305	1.473613559	NO	0.02525727	1	1	1	0.02525727	1	0.02525727
GO:0010499	proteasomal ubiquitin-independent protein catabolic process	740.9681474	880.0436372	911.5480678	532.1219158	1065.149906	610.4394548	-0.725818239	-0.52772685	0.725818239	0.52772685	NO	0.09121825	1	0.02523642	1	0.09121825	0.02523642	0.02523642
GO:0015844	#N/A	21.645459	11.1109404	14.9958144	13.2696212	20.5166412	12.7086776	0.25614626	0.193832991	0.25614626	0.193832991	NO	0.0252	1	1	1	0.0252	1	0.0252
GO:0051583	#N/A	0.6150602	0.0168792	0.1134804	0.3680698	3.0201902	0.4016532	4.446660949	4.572631937	4.572631937	4.446660949	NO	0.0252	1	1	1	0.0252	1	0.0252
GO:0019207	kinase regulator activity	5117.843087	6249.136689	6073.303012	6284.551524	6217.484532	7010.090258	0.008152898	0.165776123	0.165776123	0.008152898	NO	1	1	0.0252	1	1	0.0252	0.0252
GO:0031330	negative regulation of cellular catabolic process	2455.975681	2259.483857	2631.10833	1794.124323	2530.98496	2279.375241	-0.332713385	0.012645197	0.332713385	0.012645197	YES	1	1	0.02516369	1	1	0.02516369	0.02516369
GO:0016423	tRNA (guanine) methyltransferase activity	118.154659	148.051282	147.616618	38.0338204	209.6275638	105.7017766	-1.960742217	-0.486097358	1.960742217	0.486097358	NO	0.52888425	1	0.02501388	1	0.52888425	0.02501388	0.02501388
GO:0051298	centrosome duplication	155.6376068	206.759512	231.5190684	41.666656	299.069764	149.8079052	-2.310988477	-0.464839947	2.310988477	0.464839947	NO	1	1	0.02497699	1	1	0.02497699	0.02497699
GO:0051438	regulation of ubiquitin-protein transferase activity	324.157891	398.305945	441.2126028	120.5417704	605.156795	338.9019556	-1.724343854	-0.233009051	1.724343854	0.233009051	NO	1	1	0.02494021	1	1	0.02494021	0.02494021
GO:0008296	3'-5'-exodeoxyribonuclease activity	77.9220388	122.0356346	113.285932	21.3365726	188.3670454	70.4956932	-2.515902126	-0.791695452	2.515902126	0.791695452	NO	1	1	0.02490353	1	1	0.02490353	0.02490353
GO:0071011	precatalytic spliceosome	209.4471802	215.4928538	235.3402074	66.8503098	313.2334368	153.3497756	-1.688633876	-0.490813972	1.688633876	0.490813972	NO	1	1	0.02486696	1	1	0.02486696	0.02486696
GO:0045454	cell redox homeostasis	1670.914981	1734.310006	1691.072442	1747.81003	1913.072399	1511.197117	0.011186585	-0.198669947	0.198669947	0.011186585	YES	0.9476887	1	0.0248305	1	0.9476887	0.0248305	0.0248305
GO:0006357	regulation of transcription by RNA polymerase II	17779.53612	15112.40507	18061.47448	8534.944495	22547.172	15101.25348	-0.824279601	-0.001064972	0.824279601	0.001064972	NO	1	1	0.02479414	1	1	0.02479414	0.02479414
GO:0016042	lipid catabolic process	4511.899564	4115.73702	7000.58109	4203.156231	3538.623153	5074.566816	0.03032228	0.302133871	0.302133871	0.03032228	NO	1	0.09408	0.02475789	1	0.09408	0.02475789	0.02475789
GO:0016573	histone acetylation	786.1359918	732.828541	811.9293882	273.9733552	1080.542734	650.8596074	-1.419440099	-0.171129309	1.419440099	0.171129309	NO	1	1	0.02472175	1	1	0.02472175	0.02472175
GO:0016575	histone deacetylation	508.6726422	474.0781264	539.5812522	171.1753614	618.4208498	363.352169	-1.469649771	-0.383756311	1.469649771	0.383756311	NO	1	1	0.02468571	1	1	0.02468571	0.02468571
GO:0046983	protein dimerization activity	10301.83767	11068.67326	11640.89353	5495.188373	14666.01887	9604.06991	-1.010241463	-0.204764495	1.010241463	0.204764495	NO	1	1	0.02464978	1	1	0.02464978	0.02464978
GO:0004722	protein serine/threonine phosphatase activity	1164.067391	1144.874886	1227.247711	733.3434152	1574.319829	1092.621053	-0.64262909	-0.067396819	0.64262909	0.067396819	NO	1	1	0.02461395	1	1	0.02461395	0.02461395
GO:0004169	dolichyl-phosphate-mannose-protein mannosyltransferase activity	27.4072524	37.6390072	30.2407692	9.236847	50.474722	17.822729	-2.026756198	-1.078510317	2.026756198	1.078510317	NO	0.91763895	1	0.02452197	1	0.91763895	0.02452197	0.02452197
GO:0006379	mRNA cleavage	176.0261272	227.8413894	249.1440904	61.4775864	288.7032078	145.0590814	-1.889897418	-0.651389231	1.889897418	0.651389231	NO	1	1	0.02448537	1	1	0.02448537	0.02448537
GO:0000922	spindle pole	708.5227014	795.173966	920.0892144	248.5796172	1109.382345	716.9259714	-1.677562519	-0.149446368	1.677562519	0.149446368	NO	1	1	0.02444888	1	1	0.02444888	0.02444888
GO:0001878	response to yeast	1234.179431	1575.664567	1604.351133	618.427337	2059.034542	1077.70053	-1.349284443	-0.548004102	1.349284443	0.548004102	NO	1	1	0.0244125	1	1	0.0244125	0.0244125
GO:0035601	protein deacylation	592.399404	538.6434892	612.234518	223.5380558	699.7279276	427.6134678	-1.268810254	-0.333023424	1.268810254	0.333023424	NO	1	1	0.02437623	1	1	0.02437623	0.02437623
GO:0090630	activation of GTPase activity	633.3020234	526.667337	702.2893818	267.8841738	815.412918	488.3409064	-0.975282637	-0.109003357	0.975282637	0.109003357	NO	1	1	0.02434006	1	1	0.02434006	0.02434006
GO:0005047	#N/A	23.8303388	23.0627328	23.6334666	10.7820878	30.1117226	13.8919404	-1.096926911	-0.731315348	1.096926911	0.731315348	NO	0.02433103	1	1	1	0.02433103	1	0.02433103
GO:0097035	regulation of membrane lipid distribution	618.7765726	641.5700066	602.5279482	200.0814514	801.7174692	384.8533558	-1.681019269	-0.73729787	1.681019269	0.73729787	NO	1	1	0.024304	1	1	0.024304	0.024304
GO:0033971	#N/A	7.6715854	6.540099	2.8278658	14.0998464	10.2922064	12.2302556	1.108295067	0.903070175	1.108295067	0.903070175	NO	0.02427523	1	1	1	0.02427523	1	0.02427523
GO:0098732	macromolecule deacylation	606.0863504	554.993422	628.3118638	230.8888014	716.9051494	442.8651138	-1.265272471	-0.325603317	1.265272471	0.325603317	NO	1	1	0.02426805	1	1	0.02426805	0.02426805
GO:0015701	bicarbonate transport	239.859276	145.9645062	167.612074	118.1647592	160.79013	98.5615322	-0.304817757	-0.566521007	0.566521007	0.304817757	NO	0.02421968	1	0.16852249	1	0.02421968	0.16852249	0.02421968
GO:0008506	sucrose:proton symporter activity	18.0783754	14.9505704	31.574007	11.1004062	27.445577	30.0838224	-0.429588057	1.008787357	1.008787357	0.429588057	YES	0.02416438	1	0.88765563	1	0.02416438	0.88765563	0.02416438
GO:0016926	protein desumoylation	175.7147312	191.9396748	189.3787308	45.069268	243.7308486	139.9142968	-2.09043703	-0.456109566	2.09043703	0.456109566	NO	0.11522903	1	0.02401815	1	0.11522903	0.02401815	0.02401815
GO:0031312	extrinsic component of organelle membrane	207.853326	212.1837266	247.6527234	98.5564848	267.6297012	169.5052174	-1.106291308	-0.323984333	1.106291308	0.323984333	NO	1	1	0.02398187	1	1	0.02398187	0.02398187
GO:0034243	regulation of transcription elongation from RNA polymerase II promoter	368.3358298	440.5326394	497.8083392	156.6719188	601.0792582	366.9351654	-1.491502293	-0.263723741	1.491502293	0.263723741	NO	1	1	0.0239457	1	1	0.0239457	0.0239457
GO:0043186	P granule	311.2556328	459.3079796	435.7881954	64.6324554	672.228808	334.8200782	-2.829131142	-0.456075803	2.829131142	0.456075803	NO	1	1	0.02390964	1	1	0.02390964	0.02390964
GO:1901293	nucleoside phosphate biosynthetic process	4862.971941	5639.11852	5449.000397	5541.336032	5845.486806	5273.499566	-0.025235809	-0.096708994	0.096708994	0.025235809	NO	1	1	0.02387368	1	1	0.02387368	0.02387368
GO:0000381	regulation of alternative mRNA splicing, via spliceosome	1844.559581	1708.363492	2110.034851	785.3640406	2377.274568	1388.869539	-1.121181525	-0.298703884	1.121181525	0.298703884	NO	1	1	0.02383784	1	1	0.02383784	0.02383784
GO:0005048	signal sequence binding	1330.207578	1720.864099	1715.988069	745.5935466	2004.619162	1299.580292	-1.20667189	-0.405087397	1.20667189	0.405087397	NO	0.79114361	1	0.0238021	1	0.79114361	0.0238021	0.0238021
GO:0072384	organelle transport along microtubule	594.3058898	601.1695994	704.0289822	301.2052974	821.169697	479.8794406	-0.997024912	-0.32510005	0.997024912	0.32510005	NO	1	1	0.02376647	1	1	0.02376647	0.02376647
GO:0031314	extrinsic component of mitochondrial inner membrane	59.1675132	69.281463	75.2908704	22.2603746	79.4618784	45.04285	-1.637991525	-0.621171281	1.637991525	0.621171281	NO	1	1	0.02353804	1	1	0.02353804	0.02353804
GO:0010494	cytoplasmic stress granule	747.3490244	734.585346	832.5331072	564.7761804	813.5411822	559.5772964	-0.379250873	-0.392592687	0.392592687	0.379250873	NO	1	1	0.02350199	1	1	0.02350199	0.02350199
GO:0030515	snoRNA binding	275.0957898	365.06462	413.7766462	93.062421	471.8829792	246.6450108	-1.971881234	-0.565715753	1.971881234	0.565715753	NO	1	1	0.02346606	1	1	0.02346606	0.02346606
GO:0044332	#N/A	2.0672284	2.928839	0.4469872	0.4339536	6.9091596	0	-2.754716192	#NUM!	#NUM!	#NUM!	#NUM!	0.02343776	1	1	1	0.02343776	1	0.02343776
GO:0044030	regulation of DNA methylation	498.895958	652.6832784	635.3341816	147.6555962	878.6469092	472.2032924	-2.144147042	-0.466974978	2.144147042	0.466974978	NO	1	1	0.02343023	1	1	0.02343023	0.02343023
GO:0016482	cytosolic transport	699.2482818	646.0455888	804.2707872	359.9466962	1002.12978	600.3375242	-0.843852697	-0.105862127	0.843852697	0.105862127	NO	1	1	0.02339451	1	1	0.02339451	0.02339451
GO:0015526	#N/A	41.129528	39.6491916	48.2780166	14.4496776	61.002906	27.2150224	-1.456254148	-0.542888228	1.456254148	0.542888228	NO	0.02338326	1	1	1	0.02338326	1	0.02338326
GO:0030705	cytoskeleton-dependent intracellular transport	1050.947569	971.5551376	1137.332797	473.6867348	1376.310777	860.666692	-1.036362603	-0.174841237	1.036362603	0.174841237	NO	1	1	0.0233589	1	1	0.0233589	0.0233589
GO:0042760	#N/A	45.4560688	17.9576494	36.1205228	33.1200354	18.296573	8.7719026	0.883105697	-1.03363682	1.03363682	0.883105697	YES	0.023329	1	1	1	0.023329	1	0.023329
GO:0044272	sulfur compound biosynthetic process	2657.966578	3031.494107	2941.525217	3652.255348	2339.226695	3635.361444	0.268758617	0.262069793	0.268758617	0.262069793	NO	1	1	0.0233234	1	1	0.0233234	0.0233234
GO:0018022	peptidyl-lysine methylation	782.1765828	933.788173	938.1171508	202.3966402	1400.931064	709.0076594	-2.205909975	-0.397294103	2.205909975	0.397294103	NO	1	1	0.02328801	1	1	0.02328801	0.02328801
GO:0015862	#N/A	71.5258946	50.6454658	67.410735	37.4468128	73.5157522	61.8031592	-0.435590181	0.287247474	0.435590181	0.287247474	YES	0.023275	1	1	1	0.023275	1	0.023275
GO:0000785	chromatin	3346.451772	3571.142019	3831.098144	1318.332266	4997.29172	3085.564365	-1.437671483	-0.210851119	1.437671483	0.210851119	NO	1	1	0.02325273	1	1	0.02325273	0.02325273
GO:0015864	#N/A	71.5258946	50.6454658	67.410735	37.4468128	73.5157522	61.8031592	-0.435590181	0.287247474	0.435590181	0.287247474	YES	0.02322125	1	1	1	0.02322125	1	0.02322125
GO:0006863	#N/A	3.9299858	0.1193902	16.2464794	0.8099946	0.2413098	13.3350442	2.76222787	6.803394377	6.803394377	2.76222787	NO	0.02316774	1	1	1	0.02316774	1	0.02316774
GO:0043022	ribosome binding	4003.777202	4145.235658	4358.672005	4235.389659	3387.013595	3754.783563	0.031040583	-0.142724373	0.142724373	0.031040583	YES	1	1	0.02304448	1	1	0.02304448	0.02304448
GO:0043154	negative regulation of cysteine-type endopeptidase activity involved in apoptotic process	449.2629756	569.9596466	696.0557632	251.6448634	684.0742898	570.6737512	-1.17947063	0.001806427	1.17947063	0.001806427	YES	1	1	0.0230087	1	1	0.0230087	0.0230087
GO:0044818	mitotic G2/M transition checkpoint	196.0987216	258.3842672	262.029025	42.9384954	393.9584228	151.5167856	-2.589174684	-0.770040598	2.589174684	0.770040598	NO	1	1	0.02297302	1	1	0.02297302	0.02297302
GO:0071986	Ragulator complex	124.8530076	113.5370564	108.4921364	35.6268846	136.0776662	38.781954	-1.672125006	-1.549705844	1.672125006	1.549705844	NO	0.66204557	1	0.02293746	1	0.66204557	0.02293746	0.02293746
GO:1903322	positive regulation of protein modification by small protein conjugation or removal	521.9520042	513.8867122	502.3330574	276.4666698	666.7139228	371.7223732	-0.894344785	-0.467224825	0.894344785	0.467224825	NO	1	1	0.02290201	1	1	0.02290201	0.02290201
GO:0005657	replication fork	173.4662926	299.2004354	281.899578	29.7814474	433.3571556	174.0553748	-3.328626498	-0.78156591	3.328626498	0.78156591	NO	1	1	0.02286667	1	1	0.02286667	0.02286667
GO:0006303	double-strand break repair via nonhomologous end joining	167.4575966	184.7911272	220.2690054	55.388851	272.6861792	134.3171082	-1.738227971	-0.460252412	1.738227971	0.460252412	NO	1	1	0.02283143	1	1	0.02283143	0.02283143
GO:0042273	ribosomal large subunit biogenesis	3968.581964	4090.825453	3639.304234	4939.353388	3060.315183	4534.989892	0.271930209	0.148707353	0.271930209	0.148707353	NO	0.73103909	1	0.02279631	1	0.73103909	0.02279631	0.02279631
GO:0043009	chordate embryonic development	36489.2693	41506.83862	34582.62987	56171.61991	25437.77307	52966.30392	0.436492356	0.351725786	0.436492356	0.351725786	NO	1	1	0.02276129	1	1	0.02276129	0.02276129
GO:0044381	#N/A	39.9551062	49.8451926	28.4527942	59.7556092	39.602134	25.5312258	0.261619776	-0.965191562	0.965191562	0.261619776	YES	0.02251915	1	1	1	0.02251915	1	0.02251915
GO:0045687	#N/A	13.7639326	11.2802298	20.4573976	8.0125154	21.1121586	15.586712	-0.493469329	0.466520167	0.493469329	0.466520167	YES	0.02246604	1	1	1	0.02246604	1	0.02246604
GO:0000801	#N/A	2.2811156	1.341459	3.2981172	0.7109828	3.891396	2.6654128	-0.915916397	0.990556023	0.990556023	0.915916397	YES	0.02246604	1	1	1	0.02246604	1	0.02246604
GO:0016765	transferase activity, transferring alkyl or aryl (other than methyl) groups	1778.168019	1957.412786	1760.766963	2556.960669	2300.68542	1939.358382	0.385481941	-0.013368599	0.385481941	0.013368599	YES	1	0.9504803	0.02246604	1	0.9504803	0.02246604	0.02246604
GO:0033314	mitotic DNA replication checkpoint signaling	130.0843232	190.1735172	186.159802	31.8172684	304.4097918	103.897038	-2.57943447	-0.872161831	2.57943447	0.872161831	NO	1	1	0.02243077	1	1	0.02243077	0.02243077
GO:2001012	#N/A	12.3828624	6.176801	3.1790884	3.8626142	5.6828846	2.9231488	-0.677282264	-1.079336582	1.079336582	0.677282264	NO	0.02241318	1	1	1	0.02241318	1	0.02241318
GO:0048478	replication fork protection	90.2300314	105.9288028	98.7907984	36.2027882	170.960094	66.0403378	-1.548922204	-0.681675517	1.548922204	0.681675517	NO	1	1	0.02239561	1	1	0.02239561	0.02239561
GO:0042220	#N/A	10.3642034	0.530994	1.6001556	1.909463	6.5214004	3.2990782	1.8463995	2.635295511	2.635295511	1.8463995	NO	0.02236056	1	1	1	0.02236056	1	0.02236056
GO:0004995	tachykinin receptor activity	15.99898	5.0155586	4.1560178	3.1441294	18.593609	7.8950072	-0.673749793	0.654530194	0.673749793	0.654530194	YES	0.02236056	1	0.82453856	1	0.02236056	0.82453856	0.02236056
GO:0010033	response to organic substance	13270.83488	13426.2692	15413.27444	15546.89991	11468.58776	18008.96686	0.211568459	0.423656945	0.423656945	0.211568459	NO	1	0.02236056	0.09390814	1	0.02236056	0.09390814	0.02236056
GO:0003725	double-stranded RNA binding	492.6659064	542.617077	594.8626642	218.9781498	698.8733488	379.6644522	-1.309147531	-0.515209526	1.309147531	0.515209526	NO	1	1	0.02236056	1	1	0.02236056	0.02236056
GO:0006446	regulation of translational initiation	861.5220698	901.3436316	1151.100605	764.549236	1008.06036	898.5111786	-0.237467817	-0.004540777	0.237467817	0.004540777	NO	1	1	0.02232563	1	1	0.02232563	0.02232563
GO:0005366	#N/A	8.2470356	10.5344292	30.8475578	4.6908344	19.7398334	5.2212226	-1.167195669	-1.012652572	1.167195669	1.012652572	NO	0.0223082	1	1	1	0.0223082	1	0.0223082
GO:0006505	GPI anchor metabolic process	164.1844194	187.7571606	196.9894914	75.970131	294.6865058	160.9158458	-1.305363716	-0.222561531	1.305363716	0.222561531	NO	0.95200779	1	0.0222908	1	0.95200779	0.0222908	0.0222908
GO:0005385	zinc ion transmembrane transporter activity	367.5021522	392.3098398	589.7470868	347.952649	599.1290566	376.6007222	-0.17310253	-0.058957755	0.17310253	0.058957755	NO	0.02225607	1	0.1779562	1	0.02225607	0.1779562	0.02225607
GO:0015631	tubulin binding	5071.836513	5522.933935	4945.710366	4370.167743	5582.767965	5655.799286	-0.337746214	0.034296052	0.337746214	0.034296052	YES	1	1	0.02225607	1	1	0.02225607	0.02225607
GO:0014706	striated muscle tissue development	1089.960853	758.7212196	920.2977482	509.3100442	1185.324073	750.386338	-0.575025718	-0.015936325	0.575025718	0.015936325	NO	1	0.02205	1	0.80429562	0.02205	0.80429562	0.02205
GO:0004711	ribosomal protein S6 kinase activity	153.4092596	136.4118754	137.1117104	55.4570998	171.4769634	103.3502154	-1.298525168	-0.400427849	1.298525168	0.400427849	NO	0.30766479	1	0.0219445	1	0.30766479	0.0219445	0.0219445
GO:0016410	N-acyltransferase activity	2148.146229	1842.425366	2451.393734	1452.563697	3818.41591	1872.550231	-0.343004749	0.023398241	0.343004749	0.023398241	YES	1	1	0.02190955	1	1	0.02190955	0.02190955
GO:0017070	U6 snRNA binding	150.328978	182.3165014	195.1717434	45.9274936	210.7107498	106.060102	-1.989015186	-0.781563104	1.989015186	0.781563104	NO	1	1	0.02187472	1	1	0.02187472	0.02187472
GO:0034661	ncRNA catabolic process	208.3648718	319.685618	298.922763	55.6920612	381.6098964	217.9098616	-2.521110248	-0.552922354	2.521110248	0.552922354	NO	1	1	0.02184	1	1	0.02184	0.02184
GO:0061608	nuclear import signal receptor activity	713.9998484	1118.754028	1116.346478	238.962389	1472.360075	751.7187494	-2.227037406	-0.573627984	2.227037406	0.573627984	NO	1	1	0.02180539	1	1	0.02180539	0.02180539
GO:0031577	spindle checkpoint signaling	296.0733912	451.0720694	445.9931102	57.1815938	620.1625936	303.9291948	-2.979735219	-0.569622693	2.979735219	0.569622693	NO	1	1	0.02177089	1	1	0.02177089	0.02177089
GO:0071174	mitotic spindle checkpoint signaling	296.0733912	451.0720694	445.9931102	57.1815938	620.1625936	303.9291948	-2.979735219	-0.569622693	2.979735219	0.569622693	NO	1	1	0.02177089	1	1	0.02177089	0.02177089
GO:0071173	spindle assembly checkpoint signaling	296.0733912	451.0720694	445.9931102	57.1815938	620.1625936	303.9291948	-2.979735219	-0.569622693	2.979735219	0.569622693	NO	1	1	0.02177089	1	1	0.02177089	0.02177089
GO:0007094	mitotic spindle assembly checkpoint signaling	296.0733912	451.0720694	445.9931102	57.1815938	620.1625936	303.9291948	-2.979735219	-0.569622693	2.979735219	0.569622693	NO	1	1	0.02177089	1	1	0.02177089	0.02177089
GO:0045841	negative regulation of mitotic metaphase/anaphase transition	296.0733912	451.0720694	445.9931102	57.1815938	620.1625936	303.9291948	-2.979735219	-0.569622693	2.979735219	0.569622693	NO	1	1	0.02177089	1	1	0.02177089	0.02177089
GO:0003700	DNA-binding transcription factor activity	13903.56892	10608.42717	13434.43962	7061.415391	17252.45917	12394.17961	-0.587181483	0.224452005	0.587181483	0.224452005	YES	1	0.6461719	1	0.02174795	0.6461719	0.02174795	0.02174795
GO:0009165	nucleotide biosynthetic process	4704.215307	5465.454987	5308.844039	5317.339748	5707.232035	5115.884781	-0.039636953	-0.09535783	0.09535783	0.039636953	NO	1	1	0.02173649	1	1	0.02173649	0.02173649
GO:0035091	phosphatidylinositol binding	2721.821142	2269.221654	2753.964901	1356.297958	3174.51442	2016.803099	-0.742523385	-0.170127296	0.742523385	0.170127296	NO	1	1	0.02170221	1	1	0.02170221	0.02170221
GO:0032008	positive regulation of TOR signaling	296.7248204	262.8954364	271.5686212	96.5886322	361.9510762	135.137128	-1.444563789	-0.960064999	1.444563789	0.960064999	NO	0.90728314	1	0.02166803	1	0.90728314	0.02166803	0.02166803
GO:0000957	#N/A	4.3020876	9.7929144	10.0810736	1.475858	8.1136074	7.05967	-2.730184355	-0.472137527	2.730184355	0.472137527	NO	0.02147112	1	1	1	0.02147112	1	0.02147112
GO:0030239	myofibril assembly	1093.816102	748.5952622	858.7158204	642.0952092	843.677394	725.1372834	-0.221398683	-0.045931765	0.221398683	0.045931765	NO	1	0.02145405	1	0.68491862	0.02145405	0.68491862	0.02145405
GO:0034427	nuclear-transcribed mRNA catabolic process, exonucleolytic, 3'-5'	135.838072	254.43319	228.7601526	39.3553148	268.2236996	173.9598476	-2.692656493	-0.548532528	2.692656493	0.548532528	NO	1	1	0.02144246	1	1	0.02144246	0.02144246
GO:0072334	#N/A	8.9065338	10.3125164	11.9825616	1.990571	13.1349472	6.4126166	-2.373142178	-0.685411355	2.373142178	0.685411355	NO	0.02142	1	1	1	0.02142	1	0.02142
GO:0051539	4 iron, 4 sulfur cluster binding	750.5285994	792.1741302	800.1570264	617.5103336	925.7044308	713.2054428	-0.359354309	-0.151499875	0.359354309	0.151499875	NO	1	1	0.02140777	1	1	0.02140777	0.02140777
GO:0004812	aminoacyl-tRNA ligase activity	219.1369622	236.423593	280.9711902	111.6473284	386.93698	220.6629692	-1.082425282	-0.099529469	1.082425282	0.099529469	NO	1	1	0.02137318	1	1	0.02137318	0.02137318
GO:0016875	ligase activity, forming carbon-oxygen bonds	219.1369622	236.423593	280.9711902	111.6473284	386.93698	220.6629692	-1.082425282	-0.099529469	1.082425282	0.099529469	NO	1	1	0.02137318	1	1	0.02137318	0.02137318
GO:0005462	#N/A	39.2826326	34.3500716	36.2501034	31.9291128	42.0254994	37.8804232	-0.10544064	0.141139342	0.141139342	0.10544064	YES	0.02136912	1	1	1	0.02136912	1	0.02136912
GO:0006282	regulation of DNA repair	1156.466405	1544.978667	1421.518153	1573.034652	1360.695045	1396.886116	0.025963534	-0.145372511	0.145372511	0.025963534	YES	1	1	0.02133871	1	1	0.02133871	0.02133871
GO:0034433	#N/A	14.6958812	9.1093808	22.6571618	16.3076896	9.5152298	32.979854	0.840127505	1.856160115	1.856160115	0.840127505	NO	0.02131848	1	1	1	0.02131848	1	0.02131848
GO:0006418	tRNA aminoacylation for protein translation	193.0094792	208.2654824	241.5291712	104.3908302	336.199159	201.7195028	-0.99642876	-0.046073175	0.99642876	0.046073175	NO	1	1	0.02130435	1	1	0.02130435	0.02130435
GO:0006506	GPI anchor biosynthetic process	154.0465538	182.4178682	187.568514	71.3922648	285.5894314	156.601303	-1.353407376	-0.220150835	1.353407376	0.220150835	NO	1	1	0.0212701	1	1	0.0212701	0.0212701
GO:0009896	positive regulation of catabolic process	1841.501524	1624.927411	2025.143872	1266.682763	2204.527902	1553.091696	-0.35932002	-0.065232262	0.35932002	0.065232262	NO	1	1	0.02123596	1	1	0.02123596	0.02123596
GO:0031398	positive regulation of protein ubiquitination	488.768051	478.1552608	466.1331622	270.0182596	609.9452578	348.192924	-0.824422178	-0.457592264	0.824422178	0.457592264	NO	1	1	0.02120192	1	1	0.02120192	0.02120192
GO:0042330	taxis	2062.655466	1501.992099	2032.471797	1237.578533	2333.815864	1565.796639	-0.279357146	0.060019628	0.279357146	0.060019628	YES	1	0.021168	0.65799258	1	0.021168	0.65799258	0.021168
GO:0042555	MCM complex	253.1060642	475.871047	461.5596216	40.2478496	650.7078068	350.2523364	-3.563587072	-0.442176006	3.563587072	0.442176006	NO	1	1	0.021168	1	1	0.021168	0.021168
GO:0097193	intrinsic apoptotic signaling pathway	5378.603231	5637.776282	4769.499462	6780.387504	3895.89881	6365.793861	0.266241497	0.17521421	0.266241497	0.17521421	NO	1	1	0.02113419	1	1	0.02113419	0.02113419
GO:0046112	nucleobase biosynthetic process	421.031217	492.169898	480.752337	357.629602	555.75531	380.9920786	-0.460690265	-0.36939542	0.460690265	0.36939542	NO	1	1	0.02109767	1	1	0.02109767	0.02109767
GO:0000291	nuclear-transcribed mRNA catabolic process, exonucleolytic	187.374048	328.1465884	288.4982474	50.4484702	369.148945	207.7532506	-2.701458007	-0.659469384	2.701458007	0.659469384	NO	1	1	0.02106269	1	1	0.02106269	0.02106269
GO:0030490	maturation of SSU-rRNA	5977.459374	6663.722932	5675.228499	7797.346374	4476.614649	6712.9961	0.226654807	0.010628387	0.226654807	0.010628387	NO	1	1	0.02102781	1	1	0.02102781	0.02102781
GO:0031118	rRNA pseudouridine synthesis	108.1904622	139.6714568	145.9314384	19.692148	201.5238854	71.1231006	-2.82634483	-0.973647098	2.82634483	0.973647098	NO	0.98398125	1	0.02099306	1	0.98398125	0.02099306	0.02099306
GO:0031298	replication fork protection complex	178.1702938	260.172339	245.787798	26.8370824	363.146475	157.506534	-3.277167844	-0.724055907	3.277167844	0.724055907	NO	1	1	0.02095842	1	1	0.02095842	0.02095842
GO:0071051	polyadenylation-dependent snoRNA 3'-end processing	78.427521	176.178098	145.0339604	18.9723888	180.877509	127.6332084	-3.215061339	-0.465030836	3.215061339	0.465030836	NO	0.60079935	1	0.02092389	1	0.60079935	0.02092389	0.02092389
GO:0000387	spliceosomal snRNP assembly	447.9633352	568.5314412	625.1326414	136.6277012	806.3114688	408.6482408	-2.056990117	-0.476380612	2.056990117	0.476380612	NO	1	1	0.02088947	1	1	0.02088947	0.02088947
GO:0005085	guanyl-nucleotide exchange factor activity	4757.186238	3955.536752	4518.550748	3234.193147	4418.445189	3736.021016	-0.290467637	-0.082370906	0.290467637	0.082370906	NO	1	1	0.02085517	1	1	0.02085517	0.02085517
GO:0010975	regulation of neuron projection development	2101.659747	1620.45105	1981.348945	847.2894726	2223.13589	1464.832019	-0.935468592	-0.14566021	0.935468592	0.14566021	NO	1	1	0.02082098	1	1	0.02082098	0.02082098
GO:0015748	organophosphate ester transport	7368.163104	5975.032326	5614.15801	12595.97324	4655.446997	9982.578905	1.075944174	0.740466052	1.075944174	0.740466052	NO	1	1	0.02078691	1	1	0.02078691	0.02078691
GO:0030687	preribosome, large subunit precursor	683.8367352	682.2207454	826.272963	524.4342976	740.807882	575.5788048	-0.379476586	-0.245225159	0.379476586	0.245225159	NO	1	1	0.02075294	1	1	0.02075294	0.02075294
GO:0031331	positive regulation of cellular catabolic process	1334.457185	1157.924925	1471.945678	679.5382824	1622.869473	1112.745136	-0.768914985	-0.057418524	0.768914985	0.057418524	NO	1	1	0.02071909	1	1	0.02071909	0.02071909
GO:0042803	protein homodimerization activity	2440.391644	2490.900911	2661.849176	1591.566799	3122.197248	2135.019553	-0.646219922	-0.222418349	0.646219922	0.222418349	NO	1	1	0.02068534	1	1	0.02068534	0.02068534
GO:2001022	positive regulation of response to DNA damage stimulus	1017.982938	1412.322007	1241.375834	1533.022711	1172.000199	1267.597568	0.118310012	-0.155972261	0.155972261	0.118310012	YES	1	1	0.02065171	1	1	0.02065171	0.02065171
GO:0006367	transcription initiation from RNA polymerase II promoter	246.8406286	304.5234398	303.8185892	79.5558628	409.5690502	201.8205454	-1.936513122	-0.593480231	1.936513122	0.593480231	NO	1	1	0.02061818	1	1	0.02061818	0.02061818
GO:0035116	#N/A	0.9976918	1.120698	0.199662	0.0537028	2.0659632	0.0720886	-4.38325644	-3.958482619	4.38325644	3.958482619	NO	0.02045217	1	1	1	0.02045217	1	0.02045217
GO:0043546	#N/A	80.3382166	40.9563006	62.9409314	42.9623322	78.5356346	59.4893072	0.068986903	0.538544968	0.538544968	0.068986903	NO	0.02040289	1	1	1	0.02040289	1	0.02040289
GO:0033765	#N/A	46.520013	39.9937832	56.81766	34.8749802	43.073403	29.3582494	-0.197583361	-0.446009814	0.446009814	0.197583361	NO	0.02035385	1	1	1	0.02035385	1	0.02035385
GO:0005506	iron ion binding	5941.632249	5000.343088	4729.238074	6804.335259	4758.732809	4916.703301	0.44442714	-0.024335788	0.44442714	0.024335788	YES	1	0.06828387	0.02035385	1	0.06828387	0.02035385	0.02035385
GO:0010833	telomere maintenance via telomere lengthening	254.0557848	273.3111284	301.399751	79.738528	372.6084102	222.2916996	-1.777195325	-0.298090124	1.777195325	0.298090124	NO	1	1	0.02031987	1	1	0.02031987	0.02031987
GO:0030697	#N/A	8.723598	5.0767394	7.5871842	0.974644	17.3976102	6.7664498	-2.380954946	0.414496878	2.380954946	0.414496878	YES	0.02030504	1	1	1	0.02030504	1	0.02030504
GO:0043144	sno(s)RNA processing	150.9240156	274.9351354	263.8394066	34.6786524	327.9462288	179.3101102	-2.986971546	-0.616634453	2.986971546	0.616634453	NO	0.97755739	1	0.020286	1	0.97755739	0.020286	0.020286
GO:0072347	#N/A	10.3642034	0.530994	1.6001556	1.909463	6.5214004	3.2990782	1.8463995	2.635295511	2.635295511	1.8463995	NO	0.02025646	1	1	1	0.02025646	1	0.02025646
GO:0051304	chromosome separation	63.928876	120.0962822	101.7043098	5.266036	144.6364254	63.292263	-4.511330296	-0.924090433	4.511330296	0.924090433	NO	0.62984025	1	0.02025225	1	0.62984025	0.02025225	0.02025225
GO:0016311	dephosphorylation	3116.727302	2481.974732	2931.201717	1509.44091	3668.53534	2379.589289	-0.717474147	-0.060775838	0.717474147	0.060775838	NO	1	1	0.01973288	1	1	0.01973288	0.01973288
GO:0032787	monocarboxylic acid metabolic process	13823.22321	15414.41145	14959.07262	26125.36359	9329.359255	20700.01441	0.76117131	0.425351966	0.76117131	0.425351966	NO	1	0.05597308	0.01969949	1	0.05597308	0.01969949	0.01969949
GO:0032045	guanyl-nucleotide exchange factor complex	29.1728292	34.9537506	35.4759358	9.4500192	43.9191546	24.5351802	-1.887058102	-0.5105954	1.887058102	0.5105954	NO	0.83820612	1	0.01966622	1	0.83820612	0.01966622	0.01966622
GO:0034061	DNA polymerase activity	336.299818	364.3904596	381.2774974	107.3066994	483.6240856	247.8919122	-1.763745038	-0.555773985	1.763745038	0.555773985	NO	0.78063408	1	0.01963305	1	0.78063408	0.01963305	0.01963305
GO:0034475	U4 snRNA 3'-end processing	97.6484634	215.0559382	192.0245344	25.3064474	224.41365	149.6811758	-3.087135071	-0.522819171	3.087135071	0.522819171	NO	0.60047763	1	0.0196	1	0.60047763	0.0196	0.0196
GO:0071028	nuclear mRNA surveillance	70.4450164	149.5897882	114.8823094	19.5949398	132.1505178	72.9556314	-2.932458647	-1.035920444	2.932458647	1.035920444	NO	1	1	0.01956706	1	1	0.01956706	0.01956706
GO:0090504	epiboly	6224.376945	8577.466447	5660.176716	14813.26242	5307.267453	16382.56305	0.788265927	0.933537602	0.933537602	0.788265927	NO	1	1	0.01953423	1	1	0.01953423	0.01953423
GO:0044773	mitotic DNA damage checkpoint signaling	232.2954248	268.0452522	265.539474	90.1941352	387.3100758	199.9447406	-1.57137105	-0.422875249	1.57137105	0.422875249	NO	1	1	0.01950151	1	1	0.01950151	0.01950151
GO:0015791	#N/A	5.142932	3.0564102	4.2763782	1.1478478	22.830596	8.6695954	-1.412906821	1.504126486	1.504126486	1.412906821	YES	0.01926699	1	1	1	0.01926699	1	0.01926699
GO:0008523	#N/A	48.3062216	30.8555488	73.1034792	25.081647	28.3013112	18.8427182	-0.298897868	-0.711522855	0.711522855	0.298897868	NO	0.01922034	1	1	1	0.01922034	1	0.01922034
GO:0007264	small GTPase mediated signal transduction	4046.701543	3028.597108	3720.803333	2019.901082	4598.846969	2873.901441	-0.584365027	-0.075639084	0.584365027	0.075639084	NO	1	1	0.01902945	1	1	0.01902945	0.01902945
GO:0045862	positive regulation of proteolysis	1350.173676	1164.408556	1294.676731	935.5687696	1546.800311	1476.666248	-0.315681736	0.342746444	0.342746444	0.315681736	YES	1	1	0.01899692	1	1	0.01899692	0.01899692
GO:0008139	nuclear localization sequence binding	798.2255906	1242.859109	1254.573967	273.3346574	1607.722487	844.0821726	-2.184922458	-0.558207402	2.184922458	0.558207402	NO	1	1	0.01896451	1	1	0.01896451	0.01896451
GO:0031573	mitotic intra-S DNA damage checkpoint signaling	68.868415	77.129264	86.4488858	24.649554	121.2138764	66.0201898	-1.645716801	-0.224371058	1.645716801	0.224371058	NO	1	1	0.0189322	1	1	0.0189322	0.0189322
GO:0045948	positive regulation of translational initiation	116.6436486	138.046671	144.2148216	41.5074994	195.235074	84.49324	-1.733712173	-0.708248271	1.733712173	0.708248271	NO	1	1	0.0189	1	1	0.0189	0.0189
GO:0071103	DNA conformation change	1305.412591	1596.564585	1608.804832	411.230707	2340.248817	1491.785165	-1.956951013	-0.097931129	1.956951013	0.097931129	NO	1	1	0.01886791	1	1	0.01886791	0.01886791
GO:0006914	autophagy	1375.075235	1242.640429	1436.228885	767.9708538	1694.709341	1111.199675	-0.694285434	-0.161290816	0.694285434	0.161290816	NO	1	1	0.01860105	1	1	0.01860105	0.01860105
GO:0061919	process utilizing autophagic mechanism	1375.075235	1242.640429	1436.228885	767.9708538	1694.709341	1111.199675	-0.694285434	-0.161290816	0.694285434	0.161290816	NO	1	1	0.01860105	1	1	0.01860105	0.01860105
GO:0000049	tRNA binding	430.940167	497.8555778	546.2022256	249.5174296	631.6758076	409.2705482	-0.996586698	-0.282672442	0.996586698	0.282672442	NO	1	1	0.01856842	1	1	0.01856842	0.01856842
GO:0045934	negative regulation of nucleobase-containing compound metabolic process	8650.177297	7220.753124	8095.600369	4074.559424	10502.73231	7377.678395	-0.825505247	0.031017583	0.825505247	0.031017583	YES	1	1	0.0185359	1	1	0.0185359	0.0185359
GO:0051604	protein maturation	1692.752892	1504.909532	2155.309723	1093.20285	2271.494153	1373.636832	-0.461115635	-0.131676132	0.461115635	0.131676132	NO	1	1	0.0185035	1	1	0.0185035	0.0185035
GO:0000030	mannosyltransferase activity	118.3944024	157.1347658	135.7120536	50.8618076	199.5732262	105.5419838	-1.627347769	-0.574185404	1.627347769	0.574185404	NO	1	1	0.0184712	1	1	0.0184712	0.0184712
GO:0000154	rRNA modification	291.6740982	353.6637374	399.1677172	83.0517572	512.2370242	247.8826364	-2.090295703	-0.512721084	2.090295703	0.512721084	NO	1	1	0.01843902	1	1	0.01843902	0.01843902
GO:0006289	nucleotide-excision repair	334.3815032	388.1110034	403.3255676	121.0500766	526.865	335.4600932	-1.680865344	-0.210328184	1.680865344	0.210328184	NO	1	1	0.01840696	1	1	0.01840696	0.01840696
GO:0006406	mRNA export from nucleus	529.5975446	584.8944326	642.5320902	153.2375804	769.35373	408.345692	-1.932406106	-0.518385249	1.932406106	0.518385249	NO	1	1	0.018375	1	1	0.018375	0.018375
GO:0006476	protein deacetylation	538.8800748	495.54623	563.6236992	190.4317736	640.8370092	386.3258512	-1.379745441	-0.359201435	1.379745441	0.359201435	NO	1	1	0.01834315	1	1	0.01834315	0.01834315
GO:0008023	transcription elongation factor complex	632.661219	644.234361	779.0990498	266.9583696	914.2077128	577.3710964	-1.27097083	-0.158086724	1.27097083	0.158086724	NO	1	1	0.01831142	1	1	0.01831142	0.01831142
GO:0009620	response to fungus	1336.951049	1633.944585	1724.714111	663.419538	2162.425379	1134.918598	-1.300365649	-0.525770231	1.300365649	0.525770231	NO	1	1	0.01827979	1	1	0.01827979	0.01827979
GO:0009982	pseudouridine synthase activity	180.680286	226.7486564	265.0537992	34.9114006	335.4408434	144.7697524	-2.69932386	-0.647333799	2.69932386	0.647333799	NO	0.85612706	1	0.01824828	1	0.85612706	0.01824828	0.01824828
GO:0030071	regulation of mitotic metaphase/anaphase transition	366.0448074	513.5786226	507.5193672	78.6116138	699.0479498	353.3057354	-2.70777078	-0.539667983	2.70777078	0.539667983	NO	1	1	0.01821687	1	1	0.01821687	0.01821687
GO:0004795	#N/A	18.960562	15.642181	24.2187344	25.048931	17.762413	17.7684904	0.679307353	0.183879433	0.679307353	0.183879433	NO	0.01820344	1	1	1	0.01820344	1	0.01820344
GO:0035804	structural constituent of egg coat	1938.006002	3621.236315	2425.889945	48.01034	4381.649594	1972.11242	-6.236993364	-0.876740532	6.236993364	0.876740532	NO	0.1285692	1	0.01818557	1	0.1285692	0.01818557	0.01818557
GO:0072571	#N/A	4.1802896	3.4436206	5.3244262	1.5451204	2.8985774	4.8566094	-1.156206942	0.496023257	1.156206942	0.496023257	YES	0.01815882	1	1	1	0.01815882	1	0.01815882
GO:0043130	ubiquitin binding	636.6375966	699.3457794	813.6256562	300.1066026	985.9370874	578.7454712	-1.220530888	-0.273076949	1.220530888	0.273076949	NO	1	1	0.01815437	1	1	0.01815437	0.01815437
GO:0090494	#N/A	0.6150602	0.0168792	0.1134804	0.3680698	3.0201902	0.4016532	4.446660949	4.572631937	4.572631937	4.446660949	NO	0.01811443	1	1	1	0.01811443	1	0.01811443
GO:0001504	#N/A	22.3476262	9.5669934	14.6644742	12.6385702	27.3585942	17.3585334	0.401695753	0.859507553	0.859507553	0.401695753	NO	0.01807024	1	1	1	0.01807024	1	0.01807024
GO:0098810	#N/A	20.4107588	8.2244038	13.928299	11.888201	19.4662792	12.5231614	0.531547409	0.606615804	0.606615804	0.531547409	NO	0.01802628	1	1	1	0.01802628	1	0.01802628
GO:0033674	positive regulation of kinase activity	2265.875747	1850.730409	2147.652911	1118.667263	2515.231244	1780.919387	-0.726313773	-0.055472542	0.726313773	0.055472542	NO	1	1	0.01782766	1	1	0.01782766	0.01782766
GO:0045860	positive regulation of protein kinase activity	2134.997591	1713.558044	1983.992714	1004.201509	2372.213559	1637.827436	-0.770946264	-0.065211702	0.770946264	0.065211702	NO	1	1	0.01779611	1	1	0.01779611	0.01779611
GO:0032451	demethylase activity	814.1041964	756.2454932	911.8517038	358.79495	1043.240261	682.444591	-1.075695055	-0.148142724	1.075695055	0.148142724	NO	1	1	0.01776466	1	1	0.01776466	0.01776466
GO:0071027	nuclear RNA surveillance	110.9836372	225.1726102	201.596817	27.9485856	237.2301476	155.7195496	-3.010184171	-0.532081273	3.010184171	0.532081273	NO	0.97157532	1	0.01773333	1	0.97157532	0.01773333	0.01773333
GO:0071539	protein localization to centrosome	58.179719	77.9413702	88.1485488	8.6208242	113.8629538	57.427849	-3.176491583	-0.440638769	3.176491583	0.440638769	NO	1	1	0.01770211	1	1	0.01770211	0.01770211
GO:1905508	protein localization to microtubule organizing center	58.179719	77.9413702	88.1485488	8.6208242	113.8629538	57.427849	-3.176491583	-0.440638769	3.176491583	0.440638769	NO	1	1	0.01770211	1	1	0.01770211	0.01770211
GO:0001530	lipopolysaccharide binding	43.2528666	49.8119206	35.2746788	53.243175	39.1786156	277.2364602	0.096105567	2.47655406	2.47655406	0.096105567	NO	1	0.01735082	1	0.03872195	0.01735082	0.03872195	0.01735082
GO:0072046	#N/A	0.25951	0	0	0	0.8233508	0.1771674	#NUM!	#NUM!	#NUM!	#NUM!	#NUM!	0.01724211	1	1	1	0.01724211	1	0.01724211
GO:0042789	#N/A	25.8437976	28.198083	31.2223252	12.2546912	36.3092452	23.5576668	-1.202262956	-0.259400428	1.202262956	0.259400428	NO	0.017199	1	1	1	0.017199	1	0.017199
GO:0061086	#N/A	25.8437976	28.198083	31.2223252	12.2546912	36.3092452	23.5576668	-1.202262956	-0.259400428	1.202262956	0.259400428	NO	0.017199	1	1	1	0.017199	1	0.017199
GO:0060766	#N/A	12.3828624	6.176801	3.1790884	3.8626142	5.6828846	2.9231488	-0.677282264	-1.079336582	1.079336582	0.677282264	NO	0.01715611	1	1	1	0.01715611	1	0.01715611
GO:0048040	#N/A	21.8088192	19.8060068	21.4179456	10.675432	20.538893	17.8590744	-0.891643588	-0.149280729	0.891643588	0.149280729	NO	0.01711343	1	1	1	0.01711343	1	0.01711343
GO:0039015	#N/A	2.0672284	2.928839	0.4469872	0.4339536	6.9091596	0	-2.754716192	#NUM!	#NUM!	#NUM!	#NUM!	0.01707097	1	1	1	0.01707097	1	0.01707097
GO:0003810	protein-glutamine gamma-glutamyltransferase activity	138.6557076	80.3198216	62.2711396	541.8043932	48.209121	45.8586944	2.753944122	-0.808560783	2.753944122	0.808560783	YES	1	0.01707097	0.43800495	1	0.01707097	0.43800495	0.01707097
GO:0000176	nuclear exosome (RNase complex)	156.5014246	281.371215	259.2885728	65.9096544	290.5558158	192.0466634	-2.093913034	-0.551017846	2.093913034	0.551017846	NO	1	1	0.01704043	1	1	0.01704043	0.01704043
GO:0015375	#N/A	1.9368674	1.3425896	0.7361752	0.7503692	7.892315	4.835372	-0.839345855	1.848608513	1.848608513	0.839345855	YES	0.01702871	1	1	1	0.01702871	1	0.01702871
GO:0000727	double-strand break repair via break-induced replication	273.31524	530.9773118	501.707116	39.3360228	707.6255146	371.086807	-3.754727216	-0.516893506	3.754727216	0.516893506	NO	1	1	0.01701	1	1	0.01701	0.01701
GO:1903804	#N/A	1.9368674	1.3425896	0.7361752	0.7503692	7.892315	4.835372	-0.839345855	1.848608513	1.848608513	0.839345855	YES	0.01698667	1	1	1	0.01698667	1	0.01698667
GO:0006271	DNA strand elongation involved in DNA replication	341.804532	569.3700088	517.6168602	66.6589962	801.6010688	406.3597862	-3.094495004	-0.486608864	3.094495004	0.486608864	NO	0.75202105	1	0.01697968	1	0.75202105	0.01697968	0.01697968
GO:0016571	histone methylation	869.7134298	1089.57729	1097.713218	233.9267278	1591.565667	791.1060602	-2.219639925	-0.46182551	2.219639925	0.46182551	NO	1	1	0.01694947	1	1	0.01694947	0.01694947
GO:0089718	amino acid import across plasma membrane	76.4745856	75.2565714	70.3533482	91.0351278	51.7952114	79.6005606	0.274605783	0.080961028	0.274605783	0.080961028	NO	0.01694483	0.75361931	0.54447273	1	0.01694483	0.54447273	0.01694483
GO:0033047	regulation of mitotic sister chromatid segregation	546.3813366	745.368388	729.5463106	135.2645008	995.7227954	573.84657	-2.46217037	-0.37728858	2.46217037	0.37728858	NO	1	1	0.01691936	1	1	0.01691936	0.01691936
GO:0006936	muscle contraction	618.4966402	355.3796792	412.1587456	271.4197644	542.0859186	353.7664828	-0.38883541	-0.006563822	0.38883541	0.006563822	NO	1	0.0168	1	0.2916	0.0168	0.2916	0.0168
GO:0006954	inflammatory response	1220.569597	778.8786964	909.9021198	904.3620102	1207.828175	1061.170337	0.215501731	0.44618569	0.44618569	0.215501731	NO	1	0.0165375	1	0.46524834	0.0165375	0.46524834	0.0165375
GO:0031965	nuclear membrane	562.038927	704.3533372	761.1891868	204.6563318	1029.789112	516.1405326	-1.783096032	-0.448535405	1.783096032	0.448535405	NO	1	1	0.01620973	1	1	0.01620973	0.01620973
GO:0051784	negative regulation of nuclear division	807.7690126	1247.371477	1364.202898	273.411425	1643.06314	880.6584352	-2.18974574	-0.502236694	2.18974574	0.502236694	NO	1	1	0.01618058	1	1	0.01618058	0.01618058
GO:0004529	exodeoxyribonuclease activity	111.5749264	160.5654124	151.0448354	29.1961594	265.6533976	98.428032	-2.459310646	-0.706019999	2.459310646	0.706019999	NO	1	1	0.01615153	1	1	0.01615153	0.01615153
GO:0016895	exodeoxyribonuclease activity, producing 5'-phosphomonoesters	111.5749264	160.5654124	151.0448354	29.1961594	265.6533976	98.428032	-2.459310646	-0.706019999	2.459310646	0.706019999	NO	1	1	0.01615153	1	1	0.01615153	0.01615153
GO:0050830	defense response to Gram-positive bacterium	589.1628598	786.64299	792.5687506	240.4158238	1244.373339	463.9057402	-1.710177177	-0.761877334	1.710177177	0.761877334	NO	1	1	0.01612258	1	1	0.01612258	0.01612258
GO:0050968	#N/A	10.144493	2.9712606	5.5547708	1.8504088	4.0121582	3.3937794	-0.683231113	0.191817646	0.683231113	0.191817646	YES	0.01607696	1	1	1	0.01607696	1	0.01607696
GO:1903826	#N/A	74.5377182	73.9139818	69.617173	90.2847586	43.9028964	74.7651886	0.288635165	0.016519399	0.288635165	0.016519399	NO	0.01603636	1	1	1	0.01603636	1	0.01603636
GO:0097638	#N/A	74.5377182	73.9139818	69.617173	90.2847586	43.9028964	74.7651886	0.288635165	0.016519399	0.288635165	0.016519399	NO	0.01599597	1	1	1	0.01599597	1	0.01599597
GO:0000814	#N/A	30.662429	29.7369766	36.9022868	11.9981108	38.4785164	29.114976	-1.309450714	-0.030496544	1.309450714	0.030496544	NO	0.01595578	1	1	1	0.01595578	1	0.01595578
GO:0051239	regulation of multicellular organismal process	17826.22886	16500.30696	18390.26357	14801.43516	20122.44782	17118.76324	-0.156755796	0.053085613	0.156755796	0.053085613	YES	1	0.01579701	1	0.46813846	0.01579701	0.46813846	0.01579701
GO:0060326	cell chemotaxis	1248.888483	799.7203574	1081.392907	761.4665226	1335.428199	932.9071372	-0.070715002	0.222237867	0.222237867	0.070715002	YES	1	0.01556471	0.96047671	1	0.01556471	0.96047671	0.01556471
GO:0005230	extracellular ligand-gated ion channel activity	102.3594032	76.4272318	89.9836422	36.7762448	354.8855312	188.9462922	-1.055312602	1.305817526	1.305817526	1.055312602	YES	1	0.9397517	1	0.01556471	0.9397517	0.01556471	0.01556471
GO:0009895	negative regulation of catabolic process	2467.016608	2267.135132	2638.989476	1796.733948	2538.570702	2283.186782	-0.335493589	0.010178502	0.335493589	0.010178502	YES	1	1	0.01550769	1	1	0.01550769	0.01550769
GO:0042592	homeostatic process	22941.67474	20574.83062	22721.78317	29997.90274	19008.86416	28216.19171	0.543981086	0.455642729	0.543981086	0.455642729	NO	1	0.55158308	0.01547934	1	0.55158308	0.01547934	0.01547934
GO:0043038	amino acid activation	216.1923494	229.7993476	268.99823	108.9186498	360.8120364	222.861884	-1.077123699	-0.044224808	1.077123699	0.044224808	NO	1	1	0.01545109	1	1	0.01545109	0.01545109
GO:0043039	tRNA aminoacylation	216.1923494	229.7993476	268.99823	108.9186498	360.8120364	222.861884	-1.077123699	-0.044224808	1.077123699	0.044224808	NO	1	1	0.01545109	1	1	0.01545109	0.01545109
GO:1903313	positive regulation of mRNA metabolic process	1102.348407	1269.525823	1347.615336	555.2270686	1628.966746	944.017625	-1.193139931	-0.42740404	1.193139931	0.42740404	NO	1	1	0.01542295	1	1	0.01542295	0.01542295
GO:0010972	negative regulation of G2/M transition of mitotic cell cycle	301.7435914	413.7535734	410.6372918	61.0446552	616.4515474	259.305813	-2.760834882	-0.674117224	2.760834882	0.674117224	NO	1	1	0.01539491	1	1	0.01539491	0.01539491
GO:1902750	negative regulation of cell cycle G2/M phase transition	335.1491634	443.132171	443.5606334	76.3055744	658.0068654	288.001745	-2.537876709	-0.621659516	2.537876709	0.621659516	NO	1	1	0.01539491	1	1	0.01539491	0.01539491
GO:0031126	sno(s)RNA 3'-end processing	141.0589104	268.0678122	253.6760916	31.9964418	319.5470502	172.0259356	-3.066614618	-0.63997191	3.066614618	0.63997191	NO	0.85421048	1	0.01536697	1	0.85421048	0.01536697	0.01536697
GO:0097530	granulocyte migration	870.5904784	620.2276574	803.918808	598.7884696	930.2917006	618.4154256	-0.05075142	-0.004221555	0.05075142	0.004221555	NO	1	0.01533913	0.62640878	1	0.01533913	0.62640878	0.01533913
GO:0007602	phototransduction	98.275332	85.2241986	85.8184202	74.6104146	228.7167392	165.523546	-0.191886103	0.957701424	0.957701424	0.191886103	YES	0.91046411	0.53951262	1	0.01533913	0.53951262	0.01533913	0.01533913
GO:0000076	DNA replication checkpoint signaling	232.6764896	326.5975632	330.9981114	43.127992	521.0582892	182.7802832	-2.920817575	-0.837403574	2.920817575	0.837403574	NO	1	1	0.01533913	1	1	0.01533913	0.01533913
GO:0090501	RNA phosphodiester bond hydrolysis	1778.888355	1825.613775	1631.427096	1694.823927	1502.581066	1913.516051	-0.107246181	0.06784442	0.107246181	0.06784442	YES	1	1	0.01531139	1	1	0.01531139	0.01531139
GO:1901657	glycosyl compound metabolic process	2855.962568	3590.557404	3279.500375	4613.519223	2939.376312	3950.385926	0.36165984	0.137785774	0.36165984	0.137785774	NO	1	1	0.01528375	1	1	0.01528375	0.01528375
GO:0030628	pre-mRNA 3'-splice site binding	97.8259946	110.7176682	115.2981478	41.0822682	141.2652252	98.3137302	-1.430297722	-0.171420646	1.430297722	0.171420646	NO	0.01527874	1	0.40325005	1	0.01527874	0.40325005	0.01527874
GO:0033557	#N/A	44.9479644	28.7475646	33.6764372	13.6444502	42.1351522	23.2088654	-1.075125478	-0.308763745	1.075125478	0.308763745	NO	0.01523874	1	1	1	0.01523874	1	0.01523874
GO:0000706	#N/A	9.3625184	11.313488	2.7804866	0.3699634	6.9898156	8.0860264	-4.934517423	-0.484540968	4.934517423	0.484540968	NO	0.01523874	1	1	1	0.01523874	1	0.01523874
GO:0061010	#N/A	8.569074	10.2254834	2.0362646	1.1283748	6.5738142	6.58371	-3.17985079	-0.635196353	3.17985079	0.635196353	NO	0.01519896	1	1	1	0.01519896	1	0.01519896
GO:0060394	#N/A	2.1808796	1.1772578	0.6743656	1.1177176	1.633535	4.7886316	-0.074874555	2.024183169	2.024183169	0.074874555	YES	0.01519896	1	1	1	0.01519896	1	0.01519896
GO:0070615	#N/A	31.978894	12.269705	16.0416354	10.8553382	16.9952722	15.4203264	-0.176695889	0.32973274	0.32973274	0.176695889	YES	0.01515938	1	1	1	0.01515938	1	0.01515938
GO:0001691	#N/A	2.012864	4.1673722	4.211975	0.4024074	3.7552112	3.1610552	-3.372409216	-0.398731728	3.372409216	0.398731728	NO	0.01512	1	1	1	0.01512	1	0.01512
GO:1901606	alpha-amino acid catabolic process	3030.051407	3173.52262	2773.75126	4872.473723	2181.128279	4327.575615	0.618569279	0.447473902	0.618569279	0.447473902	NO	1	0.01512	0.66724612	1	0.01512	0.66724612	0.01512
GO:0008020	G protein-coupled photoreceptor activity	31.9655546	16.0951334	19.359557	13.6125916	142.9353464	82.5340992	-0.241682777	2.358365762	2.358365762	0.241682777	YES	1	0.6134438	1	0.01512	0.6134438	0.01512	0.01512
GO:0035060	#N/A	26.6005096	33.9444372	30.528092	9.2910402	33.68291	20.0366538	-1.869263135	-0.760533573	1.869263135	0.760533573	NO	0.01508083	1	1	1	0.01508083	1	0.01508083
GO:0097504	#N/A	20.91069	30.8038126	30.5084438	4.625475	32.1490648	19.752709	-2.735435493	-0.641058399	2.735435493	0.641058399	NO	0.01504186	1	1	1	0.01504186	1	0.01504186
GO:0071528	#N/A	40.4727936	44.0249864	61.2373866	18.604024	53.1145146	32.2442694	-1.242707852	-0.449279777	1.242707852	0.449279777	NO	0.01500309	1	1	1	0.01500309	1	0.01500309
GO:1904396	#N/A	21.6038762	30.9819154	31.7442898	4.9846522	33.37288	22.6994976	-2.635861588	-0.448765972	2.635861588	0.448765972	NO	0.01496452	1	1	1	0.01496452	1	0.01496452
GO:0060830	#N/A	6.4324844	2.3335934	2.839804	2.1462194	7.2848584	2.4900432	-0.120755646	0.093617561	0.120755646	0.093617561	YES	0.01492615	1	1	1	0.01492615	1	0.01492615
GO:0051606	detection of stimulus	444.5520552	366.5866424	411.2819934	238.6551988	710.3607062	524.6850172	-0.619226454	0.517297375	0.619226454	0.517297375	YES	1	0.41007585	1	0.01490704	0.41007585	0.01490704	0.01490704
GO:0021798	#N/A	6.4324844	2.3335934	2.839804	2.1462194	7.2848584	2.4900432	-0.120755646	0.093617561	0.120755646	0.093617561	YES	0.01488798	1	1	1	0.01488798	1	0.01488798
GO:0062028	#N/A	2.012864	4.1673722	4.211975	0.4024074	3.7552112	3.1610552	-3.372409216	-0.398731728	3.372409216	0.398731728	NO	0.01485	1	1	1	0.01485	1	0.01485
GO:0005927	#N/A	4.6179358	1.6241524	1.9600888	1.380205	10.9491206	4.135311	-0.234804448	1.348308821	1.348308821	0.234804448	YES	0.01481221	1	1	1	0.01481221	1	0.01481221
GO:0060846	#N/A	6.4324844	2.3335934	2.839804	2.1462194	7.2848584	2.4900432	-0.120755646	0.093617561	0.120755646	0.093617561	YES	0.01477462	1	1	1	0.01477462	1	0.01477462
GO:0099094	ligand-gated cation channel activity	372.4107012	234.0995464	297.1996776	144.3163538	762.5980774	410.2185202	-0.697887345	0.809270488	0.809270488	0.697887345	YES	1	0.86223647	1	0.0147	0.86223647	0.0147	0.0147
GO:0072657	protein localization to membrane	2623.56522	2087.884788	2494.372397	1448.397104	2886.662784	2006.651146	-0.527584907	-0.057252277	0.527584907	0.057252277	NO	1	1	0.01467283	1	1	0.01467283	0.01467283
GO:0009792	embryo development ending in birth or egg hatching	36501.43187	41524.4932	34597.33864	56173.09308	25465.53667	52972.79827	0.435916684	0.35128916	0.435916684	0.35128916	NO	1	1	0.01464576	1	1	0.01464576	0.01464576
GO:0043487	regulation of RNA stability	702.3885918	811.2811858	949.4358228	257.3862484	1142.281576	684.042392	-1.656267056	-0.246116296	1.656267056	0.246116296	NO	1	1	0.01461878	1	1	0.01461878	0.01461878
GO:0005732	sno(s)RNA-containing ribonucleoprotein complex	404.0194628	556.015479	577.2920146	102.0136892	733.920153	324.6467626	-2.446362287	-0.776254224	2.446362287	0.776254224	NO	0.9546856	1	0.01459191	1	0.9546856	0.01459191	0.01459191
GO:2000816	negative regulation of mitotic sister chromatid separation	306.7337302	498.8128386	453.3878594	57.4665686	651.1425178	359.6458492	-3.117703786	-0.471921645	3.117703786	0.471921645	NO	1	1	0.01456514	1	1	0.01456514	0.01456514
GO:0033048	negative regulation of mitotic sister chromatid segregation	306.7337302	498.8128386	453.3878594	57.4665686	651.1425178	359.6458492	-3.117703786	-0.471921645	3.117703786	0.471921645	NO	1	1	0.01456514	1	1	0.01456514	0.01456514
GO:0033046	negative regulation of sister chromatid segregation	306.7337302	498.8128386	453.3878594	57.4665686	651.1425178	359.6458492	-3.117703786	-0.471921645	3.117703786	0.471921645	NO	1	1	0.01456514	1	1	0.01456514	0.01456514
GO:0016768	#N/A	9.731162	9.4163362	14.003792	3.793688	16.859204	10.4711002	-1.311564797	0.153175298	1.311564797	0.153175298	YES	0.01403714	1	1	1	0.01403714	1	0.01403714
GO:0000184	nuclear-transcribed mRNA catabolic process, nonsense-mediated decay	606.4895514	556.6147594	659.3586148	299.624875	664.9495456	398.060049	-0.893521762	-0.483693081	0.893521762	0.483693081	NO	1	1	0.01400529	1	1	0.01400529	0.01400529
GO:0030323	#N/A	12.3828624	6.176801	3.1790884	3.8626142	5.6828846	2.9231488	-0.677282264	-1.079336582	1.079336582	0.677282264	NO	0.014	1	1	1	0.014	1	0.014
GO:0004175	endopeptidase activity	53881.77422	44213.78165	44351.89648	58066.40903	15902.41496	30459.05664	0.393207682	-0.537624875	0.537624875	0.393207682	YES	1	0.0942411	0.01397887	1	0.0942411	0.01397887	0.01397887
GO:0016496	#N/A	10.3642034	0.530994	1.6001556	1.909463	6.5214004	3.2990782	1.8463995	2.635295511	2.635295511	1.8463995	NO	0.01396306	1	1	1	0.01396306	1	0.01396306
GO:0017056	structural constituent of nuclear pore	436.9817618	610.9019398	677.0142992	148.1249722	790.189105	415.8761192	-2.044125938	-0.554786978	2.044125938	0.554786978	NO	0.92993885	1	0.01395254	1	0.92993885	0.01395254	0.01395254
GO:0071690	#N/A	0.8864974	1.7483484	2.3673298	1.239717	1.4895654	0.7915156	-0.495981882	-1.143303015	1.143303015	0.495981882	NO	0.01392632	1	1	1	0.01392632	1	0.01392632
GO:0042325	regulation of phosphorylation	6875.806336	6311.20519	7077.791833	3459.785085	8707.233844	5755.45572	-0.867233106	-0.132985363	0.867233106	0.132985363	NO	1	1	0.01392632	1	1	0.01392632	0.01392632
GO:0045839	negative regulation of mitotic nuclear division	716.7563364	995.7686938	1068.017164	268.003382	1287.046655	756.6015344	-1.893559452	-0.396276957	1.893559452	0.396276957	NO	1	1	0.01390019	1	1	0.01390019	0.01390019
GO:0009055	electron transfer activity	2595.013785	3190.322779	3002.485091	3127.202057	3590.267243	2850.12059	-0.028829957	-0.162679433	0.162679433	0.028829957	NO	1	0.81249548	0.01387416	1	0.81249548	0.01387416	0.01387416
GO:0016180	snRNA processing	363.5320498	435.5122402	457.0776138	107.18257	533.583769	308.5766156	-2.022642953	-0.49708453	2.022642953	0.49708453	NO	0.60068235	1	0.01384822	1	0.60068235	0.01384822	0.01384822
GO:0018209	peptidyl-serine modification	2364.168168	2101.327972	2512.959497	1305.006428	2613.037186	2077.574958	-0.687244441	-0.016400823	0.687244441	0.016400823	NO	1	1	0.01382239	1	1	0.01382239	0.01382239
GO:0034472	snRNA 3'-end processing	327.6319004	381.9311892	401.567674	90.588128	462.4215126	270.0918984	-2.075918842	-0.499862372	2.075918842	0.499862372	NO	0.60044951	1	0.01379665	1	0.60044951	0.01379665	0.01379665
GO:1990204	oxidoreductase complex	1893.005447	2243.481852	2365.915436	1858.581123	2605.757438	1927.851994	-0.271537854	-0.218745217	0.271537854	0.218745217	NO	1	0.97638476	0.013771	1	0.97638476	0.013771	0.013771
GO:0000152	nuclear ubiquitin ligase complex	312.6022282	352.761726	376.5739612	148.9775214	440.8378686	259.1353138	-1.243599375	-0.444988407	1.243599375	0.444988407	NO	1	1	0.01374545	1	1	0.01374545	0.01374545
GO:0071897	DNA biosynthetic process	503.2273928	605.6182404	600.2220432	147.5023288	856.5201186	426.6200816	-2.037670926	-0.505456781	2.037670926	0.505456781	NO	0.9421574	1	0.01372	1	0.9421574	0.01372	0.01372
GO:0098800	inner mitochondrial membrane protein complex	2716.444163	3210.755635	2891.057263	2876.825723	3493.162659	2714.215854	-0.158435043	-0.24237741	0.24237741	0.158435043	NO	1	0.75368679	0.01323	1	0.75368679	0.01323	0.01323
GO:0004713	protein tyrosine kinase activity	1967.153992	1320.536641	1661.709472	864.9580796	1896.407409	1268.276185	-0.610422214	-0.058255386	0.610422214	0.058255386	NO	1	1	0.01320461	1	1	0.01320461	0.01320461
GO:1903509	liposaccharide metabolic process	514.2907356	502.9701034	676.9701328	310.8101868	956.561342	405.7890324	-0.69443886	-0.309742776	0.69443886	0.309742776	NO	1	1	0.01317931	1	1	0.01317931	0.01317931
GO:0006664	glycolipid metabolic process	514.2907356	502.9701034	676.9701328	310.8101868	956.561342	405.7890324	-0.69443886	-0.309742776	0.69443886	0.309742776	NO	1	1	0.01317931	1	1	0.01317931	0.01317931
GO:0042575	DNA polymerase complex	231.6512296	268.1638752	276.2834524	48.0697846	358.0494436	180.328809	-2.479912659	-0.572485005	2.479912659	0.572485005	NO	1	1	0.01315411	1	1	0.01315411	0.01315411
GO:0042770	signal transduction in response to DNA damage	168.8661566	146.5275426	169.5144392	51.9274368	182.3584444	136.5745806	-1.496602953	-0.101482879	1.496602953	0.101482879	NO	1	1	0.01312901	1	1	0.01312901	0.01312901
GO:1905819	negative regulation of chromosome separation	322.7527236	560.23192	541.4529042	57.4665686	683.585598	361.1662752	-3.285229374	-0.633361001	3.285229374	0.633361001	NO	1	1	0.013104	1	1	0.013104	0.013104
GO:0051985	negative regulation of chromosome segregation	322.7527236	560.23192	541.4529042	57.4665686	683.585598	361.1662752	-3.285229374	-0.633361001	3.285229374	0.633361001	NO	1	1	0.013104	1	1	0.013104	0.013104
GO:1902554	serine/threonine protein kinase complex	1769.231441	2205.550383	2271.268555	646.1535114	3018.115738	1628.099628	-1.771189855	-0.437949733	1.771189855	0.437949733	NO	1	1	0.01307909	1	1	0.01307909	0.01307909
GO:0003727	single-stranded RNA binding	2002.242821	2299.062138	2459.40357	1348.057803	2730.217494	2030.297893	-0.770163101	-0.179354038	0.770163101	0.179354038	NO	1	1	0.01305427	1	1	0.01305427	0.01305427
GO:0010965	regulation of mitotic sister chromatid separation	395.5867146	589.9420322	545.3029472	84.3408556	767.4803932	432.541932	-2.80626964	-0.447733203	2.80626964	0.447733203	NO	1	1	0.01302955	1	1	0.01302955	0.01302955
GO:0060384	#N/A	18.4923244	12.8633128	18.5404066	5.5993568	42.3426284	13.738277	-1.199929221	0.094938838	1.199929221	0.094938838	YES	0.01280323	1	1	1	0.01280323	1	0.01280323
GO:0045053	#N/A	98.2513186	74.0468014	96.3016024	43.6810496	87.2353378	57.1481264	-0.761429894	-0.373731216	0.761429894	0.373731216	NO	0.0127689	1	1	1	0.0127689	1	0.0127689
GO:0010662	#N/A	55.7561388	41.6110556	56.4124454	30.1839484	57.1175058	33.9377402	-0.463185349	-0.294076384	0.463185349	0.294076384	NO	0.01273476	1	1	1	0.01273476	1	0.01273476
GO:0010656	#N/A	55.7561388	41.6110556	56.4124454	30.1839484	57.1175058	33.9377402	-0.463185349	-0.294076384	0.463185349	0.294076384	NO	0.0127008	1	1	1	0.0127008	1	0.0127008
GO:0021680	#N/A	28.3714266	29.3630404	34.9688384	14.8136216	33.7794068	26.587278	-0.987076969	-0.143265278	0.987076969	0.143265278	NO	0.01266702	1	1	1	0.01266702	1	0.01266702
GO:0006520	cellular amino acid metabolic process	6929.961255	7028.864855	6830.493202	9473.891286	5256.302959	9326.564192	0.430665401	0.408053989	0.430665401	0.408053989	NO	1	0.82386067	0.0124274	1	0.82386067	0.0124274	0.0124274
GO:0006915	apoptotic process	6270.066446	6947.971763	6194.074312	7451.930483	5489.98882	7789.066653	0.101022325	0.164858573	0.164858573	0.101022325	NO	1	1	0.01240313	1	1	0.01240313	0.01240313
GO:0016614	oxidoreductase activity, acting on CH-OH group of donors	3556.171564	3908.676585	3535.437913	5140.477718	3615.753506	3971.89266	0.395222222	0.023146418	0.395222222	0.023146418	NO	1	0.98337418	0.01237895	1	0.98337418	0.01237895	0.01237895
GO:0016616	oxidoreductase activity, acting on the CH-OH group of donors, NAD or NADP as acceptor	3465.366139	3849.015818	3460.471431	5071.477631	3525.101396	3904.26317	0.397916553	0.020560702	0.397916553	0.020560702	NO	1	1	0.01235486	1	1	0.01235486	0.01235486
GO:0050660	flavin adenine dinucleotide binding	1910.164751	1620.058587	1839.530774	1762.474181	1811.680926	1533.763485	0.121556136	-0.078969959	0.121556136	0.078969959	YES	1	0.68133478	0.01233087	1	0.68133478	0.01233087	0.01233087
GO:0140142	nucleocytoplasmic carrier activity	835.0124404	1276.612087	1264.678672	259.5640946	1689.167521	849.0634514	-2.298157478	-0.588375936	2.298157478	0.588375936	NO	1	1	0.01230698	1	1	0.01230698	0.01230698
GO:0005793	endoplasmic reticulum-Golgi intermediate compartment	604.6033066	657.1094534	610.976828	333.8139724	783.034037	458.3017028	-0.977089355	-0.519836051	0.977089355	0.519836051	NO	1	1	0.01228317	1	1	0.01228317	0.01228317
GO:0006284	base-excision repair	380.9564634	451.812691	467.3854102	120.1422018	631.8799554	304.1776152	-1.910981786	-0.570810808	1.910981786	0.570810808	NO	1	1	0.01225946	1	1	0.01225946	0.01225946
GO:0006890	retrograde vesicle-mediated transport, Golgi to endoplasmic reticulum	527.4452416	492.946755	520.954525	225.941216	662.9660198	377.3591386	-1.125484354	-0.385493611	1.125484354	0.385493611	NO	1	1	0.01223584	1	1	0.01223584	0.01223584
GO:0008269	#N/A	43.1152792	35.752957	41.121336	26.851443	25.7369244	26.4717464	-0.413062946	-0.433609191	0.433609191	0.413062946	NO	0.01156721	1	1	1	0.01156721	1	0.01156721
GO:0008721	#N/A	14.928741	17.2969728	16.1162216	24.2175538	18.456639	24.1657136	0.485533578	0.482442028	0.485533578	0.482442028	NO	0.01153569	1	1	1	0.01153569	1	0.01153569
GO:0003684	damaged DNA binding	1151.958981	1583.902042	1353.566224	1541.890305	1339.502646	1404.064813	-0.038782982	-0.17387358	0.17387358	0.038782982	NO	1	1	0.01152713	1	1	0.01152713	0.01152713
GO:0048708	#N/A	3.0035896	3.096424	2.5385706	2.9132392	14.8661524	6.5877454	-0.087978873	1.089181763	1.089181763	0.087978873	YES	0.01150435	1	1	1	0.01150435	1	0.01150435
GO:0005525	GTP binding	17607.62087	18811.61085	21043.48258	19209.25678	16502.5556	18288.4732	0.030178308	-0.040688755	0.040688755	0.030178308	YES	1	1	0.01150435	1	1	0.01150435	0.01150435
GO:0006605	protein targeting	2127.12503	1695.232259	1834.657662	1450.780071	2160.153205	1551.48951	-0.224654114	-0.127829004	0.224654114	0.127829004	NO	1	1	0.01148166	1	1	0.01148166	0.01148166
GO:0035264	#N/A	28.0072866	19.6618816	24.6506928	16.601418	28.181258	25.2659098	-0.244094917	0.36179074	0.36179074	0.244094917	YES	0.01147317	1	1	1	0.01147317	1	0.01147317
GO:0016757	glycosyltransferase activity	5487.688038	4393.328711	4874.73807	3591.900661	5889.883035	4298.176715	-0.290566996	-0.031589648	0.290566996	0.031589648	NO	1	1	0.01145906	1	1	0.01145906	0.01145906
GO:0030326	embryonic limb morphogenesis	9.8914508	5.2069594	2.5936626	1.9374076	36.6375352	16.4548118	-1.426313652	1.659996463	1.659996463	1.426313652	YES	0.01144216	1	1	0.5028133	0.01144216	0.5028133	0.01144216
GO:0018105	peptidyl-serine phosphorylation	2342.483246	2075.274139	2481.78934	1296.58201	2574.895731	2044.422862	-0.678588465	-0.021608296	0.678588465	0.021608296	NO	1	1	0.01143654	1	1	0.01143654	0.01143654
GO:0044391	ribosomal subunit	88264.68058	95816.26718	83686.48707	120698.5306	60993.83682	105166.5114	0.333065598	0.134332859	0.333065598	0.134332859	NO	1	0.19673788	0.01141412	1	0.19673788	0.01141412	0.01141412
GO:0031117	#N/A	26.6460312	29.7485652	41.0165456	18.040679	44.1379584	26.6001526	-0.721566449	-0.161385565	0.721566449	0.161385565	NO	0.01141132	1	1	1	0.01141132	1	0.01141132
GO:0000932	P-body	1375.405924	1261.639278	1343.886609	713.8936672	1669.545977	1030.623067	-0.821518372	-0.291782693	0.821518372	0.291782693	NO	1	1	0.01064789	1	1	0.01064789	0.01064789
GO:0043413	macromolecule glycosylation	3590.306024	2667.745272	3009.833105	1852.374785	3642.565617	2292.455667	-0.526244894	-0.218727084	0.526244894	0.218727084	NO	1	1	0.01062651	1	1	0.01062651	0.01062651
GO:0006486	protein glycosylation	3590.306024	2667.745272	3009.833105	1852.374785	3642.565617	2292.455667	-0.526244894	-0.218727084	0.526244894	0.218727084	NO	1	1	0.01062651	1	1	0.01062651	0.01062651
GO:0007052	mitotic spindle organization	559.9129972	828.6436962	871.9739668	187.7830492	1096.218696	730.2178236	-2.141685059	-0.182425015	2.141685059	0.182425015	NO	1	1	0.01060521	1	1	0.01060521	0.01060521
GO:0022853	active ion transmembrane transporter activity	7886.05814	6858.810176	7635.056995	7751.25605	6020.682542	5408.861226	0.176471782	-0.342633445	0.342633445	0.176471782	YES	1	0.63362408	0.010584	1	0.63362408	0.010584	0.010584
GO:0070482	response to oxygen levels	3861.848127	4416.063622	4105.027185	4142.319688	4334.413097	5331.322712	-0.092322058	0.271732556	0.271732556	0.092322058	YES	1	1	0.01056287	1	1	0.01056287	0.01056287
GO:0010389	regulation of G2/M transition of mitotic cell cycle	410.2199792	551.1855964	549.9437116	82.9224652	806.2153216	351.3633618	-2.732703276	-0.649574425	2.732703276	0.649574425	NO	1	1	0.01054183	1	1	0.01054183	0.01054183
GO:0030134	COPII-coated ER to Golgi transport vesicle	513.9350828	596.3127192	538.057108	278.5961724	675.770242	400.1289214	-1.097893672	-0.575604199	1.097893672	0.575604199	NO	1	1	0.01052087	1	1	0.01052087	0.01052087
GO:0043628	ncRNA 3'-end processing	1753.333538	1722.505814	1520.31025	1680.171319	1324.991319	1815.787019	-0.035900507	0.07608614	0.07608614	0.035900507	YES	1	1	0.0105	1	1	0.0105	0.0105
GO:0097095	#N/A	12.8123482	10.1886242	10.18519	2.4696298	17.1895352	11.4361278	-2.044592552	0.166639394	2.044592552	0.166639394	YES	0.01043493	1	1	1	0.01043493	1	0.01043493
GO:0030853	#N/A	6.5861536	0.9441324	5.545368	2.380357	10.7097346	5.1612348	1.334116867	2.45065517	2.45065517	1.334116867	NO	0.01043493	1	1	1	0.01043493	1	0.01043493
GO:0002762	#N/A	10.1918372	1.6994014	5.7239224	4.3348018	19.7868238	6.5297516	1.350939372	1.942001452	1.942001452	1.350939372	NO	0.01040562	1	1	1	0.01040562	1	0.01040562
GO:1900044	#N/A	148.2461024	157.5609728	207.913443	74.6466018	195.1859232	149.8117284	-1.07776174	-0.072759656	1.07776174	0.072759656	NO	0.01037647	1	1	1	0.01037647	1	0.01037647
GO:0003218	#N/A	1.278493	0.1481466	0.8347146	0.7942054	9.5544956	8.0655076	2.422486654	5.76666791	5.76666791	2.422486654	NO	0.01034749	1	1	1	0.01034749	1	0.01034749
GO:0045900	#N/A	6.0497246	6.4340692	8.6253042	1.7645672	8.3948708	2.5375686	-1.866417079	-1.342284628	1.866417079	1.342284628	NO	0.01031866	1	1	1	0.01031866	1	0.01031866
GO:0045659	#N/A	6.5861536	0.9441324	5.545368	2.380357	10.7097346	5.1612348	1.334116867	2.45065517	2.45065517	1.334116867	NO	0.01029	1	1	1	0.01029	1	0.01029
GO:0072202	#N/A	12.3828624	6.176801	3.1790884	3.8626142	5.6828846	2.9231488	-0.677282264	-1.079336582	1.079336582	0.677282264	NO	0.0102615	1	1	1	0.0102615	1	0.0102615
GO:0060214	#N/A	2.7737412	1.591688	0.9979686	1.0233002	5.4001276	5.821034	-0.637328126	1.870717875	1.870717875	0.637328126	YES	0.01023315	1	1	1	0.01023315	1	0.01023315
GO:0051657	#N/A	15.8975966	25.0641986	31.3369102	4.129873	31.9173628	19.863912	-2.601458784	-0.335478331	2.601458784	0.335478331	NO	0.01020496	1	1	1	0.01020496	1	0.01020496
GO:0030158	#N/A	12.5395392	10.7737922	16.4550214	5.5741464	12.495132	14.1201854	-0.950703345	0.390232887	0.950703345	0.390232887	YES	0.01017692	1	1	1	0.01017692	1	0.01017692
GO:0051661	#N/A	15.8975966	25.0641986	31.3369102	4.129873	31.9173628	19.863912	-2.601458784	-0.335478331	2.601458784	0.335478331	NO	0.01014904	1	1	1	0.01014904	1	0.01014904
GO:0003012	muscle system process	652.116577	372.1098896	433.9597488	287.6279216	562.9628992	372.718886	-0.371525001	0.00235919	0.371525001	0.00235919	YES	1	0.0098	1	0.25142986	0.0098	0.25142986	0.0098
GO:0005543	phospholipid binding	10481.47005	8322.310107	8431.831424	14411.13703	8044.196015	12343.31484	0.792128215	0.568673935	0.792128215	0.568673935	NO	1	1	0.0097	1	1	0.0097	0.0097
GO:0030162	regulation of proteolysis	9638.623386	8035.265687	8281.937763	15126.73874	6035.371909	13284.40293	0.912683349	0.725315754	0.912683349	0.725315754	NO	1	1	0.00968	1	1	0.00968	0.00968
GO:0016811	hydrolase activity, acting on carbon-nitrogen (but not peptide) bonds, in linear amides	1603.67695	1063.22766	1217.118857	762.1075128	1140.143919	861.1415654	-0.4803841	-0.304128212	0.4803841	0.304128212	NO	1	1	0.009661	1	1	0.009661	0.009661
GO:0000118	histone deacetylase complex	787.8471904	760.4977444	859.1012998	283.5252768	1074.518951	589.6453862	-1.423466609	-0.367096393	1.423466609	0.367096393	NO	1	1	0.009641	1	1	0.009641	0.009641
GO:0007088	regulation of mitotic nuclear division	1268.563716	1569.57222	1677.909446	456.7969568	2065.642158	1239.527207	-1.780746468	-0.340581475	1.780746468	0.340581475	NO	1	1	0.009622	1	1	0.009622	0.009622
GO:0016706	2-oxoglutarate-dependent dioxygenase activity	683.9431436	582.9464252	664.6207194	446.3202004	806.5444764	539.7376664	-0.385284197	-0.111104929	0.385284197	0.111104929	NO	1	1	0.009602	1	1	0.009602	0.009602
GO:0010927	cellular component assembly involved in morphogenesis	1142.496804	795.471752	915.9484056	675.0146058	913.7569478	780.0710006	-0.236891981	-0.028205259	0.236891981	0.028205259	NO	1	0.00945	1	0.48205862	0.00945	0.48205862	0.00945
GO:0000977	RNA polymerase II transcription regulatory region sequence-specific DNA binding	7198.636279	5431.227146	6793.168949	3772.808231	8570.584123	6010.412511	-0.52563943	0.146185809	0.52563943	0.146185809	YES	1	0.1847581	1	0.009284	0.1847581	0.009284	0.009284
GO:0008091	#N/A	92.3294544	67.1053006	65.9533434	53.9574498	74.0446852	58.391784	-0.314604565	-0.200661339	0.314604565	0.200661339	NO	0.00923	1	1	1	0.00923	1	0.00923
GO:0004758	#N/A	20.720568	11.030591	15.4040838	5.441475	39.6989038	5.888792	-1.019440415	-0.905466468	1.019440415	0.905466468	NO	0.009203	1	1	1	0.009203	1	0.009203
GO:0046476	#N/A	19.8784034	16.8083252	17.1424602	7.7578932	21.4502014	11.9593768	-1.11543916	-0.491033767	1.11543916	0.491033767	NO	0.009177	1	1	1	0.009177	1	0.009177
GO:1900186	#N/A	13.9745244	13.1685352	23.3850348	1.6365516	31.714843	13.568842	-3.008363881	0.043202726	3.008363881	0.043202726	YES	0.00915	1	1	1	0.00915	1	0.00915
GO:0051997	#N/A	2.0432016	10.173474	0.4664022	28.5687276	5.0125872	18.0951242	1.489624373	0.830788601	1.489624373	0.830788601	NO	0.009124	1	1	1	0.009124	1	0.009124
GO:0030595	leukocyte chemotaxis	916.5252638	637.4240152	838.0279068	620.240448	945.1879246	664.9648702	-0.039425762	0.061024751	0.061024751	0.039425762	YES	1	0.009124	0.72527436	1	0.009124	0.72527436	0.009124
GO:0003018	vascular process in circulatory system	440.6587874	262.6803096	268.2197738	177.0912384	647.2724	400.1399214	-0.568815224	0.607196511	0.607196511	0.568815224	YES	1	0.50498032	1	0.009124	0.50498032	0.009124	0.009124
GO:0034458	#N/A	4.3020876	9.7929144	10.0810736	1.475858	8.1136074	7.05967	-2.730184355	-0.472137527	2.730184355	0.472137527	NO	0.009098	1	1	1	0.009098	1	0.009098
GO:0060099	#N/A	14.278825	0	6.7438914	33.7653322	2.973533	253.3194234	#NUM!	#NUM!	#NUM!	#NUM!	#NUM!	0.009072	1	1	1	0.009072	1	0.009072
GO:0010847	regulation of chromatin assembly	15.4963396	13.398393	17.5698448	3.6258486	26.0245312	15.0399808	-1.885669384	0.166742751	1.885669384	0.166742751	YES	0.009046	1	0.1868872	1	0.009046	0.1868872	0.009046
GO:0034188	#N/A	2.5602078	2.937927	3.7802182	0.6038724	3.4014732	2.719153	-2.282482908	-0.111641219	2.282482908	0.111641219	NO	0.00902	1	1	1	0.00902	1	0.00902
GO:0003735	structural constituent of ribosome	104750.5737	113534.2081	100021.7885	142830.3772	72966.07518	123820.6898	0.331175794	0.125125351	0.331175794	0.125125351	NO	1	0.2755834	0.008989	1	0.2755834	0.008989	0.008989
GO:0038018	#N/A	29.6513794	29.7587922	45.9179412	6.992266	37.7121442	21.593378	-2.089484	-0.462727022	2.089484	0.462727022	NO	0.008969	1	1	1	0.008969	1	0.008969
GO:0071310	cellular response to organic substance	5813.510495	6756.002067	8624.732386	7436.165755	5253.022269	7896.503306	0.138389159	0.225044177	0.225044177	0.138389159	NO	1	0.008969	0.88511365	1	0.008969	0.88511365	0.008969
GO:0004197	cysteine-type endopeptidase activity	2972.036728	2454.285338	5262.951431	2017.861167	6197.964753	1903.754617	-0.28247607	-0.366455452	0.366455452	0.28247607	NO	1	1	0.008969	1	1	0.008969	0.008969
GO:0007601	visual perception	395.9321994	236.17905	269.7301078	205.897189	600.2239778	407.66963	-0.197956864	0.787519487	0.787519487	0.197956864	YES	1	0.36221159	1	0.008969	0.36221159	0.008969	0.008969
GO:0009259	ribonucleotide metabolic process	13001.6374	15661.13532	12522.90532	25521.60621	10099.314	19137.045	0.704530327	0.289179275	0.704530327	0.289179275	NO	1	1	0.008951	1	1	0.008951	0.008951
GO:0019693	ribose phosphate metabolic process	13083.49777	15729.27663	12610.28191	25549.66112	10215.29895	19205.46949	0.699851832	0.288064908	0.699851832	0.288064908	NO	1	1	0.008932	1	1	0.008932	0.008932
GO:0006661	phosphatidylinositol biosynthetic process	361.5323756	342.1360898	382.8920986	171.3791592	507.6883344	300.457867	-0.997378614	-0.187407596	0.997378614	0.187407596	NO	1	1	0.008913	1	1	0.008913	0.008913
GO:0010008	endosome membrane	1535.113468	1314.231625	1639.32146	688.3205252	2139.087664	1063.973423	-0.933067129	-0.30475745	0.933067129	0.30475745	NO	1	1	0.008894	1	1	0.008894	0.008894
GO:0014068	positive regulation of phosphatidylinositol 3-kinase signaling	198.213924	142.5063998	146.2247774	82.0417744	208.1081142	131.599909	-0.796596111	-0.114868219	0.796596111	0.114868219	NO	1	1	0.008875	1	1	0.008875	0.008875
GO:0060046	regulation of acrosome reaction	1282.672701	2810.537844	1624.223888	33.7602468	3227.646341	1372.18894	-6.37937698	-1.034367097	6.37937698	1.034367097	NO	0.0424979	1	0.008857	1	0.0424979	0.008857	0.008857
GO:0032190	acrosin binding	1282.672701	2810.537844	1624.223888	33.7602468	3227.646341	1372.18894	-6.37937698	-1.034367097	6.37937698	1.034367097	NO	0.04966894	1	0.008857	1	0.04966894	0.008857	0.008857
GO:2000344	positive regulation of acrosome reaction	1282.672701	2810.537844	1624.223888	33.7602468	3227.646341	1372.18894	-6.37937698	-1.034367097	6.37937698	1.034367097	NO	0.11423804	1	0.008857	1	0.11423804	0.008857	0.008857
GO:0045005	DNA-dependent DNA replication maintenance of fidelity	165.2640426	231.608551	210.447682	44.9613674	342.78036	142.8574718	-2.364930701	-0.697112024	2.364930701	0.697112024	NO	0.92657351	1	0.008838	1	0.92657351	0.008838	0.008838
GO:0080134	regulation of response to stress	9256.523303	9427.531768	9304.252545	10781.7014	8934.464647	10152.26888	0.193632848	0.106850172	0.193632848	0.106850172	NO	1	1	0.00882	1	1	0.00882	0.00882
GO:0071495	cellular response to endogenous stimulus	2593.665944	2800.179044	5300.791787	2014.41161	2336.421136	3691.967334	-0.475160574	0.398870712	0.475160574	0.398870712	YES	1	0.00882	1	0.22450909	0.00882	0.22450909	0.00882
GO:0008076	voltage-gated potassium channel complex	180.339883	95.9353604	123.6538714	63.9696296	382.0296588	218.4830112	-0.58467554	1.187386528	1.187386528	0.58467554	YES	1	0.30147805	1	0.00882	0.30147805	0.00882	0.00882
GO:0000077	DNA damage checkpoint signaling	445.3569852	432.1369914	470.0305516	156.3399226	650.7270636	348.8517112	-1.466802504	-0.308874822	1.466802504	0.308874822	NO	1	1	0.008802	1	1	0.008802	0.008802
GO:0000307	cyclin-dependent protein kinase holoenzyme complex	1375.667805	1871.201097	1883.870963	479.1788368	2475.592655	1309.540049	-1.965328516	-0.514904431	1.965328516	0.514904431	NO	1	1	0.008783	1	1	0.008783	0.008783
GO:0016891	endoribonuclease activity, producing 5'-phosphomonoesters	28627.39956	25686.07674	30618.46985	24971.71084	20370.18834	27703.81215	-0.040691886	0.109097959	0.109097959	0.040691886	YES	1	1	0.008765	1	1	0.008765	0.008765
GO:0032182	ubiquitin-like protein binding	751.9060014	818.0021428	941.7551338	350.676159	1152.98711	690.057814	-1.221965271	-0.245387384	1.221965271	0.245387384	NO	1	1	0.008747	1	1	0.008747	0.008747
GO:0032784	regulation of DNA-templated transcription, elongation	600.9487894	676.1676232	775.5806678	231.5918686	937.5533662	575.4620774	-1.545796338	-0.232660079	1.545796338	0.232660079	NO	1	1	0.008729	1	1	0.008729	0.008729
GO:0043281	regulation of cysteine-type endopeptidase activity involved in apoptotic process	1126.706183	1185.716791	1325.365178	865.8921814	1467.92321	1536.672839	-0.453500162	0.374050582	0.453500162	0.374050582	YES	1	1	0.008711	1	1	0.008711	0.008711
GO:0061013	regulation of mRNA catabolic process	1035.640351	1049.454192	1196.667482	397.0807518	1536.819291	855.2398682	-1.402134862	-0.295238183	1.402134862	0.295238183	NO	1	1	0.008693	1	1	0.008693	0.008693
GO:0009581	detection of external stimulus	373.356912	291.5156658	339.680476	200.322358	586.2239364	387.6444748	-0.541249965	0.411160687	0.541249965	0.411160687	YES	1	0.52863582	1	0.008675	0.52863582	0.008675	0.008675
GO:0009582	detection of abiotic stimulus	373.356912	291.5156658	339.680476	200.322358	586.2239364	387.6444748	-0.541249965	0.411160687	0.541249965	0.411160687	YES	1	0.52863582	1	0.008675	0.52863582	0.008675	0.008675
GO:0061733	peptide-lysine-N-acetyltransferase activity	897.9972894	841.0463328	951.3049098	340.9747734	1136.616102	760.6207142	-1.302520273	-0.145008051	1.302520273	0.145008051	NO	1	1	0.008675	1	1	0.008675	0.008675
GO:2000243	positive regulation of reproductive process	1563.594633	3172.113525	2009.12576	119.7166722	3770.404461	1595.117718	-4.727748417	-0.991781506	4.727748417	0.991781506	NO	1	1	0.008658	1	1	0.008658	0.008658
GO:2001251	negative regulation of chromosome organization	1219.983758	1513.868965	1519.837531	396.455466	2157.072845	1482.479983	-1.933009615	-0.030227712	1.933009615	0.030227712	NO	1	1	0.00864	1	1	0.00864	0.00864
GO:0009881	photoreceptor activity	48.4292544	37.1224128	50.5618536	27.5663536	194.9484108	111.6972406	-0.429382038	1.589231158	1.589231158	0.429382038	YES	1	0.47946795	1	0.008535	0.47946795	0.008535	0.008535
GO:0034220	ion transmembrane transport	6198.920493	5348.850427	6406.783899	4755.03571	7190.030041	5358.417597	-0.169772686	0.002578158	0.169772686	0.002578158	YES	1	0.30576	1	0.008269	0.30576	0.008269	0.008269
GO:0000428	DNA-directed RNA polymerase complex	613.333497	710.0825478	828.7846398	201.4136284	983.3982696	531.5501806	-1.817825444	-0.417780854	1.817825444	0.417780854	NO	1	1	0.008214	1	1	0.008214	0.008214
GO:0002009	morphogenesis of an epithelium	12547.00207	14271.9956	11981.29657	18502.10548	13032.75144	22207.40615	0.374502379	0.637853819	0.637853819	0.374502379	NO	1	1	0.008196	1	1	0.008196	0.008196
GO:0007059	chromosome segregation	1186.482625	1592.219259	1551.974963	355.622997	2174.024664	1360.713334	-2.162618492	-0.226675857	2.162618492	0.226675857	NO	1	1	0.008177	1	1	0.008177	0.008177
GO:0008276	protein methyltransferase activity	1140.161986	1041.130526	1225.086263	381.8180418	1572.040045	932.6552276	-1.44719377	-0.158735183	1.44719377	0.158735183	NO	1	1	0.008159	1	1	0.008159	0.008159
GO:0034703	cation channel complex	674.4751202	457.7434406	517.4023524	313.4003806	1162.755362	645.0712276	-0.546532281	0.494919257	0.546532281	0.494919257	YES	1	0.64592889	1	0.008142	0.64592889	0.008142	0.008142
GO:0055029	nuclear DNA-directed RNA polymerase complex	604.1325954	702.349994	818.8718626	196.9451742	968.4496672	524.4490038	-1.834396065	-0.421387636	1.834396065	0.421387636	NO	1	1	0.008142	1	1	0.008142	0.008142
GO:0090150	establishment of protein localization to membrane	1643.788362	1256.15372	1484.69768	986.9435154	1628.915792	1143.154096	-0.347973599	-0.135993132	0.347973599	0.135993132	NO	1	1	0.008124	1	1	0.008124	0.008124
GO:1903320	regulation of protein modification by small protein conjugation or removal	871.7969446	923.7605336	1034.714396	436.5959064	1281.972133	780.0260262	-1.081220307	-0.243996649	1.081220307	0.243996649	NO	1	1	0.008106	1	1	0.008106	0.008106
GO:0000502	proteasome complex	1395.844843	1571.629019	1686.114882	872.4219198	2012.602699	1218.400201	-0.849162788	-0.367272626	0.849162788	0.367272626	NO	1	1	0.008088	1	1	0.008088	0.008088
GO:0003899	DNA-directed 5'-3' RNA polymerase activity	509.1118252	605.3353856	706.6976764	172.0313872	820.9351004	418.9131806	-1.815062879	-0.53108341	1.815062879	0.53108341	NO	1	1	0.008071	1	1	0.008071	0.008071
GO:0004402	histone acetyltransferase activity	892.9537958	839.168922	949.378158	339.8320692	1130.843332	758.4944736	-1.304139247	-0.145822581	1.304139247	0.145822581	NO	1	1	0.008053	1	1	0.008053	0.008053
GO:0006473	protein acetylation	1002.408504	981.2878012	1083.911501	350.6807858	1443.683333	844.0805064	-1.48451794	-0.217295719	1.48451794	0.217295719	NO	1	1	0.008036	1	1	0.008036	0.008036
GO:0016796	exonuclease activity, active with either ribo- or deoxyribonucleic acids and producing 5'-phosphomonoesters	534.062733	650.8046704	660.2577876	188.5456024	966.3317216	469.6089986	-1.787311103	-0.470764551	1.787311103	0.470764551	NO	1	1	0.008018	1	1	0.008018	0.008018
GO:0042391	regulation of membrane potential	1028.868464	626.4817392	765.4828602	470.2542126	1118.105948	774.5269378	-0.413831591	0.306042958	0.413831591	0.306042958	YES	1	0.46132005	1	0.008018	0.46132005	0.008018	0.008018
GO:0034062	5'-3' RNA polymerase activity	509.1118252	605.3353856	706.6976764	172.0313872	820.9351004	418.9131806	-1.815062879	-0.53108341	1.815062879	0.53108341	NO	1	1	0.008001	1	1	0.008001	0.008001
GO:0097747	RNA polymerase activity	509.1118252	605.3353856	706.6976764	172.0313872	820.9351004	418.9131806	-1.815062879	-0.53108341	1.815062879	0.53108341	NO	1	1	0.008001	1	1	0.008001	0.008001
GO:0034212	peptide N-acetyltransferase activity	1025.439517	985.3028526	1113.095991	396.106403	1337.859065	872.8460858	-1.314679212	-0.174839957	1.314679212	0.174839957	NO	1	1	0.007984	1	1	0.007984	0.007984
GO:0044774	mitotic DNA integrity checkpoint signaling	353.4771008	443.8049094	452.5838364	105.6606308	661.7918438	292.9164938	-2.070487699	-0.599436195	2.070487699	0.599436195	NO	1	1	0.007966	1	1	0.007966	0.007966
GO:0097526	spliceosomal tri-snRNP complex	560.2985236	959.2005994	940.6812026	211.877803	1150.071786	643.6868716	-2.178600106	-0.575473516	2.178600106	0.575473516	NO	0.70766316	1	0.007949	1	0.70766316	0.007949	0.007949
GO:0046540	U4/U6 x U5 tri-snRNP complex	560.2985236	959.2005994	940.6812026	211.877803	1150.071786	643.6868716	-2.178600106	-0.575473516	2.178600106	0.575473516	NO	0.70766316	1	0.007949	1	0.70766316	0.007949	0.007949
GO:0048534	hematopoietic or lymphoid organ development	10713.01272	11102.31587	10635.69565	11143.09361	9752.427793	11197.7137	0.005289173	0.012343555	0.012343555	0.005289173	NO	1	1	0.007932	1	1	0.007932	0.007932
GO:0071013	catalytic step 2 spliceosome	1503.425202	1805.649385	2052.044323	622.758796	2357.595394	1461.313323	-1.535772383	-0.30525224	1.535772383	0.30525224	NO	1	1	0.007915	1	1	0.007915	0.007915
GO:1902115	regulation of organelle assembly	826.5399354	836.8011394	1021.586528	381.5188174	1276.027017	732.8313504	-1.1331306	-0.191403593	1.1331306	0.191403593	NO	1	1	0.007899	1	1	0.007899	0.007899
GO:2000116	regulation of cysteine-type endopeptidase activity	1130.535426	1188.529814	1329.094604	865.8921814	1470.662614	1536.753863	-0.456918793	0.370708018	0.456918793	0.370708018	YES	1	1	0.007882	1	1	0.007882	0.007882
GO:1904533	#N/A	65.793708	74.9413094	76.2122494	36.718105	84.6878992	53.53861	-1.029269581	-0.485181502	1.029269581	0.485181502	NO	0.007875	1	1	1	0.007875	1	0.007875
GO:0003828	alpha-N-acetylneuraminate alpha-2,8-sialyltransferase activity	22.4212668	13.5961268	12.0845158	7.4069758	55.6594952	18.6414006	-0.876239193	0.455314537	0.876239193	0.455314537	YES	0.007852	0.90968214	0.86339973	1	0.007852	0.86339973	0.007852
GO:0047291	#N/A	57.0191752	51.7926706	55.7646836	72.4103238	56.720864	43.8771046	0.483447452	-0.239279623	0.483447452	0.239279623	YES	0.007828	1	1	1	0.007828	1	0.007828
GO:0009629	#N/A	0.6573852	0.3539808	0.2130464	0.441271	4.9344528	1.9468064	0.317993827	2.459366407	2.459366407	0.317993827	NO	0.007805	1	1	1	0.007805	1	0.007805
GO:0000962	#N/A	4.3020876	9.7929144	10.0810736	1.475858	8.1136074	7.05967	-2.730184355	-0.472137527	2.730184355	0.472137527	NO	0.007782	1	1	1	0.007782	1	0.007782
GO:2001034	#N/A	6.6578734	7.3965602	12.8216002	1.7504886	20.9324786	8.6562674	-2.079096829	0.22689057	2.079096829	0.22689057	YES	0.00776	1	1	1	0.00776	1	0.00776
GO:0033477	#N/A	0	1.0498254	0.5878436	0.0778302	0.3101898	0.2607644	-3.753675534	-2.009330579	3.753675534	2.009330579	NO	0.007737	1	1	1	0.007737	1	0.007737
GO:0003835	#N/A	74.141393	51.9755114	66.7402728	25.9526088	104.5468552	35.7931382	-1.00195248	-0.538149009	1.00195248	0.538149009	NO	0.007714	1	1	1	0.007714	1	0.007714
GO:0005975	carbohydrate metabolic process	26425.24112	31224.64834	26937.16169	44180.08627	18458.48866	28834.51229	0.500710912	-0.114888704	0.500710912	0.114888704	YES	1	0.13021325	0.007283	1	0.13021325	0.007283	0.007283
GO:0001522	pseudouridine synthesis	243.900434	309.8830388	326.23647	47.49285	434.1903152	187.1498862	-2.705941554	-0.727529621	2.705941554	0.727529621	NO	0.98065442	1	0.007266	1	0.98065442	0.007266	0.007266
GO:0005819	spindle	797.5462326	868.9733578	1045.232512	268.4518062	1251.847687	655.6270028	-1.694648834	-0.406436671	1.694648834	0.406436671	NO	1	1	0.007249	1	1	0.007249	0.007249
GO:0006091	generation of precursor metabolites and energy	11780.42019	14569.398	11021.04006	23713.1456	9366.048664	17809.87644	0.702745785	0.28973624	0.702745785	0.28973624	NO	1	0.76872883	0.007233	1	0.76872883	0.007233	0.007233
GO:0006497	protein lipidation	643.7302286	606.466924	693.3876198	277.615495	925.6315086	505.1340576	-1.127340871	-0.263762649	1.127340871	0.263762649	NO	1	1	0.007216	1	1	0.007216	0.007216
[truncated: 931 more rows]
