# Supplementary material for: Omics and imaging combinatorial approach reveals butyrate-induced inflammatory effects in the zebrafish gut
Source: Anim Microbiome. 2023 Mar 3;5:15. doi: 10.1186/s42523-023-00230-2 (PMC9985269; doi:10.1186/s42523-023-00230-2)
Supplement: Supplementary file 9 — Additional file 9: Gene expression of transcripts from zebrafish gut fed either a control, butyrate- or saponin-supplemented diets at 54 and 69 dpf. [file 42523_2023_230_MOESM9_ESM.zip › Supplementary folder 1/rank_A2vsB2.xlsx]

## Sheet: A2vsB2
ID	CorrectedPvalue
GO:2001251	2.012e-11
GO:2000243	2.02e-11
GO:2000241	2.028e-11
GO:2000113	2.035e-11
GO:2000112	2.043e-11
GO:1990904	2.051e-11
GO:1990234	2.059e-11
GO:1905818	2.067e-11
GO:1903047	2.075e-11
GO:1903046	2.083e-11
GO:1902850	2.092e-11
GO:1902749	2.1e-11
GO:1902554	2.108e-11
GO:1902494	2.117e-11
GO:1902292	2.125e-11
GO:1902315	2.125e-11
GO:1902975	2.125e-11
GO:1902100	2.134e-11
GO:1902099	2.143e-11
GO:1901991	2.151e-11
GO:1901990	2.16e-11
GO:1901988	2.169e-11
GO:1901987	2.178e-11
GO:1901362	2.187e-11
GO:0140657	2.196e-11
GO:0140640	2.205e-11
GO:0140535	2.214e-11
GO:0140513	2.224e-11
GO:0140101	2.233e-11
GO:0140098	2.242e-11
GO:0140097	2.252e-11
GO:0120114	2.262e-11
GO:0099080	2.271e-11
GO:0098813	2.281e-11
GO:0098687	2.291e-11
GO:0097525	2.301e-11
GO:0071824	2.311e-11
GO:0071705	2.321e-11
GO:0071103	2.331e-11
GO:0070925	2.342e-11
GO:0070727	2.352e-11
GO:0070647	2.362e-11
GO:0070646	2.373e-11
GO:0070601	2.384e-11
GO:0070192	2.395e-11
GO:0065004	2.405e-11
GO:0065003	2.416e-11
GO:0061695	2.428e-11
GO:0051985	2.439e-11
GO:1905819	2.439e-11
GO:0051983	2.45e-11
GO:0051784	2.461e-11
GO:0051783	2.473e-11
GO:0051726	2.485e-11
GO:0051716	2.496e-11
GO:0051649	2.508e-11
GO:0051641	2.52e-11
GO:0051603	2.532e-11
GO:0051321	2.544e-11
GO:0051301	2.557e-11
GO:0051276	2.569e-11
GO:0051246	2.581e-11
GO:0051236	2.594e-11
GO:0051225	2.607e-11
GO:0051177	2.62e-11
GO:0051172	2.633e-11
GO:0051170	2.646e-11
GO:0051168	2.659e-11
GO:0051052	2.673e-11
GO:0051028	2.686e-11
GO:0050657	2.7e-11
GO:0050658	2.7e-11
GO:0046983	2.714e-11
GO:0046982	2.728e-11
GO:0046907	2.742e-11
GO:0046540	2.756e-11
GO:0097526	2.756e-11
GO:0045930	2.771e-11
GO:0045839	2.785e-11
GO:0045786	2.8e-11
GO:0045184	2.815e-11
GO:0045132	2.83e-11
GO:0044815	2.845e-11
GO:0044774	2.861e-11
GO:0044772	2.876e-11
GO:0044770	2.892e-11
GO:0044271	2.908e-11
GO:0044265	2.924e-11
GO:0043933	2.94e-11
GO:0043632	2.956e-11
GO:0043414	2.973e-11
GO:0043186	2.99e-11
GO:0042555	3.007e-11
GO:0042393	3.024e-11
GO:0036464	3.041e-11
GO:0035804	3.059e-11
GO:0035770	3.077e-11
GO:0035036	3.095e-11
GO:0034728	3.113e-11
GO:0034708	3.131e-11
GO:0034660	3.15e-11
GO:0034655	3.169e-11
GO:0034654	3.188e-11
GO:0034645	3.207e-11
GO:0034613	3.227e-11
GO:0034587	3.247e-11
GO:0034470	3.267e-11
GO:0034248	3.287e-11
GO:0033554	3.307e-11
GO:0033365	3.328e-11
GO:0033047	3.349e-11
GO:0033046	3.371e-11
GO:0033048	3.371e-11
GO:2000816	3.371e-11
GO:0033045	3.392e-11
GO:0033044	3.414e-11
GO:0033043	3.436e-11
GO:0033036	3.459e-11
GO:0032993	3.482e-11
GO:0032774	3.505e-11
GO:0032446	3.528e-11
GO:0032268	3.552e-11
GO:0032259	3.576e-11
GO:0032190	3.6e-11
GO:0060046	3.6e-11
GO:2000344	3.6e-11
GO:0031570	3.625e-11
GO:0031399	3.65e-11
GO:0031327	3.675e-11
GO:0031324	3.701e-11
GO:0031298	3.727e-11
GO:0031123	3.753e-11
GO:0030684	3.78e-11
GO:0030532	3.807e-11
GO:0030071	3.835e-11
GO:0022616	3.863e-11
GO:0022414	3.891e-11
GO:0022412	3.92e-11
GO:0022402	3.949e-11
GO:0019941	3.979e-11
GO:0019899	4.009e-11
GO:0019783	4.04e-11
GO:0019438	4.071e-11
GO:0018205	4.102e-11
GO:0018193	4.134e-11
GO:0018130	4.167e-11
GO:0017069	4.2e-11
GO:0017038	4.234e-11
GO:0016818	4.268e-11
GO:0016817	4.302e-11
GO:0016788	4.338e-11
GO:0016779	4.374e-11
GO:0016741	4.41e-11
GO:0016579	4.447e-11
GO:0016570	4.485e-11
GO:0016538	4.523e-11
GO:0016072	4.562e-11
GO:0016071	4.602e-11
GO:0016070	4.642e-11
GO:0015631	4.683e-11
GO:0015031	4.725e-11
GO:0010965	4.768e-11
GO:0010948	4.811e-11
GO:0010639	4.855e-11
GO:0010629	4.9e-11
GO:0010608	4.946e-11
GO:0010605	4.992e-11
GO:0010564	5.04e-11
GO:0010558	5.088e-11
GO:0010389	5.138e-11
GO:0009988	5.188e-11
GO:0009953	5.24e-11
GO:0009892	5.292e-11
GO:0009890	5.345e-11
GO:0009451	5.4e-11
GO:0009059	5.456e-11
GO:0009057	5.512e-11
GO:0008757	5.571e-11
GO:0008380	5.63e-11
GO:0008173	5.69e-11
GO:0008168	5.752e-11
GO:0008104	5.815e-11
GO:0008094	5.88e-11
GO:0008033	5.946e-11
GO:0008017	6.014e-11
GO:0007346	6.083e-11
GO:0007339	6.153e-11
GO:0035803	6.153e-11
GO:0007276	6.226e-11
GO:0007094	6.3e-11
GO:0031577	6.3e-11
GO:0045841	6.3e-11
GO:0071173	6.3e-11
GO:0071174	6.3e-11
GO:0007093	6.376e-11
GO:0007088	6.454e-11
GO:0007062	6.533e-11
GO:0007059	6.615e-11
GO:0007052	6.699e-11
GO:0007051	6.785e-11
GO:0007049	6.873e-11
GO:0007018	6.963e-11
GO:0007017	7.056e-11
GO:0006974	7.151e-11
GO:0006950	7.249e-11
GO:0006913	7.35e-11
GO:0051169	7.35e-11
GO:0006886	7.454e-11
GO:0006606	7.56e-11
GO:0006511	7.67e-11
GO:0006490	7.782e-11
GO:0006488	7.899e-11
GO:0006417	8.018e-11
GO:0006401	8.142e-11
GO:0006400	8.269e-11
GO:0006399	8.4e-11
GO:0006397	8.535e-11
GO:0006396	8.675e-11
GO:0006364	8.82e-11
GO:0006352	8.969e-11
GO:0006351	9.124e-11
GO:0097659	9.124e-11
GO:0006338	9.284e-11
GO:0006334	9.45e-11
GO:0006325	9.622e-11
GO:0006310	9.8e-11
GO:0006305	9.985e-11
GO:0006306	9.985e-11
GO:0006302	1.018e-10
GO:0006281	1.038e-10
GO:0006275	1.058e-10
GO:0006271	1.08e-10
GO:0006270	1.102e-10
GO:0006267	1.126e-10
GO:0036388	1.126e-10
GO:1902299	1.126e-10
GO:0006260	1.15e-10
GO:0006259	1.176e-10
GO:0005876	1.203e-10
GO:0005875	1.231e-10
GO:0005874	1.26e-10
GO:0005871	1.291e-10
GO:0005819	1.323e-10
GO:0005815	1.357e-10
GO:0005813	1.393e-10
GO:0005739	1.43e-10
GO:0005730	1.47e-10
GO:0005694	1.512e-10
GO:0005681	1.556e-10
GO:0005654	1.604e-10
GO:0005643	1.654e-10
GO:0004540	1.707e-10
GO:0004536	1.764e-10
GO:0004521	1.825e-10
GO:0004519	1.89e-10
GO:0004518	1.96e-10
GO:0004386	2.035e-10
GO:0003916	2.117e-10
GO:0003777	2.205e-10
GO:0003774	2.301e-10
GO:0003729	2.405e-10
GO:0003723	2.52e-10
GO:0003712	2.646e-10
GO:0003697	2.785e-10
GO:0003688	2.94e-10
GO:0003682	3.113e-10
GO:0003678	3.307e-10
GO:0003006	3.528e-10
GO:0001510	3.78e-10
GO:0000819	4.071e-10
GO:0000786	4.41e-10
GO:0000776	4.811e-10
GO:0000775	5.292e-10
GO:0000727	5.88e-10
GO:0000724	6.615e-10
GO:0000725	6.615e-10
GO:0000375	7.56e-10
GO:0000377	7.56e-10
GO:0000398	7.56e-10
GO:0000307	8.82e-10
GO:0000278	1.058e-09
GO:0000226	1.323e-09
GO:0000151	1.764e-09
GO:0000075	2.646e-09
GO:0000070	5.292e-09
GO:0061982	0.001812
GO:0051445	0.001819
GO:0051338	0.001825
GO:0051128	0.001831
GO:0045005	0.001837
GO:0044818	0.001844
GO:0044728	0.00185
GO:0043161	0.001857
GO:0043046	0.001863
GO:0042770	0.00187
GO:0042254	0.001877
GO:0034504	0.001883
GO:0032040	0.00189
GO:0031047	0.001897
GO:0017070	0.001904
GO:0016893	0.00191
GO:0016891	0.001917
GO:0016567	0.001924
GO:0016073	0.001931
GO:0010972	0.001938
GO:1902750	0.001938
GO:0010498	0.001946
GO:0008037	0.001953
GO:0007283	0.00196
GO:0007281	0.001967
GO:0006446	0.001975
GO:0006406	0.001982
GO:0006261	0.001989
GO:0003917	0.001997
GO:0000723	0.002005
GO:0032200	0.002005
GO:1902911	0.003425
GO:0090305	0.003436
GO:0072594	0.003448
GO:0051233	0.003459
GO:0048609	0.00347
GO:0048232	0.003482
GO:0045934	0.003493
GO:0042575	0.003505
GO:0036297	0.003516
GO:0022613	0.003528
GO:0044085	0.003528
GO:0015931	0.00354
GO:0006405	0.003552
GO:0006402	0.003564
GO:0006304	0.003576
GO:0004527	0.003588
GO:0001706	0.0036
GO:0000079	0.003612
GO:1904029	0.003612
GO:0055029	0.004885
GO:0051310	0.0049
GO:0051303	0.004915
GO:0034062	0.00493
GO:0097747	0.00493
GO:0031023	0.004946
GO:0030163	0.004961
GO:0019887	0.004977
GO:0017148	0.004992
GO:0017111	0.005008
GO:0016604	0.005024
GO:0016462	0.00504
GO:0006479	0.005056
GO:0008213	0.005056
GO:0006265	0.005072
GO:0003899	0.005088
GO:0000922	0.005105
GO:0000076	0.005121
GO:0101005	0.006319
GO:0051053	0.006338
GO:0016887	0.006357
GO:0006333	0.006376
GO:0005667	0.006395
GO:0004843	0.006415
GO:0001704	0.006434
GO:0000428	0.006454
GO:0000281	0.006473
GO:0000077	0.006493
GO:2000242	0.007714
GO:0090079	0.007737
GO:0051640	0.00776
GO:0034249	0.007782
GO:0030880	0.007805
GO:0007389	0.007828
GO:0001522	0.007852
GO:0000956	0.007875
GO:1903311	0.008969
GO:0140694	0.008995
GO:0090575	0.00902
GO:0044773	0.009046
GO:0043549	0.009072
GO:0035097	0.009098
GO:0030246	0.009124
GO:0019787	0.00915
GO:0016853	0.009177
GO:0005732	0.009203
GO:0003002	0.00923
GO:0061980	0.010149
GO:0050790	0.0101769
GO:0050000	0.010205
GO:0042802	0.0102331
GO:0036503	0.0102615
GO:0031497	0.01029
GO:0016796	0.0103187
GO:0008408	0.0103475
GO:0007010	0.0103765
GO:0006284	0.0104056
GO:0000910	0.0104349
GO:0061640	0.0104349
GO:0090501	0.0114113
GO:0006289	0.0114422
GO:0005851	0.0114732
GO:0005657	0.0115043
GO:0071826	0.0115357
GO:0032886	0.0115672
GO:0045910	0.012667
GO:0034061	0.0127008
GO:0060041	0.0127348
GO:0003684	0.0127689
GO:0000123	0.0128032
GO:0044423	0.0139263
GO:0008175	0.0139631
GO:0045859	0.014
GO:0009262	0.0140371
GO:0090329	0.0147746
GO:0043487	0.0148122
GO:0030488	0.01485
GO:0016571	0.014888
GO:0000018	0.0149261
GO:0071900	0.0149645
GO:0046700	0.0150031
GO:0043486	0.0150419
GO:0019207	0.0150808
GO:0016592	0.01512
GO:0007131	0.0151594
GO:0140527	0.0151594
GO:0006323	0.015199
GO:0030261	0.015199
GO:0004529	0.0152387
GO:0016895	0.0152387
GO:0000785	0.0152787
GO:0071897	0.0159558
GO:0031297	0.015996
GO:0051447	0.0160364
GO:0008234	0.016077
GO:0034661	0.0169448
GO:0018022	0.0169867
GO:0007080	0.0170287
GO:0045182	0.017071
GO:0031461	0.0171134
GO:0043543	0.0171561
GO:0031248	0.017199
GO:1902493	0.017199
GO:0022618	0.0172421
GO:0031261	0.0180263
GO:0030719	0.0180702
GO:0016075	0.0181144
GO:0008270	0.0181588
GO:0004842	0.0182034
GO:0043138	0.0192203
GO:0006366	0.019267
GO:0008242	0.0202565
GO:0008135	0.020305
GO:0061013	0.0203538
GO:0008170	0.0204029
GO:0005856	0.0204522
GO:0140142	0.0213185
GO:0061578	0.0213691
GO:0003887	0.02142
GO:0051129	0.0214711
GO:0040020	0.0222561
GO:0004520	0.0223082
GO:0000315	0.0223606
GO:0005762	0.0223606
GO:0051656	0.0224132
GO:0070603	0.022466
GO:1904949	0.022466
GO:0070507	0.0225192
GO:0051383	0.0231677
GO:0048263	0.0232212
GO:0035825	0.023275
GO:0006298	0.023329
GO:0000387	0.0233833
GO:0044270	0.0234378
GO:0051304	0.0241644
GO:0032465	0.0242197
GO:0030433	0.0242752
GO:0006473	0.024331
GO:0071539	0.0252
GO:1905508	0.0252
GO:0007095	0.0252573
GO:0019220	0.0253148
GO:0051174	0.0253148
GO:2001020	0.0262216
GO:0051315	0.0262808
GO:0008276	0.0263403
GO:0043488	0.0273519
GO:0000178	0.02835
GO:1905354	0.02835
GO:0008334	0.0284134
GO:0000176	0.0284771
GO:0032270	0.0293348
GO:0016607	0.0294
GO:0003743	0.0294655
GO:0060271	0.0303735
GO:0034968	0.0304407
GO:0043144	0.0324947
GO:0016180	0.0325662
GO:0010604	0.0326379
GO:0000154	0.0332902
GO:0001054	0.0333626
GO:0005736	0.0333626
GO:0000291	0.0334353
GO:0016074	0.0335083
GO:0031055	0.0335816
GO:0034080	0.0335816
GO:0043628	0.0340687
GO:0005684	0.0341419
GO:0090307	0.0342155
GO:0033314	0.0342894
GO:0031126	0.0343636
GO:0048256	0.0349047
GO:0030687	0.0349791
GO:0071025	0.0350538
GO:0007548	0.0351289
GO:0008023	0.0357266
GO:0005814	0.0358021
GO:0004523	0.035878
GO:0071051	0.0359541
GO:0048919	0.0366113
GO:0034475	0.0366882
GO:0007076	0.0367655
GO:0000932	0.0371752
GO:0090224	0.0372522
GO:0016926	0.0373295
GO:0008474	0.0374071
GO:0098599	0.0374071
GO:0000712	0.037485
GO:0032784	0.0375633
GO:0007098	0.0376418
GO:0051438	0.0378773
GO:0016973	0.0379549
GO:0035173	0.0380328
GO:0035101	0.0381111
GO:1903313	0.0381788
GO:0009143	0.0381897
GO:0044782	0.0382554
GO:0051253	0.0383324
GO:0034427	0.0384097
GO:0009394	0.0384873
GO:0019692	0.0384873
GO:0070652	0.0385652
GO:0044030	0.0386434
GO:0070876	0.0387219
GO:2000042	0.0388008
GO:0017056	0.03888
GO:0099111	0.0390048
GO:0043240	0.0390826
GO:0000808	0.0391608
GO:0005664	0.0391608
GO:0031519	0.0396639
GO:0009982	0.0397423
GO:0007292	0.039821
GO:0006413	0.0399
GO:0051382	0.0399793
GO:0032182	0.0404682
GO:0010494	0.0405477
GO:0006336	0.0406276
GO:0090068	0.0411829
GO:0051173	0.0412632
GO:0031090	0.0413437
GO:0097431	0.0414247
GO:0042073	0.0415655
GO:0016573	0.0416453
GO:0061512	0.0417254
GO:1904666	0.0418058
GO:0090576	0.0418865
GO:0098727	0.0419366
GO:0004549	0.0419675
GO:0060027	0.0420159
GO:0000177	0.0420488
GO:0051247	0.0420954
GO:1902369	0.0421305
GO:0030515	0.0421753
GO:0006997	0.0422555
GO:0043596	0.042336
GO:0000912	0.0424168
GO:0000915	0.0424168
GO:0044837	0.0424168
GO:0000940	0.0424979
GO:0048255	0.0426934
GO:0036038	0.0427737
GO:0003724	0.0428542
GO:0008186	0.0428542
GO:0034472	0.0432
GO:0031965	0.0432803
GO:0001056	0.0433609
GO:0071027	0.0434418
GO:0006367	0.043523
GO:0045740	0.0436045
GO:0031122	0.0437757
GO:0030490	0.0438564
GO:1902555	0.0439373
GO:0061608	0.0440185
GO:0032506	0.0441
GO:0019213	0.0441
GO:0098781	0.04418
GO:0060026	0.0442604
GO:0034502	0.044341
GO:0019827	0.0444219
GO:0017108	0.0445031
GO:1901137	0.0445742
GO:0009200	0.0445846
GO:1904491	0.0446542
GO:0034212	0.0446664
GO:0044380	0.0447345
GO:0008207	0.0448151
GO:0004402	0.044896
GO:0008297	0.0449772
GO:1903320	0.0452791
GO:0034724	0.04536
GO:0008494	0.0454411
GO:0005662	0.0459766
GO:0090734	0.0460583
GO:0031503	0.0461402
GO:0031118	0.0468319
GO:0051298	0.0476
GO:0016894	0.0476841
GO:0042054	0.0482779
GO:0050684	0.0483627
GO:0009264	0.0484479
GO:0051255	0.0485253
GO:0006177	0.0486094
GO:0046037	0.0486094
GO:0031573	0.0486938
GO:0004672	0.0487784
GO:0035338	0.0488492
GO:0046949	0.0488492
GO:0071028	0.0488634
GO:1905368	0.0489329
GO:0032797	0.0489487
GO:1901976	0.0490168
GO:0044665	0.0490343
GO:0071339	0.0490343
GO:0060236	0.049101
GO:0006301	0.0491201
GO:0016556	0.0491855
GO:0001932	0.0492703
GO:0008139	0.0493322
GO:0010833	0.0493554
GO:0006303	0.049416
GO:0016575	0.0495
GO:0003730	0.0495843
GO:0047429	0.0496689
GO:0043928	0.0498909
GO:0006475	0.049975
GO:0018393	0.049975
GO:0018394	0.049975
GO:0017116	0.0500595
GO:0016078	0.0501442
GO:0043633	0.0501442
GO:0043634	0.0501442
GO:0071029	0.0501442
GO:0071035	0.0501442
GO:0071038	0.0501442
GO:0071046	0.0501442
GO:0106354	0.0501442
GO:0055106	0.050274
GO:1905347	0.0503579
GO:0072698	0.0504421
GO:0000470	0.0505266
GO:0008409	0.0506114
GO:0006383	0.0506965
GO:0048477	0.0507332
GO:0006607	0.0508172
GO:0061733	0.0509015
GO:0031325	0.050986
GO:0000086	0.0510709
GO:0044839	0.0510709
GO:0043085	0.0514379
GO:0001016	0.0515228
GO:0016929	0.0517977
GO:0042803	0.0518824
GO:0034719	0.0519673
GO:0043489	0.0520525
GO:0040031	0.0521379
GO:0005049	0.0522237
GO:0045948	0.0524046
GO:0008608	0.0524898
GO:0110154	0.0525752
GO:0110156	0.0525752
GO:1902373	0.0528348
GO:0048382	0.05292
GO:0045787	0.0530055
GO:0043028	0.0530913
GO:0006282	0.0531773
GO:0000966	0.0535146
GO:0000290	0.0536006
GO:0038092	0.0538455
GO:0004526	0.0539312
GO:2000116	0.0540172
GO:0000340	0.0541035
GO:0000118	0.0541901
GO:1990391	0.0542769
GO:0005768	0.0546
GO:0061659	0.0551772
GO:0019439	0.0552646
GO:0035312	0.0553521
GO:0140030	0.0557491
GO:0005666	0.0558369
GO:0004407	0.0559249
GO:0070897	0.0560523
GO:0005675	0.0561398
GO:0031396	0.0562275
GO:0016278	0.0563155
GO:0016279	0.0563155
GO:0000729	0.0564038
GO:0000126	0.0564923
GO:0070898	0.0564923
GO:0000127	0.0567
GO:0042325	0.0567882
GO:1901570	0.0570786
GO:0005665	0.0571667
GO:0031124	0.057255
GO:0000469	0.0573437
GO:0000339	0.0574326
GO:0006513	0.0578049
GO:0008296	0.0583498
GO:0016281	0.0584393
GO:0035336	0.058529
GO:0035337	0.058529
GO:0006268	0.0590661
GO:0030705	0.0590697
GO:0061157	0.0591553
GO:0050779	0.0592448
GO:0002200	0.0593345
GO:0004711	0.0594246
GO:2001021	0.0595149
GO:0008156	0.0596055
GO:0008354	0.0596842
GO:0000782	0.0596963
GO:0000783	0.0596963
GO:0035861	0.0597741
GO:0000152	0.0597875
GO:0071013	0.0601184
GO:2000104	0.0602084
GO:0070932	0.0602987
GO:0006264	0.0603892
GO:0009301	0.0608185
GO:0009219	0.0612427
GO:0035098	0.0613337
GO:0016888	0.061425
GO:0001707	0.0615165
GO:0043130	0.061753
GO:0034976	0.0618444
GO:0016445	0.061936
GO:0090502	0.0621674
GO:0043027	0.0622588
GO:0016874	0.0623505
GO:0009263	0.0624425
GO:0005669	0.0628522
GO:0070475	0.0634421
GO:0006476	0.063535
GO:0032806	0.0638424
GO:2000765	0.0639354
GO:0030983	0.0640286
GO:1901659	0.064122
GO:0000049	0.0645179
GO:1901568	0.0649091
GO:0043281	0.0650029
GO:0010970	0.065097
GO:0033962	0.0651913
GO:2000117	0.0654837
GO:0033558	0.0655781
GO:1990778	0.0668143
GO:0003714	0.0669103
GO:0070461	0.06804
GO:0031167	0.0681373
GO:0010569	0.068235
GO:0046599	0.070008
GO:0045738	0.0701077
GO:2000780	0.0701077
GO:0000491	0.0702077
GO:0016423	0.0706602
GO:0035556	0.0710085
GO:0016301	0.0711089
GO:0006357	0.0712096
GO:0010824	0.0713106
GO:0046605	0.0713106
GO:0031329	0.0713528
GO:0031054	0.0714532
GO:0030031	0.0715538
GO:0032300	0.0715933
GO:0046112	0.0716547
GO:0036064	0.0716933
GO:0031116	0.0717936
GO:2000053	0.0718941
GO:0046527	0.071995
GO:0071910	0.0722306
GO:1990023	0.072765
GO:0000731	0.0728662
GO:0000054	0.073195
GO:0033750	0.073195
GO:0033617	0.0732964
GO:0072686	0.0733981
GO:0003689	0.073723
GO:0045814	0.0738249
GO:0042273	0.0740444
GO:0000781	0.0741461
GO:0006379	0.0742481
GO:0070822	0.0743504
GO:0120031	0.0743623
GO:0003725	0.0744639
GO:0071229	0.0745658
GO:0071230	0.0745658
GO:0001046	0.0746679
GO:0006278	0.074982
GO:0007004	0.074982
GO:1903312	0.0754973
GO:0035064	0.0756
GO:0140034	0.0756
GO:0035469	0.0761129
GO:0031491	0.0764162
GO:0043154	0.0765195
GO:0016925	0.076623
GO:0001055	0.0767268
GO:0070979	0.0777396
GO:0036002	0.0781369
GO:0019985	0.0782419
GO:0006611	0.0783472
GO:0008174	0.0784262
GO:0065009	0.078531
GO:0007099	0.0786361
GO:0098534	0.0786361
GO:0000463	0.0787415
GO:0061630	0.0797328
GO:0030695	0.0810359
GO:0060589	0.0810359
GO:0000209	0.0814154
GO:0031060	0.0815235
GO:0004674	0.0816319
GO:0045892	0.0817918
GO:1902679	0.0817918
GO:1903507	0.0817918
GO:0000124	0.0819
GO:0035869	0.0820085
GO:0031011	0.0823821
GO:0040029	0.0829707
GO:0006360	0.0835579
GO:2000779	0.0848389
GO:1902562	0.0853101
GO:0031110	0.0853326
GO:0003341	0.085422
GO:0070873	0.0854437
GO:0006189	0.0855551
GO:0051443	0.0856668
GO:0005682	0.0857788
GO:0000347	0.0858911
GO:0000445	0.0858911
GO:0034243	0.0859091
GO:0050685	0.0864841
GO:0051302	0.0868326
GO:0007369	0.0869449
GO:0097346	0.0870575
GO:0031428	0.0872907
GO:0051011	0.0874034
GO:0030677	0.0876339
GO:0043021	0.0877465
GO:0034250	0.0878595
GO:0045727	0.0878595
GO:0019856	0.0887647
GO:0007286	0.0888785
GO:0098588	0.0892138
GO:0000478	0.0893279
GO:0000479	0.0893279
GO:0043038	0.0895466
GO:0043039	0.0895466
GO:0070847	0.0896606
GO:0042162	0.089775
GO:0045505	0.0907776
GO:0043015	0.0912183
GO:0019867	0.091334
GO:0031968	0.091334
GO:0030496	0.0915409
GO:0016799	0.0916566
GO:0005689	0.0917727
GO:0031112	0.0927601
GO:0071479	0.094405
GO:0006506	0.0945238
GO:1905515	0.0946428
GO:0051570	0.0947129
GO:0030286	0.0948316
GO:0019901	0.0949506
GO:0070918	0.0951371
GO:0005451	0.095256
GO:0051139	0.095256
GO:0035267	0.0956783
GO:0043189	0.0956783
GO:0002009	0.0960985
GO:0009798	0.0962182
GO:0016273	0.096397
GO:0051347	0.0965166
GO:0002562	0.0966365
GO:1903321	0.0972266
GO:0031397	0.0973467
GO:0008569	0.097467
GO:0008353	0.0975876
GO:0019013	0.0984103
GO:0061014	0.100645
GO:0017004	0.100769
GO:0001578	0.100893
GO:0046548	0.101171
GO:0006999	0.101694
GO:0016889	0.103385
GO:0032786	0.103511
GO:0043484	0.103525
GO:0031053	0.103651
GO:0080009	0.103777
GO:0032881	0.103904
GO:0006497	0.104042
GO:0051567	0.104557
GO:0061647	0.104557
GO:0000217	0.104817
GO:0009411	0.104944
GO:0035304	0.105071
GO:0010842	0.105076
GO:0034518	0.105202
GO:0008821	0.105329
GO:0005929	0.106094
GO:0005845	0.106222
GO:0031113	0.106474
GO:0000793	0.106601
GO:0016574	0.106724
GO:0007030	0.106852
GO:0035303	0.106979
GO:0010212	0.1071
GO:0030234	0.107228
GO:0015030	0.107474
GO:0006168	0.107602
GO:0046083	0.107602
GO:0046084	0.107602
GO:0000460	0.108217
GO:0048024	0.108345
GO:0042462	0.108473
GO:0009124	0.108602
GO:0008180	0.108714
GO:0050830	0.109834
GO:0048478	0.110069
GO:0031848	0.110198
GO:0043247	0.110198
GO:0005154	0.110328
GO:0070816	0.110561
GO:0000979	0.111051
GO:0009894	0.112161
GO:0031966	0.113753
GO:0016407	0.113886
GO:0035198	0.113972
GO:0032205	0.114105
GO:0071011	0.114189
GO:0008287	0.114238
GO:1903293	0.114238
GO:0060338	0.114322
GO:0008649	0.114455
GO:0140102	0.114455
GO:0016447	0.11467
GO:0071005	0.114752
GO:0000055	0.114884
GO:1905369	0.115017
GO:1901361	0.115096
GO:0009880	0.11515
GO:0044613	0.115229
GO:0031145	0.11544
GO:0000280	0.115572
GO:0019789	0.115914
GO:0043047	0.11686
GO:0098847	0.11686
GO:0016274	0.116994
GO:0019900	0.117331
GO:0030619	0.117667
GO:0008301	0.117801
GO:0002097	0.117867
GO:0015299	0.117933
GO:0051959	0.118001
GO:0006220	0.118066
GO:0032543	0.118136
GO:0035601	0.1182
GO:0033108	0.118334
GO:0006166	0.118995
GO:0043174	0.118995
GO:0005680	0.119458
GO:0016233	0.120381
GO:0004571	0.120517
GO:0015924	0.120517
GO:0007005	0.120841
GO:0019368	0.1213
GO:0034625	0.1213
GO:0034626	0.1213
GO:0044093	0.121758
GO:0051082	0.122808
GO:1901797	0.123263
GO:0090259	0.123303
GO:0032515	0.123441
GO:0008134	0.123579
GO:0000972	0.123717
GO:0004532	0.123755
GO:0016896	0.123755
GO:0002098	0.12438
GO:0061665	0.124518
GO:0060966	0.124656
GO:0000400	0.124795
GO:0140223	0.124861
GO:0021702	0.124999
GO:0000466	0.125137
GO:0000346	0.125275
GO:0005085	0.125306
GO:0008080	0.125414
GO:0000462	0.12575
GO:0140104	0.126055
GO:0098732	0.126194
GO:1902036	0.126497
GO:0003993	0.1268
GO:0000245	0.126938
GO:0048538	0.127678
GO:0016584	0.127818
GO:0003727	0.127976
GO:1904888	0.128116
GO:0033061	0.128134
GO:0000492	0.128273
GO:0000175	0.128413
GO:0098798	0.128569
GO:0034388	0.129003
GO:0072659	0.129436
GO:0006505	0.131013
GO:0007064	0.132014
GO:0004652	0.13287
GO:1902115	0.133014
GO:0000030	0.133297
GO:0004185	0.134292
GO:0010923	0.134571
GO:0099513	0.134716
GO:0000287	0.134994
GO:0032045	0.135271
GO:0005697	0.135416
GO:0005774	0.135692
GO:0008299	0.136112
GO:0019005	0.13766
GO:0005791	0.138493
GO:0016884	0.13864
GO:1902253	0.140033
GO:0035305	0.141008
GO:2000736	0.14112
GO:0005048	0.141232
GO:0051782	0.141269
GO:0010921	0.141381
GO:0019136	0.141419
GO:0032204	0.14153
GO:0016605	0.142048
GO:0008092	0.142198
GO:0000228	0.143012
GO:0004812	0.143974
GO:0016875	0.143974
GO:0006382	0.144378
GO:0005765	0.144478
GO:0098852	0.144478
GO:0005741	0.14463
GO:0030865	0.144729
GO:0000502	0.144781
GO:0018024	0.14488
GO:0080135	0.146234
GO:0090169	0.148286
GO:0000439	0.150728
GO:0000394	0.150885
GO:0034471	0.153233
GO:1902275	0.15332
GO:0030656	0.153391
GO:0005686	0.15355
GO:0009123	0.15371
GO:0016790	0.15385
GO:0016773	0.154009
GO:0006508	0.154168
GO:0006207	0.154236
GO:0009156	0.154463
GO:0006418	0.154622
GO:0031507	0.156478
GO:0004000	0.1567
GO:0009895	0.15686
GO:0018209	0.157081
GO:0060042	0.158002
GO:2000279	0.158382
GO:0035102	0.158437
GO:0008541	0.158598
GO:0019104	0.15876
GO:0070840	0.158814
GO:0006354	0.159728
GO:0007398	0.163161
GO:0006491	0.163327
GO:0099078	0.164604
GO:0005758	0.167116
GO:0031970	0.167116
GO:0035108	0.167313
GO:0008047	0.167482
GO:0019747	0.168746
GO:1900052	0.168746
GO:0071014	0.17071
GO:2000766	0.170899
GO:0017182	0.171071
GO:0017183	0.171071
GO:1900247	0.171071
GO:0001960	0.171791
GO:0060761	0.171791
GO:0016879	0.171977
GO:0031365	0.17199
GO:0016747	0.172149
GO:0030917	0.172162
GO:0015485	0.172335
GO:0043954	0.172703
GO:0016444	0.172876
GO:0031056	0.172886
GO:0001894	0.173058
GO:0032350	0.175347
GO:0005685	0.175699
GO:0140296	0.17605
GO:0071986	0.177623
GO:0070008	0.177794
GO:0045898	0.177799
GO:0016514	0.17797
GO:0008535	0.177975
GO:0097190	0.178141
GO:0080008	0.178488
GO:0006368	0.178657
GO:0003690	0.178833
GO:0048565	0.179002
GO:0043666	0.179689
GO:0010677	0.179866
GO:0045912	0.179866
GO:0043175	0.180032
GO:0070063	0.180032
GO:0035308	0.180892
GO:0021551	0.181056
GO:0003924	0.181233
GO:0032785	0.182429
GO:0034244	0.182429
GO:0018216	0.182589
GO:0000323	0.182768
GO:0005764	0.182768
GO:0043280	0.186534
GO:2001056	0.186534
GO:0010485	0.186867
GO:0006188	0.188229
GO:0006356	0.189073
GO:1902254	0.189877
GO:0099081	0.189917
GO:0099512	0.189917
GO:0036294	0.190061
GO:0030422	0.190245
GO:0061650	0.190717
GO:0032968	0.191554
GO:0106130	0.192344
GO:0032039	0.19239
GO:0035284	0.192529
GO:0009303	0.192714
GO:0010738	0.192943
GO:0042138	0.193128
GO:0018105	0.193313
GO:0008643	0.193498
GO:1990841	0.193684
GO:0031401	0.194091
GO:0042461	0.194276
GO:0035251	0.195925
GO:0032154	0.196243
GO:0036260	0.196689
GO:0016114	0.196877
GO:0010950	0.197064
GO:0010952	0.197064
GO:0110020	0.197635
GO:0043631	0.197822
GO:0030509	0.197888
GO:0004312	0.19801
GO:0002832	0.198014
GO:0090175	0.198075
GO:0001672	0.1982
GO:0070828	0.198262
GO:0033522	0.19845
GO:0045743	0.199942
GO:0048920	0.20013
GO:0031647	0.200319
GO:0031331	0.200748
GO:0043096	0.203348
GO:0015923	0.203538
GO:0032392	0.203957
GO:0000459	0.204071
GO:0000467	0.204071
GO:0009147	0.204148
GO:0006370	0.204261
GO:0043967	0.205361
GO:0001098	0.207143
GO:0001099	0.207143
GO:0030688	0.207442
GO:0071417	0.208726
GO:0003407	0.211483
GO:0008630	0.212073
GO:0009922	0.21227
GO:0019367	0.21227
GO:0102336	0.21227
GO:0102337	0.21227
GO:0102338	0.21227
GO:0102756	0.21227
GO:0009127	0.212367
GO:0009168	0.212367
GO:0033211	0.21266
GO:0000900	0.213442
GO:0031010	0.21598
GO:0002089	0.21618
GO:0016441	0.216269
GO:0035194	0.216269
GO:0035306	0.216358
GO:0035307	0.216358
GO:0004169	0.216557
GO:0005844	0.217906
GO:0071565	0.218106
GO:0006515	0.218192
GO:0070187	0.218477
GO:0018202	0.219896
GO:0031061	0.220097
GO:0006904	0.220178
GO:0008574	0.220217
GO:0009221	0.220298
GO:0009265	0.220298
GO:0046385	0.220298
GO:0005688	0.2205
GO:0007096	0.220741
GO:0051248	0.220942
GO:1901699	0.221302
GO:0000122	0.221503
GO:0034644	0.221861
GO:0006658	0.222062
GO:0009129	0.223099
GO:0009130	0.223099
GO:0070938	0.224335
GO:0006403	0.224408
GO:0015386	0.22448
GO:0005381	0.224611
GO:0015385	0.224683
GO:0014066	0.224755
GO:1902667	0.2268
GO:1903322	0.226868
GO:0071712	0.227004
GO:0048285	0.227071
GO:0071564	0.227208
GO:0000812	0.227413
GO:0010847	0.227542
GO:0051536	0.227613
GO:0051540	0.227613
GO:0005687	0.227745
GO:0019206	0.227811
GO:0006457	0.227883
GO:0031312	0.227949
GO:0005849	0.228152
GO:0003351	0.228614
GO:0006858	0.228614
GO:0060170	0.228818
GO:0048531	0.229022
GO:0060590	0.230291
GO:0021999	0.231026
GO:0060897	0.231026
GO:0030991	0.232229
GO:0061631	0.232286
GO:0006206	0.232343
GO:0031330	0.232492
GO:0002161	0.232549
GO:0042255	0.232605
GO:0045935	0.2338
GO:0009113	0.235252
GO:0007224	0.235459
GO:0001764	0.235561
GO:0035721	0.235768
GO:0018095	0.235976
GO:1904356	0.236747
GO:0004844	0.237467
GO:0097506	0.237467
GO:0004559	0.238186
GO:0006221	0.238695
GO:0017053	0.238904
GO:0019894	0.239411
GO:0043462	0.239664
GO:0043255	0.241551
GO:0035384	0.241762
GO:0071616	0.241762
GO:0035871	0.241802
GO:0140534	0.241881
GO:0090504	0.242091
GO:0009163	0.242301
GO:0034404	0.242301
GO:0042451	0.242301
GO:0042455	0.242301
GO:0046129	0.242301
GO:0003755	0.242512
GO:0035518	0.244423
GO:0010675	0.244669
GO:0006312	0.245831
GO:0097730	0.245863
GO:0031974	0.245896
GO:0043233	0.245896
GO:0070013	0.245896
GO:0030135	0.246076
GO:0010628	0.246108
GO:0004721	0.24614
GO:2000027	0.246446
GO:0035845	0.246657
GO:0048188	0.246839
GO:0048854	0.246869
GO:1901222	0.24696
GO:0001101	0.247081
GO:0043200	0.247081
GO:0032836	0.247141
GO:0045824	0.247171
GO:0031440	0.247201
GO:1900363	0.247201
GO:0008187	0.247383
GO:0000014	0.251505
GO:0072657	0.251742
GO:0072393	0.252
GO:0048883	0.252214
GO:0043966	0.252429
GO:0032467	0.25292
GO:0006388	0.253135
GO:0045862	0.253154
GO:0071007	0.254285
GO:0000974	0.254518
GO:0010390	0.25475
GO:0000421	0.254982
GO:0070628	0.255661
GO:0048706	0.257231
GO:0071108	0.258353
GO:0000930	0.259473
GO:0042428	0.262373
GO:1901160	0.262373
GO:0018196	0.265268
GO:0098719	0.265711
GO:0007530	0.265934
GO:0000314	0.26904
GO:0005763	0.26904
GO:0090630	0.269919
GO:0051453	0.270145
GO:0032008	0.270352
GO:0032269	0.270578
GO:0072528	0.271453
GO:0045860	0.272551
GO:0005769	0.272765
GO:0051418	0.272965
GO:0005829	0.273178
GO:0045943	0.273192
GO:0031445	0.27342
GO:0120261	0.27342
GO:0051539	0.273603
GO:0010171	0.27383
GO:0019208	0.274238
GO:0046040	0.274254
GO:0019888	0.274465
GO:0051568	0.276617
GO:0031109	0.276846
GO:0036158	0.277075
GO:0009452	0.277262
GO:0044248	0.277906
GO:0016226	0.278113
GO:0031163	0.278113
GO:0031464	0.278275
GO:0097546	0.278297
GO:0008251	0.278503
GO:0072527	0.278526
GO:0031057	0.278756
GO:0033559	0.279119
GO:0048193	0.279324
GO:0016866	0.279348
GO:0005773	0.279528
GO:0060322	0.281462
GO:0061588	0.282269
GO:0035082	0.28247
GO:0017062	0.282499
GO:0034551	0.282499
GO:0000993	0.28267
GO:0032391	0.282729
GO:0031125	0.28296
GO:0007020	0.2833
GO:0051493	0.284327
GO:0003094	0.284558
GO:0000959	0.284789
GO:0017136	0.287646
GO:0016589	0.287878
GO:1901532	0.287916
GO:0006561	0.28811
GO:0055129	0.28811
GO:0032934	0.288149
GO:0009141	0.288382
GO:0018279	0.28912
GO:0061056	0.289739
GO:0031348	0.290975
GO:0010906	0.291209
GO:0033674	0.291357
GO:0007130	0.291548
GO:0070193	0.291548
GO:0016410	0.291591
GO:0097205	0.292308
GO:0051293	0.292542
GO:0051653	0.292542
GO:0005881	0.292776
GO:0005663	0.293011
GO:0060896	0.293719
GO:0002039	0.293953
GO:0001556	0.294188
GO:2000223	0.294328
GO:0061053	0.294515
GO:0048278	0.294702
GO:0001682	0.294888
GO:0099116	0.294888
GO:0030866	0.296335
GO:0051668	0.29778
GO:0043325	0.298383
GO:0031314	0.299824
GO:0060287	0.300425
GO:0034331	0.300549
GO:0034334	0.300549
GO:0045217	0.300549
GO:0051205	0.300606
GO:0004596	0.300786
GO:0006474	0.300786
GO:2001242	0.3024
GO:0097193	0.302757
GO:0009161	0.302996
GO:2001022	0.304956
GO:0014068	0.305019
GO:0032451	0.305196
GO:0005743	0.305548
GO:0032508	0.307051
GO:0016311	0.307118
GO:0033120	0.307144
GO:0019866	0.307224
GO:0071006	0.307291
GO:0071012	0.307291
GO:0005096	0.307357
GO:0006353	0.307385
GO:0060090	0.307397
GO:0070566	0.307424
GO:0004722	0.307491
GO:0000578	0.307598
GO:0005795	0.307665
GO:0000381	0.307732
GO:0045159	0.307741
GO:0003726	0.30798
GO:0032924	0.308085
GO:0003906	0.308324
GO:0016197	0.308666
GO:0034755	0.312113
GO:0033866	0.312281
GO:0034030	0.312281
GO:0034033	0.312281
GO:0006109	0.312858
GO:0061700	0.313434
GO:0006636	0.315563
GO:0000082	0.315642
GO:0044843	0.315642
GO:0006448	0.315806
GO:1901135	0.316135
GO:0008278	0.31882
GO:0070071	0.318898
GO:1990752	0.319065
GO:0009008	0.319142
GO:0030641	0.31931
GO:0006363	0.319387
GO:0016553	0.319555
GO:0005930	0.320028
GO:0017119	0.320273
GO:0097035	0.322614
GO:0070717	0.32414
GO:0051877	0.324205
GO:0048026	0.324387
GO:0031332	0.324452
GO:0016442	0.3247
GO:0016482	0.325569
GO:0034979	0.327485
GO:0008540	0.327734
GO:0016886	0.329646
GO:0060028	0.329797
GO:0004535	0.331151
GO:0010557	0.333704
GO:0071300	0.334147
GO:0035269	0.3344
GO:0006487	0.334588
GO:0016272	0.334653
GO:0002011	0.334694
GO:0030014	0.334735
GO:0031468	0.334841
GO:0070545	0.336221
GO:0007249	0.336366
GO:0033612	0.336474
GO:0070696	0.336474
GO:0070697	0.336474
GO:0005200	0.336511
GO:0045292	0.337088
GO:0016578	0.33734
GO:0043539	0.337449
GO:0031668	0.337593
GO:0061008	0.341726
GO:0016880	0.341981
GO:0051054	0.342261
GO:0036353	0.34319
GO:2000278	0.343723
GO:0007063	0.347016
GO:0071922	0.347016
GO:1905634	0.347016
GO:0005783	0.347029
GO:0005798	0.347165
GO:0016854	0.347288
GO:0005847	0.347546
GO:0098839	0.349657
GO:0099634	0.349657
GO:0030134	0.351492
GO:0004970	0.351753
GO:0006885	0.352016
GO:0016192	0.352931
GO:0072383	0.353061
GO:0072386	0.353061
GO:0043248	0.354365
GO:0008654	0.354494
GO:0001671	0.354623
GO:0051345	0.354751
GO:0071496	0.355526
GO:0043178	0.355788
GO:0031253	0.35605
GO:0031398	0.35721
GO:0030015	0.357463
GO:0000109	0.357725
GO:0006072	0.359918
GO:0052646	0.359918
GO:0072384	0.365862
GO:2001233	0.367382
GO:0070937	0.367532
GO:0034204	0.367651
GO:0005640	0.368661
GO:0043467	0.368778
GO:0005801	0.368895
GO:0070775	0.370016
GO:0070776	0.370016
GO:0042276	0.370286
GO:0036402	0.370556
GO:0071004	0.371672
GO:0071010	0.371672
GO:0010243	0.371901
GO:0006470	0.372172
GO:0007019	0.373937
GO:0032210	0.374434
GO:0001966	0.374546
GO:0047631	0.375153
GO:0005225	0.375425
GO:0006486	0.376797
GO:0043413	0.376797
GO:0000923	0.376907
GO:0051415	0.376907
GO:0090407	0.377017
GO:0031080	0.378273
GO:0040036	0.378382
GO:0070085	0.378491
GO:0098700	0.382031
GO:0045739	0.38239
GO:0022406	0.382495
GO:0140056	0.382495
GO:0045332	0.382664
GO:0042147	0.382939
GO:0016409	0.383109
GO:0046390	0.383214
GO:0031982	0.383279
GO:0014029	0.383384
GO:0030674	0.383462
GO:0022411	0.383736
GO:0043687	0.383774
GO:0030904	0.384048
GO:0016857	0.384323
GO:0008143	0.38501
GO:0046914	0.385113
GO:0001822	0.385969
GO:0016580	0.387954
GO:0032777	0.388431
GO:0033764	0.393141
GO:0034237	0.393421
GO:0034453	0.394365
GO:0036157	0.394931
GO:0034227	0.395211
GO:0021533	0.395776
GO:0031414	0.39587
GO:0047496	0.397836
GO:0010996	0.39905
GO:0004659	0.399516
GO:1990253	0.401745
GO:0048487	0.402028
GO:0046184	0.402311
GO:0006468	0.402579
GO:0017176	0.402595
GO:0046972	0.404333
GO:0043995	0.404617
GO:0043996	0.404617
GO:0044545	0.404617
GO:0000313	0.404901
GO:0005761	0.404901
GO:0007173	0.406277
GO:0006482	0.406363
GO:0008214	0.406363
GO:0051254	0.406535
GO:0042578	0.40682
GO:0030992	0.406991
GO:0009295	0.407902
GO:0042645	0.407902
GO:0005459	0.408187
GO:0030497	0.408978
GO:0051865	0.409061
GO:0009165	0.409263
GO:1901698	0.409548
GO:0009314	0.409834
GO:0051651	0.410826
GO:0051235	0.410947
GO:0070016	0.411033
GO:0001878	0.411111
GO:0003014	0.411233
GO:0062237	0.411316
GO:0098877	0.411316
GO:0098887	0.411316
GO:0098969	0.411316
GO:0099638	0.411316
GO:0099639	0.411316
GO:1903539	0.411316
GO:1903540	0.411316
GO:0140678	0.411356
GO:0009260	0.411396
GO:0009896	0.411518
GO:0048593	0.411519
GO:0030628	0.4116
GO:0008200	0.411641
GO:0016248	0.411641
GO:0099529	0.411721
GO:1904315	0.411721
GO:0000139	0.411803
GO:0140718	0.411804
GO:0044087	0.412004
GO:0048532	0.412091
GO:2000738	0.412207
GO:0002088	0.412288
GO:0048884	0.41471
GO:0031410	0.414788
GO:0097708	0.414788
GO:0032486	0.41523
GO:0051123	0.415826
GO:0019706	0.416033
GO:0019707	0.416033
GO:0004865	0.416111
GO:0032006	0.416265
GO:0031400	0.417428
GO:0045899	0.418303
GO:0034715	0.418589
GO:0031328	0.419685
GO:0090503	0.419822
GO:0009891	0.419971
GO:0001666	0.420258
GO:0032482	0.42049
GO:0072379	0.420701
GO:0010559	0.420775
GO:1903018	0.420775
GO:0051294	0.420914
GO:0010458	0.420987
GO:0045185	0.4212
GO:0071375	0.421354
GO:1901653	0.421354
GO:0032452	0.421639
GO:0140457	0.421639
GO:0009126	0.421785
GO:0009167	0.421785
GO:0016581	0.42472
GO:0090545	0.42472
GO:0022821	0.425148
GO:0008511	0.42636
GO:0009674	0.42636
GO:0006285	0.426647
GO:2001243	0.426992
GO:0006541	0.42728
GO:0016791	0.427417
GO:0031625	0.427568
GO:0007097	0.427841
GO:0051647	0.427841
GO:0008328	0.427856
GO:0098878	0.427856
GO:0070127	0.428332
GO:0060420	0.42862
GO:1901796	0.42982
GO:0043565	0.431305
GO:0035282	0.432788
GO:0009950	0.433561
GO:0021501	0.433689
GO:0008327	0.433979
GO:0010562	0.435936
GO:0045937	0.435936
GO:0070534	0.436228
GO:0061001	0.43666
GO:0006378	0.436722
GO:0060249	0.436828
GO:1901293	0.436889
GO:0051864	0.436951
GO:0061055	0.437119
GO:0016725	0.437411
GO:0043022	0.437486
GO:0008199	0.437547
GO:0038127	0.4382
GO:0042274	0.43832
GO:0019212	0.43843
GO:0048813	0.43849
GO:0010603	0.43861
GO:0015298	0.43872
GO:0015179	0.439011
GO:0070121	0.439138
GO:0048284	0.439428
GO:0048729	0.440013
GO:0030030	0.440303
GO:0005794	0.440593
GO:0060294	0.44158
GO:0051721	0.44187
GO:0008053	0.442161
GO:0070131	0.443599
GO:0044389	0.443655
GO:0015108	0.443767
GO:0043225	0.443767
GO:0035268	0.443778
GO:0097502	0.443778
GO:0046822	0.443834
GO:0005313	0.44389
GO:0015172	0.44389
GO:0001959	0.444057
GO:0060759	0.444057
GO:0005868	0.444069
GO:0007379	0.445551
GO:0042761	0.44566
GO:0040001	0.445951
GO:0051348	0.44606
GO:0010942	0.447148
GO:0043065	0.447148
GO:0043068	0.447148
GO:0005788	0.447202
GO:1902038	0.448685
GO:0086091	0.448976
GO:0090162	0.449185
GO:0062125	0.449476
GO:0070129	0.449476
GO:0140677	0.44958
GO:0042181	0.449631
GO:0000963	0.449768
GO:0140053	0.449768
GO:0048534	0.450368
GO:0043087	0.450762
GO:0021510	0.450964
GO:0042573	0.451155
GO:0042984	0.451205
GO:0006222	0.451256
GO:0009173	0.451256
GO:0009174	0.451256
GO:0046049	0.451256
GO:0035278	0.452089
GO:0040033	0.452089
GO:0030686	0.452381
GO:0031100	0.457346
GO:0009218	0.45764
GO:0009220	0.45764
GO:0009148	0.457935
GO:1904086	0.458504
GO:0036293	0.458595
GO:0016531	0.458799
GO:0032147	0.458889
GO:0042826	0.458979
GO:0004661	0.459094
GO:0018344	0.459094
GO:0045116	0.459702
GO:0060071	0.460763
GO:0008637	0.461823
GO:0032266	0.461866
GO:0016413	0.462585
GO:0019205	0.463979
GO:0055067	0.464062
GO:0001841	0.464359
GO:0031146	0.464483
GO:0019509	0.464524
GO:0043102	0.464524
GO:0071265	0.464524
GO:0071267	0.464524
GO:0006637	0.464779
GO:0035383	0.464779
GO:0071763	0.465817
GO:0048598	0.465911
GO:2000369	0.466112
GO:0035090	0.466408
GO:0045199	0.466408
GO:0030011	0.466704
GO:0009086	0.466862
GO:0016530	0.467001
GO:0008318	0.467297
GO:0018342	0.467297
GO:0097354	0.467297
GO:0016811	0.468242
GO:0060260	0.468988
GO:2000142	0.468988
GO:0071453	0.469284
GO:0043043	0.470066
GO:0006412	0.470363
GO:0015491	0.471439
GO:0004972	0.47281
GO:0017146	0.47281
GO:0008641	0.47618
GO:0016310	0.476547
GO:0016093	0.477944
GO:0000506	0.478245
GO:0018206	0.479972
GO:0004864	0.481333
GO:0046148	0.483082
GO:0033683	0.483111
GO:0072576	0.483197
GO:0045161	0.483356
GO:0019209	0.483385
GO:0030295	0.483385
GO:0048667	0.483499
GO:0034063	0.483802
GO:0090207	0.48433
GO:0090208	0.48433
GO:0033499	0.484632
GO:0140029	0.48488
GO:0032783	0.484935
GO:0007586	0.485238
GO:0097475	0.487352
GO:0008219	0.487655
GO:0070988	0.488695
GO:0070584	0.48897
GO:0060575	0.489273
GO:0042953	0.489551
GO:0044872	0.489551
GO:0034464	0.489575
GO:0090150	0.489649
GO:0042278	0.489707
GO:0046128	0.489707
GO:0000138	0.489854
GO:2000781	0.490158
GO:0035371	0.490462
GO:0002703	0.490719
GO:0034219	0.490766
GO:0017196	0.491071
GO:0003401	0.495227
GO:0016783	0.496227
GO:0072595	0.498588
GO:0040019	0.498876
GO:0003231	0.498895
GO:0004033	0.498932
GO:0008106	0.498932
GO:0045911	0.498969
GO:0008303	0.499184
GO:0016255	0.499184
GO:0042765	0.499184
GO:0034672	0.499276
GO:0072098	0.499276
GO:0018345	0.501912
GO:0000266	0.502253
GO:2001234	0.503259
GO:0036269	0.503567
GO:0021954	0.504895
GO:0001757	0.50491
GO:0045162	0.504984
GO:0016591	0.505292
GO:0015271	0.505336
GO:1901657	0.505587
GO:0010332	0.505601
GO:0071480	0.505601
GO:0000153	0.505644
GO:0031669	0.505896
GO:0016328	0.505995
GO:0071902	0.506331
GO:0065002	0.507324
GO:0071806	0.507324
GO:0016417	0.507633
GO:0031932	0.510587
GO:0042285	0.510896
GO:0035252	0.511207
GO:0000293	0.511517
GO:0120036	0.513805
GO:0051204	0.514135
GO:0030140	0.514464
GO:0051117	0.514473
GO:0032420	0.518328
GO:0009620	0.518335
GO:0015114	0.518642
GO:0046189	0.518986
GO:0039017	0.519299
GO:0061004	0.519299
GO:0070577	0.519341
GO:0140033	0.519341
GO:0017025	0.519353
GO:0097120	0.519642
GO:1901575	0.519648
GO:0001731	0.519653
GO:0032507	0.519665
GO:0006753	0.519949
GO:0009948	0.519955
GO:0034993	0.520629
GO:0106083	0.520629
GO:0106094	0.520629
GO:0006661	0.521903
GO:0050769	0.523496
GO:0006493	0.52381
GO:0061097	0.524133
GO:0009331	0.524136
GO:0016241	0.525088
GO:0004715	0.526355
GO:0050775	0.52762
GO:0061003	0.52762
GO:0051261	0.528884
GO:0032984	0.528885
GO:0030004	0.5292
GO:0060972	0.529514
GO:0006283	0.529515
GO:0051019	0.529515
GO:0004741	0.52983
GO:1904182	0.52983
GO:1904184	0.52983
GO:0038007	0.529831
GO:0004725	0.53077
GO:0003713	0.531086
GO:0016577	0.531711
GO:0070076	0.531711
GO:0099518	0.532649
GO:0001838	0.532964
GO:0070989	0.534213
GO:0046915	0.534523
GO:0008063	0.534833
GO:0051972	0.536081
GO:0016471	0.536702
GO:0033588	0.537635
GO:0045202	0.538879
GO:0042327	0.539803
GO:0001934	0.540121
GO:0035249	0.542601
GO:0071569	0.543788
GO:0006888	0.54409
GO:0015467	0.544107
GO:0009208	0.544133
GO:0009209	0.544133
GO:0009084	0.544355
GO:1903008	0.544364
GO:0032051	0.544427
GO:0009117	0.544453
GO:0050821	0.544462
GO:0099023	0.544683
GO:0036342	0.544701
GO:0014028	0.544746
GO:0030276	0.545002
GO:0060993	0.546799
GO:0072114	0.546799
GO:0018026	0.547118
GO:0001161	0.547438
GO:0001162	0.547438
GO:0031017	0.547714
GO:0031624	0.548629
GO:0048471	0.549199
GO:0032588	0.549234
GO:0032418	0.549518
GO:1990849	0.549518
GO:0030285	0.549838
GO:0098563	0.549838
GO:0005793	0.550417
GO:0070482	0.55285
GO:0004806	0.552863
GO:1904047	0.555828
GO:0099122	0.55615
GO:0033338	0.556472
GO:0007026	0.556794
GO:0031111	0.556794
GO:0021884	0.556826
GO:0003691	0.557117
GO:0140103	0.557921
GO:0061009	0.558243
GO:0004693	0.558566
GO:0097472	0.558566
GO:0015174	0.558821
GO:0015189	0.558821
GO:0045494	0.560921
GO:0016239	0.561208
GO:0000413	0.561245
GO:0090141	0.562979
GO:0070568	0.563303
GO:0004127	0.563627
GO:0061371	0.565068
GO:0044272	0.565392
GO:0044743	0.566093
GO:0044390	0.566416
GO:0030901	0.56674
GO:0050700	0.56687
GO:0030119	0.567065
GO:0016323	0.56739
GO:0012501	0.567583
GO:0009792	0.567715
GO:0005940	0.567737
GO:0032156	0.567737
GO:0099637	0.567759
GO:0016229	0.568076
GO:0009247	0.568165
GO:2000050	0.568355
GO:0005963	0.5684
GO:0070585	0.568422
GO:0072655	0.568422
GO:0043523	0.568747
GO:0006998	0.569168
GO:0004971	0.569491
GO:0000243	0.569815
GO:0046467	0.569977
GO:0098787	0.570139
[truncated: 4,112 more rows]
