# Supplementary material for: Omics and imaging combinatorial approach reveals butyrate-induced inflammatory effects in the zebrafish gut
Source: Anim Microbiome. 2023 Mar 3;5:15. doi: 10.1186/s42523-023-00230-2 (PMC9985269; doi:10.1186/s42523-023-00230-2)
Supplement: Supplementary file 9 — Additional file 9: Gene expression of transcripts from zebrafish gut fed either a control, butyrate- or saponin-supplemented diets at 54 and 69 dpf. [file 42523_2023_230_MOESM9_ESM.zip › Supplementary folder 1/rank_A2vsC2.xlsx]

## Sheet: A2vsC2
ID	Name		NumProbes	NumGenes	RawScore	Pval	CorrectedPvalue	MFPvalue	CorrectedMFPvalue	Multifunctionality	Same as	GeneMembers
GO:2000113	negative regulation of cellular macromolecule biosynthetic process	1	77	76	0.23006	1e-12	1.844e-11	0.1852	1	0.911		acd|ago2|ago3b|ago4|caprin2|cnot1|cnot10|cnot2|cnot3a|cnot3b|cnot7|cnot8|cpeb1a|cpeb1b|cpeb3|cpeb4a|dis3l2|eif4ebp1|eif4ebp2|eif4ebp3|eif4ebp3l|eif4enif1|exosc7|exosc8|exosc9|fmr1|fxr1|fxr2|gmnn|gra|hhatla|hhatlb|hnrnpua|hnrnpub|igfbp2a|igfbp2b|inpp5ka|inpp5kb|ireb2|itm2ba|itm2bb|itm2ca|itm2cb|mettl14|mettl16|mettl3|mrpl13|msh3|paip2b|pask|pde12|pds5a|polr2d|pot1|rbm24a|rpl13a|samd4a|shfl|si:dkey…
GO:2000112	regulation of cellular macromolecule biosynthetic process	2	184	182	0.238962	1e-12	1.85e-11	0.0537	0.753794	0.992		acd|ago2|ago3b|ago4|c1qbp|caprin2|casc3|cdt1|cnbpa|cnbpb|cnot1|cnot10|cnot11|cnot2|cnot3a|cnot3b|cnot6l|cnot7|cnot8|coa3a|cpeb1a|cpeb1b|cpeb2|cpeb3|cpeb4a|cpeb4b|crppa|ctc1|cyfip1|dazl|dbf4|dbf4b|dhx29|dis3l2|dna2|dph1|dph2|dph3|dph5|dph6|dscc1|e2f7|e2f8|eefsec|eif1axb|eif2a|eif2b1|eif2b2|eif2s3|eif3ha|eif3k|eif4a3|eif4e3|eif4ea|eif4ebp1|eif4ebp2|eif4ebp3|eif4ebp3l|eif4enif1|eif5a|eif5a2|esco1|es…
GO:1990904	ribonucleoprotein complex	3	444	442	0.182337	1e-12	1.857e-11	0.0518	0.751029	0.924		ago2|ago3b|ago4|aqr|bcas2|bms1|bop1|bud13|bud31|bysl|casc3|ccdc12|cd2bp2|cdc40|celf1|celf2|celf3a|celf3b|celf4|celf5a|celf5b|cirbpa|cirbpb|cpeb1a|cpeb1b|cpeb3|cpeb4a|crnkl1|ctnnbl1|cwc15|cwc22|cwc27|cwf19l1|cwf19l2|dap3|dazap1|dcaf13|ddx23|ddx43|ddx5|dhx16|dhx8|dhx9|dicer1|dkc1|ebna1bp2|eef2a.1|eef2a.2|eef2b|eef2l2|eftud2|eif1b|eif2a|eif2d|eif2s1a|eif2s1b|eif3ba|eif3c|eif3d|eif3ea|eif3eb|eif3g|ei…
GO:1990234	transferase complex	4	533	529	0.12364	1e-12	1.863e-11	0.0968	0.934791	0.96		actl6a|acvr1ba|acvr1bb|acvr2aa|acvr2ab|aebp2|amn1|anapc1|anapc10|anapc11|anapc13|anapc15|anapc16|anapc2|anapc4|anapc5|ankib1a|ankib1b|arih1|arih1l|arih2|armc8|asb12a|ash2l|atg12|atg13|atg3|atg5|atxn7l3|aup1|becn1|bmi1a|bmi1b|brd8|ccna1|ccna2|ccnb1|ccnb2|ccnb3|ccnd1|ccnd2a|ccnd2b|ccnd3|ccndx|ccne1|ccne2|ccnf|ccng1|ccng2|ccnh|ccni|ccni2|ccnjl|ccnk|ccnt1|ccnt2a|ccnt2b|cd3eap|cdc23|cdc26|cdk12|cdk13|…
GO:1903311	regulation of mRNA metabolic process	5	124	122	0.135482	1e-12	1.87e-11	0.1595	1	0.946		angel2|carhsp1|celf1|celf2|celf3a|celf3b|celf4|celf5a|celf5b|cirbpa|cirbpb|cnot1|cnot7|cpeb1b|cpsf6|csdc2a|dazap1|dazl|dhx34|dhx37|dhx9|dis3l2|dnd1|eif4a3|exosc7|exosc8|exosc9|fmr1|fxr1|fxr2|gdnfa|gli2a|hnrnpm|hnrnpua|hnrnpub|jmjd6|khdrbs1a|khdrbs1b|khdrbs2|magoh|mbnl1|mbnl2|mettl14|mettl16|mettl3|myef2|nbas|nudt21|pde12|polr2d|polr2gl|ptcd2|qkia|rbfox1|rbfox1l|rbfox2|rbfox3a|rbfox3b|rbm10|rbm11|…
GO:1903047	mitotic cell cycle process	6	227	226	0.394611	1e-12	1.877e-11	0.0301	0.698637	0.994		abraxas1|abraxas2|actr1|actr10|anapc1|ankle2|anln|antxr2a|apc|arhgef10|arl3b|aurka|aurkb|bccip|birc5a|birc5b|bmb|bub1|bub1ba|bub1bb|bub3|ccdc151|ccna1|ccna2|ccnb1|ccnb2|ccnb3|ccnd1|ccnd2a|ccnd2b|ccnd3|ccndx|ccne1|ccne2|ccnf|ccng1|ccng2|ccni|ccni2|ccnjl|cdc25b|cdc25d|cdc45|cdc6|cdca5|cdca8|cdca9|cdk2|cdkn1ba|cdkn1bb|cenpe|cenph|cenpk|cep126|cep55l|chek1|chek2|chfr|chmp1a|chmp4ba|chmp4bb|chmp7|chtf…
GO:1902494	catalytic complex	7	936	931	0.0871058	1e-12	1.883e-11	0.0719	0.834418	0.963		actl6a|actr5|actr6|actr8|acvr1ba|acvr1bb|acvr2aa|acvr2ab|adat2|adat3|adrm1|aebp2|amn1|anapc1|anapc10|anapc11|anapc13|anapc15|anapc16|anapc2|anapc4|anapc5|ankib1a|ankib1b|anp32e|aqr|arid1aa|arid1ab|arid1b|arih1|arih1l|arih2|armc8|asb12a|ash1l|ash2l|atg12|atg13|atg3|atg5|atxn7l3|aup1|bcas2|bckdha|bckdhb|becn1|bmi1a|bmi1b|bptf|brd8|brms1|brms1la|brms1lb|casc3|cbr4|ccdc65|ccna1|ccna2|ccnb1|ccnb2|ccnb…
GO:1901991	negative regulation of mitotic cell cycle phase transition	8	38	38	0.620347	1e-12	1.89e-11	0.0166	0.72601	0.893		aurkb|bub1|bub1ba|bub1bb|bub3|ccnd1|cdc6|chek1|chmp4bb|dtl|e2f7|fbxo31|gpr132a|gpr132b|ik|mad1l1|mad2l1|miip|mre11a|nbn|orc1|plk3|rad17|rb1|rbl1|rbl2|spdl1|ticrr|topbp1|tpra|tprb|ttk|zfyve19|zgc:162895|zgc:77398|znf207a|znf207b|zw10|
GO:1901990	regulation of mitotic cell cycle phase transition	9	73	73	0.388256	1e-12	1.897e-11	0.0262	0.714693	0.912		anapc11|anapc15|anapc4|anapc5|anxa1a|anxa1b|anxa1c|anxa1d|atm|aurkb|bub1|bub1ba|bub1bb|bub3|ccnb3|ccnd1|ccnd2a|ccnd2b|ccnd3|ccndx|cdc14aa|cdc14ab|cdc14b|cdc23|cdc25b|cdc25d|cdc26|cdc45|cdc6|cdca5|cdk2|chek1|chmp4bb|dtl|e2f7|fbxo31|gnl2|gnl3|gpr132a|gpr132b|ik|mad1l1|mad2l1|mad2l1bp|miip|mre11a|nbn|ndc80|nek11|orc1|pla2g4aa|pla2g4ab|plk3|psme1|psme2|psme3|rad17|rb1|rbl1|rbl2|spdl1|swap70b|ticrr|to…
GO:1901988	negative regulation of cell cycle phase transition	10	74	74	0.641797	1e-12	1.904e-11	0.0191	0.72198	0.908		atm|atr|atrip|aurkb|bub1|bub1ba|bub1bb|bub3|ccnd1|cdc6|cdt1|cep63|chek1|chek2|chfr|chmp4bb|dclre1b|dot1l|dtl|e2f7|eme1|fbxo31|gpr132a|gpr132b|hormad1|id2a|ik|ints3|mad1l1|mad2l1|miip|mos|mre11a|mus81|nabp1a|nabp1b|nbn|nek11|orc1|phkg1b|plk3|rad1|rad17|rad9a|rad9b|rb1|rbl1|rbl2|si:ch73-352p4.5|si:dkey-249d8.1|siah2l|spdl1|stk33|ticrr|timeless|tipin|top2a|top2b|topbp1|tp53|tp53bp1|tpra|tprb|trip13|…
GO:1901987	regulation of cell cycle phase transition	11	116	116	0.521564	1e-12	1.91e-11	0.0271	0.679683	0.996		anapc11|anapc15|anapc4|anapc5|anxa1a|anxa1b|anxa1c|anxa1d|atm|atr|atrip|aurkb|bub1|bub1ba|bub1bb|bub3|ccnb3|ccnd1|ccnd2a|ccnd2b|ccnd3|ccndx|cdc14aa|cdc14ab|cdc14b|cdc23|cdc25b|cdc25d|cdc26|cdc45|cdc6|cdca5|cdk2|cdt1|cep63|chek1|chek2|chfr|chmp4bb|dbf4|dbf4b|dclre1b|dot1l|dtl|dyrk3|e2f7|eme1|etaa1|fbxo31|gnl2|gnl3|gpr132a|gpr132b|hormad1|id2a|ik|ints3|mad1l1|mad2l1|mad2l1bp|miip|mos|mre11a|mus81|n…
GO:1901698	response to nitrogen compound	12	158	157	-0.0535283	1e-12	1.917e-11	0.0371	0.708784	0.995		acaca|ache|ankzf1|anxa1a|anxa1b|anxa1c|anxa1d|aup1|bag6|bag6l|capn10|castor2|cgas|cpeb1b|cpeb4a|cpt1b|cyp11a1|cyp11a2|cyp11c1|ddi2|derl1|derl2|derl3|dgat2|dnajb12a|dnajb12b|dnajb14|dnajc18|erlec1|erlin1|erlin2|fasn|fbxo44|foxred2|g6pca.2|glra1|glra2|glra4a|glra4b|glrba|glrbb|hsp90b1|hspa5|ifnphi1|il12a|il1b|impact|inpp5b|jun|junba|junbb|jund|khk|lamtor1|lamtor2|lamtor3|lamtor4|lamtor5|lpin1|lpl|l…
GO:1901575	organic substance catabolic process	13	857	855	-0.0104252	1e-12	1.924e-11	0.1246	1	0.973		abat|abcd1|abhd12|abhd2a|abhd2b|acaa1|acaa2|acadl|acadm|acads|acat1|acat2|acer1|ache|acot8|acox1|acox3|acoxl|ada|adal|adh5|adh8a|adh8b|adrm1|afmid|agla|aglb|ago3b|aldh1l1|aldh1l2|aldh4a1|aldh5a1|aldh6a1|aldh8a1|aldoaa|aldoab|aldob|aldocb|allc|amdhd2|amn1|amt|anapc1|anapc10|anapc11|anapc2|anapc4|anapc5|ankib1a|ankib1b|ankzf1|anpepa|anpepb|aox5|aox6|apoc2|arg2|arih1|arih1l|arih2|armc8|asah2|aspdh|a…
GO:1901566	organonitrogen compound biosynthetic process	14	652	649	-0.200374	1e-12	1.931e-11	0.9474	1	0.972		aars1|aarsd1|aasdhppt|aass|acer1|acer3|aclya|aclyb|acss1|acss2|acss2l|ada|adal|adcy1a|adcy1b|adcy2a|adcy2b|adcy3a|adcy3b|adcy5|adcy6a|adcy7|adcy8|adi1|adka|adkb|adsl|adss1|adss2|adssl|afmid|agmat|agxta|agxtb|ak1|ak2|ak3|ak4|alad|alas1|alas2|aldh18a1|aldh9a1a.1|aldh9a1b|amd1|ampd1|ampd2a|ampd2b|ampd3a|ampd3b|apip|apoeb|aprt|arg2|asah2|asl|asmt|asmt2|asns|asnsd1|aspdh|ass1|atic|atp5l|azin1a|b3galt6…
GO:1901565	organonitrogen compound catabolic process	15	413	412	-0.0533318	1e-12	1.938e-11	0.0973	0.934504	0.977		abat|abhd12|acer1|ada|adal|afmid|aldh1l1|aldh1l2|aldh4a1|aldh5a1|aldh6a1|aldh8a1|allc|amdhd2|amn1|amt|anapc1|anapc10|anapc4|anapc5|ankzf1|anpepa|anpepb|aox5|aox6|apoc2|arg2|armc8|asah2|aspdh|asrgl1|aup1|bace2|bag6|bag6l|bckdha|bckdhb|bhmt|blmh|blvra|capn3b|ccnf|cdaa|cdc26|cdo1|chac1|chac2|chia.1|chia.2|chia.3|chia.4|chia.6|clpxa|clpxb|comta|comtb|crbn|crmp1|ctbs|ctsd|cul1a|cul1b|cul2|cul4a|cul4b|…
GO:1901362	organic cyclic compound biosynthetic process	16	507	505	-0.0580869	1e-12	1.946e-11	0.0281	0.679019	0.992		ablim2|ablim3|aclya|aclyb|acss1|acss2|acss2l|ada|adal|adcy1a|adcy1b|adcy2a|adcy2b|adcy3a|adcy3b|adcy5|adcy6a|adcy7|adcy8|adcy9|adka|adkb|adsl|adss1|adss2|adssl|afmid|ak1|ak2|ak3|ak4|ak8|alad|alas1|alas2|aldh18a1|amd1|ampd1|ampd2a|ampd2b|ampd3a|ampd3b|apoa1a|apoa1b|aprt|asmt|asmt2|aspdh|asxl1|asxl2|atic|atp5l|bola1|brf1a|brf1b|brf2|cad|cavin1a|cavin1b|ccnh|ccnt1|ccnt2a|ccnt2b|cd3eap|cdadc1|cdc73|c…
GO:1901361	organic cyclic compound catabolic process	17	171	171	0.0431665	1e-12	1.953e-11	0.0889	0.904728	0.997		acaa1|ada|adal|afmid|ago3b|aldh1l1|aldh1l2|aldh6a1|aldh8a1|allc|aox5|aox6|aspdh|blvra|cadm1b|casc3|cdaa|cnot1|cnot10|cnot6a|cnot6b|cnot6l|cnot7|cnot8|cnp|comta|comtb|crmp1|cyp46a1.1|cyp46a1.2|cyp46a1.3|cyp46a1.4|cyp7a1|dbh|dcp1a|dcp1b|dcp2|dcps|dctpp1|dera|dffa|dffb|dhx34|dicer1|dis3|dis3l|dis3l2|dna2|dnase1|dnase1l1|dnase1l1l|dnase1l4.1|dnase1l4.2|dnase2|dnph1|dpydb|dpys|dpysl2b|dpysl3|dpysl4|dp…
GO:1901135	carbohydrate derivative metabolic process	18	491	488	-0.182134	1e-12	1.96e-11	0.9186	1	0.993		aclya|aclyb|acot11a|acot11b|acot14|acot15|acot16|acot17|acot18|acot19|acot20|acot21|acot22|acot7|acot8|acot9.1|acot9.2|acsm3|acss1|acss2|acss2l|ada|adal|adcy1a|adcy1b|adcy2a|adcy2b|adcy3a|adcy3b|adcy5|adcy6a|adcy7|adcy8|adka|adkb|adsl|adss1|adss2|adssl|aga|ak1|ak2|ak3|ak4|aldh5a1|aldoaa|aldoab|aldob|aldocb|alg10|alg11|alg12|alg13|alg14|alg2|alg6|alg8|amd1|amdhd2|ampd1|ampd2a|ampd2b|ampd3a|ampd3b|…
GO:0140657	ATP-dependent activity	19	362	359	0.0123737	1e-12	1.967e-11	0.0404	0.719855	0.947		abca12|abca1a|abca1b|abca2|abca3b|abca4a|abca4b|abca5|abcb10|abcb11a|abcb11b|abcb4|abcb5|abcb6a|abcb6b|abcb7|abcb8|abcb9|abcc1|abcc10|abcc12|abcc2|abcc3|abcc4|abcc5|abcc6a|abcc6b.2|abcc8|abcc8b|abcc9|abcd1|abcd3a|abcd3b|abcd4|abcg1|abcg2a|abcg2b|abcg2c|abcg2d|abcg4a|abcg4b|abcg5|abcg8|acsf2|acsm3|ascc3|atp1a1a.1|atp1a1a.2|atp1a1a.3|atp1a1a.4|atp1a1a.5|atp1a1b|atp1a2a|atp1a3a|atp1a3b|atp1b1a|atp1b…
GO:0140640	catalytic activity, acting on a nucleic acid	20	462	458	0.360577	1e-12	1.975e-11	0.0336	0.697299	0.972		aars1|aars2|aarsd1|ago2|ago3b|alkbh2|alkbh5|alkbh8|angel1|angel2|apex1|apex2|aptx|ascc3|bivm|blm|bmt2|brip1|bud23|cars1|cars2|cd3eap|cdc45|cdkal1|chd1l|chd8|cmtr1|cmtr2|cnot6a|cnot6b|cnot6l|cnot7|cnot8|cpdp|cpsf3|crcp|cry-dash|cry5|dalrd3|dars1|dars2|dbr1|dclre1a|dclre1b|dclre1c|ddx10|ddx11|ddx18|ddx19|ddx20|ddx21|ddx23|ddx24|ddx27|ddx31|ddx3xa|ddx3xb|ddx4|ddx43|ddx46|ddx47|ddx49|ddx5|ddx51|ddx54…
GO:0140535	intracellular protein-containing complex	21	482	479	0.204037	1e-12	1.982e-11	0.0737	0.84787	0.952		actl6a|adat2|adat3|adrm1|ago2|akt1s1|amn1|anapc1|anapc10|anapc11|anapc13|anapc15|anapc16|anapc2|anapc4|anapc5|ankib1a|ankib1b|arih1|arih1l|arih2|armc8|asb12a|atg3|atxn7l3|aup1|bmi1a|bmi1b|brd8|ccar2|ccnf|cd3eap|cdc23|cdc26|cks1b|cks2|cnot1|cnot10|cnot11|cnot4a|cnot4b|cnot6a|cnot6b|cnot6l|cnot7|cnot8|crbn|crcp|crebbpa|crebbpb|csnk2a1|csnk2b|cul1a|cul1b|cul2|cul3a|cul3b|cul4a|cul4b|cul5a|cul5b|dbf4…
GO:0140513	nuclear protein-containing complex	22	812	809	0.377314	1e-12	1.989e-11	1e-12	5.292e-09	0.957		a1cf|aaas|abraxas1|acd|actl6a|actr5|actr6|actr8|aebp2|aff2|aff3|aff4|anapc1|anapc10|anapc11|anapc13|anapc15|anapc16|anapc2|anapc4|anapc5|anp32e|aqr|arid1aa|arid1ab|arid1b|ascl1a|ascl1b|ash1l|ash2l|asxl1|asxl2|atxn7l3|babam1|babam2|bap1|bcas2|bcl9|bcl9l|bmi1a|bmi1b|bop1|bptf|brcc3|brd8|brms1|brms1la|brms1lb|bub3|bud13|bud31|casc3|cbfb|ccdc12|ccnc|ccnh|ccnk|ccnt1|ccnt2a|ccnt2b|cd2bp2|cd3eap|cdc23|c…
GO:0140101	catalytic activity, acting on a tRNA	23	98	98	0.493167	1e-12	1.997e-11	0.027	0.686942	0.986		aars1|aars2|aarsd1|alkbh8|cars1|cars2|cdkal1|dalrd3|dars1|dars2|dtd1|dtd2|dus1l|dus2|dus3l|dus4l|elac1|eprs1|fars2|farsa|farsb|ftsj1|gars1|gatb|hars|iars1|iars2|kars1|lars1b|lars2|lcmt2|lrrc47|mars1|mars2|mettl1|mettl2a|mettl8|mtfmt|nars1|nars2|nsun2|nsun3|pars2|pop1|pop4|pop5|pop7|prorp|ptrh1|ptrh2|ptrhd1|qars1|qrsl1|qtrt1|rars1|rars2|rpp21|rpp30|rpph1|sars1|sars2|si:ch211-256m1.8|si:dkey-19e4.5…
GO:0140098	catalytic activity, acting on RNA	24	250	249	0.352927	1e-12	2.005e-11	0.0529	0.752545	0.973		aars1|aars2|aarsd1|ago2|ago3b|alkbh5|alkbh8|angel1|angel2|bmt2|bud23|cars1|cars2|cd3eap|cdkal1|cmtr1|cmtr2|cnot6a|cnot6b|cnot6l|cnot7|cnot8|cpsf3|crcp|dalrd3|dars1|dars2|dbr1|ddx10|ddx18|ddx20|ddx31|ddx46|ddx51|ddx54|ddx55|dgcr8|dhx29|dicer1|dimt1l|dis3|dis3l|dis3l2|drosha|dtd1|dtd2|dus1l|dus2|dus3l|dus4l|edc3|eif4a3|elac1|emg1|endog|endou|endou2|endouc|eprs1|eri1|eri2|ern1|ern2|exosc10|fars2|far…
GO:0140097	catalytic activity, acting on DNA	25	178	175	0.397917	1e-12	2.012e-11	0.0426	0.720253	0.992		alkbh2|apex1|apex2|aptx|ascc3|bivm|blm|cdc45|chd1l|chd8|cpdp|cry-dash|cry5|dclre1a|dclre1b|dclre1c|ddx11|dffb|dicer1|dmc1|dna2|dnase1|dnase1l1|dnase1l1l|dnase1l4.1|dnase1l4.2|dnase2|dnase2b|dnmt1|dnmt3aa|dnmt3ab|dnmt3ba|dnmt3bb.1|dntt|dscc1|eme1|endog|ercc1|ercc3|ercc4|ercc5|ercc6|ercc6l|eri2|exo1|exo5|fan1|fen1|fto|gins1|gins2|gins4|gtf2f2a|gtf2f2b|gtf2h1|gtf2h3|helb|hells|hmga1a|hmga1b|hmga2|li…
GO:0120114	Sm-like protein family complex	26	58	58	0.532188	1e-12	2.02e-11	0.0237	0.733453	0.838		cd2bp2|clns1a|ddx20|eftud2|gemin2|gemin4|gemin6|gemin7|gemin8|htatsf1|lsm1|lsm11|lsm4|lsm5|lsm6|lsm7|luc7l|luc7l3|phf5a|prpf18|prpf3|prpf31|prpf39|prpf4|prpf40a|prpf6|prpf8|rbmx|rbmx2|sart1|sart3|sf3a1|sf3a2|sf3b1|sf3b2|sf3b5|si:ch211-114c17.1|smn1|smx5|snrnp200|snrnp70|snrpa|snrpa1|snrpb|snrpb2|snrpc|snrpd1|snrpd2|snrpd3|snrpd3l|snrpe|snrpg|snu13a|snu13b|txnl4a|txnl4b|zgc:158803|zmat2|
GO:0098798	mitochondrial protein-containing complex	27	171	171	0.125691	1e-12	2.028e-11	0.0472	0.7434	0.936		agk|ankzf1|apooa|apoob|apool|atp5l|atp5md|bckdha|bckdhb|chchd3a|chchd3b|chchd6a|chchd6b|cox4i1|cox4i2|cox5aa|cox5ab|cox6a1|cox6a2|cyc1|dap3|dna2|dnajc11a|dnajc15|dnajc19|fbxl22|foxred1|grpel1|grpel2|hadhaa|hadhab|immp1l|immp2l|immt|mcu|micos10|micos13|micu1|mrpl10|mrpl11|mrpl12|mrpl13|mrpl14|mrpl15|mrpl16|mrpl17|mrpl19|mrpl2|mrpl21|mrpl22|mrpl23|mrpl24|mrpl27|mrpl28|mrpl3|mrpl32|mrpl34|mrpl36|mrp…
GO:0098588	bounding membrane of organelle	28	483	482	-0.159447	1e-12	2.035e-11	0.5229	1	0.949		aars2|abcb6a|abcb6b|abcb9|abcd1|abhd17c|acbd3|agpat4|ap3d1|appl1|appl2|arcn1a|arcn1b|arf6a|arfip1|arl13a|arl13b|arl3b|arl6|arl8a|arl8ba|arl8bb|asah2|atg16l1|atg16l2|atp2a1|atp2a1l|atp2a2a|atp2a2b|atp2a3|atp2c1|atp6v0ca|atp6v0cb|atp6v0d1|atp6v1aa|atp6v1ab|b3galnt2|b3galt1a|b3galt2|b3galt4|b3galt6|b3gat1a|b3gat2|b3gat3|b3gnt2a|b3gnt2b|b3gnt2l|b3gnt5a|b3gnt5b|b3gnt7|b3gnt7l|b3gnt9|b4gat1|baxa|baxb|b…
GO:0097525	spliceosomal snRNP complex	29	48	48	0.481669	1e-12	2.043e-11	0.0269	0.704727	0.806		cd2bp2|eftud2|htatsf1|lsm4|lsm5|lsm6|lsm7|luc7l|luc7l3|phf5a|prpf18|prpf3|prpf31|prpf39|prpf4|prpf40a|prpf6|prpf8|rbmx|rbmx2|sart1|sart3|sf3a1|sf3a2|sf3b1|sf3b2|sf3b5|si:ch211-114c17.1|smx5|snrnp200|snrnp70|snrpa|snrpa1|snrpb|snrpb2|snrpc|snrpd1|snrpd2|snrpd3|snrpd3l|snrpe|snrpg|snu13a|snu13b|txnl4a|txnl4b|zgc:158803|zmat2|
GO:0090575	RNA polymerase II transcription regulator complex	30	97	97	0.142367	1e-12	2.051e-11	0.1773	1	0.951		ascl1a|ascl1b|bcl9|bcl9l|cbfb|ccnh|cdk7|crsp7|ddit3|e2f3|e2f4|e2f5|e2f7|e2f8|ercc3|gtf2a1|gtf2a1l|gtf2a2|gtf2e1|gtf2e2|gtf2f2a|gtf2f2b|gtf2h1|gtf2h2|gtf2h3|gtf2h4|gtf2h5|hif1al|hnrnpua|hnrnpub|max|med14|med17|med18|med31|med4|med6|med8|mnat1|nfya|nfyal|nfyba|nfyc|nr1d1|nr1d2b|nr1d4a|nr1d4b|nr1h3|nr1h4|nr1h5|nr1i2|nr5a1a|nr5a1b|nr5a2|nr5a5|pparaa|pparab|pparda|ppardb|pparg|raraa|rarab|rarga|rargb|…
GO:0090407	organophosphate biosynthetic process	31	306	304	-0.125206	1e-12	2.059e-11	0.8755	1	0.994		aclya|aclyb|acss1|acss2|acss2l|ada|adcy1a|adcy1b|adcy2a|adcy2b|adcy3a|adcy3b|adcy5|adcy6a|adcy7|adcy8|adcy9|adsl|adss1|adss2|adssl|afmid|agpat2|agpat9l|ak1|ak2|ak3|ak4|ak8|ampd1|ampd2a|ampd2b|ampd3a|ampd3b|aprt|aspdh|atic|atp5l|bpnt1|cad|cdadc1|cdipt|cds1|cds2|cept1a|cept1b|chpt1|cish|cishb|ckba|ckbb|ckma|ckmb|ckmt1|cmpk|cmpk2|coasy|cox5b2|crls1|ctps1a|ctps1b|cyc1|dcakd|dctd|dhodh|dlat|dlst|dolk|…
GO:0090079	translation regulator activity, nucleic acid binding	32	108	105	0.226631	1e-12	2.067e-11	0.0567	0.771353	0.934		brf1a|c1qbp|calcoco1b|cpeb1a|cpeb1b|cpeb3|cpeb4a|dazl|denr|dhx29|eef1a1a|eef1a1b|eef1a1l1|eef1a1l2|eef1a2|eef1b2|eef1da|eef1db|eef1g|eef2a.1|eef2a.2|eef2b|eef2k|eef2l2|eefsec|eif1ad|eif1axa|eif1axb|eif1b|eif2a|eif2ak1|eif2ak3|eif2b1|eif2b2|eif2b3|eif2b4|eif2b5|eif2d|eif2s1a|eif2s1b|eif2s2|eif2s3|eif3ba|eif3c|eif3d|eif3ea|eif3eb|eif3f|eif3g|eif3ha|eif3hb|eif3i|eif3ja|eif3jb|eif3k|eif3m|eif3s10|eif…
GO:0072594	establishment of protein localization to organelle	33	141	141	0.0856927	1e-12	2.075e-11	0.2228	1	0.983		agk|ap3d1|becn1|cacng2a|cacng2b|cacng3b|cacng4a|cacng4b|cacng8a|cacng8b|chchd4a|chchd4b|cox18|cse1l|dnajc15|dnajc19|dnlz|dzip1|fam53b|gdap1|get3|gosr2|grpel1|grpel2|heatr3|hikeshi|hspd1|ipo11|ipo13|ipo4|ipo7|ipo8|ipo9|kpna1|kpna2|kpna3|kpna4|kpna5|kpna6|kpna7|kpnb1|kpnb3|lamp2|lonp2|lrwd1|m6pr|mib1|neurl1b|nipbla|nipblb|nup107|nup133|nup153|nup155|nup188|nup214|nup35|nup50|nup62l|nup85|nup88|nup9…
GO:0071826	ribonucleoprotein complex subunit organization	34	131	130	0.170976	1e-12	2.083e-11	0.1059	0.951482	0.95		aar2|abt1|bxdc2|cdc73|celf1|celf2|celf3a|celf3b|celf4|celf5a|celf5b|clns1a|clp1|coil|cpsf6|crnkl1|ddx20|ddx28|denr|dhx8|dicer1|dyrk3|eif2d|eif2s2|eif2s3|eif3ba|eif3c|eif3d|eif3ea|eif3eb|eif3g|eif3ha|eif3hb|eif3i|eif3ja|eif3jb|eif3k|eif3m|eif3s10|eif3s6ip|eif5|eif6|eral1|gemin2|gemin4|gemin6|gemin8|isy1|lsm4|luc7l|luc7l3|mcts1|mdn1|mrpl11|mrpl20|mrps11|mrps7|mrto4|naf1|nle1|nop53|nudt21|nufip1|pih…
GO:0071824	protein-DNA complex subunit organization	35	111	111	0.208747	1e-12	2.092e-11	0.0567	0.773341	0.96		actr6|anp32e|bptf|brf1a|brf1b|brf2|cdc45|cdt1|cenpi|cenpo|cenpp|chaf1a|chaf1b|daxx|dmap1|dmc1|gtf2a2|gtf2b|gtf2e1|gtf2h5|h1-0|h1-10|h1m|hist2h2l|histh1l|hoxb1b|hp1bp3|ino80|kat6a|kat6b|macroh2a1|macroh2a2|mcm2|mcm3|mcm3l|mcm4|mcm5|mcm6|mcm7|med6|mis18a|nap1l1|nap1l4a|nap1l4b|nasp|nat15|oip5|orc3|pbrm1l|piwil1|pole3|polr1e|psme4a|psme4b|rad51|rad52|rag1|rag2|rnf8|sart3|seta|setb|shprh|si:ch1073-15…
GO:0071705	nitrogen compound transport	36	812	811	-0.0410274	1e-12	2.1e-11	0.1833	1	0.937		abcb9|abcc5|adcyap1a|adprh|agk|akap12b|aktip|alkbh5|anxa1a|anxa1b|anxa1c|anxa1d|ap1b1|ap1g1|ap1g2|ap1m1|ap1m2|ap1m3|ap1s1|ap1s2|ap1s3a|ap1s3b|ap2a1|ap2b1|ap2m1a|ap2m1b|ap2s1|ap3b1a|ap3d1|ap3m1|ap3m2|ap3s1|ap3s2|ap4b1|ap4e1|ap4m1|ap4s1|ap5m1|apoc2|arcn1a|arcn1b|arf1|arf2a|arf2b|arf3a|arf3b|arf4a|arf6a|arfip1|arfip2a|arfip2b|arfrp1|arl1|arl11|arl14|arl3b|arl4aa|arl4ab|arl4ca|arl4cb|arl4d|arl5a|arl5…
GO:0070727	cellular macromolecule localization	37	338	338	0.00273067	1e-12	2.108e-11	0.3144	1	0.975		acd|agk|agrn|ank1b|anln|ap3d1|arf6a|arfrp1|arl1|arl13a|arl13b|arl5a|arl5c|arl6|arl6ip1|arl8|atg13|atg9a|atg9b|atp6ap1b|aurkb|bag6l|banp|bbip1|bbs1|bcap29|bcap31|becn1|blzf1|cacng2a|cacng2b|cacng3b|cacng4a|cacng4b|cacng8a|cacng8b|cdh23|cep192|chchd4a|chchd4b|chrna1|cntln|cntnap2a|cntnap2b|cox18|cplane2|cse1l|dag1|dlg1|dlg1l|dlg2|dlg3|dlg4b|dnajc15|dnajc19|dnlz|dzip1|efr3a|efr3ba|efr3bb|exoc4|fam12…
GO:0070647	protein modification by small protein conjugation or removal	38	431	431	0.0755026	1e-12	2.117e-11	0.0659	0.807275	0.921		abraxas1|abraxas2|amfrb|anapc1|anapc10|anapc16|anapc4|anapc5|ankib1a|ankib1b|arih1|arih1l|arih2|asb1|asb10|asb11|asb12a|asb13a.1|asb13a.2|asb13b|asb14a|asb15a|asb15b|asb16|asb18|asb2a.1|asb2b|asb3|asb4|asb5a|asb5b|asb6|asb7|asb8|atg10|atxn3|atxn7l3|babam1|bap1|bmi1a|bmi1b|brcc3|btr09|btr20|btr22|btr26|btr31|btr32|cand1|cand2|cbll1|ccnf|cdc26|chfr|cish|cishb|cnot4a|cnot4b|cops5|cops6|cops8|crbn|ct…
GO:0070646	protein modification by small protein removal	39	99	99	0.344513	1e-12	2.125e-11	0.0239	0.714569	0.799		abraxas1|abraxas2|atxn3|atxn7l3|babam1|bap1|brcc3|cops5|cops6|cops8|cylda|cyldb|cyldl|eny2|gps1|josd1|josd2|mysm1|otub1a|otub1b|otud3|otud4|otud5a|otud5b|otud6b|otud7b|otulina|otulinb|psmd14|senp2|senp3a|senp3b|senp5|senp6a|senp6b|senp7b|si:ch211-212k18.13|si:dkey-100n23.3|si:dkey-21c19.3|si:dkey-37f18.2|si:dkeyp-118b1.2|spata2|stambpa|stambpb|stambpl1|tnfaip3|uchl1|uchl3|uchl5|usp1|usp10|usp11|u…
GO:0065009	regulation of molecular function	40	634	630	-0.29918	1e-12	2.134e-11	0.9931	1	0.957		abraa|abrab|acd|adap2|adcyap1a|adcyap1b|adgrv1|adprh|agrn|agt|ahsg1|ahsg2|aida|akt1s1|anxa1a|anxa1b|anxa1c|anxa1d|ap1b1|apaf1|aph1b|apobec2a|apobec2b|arap3|arhgap12a|arhgap12b|arhgap15|arhgap27|arhgap27l|arid5b|arl1|arrb1|arrb2a|arrb2b|asap1a|asap1b|asap2a|asap2b|asap3|atg13|baxa|baxb|bbc3|bccip|bcl10|bcl2a|bcl2l1|bcl2l16|bcr|bida|bik|birc2|birc5a|birc5b|birc7|bmf1|bod1|bod1l1|bora|bves|cacnb1|ca…
GO:0065003	protein-containing complex assembly	41	517	513	-0.221871	1e-12	2.143e-11	0.9318	1	0.956		aar2|abt1|adrm1|ahctf1|aldh9a1a.1|aldh9a1b|alpk3a|apba1a|apnl|apoa1a|apoa1b|apoeb|arpc2|arpc4|asic1a|asic1b|asic1c|atl1|atl2|atl3|atpaf1|atpaf2|bcs1l|bin2a|bin2b|bmp2b|bmp7a|brf1a|brf1b|brf2|bxdc2|cacnb1|caly|cand1|cand2|catip|cbr4|ccdc103|ccdc114|ccdc115|ccdc151|ccdc39|ccdc40|ccdc65|cdc45|cdc73|cdt1|celf1|celf2|celf3a|celf3b|celf4|celf5a|celf5b|cenph|cenpi|cenpk|cenpn|cenpo|cenpp|cenpt|cenpw|cha…
GO:0061695	transferase complex, transferring phosphorus-containing groups	42	161	160	0.0907206	1e-12	2.151e-11	0.0928	0.912821	0.987		acvr1ba|acvr1bb|acvr2aa|acvr2ab|atg13|becn1|ccna1|ccna2|ccnb1|ccnb2|ccnb3|ccnd1|ccnd2a|ccnd2b|ccnd3|ccndx|ccne1|ccne2|ccnf|ccng1|ccng2|ccnh|ccni|ccni2|ccnjl|ccnk|ccnt1|ccnt2a|ccnt2b|cd3eap|cdk12|cdk13|cdk2|cdk5r1a|cdk5r1b|cdk5r2a|cdk5r2b|cdk7|cdk9|chuk|cish|cishb|cks1b|cks2|cntd2|crcp|dna2|ercc3|gtf2h1|gtf2h2|gtf2h3|gtf2h4|gtf2h5|igf1ra|igf1rb|ikbkb|insra|insrb|mad2l2|mnat1|pfkfb1|pfklb|pfkma|pfk…
GO:0061659	ubiquitin-like protein ligase activity	43	167	167	-0.0623274	1e-12	2.16e-11	0.0928	0.914521	0.921		anapc11|anapc4|anapc5|ankib1a|ankib1b|arih1|arih1l|arih2|asb12a|birc2|birc7|btr20|cbl|cblb|cblc|cbll1|fbxl18|fbxl3a|fbxl3b|fbxl8|fbxo30a|fbxo30b|fbxo40.1|fbxo40.2|fbxo44|hecw1b|hecw2a|huwe1|itcha|itchb|kcmf1|lnx2a|mgrn1a|mgrn1b|msl2a|msl2b|mycbp2|nccrp1|nedd4a|nedd4l|neurl1aa|neurl1ab|neurl1b|neurl2|neurl4|nosip|pdzrn3a|pdzrn3b|pdzrn4|peli1a|peli1b|peli2|peli3|pias1b|pias2|pias4a|pias4b|pja2|ppil…
GO:0061630	ubiquitin protein ligase activity	44	160	160	-0.0745462	1e-12	2.169e-11	0.0928	0.916227	0.92		anapc11|anapc4|anapc5|ankib1a|ankib1b|arih1|arih1l|arih2|asb12a|birc2|birc7|btr20|cbl|cblb|cblc|cbll1|fbxl18|fbxl3a|fbxl3b|fbxl8|fbxo30a|fbxo30b|fbxo40.1|fbxo40.2|fbxo44|hecw1b|hecw2a|huwe1|itcha|itchb|kcmf1|lnx2a|mgrn1a|mgrn1b|msl2a|msl2b|mycbp2|nccrp1|nedd4a|nedd4l|neurl1aa|neurl1ab|neurl1b|neurl2|neurl4|nosip|pdzrn3a|pdzrn3b|pdzrn4|peli1a|peli1b|peli2|peli3|pja2|ppil2|ppp1r11|prpf19|rad18|rag1…
GO:0060026	convergent extension	45	124	124	0.00344444	1e-12	2.178e-11	0.02	0.710336	0.955		adgra3|akap12b|amotl2a|appa|appb|bbs1|bbs10|bbs12|bbs4|bcl2l16|blf|cops6|creb1a|csk|csrp1a|ctnnb1|ctnnb2|ctsba|daam1b|dcn|def6a|desi2|diaph2|disc1|dnaaf1|dnm2a|dsc2l|dsg2.1|dvl2|dvl3a|eaf1|eaf2|ephb2a|ephb4a|fer|fibpb|fyna|fynb|fzd2|fzd7a|fzd7b|gdf3|glis2b|gna13a|gna13b|gpc4|greb1|hdac1|hipk2|ier2a|ift80|invs|iqgap3|kdm6a|klhl12|kmt2d|lats1|lats2|lbx1b|lpp|lrrc6|lzts2a|map2k4b|mapk9|marcksb|mcamb…
GO:0055086	nucleobase-containing small molecule metabolic process	46	312	311	-0.188969	1e-12	2.187e-11	0.9634	1	0.998		aclya|aclyb|acot11a|acot11b|acot14|acot15|acot16|acot17|acot18|acot19|acot20|acot21|acot22|acot7|acot8|acot9.1|acot9.2|acsm3|acss1|acss2|acss2l|ada|adal|adcy1a|adcy1b|adcy2a|adcy2b|adcy3a|adcy3b|adcy5|adcy6a|adcy7|adcy8|adcy9|adka|adkb|adsl|adss1|adss2|adssl|afmid|ak1|ak2|ak3|ak4|ak8|aldh6a1|aldoaa|aldoab|aldob|aldocb|allc|amd1|ampd1|ampd2a|ampd2b|ampd3a|ampd3b|aox5|aox6|aprt|aspdh|atic|atp5l|bpg…
GO:0051726	regulation of cell cycle	47	390	388	-0.109804	1e-12	2.196e-11	0.0776	0.850226	0.936		afap1l2|alms1|anapc1|anapc11|anapc15|anapc4|anapc5|anxa1a|anxa1b|anxa1c|anxa1d|asah2|atm|atoh7|atr|atrip|aurka|aurkb|bap1|bccip|becn1|birc6|bop1|bora|brinp1|brinp2|brinp3a.1|brinp3a.2|brinp3b|btg1|btg2|btg3|btg4|bub1|bub1ba|bub1bb|bub3|c1ql4l|cables1|cables2a|cables2b|ccna1|ccna2|ccnb1|ccnb2|ccnb3|ccnd1|ccnd2a|ccnd2b|ccnd3|ccndbp1|ccndx|ccne1|ccne2|ccnf|ccng1|ccng2|ccnh|ccni|ccni2|ccnjl|ccnl1a|cc…
GO:0051716	cellular response to stimulus	48	888	882	-0.166598	1e-12	2.205e-11	0.1846	1	0.98		abraxas1|ache|actr5|actr8|acvr1ba|acvr1bb|acvr1l|acvr2aa|acvr2ab|acvrl1|adgrl3.1|adgrv1|adh8a|adprhl2|agxtb|ahr1a|ahr2|ahrra|ahrrb|aktip|alkbh3|alkbh7|ankzf1|ano1a|anxa1a|anxa1b|anxa1c|anxa1d|ap5s1|apc|apex1|apex2|apobb.1|aptx|aqp12|ascc3|ascl1a|asic1a|asic1b|asic1c|atf6|atf6b|atg5|atm|atp6v0a1b|atp6v0d1|atr|atrip|aup1|aurkb|avpr1aa|avpr1ab|avpr2aa|avpr2ab|avpr2l|b3gat1a|babam1|babam2|badb|bag6|b…
GO:0051649	establishment of localization in cell	49	905	900	-0.106513	1e-12	2.214e-11	0.5642	1	0.948		aaas|abcd3a|abcd3b|abce1|actb1|actb2|actr1|actr10|adprh|aftpha|aftphb|agk|akap12b|aktip|alkbh5|als2a|amotl2a|amph|ankrd27|anp32a|antxr2a|ap1b1|ap1g1|ap1g2|ap1m1|ap1m2|ap1m3|ap1s1|ap1s2|ap1s3a|ap1s3b|ap2a1|ap2b1|ap2m1a|ap2m1b|ap2s1|ap3b1a|ap3d1|ap3m1|ap3m2|ap3s1|ap3s2|ap4b1|ap4e1|ap4m1|ap4s1|ap5b1|ap5m1|ap5s1|arcn1a|arcn1b|arf1|arf2a|arf2b|arf3a|arf3b|arf4a|arf6a|arfip1|arfip2a|arfip2b|arfrp1|arl1…
GO:0051641	cellular localization	50	978	974	-0.0341784	1e-12	2.224e-11	0.1861	1	0.945		aaas|abcd3a|abcd3b|abce1|acd|actr1|actr10|adprh|aftpha|aftphb|agk|agrn|akap12b|aktip|alkbh5|als2a|ank1b|ankrd27|anln|anp32a|antxr2a|ap1b1|ap1g1|ap1g2|ap1m1|ap1m2|ap1m3|ap1s1|ap1s2|ap1s3a|ap1s3b|ap2a1|ap2b1|ap2m1a|ap2m1b|ap2s1|ap3b1a|ap3d1|ap3m1|ap3m2|ap3s1|ap3s2|ap4b1|ap4e1|ap4m1|ap4s1|ap5b1|ap5m1|ap5s1|arcn1a|arcn1b|arf1|arf2a|arf2b|arf3a|arf3b|arf4a|arf6a|arfip1|arfip2a|arfip2b|arfrp1|arl1|arl1…
GO:0051640	organelle localization	51	189	187	-0.114025	1e-12	2.233e-11	0.8074	1	0.988		abce1|actr1|actr10|antxr2a|ap3d1|arcn1a|arcn1b|arl6|bbip1|bbs1|bbs4|bbs5|bbs7|bccip|bicdl1|bicdl2|birc5b|bloc1s2|borcs5|ccdc151|ccnb1|cct2|cdc42|cdca5|cdk5|cenpe|cep131|cep83|cetn4|cluha|copg2|crhb|dctn1a|dctn2|diaph2|dnm1l|dtnbp1a|eif6|esyt1a|esyt1b|esyt2a|esyt2b|esyt3|exoc4|exoc5|exoc6|exoc6b|fam83d|fyco1a|hoxb1b|ift122|ift88|inpp5b|inpp5e|ippk|kcnj13|kif13a|kif13ba|kif13bb|kif23|kif5aa|kif5ab|…
GO:0051603	proteolysis involved in cellular protein catabolic process	52	385	384	0.145064	1e-12	2.242e-11	0.0335	0.697961	0.923		adrm1|amn1|anapc1|anapc10|anapc11|anapc2|anapc4|anapc5|ankib1a|ankib1b|ankzf1|arih1|arih1l|arih2|armc8|aup1|bag6|bag6l|bap1|birc6|cacul1|ccnf|cdc26|chfr|clpp|cops3|cpvl|crbn|ctsa|ctsba|ctsbb|ctsc|ctsf|ctsh|ctsk|ctsl.1|ctsla|ctsll|ctso|ctss1|ctss2.1|ctss2.2|ctsz|cul1a|cul1b|cul2|cul3a|cul3b|cul4a|cul4b|cul5a|cul5b|cylda|cyldl|dcaf11|ddb1|ddi2|derl1|derl2|derl3|dnajb12a|dnajb12b|dnajb14|dnajc18|dtl…
GO:0051338	regulation of transferase activity	53	191	191	-0.068265	1e-12	2.252e-11	0.3145	1	0.957		acd|adcyap1a|adcyap1b|aida|akt1s1|atg13|bccip|bora|camk2n1a|camk2n2|cbl|cblb|cblc|ccna1|ccna2|ccnb1|ccnb2|ccnb3|ccnd1|ccnd2a|ccnd2b|ccnd3|ccndx|ccne1|ccne2|ccnf|ccng1|ccng2|ccnh|ccni|ccni2|ccnjl|ccnl1a|ccnl1b|ccny|ccnyl1|cdc20|cdk5rap1|cdk5rap3|cdkn1ba|cdkn1bb|cdkn1ca|cdkn1cb|cnppd1|cntd2|dcun1d1|dcun1d2a|dcun1d2b|dcun1d3|dcun1d4|dcun1d5|deptor|dok7|dusp10|dusp19a|dusp19b|etaa1|fbxo5|fem1a|fgfr1a…
GO:0051336	regulation of hydrolase activity	54	258	257	-0.177894	1e-12	2.262e-11	0.4908	1	0.932		adap2|adcyap1a|adcyap1b|adprh|agrn|agt|ahsg1|ahsg2|anxa1a|anxa1b|anxa1c|anxa1d|apaf1|arap3|arhgap12a|arhgap12b|arhgap15|arhgap27|arhgap27l|arl1|asap1a|asap1b|asap2a|asap2b|asap3|baxa|baxb|bbc3|bcl2a|bcl2l1|bcl2l16|bcr|bida|bik|birc2|birc5a|birc5b|birc7|bmf1|bod1|bod1l1|bves|casp10|casp2|casp20|casp22|casp23|casp8|casp8ap2|casp8l1|casp9|caspa|caspb|caspbl|ccl19a.1|ccl19a.2|ccl19b|ccl20a.3|ccl25b|c…
GO:0051301	cell division	55	126	125	0.380021	1e-12	2.271e-11	0.0306	0.692031	0.966		actr8|anapc10|anapc15|anapc4|anln|arl3b|arl8ba|arpp19a|arpp19b|babam1|babam2|becn1|bmpr1bb|bora|ccdc124|ccnd1|ccne1|ccnf|ccnk|ccsapb|cdc123|cdc14aa|cdc14ab|cdc14b|cdc16|cdc20|cdc23|cdc26|cdc27|cdc37|cdc40|cdc42|cdc42l|cdc42l2|cdc45|cdc5l|cdc6|cdc73|cdca8|cdca9|cdk1|cdk20|cep63|chfr|cks1b|cks2|clasp2|cntrl|dct|dhx8|dis3l2|e4f1|ensaa|ensab|ercc6l|fam83d|fbxo5|fign|fsd1|fzr1a|haus6|katna1|katnal1|ka…
GO:0051276	chromosome organization	56	167	165	0.213946	1e-12	2.281e-11	0.0672	0.811923	0.988		acd|anxa1a|anxa1b|anxa1c|anxa1d|ascc3|atm|atr|bag6l|banf1|blm|bub1|bub1ba|bub1bb|cdca5|cdca8|cdca9|cenph|cenpi|cenpk|cenpn|cenpo|cenpt|cenpw|chmp1a|chtf8|ctc1|dclre1a|dclre1b|dclre1c|ddx11|dscc1|ercc2|ercc3|esco1|esco2|fbxo5|gar1|h1-0|h1-10|h1m|hira|histh1l|hormad1|incenp|kif18a|lto1|mau2|mcm2|mcm4|mcm6|mcm7|mcmbp|mei4|mis12|mre11a|msh2|msh3|msh6|msto1|naa50|nbn|ncapd2|ncapd3|ncapg|ncaph|ncaph2|n…
GO:0051248	negative regulation of protein metabolic process	57	191	189	-0.192141	1e-12	2.291e-11	0.66	1	0.988		ago2|ago3b|ago4|agrn|agt|ahsg1|ahsg2|aida|akt1s1|arpp19a|arpp19b|atraid|bag6l|banp|bcl2a|bcl2l1|birc2|birc5a|birc5b|birc7|bod1|bod1l1|camk2n1a|camk2n2|caprin2|cbl|cblb|cblc|cdk5rap1|cdkn1ba|cdkn1bb|cdkn1ca|cdkn1cb|cenph|chac1|cnot1|cnot10|cnot2|cnot3a|cnot3b|cnot7|cnot8|cpeb1a|cpeb1b|cpeb3|cpeb4a|deptor|dis3l2|dusp10|eif4ebp1|eif4ebp2|eif4ebp3|eif4ebp3l|eif4enif1|ensaa|ensab|exosc7|exosc8|exosc9|…
GO:0051247	positive regulation of protein metabolic process	58	321	321	-0.171635	1e-12	2.301e-11	0.5037	1	0.979		adcyap1a|adcyap1b|admp|ankib1a|ankib1b|ankle2|apaf1|apc2|aplnra|aplnrb|arih1|arih1l|arih2|arl2bp|asb11|asb5a|asb5b|atg13|baxa|baxb|bbc3|bcar3|bcl2l16|bida|bik|birc2|birc7|bmf1|bmp10|bmp15|bmp16|bmp2a|bmp2b|bmp3|bmp4|bmp5|bmp6|bmp7a|bmp7b|bmp8a|bora|brat1|c1qbp|casp10|casp20|casp22|casp23|casp8|casp8ap2|casp8l1|casp9|caspa|caspb|caspbl|ccdc22|ccny|ccnyl1|cdc20|cflara|cnbpa|cnbpb|cnep1r1|coa3a|coa8…
GO:0051246	regulation of protein metabolic process	59	630	627	-0.134548	1e-12	2.311e-11	0.5385	1	0.977		adcy5|adcyap1a|adcyap1b|admp|ago2|ago3b|ago4|agrn|agt|ahsg1|ahsg2|aida|akt1s1|ankib1a|ankib1b|ankle2|apaf1|apc2|aplnra|aplnrb|arih1|arih1l|arih2|arl2bp|arpp19a|arpp19b|asb11|asb5a|asb5b|atg13|atraid|bag6l|banp|baxa|baxb|bbc3|bcar3|bccip|bcl2a|bcl2l1|bcl2l16|bida|bik|birc2|birc5a|birc5b|birc7|bmf1|bmp10|bmp15|bmp16|bmp2a|bmp2b|bmp3|bmp4|bmp5|bmp6|bmp7a|bmp7b|bmp8a|bod1|bod1l1|bora|brat1|brd4|c1qbp…
GO:0051236	establishment of RNA localization	60	50	50	0.521917	1e-12	2.321e-11	0.0548	0.755212	0.868		alkbh5|casc3|ddx19|eif4a3|eny2|gle1|igf2bp1|igf2bp3|lrmp|magoh|mcm3ap|ncbp2|ncbp3|ndc1|nup107|nup35|nup42|nup85|nup88|nup93|nup98|nxf1|nxt2|pcid2|phax|polr2d|qki2|qkia|rae1|ran|rbm8a|seh1l|si:dkeyp-97b10.3|sidt2|slbp|slbp2|snupn|thoc1|thoc2|thoc3|thoc5|thoc6|thoc7|tomm20b|upf3a|xpot|ybx1|zc3h11a|zgc:153681|zgc:193690|
GO:0051173	positive regulation of nitrogen compound metabolic process	61	927	919	-0.290436	1e-12	2.331e-11	0.1846	1	0.961		abraa|abrab|abraxas1|acd|actr2a|actr2b|adcyap1a|adcyap1b|admp|afap1l2|ahr1a|ahr1b|ahr2|ahrrb|aire|alx1|ankib1a|ankib1b|ankle2|apaf1|apc2|aplnra|aplnrb|arih1|arih1l|arih2|arl2bp|arnt|arnt2|arntl1a|asb11|asb5a|asb5b|ascl1a|ascl1b|asxl1|asxl2|atad2b|atf6|atg13|atxn7l3|babam1|babam2|baxa|baxb|bbc3|bcar3|bcl2l16|bcl9|bcl9l|bida|bik|birc2|birc7|bmf1|bmp10|bmp15|bmp16|bmp2a|bmp2b|bmp3|bmp4|bmp5|bmp6|bmp…
GO:0051168	nuclear export	62	45	45	0.545887	1e-12	2.342e-11	0.0502	0.750447	0.842		abce1|alkbh5|cse1l|ddx19|eif6|eny2|gle1|lsg1|ltv1|lzts2a|lzts2b|mcm3ap|ncbp2|nmd3|nup107|nup85|nup88|nup93|nup98|nxf1|pcid2|phax|polr2d|rae1|ranbp3a|ranbp3b|rrs1|sdad1|si:dkeyp-20g2.3|si:dkeyp-97b10.3|thoc1|thoc2|thoc3|thoc5|thoc7|xpo1a|xpo1b|xpo4|xpo6|xpo7|xpot|zc3h11a|zgc:153681|zgc:193690|znf593|
GO:0051128	regulation of cellular component organization	63	598	596	-0.210512	1e-12	2.352e-11	0.1817	1	0.989		aak1a|aak1b|abcc4|abitram|acd|add1|add2|add3a|add3b|afap1|alkbh4|alms1|anapc1|anapc11|anapc15|anapc4|anapc5|anxa1a|anxa1b|anxa1c|anxa1d|ap1ar|apc|apc2|arhgap17a|arhgap17b|arhgap44|arhgef10|arhgef10lb|arhgef11|arl2|arl3l1|arl3l2|arpc1a|arpc1b|arpc2|arpc3|arpc4|arpc5a|arpc5b|arpc5la|arpc5lb|arpin|atat1|atf7ip|atp6ap1b|atp6v1f|atrn|atxn2|atxn2l|aurkb|baiap2a|baiap2b|baiap2l1a|baiap2l1b|baiap2l2a|bai…
GO:0050790	regulation of catalytic activity	64	493	492	-0.174635	1e-12	2.362e-11	0.5195	1	0.947		acd|adap2|adcyap1a|adcyap1b|adgrv1|adprh|agrn|agt|ahsg1|ahsg2|aida|akt1s1|anxa1a|anxa1b|anxa1c|anxa1d|apaf1|aph1b|arap3|arhgap12a|arhgap12b|arhgap15|arhgap27|arhgap27l|arl1|asap1a|asap1b|asap2a|asap2b|asap3|atg13|baxa|baxb|bbc3|bccip|bcl2a|bcl2l1|bcl2l16|bcr|bida|bik|birc2|birc5a|birc5b|birc7|bmf1|bod1|bod1l1|bora|bves|camk2n1a|camk2n2|cap1|casp10|casp2|casp20|casp22|casp23|casp8|casp8ap2|casp8l1…
GO:0050657	nucleic acid transport	65	49	49	0.53829	1e-12	2.373e-11	0.0628	0.795066	0.865	GO:0050658|RNA transport,	alkbh5|casc3|ddx19|eif4a3|eny2|gle1|igf2bp1|igf2bp3|lrmp|magoh|mcm3ap|ncbp2|ncbp3|ndc1|nup107|nup35|nup42|nup85|nup88|nup93|nup98|nxf1|nxt2|pcid2|phax|polr2d|qki2|qkia|rae1|ran|rbm8a|seh1l|si:dkeyp-97b10.3|sidt2|slbp|slbp2|snupn|thoc1|thoc2|thoc3|thoc5|thoc6|thoc7|tomm20b|upf3a|xpot|zc3h11a|zgc:153681|zgc:193690|
GO:0050658	RNA transport	66	49	49	0.53829	1e-12	2.373e-11	0.0628	0.795066	0.865	GO:0050657|nucleic acid transport,	alkbh5|casc3|ddx19|eif4a3|eny2|gle1|igf2bp1|igf2bp3|lrmp|magoh|mcm3ap|ncbp2|ncbp3|ndc1|nup107|nup35|nup42|nup85|nup88|nup93|nup98|nxf1|nxt2|pcid2|phax|polr2d|qki2|qkia|rae1|ran|rbm8a|seh1l|si:dkeyp-97b10.3|sidt2|slbp|slbp2|snupn|thoc1|thoc2|thoc3|thoc5|thoc6|thoc7|tomm20b|upf3a|xpot|zc3h11a|zgc:153681|zgc:193690|
GO:0048193	Golgi vesicle transport	67	139	139	0.251745	1e-12	2.384e-11	0.0329	0.707751	0.927		ap1m2|ap3d1|arcn1a|arcn1b|arfrp1|bcap29|bcap31|bet1|blzf1|ccdc93|cog1|cog2|cog3|cog4|cog5|cog6|cog7|cog8|copa|copb1|copb2|cope|copg2|copz1|copz2|ctage5|cux1a|cux1b|cux2b|ddhd2|dnajc28|dop1a|dop1b|ergic1|ergic2|ergic3|exoc1|exoc2|exoc4|exoc5|exoc6|exoc6b|exoc8|golga5|golph3|golph3l|gosr1|gosr2|ier3ip1|kdelr2a|kdelr2b|kdelr3|lman1|lman2|lman2lb|mia3|mppe1|nbas|nrbp1|nrbp2a|nrbp2b|nsfa|nsfb|pgap1|ra…
GO:0046982	protein heterodimerization activity	68	129	129	0.243624	1e-12	2.395e-11	0.0096	0.832839	0.921		abtb2a|abtb2b|ano9a|arntl1a|asah1b|atf1|baxa|baxb|bcl2a|bcl2b|bcl2l1|bcl2l10|bcl2l16|bmp2b|bmp7a|bnip1a|bnip1b|boka|bokb|btbd11a|btbd11b|cbfb|cenpt|cenpw|chrac1|chuk|clocka|ddit3|dlg4b|dr1|drap1|f11r.1|h2ax|h2az2a|h2az2b|h3f3b.1|her1|her11|her5|hes6|hist1h2ba|hist1h4l|hist2h2l|ifih1|itga5|itgb1a|itgb1b|jam2a|macroh2a1|macroh2a2|maff|mafga|mafgb|mafk|mavs|mcl1a|mcl1b|mettl3|nfe2|nfe2l2a|nfyba|nfyc…
GO:0046914	transition metal ion binding	69	947	939	-0.233697	1e-12	2.405e-11	0.301	1	0.915		aars1|abce1|acp5a|acp5b|ada|adamts1|adamts15a|adamts8a|adat2|adh5|adh8a|adh8b|adi1|adprm|aebp1|afg3l2|agbl2|agbl5|agmo|agtpbp1|aicda|alad|alkbh2|alox12|alox5a|alox5b.1|alox5b.2|alox5b.3|anpepa|anpepb|aoc1|aoc2|aopep|aox5|aox6|apex2|apip|aplp1|aplp2|appa|appb|ar|arg2|arih1|arih1l|asah2|atad3|atp7a|atp7b|atxn7l3|bbox1|bco1|bhmt|blvra|bmp1a|bmp1b|bptf|brap|btr01|btr04|btr05|btr06|btr07|btr09|btr12|b…
GO:0046907	intracellular transport	70	759	755	-0.0102811	1e-12	2.416e-11	0.1789	1	0.935		aaas|abcd3a|abcd3b|abce1|actr1|actr10|adprh|aftpha|aftphb|agk|akap12b|aktip|alkbh5|als2a|ankrd27|anp32a|ap1b1|ap1g1|ap1g2|ap1m1|ap1m2|ap1m3|ap1s1|ap1s2|ap1s3a|ap1s3b|ap2a1|ap2b1|ap2m1a|ap2m1b|ap2s1|ap3b1a|ap3d1|ap3m1|ap3m2|ap3s1|ap3s2|ap4b1|ap4e1|ap4m1|ap4s1|ap5b1|ap5m1|ap5s1|arcn1a|arcn1b|arf1|arf2a|arf2b|arf3a|arf3b|arf4a|arf6a|arfip1|arfip2a|arfip2b|arfrp1|arl1|arl11|arl14|arl4aa|arl4ab|arl4ca…
GO:0046700	heterocycle catabolic process	71	149	149	0.201032	1e-12	2.428e-11	0.0415	0.713045	0.997		ada|adal|afmid|ago3b|aldh1l1|aldh1l2|aldh6a1|allc|aox5|aox6|aspdh|blvra|casc3|cdaa|cnot1|cnot10|cnot6a|cnot6b|cnot6l|cnot7|cnot8|cnp|crmp1|dcp1a|dcp1b|dcp2|dcps|dctpp1|dera|dffa|dffb|dhx34|dicer1|dis3|dis3l|dis3l2|dna2|dnase1|dnase1l1|dnase1l1l|dnase1l4.1|dnase1l4.2|dnase2|dnph1|dpydb|dpys|dpysl2b|dpysl3|dpysl4|dpysl5a|dpysl5b|drosha|eif4a3|endog|enpp1|eri1|exosc10|exosc2|exosc3|exosc4|exosc5|exo…
GO:0046486	glycerolipid metabolic process	72	177	176	-0.0292266	1e-12	2.439e-11	0.4874	1	0.973		abhd12|abhd2a|abhd2b|agk|agpat2|agpat5|agpat9l|apoba|bpnt1|cdipt|cds1|cds2|cept1a|cept1b|cetp|cish|cishb|crls1|dagla|daglb|dgat1a|dgat1b|dgat2|dgkaa|dgkb|dgke|dgkh|dgkza|dgkzb|dpm1|dpm2|dpm3|efr3bb|enpp2|fam126a|gdpd1|gdpd3a|gdpd3b|gk5|gpam|gpat2|gpat3|gpcpd1|gstk2|impa1|impa2|impad1|inpp5b|inpp5d|inpp5e|inpp5jb|inpp5ka|inpp5kb|inpp5l|inppl1a|inppl1b|lclat1|lpgat1|lpin1|lpl|mppe1|mtm1|mtmr1a|mtmr…
GO:0045930	negative regulation of mitotic cell cycle	73	83	83	0.472437	1e-12	2.45e-11	0.0207	0.711327	0.905		aurkb|brinp1|brinp2|brinp3a.1|brinp3a.2|brinp3b|btg1|btg2|btg3|btg4|bub1|bub1ba|bub1bb|bub3|c1ql4l|ccnd1|ccsapb|cdc6|cdkn1ba|cdkn1bb|cdkn1ca|cdkn1cb|chek1|chek2|chfr|chmp4bb|dclre1b|dlg1|dlg1l|dtl|e2f7|eme1|fbxo31|fbxo5|gpr132a|gpr132b|id2a|ik|ints3|mad1l1|mad2l1|mcl1a|mcl1b|miip|mre11a|mus81|nabp1a|nabp1b|nbn|nek11|orc1|phkg1b|plk3|rad17|rad9a|rad9b|rb1|rbl1|rbl2|scrib|si:dkey-249d8.1|si:dkey-42…
GO:0045786	negative regulation of cell cycle	74	112	112	0.422518	1e-12	2.461e-11	0.0245	0.693337	0.987		atm|atr|atrip|aurkb|brinp1|brinp2|brinp3a.1|brinp3a.2|brinp3b|btg1|btg2|btg3|btg4|bub1|bub1ba|bub1bb|bub3|c1ql4l|ccnd1|ccnf|ccsapb|cdc6|cdk5rap1|cdkn1ba|cdkn1bb|cdkn1ca|cdkn1cb|cdt1|cep63|chek1|chek2|chfr|chmp4bb|dclre1b|dlg1|dlg1l|dot1l|dtl|e2f7|e2f8|eme1|fbxo31|fbxo43|fbxo5|gmnn|gper1|gpr132a|gpr132b|hexim1|hormad1|id2a|ik|ints3|kat2b|mad1l1|mad2l1|mcl1a|mcl1b|mdm1|men1|miip|mos|mre11a|mus81|na…
GO:0045184	establishment of protein localization	75	659	659	-0.00301723	1e-12	2.473e-11	0.1329	1	0.931		adcyap1a|adprh|agk|akap12b|aktip|anxa1a|anxa1b|anxa1c|anxa1d|ap1b1|ap1g1|ap1g2|ap1m1|ap1m2|ap1m3|ap1s1|ap1s2|ap1s3a|ap1s3b|ap2a1|ap2b1|ap2m1a|ap2m1b|ap2s1|ap3b1a|ap3d1|ap3m1|ap3m2|ap3s1|ap3s2|ap4b1|ap4e1|ap4m1|ap4s1|ap5m1|apoc2|arcn1a|arcn1b|arf1|arf2a|arf2b|arf3a|arf3b|arf4a|arf6a|arfip1|arfip2a|arfip2b|arfrp1|arl1|arl11|arl14|arl3b|arl4aa|arl4ab|arl4ca|arl4cb|arl4d|arl5a|arl5c|arl6|arl6ip1|arl8…
GO:0045182	translation regulator activity	76	122	119	0.15493	1e-12	2.485e-11	0.109	0.967832	0.937		aire|brf1a|c1qbp|calcoco1b|cnbpa|cnbpb|cpeb1a|cpeb1b|cpeb2|cpeb3|cpeb4a|cpeb4b|dazl|denr|dhx29|eef1a1a|eef1a1b|eef1a1l1|eef1a1l2|eef1a2|eef1b2|eef1da|eef1db|eef1g|eef2a.1|eef2a.2|eef2b|eef2k|eef2l2|eefsec|eif1ad|eif1axa|eif1axb|eif1b|eif2a|eif2ak1|eif2ak2|eif2ak3|eif2b1|eif2b2|eif2b3|eif2b4|eif2b5|eif2d|eif2s1a|eif2s1b|eif2s2|eif2s3|eif3ba|eif3c|eif3d|eif3ea|eif3eb|eif3f|eif3g|eif3ha|eif3hb|eif3i…
GO:0044281	small molecule metabolic process	77	908	904	-0.234292	1e-12	2.496e-11	0.9992	1	0.995		aacs|aars1|aars2|aarsd1|aasdh|aasdhppt|aass|abat|abcd1|acaa1|acaa2|acaca|acacb|acadl|acadm|acads|acat1|acat2|acer1|acer3|aclya|aclyb|aco1|acot11a|acot11b|acot14|acot15|acot16|acot17|acot18|acot19|acot20|acot21|acot22|acot7|acot8|acot9.1|acot9.2|acox1|acox3|acoxl|acsf2|acsm3|acss1|acss2|acss2l|acy1|ada|adal|adcy1a|adcy1b|adcy2a|adcy2b|adcy3a|adcy3b|adcy5|adcy6a|adcy7|adcy8|adcy9|adh5|adh8a|adh8b|a…
GO:0044271	cellular nitrogen compound biosynthetic process	78	738	735	-0.015032	1e-12	2.508e-11	0.0157	0.748508	0.966		aars1|aarsd1|ablim2|ablim3|acer1|acer3|aclya|aclyb|acss1|acss2|acss2l|ada|adal|adcy1a|adcy1b|adcy2a|adcy2b|adcy3a|adcy3b|adcy5|adcy6a|adcy7|adcy8|adcy9|adka|adkb|adsl|adss1|adss2|adssl|afmid|agmat|ak1|ak2|ak3|ak4|ak8|alad|alas1|alas2|aldh9a1a.1|aldh9a1b|amd1|ampd1|ampd2a|ampd2b|ampd3a|ampd3b|aprt|arg2|asah2|asmt|asmt2|asns|aspdh|ass1|asxl1|asxl2|atic|atp5l|azin1a|b4galt5|bbox1|bdh2|bola1|brf1a|br…
GO:0044270	cellular nitrogen compound catabolic process	79	152	152	0.195271	1e-12	2.52e-11	0.0415	0.715368	0.997		ada|adal|afmid|ago3b|aldh1l1|aldh1l2|aldh6a1|allc|aox5|aox6|aspdh|bhmt|blvra|casc3|cdaa|cnot1|cnot10|cnot6a|cnot6b|cnot6l|cnot7|cnot8|cnp|crmp1|dcp1a|dcp1b|dcp2|dcps|dctpp1|dera|dffa|dffb|dhx34|dicer1|dis3|dis3l|dis3l2|dna2|dnase1|dnase1l1|dnase1l1l|dnase1l4.1|dnase1l4.2|dnase2|dnph1|dpydb|dpys|dpysl2b|dpysl3|dpysl4|dpysl5a|dpysl5b|drosha|eif4a3|endog|enpp1|eri1|exosc10|exosc2|exosc3|exosc4|exosc…
GO:0044265	cellular macromolecule catabolic process	80	435	434	0.240313	1e-12	2.532e-11	0.0142	0.744024	0.934		adrm1|ago3b|amn1|anapc1|anapc10|anapc11|anapc2|anapc4|anapc5|ankib1a|ankib1b|ankzf1|arih1|arih1l|arih2|armc8|aup1|bag6|bag6l|bap1|birc6|cacul1|casc3|ccnf|cdc26|chfr|cnot1|cnot10|cnot6a|cnot6b|cnot6l|cnot7|cnot8|cops3|crbn|cul1a|cul1b|cul2|cul3a|cul3b|cul4a|cul4b|cul5a|cul5b|cylda|cyldl|dcaf11|dcp1a|dcp1b|dcp2|dcps|ddb1|derl1|derl2|derl3|dffa|dffb|dhx34|dicer1|dis3|dis3l|dis3l2|dna2|dnajb12a|dnajb…
GO:0044255	cellular lipid metabolic process	81	451	450	-0.183155	1e-12	2.544e-11	0.9186	1	0.974		aacs|aasdh|abcd1|abhd12|abhd15a|abhd2a|abhd2b|abhd3|abo|acaa1|acaa2|acaca|acacb|acadl|acadm|acads|acat1|acat2|acer1|acer2|acer3|aclya|aclyb|acot14|acot15|acot16|acot17|acot18|acot19|acot20|acot21|acot22|acot7|acot8|acox1|acox3|acoxl|acsf2|acsm3|agk|agmo|agpat2|agpat5|agpat9l|agps|aldh1a2|aldh5a1|alg10|alg11|alg12|alg13|alg14|alg2|alg6|alg8|alox5a|apoba|arv1|asah2|auh|b4galnt1a|b4galnt1b|b4galnt2.…
GO:0044248	cellular catabolic process	82	799	797	-0.00604812	1e-12	2.557e-11	0.081	0.860747	0.969		abat|abcd1|abhd12|abhd2a|abhd2b|acaa1|acaa2|acadl|acadm|acads|acat1|acat2|acbd5a|acer1|ache|acot8|acox1|acox3|acoxl|ada|adal|adh5|adh8a|adh8b|adrm1|afmid|agla|aglb|ago3b|aldh1l1|aldh1l2|aldh4a1|aldh5a1|aldh6a1|aldh8a1|allc|ambra1b|amdhd2|amn1|amt|anapc1|anapc10|anapc11|anapc2|anapc4|anapc5|ankib1a|ankib1b|ankzf1|anpepa|anpepb|aox5|aox6|arg2|arih1|arih1l|arih2|armc8|asah2|aspdh|asrgl1|atcaya|atcay…
GO:0044093	positive regulation of molecular function	83	315	312	-0.148821	1e-12	2.569e-11	0.7095	1	0.948		abraa|abrab|acd|adap2|adcyap1a|adcyap1b|adprh|apaf1|aph1b|apobec2a|apobec2b|arap3|arid5b|arl1|asap1a|asap1b|asap2a|asap2b|asap3|atg13|baxa|baxb|bbc3|bcl10|bcl2l16|bcr|bida|bik|bmf1|bora|card11|casp10|casp20|casp22|casp23|casp8|casp8ap2|casp8l1|casp9|caspa|caspb|caspbl|ccl19a.1|ccl19a.2|ccl19b|ccl20a.3|ccl25b|ccl34b.1|ccl34b.4|ccl34b.9|ccl35.1|ccl38.1|ccl38.6|ccl38a.4|ccl39.2|ccl39.7|ccny|ccnyl1|c…
GO:0044087	regulation of cellular component biogenesis	84	207	206	-0.127695	1e-12	2.581e-11	0.6692	1	0.994		abcc4|abitram|add1|add2|add3a|add3b|alms1|arhgef10|arhgef10lb|arl2|arpc1a|arpc1b|arpc2|arpc3|arpc4|arpc5a|arpc5b|arpc5la|arpc5lb|atf7ip|atp6ap1b|atp6v1f|atxn2|atxn2l|baiap2a|baiap2b|baiap2l1a|baiap2l1b|baiap2l2a|baiap2l2b|camsap1b|capga|capgb|capza1a|capza1b|capzb|ccsapb|cdc42|cdc42ep1a|cdc42ep1b|cdc42ep2|cdc42ep3|cdc42ep4a|cdc42ep4b|cdc42ep5|cep76|clip1a|clstn1|clstn2|cnot1|cntrob|cotl1|cptp|crb…
GO:0043933	protein-containing complex organization	85	597	592	-0.181576	1e-12	2.594e-11	0.9402	1	0.963		aar2|abce1|abt1|actr6|adrm1|ahctf1|aldh9a1a.1|aldh9a1b|alpk3a|anp32e|apba1a|apnl|apoa1a|apoa1b|apoeb|arpc2|arpc4|asic1a|asic1b|asic1c|atl1|atl2|atl3|atp6v0a1a|atpaf1|atpaf2|bcs1l|bin2a|bin2b|bmp2b|bmp7a|bptf|brf1a|brf1b|brf2|bxdc2|cacnb1|caly|cand1|cand2|catip|cbr4|ccdc103|ccdc114|ccdc115|ccdc151|ccdc39|ccdc40|ccdc65|ccsapb|cdc45|cdc73|cdt1|celf1|celf2|celf3a|celf3b|celf4|celf5a|celf5b|cenph|cenp…
GO:0043632	modification-dependent macromolecule catabolic process	86	345	344	0.187181	1e-12	2.607e-11	0.0331	0.703475	0.926		adrm1|amn1|anapc1|anapc10|anapc11|anapc2|anapc4|anapc5|ankib1a|ankib1b|ankzf1|arih1|arih1l|arih2|armc8|aup1|bag6|bag6l|bap1|birc6|cacul1|ccnf|cdc26|chfr|cops3|crbn|cul1a|cul1b|cul2|cul3a|cul3b|cul4a|cul4b|cul5a|cul5b|cylda|cyldl|dcaf11|ddb1|derl1|derl2|derl3|dis3l2|dnajb12a|dnajb12b|dnajb14|dnajc18|dtl|ecrg4a|ercc8|erlec1|erlin1|erlin2|exosc10|exosc2|exosc3|exosc7|exosc8|exosc9|fbxl14a|fbxl14b|fb…
GO:0043604	amide biosynthetic process	87	314	313	-0.0393799	1e-12	2.62e-11	0.1839	1	0.929		aars1|aarsd1|aclya|aclyb|acss1|acss2|acss2l|arg2|asah2|asmt|asmt2|asns|ass1|b4galt5|bdh2|brf1a|calcoco1b|cers1|cers2a|cers2b|cers3b|cers4a|cers5|cers6|chchd1|cps1|degs1|degs2|denr|dhx29|dlat|drg1|drg2|eef1a1a|eef1a1b|eef1a1l1|eef1a1l2|eef1a2|eef1b2|eef1da|eef1db|eef1g|eef2a.1|eef2b|eef2k|eefsec|eif1ad|eif1axa|eif1axb|eif2a|eif2ak1|eif2ak3|eif2b1|eif2b2|eif2b3|eif2b4|eif2s1a|eif2s1b|eif2s2|eif2s3|…
GO:0043603	cellular amide metabolic process	88	458	456	-0.0852441	1e-12	2.633e-11	0.3007	1	0.939		aars1|aarsd1|acer1|acer2|acer3|aclya|aclyb|acot11a|acot11b|acot14|acot15|acot16|acot17|acot18|acot19|acot20|acot21|acot22|acot7|acot8|acot9.1|acot9.2|acsm3|acss1|acss2|acss2l|aebp1|aldh5a1|allc|amdhd2|anpepa|anpepb|arg2|asah2|asmt|asmt2|asns|ass1|b4galt5|bace2|bdh2|brf1a|calcoco1b|carnmt1|cers1|cers2a|cers2b|cers3b|cers4a|cers5|cers6|chac1|chac2|chchd1|cmah|cmasa|cmasb|cpda|cpdb|cpe|cpm|cpn1|cps1…
GO:0043549	regulation of kinase activity	89	169	169	-0.134167	1e-12	2.646e-11	0.4874	1	0.952		adcyap1a|adcyap1b|aida|akt1s1|atg13|bccip|bora|camk2n1a|camk2n2|cbl|cblb|cblc|ccna1|ccna2|ccnb1|ccnb2|ccnb3|ccnd1|ccnd2a|ccnd2b|ccnd3|ccndx|ccne1|ccne2|ccnf|ccng1|ccng2|ccnh|ccni|ccni2|ccnjl|ccnl1a|ccnl1b|ccny|ccnyl1|cdk5rap1|cdk5rap3|cdkn1ba|cdkn1bb|cdkn1ca|cdkn1cb|cnppd1|cntd2|deptor|dok7|dusp10|dusp19a|dusp19b|etaa1|fgfr1a|fyna|fynb|gckr|gcn1|her5|hexim1|irak3|kita|map2k1|map2k2a|map2k2b|map2k…
GO:0043414	macromolecule methylation	90	112	111	0.410489	1e-12	2.659e-11	0.0309	0.692893	0.985		alkbh8|ash2l|bud23|carm1|cmtr1|cmtr2|cxxc1b|ddx39ab|dimt1l|dnmt1|dnmt3aa|dnmt3ab|dnmt3ba|dnmt3bb.1|dnmt3bb.2|dot1l|dpy30|eed|ehmt1a|ehmt1b|ehmt2|emg1|ezh2|fbl|fdxacb1|ftsj1|ftsj3|gtpbp3|h2az2b|hemk1|henmt1|icmt|kmt2a|kmt2ba|kmt2bb|lcmt1|lcmt2|lyn|mettl1|mettl14|mettl16|mettl22|mettl3|mrm2|mto1|nop2|nsun2|nsun3|nsun4|nsun5|ntmt1|pagr1|piwil2|pld6|prdm14|prdm5|prdm9|prmt1|prmt2|prmt3|prmt5|prmt6|pr…
GO:0043161	proteasome-mediated ubiquitin-dependent protein catabolic process	91	185	184	0.227802	1e-12	2.673e-11	0.0262	0.7074	0.932		amn1|anapc1|anapc10|anapc4|anapc5|ankzf1|armc8|aup1|bag6|bag6l|ccnf|cdc26|crbn|cul1a|cul1b|cul2|cul4a|cul4b|cul5a|cul5b|dcaf11|ddb1|derl1|derl2|derl3|dnajb12a|dnajb12b|dnajb14|dnajc18|ecrg4a|ercc8|erlec1|erlin1|erlin2|fbxl14a|fbxl14b|fbxl15|fbxl16|fbxl18|fbxl2|fbxl20|fbxl22|fbxl3a|fbxl3b|fbxl4|fbxl5|fbxl7|fbxl8|fbxo31|fbxo4|fbxo44|fbxo45|fbxo9|fbxw4|fbxw5|flj11011l|foxred2|hecw1b|hecw2a|hsp90b1|h…
GO:0043085	positive regulation of catalytic activity	92	255	255	-0.0488388	1e-12	2.686e-11	0.4908	1	0.939		acd|adap2|adcyap1a|adcyap1b|adprh|apaf1|aph1b|arap3|arl1|asap1a|asap1b|asap2a|asap2b|asap3|atg13|baxa|baxb|bbc3|bcl2l16|bcr|bida|bik|bmf1|bora|casp10|casp20|casp22|casp23|casp8|casp8ap2|casp8l1|casp9|caspa|caspb|caspbl|ccl19a.1|ccl19a.2|ccl19b|ccl20a.3|ccl25b|ccl34b.1|ccl34b.4|ccl34b.9|ccl35.1|ccl38.1|ccl38.6|ccl38a.4|ccl39.2|ccl39.7|ccny|ccnyl1|cdc20|cflara|chn1|chn2|coa8|cxcl32b.1|dcp1a|dcp1b|d…
GO:0043043	peptide biosynthetic process	93	262	261	0.0216036	1e-12	2.7e-11	0.0867	0.887459	0.921		aars1|aarsd1|bdh2|brf1a|calcoco1b|chchd1|denr|dhx29|drg1|drg2|eef1a1a|eef1a1b|eef1a1l1|eef1a1l2|eef1a2|eef1b2|eef1da|eef1db|eef1g|eef2a.1|eef2b|eef2k|eefsec|eif1ad|eif1axa|eif1axb|eif2a|eif2ak1|eif2ak3|eif2b1|eif2b2|eif2b3|eif2b4|eif2s1a|eif2s1b|eif2s2|eif2s3|eif3ba|eif3c|eif3d|eif3ea|eif3eb|eif3f|eif3g|eif3ha|eif3hb|eif3i|eif3ja|eif3jb|eif3k|eif3m|eif3s10|eif3s6ip|eif4a1a|eif4a1b|eif4a2|eif4bb|e…
GO:0042626	ATPase-coupled transmembrane transporter activity	94	118	118	0.0388036	1e-12	2.714e-11	0.0187	0.72765	0.961		abca12|abca1a|abca1b|abca2|abca3b|abca4a|abca4b|abca5|abcb10|abcb11a|abcb11b|abcb4|abcb5|abcb6a|abcb6b|abcb7|abcb8|abcb9|abcc1|abcc10|abcc12|abcc2|abcc3|abcc4|abcc5|abcc6a|abcc6b.2|abcc8|abcc8b|abcc9|abcd1|abcd3a|abcd3b|abcd4|abcg1|abcg2a|abcg2b|abcg2c|abcg2d|abcg4a|abcg4b|abcg5|abcg8|atp1a1a.1|atp1a1a.2|atp1a1a.3|atp1a1a.4|atp1a1a.5|atp1a1b|atp1a2a|atp1a3a|atp1a3b|atp1b1a|atp1b1b|atp1b2a|atp1b2b…
GO:0042578	phosphoric ester hydrolase activity	95	367	365	-0.215122	1e-12	2.728e-11	0.5112	1	0.922		acp1|acp5a|acp5b|adprm|alp3|alpi.1|alpi.2|alpl|apex1|apex2|armt1|bpnt1|ca16b|cdc14aa|cdc14ab|cdc14b|cdc25b|cdc25d|cdkn3|cnp|cpped1|ctdnep1a|ctdnep1b|ctdp1|ctdsp1|ctdsp2|ctdspl2a|ctdspl2b|ctdspl3|ctdspla|ctdsplb|dupd1|dusp1|dusp10|dusp11|dusp12|dusp13a|dusp14|dusp16|dusp19a|dusp19b|dusp2|dusp22a|dusp22b|dusp23a|dusp23b|dusp27|dusp28|dusp3a|dusp4|dusp5|dusp6|dusp7|dusp8a|enoph1|enpp1|enpp2|enpp6|en…
GO:0042393	histone binding	96	95	95	0.235324	1e-12	2.742e-11	0.0842	0.873699	0.95		aire|anp32a|anp32b|anp32e|atad2b|bptf|brd4|brd9|brdt|brpf1|carm1|chaf1b|chd8|cks1b|cks2|daxx|dek|dnajc2|dpf1|dpf2|dpf2l|dpf3|glyr1|hat1|hpf1|ing1|ing2|ing4|ing5a|ing5b|ino80|jak2b|kat5a|kat5b|kat6a|kat6b|kat7a|kat7b|kmt2ca|kmt2cb|kmt2d|l3mbtl2|lrwd1|mtf2|mysm1|nasp|ncapd2|ncapd3|noc2l|npm1a|npm1b|npm2a|npm2b|phf1|phf10|phf19|phf2|phf8|prkcbb|prmt6|psme4a|psme4b|rag1|rag2|rnf168|rnf8|rrp8|rsf1a|rs…
GO:0036464	cytoplasmic ribonucleoprotein granule	97	80	79	0.43573	1e-12	2.756e-11	0.0512	0.750555	0.905		ago2|ago3b|ago4|ajuba|asz1|atxn2|atxn2l|btbd2a|casc3|cnot1|cnot2|cnot3a|cnot3b|cnot7|cnot8|dcp1a|dcp1b|dcp2|dcps|ddx19|ddx3xa|ddx3xb|ddx4|ddx6|ddx61|dis3l2|dnd1|dynll2a|edc3|edc4|exd1|fmr1|fxr1|fxr2|gra|helz|henmt1|hnrnpua|hnrnpub|lin28a|lsm1|lsm4|lsm6|mov10a|mov10b.1|nanos3|pabpc1a|pabpc1l|pabpc4|pan2|pan3|patl1|patl2|piwil1|piwil2|pnrc2|polr2d|polr2gl|rock1|samd4a|shfl|si:dkey-217f16.6|si:dkey-…
GO:0035770	ribonucleoprotein granule	98	81	80	0.421717	1e-12	2.771e-11	0.0512	0.75264	0.906		ago2|ago3b|ago4|ajuba|asz1|atxn2|atxn2l|btbd2a|casc3|cnot1|cnot2|cnot3a|cnot3b|cnot7|cnot8|dcp1a|dcp1b|dcp2|dcps|ddx19|ddx3xa|ddx3xb|ddx4|ddx6|ddx61|dis3l2|dnd1|dynll2a|edc3|edc4|exd1|fmr1|fxr1|fxr2|gra|helz|henmt1|hnrnpua|hnrnpub|lin28a|lsm1|lsm4|lsm6|mov10a|mov10b.1|nanos3|pabpc1a|pabpc1l|pabpc4|pan2|pan3|patl1|patl2|piwil1|piwil2|pnrc2|polr2d|polr2gl|rock1|samd4a|shfl|si:dkey-217f16.6|si:dkey-…
GO:0035556	intracellular signal transduction	99	918	912	-0.202276	1e-12	2.785e-11	0.1846	1	0.918		ackr3b|ackr4a|ackr4b|adcy1a|adcy1b|adcy2a|adcy2b|adcy3a|adcy3b|adcy5|adcy6a|adcy7|adcy8|adcy9|adgrg6|akap13|akt1|akt2|akt2l|akt3a|akt3b|amot|amotl2a|amotl2b|araf|arhgap29a|arhgap29b|arhgap31|arhgap32a|arhgap32b|arhgap33|arhgap45a|arhgap45b|arhgdia|arhgdig|arhgef11|arhgef1a|arhgef1b|arhgef2|arhgef28a|arhgef3|arhgef38|arhgef3l|arhgef4|arhgef7a|arhgef7b|asb1|asb10|asb11|asb12a|asb13a.1|asb13a.2|asb1…
GO:0035036	sperm-egg recognition	100	14	14	1.38295	1e-12	2.8e-11	0.0082	0.834508	0.52		si:ch211-67f13.7|zgc:173556|zp3|zp3.2|zp3a.1|zp3a.2|zp3b|zp3c|zp3d.1|zp3d.2|zp3e|zp3f.1|zp3f.2|zpcx|
GO:0034976	response to endoplasmic reticulum stress	101	101	100	0.231326	1e-12	2.815e-11	0.0176	0.745114	0.944		ankzf1|atf6|atf6b|aup1|bag6|bag6l|bbc3|calr|calr3a|calr3b|canx|cdipt|clgn|creb3l1|creb3l2|creb3l3a|creb3l3b|creb3l3l|ddit3|derl1|derl2|derl3|dnajb12a|dnajb12b|dnajb14|dnajc18|eif2ak3|erlec1|erlin1|erlin2|ern1|ern2|fbxo44|foxred2|herpud1|herpud2|hsp90b1|hspa5|man1b1a|man1b1b|mbtps2|nccrp1|os9|p4hb|parp16|parp6a|parp6b|parp8|pdia2|pdia3|pdia4|pdia7|pdia8|pomt2|ppp1r15a|psmc6|rnf121|rnf139|rnf175|rn…
GO:0034660	ncRNA metabolic process	102	310	310	0.421637	1e-12	2.83e-11	0.0333	0.6993	0.966		aars1|aars2|aarsd1|abt1|adat2|adat3|ago2|alkbh8|asz1|bms1|bop1|bud23|bysl|c1d|cars1|cars2|cd3eap|cdk5rap1|cdkal1|chd7|clp1|ctu1|ctu2|dalrd3|dars1|dars2|dcaf13|ddx10|ddx11|ddx18|ddx47|ddx49|ddx51|ddx52|ddx54|dgcr8|dhx37|dicer1|dimt1l|dis3|dis3l|dis3l2|dkc1|dph3|drosha|dtd1|dtd2|dus1l|dus2|dus3l|dus4l|ebna1bp2|elac2|ell|elp1|elp2|elp3|elp4|elp5|elp6|emg1|eprs1|eri1|esf1|exd1|exosc10|exosc2|exosc3|e…
GO:0034655	nucleobase-containing compound catabolic process	103	118	118	0.355937	1e-12	2.845e-11	0.0324	0.7056	0.995		ada|adal|ago3b|aspdh|casc3|cdaa|cnot1|cnot10|cnot6a|cnot6b|cnot6l|cnot7|cnot8|cnp|dcp1a|dcp1b|dcp2|dcps|dctpp1|dera|dffa|dffb|dhx34|dicer1|dis3|dis3l|dis3l2|dna2|dnase1|dnase1l1|dnase1l1l|dnase1l4.1|dnase1l4.2|dnase2|dnph1|dpydb|drosha|eif4a3|endog|enpp1|eri1|exosc10|exosc2|exosc3|exosc4|exosc5|exosc6|exosc7|exosc8|exosc9|fen1|itpa|lin28a|lsm1|lsm4|lsm7|magoh|mettl16|mettl3|mlycd|mrto4|nbas|ncbp2…
GO:0034654	nucleobase-containing compound biosynthetic process	104	384	382	0.0617211	1e-12	2.861e-11	0.0087	0.807726	0.989		ablim2|ablim3|aclya|aclyb|acss1|acss2|acss2l|ada|adal|adcy1a|adcy1b|adcy2a|adcy2b|adcy3a|adcy3b|adcy5|adcy6a|adcy7|adcy8|adcy9|adka|adkb|adsl|adss1|adss2|adssl|afmid|ak1|ak2|ak3|ak4|ak8|amd1|ampd1|ampd2a|ampd2b|ampd3a|ampd3b|aprt|aspdh|asxl1|asxl2|atic|atp5l|bola1|brf1a|brf1b|brf2|cad|cavin1a|cavin1b|ccnh|ccnt1|ccnt2a|ccnt2b|cd3eap|cdadc1|cdc73|cdk12|cdk13|cdk9|chd7|cmpk|cmpk2|cnot8|coasy|cox5b2|…
GO:0034645	cellular macromolecule biosynthetic process	105	449	448	0.0475117	1e-12	2.876e-11	0.0889	0.902992	0.937		aars1|aarsd1|agla|aglb|alas2|apoeb|b3gat1a|b3gat2|b3gat3|b3gnt2a|b3gnt2b|b3gnt2l|b3gnt5a|b3gnt5b|b3gnt7|b3gnt7l|b3gnt9|b4galt5|b4gat1|bdh2|blm|brf1a|calcoco1b|cant1a|cant1b|cdt1|chaf1a|chchd1|chst10|chst11|chst12a|chst12b|chsy1|cpox|csgalnact1a|csgalnact2|ddx11|denr|dhx29|dna2|drg1|drg2|dscc1|dtl|eef1a1a|eef1a1b|eef1a1l1|eef1a1l2|eef1a2|eef1b2|eef1da|eef1db|eef1g|eef2a.1|eef2a.2|eef2b|eef2k|eef2l…
GO:0034613	cellular protein localization	106	337	337	0.00214658	1e-12	2.892e-11	0.3144	1	0.974		acd|agk|agrn|ank1b|anln|ap3d1|arf6a|arfrp1|arl1|arl13a|arl13b|arl5a|arl5c|arl6|arl6ip1|arl8|atg13|atg9a|atg9b|atp6ap1b|aurkb|bag6l|banp|bbip1|bbs1|bcap29|bcap31|becn1|blzf1|cacng2a|cacng2b|cacng3b|cacng4a|cacng4b|cacng8a|cacng8b|cdh23|cep192|chchd4a|chchd4b|chrna1|cntln|cntnap2a|cntnap2b|cox18|cplane2|cse1l|dag1|dlg1|dlg1l|dlg2|dlg3|dlg4b|dnajc15|dnajc19|dnlz|dzip1|efr3a|efr3ba|efr3bb|exoc4|fam12…
GO:0034470	ncRNA processing	107	241	241	0.467296	1e-12	2.908e-11	0.0301	0.701715	0.953		aars1|aars2|abt1|adat2|adat3|ago2|alkbh8|bms1|bop1|bud23|bysl|c1d|cdk5rap1|cdkal1|clp1|ctu1|ctu2|dcaf13|ddx10|ddx18|ddx47|ddx49|ddx51|ddx52|ddx54|dgcr8|dhx37|dicer1|dimt1l|dkc1|dph3|drosha|dus1l|dus2|dus3l|dus4l|ebna1bp2|elac2|elp1|elp2|elp3|elp4|elp5|elp6|emg1|eri1|esf1|exosc10|exosc2|exosc3|exosc4|exosc5|exosc6|exosc7|exosc8|exosc9|fam207a|fbl|fbxw11b|fdxacb1|ftsj1|ftsj3|gar1|gemin4|gnl3|gnl3l|…
GO:0034248	regulation of cellular amide metabolic process	108	131	129	0.314257	1e-12	2.924e-11	0.0409	0.714333	0.983		ago2|ago3b|ago4|c1qbp|caprin2|casc3|cnbpa|cnbpb|cnot1|cnot10|cnot11|cnot2|cnot3a|cnot3b|cnot6l|cnot7|cnot8|coa3a|cpeb1a|cpeb1b|cpeb2|cpeb3|cpeb4a|cpeb4b|cyfip1|dazl|dhx29|dis3l2|dph1|dph2|dph3|dph5|dph6|eefsec|eif2a|eif2b1|eif2b2|eif2s3|eif3ha|eif3k|eif4a3|eif4e3|eif4ea|eif4ebp1|eif4ebp2|eif4ebp3|eif4ebp3l|eif4enif1|eif5a|eif5a2|exosc7|exosc8|exosc9|fmr1|fxr1|fxr2|gcn1|gle1|gra|guf1|igf2bp1|igf2b…
GO:0033554	cellular response to stress	109	579	575	0.172956	1e-12	2.94e-11	0.0342	0.701498	0.978		abraxas1|actr5|actr8|adprhl2|aktip|alkbh3|alkbh7|ankzf1|ano1a|anxa1a|anxa1b|anxa1c|anxa1d|ap5s1|apc|apex1|apex2|aptx|ascc3|ascl1a|atf6|atf6b|atg5|atm|atr|atrip|aup1|b3gat1a|babam1|babam2|bag6|bag6l|batf|baxa|baxb|baz1b|bbc3|bccip|bcl2a|bcl2b|bcl2l1|bcl2l10|bcl2l16|bcl6aa|becn1|blm|bmt2|boka|bokb|brat1|brca2|brcc3|brf2|brip1|calr|calr3a|calr3b|canx|cart1|cart2|cartl|casp2|ccnd1|cdc45|cdc7|cdca5|cd…
GO:0033365	protein localization to organelle	110	206	206	0.0983755	1e-12	2.956e-11	0.1275	1	0.987		acd|agk|anln|ap3d1|arf6a|arl1|arl13a|arl13b|arl5a|arl5c|arl6|arl8|aurkb|banp|bbip1|bbs1|bcap29|bcap31|becn1|cacng2a|cacng2b|cacng3b|cacng4a|cacng4b|cacng8a|cacng8b|cdh23|cep192|chchd4a|chchd4b|cntln|cox18|cse1l|dnajc15|dnajc19|dnlz|dzip1|fam53b|gdap1|get3|gosr2|grpel1|grpel2|heatr3|hikeshi|hspa8|hspd1|ift122|ift20|ipo11|ipo13|ipo4|ipo7|ipo8|ipo9|klhl21|kpna1|kpna2|kpna3|kpna4|kpna5|kpna6|kpna7|kp…
GO:0033044	regulation of chromosome organization	111	55	55	0.516417	1e-12	2.973e-11	0.0435	0.728487	0.911		acd|anapc1|anapc11|anapc15|anapc4|anapc5|atf7ip|aurkb|bub1|bub1ba|bub1bb|bub3|cdc23|cdc26|cdca5|hmbox1a|hmbox1b|hnrnpua|hnrnpub|ik|mad1l1|mad2l1|mcm2|mos|ndc80|nipbla|nipblb|pot1|pttg1|rmi2|senp6a|senp6b|setdb1a|setdb1b|smg5|smg6|smg7|spdl1|ten1|terf1|terfa|tinf2|tnksa|tnksb|tpra|tprb|ttk|wapla|waplb|ylpm1|zgc:113263|zgc:91944|znf207a|znf207b|zw10|
GO:0033043	regulation of organelle organization	112	360	359	-0.135647	1e-12	2.99e-11	0.5112	1	0.986		abcc4|abitram|acd|add1|add2|add3a|add3b|afap1|alkbh4|alms1|anapc1|anapc11|anapc15|anapc4|anapc5|anxa1a|anxa1b|anxa1c|anxa1d|ap1ar|apc|apc2|arhgap17a|arhgap17b|arhgap44|arhgef10|arhgef10lb|arhgef11|arl2|arpc1a|arpc1b|arpc2|arpc3|arpc4|arpc5a|arpc5b|arpc5la|arpc5lb|arpin|atat1|atf7ip|atp6ap1b|atp6v1f|atrn|atxn2|atxn2l|aurkb|baiap2a|baiap2b|baiap2l1a|baiap2l1b|baiap2l2a|baiap2l2b|bbc3|bicd1a|bicd2|b…
GO:0033036	macromolecule localization	113	809	809	-0.0261298	1e-12	3.007e-11	0.1833	1	0.936		acd|adcyap1a|adprh|agk|agrn|akap10|akap11|akap12b|aktip|ank1b|anln|anxa1a|anxa1b|anxa1c|anxa1d|ap1b1|ap1g1|ap1g2|ap1m1|ap1m2|ap1m3|ap1s1|ap1s2|ap1s3a|ap1s3b|ap2a1|ap2b1|ap2m1a|ap2m1b|ap2s1|ap3b1a|ap3d1|ap3m1|ap3m2|ap3s1|ap3s2|ap4b1|ap4e1|ap4m1|ap4s1|ap5m1|apoc2|arcn1a|arcn1b|arf1|arf2a|arf2b|arf3a|arf3b|arf4a|arf6a|arfip1|arfip2a|arfip2b|arfrp1|arhgef7b|arl1|arl11|arl13a|arl13b|arl14|arl3b|arl4aa…
GO:0032993	protein-DNA complex	114	86	86	0.184633	1e-12	3.024e-11	0.0319	0.697582	0.81		acd|ano9a|btbd11a|cdc45|ctc1|ercc3|gins1|gins2|gins4|gtf2b|h1-0|h1-10|h1m|h2ax|h2az2a|h2az2b|h3f3a|h3f3b.1|hist1h2ba|hist1h4l|hist2h2l|histh1l|hp1bp3|kat6a|kat6b|macroh2a1|macroh2a2|orc3|pot1|prim1|prim2|rag1|rag2|shprh|si:ch1073-153i20.4|si:ch1073-153i20.5|si:ch1073-159d7.7|si:ch211-103n10.5|si:ch211-113a14.11|si:ch211-113a14.18|si:ch211-113a14.19|si:ch211-113a14.22|si:ch211-113a14.24|si:ch73-36…
GO:0032774	RNA biosynthetic process	115	185	184	0.223957	1e-12	3.041e-11	0.0038	1	0.946		ablim2|ablim3|asxl1|asxl2|bola1|brf1a|brf1b|brf2|cavin1a|cavin1b|ccnh|ccnt1|ccnt2a|ccnt2b|cd3eap|cdc73|cdk12|cdk13|cdk9|chd7|cnot8|crcp|ddx11|dido1|ehf|elf3|ell|ell2|elof1|eny2|ercc2|ercc3|esrra|esrrd|esrrga|etv1|foxd3|gpbp1l1|gtf2a1|gtf2a1l|gtf2a2|gtf2b|gtf2e1|gtf2e2|gtf2f1|gtf2f2a|gtf2f2b|gtf2h1|gtf2h2|gtf2h5|gtf3c2|gtf3c3|gtf3c5|gtf3c6|helb|hira|hist1h4l|hoxa9a|hoxa9b|hoxb9a|hoxc9a|hoxd9a|ice2…
GO:0032446	protein modification by small protein conjugation	116	334	334	-0.00405898	1e-12	3.059e-11	0.092	0.91173	0.92		amfrb|anapc1|anapc10|anapc16|anapc4|anapc5|ankib1a|ankib1b|arih1|arih1l|arih2|asb1|asb10|asb11|asb12a|asb13a.1|asb13a.2|asb13b|asb14a|asb15a|asb15b|asb16|asb18|asb2a.1|asb2b|asb3|asb4|asb5a|asb5b|asb6|asb7|asb8|atg10|bmi1a|bmi1b|btr09|btr20|btr22|btr26|btr31|btr32|cand1|cand2|cbll1|ccnf|cdc26|chfr|cish|cishb|cnot4a|cnot4b|crbn|ctu1|ctu2|dcaf12|dcaf13|dcaf15|dcaf17|dcun1d1|dcun1d2a|dcun1d2b|dcun1d…
GO:0032270	positive regulation of cellular protein metabolic process	117	301	301	-0.151746	1e-12	3.077e-11	0.492	1	0.98		adcyap1a|adcyap1b|admp|ankib1a|ankib1b|ankle2|apaf1|aplnra|aplnrb|arih1|arih1l|arih2|arl2bp|atg13|baxa|baxb|bbc3|bcar3|bcl2l16|bida|bik|birc2|birc7|bmf1|bmp10|bmp15|bmp16|bmp2a|bmp2b|bmp3|bmp4|bmp5|bmp6|bmp7a|bmp7b|bmp8a|bora|brat1|c1qbp|casp10|casp20|casp22|casp23|casp8|casp8ap2|casp8l1|casp9|caspa|caspb|caspbl|ccdc22|ccny|ccnyl1|cdc20|cflara|cnbpa|cnbpb|cnep1r1|coa3a|coa8|commd1|csnk1da|csnk1db…
GO:0032268	regulation of cellular protein metabolic process	118	590	587	-0.131624	1e-12	3.095e-11	0.5269	1	0.978		adcy5|adcyap1a|adcyap1b|admp|ago2|ago3b|ago4|agrn|agt|ahsg1|ahsg2|aida|akt1s1|ankib1a|ankib1b|ankle2|apaf1|aplnra|aplnrb|arih1|arih1l|arih2|arl2bp|arpp19a|arpp19b|atg13|atraid|bag6l|baxa|baxb|bbc3|bcar3|bccip|bcl2a|bcl2l1|bcl2l16|bida|bik|birc2|birc5a|birc5b|birc7|bmf1|bmp10|bmp15|bmp16|bmp2a|bmp2b|bmp3|bmp4|bmp5|bmp6|bmp7a|bmp7b|bmp8a|bod1|bod1l1|bora|brat1|brd4|c1qbp|camk2n1a|camk2n2|caprin2|ca…
GO:0032259	methylation	119	160	159	0.344967	1e-12	3.113e-11	0.0371	0.711352	0.97		alkbh8|amt|armt1|ash2l|asmtl|bhmt|bmt2|bud23|carm1|cmtr1|cmtr2|comta|comtb|coq3|coq5|cxxc1b|ddx39ab|dimt1l|dmap1|dnmt1|dnmt3aa|dnmt3ab|dnmt3ba|dnmt3bb.1|dnmt3bb.2|dnmt3bb.3|dot1l|dpy30|eed|ehmt1a|ehmt1b|ehmt2|eif2ak2|emg1|ezh2|fbl|fdxacb1|ftsj1|ftsj3|gamt|gnmt|gtpbp3|h2az2b|hemk1|henmt1|hnmt|icmt|kdm1a|kmt2a|kmt2ba|kmt2bb|lcmt1|lcmt2|lyn|mepce|mettl1|mettl13|mettl14|mettl16|mettl21a|mettl22|mettl…
GO:0031966	mitochondrial membrane	120	231	231	-0.0177914	1e-12	3.131e-11	0.1959	1	0.955		abcb7|abcb8|afg3l2|agk|agpat4|alas2|apooa|apoob|apool|baxa|baxb|bcl2a|bcl2b|bcl2l1|bcl2l10|bcl2l16|bcs1l|becn1|bnip3|bnip3la|bnip3lb|bnip4|boka|bokb|chchd3a|chchd3b|chchd6a|chchd6b|cisd2|coa3a|coq10b|coq2|coq3|coq4|coq5|coq6|coq7|coq9|cox10|cox14|cox15|cox16|cox20|cox5aa|cox5ab|cox6a1|cox6a2|cpt2|cyp11a1|cyp11a2|cyp11c1|dhodh|dnajc19|dnm1l|endog|eral1|fis1|fundc1|gatm|gnpat|gpam|gpat2|gper1|guf1|…
GO:0031570	DNA integrity checkpoint signaling	121	36	36	0.636958	1e-12	3.15e-11	0.0118	0.810982	0.856		atm|atr|atrip|ccnd1|cdc6|cdt1|cep63|chek1|chek2|dot1l|dtl|eme1|fbxo31|id2a|mre11a|mus81|nbn|nek11|orc1|phkg1b|rad1|rad17|rad9a|rad9b|si:ch73-352p4.5|stk33|ticrr|timeless|tipin|top2a|top2b|topbp1|tp53|tp53bp1|zgc:162895|zgc:77398|
GO:0031519	PcG protein complex	122	27	27	1.23239	1e-12	3.169e-11	0.0002	0.2646	0.715		aebp2|asxl1|asxl2|bap1|bmi1a|bmi1b|csnk2a2a|csnk2a2b|csnk2b|eed|ezh2|jarid2b|mtf2|pcgf1|pcgf5a|pcgf5b|pcgf6|phc2a|phf1|phf19|rbb4l|rbbp4|rnf2|suz12a|suz12b|yy1a|yy1b|
GO:0031461	cullin-RING ubiquitin ligase complex	123	111	111	0.072433	1e-12	3.188e-11	0.0762	0.848948	0.923		amn1|anapc1|anapc10|anapc11|anapc13|anapc15|anapc16|anapc2|anapc4|anapc5|arih1|ccnf|cdc23|cdc26|cks1b|cks2|crbn|cul1a|cul1b|cul2|cul3a|cul3b|cul4a|cul4b|cul5a|cul5b|dcaf11|dcaf12|dcaf13|dcaf15|dcaf17|dda1|ddb2|dtl|ercc8|fbxl14a|fbxl14b|fbxl15|fbxl16|fbxl18|fbxl2|fbxl20|fbxl22|fbxl3a|fbxl3b|fbxl4|fbxl5|fbxl7|fbxl8|fbxo31|fbxo44|fbxo45|fbxo9|fbxw4|fbxw5|kbtbd8|kctd10|kctd13|kctd17|kctd2|kctd5a|keap…
GO:0031399	regulation of protein modification process	124	339	339	-0.248378	1e-12	3.207e-11	0.8866	1	0.977		adcy5|adcyap1a|adcyap1b|admp|aida|akt1s1|ankle2|aplnra|aplnrb|arl2bp|arpp19a|arpp19b|atg13|bcar3|bccip|birc2|birc7|bmp10|bmp15|bmp16|bmp2a|bmp2b|bmp3|bmp4|bmp5|bmp6|bmp7a|bmp7b|bmp8a|bod1|bod1l1|bora|brat1|brd4|camk2n1a|camk2n2|cbl|cblb|cblc|ccna1|ccna2|ccnb1|ccnb2|ccnb3|ccnd1|ccnd2a|ccnd2b|ccnd3|ccndx|ccne1|ccne2|ccnf|ccng1|ccng2|ccnh|ccni|ccni2|ccnjl|ccnl1a|ccnl1b|ccny|ccnyl1|cdc20|cdk5rap1|cdk…
GO:0031329	regulation of cellular catabolic process	125	169	168	-0.0272212	1e-12	3.227e-11	0.4795	1	0.991		acaa2|angel2|ankib1a|ankib1b|arih1|arih1l|arih2|atraid|bag6l|bmf2|carhsp1|ccdc22|celf1|cisd2|cnot1|cnot7|commd1|cpt1aa|cpt1ab|cptp|csdc2a|csnk1da|csnk1db|dap|dap1b|dazl|dda1|dhx34|dis3l2|dnd1|dnm1l|dram1|dram2b|etfa|exosc7|exosc8|exosc9|fbxo7|fmr1|fxr1|fxr2|fyco1a|gdnfa|gli2a|gsk3aa|gsk3ab|gsk3ba|gsk3bb|heatr1|herpud1|hmgb1a|hmgb1b|hnrnpm|hnrnpua|hnrnpub|hs1bp3|hsp90ab1|keap1a|keap1b|klhl40a|klhl…
GO:0031325	positive regulation of cellular metabolic process	126	946	938	-0.28532	1e-12	3.247e-11	0.1846	1	0.965		abraa|abrab|abraxas1|acd|actr2a|actr2b|adcyap1a|adcyap1b|admp|afap1l2|ahr1a|ahr1b|ahr2|ahrrb|aire|alx1|ankib1a|ankib1b|ankle2|anxa1a|anxa1b|anxa1c|anxa1d|apaf1|aplnra|aplnrb|apoa1a|apoa1b|arih1|arih1l|arih2|arl2bp|arnt|arnt2|arntl1a|arpp19a|asb11|ascl1a|ascl1b|asxl1|asxl2|atad2b|atf6|atg13|atxn7l3|babam1|babam2|baxa|baxb|bbc3|bcar3|bcl2l16|bcl9|bcl9l|bida|bik|birc2|birc7|bmf1|bmp10|bmp15|bmp16|bm…
GO:0031324	negative regulation of cellular metabolic process	127	655	652	-0.3032	1e-12	3.267e-11	0.9474	1	0.961		acd|ago2|ago3b|ago4|agrn|agt|ahsg1|ahsg2|aida|akt1s1|alx1|angel2|ankle2|arntl1a|arpp19a|arpp19b|atraid|atxn1a|atxn1b|aurkb|bag6l|bap1|bcl2a|bcl2l1|bend5|bhlhe40|bhlhe41|birc2|birc5a|birc5b|birc7|blm|bmf2|bmi1a|bmi1b|bod1|bod1l1|brms1|brms1la|brms1lb|camk2n1a|camk2n2|caprin2|cbfa2t3|cbl|cblb|cblc|cbx3a|cc2d1b|ccnd1|ccpg1|cdk5rap1|cdkn1ba|cdkn1bb|cdkn1ca|cdkn1cb|cenph|cgas|chac1|chd8|ciarta|cica|ci…
GO:0031123	RNA 3'-end processing	128	50	50	0.547252	1e-12	3.287e-11	0.0152	0.7448	0.869		clp1|cpsf1|cpsf2|cpsf3|cstf2|cstf3|dkc1|eri1|exosc10|exosc2|exosc3|exosc4|exosc5|exosc6|exosc7|exosc8|exosc9|fbl|fip1l1a|fip1l1b|gnl3|ints1|ints12|ints2|ints5|ints6|ints7|ints8|lin28a|lsm11|nudt21|papola|papolg|pcf11|ptcd1|rprd1b|rprd2a|rprd2b|rps21|slbp|slbp2|ssu72|supv3l1|tent4a|toe1|tut1|tut4|tut7|usb1|wdr33|
GO:0031090	organelle membrane	129	948	947	-0.142647	1e-12	3.307e-11	0.5642	1	0.948		aars2|abcb6a|abcb6b|abcb7|abcb8|abcb9|abcd1|abhd12|abhd17c|acbd3|acer1|afg3l2|aftpha|aftphb|agk|agmo|agpat4|agpat9l|alas2|alg10|alg11|alg12|alg5|alg6|alg8|alg9|ankrd13c|ap3d1|apooa|apoob|apool|appl1|appl2|arcn1a|arcn1b|arf6a|arfip1|arfip2a|arfip2b|arl13a|arl13b|arl3b|arl6|arl8a|arl8ba|arl8bb|asah2|atf6|atg16l1|atg16l2|atg9a|atg9b|atp2a1|atp2a1l|atp2a2a|atp2a2b|atp2a3|atp2c1|atp6v0ca|atp6v0cb|atp6…
GO:0030695	GTPase regulator activity	130	290	288	-0.110695	1e-12	3.328e-11	0.1832	1	0.721	GO:0060589|nucleoside-triphosphatase regulator activity,	acap1|acap2|acap3a|acap3b|adap2|adprh|agap1|agap2|agap3|agfg1a|agfg1b|ankrd27|arap3|arfgap1|arfgap2|arfgap3|arhgap10|arhgap12a|arhgap12b|arhgap15|arhgap17a|arhgap17b|arhgap19|arhgap20|arhgap20b|arhgap21b|arhgap23a|arhgap23b|arhgap24|arhgap25|arhgap27|arhgap27l|arhgap29a|arhgap29b|arhgap31|arhgap32a|arhgap32b|arhgap33|arhgap39|arhgap42a|arhgap44|arhgap45a|arhgap45b|arhgap4a|arhgap4b|arhgdia|arhgdi…
GO:0060589	nucleoside-triphosphatase regulator activity	131	290	288	-0.110695	1e-12	3.328e-11	0.1832	1	0.721	GO:0030695|GTPase regulator activity,	acap1|acap2|acap3a|acap3b|adap2|adprh|agap1|agap2|agap3|agfg1a|agfg1b|ankrd27|arap3|arfgap1|arfgap2|arfgap3|arhgap10|arhgap12a|arhgap12b|arhgap15|arhgap17a|arhgap17b|arhgap19|arhgap20|arhgap20b|arhgap21b|arhgap23a|arhgap23b|arhgap24|arhgap25|arhgap27|arhgap27l|arhgap29a|arhgap29b|arhgap31|arhgap32a|arhgap32b|arhgap33|arhgap39|arhgap42a|arhgap44|arhgap45a|arhgap45b|arhgap4a|arhgap4b|arhgdia|arhgdi…
GO:0030684	preribosome	132	69	69	0.495311	1e-12	3.349e-11	0.024	0.709542	0.739		bms1|bop1|bysl|dcaf13|ebna1bp2|eif6|emg1|fam207a|fbl|fbxw11a|fbxw11b|fbxw8|fcf1|ftsj3|heatr1|imp3|imp4|kri1|krr1|las1l|ltv1|mak16|mphosph10|mrpl1|mrto4|ngdn|nip7|nob1|noc4l|nol10|nop14|nop56|nop58|nsa2|pdcd11|pes|ppan|pwp2h|riok1|riok3|rpf1|rps7|rrp1|rrp15|rrp36|rrp9|rrs1|rsl1d1|si:dkey-251i10.3|snu13a|snu13b|srfbp1|tbl3|tsr1|utp11|utp18|utp20|utp23|utp25|utp3|utp6|wdr12|wdr3|wdr36|wdr37|wdr46|wd…
GO:0030532	small nuclear ribonucleoprotein complex	133	49	49	0.489293	1e-12	3.371e-11	0.0269	0.708233	0.811		cd2bp2|eftud2|htatsf1|lsm11|lsm4|lsm5|lsm6|lsm7|luc7l|luc7l3|phf5a|prpf18|prpf3|prpf31|prpf39|prpf4|prpf40a|prpf6|prpf8|rbmx|rbmx2|sart1|sart3|sf3a1|sf3a2|sf3b1|sf3b2|sf3b5|si:ch211-114c17.1|smx5|snrnp200|snrnp70|snrpa|snrpa1|snrpb|snrpb2|snrpc|snrpd1|snrpd2|snrpd3|snrpd3l|snrpe|snrpg|snu13a|snu13b|txnl4a|txnl4b|zgc:158803|zmat2|
GO:0030433	ubiquitin-dependent ERAD pathway	134	49	48	0.47967	1e-12	3.392e-11	0.0095	0.852102	0.81		ankzf1|aup1|bag6|bag6l|derl1|derl2|derl3|dnajb12a|dnajb12b|dnajb14|dnajc18|erlec1|erlin1|erlin2|fbxo44|foxred2|hsp90b1|hspa5|man1b1a|man1b1b|nccrp1|os9|psmc6|rnf121|rnf175|sel1l|sgta|sgtb|si:ch211-207l14.1|si:dkey-147f3.4|si:dkey-147f3.8|syvn1|tmub1|tmub2|ube2g2|ube2j2|ube4a|ube4b|ubxn8|vcp|yod1|zgc:100832|zgc:114081|zgc:114174|zgc:136908|zgc:153722|zgc:173570|zgc:175088|
GO:0030246	carbohydrate binding	135	190	187	-0.0834676	1e-12	3.414e-11	0.0002	0.3528	0.671		adgrl1a|adgrl2a|adgrl3.1|aep1|asgrl1|asgrl2|brd7|cd209|chid1|clec11a|clec19a|clec3ba|clec3bb|colec11|colec12|cuzd1.1|cuzd1.2|ddx41|egln1a|egln1b|egln2|egln3|emc7|enpp1|enpp2|epm2a|eva1c|fuom|galk1|galk2|galm|galnt1|galnt11|galnt12|galnt13|galnt14|galnt16|galnt17|galnt18a|galnt18b|galnt2|galnt6|galnt7|galnt8a.1|galnt8a.2|galnt8b.1|galnt8b.2|galnt9|ganab|ganc|gck|gckr|gnpnat1|gpcpd1|gpia|gpib|gusb|…
GO:0030234	enzyme regulator activity	136	690	683	-0.217532	1e-12	3.436e-11	0.3102	1	0.918		a2ml|abi1a|abi1b|abi2a|acap1|acap2|acap3a|acap3b|adap2|adgrv1|adprh|adrm1|agap1|agap2|agap3|agfg1a|agfg1b|agrn|agt|ahsg1|ahsg2|alox5ap|ambp|ankrd27|anos1a|anos1b|anxa1a|anxa1b|anxa1c|anxa1d|anxa2a|anxa2b|anxa3a|anxa3b|apaf1|apc|aplp2|apoa1a|apoa1b|apoc2|appa|appb|arap3|arfgap1|arfgap2|arfgap3|arhgap10|arhgap12a|arhgap12b|arhgap15|arhgap17a|arhgap17b|arhgap19|arhgap20|arhgap20b|arhgap21b|arhgap23a…
GO:0030163	protein catabolic process	137	222	221	0.208726	1e-12	3.459e-11	0.0332	0.702778	0.937		amn1|anapc1|anapc10|anapc4|anapc5|ankzf1|apoc2|armc8|aup1|bace2|bag6|bag6l|capn3b|ccnf|cdc26|clpxa|clpxb|crbn|ctsd|cul1a|cul1b|cul2|cul4a|cul4b|cul5a|cul5b|dcaf11|ddb1|ddi2|derl1|derl2|derl3|dnajb12a|dnajb12b|dnajb14|dnajc18|ecrg4a|ercc8|erlec1|erlin1|erlin2|fbxl14a|fbxl14b|fbxl15|fbxl16|fbxl18|fbxl2|fbxl20|fbxl22|fbxl3a|fbxl3b|fbxl4|fbxl5|fbxl7|fbxl8|fbxo31|fbxo4|fbxo44|fbxo45|fbxo9|fbxw4|fbxw5|…
GO:0022804	active transmembrane transporter activity	138	352	352	-0.183882	1e-12	3.482e-11	0.0677	0.808732	0.957		abca12|abca1a|abca1b|abca2|abca3b|abca4a|abca4b|abca5|abcb10|abcb11a|abcb11b|abcb4|abcb5|abcb6a|abcb6b|abcb7|abcb8|abcb9|abcc1|abcc10|abcc12|abcc2|abcc3|abcc4|abcc5|abcc6a|abcc6b.2|abcc8|abcc8b|abcc9|abcd1|abcd3a|abcd3b|abcd4|abcg1|abcg2a|abcg2b|abcg2c|abcg2d|abcg4a|abcg4b|abcg5|abcg8|atp1a1a.1|atp1a1a.2|atp1a1a.3|atp1a1a.4|atp1a1a.5|atp1a1b|atp1a2a|atp1a3a|atp1a3b|atp1b1a|atp1b1b|atp1b2a|atp1b2b…
GO:0022618	ribonucleoprotein complex assembly	139	128	127	0.144039	1e-12	3.505e-11	0.1556	1	0.949		aar2|abt1|bxdc2|cdc73|celf1|celf2|celf3a|celf3b|celf4|celf5a|celf5b|clns1a|clp1|coil|cpsf6|crnkl1|ddx20|ddx28|denr|dicer1|eif2d|eif2s2|eif2s3|eif3ba|eif3c|eif3d|eif3ea|eif3eb|eif3g|eif3ha|eif3hb|eif3i|eif3ja|eif3jb|eif3k|eif3m|eif3s10|eif3s6ip|eif5|eif6|eral1|gemin2|gemin4|gemin6|gemin8|isy1|lsm4|luc7l|luc7l3|mcts1|mdn1|mrpl11|mrpl20|mrps11|mrps7|mrto4|naf1|nle1|nop53|nudt21|nufip1|pih1d1|pih1d2|…
GO:0022613	ribonucleoprotein complex biogenesis	140	64	64	0.438069	1e-12	3.528e-11	0.0204	0.710242	0.783	GO:0044085|cellular component biogenesis,	bms1|bop1|cebpz|dcaf13|ddx31|ddx51|dlx2a|ebna1bp2|eif6|eral1|ftsj3|gar1|gtpbp10|gtpbp4|heatr1|heatr3|kri1|krr1|ltv1|mphosph10|mrpl10|mrpl36|mrto4|naf1|nhp2|nip7|nob1|noc2l|noc4l|nom1|nop10|nop16|nop53|nvl|pak1ip1|pes|polr1c|polr1d|pwp2h|rcl1|rpf1|rpl14|rpl26|rpl35a|rpl7a|rplp0|rps7|rrp36|rrs1|rsl24d1|sbds|sdad1|snu13a|snu13b|surf6|tsr1|tsr3|urb2|utp25|wdr12|wdr43|wdr74|wdr75|znf622|
GO:0044085	cellular component biogenesis	141	64	64	0.438069	1e-12	3.528e-11	0.0204	0.710242	0.783	GO:0022613|ribonucleoprotein complex biogenesis,	bms1|bop1|cebpz|dcaf13|ddx31|ddx51|dlx2a|ebna1bp2|eif6|eral1|ftsj3|gar1|gtpbp10|gtpbp4|heatr1|heatr3|kri1|krr1|ltv1|mphosph10|mrpl10|mrpl36|mrto4|naf1|nhp2|nip7|nob1|noc2l|noc4l|nom1|nop10|nop16|nop53|nvl|pak1ip1|pes|polr1c|polr1d|pwp2h|rcl1|rpf1|rpl14|rpl26|rpl35a|rpl7a|rplp0|rps7|rrp36|rrs1|rsl24d1|sbds|sdad1|snu13a|snu13b|surf6|tsr1|tsr3|urb2|utp25|wdr12|wdr43|wdr74|wdr75|znf622|
GO:0022414	reproductive process	142	230	230	-0.0260911	1e-12	3.552e-11	0.1959	1	0.99		abhd2a|abhd2b|ackr3b|ahr2|alkbh5|amh|anxa1a|anxa1b|anxa1c|anxa1d|ar|aurka|bag6l|birc5b|bmb|bmp15|bmpr1bb|brca2|brdt|brip1|bub1|bub1ba|bub1bb|buc|ca15b|cacna1ia|ccdc135|ccnb1|cdh1|cfap157|cftr|cxcl12a|cxcr4b|cyp17a1|dazap1|dazl|dchs1b|dctn2|ddx3xa|ddx3xb|ddx4|diaph2|dmc1|dmrt1|dnaaf1|dnah1|dnd1|eme1|ercc1|ercc4|espl1|exd1|fancl|fgf24|figla|fshb|fshr|fsta|gdf9|ggt1a|ggt1b|ggt1l2.1|ggt1l2.2|ggt5a|go…
GO:0022412	cellular process involved in reproduction in multicellular organism	143	86	86	0.207424	1e-12	3.576e-11	0.0885	0.902393	0.91		abhd2a|abhd2b|ackr3b|amh|ar|birc5b|bmp15|bmpr1bb|brdt|buc|ca15b|ccnb1|cdh1|cfap157|cftr|cxcl12a|cxcr4b|dazap1|dazl|dctn2|ddx4|dmrt1|dnd1|fancl|fsta|grip2a|gsdf|henmt1|hnrnpa1b|hnrnpa3|hormad1|igf1rb|iqcg|kdm6a|kdm6al|kif5ba|lhb|m1ap|mei4|mettl3|mlh1|nanos1|nanos3|nme5|paqr5a|paqr5b|paqr7b|pde3a|piwil1|piwil2|pld6|prmt7|psme4a|psme4b|rgs14a|rnf8|ropn1l|si:ch211-67f13.7|spaca4l|stau1|stau2|sycp3|td…
GO:0022402	cell cycle process	144	359	356	0.237034	1e-12	3.6e-11	0.0475	0.743698	0.988		abraxas1|abraxas2|actr1|actr10|anapc1|ankle2|anln|antxr2a|anxa11a|anxa11b|apc|arhgef10|arl3b|aspm|aurka|aurkb|bag6l|bccip|birc5a|birc5b|bmb|brdt|brip1|bub1|bub1ba|bub1bb|bub3|ccdc151|ccdc69|ccna1|ccna2|ccnb1|ccnb2|ccnb3|ccnd1|ccnd2a|ccnd2b|ccnd3|ccndx|ccne1|ccne2|ccnf|ccng1|ccng2|ccni|ccni2|ccnjl|cdc25b|cdc25d|cdc45|cdc6|cdca5|cdca8|cdca9|cdk2|cdkn1ba|cdkn1bb|cdt1|cenpe|cenph|cenpj|cenpk|cenpw|ce…
GO:0019941	modification-dependent protein catabolic process	145	338	337	0.178771	1e-12	3.625e-11	0.0331	0.706311	0.924		adrm1|amn1|anapc1|anapc10|anapc11|anapc2|anapc4|anapc5|ankib1a|ankib1b|ankzf1|arih1|arih1l|arih2|armc8|aup1|bag6|bag6l|bap1|birc6|cacul1|ccnf|cdc26|chfr|cops3|crbn|cul1a|cul1b|cul2|cul3a|cul3b|cul4a|cul4b|cul5a|cul5b|cylda|cyldl|dcaf11|ddb1|derl1|derl2|derl3|dnajb12a|dnajb12b|dnajb14|dnajc18|dtl|ecrg4a|ercc8|erlec1|erlin1|erlin2|fbxl14a|fbxl14b|fbxl15|fbxl16|fbxl18|fbxl2|fbxl20|fbxl22|fbxl3a|fbxl…
GO:0019899	enzyme binding	146	364	361	-0.168651	1e-12	3.65e-11	0.5112	1	0.952		adam8a|anapc2|angpt1|angpt2a|angpt4|ankib1a|ankib1b|ankle2|appl1|arih1|arih1l|arih2|atg13|atp6v0a1a|atp6v0a1b|atp6v0a2a|atp6v0a2b|bod1|bod1l1|bora|brms1|brms1la|brms1lb|cacul1|cacybp|camk2n1a|camk2n2|cap1|cap2|cbl|cblb|cblc|ccar2|ccna1|ccna2|ccnb1|ccnb2|ccnb3|ccnd1|ccnd2a|ccnd2b|ccnd3|ccndx|ccne1|ccne2|ccnf|ccng1|ccng2|ccni|ccni2|ccnjl|ccny|ccnyl1|cd4-1|cdc37|cdc42|cdc42l|cdc42l2|cdc73|cdt1|cep15…
GO:0019866	organelle inner membrane	147	159	159	-0.049154	1e-12	3.675e-11	0.2184	1	0.954		abcb7|abcb8|afg3l2|agk|alas2|apooa|apoob|apool|bcs1l|chchd3a|chchd3b|chchd6a|chchd6b|coa3a|coq10b|coq2|coq3|coq4|coq5|coq6|coq7|coq9|cox15|cox20|cox5aa|cox5ab|cox6a1|cox6a2|cpt2|cyp11a1|cyp11a2|cyp11c1|dhodh|dnajc19|dpy19l1l|endog|eral1|gatm|guf1|hccsa.1|hccsb|immp1l|immp2l|immt|lbr|lemd3|letm1|mcu|micos10|micos13|micu1|mpc1|mpc2|mpv17|mpv17l2|mrs2|mtfp1|ndufa12|ndufa2|ndufa3|ndufa4|ndufa6|ndufa7…
GO:0019787	ubiquitin-like protein transferase activity	148	313	312	-0.0394821	1e-12	3.701e-11	0.0719	0.836252	0.917		aktip|amfrb|amn1|anapc11|anapc4|anapc5|ankib1a|ankib1b|arih1|arih1l|arih2|asb12a|atg10|atg12|atg3|atg5|birc2|birc6|birc7|btr09|btr20|btr22|btr26|btr31|btr32|cbl|cblb|cblc|cbll1|chfr|cnot4a|cnot4b|dtl|ercc8|fancl|fbxl14a|fbxl14b|fbxl15|fbxl16|fbxl18|fbxl2|fbxl20|fbxl22|fbxl3a|fbxl3b|fbxl4|fbxl5|fbxl7|fbxl8|fbxo10|fbxo11a|fbxo30a|fbxo30b|fbxo40.1|fbxo40.2|fbxo44|flj11011l|g2e3|hace1|hectd1|hectd2|h…
GO:0019783	ubiquitin-like protein-specific protease activity	149	69	69	0.343311	1e-12	3.727e-11	0.024	0.713528	0.795		ankzf1|atxn3|bap1|brcc3|cops4|cops5|cylda|cyldl|josd1|josd2|mysm1|otub1a|otub1b|otud3|otud4|otud5a|otud5b|otud6b|otud7b|otulina|otulinb|psmd14|rfx5|senp5|senp6a|senp6b|senp7b|si:ch211-212k18.13|si:dkey-100n23.3|si:dkey-30h22.11|si:dkey-37f18.2|stambpa|stambpb|stambpl1|tnfaip3|uchl1|uchl3|uchl5|ufsp2|usp1|usp10|usp11|usp12a|usp13|usp16|usp20|usp24|usp25|usp28|usp30|usp32|usp33|usp36|usp37|usp4|usp…
GO:0019752	carboxylic acid metabolic process	150	426	425	-0.233108	1e-12	3.753e-11	0.9967	1	0.997		aacs|aars1|aars2|aarsd1|aasdh|aasdhppt|aass|abat|abcd1|acaa1|acaa2|acaca|acacb|acadl|acadm|acads|acat1|acat2|aclya|aclyb|aco1|acot14|acot15|acot16|acot17|acot18|acot19|acot20|acot21|acot22|acot7|acot8|acox1|acox3|acoxl|acsf2|acsm3|acss1|acss2|acss2l|acy1|adi1|afmid|agmat|agxta|agxtb|aldh18a1|aldh1a2|aldh1l1|aldh1l2|aldh4a1|aldh5a1|aldh6a1|aldh8a1|aldoaa|aldoab|aldob|aldocb|alox5a|alox5ap|amdhd2|a…
GO:0019637	organophosphate metabolic process	151	517	515	-0.144637	1e-12	3.78e-11	0.9318	1	0.992		abhd12|aclya|aclyb|acot11a|acot11b|acot14|acot15|acot16|acot17|acot18|acot19|acot20|acot21|acot22|acot7|acot8|acot9.1|acot9.2|acsm3|acss1|acss2|acss2l|ada|adal|adcy1a|adcy1b|adcy2a|adcy2b|adcy3a|adcy3b|adcy5|adcy6a|adcy7|adcy8|adcy9|adsl|adss1|adss2|adssl|afmid|agpat2|agpat5|agpat9l|ak1|ak2|ak3|ak4|ak8|aldoaa|aldoab|aldob|aldocb|ampd1|ampd2a|ampd2b|ampd3a|ampd3b|aprt|aspdh|atic|atp5l|bpgm|bpnt1|c…
GO:0019439	aromatic compound catabolic process	152	156	156	0.074198	1e-12	3.807e-11	0.0672	0.813781	0.997		acaa1|ada|adal|afmid|ago3b|aldh1l1|aldh1l2|aldh8a1|aox5|aox6|aspdh|blvra|casc3|cdaa|cnot1|cnot10|cnot6a|cnot6b|cnot6l|cnot7|cnot8|cnp|comta|comtb|dbh|dcp1a|dcp1b|dcp2|dcps|dctpp1|dera|dffa|dffb|dhx34|dicer1|dis3|dis3l|dis3l2|dna2|dnase1|dnase1l1|dnase1l1l|dnase1l4.1|dnase1l4.2|dnase2|dnph1|dpydb|drosha|eif4a3|endog|enpp1|ephx1|eri1|exosc10|exosc2|exosc3|exosc4|exosc5|exosc6|exosc7|exosc8|exosc9|f…
GO:0019438	aromatic compound biosynthetic process	153	436	434	0.00093853	1e-12	3.835e-11	0.0142	0.751464	0.991		ablim2|ablim3|aclya|aclyb|acss1|acss2|acss2l|ada|adal|adcy1a|adcy1b|adcy2a|adcy2b|adcy3a|adcy3b|adcy5|adcy6a|adcy7|adcy8|adcy9|adka|adkb|adsl|adss1|adss2|adssl|afmid|ak1|ak2|ak3|ak4|ak8|alad|alas1|alas2|amd1|ampd1|ampd2a|ampd2b|ampd3a|ampd3b|aprt|asmt|asmt2|aspdh|asxl1|asxl2|atic|atp5l|bola1|brf1a|brf1b|brf2|cad|cavin1a|cavin1b|ccnh|ccnt1|ccnt2a|ccnt2b|cd3eap|cdadc1|cdc73|cdk12|cdk13|cdk9|chd7|cm…
GO:0018205	peptidyl-lysine modification	154	119	118	0.15383	1e-12	3.863e-11	0.1595	1	0.984		actl6a|ash2l|atat1|bag6l|crebbpa|crebbpb|ddx39ab|dhps|dmap1|dnmt1|dohh|dot1l|dpy30|ehmt1a|ehmt1b|ehmt2|ep300a|ep300b|ezh2|hat1|ing4|ing5a|ing5b|jmjd6|kansl2|kansl3|kat14|kat2a|kat2b|kat5a|kat5b|kat6a|kat6b|kat7a|kat7b|kmt2a|kmt2ba|kmt2bb|lias|lipt1|lipt2|loxa|loxl1|loxl2a|loxl2b|loxl3a|loxl3b|loxl4|loxl5a|loxl5b|meaf6|morf4l1|mrgbp|msl1a|msl1b|msl2a|msl2b|myod1|naa50|nat15|pagr1|pias1b|pias2|pias…
GO:0018193	peptidyl-amino acid modification	155	370	367	-0.0151507	1e-12	3.891e-11	0.2965	1	0.952		actl6a|agbl2|agbl5|agtpbp1|akt2|akt2l|art4|ash2l|asph|asphd1|asphd2|atat1|aurkb|bag6l|blk|bsk146|camk4|cdc42bpaa|cdc42bpab|cdc42bpb|cdc7|cep41|cfap20|chuk|crebbpa|crebbpb|crtap|csnk1a1|csnk1da|csnk1db|csnk1e|csnk1g1|csnk1g2a|csnk1g2b|csnk2a1|csnk2a2a|csnk2a2b|cwc27|ddost|ddx39ab|dhps|dmap1|dnmt1|dohh|dot1l|dph1|dph2|dph3|dph5|dph6|dpy19l1l|dpy30|dyrk1aa|dyrk1ab|dyrk1b|dyrk2|dyrk3|dyrk4|ehmt1a|ehm…
GO:0018130	heterocycle biosynthetic process	156	444	442	0.00892425	1e-12	3.92e-11	0.0142	0.759055	0.991		ablim2|ablim3|aclya|aclyb|acss1|acss2|acss2l|ada|adal|adcy1a|adcy1b|adcy2a|adcy2b|adcy3a|adcy3b|adcy5|adcy6a|adcy7|adcy8|adcy9|adka|adkb|adsl|adss1|adss2|adssl|afmid|ak1|ak2|ak3|ak4|ak8|alad|alas1|alas2|aldh18a1|amd1|ampd1|ampd2a|ampd2b|ampd3a|ampd3b|aprt|asmt|asmt2|aspdh|asxl1|asxl2|atic|atp5l|bola1|brf1a|brf1b|brf2|cad|cavin1a|cavin1b|ccnh|ccnt1|ccnt2a|ccnt2b|cd3eap|cdadc1|cdc73|cdk12|cdk13|cdk…
GO:0017111	nucleoside-triphosphatase activity	157	494	490	-0.159181	1e-12	3.949e-11	0.0398	0.718845	0.92		aagab|abca12|abca1a|abca1b|abca2|abca3b|abca4a|abca4b|abca5|abcb10|abcb11a|abcb11b|abcb4|abcb5|abcb6a|abcb6b|abcb7|abcb8|abcb9|abcc1|abcc10|abcc12|abcc2|abcc3|abcc4|abcc5|abcc6a|abcc6b.2|abcc8|abcc8b|abcc9|abcd1|abcd3a|abcd3b|abcd4|abce1|abcf1|abcf2a|abcf2b|abcf3|abcg1|abcg2a|abcg2b|abcg2c|abcg2d|abcg4a|abcg4b|abcg5|abcg8|abch1|afg1la|afg1lb|agap1|agap2|agap3|arhgap5|arl1|arl3b|atad1a|atad1b|atad…
GO:0017038	protein import	158	81	81	0.27184	1e-12	3.979e-11	0.0941	0.918777	0.884		chchd4a|chchd4b|cse1l|dnajc15|dnajc19|dnlz|dzip1|fam53b|grpel1|grpel2|heatr3|hikeshi|hspd1|ipo11|ipo13|ipo4|ipo7|ipo8|ipo9|kpna1|kpna2|kpna3|kpna4|kpna5|kpna6|kpna7|kpnb1|kpnb3|lonp2|nup107|nup133|nup153|nup155|nup188|nup214|nup35|nup50|nup62l|nup85|nup88|nup93|nup98|nutf2|nutf2l|nxt2|pam16|pex1|pex10|pex12|pex26|pex3|pex6|pom121|pttg1ipa|pttg1ipb|ran|romo1|rpain|samm50|samm50l|si:ch1073-55a19.2|…
GO:0016887	ATP hydrolysis activity	159	172	169	0.0862459	1e-12	4.009e-11	0.0189	0.71956	0.925		abca12|abca1a|abca1b|abca2|abca3b|abca4a|abca4b|abca5|abcb10|abcb11a|abcb11b|abcb4|abcb5|abcb6a|abcb6b|abcb7|abcb8|abcb9|abcc1|abcc10|abcc12|abcc2|abcc3|abcc4|abcc5|abcc6a|abcc6b.2|abcc8|abcc8b|abcc9|abcd1|abcd3a|abcd3b|abcd4|abce1|abcf1|abcf2a|abcf2b|abcf3|abcg1|abcg2a|abcg2b|abcg2c|abcg2d|abcg4a|abcg4b|abcg5|abcg8|abch1|afg1la|afg1lb|atad1a|atad1b|atad2b|atp13a1|atp13a2|atp13a3|atp2a1|cenpe|cft…
GO:0016874	ligase activity	160	134	134	-0.00151592	1e-12	4.04e-11	0.4778	1	0.987		aacs|aars1|aars2|aarsd1|aasdh|acaca|acacb|acsf2|acsm3|acss1|acss2|acss2l|adss1|adss2|adssl|asns|asnsd1|ass1|atg7|atp5l|atp6ap1a|atp6ap1b|atp6ap1la|atp6ap1lb|cad|cars1|cars2|cep41|cps1|ctps1a|ctps1b|dalrd3|dars1|dars2|dph6|eprs1|fars2|farsa|farsb|flr|fpgs|gars1|gart|gatb|gclc|gclm|ghdc|glula|glulb|glulc|gmps|gss|hao2|hars|hlcs|iars1|iars2|itcha|kars1|lars1b|lars2|lgsn|lig1|lig3|lig4|lipt2|lrrc47|m…
GO:0016853	isomerase activity	161	133	133	0.147747	1e-12	4.071e-11	0.0736	0.850417	0.944		aip|bco1|bco1l|bco2a|bco2b|bco2l|bpgm|cftr|cwc27|dct|dkc1|ebp|ebpl|ech1|echs1|ehhadh|enoph1|ero1a|ero1b|fkbp10a|fkbp10b|fkbp11|fkbp14|fkbp16|fkbp1aa|fkbp1ab|fkbp1b|fkbp2|fkbp3|fkbp4|fkbp5|fkbp6|fkbp7|fkbp8|fkbp9|ftr52p|fuom|gale|galm|glcea|glceb|gne|gnpda1|gnpda2|gpia|gpib|gstz1|hsd3b2|hsd3b7|hyi|idi1|itpk1a|katna1|katnal1|katnal2|lss|mcee|mgst1.1|mgst1.2|mpi|mri1|mut|nktr|p4hb|pdia2|pdia3|pdia4|…
GO:0016818	hydrolase activity, acting on acid anhydrides, in phosphorus-containing anhydrides	162	546	542	-0.155459	1e-12	4.102e-11	0.0517	0.753709	0.922		aagab|abca12|abca1a|abca1b|abca2|abca3b|abca4a|abca4b|abca5|abcb10|abcb11a|abcb11b|abcb4|abcb5|abcb6a|abcb6b|abcb7|abcb8|abcb9|abcc1|abcc10|abcc12|abcc2|abcc3|abcc4|abcc5|abcc6a|abcc6b.2|abcc8|abcc8b|abcc9|abcd1|abcd3a|abcd3b|abcd4|abce1|abcf1|abcf2a|abcf2b|abcf3|abcg1|abcg2a|abcg2b|abcg2c|abcg2d|abcg4a|abcg4b|abcg5|abcg8|abch1|acyp1|acyp2|adprm|afg1la|afg1lb|agap1|agap2|agap3|arhgap5|arl1|arl3b|…
GO:0016817	hydrolase activity, acting on acid anhydrides	163	552	548	-0.147107	1e-12	4.134e-11	0.0517	0.755791	0.922		aagab|abca12|abca1a|abca1b|abca2|abca3b|abca4a|abca4b|abca5|abcb10|abcb11a|abcb11b|abcb4|abcb5|abcb6a|abcb6b|abcb7|abcb8|abcb9|abcc1|abcc10|abcc12|abcc2|abcc3|abcc4|abcc5|abcc6a|abcc6b.2|abcc8|abcc8b|abcc9|abcd1|abcd3a|abcd3b|abcd4|abce1|abcf1|abcf2a|abcf2b|abcf3|abcg1|abcg2a|abcg2b|abcg2c|abcg2d|abcg4a|abcg4b|abcg5|abcg8|abch1|acyp1|acyp2|adprm|afg1la|afg1lb|agap1|agap2|agap3|arhgap5|arl1|arl3b|…
GO:0016791	phosphatase activity	164	275	273	-0.211001	1e-12	4.167e-11	0.4908	1	0.92		acp1|acp5a|acp5b|alp3|alpi.1|alpi.2|alpl|armt1|bpnt1|ca16b|cdc14aa|cdc14ab|cdc14b|cdc25b|cdc25d|cdkn3|cpped1|ctdnep1a|ctdnep1b|ctdp1|ctdsp1|ctdsp2|ctdspl2a|ctdspl2b|ctdspl3|ctdspla|ctdsplb|dupd1|dusp1|dusp10|dusp11|dusp12|dusp13a|dusp14|dusp16|dusp19a|dusp19b|dusp2|dusp22a|dusp22b|dusp23a|dusp23b|dusp27|dusp28|dusp3a|dusp4|dusp5|dusp6|dusp7|dusp8a|enoph1|ephx2|epm2a|eya1|eya2|eya3|eya4|fbp1a|fbp1…
GO:0016788	hydrolase activity, acting on ester bonds	165	644	641	-0.115482	1e-12	4.2e-11	0.1817	1	0.931		aadac|aadacl4|aars1|aars2|aarsd1|abhd12|abhd17c|abhd2a|abhd2b|abhd3|abhd4|ache|acot11a|acot11b|acot13|acot14|acot15|acot16|acot17|acot18|acot19|acot20|acot21|acot22|acot7|acot8|acot9.1|acot9.2|acp1|acp5a|acp5b|acy3.1|acy3.2|adprm|ago2|ago3b|alp3|alpi.1|alpi.2|alpl|angel1|angel2|apex1|apex2|aptx|armt1|arsa|arsg|arsh|arsia|arsk|aspa|bivm|bpnt1|ca16b|ccdc57|cdc14aa|cdc14ab|cdc14b|cdc25b|cdc25d|cdkn3…
GO:0016779	nucleotidyltransferase activity	166	117	117	0.227103	1e-12	4.234e-11	0.0554	0.759525	0.97		cd3eap|cds1|cds2|cgas|cmasa|cmasb|coasy|crcp|crppa|ctu1|ctu2|dntt|eif2b3|eif2b5|ficd|flad1|galt|gkup|gmppaa|gmppab|gmppb|gphna|gphnb|kars1|mab21l1|mocs3|nmnat1|nmnat2|nmnat3|papola|papolg|papss1|papss2a|papss2b|pcyt1aa|pcyt1ab|pcyt1ba|pcyt1bb|pola1|pola2|polb|pold1|pold2|pold3|pole|pole2|polg|polg2|polh|poli|polk|poll|polm|poln|polq|polr1a|polr1b|polr1c|polr1d|polr1e|polr2a|polr2b|polr2c|polr2d|p…
GO:0016773	phosphotransferase activity, alcohol group as acceptor	167	848	839	-0.290242	1e-12	4.268e-11	0.1246	1	0.919		aak1a|aak1b|aatka|aatkb|abl1|abl2|acvr1ba|acvr1bb|acvr1l|acvr2aa|acvr2ab|acvrl1|adck2|adgrg1|adka|adkb|adpgk|adpgk2|agk|akap13|akt1|akt2|akt2l|akt3a|akt3b|alk|alpk2|alpk3a|alpk3b|ankk1|araf|arf2b|atm|atr|aurka|aurkb|b2m|baz1b|bckdk|bcr|blk|bmp2k|bmpr1aa|bmpr1ab|bmpr1ba|bmpr1bb|bmpr2a|bmpr2b|braf|brsk2b|bsk146|btk|bub1|bub1ba|bub1bb|cab39|cab39l|cab39l1|camk1a|camk1b|camk1da|camk1db|camk1ga|camk1g…
GO:0016747	acyltransferase activity, transferring groups other than amino-acyl groups	168	198	197	-0.172651	1e-12	4.302e-11	0.66	1	0.959		aanat1|aanat2|acaa1|acaa2|acat1|acat2|acsm3|agpat2|agpat3|agpat4|agpat9l|alas1|alas2|atat1|atf2|casd1|ccdc57|cers1|cers2a|cers2b|cers3b|cers4a|cers5|cers6|chata|cpt1aa|cpt1ab|cpt1b|cpt1cb|cpt2|crata|cratb|crebbpa|crebbpb|crot|dbt|dgat1a|dgat1b|dgat2|dlat|dlst|dpf1|dpf2|dpf2l|dpf3|elovl1a|elovl1b|elovl2|elovl4a|elovl4b|elovl5|elovl6|elovl6l|elovl7a|elovl7b|elovl8a|elovl8b|elp3|ep300a|ep300b|epc1a|…
GO:0016741	transferase activity, transferring one-carbon groups	169	191	189	0.272511	1e-12	4.338e-11	0.0406	0.720991	0.95		aldh1l1|aldh1l2|alkbh8|amt|armt1|as3mt|ash1l|ash2l|asmt|asmt2|asmtl|atic|bhmt|bmt2|bud23|cad|carm1|carnmt1|cmtr1|cmtr2|comta|comtb|comtd1|coq3|coq5|dimt1l|dmap1|dnmt1|dnmt3aa|dnmt3ab|dnmt3ba|dnmt3bb.1|dnmt3bb.2|dnmt3bb.3|dot1l|dph5|ece2a|eed|ehmt1a|ehmt1b|ehmt2|eif2ak2|emg1|ezh1|ezh2|fbl|fdxacb1|ftsj1|ftsj3|gamt|gart|gatm|gnmt|hemk1|henmt1|hnmt|icmt|kdm1a|kmt2a|kmt2ba|kmt2bb|kmt2ca|kmt2cb|kmt2d|l…
GO:0016705	oxidoreductase activity, acting on paired donors, with incorporation or reduction of molecular oxygen	170	190	188	-0.172413	1e-12	4.374e-11	0.4765	1	0.935		agmo|alkbh2|alkbh5|alox5a|bbox1|cadm1b|ch25h|ch25hl1.1|ch25hl1.2|ch25hl2|cmah|coq6|coq7|cyp11a1|cyp11a2|cyp11c1|cyp17a1|cyp17a2|cyp19a1b|cyp1a|cyp1b1|cyp1c1|cyp1c2|cyp1d1|cyp20a1|cyp21a2|cyp24a1|cyp26a1|cyp26b1|cyp26c1|cyp27a1.2|cyp27a1.4|cyp27a7|cyp27b1|cyp2aa1|cyp2aa11|cyp2aa12|cyp2aa2|cyp2aa3|cyp2aa4|cyp2aa6|cyp2aa8|cyp2aa9|cyp2ad2|cyp2ad3|cyp2ad6|cyp2ae1|cyp2j20|cyp2k16|cyp2k17|cyp2k18|cyp2k1…
GO:0016604	nuclear body	171	100	99	0.307559	1e-12	4.41e-11	0.0842	0.875415	0.949		abitram|alkbh5|apex1|arih1|arl6ip4|ascc3|atoh8|casc3|casp8ap2|ccnl1b|chfr|coil|cpsf6|cwc22|daxx|ddx46|eif4a3|fam76b|fbl|glyr1|hipk1a|hipk2|hipk3a|hipk3b|hnrnpua|hnrnpub|inppl1a|inppl1b|lrch4|lsg1|magoh|maml1|maml3|mettl3|msl1a|n4bp1|nudt21|patl1|pnisr|ppp1r8a|ppp1r8b|prpf18|prpf31|psme4a|psme4b|pspc1|ptena|ptenb|rbm19|rbm4.1|rbm4.2|rbm4.3|rbm8a|rmi1|rmi2|rnf2|rnps1|rpa1|rpain|sart3|scnm1|setd1ba|…
GO:0016579	protein deubiquitination	172	85	85	0.283323	1e-12	4.447e-11	0.0238	0.715623	0.747		abraxas1|abraxas2|atxn3|atxn7l3|babam1|bap1|brcc3|cylda|cyldb|cyldl|eny2|josd1|josd2|mysm1|otub1a|otub1b|otud3|otud4|otud5a|otud5b|otud6b|otud7b|otulina|otulinb|psmd14|si:ch211-212k18.13|si:dkey-37f18.2|si:dkeyp-118b1.2|spata2|stambpa|stambpb|stambpl1|tnfaip3|uchl1|uchl3|uchl5|usp1|usp10|usp11|usp12a|usp12b|usp13|usp14|usp16|usp18|usp19|usp20|usp21|usp22|usp24|usp25|usp28|usp2a|usp2b|usp3|usp30|u…
GO:0016570	histone modification	173	146	146	0.236871	1e-12	4.485e-11	0.144	1	0.99		actl6a|ash2l|atm|atxn7l3|aurkb|bap1|bmi1a|bmi1b|brcc3|brms1|brms1la|brms1lb|cdc73|cdk10|cited1|crebbpa|crebbpb|ctr9|ddx39ab|dmap1|dnmt1|dot1l|dpy30|eed|ehmt1a|ehmt1b|ehmt2|eny2|ep300a|ep300b|eya1|eya2|eya3|eya4|ezh2|fbl|hat1|hdac1|hdac3|hdac4|hdac5|hdac8|ing4|ing5a|ing5b|jmjd1cb|kansl2|kansl3|kat14|kat2a|kat2b|kat5a|kat5b|kat6a|kat6b|kat7a|kat7b|kdm1a|kdm3b|kdm6ba|kdm6bb|kdm7aa|kdm7ab|kdm8|kmt2a|…
GO:0016567	protein ubiquitination	174	301	301	-0.0343311	1e-12	4.523e-11	0.085	0.880274	0.918		amfrb|anapc1|anapc10|anapc16|anapc4|anapc5|ankib1a|ankib1b|arih1|arih1l|arih2|asb1|asb10|asb11|asb12a|asb13a.1|asb13a.2|asb13b|asb14a|asb15a|asb15b|asb16|asb18|asb2a.1|asb2b|asb3|asb4|asb5a|asb5b|asb6|asb7|asb8|bmi1a|bmi1b|btr09|btr20|btr22|btr26|btr31|btr32|cand1|cand2|cbll1|ccnf|cdc26|chfr|cish|cishb|cnot4a|cnot4b|crbn|dcaf12|dcaf13|dcaf15|dcaf17|ddb2|dtl|dtx1|dtx2|dtx3|dtx4a|dtx4b|e4f1|eipr1|e…
GO:0016491	oxidoreductase activity	175	746	742	-0.208423	1e-12	4.562e-11	0.8283	1	0.945		aass|acad11|acad8|acad9|acadl|acadm|acads|acadsb|acadvl|acox1|acox3|acoxl|adh5|adh8a|adh8b|adhfe1|adi1|adoa|adob|agmo|agps|ahnak|aifm1|aifm2|aifm4|aifm5|akr1a1a|akr1a1b|akr1b1.1|akr1b1.2|aldh16a1|aldh18a1|aldh1a2|aldh1a3|aldh1l1|aldh1l2|aldh2.1|aldh2.2|aldh3a1|aldh3a2a|aldh3a2b|aldh3b1|aldh3b2|aldh4a1|aldh5a1|aldh6a1|aldh7a1|aldh8a1|aldh9a1a.1|aldh9a1a.2|aldh9a1b|alkbh1|alkbh2|alkbh3|alkbh4|alkbh…
GO:0016462	pyrophosphatase activity	176	538	534	-0.157021	1e-12	4.602e-11	0.0578	0.776339	0.922		aagab|abca12|abca1a|abca1b|abca2|abca3b|abca4a|abca4b|abca5|abcb10|abcb11a|abcb11b|abcb4|abcb5|abcb6a|abcb6b|abcb7|abcb8|abcb9|abcc1|abcc10|abcc12|abcc2|abcc3|abcc4|abcc5|abcc6a|abcc6b.2|abcc8|abcc8b|abcc9|abcd1|abcd3a|abcd3b|abcd4|abce1|abcf1|abcf2a|abcf2b|abcf3|abcg1|abcg2a|abcg2b|abcg2c|abcg2d|abcg4a|abcg4b|abcg5|abcg8|abch1|adprm|afg1la|afg1lb|agap1|agap2|agap3|arhgap5|arl1|arl3b|asmtl|atad1a…
GO:0016310	phosphorylation	177	903	892	-0.317564	1e-12	4.642e-11	0.1846	1	0.92		aak1a|aak1b|aatka|aatkb|abl1|abl2|acvr1ba|acvr1bb|acvr1l|acvr2aa|acvr2ab|acvrl1|adck2|adgrg1|adka|adkb|adpgk|agk|ak1|ak2|ak3|ak4|ak5|ak5l|ak7a|ak7b|ak8|ak9|akap8l|akt1|akt2|akt2l|akt3a|akt3b|aldh18a1|aldoaa|aldoab|aldob|aldocb|alk|alpk2|alpk3a|alpk3b|ankk1|araf|arf2b|atm|atr|aurka|aurkb|b2m|baiap2l1a|baz1b|bckdk|bcr|blk|bmp2k|bmpr1aa|bmpr1ab|bmpr1ba|bmpr1bb|bmpr2a|bmpr2b|bpgm|braf|brsk2b|bsk146|b…
GO:0016301	kinase activity	178	967	955	-0.267761	1e-12	4.683e-11	0.1846	1	0.921		aak1a|aak1b|aatka|aatkb|abl1|abl2|acvr1ba|acvr1bb|acvr1l|acvr2aa|acvr2ab|acvrl1|adck2|adgrg1|adka|adkb|adpgk|agk|ak1|ak2|ak3|ak4|ak5|ak5l|ak7a|ak7b|ak8|ak9|akap13|akap8l|akt1|akt2|akt2l|akt3a|akt3b|aldh18a1|alk|alpk2|alpk3a|alpk3b|ankk1|araf|arf2b|atm|atr|aurka|aurkb|b2m|baiap2l1a|baz1b|bckdk|bcr|blk|bmp2k|bmpr1aa|bmpr1ab|bmpr1ba|bmpr1bb|bmpr2a|bmpr2b|braf|brsk2b|bsk146|btk|bub1|bub1ba|bub1bb|cab…
GO:0016192	vesicle-mediated transport	179	626	623	-0.179463	1e-12	4.725e-11	0.5385	1	0.93		actb1|actb2|adgrb1b|aktip|als2a|amph|ankrd27|anxa11a|anxa11b|anxa1a|anxa1b|anxa1c|anxa1d|anxa3a|anxa3b|ap1b1|ap1g1|ap1g2|ap1m1|ap1m2|ap1m3|ap1s1|ap1s2|ap1s3a|ap1s3b|ap2a1|ap2b1|ap2m1a|ap2m1b|ap2s1|ap3b1a|ap3d1|ap3m1|ap3m2|ap3s1|ap3s2|ap4b1|ap4e1|ap4m1|ap4s1|ap5b1|ap5m1|ap5s1|arcn1a|arcn1b|arf1|arf2a|arf2b|arf3a|arf3b|arf4a|arf6a|arfrp1|arl1|arl11|arl14|arl4aa|arl4ab|arl4ca|arl4cb|arl4d|arl5a|arl5…
GO:0016072	rRNA metabolic process	180	138	138	0.436616	1e-12	4.768e-11	0.0342	0.704227	0.945		abt1|bms1|bop1|bud23|bysl|c1d|cd3eap|chd7|dcaf13|ddx10|ddx11|ddx18|ddx47|ddx49|ddx51|ddx52|ddx54|dhx37|dimt1l|dis3|dis3l|dkc1|drosha|ebna1bp2|emg1|eri1|esf1|exosc10|exosc2|exosc3|exosc4|exosc5|exosc6|exosc7|exosc8|exosc9|fam207a|fbl|fbxw11b|fdxacb1|ftsj3|gar1|gemin4|gnl3|gnl3l|heatr1|helq|imp3|imp4|krr1|las1l|lsm6|mdn1|mettl16|mphosph10|mphosph6|mrpl1|mrps11|mrto4|nat10|ncl|ngdn|nhp2|nob1|nol10|n…
GO:0016071	mRNA metabolic process	181	285	284	0.294927	1e-12	4.811e-11	0.0368	0.708166	0.935		a1cf|ago3b|alkbh5|aqr|arl6ip4|aurkaip1|bcas2|bud13|bud31|casc3|cdc40|celf1|celf2|celf3a|celf4|clp1|cmtr1|cmtr2|cnot1|cnot10|cnot6a|cnot6b|cnot6l|cnot7|cnot8|cpeb1b|cpsf1|cpsf2|cpsf3|cpsf4|cpsf6|crnkl1|cstf2|cstf3|cwc15|cwc22|cwf19l1|cwf19l2|dbr1|dcp1a|dcp1b|dcp2|dcps|ddx20|ddx23|ddx39aa|ddx39ab|ddx39b|ddx46|dhx34|dhx38|dhx40|dhx8|dis3l2|dkc1|eftud2|eif4a3|ern1|ern2|esrp1|esrp2|exosc10|exosc2|exos…
GO:0016070	RNA metabolic process	182	792	789	0.294772	1e-12	4.855e-11	0.0002	0.5292	0.946		a1cf|aars1|aars2|aarsd1|ablim2|ablim3|abt1|adad1|adad2|adar|adarb1a|adarb1b|adarb2|adat1|adat2|adat3|ago2|ago3b|aicda|alkbh5|alkbh8|apobec2a|aqr|arl6ip4|asxl1|asxl2|asz1|aurkaip1|bcas2|bms1|bola1|bop1|brf1a|brf1b|brf2|bud13|bud23|bud31|bysl|c1d|cars1|cars2|casc3|cavin1a|cavin1b|ccar2|ccnh|ccnl1a|ccnl1b|ccnt1|ccnt2a|ccnt2b|cd3eap|cdc40|cdc73|cdk12|cdk13|cdk5rap1|cdk9|cdkal1|celf1|celf2|celf3a|celf…
GO:0015931	nucleobase-containing compound transport	183	68	68	0.276587	1e-12	4.9e-11	0.0466	0.740562	0.895		alkbh5|casc3|ddx19|eif4a3|eny2|gle1|igf2bp1|igf2bp3|lrmp|magoh|mcm3ap|ncbp2|ncbp3|ndc1|nup107|nup35|nup42|nup85|nup88|nup93|nup98|nxf1|nxt2|pcid2|phax|polr2d|qki2|qkia|rae1|ran|rbm8a|seh1l|si:ch211-160d14.6|si:dkey-83k24.5|si:dkeyp-97b10.3|sidt2|slbp|slbp2|slc25a33|slc25a36a|slc25a36b|slc28a1|slc29a1a|slc29a1b|slc29a2|slc29a3|slc29a4|slc35a1|slc35a2|slc35a3a|slc35a3b|slc35a4|slc35a5|slc35b1|slc35…
GO:0015399	primary active transmembrane transporter activity	184	160	160	-0.00811184	1e-12	4.946e-11	0.0251	0.706538	0.959		abca12|abca1a|abca1b|abca2|abca3b|abca4a|abca4b|abca5|abcb10|abcb11a|abcb11b|abcb4|abcb5|abcb6a|abcb6b|abcb7|abcb8|abcb9|abcc1|abcc10|abcc12|abcc2|abcc3|abcc4|abcc5|abcc6a|abcc6b.2|abcc8|abcc8b|abcc9|abcd1|abcd3a|abcd3b|abcd4|abcg1|abcg2a|abcg2b|abcg2c|abcg2d|abcg4a|abcg4b|abcg5|abcg8|atp1a1a.1|atp1a1a.2|atp1a1a.3|atp1a1a.4|atp1a1a.5|atp1a1b|atp1a2a|atp1a3a|atp1a3b|atp1b1a|atp1b1b|atp1b2a|atp1b2b…
GO:0015031	protein transport	185	650	650	-0.0110168	1e-12	4.992e-11	0.1301	1	0.93		adcyap1a|adprh|agk|akap12b|aktip|anxa1a|anxa1b|anxa1c|anxa1d|ap1b1|ap1g1|ap1g2|ap1m1|ap1m2|ap1m3|ap1s1|ap1s2|ap1s3a|ap1s3b|ap2a1|ap2b1|ap2m1a|ap2m1b|ap2s1|ap3b1a|ap3d1|ap3m1|ap3m2|ap3s1|ap3s2|ap4b1|ap4e1|ap4m1|ap4s1|ap5m1|apoc2|arcn1a|arcn1b|arf1|arf2a|arf2b|arf3a|arf3b|arf4a|arf6a|arfip1|arfip2a|arfip2b|arfrp1|arl1|arl11|arl14|arl3b|arl4aa|arl4ab|arl4ca|arl4cb|arl4d|arl5a|arl5c|arl6|arl6ip1|arl8…
GO:0010948	negative regulation of cell cycle process	186	84	84	0.589604	1e-12	5.04e-11	0.022	0.72313	0.911		atm|atr|atrip|aurkb|bub1|bub1ba|bub1bb|bub3|ccnd1|ccnf|cdc6|cdt1|cep63|chek1|chek2|chfr|chmp4bb|dclre1b|dot1l|dtl|e2f7|e2f8|eme1|fbxo31|fbxo43|fbxo5|gpr132a|gpr132b|hormad1|id2a|ik|ints3|kat2b|mad1l1|mad2l1|mcl1a|mcl1b|mdm1|miip|mos|mre11a|mus81|nabp1a|nabp1b|nbn|nek11|orc1|phkg1b|plk3|pttg1|rad1|rad17|rad9a|rad9b|rb1|rbl1|rbl2|si:ch73-352p4.5|si:dkey-249d8.1|siah2l|spdl1|stk33|ticrr|timeless|tip…
GO:0010629	negative regulation of gene expression	187	158	157	0.348082	1e-12	5.088e-11	0.0354	0.699018	0.994		ago1|ago2|ago3b|ago4|ascl1a|bend3|birc2|birc7|bmi1a|bmi1b|caprin2|casc3|chac1|cnot1|cnot10|cnot11|cnot2|cnot3a|cnot3b|cnot6a|cnot6b|cnot6l|cnot7|cnot8|cpeb1a|cpeb1b|cpeb3|cpeb4a|dcp1a|dcp1b|dcp2|dcps|dhx34|dicer1|dis3l2|disp2|eif4a3|eif4ebp1|eif4ebp2|eif4ebp3|eif4ebp3l|eif4enif1|exd1|exosc10|exosc2|exosc3|exosc4|exosc5|exosc6|exosc7|exosc8|exosc9|ezh2|fam172a|fmr1|foxd3|fxr1|fxr2|gata1a|gpatch3|g…
GO:0010608	posttranscriptional regulation of gene expression	188	159	157	0.254111	1e-12	5.138e-11	0.0528	0.757229	0.981		ago2|ago3b|ago4|angel2|c1qbp|caprin2|carhsp1|casc3|cnbpa|cnbpb|cnot1|cnot10|cnot11|cnot2|cnot3a|cnot3b|cnot6l|cnot7|cnot8|coa3a|cpeb1a|cpeb1b|cpeb2|cpeb3|cpeb4a|cpeb4b|csdc2a|cyfip1|dazl|dhx29|dicer1|dis3l2|disp2|dnd1|dph1|dph2|dph3|dph5|dph6|eefsec|eif2a|eif2b1|eif2b2|eif2s3|eif3ha|eif3k|eif4a3|eif4e3|eif4ea|eif4ebp1|eif4ebp2|eif4ebp3|eif4ebp3l|eif4enif1|eif5a|eif5a2|exosc7|exosc8|exosc9|fmr1|fx…
GO:0010605	negative regulation of macromolecule metabolic process	189	711	708	-0.241252	1e-12	5.188e-11	0.8127	1	0.962		acd|ago1|ago2|ago3b|ago4|agrn|agt|ahsg1|ahsg2|aida|akt1s1|alx1|angel2|arntl1a|arpp19a|arpp19b|ascl1a|atraid|atxn1a|atxn1b|aurkb|bag6l|banp|bap1|bcl2a|bcl2l1|bend3|bend5|bhlhe40|bhlhe41|birc2|birc5a|birc5b|birc7|blm|bmi1a|bmi1b|bod1|bod1l1|brms1|brms1la|brms1lb|camk2n1a|camk2n2|caprin2|casc3|cbfa2t3|cbl|cblb|cblc|cbx3a|cc2d1b|ccnd1|ccpg1|cdk5rap1|cdkn1ba|cdkn1bb|cdkn1ca|cdkn1cb|cenph|cgas|chac1|ch…
GO:0010604	positive regulation of macromolecule metabolic process	190	982	973	-0.292177	1e-12	5.24e-11	0.1861	1	0.964		abraa|abrab|abraxas1|acd|acta1a|acta2|actr2a|actr2b|adcyap1a|adcyap1b|admp|afap1l2|ahr1a|ahr1b|ahr2|ahrrb|aire|alcama|alx1|angel2|ankib1a|ankib1b|ankle2|anxa1a|anxa1b|anxa1c|anxa1d|apaf1|apc2|apex1|aplnra|aplnrb|arih1|arih1l|arih2|arl2bp|arnt|arnt2|arntl1a|arntl1b|asb11|asb5a|asb5b|ascl1a|ascl1b|asxl1|asxl2|atad2b|atf6|atg13|atxn7l3|babam1|babam2|baxa|baxb|bbc3|bcar3|bcl2l16|bcl9|bcl9l|bida|bik|b…
GO:0010564	regulation of cell cycle process	191	186	186	0.360093	1e-12	5.292e-11	0.033	0.707028	0.993		alms1|anapc1|anapc11|anapc15|anapc4|anapc5|anxa1a|anxa1b|anxa1c|anxa1d|atm|atr|atrip|aurka|aurkb|becn1|birc6|bora|bub1|bub1ba|bub1bb|bub3|ccnb3|ccnd1|ccnd2a|ccnd2b|ccnd3|ccndx|ccnf|ccsapb|cdc14aa|cdc14ab|cdc14b|cdc23|cdc25b|cdc25d|cdc26|cdc45|cdc6|cdca5|cdk2|cdt1|cep131|cep63|cep76|chek1|chek2|chfr|chmp4bb|chordc1b|csnk2a2a|csnk2a2b|cspp1b|dbf4|dbf4b|dclre1b|ddb1|dot1l|dtl|dync1li1|dync1li2|dyrk3…
GO:0010557	positive regulation of macromolecule biosynthetic process	192	601	594	-0.355017	1e-12	5.345e-11	0.0988	0.942071	0.947		abraa|abrab|acd|actr2a|actr2b|adcyap1a|adcyap1b|afap1l2|ahr1a|ahr1b|ahr2|ahrrb|aire|alx1|arnt|arnt2|arntl1a|asb11|ascl1a|ascl1b|asxl1|asxl2|atad2b|atf6|atxn7l3|bcl9|bcl9l|brd4|brdt|c1qbp|camta1a|camta1b|camta2|carf|ccnc|ccnk|ccnt1|ccnt2a|ccnt2b|cdc73|cdk12|cdk13|cdk7|cdk9|cdx1b|chd8|chuk|churc1|ciita|cited1|clocka|cnbpa|cnbpb|coa3a|creb3l1|creb3l2|creb3l3a|creb3l3b|creb3l3l|crebl2|crtc1a|crtc1b|c…
GO:0010498	proteasomal protein catabolic process	193	195	194	0.238971	1e-12	5.4e-11	0.0265	0.711868	0.933		amn1|anapc1|anapc10|anapc4|anapc5|ankzf1|armc8|aup1|bag6|bag6l|ccnf|cdc26|crbn|cul1a|cul1b|cul2|cul4a|cul4b|cul5a|cul5b|dcaf11|ddb1|ddi2|derl1|derl2|derl3|dnajb12a|dnajb12b|dnajb14|dnajc18|ecrg4a|ercc8|erlec1|erlin1|erlin2|fbxl14a|fbxl14b|fbxl15|fbxl16|fbxl18|fbxl2|fbxl20|fbxl22|fbxl3a|fbxl3b|fbxl4|fbxl5|fbxl7|fbxl8|fbxo31|fbxo4|fbxo44|fbxo45|fbxo9|fbxw4|fbxw5|flj11011l|foxred2|hecw1b|hecw2a|hsp9…
GO:0010243	response to organonitrogen compound	194	148	147	0.00568475	1e-12	5.456e-11	0.0307	0.691338	0.994		acaca|ache|ankzf1|anxa1a|anxa1b|anxa1c|anxa1d|aup1|bag6|bag6l|capn10|castor2|cpeb1b|cpeb4a|cpt1b|cyp11a1|cyp11a2|cyp11c1|derl1|derl2|derl3|dgat2|dnajb12a|dnajb12b|dnajb14|dnajc18|erlec1|erlin1|erlin2|fasn|fbxo44|foxred2|g6pca.2|glra1|glra2|glra4a|glra4b|glrba|glrbb|hsp90b1|hspa5|impact|inpp5b|jun|junba|junbb|jund|khk|lamtor1|lamtor2|lamtor3|lamtor4|lamtor5|lpin1|lpl|man1b1a|man1b1b|meak7|nccrp1|n…
GO:0009966	regulation of signal transduction	195	956	951	-0.408928	1e-12	5.512e-11	0.9785	1	0.958		aak1a|aak1b|abraa|abrab|acsl4a|acvr1l|adcyap1a|adcyap1b|adgra2|adgra3|adgrv1|admp|afap1|afap1l2|aggf1|aida|ajuba|akap12a|akap12b|akap13|akap1a|akap1b|akap7|akip1|akt1s1|aldh1a2|als2a|als2b|amer1|amer2|anapc15|angptl1a|angptl2b|ankmy2a|ankrd6a|ankrd6b|apc|apc2|apela|aplnra|aplnrb|appb|araf|arfgef1|arfgef2|arfgef3|arhgap19|arhgef10|arhgef10la|arhgef10lb|arhgef11|arhgef12a|arhgef12b|arhgef15|arhgef1…
GO:0009894	regulation of catabolic process	196	196	195	-0.0788517	1e-12	5.571e-11	0.66	1	0.987		acaa2|angel2|ankib1a|ankib1b|apc2|arih1|arih1l|arih2|asb11|asb5a|asb5b|atraid|bag6l|banp|bmf2|carhsp1|ccdc22|celf1|cisd2|cnot1|cnot7|commd1|cpt1aa|cpt1ab|cptp|csdc2a|csnk1da|csnk1db|dap|dap1b|dazl|dda1|dhx34|dis3l2|dnd1|dnm1l|dram1|dram2b|etfa|exosc7|exosc8|exosc9|fbxo7|fmr1|fxr1|fxr2|fyco1a|gdnfa|gh1|gli2a|gpc3|gsk3aa|gsk3ab|gsk3ba|gsk3bb|heatr1|hecw1b|hecw2a|herpud1|hmgb1a|hmgb1b|hnrnpm|hnrnpua…
GO:0009892	negative regulation of metabolic process	197	740	737	-0.227092	1e-12	5.63e-11	0.8283	1	0.964		acd|ago1|ago2|ago3b|ago4|agrn|agt|ahsg1|ahsg2|aida|akt1s1|alx1|angel2|ankle2|arntl1a|arpp19a|arpp19b|ascl1a|atraid|atxn1a|atxn1b|aurkb|bag6l|banp|bap1|bcl2a|bcl2l1|bend3|bend5|bhlhe40|bhlhe41|birc2|birc5a|birc5b|birc7|blm|bmf2|bmi1a|bmi1b|bod1|bod1l1|brms1|brms1la|brms1lb|camk2n1a|camk2n2|caprin2|casc3|cbfa2t3|cbl|cblb|cblc|cbx3a|cc2d1b|ccnd1|ccpg1|cdk5rap1|cdkn1ba|cdkn1bb|cdkn1ca|cdkn1cb|cenph|c…
GO:0009451	RNA modification	198	109	108	0.394135	1e-12	5.69e-11	0.0283	0.680744	0.98		a1cf|aars1|aars2|adad2|adar|adarb1a|adarb1b|adarb2|adat2|adat3|aicda|alkbh5|alkbh8|apobec2a|bud23|cdk5rap1|cdkal1|cmtr1|cmtr2|ctu1|ctu2|dimt1l|dkc1|dph3|elp1|elp2|elp3|elp4|elp5|elp6|emg1|fbl|fdxacb1|fto|ftsj1|ftsj3|gar1|gtpbp3|henmt1|kti12|lcmt2|lyn|mepce|mettl1|mettl14|mettl16|mettl3|mocs3|mrm2|mtfmt|mto1|naf1|nat10|nhp2|nop10|nop2|nsun2|nsun3|nsun4|nsun5|osgep|osgepl1|pus1|pus10|pus3|pus7|pus7…
GO:0009059	macromolecule biosynthetic process	199	627	625	0.0917158	1e-12	5.752e-11	0.0039	0.938127	0.941		aars1|aarsd1|ablim2|ablim3|agla|aglb|alas2|apoeb|asxl1|asxl2|b3galt6|b3gat1a|b3gat2|b3gat3|b3gnt2a|b3gnt2b|b3gnt2l|b3gnt5a|b3gnt5b|b3gnt7|b3gnt7l|b3gnt9|b4galt5|b4gat1|bdh2|blm|bola1|brf1a|brf1b|brf2|calcoco1b|cant1a|cant1b|cavin1a|cavin1b|ccnh|ccnt1|ccnt2a|ccnt2b|cd3eap|cdc73|cdk12|cdk13|cdk9|cdt1|chaf1a|chchd1|chd7|chs1|chst10|chst11|chst12a|chst12b|chst3a|chst7|chsy1|cnot8|cpox|crcp|csgalnact1…
GO:0009057	macromolecule catabolic process	200	483	482	0.211338	1e-12	5.815e-11	0.0146	0.73584	0.94		adrm1|agla|aglb|ago3b|amn1|anapc1|anapc10|anapc11|anapc2|anapc4|anapc5|ankib1a|ankib1b|ankzf1|apoc2|arih1|arih1l|arih2|armc8|aup1|bace2|bag6|bag6l|bap1|birc6|cacul1|capn3b|casc3|ccnf|cdc26|chfr|chia.1|chia.2|chia.3|chia.4|chia.6|clpxa|clpxb|cnot1|cnot10|cnot6a|cnot6b|cnot6l|cnot7|cnot8|cops3|crbn|ctbs|ctsd|cul1a|cul1b|cul2|cul3a|cul3b|cul4a|cul4b|cul5a|cul5b|cylda|cyldl|dcaf11|dcp1a|dcp1b|dcp2|dc…
GO:0009056	catabolic process	201	979	977	-0.0521595	1e-12	5.88e-11	0.1173	1	0.971		aadac|aadacl4|abat|abcd1|abhd12|abhd2a|abhd2b|acaa1|acaa2|acadl|acadm|acads|acat1|acat2|acbd5a|acer1|ache|acot8|acox1|acox3|acoxl|ada|adal|adh5|adh8a|adh8b|adrm1|afmid|agla|aglb|ago3b|aldh1l1|aldh1l2|aldh4a1|aldh5a1|aldh6a1|aldh8a1|aldoaa|aldoab|aldob|aldocb|allc|ambra1b|amdhd2|amn1|amt|anapc1|anapc10|anapc11|anapc2|anapc4|anapc5|ankib1a|ankib1b|ankzf1|anpepa|anpepb|aox5|aox6|apoc2|arg2|arih1|ari…
GO:0008757	S-adenosylmethionine-dependent methyltransferase activity	202	117	116	0.234016	1e-12	5.946e-11	0.035	0.698943	0.986		armt1|as3mt|ash1l|ash2l|asmt|asmt2|bmt2|bud23|carm1|carnmt1|cmtr1|cmtr2|comta|comtb|coq3|coq5|dimt1l|dnmt1|dot1l|dph5|eed|ehmt1a|ehmt1b|ehmt2|emg1|ezh1|ezh2|fbl|fdxacb1|ftsj3|gamt|gnmt|hnmt|icmt|kmt2a|kmt2ba|kmt2bb|kmt2ca|kmt2cb|kmt2d|lcmt1|men1|mepce|mettl1|mettl14|mettl16|mettl21a|mettl2a|mettl3|mettl8|mrm2|n6amt1|ndufaf7|nop2|nsd1a|nsd1b|nsun2|nsun3|pcif1|pcmt|pcmtd1|pcmtd2a|pcmtl|pemt|prdm9|p…
GO:0008610	lipid biosynthetic process	203	274	274	-0.200637	1e-12	6.014e-11	0.8663	1	0.977		acaca|acacb|acer1|acer3|aclya|aclyb|acot7|acsm3|agmo|agpat2|agpat9l|agps|apoa1a|apoa1b|asah2|b4galt5|bpnt1|cbr4|cdipt|cds1|cds2|cept1a|cept1b|cers1|cers2a|cers2b|cers3b|cers4a|cers5|cers6|ch25h|ch25hl1.1|ch25hl1.2|ch25hl2|chpt1|cish|cishb|cnr1|coq2|crls1|crppa|cyb5r2|cyp11a1|cyp11a2|cyp11c1|cyp17a1|cyp21a2|cyp26a1|cyp26b1|cyp26c1|cyp39a1|cyp51|cyp7a1|cyp7b1|degs1|degs2|dgat1a|dgat1b|dgat2|dhcr7|d…
GO:0008380	RNA splicing	204	160	159	0.313589	1e-12	6.083e-11	0.0389	0.712314	0.928		aqr|arl6ip4|bcas2|bud13|bud31|casc3|ccar2|cdc40|celf1|clp1|crnkl1|cwc15|cwc22|cwf19l1|cwf19l2|dbr1|ddx20|ddx23|ddx39aa|ddx39ab|ddx39b|ddx46|dhx38|dhx40|dhx8|eftud2|eif4a3|esrp1|esrp2|fam172a|gemin2|gpkow|hnrnpm|htatsf1|jmjd6|lsm4|lsm5|lsm6|lsm7|magoh|mettl14|mettl3|ncbp2|nova1|nova2|phf5a|plrg1|prkrip1|prpf18|prpf19|prpf3|prpf31|prpf38a|prpf38b|prpf39|prpf4|prpf40a|prpf6|prpf8|puf60b|qki2|qkia|rb…
GO:0008270	zinc ion binding	205	705	700	-0.20517	1e-12	6.153e-11	0.1873	1	0.915		aars1|ada|adamts1|adamts15a|adamts8a|adat2|adh5|adh8a|adh8b|aebp1|afg3l2|agbl2|agbl5|agtpbp1|aicda|alad|anpepa|anpepb|aopep|apex2|apip|ar|arih1|arih1l|asah2|atad3|atxn7l3|bhmt|blvra|bmp1a|bmp1b|bptf|brap|btr01|btr04|btr05|btr06|btr07|btr09|btr12|btr16|btr18|btr20|btr22|btr23|btr24|btr25|btr26|btr29|btr30|btr32|c6ast1|c6ast3|c6ast4|ca10a|ca10b|ca12|ca14|ca15b|ca2|ca4a|ca4b|ca4c|ca5a|ca6|ca7|ca8|ca…
GO:0008234	cysteine-type peptidase activity	206	172	172	0.0781199	1e-12	6.226e-11	0.0448	0.729482	0.917		adgb|ankzf1|atg4a|atg4b|atg4c|atg4da|atg4db|atxn3|bap1|blmh|brcc3|capn10|capn12|capn15|capn1a|capn1b|capn2a|capn2b|capn3a|capn3b|capn5a|capn5b|capn7|capn8|capn9|casp10|casp17|casp2|casp20|casp21|casp22|casp23|casp3a|casp3b|casp6a|casp6b.1|casp6b.2|casp7|casp8|casp8l1|casp9|caspa|caspb|caspbl|cflara|cops4|cops5|ctsba|ctsbb|ctsc|ctsf|ctsh|ctsk|ctsl.1|ctsla|ctsll|ctso|ctss1|ctss2.1|ctss2.2|ctsz|cyld…
GO:0008233	peptidase activity	207	564	559	-0.240245	1e-12	6.3e-11	0.1294	1	0.915		ace|ace2|acy1|adam10a|adam10b|adam11|adam15|adam17a|adam17b|adam19a|adam19b|adam22|adam23a|adam28|adam8a|adam8b|adam9|adamts1|adamts10|adamts12|adamts13|adamts15a|adamts17|adamts18|adamts2|adamts3|adamts6|adamts8a|adamts9|adamtsl2|adamtsl3|adamtsl7|adgb|aebp1|afg3l2|agbl2|agbl5|agtpbp1|ank2b|ankzf1|anpepa|anpepb|aopep|apaf1|apeh|aph1b|asrgl1|atg4a|atg4b|atg4c|atg4da|atg4db|atxn3|bace1|bace2|bap1|…
GO:0008173	RNA methyltransferase activity	208	53	52	0.53367	1e-12	6.376e-11	0.0208	0.710152	0.868		alkbh8|bmt2|bud23|cmtr1|cmtr2|dimt1l|emg1|fbl|fdxacb1|ftsj1|ftsj3|henmt1|lcmt2|mepce|mettl1|mettl14|mettl16|mettl2a|mettl3|mettl8|mrm1|mrm2|nop2|nsun2|nsun3|pcif1|rnmt|rrnad1|si:ch1073-157b13.1|si:dkey-85a20.4|tfb1m|tfb2m|tgs1|thumpd2|thumpd3|trmo|trmt1|trmt10b|trmt10c|trmt11|trmt12|trmt13|trmt1l|trmt2a|trmt2b|trmt44|trmt5|trmt6|trmt61a|trmt61b|tyw3|wdr4|
GO:0008168	methyltransferase activity	209	183	181	0.268699	1e-12	6.454e-11	0.0426	0.722562	0.947		alkbh8|amt|armt1|as3mt|ash1l|ash2l|asmt|asmt2|asmtl|bhmt|bmt2|bud23|carm1|carnmt1|cmtr1|cmtr2|comta|comtb|comtd1|coq3|coq5|dimt1l|dmap1|dnmt1|dnmt3aa|dnmt3ab|dnmt3ba|dnmt3bb.1|dnmt3bb.2|dnmt3bb.3|dot1l|dph5|ece2a|eed|ehmt1a|ehmt1b|ehmt2|eif2ak2|emg1|ezh1|ezh2|fbl|fdxacb1|ftsj1|ftsj3|gamt|gnmt|hemk1|henmt1|hnmt|icmt|kdm1a|kmt2a|kmt2ba|kmt2bb|kmt2ca|kmt2cb|kmt2d|lcmt1|lcmt2|lyn|men1|mepce|mettl1|me…
GO:0008135	translation factor activity, RNA binding	210	101	98	0.223806	1e-12	6.533e-11	0.0599	0.786578	0.933		brf1a|calcoco1b|cpeb1a|cpeb1b|cpeb3|cpeb4a|denr|dhx29|eef1a1a|eef1a1b|eef1a1l1|eef1a1l2|eef1a2|eef1b2|eef1da|eef1db|eef1g|eef2a.1|eef2a.2|eef2b|eef2k|eef2l2|eefsec|eif1ad|eif1axa|eif1axb|eif1b|eif2a|eif2ak1|eif2ak3|eif2b1|eif2b2|eif2b3|eif2b4|eif2b5|eif2d|eif2s1a|eif2s1b|eif2s2|eif2s3|eif3ba|eif3c|eif3d|eif3ea|eif3eb|eif3f|eif3g|eif3ha|eif3hb|eif3i|eif3ja|eif3jb|eif3k|eif3m|eif3s10|eif3s6ip|eif4a…
GO:0008134	transcription factor binding	211	169	166	-0.109246	1e-12	6.615e-11	0.6433	1	0.955		ankrd1a|ankrd1b|ankrd2|apbb1|apbb2b|ascl1a|ascl1b|brf1a|brf1b|brf2|cdk12|cdk13|cdk9|cenpf|cnot1|commd6|commd7|crtc1a|crtc1b|crtc2|crtc3|daxx|ddit3|dnaaf4|dr1|e2f3|e2f4|e2f5|e2f7|e2f8|ercc3|foxa1|foxa2|foxa3|foxo1a|foxo1b|foxo3a|foxo3b|grip1|gtf2a2|gtf2b|gtf2e1|gtf2e2|hmgb1a|hmgb1b|hmgb2a|hmgb2b|hmgb3a|hmgb3b|hnrnpua|hnrnpub|id1|id2a|id2b|id3|id4|jun|junba|junbb|jund|kdm1a|keap1b|med19a|med19b|mef…
GO:0008104	protein localization	212	804	804	-0.0293492	1e-12	6.699e-11	0.1833	1	0.935		acd|adcyap1a|adprh|agk|agrn|akap10|akap11|akap12b|aktip|ank1b|anln|anxa1a|anxa1b|anxa1c|anxa1d|ap1b1|ap1g1|ap1g2|ap1m1|ap1m2|ap1m3|ap1s1|ap1s2|ap1s3a|ap1s3b|ap2a1|ap2b1|ap2m1a|ap2m1b|ap2s1|ap3b1a|ap3d1|ap3m1|ap3m2|ap3s1|ap3s2|ap4b1|ap4e1|ap4m1|ap4s1|ap5m1|apoc2|arcn1a|arcn1b|arf1|arf2a|arf2b|arf3a|arf3b|arf4a|arf6a|arfip1|arfip2a|arfip2b|arfrp1|arhgef7b|arl1|arl11|arl13a|arl13b|arl14|arl3b|arl4aa…
GO:0008094	ATP-dependent activity, acting on DNA	213	66	66	0.47643	1e-12	6.785e-11	0.0318	0.70119	0.904		ascc3|blm|cdc45|chd1l|chd8|ddx11|dmc1|dscc1|ercc3|ercc6|ercc6l|gins1|gins2|gins4|gtf2f2a|gtf2f2b|gtf2h1|gtf2h3|helb|hells|mcm2|mcm3|mcm3l|mcm4|mcm5|mcm6|mcm7|mcm9|msh2|msh3|msh4|msh5|msh6|pbrm1l|pif1|rad17|rad51|rad51b|rad51c|rad51d|rad54b|rad54l|rbbp4|recql|recql5|rfc2|rfc3|rfc4|rfc5|rpl9|rtel1|ruvbl1|ruvbl2|smarca1|smarca2|smarca4a|smarca5|smarcad1b|smarcal1|supv3l1|top2a|top2b|wrn|xrcc2|xrcc3|…
GO:0008047	enzyme activator activity	214	275	273	-0.187747	1e-12	6.873e-11	0.4908	1	0.916		abi1a|abi1b|abi2a|acap1|acap2|acap3a|acap3b|adap2|adprh|adrm1|agap1|agap2|agap3|agfg1a|agfg1b|alox5ap|apaf1|apoa1a|apoa1b|apoc2|arap3|arfgap1|arfgap2|arfgap3|arhgap10|arhgap12a|arhgap12b|arhgap15|arhgap17a|arhgap17b|arhgap19|arhgap20|arhgap20b|arhgap21b|arhgap23a|arhgap23b|arhgap24|arhgap25|arhgap27|arhgap27l|arhgap29a|arhgap29b|arhgap31|arhgap32a|arhgap32b|arhgap33|arhgap39|arhgap42a|arhgap44|ar…
GO:0008033	tRNA processing	215	90	90	0.467447	1e-12	6.963e-11	0.0255	0.710242	0.972		aars1|aars2|adat2|adat3|alkbh8|cdk5rap1|cdkal1|clp1|ctu1|ctu2|dph3|dus1l|dus2|dus3l|dus4l|elac2|elp1|elp2|elp3|elp4|elp5|elp6|ftsj1|gtpbp3|kti12|lcmt2|mettl1|mocs3|mtfmt|mto1|nat10|nsun2|nsun3|osgep|osgepl1|pop1|pop4|pop5|pop7|prorp|ptcd1|pus1|pus10|pus3|pusl1|qtrt1|rpp14|rpp21|rpp25b|rpp30|rpph1|rpusd4|rtcb|sephs1|si:ch211-225b11.4|si:dkey-85a20.4|thada|thg1l|thumpd1|thumpd2|thumpd3|tprkb|trit1|…
GO:0007339	binding of sperm to zona pellucida	216	14	14	1.38295	1e-12	7.056e-11	0.0082	0.850871	0.52	GO:0035803|egg coat formation,	si:ch211-67f13.7|zgc:173556|zp3|zp3.2|zp3a.1|zp3a.2|zp3b|zp3c|zp3d.1|zp3d.2|zp3e|zp3f.1|zp3f.2|zpcx|
GO:0035803	egg coat formation	217	14	14	1.38295	1e-12	7.056e-11	0.0082	0.850871	0.52	GO:0007339|binding of sperm to zona pellucida,	si:ch211-67f13.7|zgc:173556|zp3|zp3.2|zp3a.1|zp3a.2|zp3b|zp3c|zp3d.1|zp3d.2|zp3e|zp3f.1|zp3f.2|zpcx|
GO:0007093	mitotic cell cycle checkpoint signaling	218	53	53	0.781663	1e-12	7.151e-11	0.0129	0.767043	0.898		aurkb|bub1|bub1ba|bub1bb|bub3|ccnd1|cdc6|chek1|chek2|chfr|chmp4bb|dclre1b|dtl|eme1|fbxo31|id2a|ik|ints3|mad1l1|mad2l1|mre11a|mus81|nabp1a|nabp1b|nbn|nek11|orc1|phkg1b|plk3|rad17|rad9a|rad9b|si:dkey-249d8.1|siah2l|spdl1|stk33|ticrr|tipin|top2a|top2b|topbp1|tpra|tprb|ttk|wee1|wee2|zfyve19|zgc:162895|zgc:77398|znf207a|znf207b|zw10|zwilch|
GO:0007051	spindle organization	219	65	65	0.290502	1e-12	7.249e-11	0.0466	0.742793	0.888		abraxas1|abraxas2|apc|arhgef10|aspm|aurka|aurkb|bccip|birc5a|birc5b|cenph|cenpw|cep126|cep63|cep72|ckap5|clasp2|csnk1da|csnk1db|dctn2|efhc1|haus1|haus2|haus3|haus4|haus5|haus6|haus7|kif11|kif4|kifc1|kiz|knstrn|lrmp|map9|mapre1a|mapre1b|mapre2|mapre3a|mapre3b|msto1|ndc80|ntmt1|nuf2|rgs14a|sass6|si:ch1073-365p7.2|si:ch211-153a8.4|si:zfos-452g4.1|spast|spice1|stil|tacc1|tacc3|tnksa|tnksb|tubg1|tubgc…
GO:0007049	cell cycle	220	253	251	0.152762	1e-12	7.35e-11	0.0529	0.754574	0.948		actr8|anapc10|anapc15|anapc4|arl3b|arl8ba|arpp19a|arpp19b|aspm|aurka|babam1|babam2|banp|bccip|becn1|bora|brdt|ccdc124|ccnd1|ccndbp1|ccne1|ccnf|ccnk|ccsapb|cdc123|cdc14aa|cdc14ab|cdc14b|cdc16|cdc20|cdc23|cdc26|cdc27|cdc37|cdc40|cdc42|cdc42l|cdc42l2|cdc45|cdc5l|cdc6|cdc73|cdca8|cdca9|cdk1|cdk20|cdkn3|cdt1|cenpw|cep63|cetn2|cetn4|chaf1a|chaf1b|chfr|cks1b|cks2|clasp2|cltca|cltcb|cntrl|dis3l2|dscc1|e2…
GO:0007030	Golgi organization	221	59	59	0.449831	1e-12	7.454e-11	0.017	0.731415	0.742		arhgef28a|arl1|atp8b1|atp8b3|atp8b4|atp8b5a|bet1|blzf1|clasp2|cog2|cog3|cog4|cog7|dnajc28|dym|golga2|golga5|golph3|golph3l|gorasp1a|gorasp1b|gorasp2|gosr2|hace1|lman1|lman2|lman2lb|lurap1|myo18aa|myo18ab|nsfl1c|pi4k2a|pi4k2b|plekhm2|plk3|sec16b|sec22ba|sec22bb|si:dkey-27b3.2|tango2|tmed10|tmed1a|tmed1b|tmed2|tmed3|tmed4|tmed5|tmed6|tmed7|tmed9|trappc11|ubxn2a|uso1|vcpip1|vmp1|vps51|vrk1|vti1a|vti…
GO:0007010	cytoskeleton organization	222	568	564	-0.330249	1e-12	7.56e-11	0.9402	1	0.935		ablim1a|ablim1b|ablim2|ablim3|abraxas1|abraxas2|ache|actn2b|actr1|actr10|ajuba|alkbh4|alpk3a|amot|amotl2a|amotl2b|anln|antxr2a|anxa1a|anxa1b|anxa1c|anxa1d|apc|appl2|arfgef3|arhgef10|arhgef10lb|arhgef11|asb2b|aspm|aurka|aurkb|avil|bccip|bfsp2|bicd1a|bicd2|birc5a|birc5b|brwd1|brwd3|bves|camsap1a|camsap1b|camsap2a|camsap2b|cap1|cap2|capn3a|capn3b|capza1a|capza1b|capzb|cav3|cbfb|ccdc13|ccdc151|ccdc40…
GO:0007005	mitochondrion organization	223	130	130	0.0138356	1e-12	7.67e-11	0.4778	1	0.982		adgrg6|afg3l2|agk|agtpbp1|alkbh7|apooa|apoob|apool|atad3|atg12|atg13|atg2b|atg3|atg5|atg7|atg9a|atg9b|baxa|bida|bnip3|bnip3la|bnip3lb|bnip4|cep89|chchd10|chchd2|chchd6a|cisd2|cluha|cox18|cox7a1|cox7a2a|cox7a2l|dlst|dnaja3a|dnaja3b|dnajc11a|dnm1a|dnm1b|dnm1l|dnm2a|dnm3a|etfa|fis1|fundc1|fundc2|fxn|gabarapa|gabarapl2|gdap1|gsk3aa|gsk3ab|gsk3ba|gsk3bb|hspd1|immt|lonp1|map1lc3a|map1lc3b|map1lc3c|map1…
GO:0006974	cellular response to DNA damage stimulus	224	349	347	0.342647	1e-12	7.782e-11	0.0475	0.745905	0.972		abraxas1|actr5|actr8|adprhl2|aktip|alkbh3|alkbh7|ap5s1|apc|apex1|apex2|aptx|ascc3|atm|atr|atrip|babam1|babam2|bag6l|batf|baxa|baxb|baz1b|bccip|bcl2a|bcl2b|bcl2l1|bcl2l10|bcl2l16|bcl6aa|blm|boka|bokb|brat1|brca2|brcc3|brip1|casp2|ccnd1|cdc45|cdc7|cdca5|cep63|cetn2|cetn4|cgas|chaf1a|chchd6a|chd1l|chek1|chek2|cpdp|crip1|cry-dash|cry5|dclre1a|dclre1b|dclre1c|ddb1|ddb2|ddx11|dmap1|dmc1|dna2|dntt|dot1l…
GO:0006950	response to stress	225	976	970	-0.137056	1e-12	7.899e-11	0.1861	1	0.976		abraxas1|actr5|actr8|acvrl1|adprhl2|aep1|afap1l2|agbl5|agtr1a|agtr1b|agtr2|ajuba|aktip|alas2|alkbh3|alkbh5|alkbh7|ankhd1|ankzf1|ano1a|anxa1a|anxa1b|anxa1c|anxa1d|ap5s1|apc|apex1|apex2|apln|apoda.2|apodb|aptx|aqp1a.1|aqp1a.2|arnt2|ascc3|ascl1a|atf6|atf6b|atg5|atm|atox1|atr|atrip|aup1|b3gat1a|babam1|babam2|bag6|bag6l|batf|baxa|baxb|baz1b|bbc3|bcas3|bccip|bcl2a|bcl2b|bcl2l1|bcl2l10|bcl2l16|bcl6aa|bd…
GO:0006913	nucleocytoplasmic transport	226	93	93	0.481176	1e-12	8.018e-11	0.027	0.693612	0.945	GO:0051169|nuclear transport,	aaas|abce1|alkbh5|anp32a|cse1l|ddx19|dzip1|eif6|eny2|fam53b|gle1|heatr3|hikeshi|htatip2|ipo11|ipo13|ipo4|ipo7|ipo8|ipo9|kpna1|kpna2|kpna3|kpna4|kpna5|kpna6|kpna7|kpnb1|kpnb3|lsg1|ltv1|lzts2a|lzts2b|mcm3ap|ncbp2|nmd3|nup107|nup133|nup153|nup155|nup188|nup214|nup35|nup50|nup58|nup62l|nup85|nup88|nup93|nup98|nutf2|nutf2l|nxf1|nxt2|pcid2|phax|polr2d|pom121|pttg1ipa|pttg1ipb|rae1|ran|ranbp3a|ranbp3b|r…
GO:0051169	nuclear transport	227	93	93	0.481176	1e-12	8.018e-11	0.027	0.693612	0.945	GO:0006913|nucleocytoplasmic transport,	aaas|abce1|alkbh5|anp32a|cse1l|ddx19|dzip1|eif6|eny2|fam53b|gle1|heatr3|hikeshi|htatip2|ipo11|ipo13|ipo4|ipo7|ipo8|ipo9|kpna1|kpna2|kpna3|kpna4|kpna5|kpna6|kpna7|kpnb1|kpnb3|lsg1|ltv1|lzts2a|lzts2b|mcm3ap|ncbp2|nmd3|nup107|nup133|nup153|nup155|nup188|nup214|nup35|nup50|nup58|nup62l|nup85|nup88|nup93|nup98|nutf2|nutf2l|nxf1|nxt2|pcid2|phax|polr2d|pom121|pttg1ipa|pttg1ipb|rae1|ran|ranbp3a|ranbp3b|r…
GO:0006888	endoplasmic reticulum to Golgi vesicle-mediated transport	228	78	78	0.360392	1e-12	8.142e-11	0.0227	0.71505	0.773		arcn1a|arcn1b|bcap29|bcap31|bet1|copa|copb1|copb2|cope|copg2|ctage5|ddhd2|ergic1|ergic2|ergic3|gosr1|gosr2|ier3ip1|kdelr2a|kdelr2b|kdelr3|lman1|lman2|lman2lb|mia3|mppe1|nrbp1|nrbp2a|nrbp2b|pgap1|sar1ab|sar1b|scfd1|sec13|sec22ba|sec22bb|sec23a|sec23b|sec23ip|sec24a|sec24b|sec24c|sec24d|sec31a|sec31b|si:ch211-225b10.3|si:dkey-13n15.2|si:dkey-9k7.3|spast|stx17|stx5a|stx5al|tbc1d20|tex261|tfg|tmed10|…
GO:0006886	intracellular protein transport	229	480	480	-0.027944	1e-12	8.269e-11	0.1126	0.981679	0.928		adprh|agk|akap12b|ap1b1|ap1g1|ap1g2|ap1m1|ap1m2|ap1m3|ap1s1|ap1s2|ap1s3a|ap1s3b|ap2a1|ap2b1|ap2m1a|ap2m1b|ap2s1|ap3b1a|ap3d1|ap3m1|ap3m2|ap3s1|ap3s2|ap4b1|ap4e1|ap4m1|ap4s1|arf1|arf2a|arf2b|arf3a|arf3b|arf4a|arf6a|arfip1|arfip2a|arfip2b|arfrp1|arl1|arl11|arl14|arl4aa|arl4ab|arl4ca|arl4cb|arl4d|arl5a|arl5c|arl6|arl6ip1|arl8|bcap29|bcap31|becn1|cacng2a|cacng2b|cacng3b|cacng4a|cacng4b|cacng8a|cacng8…
GO:0006753	nucleoside phosphate metabolic process	230	250	249	-0.183998	1e-12	8.4e-11	0.9452	1	0.998		aclya|aclyb|acot11a|acot11b|acot14|acot15|acot16|acot17|acot18|acot19|acot20|acot21|acot22|acot7|acot8|acot9.1|acot9.2|acsm3|acss1|acss2|acss2l|ada|adal|adcy1a|adcy1b|adcy2a|adcy2b|adcy3a|adcy3b|adcy5|adcy6a|adcy7|adcy8|adcy9|adsl|adss1|adss2|adssl|afmid|ak1|ak2|ak3|ak4|ak8|aldoaa|aldoab|aldob|aldocb|ampd1|ampd2a|ampd2b|ampd3a|ampd3b|aprt|aspdh|atic|atp5l|bpgm|cad|cdadc1|cmpk|cmpk2|cnp|coasy|cox5…
GO:0006650	glycerophospholipid metabolic process	231	149	149	0.0180398	1e-12	8.535e-11	0.3355	1	0.967		abhd12|agpat2|agpat5|agpat9l|bpnt1|cdipt|cds1|cds2|cept1a|cept1b|cetp|cish|cishb|crls1|dpm1|dpm2|dpm3|efr3bb|enpp2|fam126a|gdpd1|gdpd3a|gdpd3b|gpam|gpat3|gpcpd1|impa1|impa2|impad1|inpp5b|inpp5d|inpp5e|inpp5jb|inpp5ka|inpp5kb|inpp5l|inppl1a|inppl1b|lclat1|lpgat1|mppe1|mtm1|mtmr1a|mtmr1b|mtmr6|mtmr7a|mtmr7b|mtmr8|napepld|notum1a|ocrl|pemt|pgap1|pgap2|pgap3|pgp|pi4k2a|pi4k2b|pi4kaa|pi4kab|pi4kb|piga…
GO:0006644	phospholipid metabolic process	232	199	199	-0.0906458	1e-12	8.675e-11	0.4765	1	0.962		abhd12|agpat2|agpat5|agpat9l|bpnt1|cdipt|cds1|cds2|cept1a|cept1b|cetp|chpt1|cish|cishb|crls1|dolk|dpagt1|dpm1|dpm2|dpm3|efr3bb|enpp2|enpp7.1|enpp7.2|fam126a|fdft1|fdps|fitm1|gdpd1|gdpd3a|gdpd3b|gnpat|gpam|gpat2|gpat3|gpcpd1|hmgcs1|idi1|impa1|impa2|impad1|inpp5b|inpp5d|inpp5e|inpp5jb|inpp5ka|inpp5kb|inpp5l|inppl1a|inppl1b|lclat1|lpcat1|lpcat2|lpgat1|mboat7|mppe1|mtm1|mtmr1a|mtmr1b|mtmr6|mtmr7a|mtm…
GO:0006629	lipid metabolic process	233	594	593	-0.216454	1e-12	8.82e-11	0.9402	1	0.964		aacs|aasdh|abcd1|abhd12|abhd15a|abhd2a|abhd2b|abhd3|abo|acaa1|acaa2|acaca|acacb|acad8|acadl|acadm|acads|acat1|acat2|acer1|acer2|acer3|aclya|aclyb|acot14|acot15|acot16|acot17|acot18|acot19|acot20|acot21|acot22|acot7|acot8|acox1|acox3|acoxl|acsf2|acsm3|adh8b|agk|agmo|agpat2|agpat5|agpat9l|agps|aldh1a2|aldh5a1|alg10|alg11|alg12|alg13|alg14|alg2|alg6|alg8|alox5a|angptl3|apoa1a|apoa1b|apoba|apoc2|apod…
GO:0006518	peptide metabolic process	234	335	333	-0.0082744	1e-12	8.969e-11	0.1207	1	0.923		aars1|aarsd1|aebp1|anpepa|anpepb|bace2|bdh2|brf1a|calcoco1b|carnmt1|chac1|chac2|chchd1|cpda|cpdb|cpe|cpm|cpn1|cpxm1a|cpxm1b|cpz|denr|dhx29|drg1|drg2|eef1a1a|eef1a1b|eef1a1l1|eef1a1l2|eef1a2|eef1b2|eef1da|eef1db|eef1g|eef2a.1|eef2b|eef2k|eefsec|eif1ad|eif1axa|eif1axb|eif2a|eif2ak1|eif2ak3|eif2b1|eif2b2|eif2b3|eif2b4|eif2s1a|eif2s1b|eif2s2|eif2s3|eif3ba|eif3c|eif3d|eif3ea|eif3eb|eif3f|eif3g|eif3ha|…
GO:0006511	ubiquitin-dependent protein catabolic process	235	328	327	0.181087	1e-12	9.124e-11	0.0333	0.702086	0.924		adrm1|amn1|anapc1|anapc10|anapc11|anapc2|anapc4|anapc5|ankib1a|ankib1b|ankzf1|arih1|arih1l|arih2|armc8|aup1|bag6|bag6l|bap1|birc6|cacul1|ccnf|cdc26|chfr|cops3|crbn|cul1a|cul1b|cul2|cul3a|cul3b|cul4a|cul4b|cul5a|cul5b|cylda|cyldl|dcaf11|ddb1|derl1|derl2|derl3|dnajb12a|dnajb12b|dnajb14|dnajc18|dtl|ecrg4a|ercc8|erlec1|erlin1|erlin2|fbxl14a|fbxl14b|fbxl15|fbxl16|fbxl18|fbxl2|fbxl20|fbxl22|fbxl3a|fbxl…
GO:0006508	proteolysis	236	822	816	-0.0977048	1e-12	9.284e-11	0.024	0.7056	0.917		abraxas1|abraxas2|ace|ace2|acy1|adam10a|adam10b|adam11|adam15|adam17a|adam17b|adam19a|adam19b|adam22|adam23a|adam28|adam8a|adam8b|adam9|adamts1|adamts10|adamts12|adamts13|adamts15a|adamts17|adamts18|adamts2|adamts3|adamts6|adamts8a|adamts9|adgb|adgrv1|adrm1|aebp1|afg3l2|agbl2|agbl5|agtpbp1|amn1|anapc1|anapc10|anapc11|anapc2|anapc4|anapc5|ank2b|ankib1a|ankib1b|ankzf1|anpepa|anpepb|apaf1|apeh|aph1b…
GO:0006457	protein folding	237	117	115	0.0506802	1e-12	9.45e-11	0.0238	0.728032	0.926		calr|calr3a|calr3b|canx|cct2|cct3|cct4|cct5|cct6a|cct7|cct8|cdc37l1|chchd4a|chchd4b|clgn|clpxa|clpxb|cwc27|dnaja1|dnaja2a|dnaja2b|dnaja3a|dnaja3b|dnajb11|dnajb12a|dnajb12b|dnajb13|dnajb14|dnajb1a|dnajb1b|dnajb4|dnajb5|dnajc18|dnajc25|dnajc3a|dnajc3b|dnlz|ero1a|ero1b|fkbp1aa|fkbp1ab|fkbp1b|fkbp4|fkbp5|ftr52p|grpel1|grpel2|hsc70|hsp70.3|hsp70l|hsp90aa1.1|hsp90aa1.2|hsp90ab1|hsp90b1|hspa13|hspa14|hs…
GO:0006417	regulation of translation	238	128	126	0.323697	1e-12	9.622e-11	0.0409	0.716698	0.981		ago2|ago3b|ago4|c1qbp|caprin2|casc3|cnbpa|cnbpb|cnot1|cnot10|cnot11|cnot2|cnot3a|cnot3b|cnot6l|cnot7|cnot8|coa3a|cpeb1a|cpeb1b|cpeb2|cpeb3|cpeb4a|cpeb4b|cyfip1|dazl|dhx29|dis3l2|dph1|dph2|dph3|dph5|dph6|eefsec|eif2a|eif2b1|eif2b2|eif2s3|eif3ha|eif3k|eif4a3|eif4e3|eif4ea|eif4ebp1|eif4ebp2|eif4ebp3|eif4ebp3l|eif4enif1|eif5a|eif5a2|exosc7|exosc8|exosc9|fmr1|fxr1|fxr2|gcn1|gle1|gra|guf1|igf2bp1|igf2b…
GO:0006412	translation	239	256	255	0.0212608	1e-12	9.8e-11	0.0867	0.889179	0.919		aars1|aarsd1|brf1a|calcoco1b|chchd1|denr|dhx29|drg1|drg2|eef1a1a|eef1a1b|eef1a1l1|eef1a1l2|eef1a2|eef1b2|eef1da|eef1db|eef1g|eef2a.1|eef2b|eef2k|eefsec|eif1ad|eif1axa|eif1axb|eif2a|eif2ak1|eif2ak3|eif2b1|eif2b2|eif2b3|eif2b4|eif2s1a|eif2s1b|eif2s2|eif2s3|eif3ba|eif3c|eif3d|eif3ea|eif3eb|eif3f|eif3g|eif3ha|eif3hb|eif3i|eif3ja|eif3jb|eif3k|eif3m|eif3s10|eif3s6ip|eif4a1a|eif4a1b|eif4a2|eif4bb|eif4e1…
GO:0006402	mRNA catabolic process	240	63	63	0.632401	1e-12	9.985e-11	0.0192	0.7056	0.896		ago3b|casc3|cnot1|cnot10|cnot6a|cnot6b|cnot6l|cnot7|cnot8|dcp1a|dcp1b|dcp2|dcps|dhx34|dis3l2|eif4a3|exosc10|exosc2|exosc3|exosc4|exosc5|exosc6|exosc7|exosc8|exosc9|lsm1|lsm4|lsm7|magoh|mettl16|mettl3|mrto4|nbas|ncbp2|pan2|pan3|parn|patl1|patl2|pde12|pelo|pnrc2|polr2d|polr2gl|pym1|rbm8a|samd4a|skiv2l|smg1|smg6|smg8|smg9|supv3l1|tbp|tent4a|tnrc6a|upf1|upf2|upf3a|upf3b|xrn1|ythdf2|zgc:103759|
GO:0006401	RNA catabolic process	241	77	77	0.565467	1e-12	1.018e-10	0.0205	0.709059	0.906		ago3b|casc3|cnot1|cnot10|cnot6a|cnot6b|cnot6l|cnot7|cnot8|dcp1a|dcp1b|dcp2|dcps|dhx34|dis3|dis3l|dis3l2|dna2|drosha|eif4a3|exosc10|exosc2|exosc3|exosc4|exosc5|exosc6|exosc7|exosc8|exosc9|fen1|lin28a|lsm1|lsm4|lsm7|magoh|mettl16|mettl3|mrto4|nbas|ncbp2|pan2|pan3|parn|patl1|patl2|pde12|pelo|pnrc2|polr2d|polr2gl|pym1|rbm8a|rnaseh1|rnaseh2a|rnaseh2b|rnaseh2c|rnaset2|rnaset2l|samd4a|skiv2l|smg1|smg6|s…
GO:0006400	tRNA modification	242	60	60	0.496785	1e-12	1.038e-10	0.0237	0.737767	0.87		aars1|aars2|adat2|adat3|alkbh8|cdk5rap1|cdkal1|ctu1|ctu2|dph3|elp1|elp2|elp3|elp4|elp5|elp6|ftsj1|gtpbp3|kti12|lcmt2|mettl1|mocs3|mtfmt|mto1|nat10|nsun2|nsun3|osgep|osgepl1|pus1|pus10|pus3|qtrt1|sephs1|si:ch211-225b11.4|si:dkey-85a20.4|thada|thg1l|thumpd1|thumpd2|thumpd3|tprkb|trit1|trmt1|trmt112|trmt12|trmt13|trmt1l|trmt44|trmt5|trmt6|trmt61a|trmt61b|trmu|trub1|tyw3|tyw5|urm1|wdr4|zgc:136564|
GO:0006399	tRNA metabolic process	243	139	139	0.398521	1e-12	1.058e-10	0.0366	0.706888	0.986		aars1|aars2|aarsd1|adat2|adat3|alkbh8|cars1|cars2|cdk5rap1|cdkal1|clp1|ctu1|ctu2|dalrd3|dars1|dars2|dph3|dtd1|dtd2|dus1l|dus2|dus3l|dus4l|elac2|elp1|elp2|elp3|elp4|elp5|elp6|eprs1|exosc10|exosc2|exosc3|exosc7|exosc8|exosc9|fars2|farsa|farsb|ftsj1|gars1|gatb|gtpbp3|hars|iars1|iars2|kars1|kti12|lars1b|lars2|lcmt2|mars1|mars2|mettl1|mocs3|mtfmt|mto1|nars1|nars2|nat10|nsun2|nsun3|osgep|osgepl1|pars2|…
GO:0006397	mRNA processing	244	224	223	0.194283	1e-12	1.08e-10	0.0574	0.772928	0.927		alkbh5|aqr|arl6ip4|aurkaip1|bcas2|bud13|bud31|casc3|cdc40|celf1|celf2|celf3a|celf4|clp1|cmtr1|cmtr2|cnot6l|cpeb1b|cpsf1|cpsf2|cpsf3|cpsf6|crnkl1|cstf2|cstf3|cwc15|cwc22|cwf19l1|cwf19l2|dbr1|ddx20|ddx23|ddx39aa|ddx39ab|ddx39b|ddx46|dhx38|dhx40|dhx8|eftud2|eif4a3|ern1|ern2|esrp1|esrp2|fam172a|fip1l1a|fip1l1b|gemin2|gpatch1|gpkow|hnrnpa0a|hnrnpa0b|hnrnpl2|hnrnpm|htatsf1|jmjd6|khdrbs2|lsm1|lsm11|lsm4…
GO:0006396	RNA processing	245	497	496	0.317477	1e-12	1.102e-10	0.0182	0.735224	0.935		aars1|aars2|abt1|adad1|adad2|adar|adarb1a|adarb1b|adarb2|adat1|adat2|adat3|ago2|alkbh5|alkbh8|aqr|arl6ip4|aurkaip1|bcas2|bms1|bop1|bud13|bud23|bud31|bysl|c1d|casc3|ccar2|ccnl1a|ccnl1b|cdc40|cdk5rap1|cdkal1|celf1|celf2|celf3a|celf4|cherp|clp1|cmtr1|cmtr2|cnot6l|cpeb1b|cpsf1|cpsf2|cpsf3|cpsf6|crnkl1|cstf2|cstf3|ctu1|ctu2|cwc15|cwc22|cwf19l1|cwf19l2|dbr1|dcaf13|ddx10|ddx18|ddx20|ddx23|ddx39aa|ddx39a…
GO:0006364	rRNA processing	246	126	126	0.468146	1e-12	1.126e-10	0.0326	0.70416	0.938		abt1|bms1|bop1|bud23|bysl|c1d|dcaf13|ddx10|ddx18|ddx47|ddx49|ddx51|ddx52|ddx54|dhx37|dimt1l|dkc1|ebna1bp2|emg1|eri1|esf1|exosc10|exosc2|exosc3|exosc6|exosc7|exosc8|exosc9|fam207a|fbl|fbxw11b|fdxacb1|ftsj3|gar1|gemin4|gnl3|gnl3l|heatr1|helq|imp3|imp4|krr1|las1l|lsm6|mdn1|mettl16|mphosph10|mphosph6|mrpl1|mrps11|mrto4|nat10|ncl|ngdn|nhp2|nob1|nol10|nol11|nol9|nop10|nop2|nop53|nsun3|nsun4|nsun5|pes|p…
GO:0006351	transcription, DNA-templated	247	132	132	0.241935	1e-12	1.15e-10	0.0009	0.95256	0.941	GO:0097659|nucleic acid-templated transcription,	ablim2|ablim3|asxl1|asxl2|bola1|ccnh|ccnt1|ccnt2a|ccnt2b|cd3eap|chd7|cnot8|ddx11|dido1|ehf|elf3|ell|ercc2|ercc3|esrra|esrrd|esrrga|etv1|foxd3|gpbp1l1|gtf2a1|gtf2a1l|gtf2f2a|gtf2f2b|gtf2h1|gtf2h2|gtf2h5|gtf3c2|gtf3c3|gtf3c6|hira|hoxa9a|hoxa9b|hoxb9a|hoxc9a|hoxd9a|ice2|ilf2|ino80|lhx1a|lin52|lin9|mafk|mef2ca|mef2cb|mitfa|mitfb|mrpl12|mterf3|ncl|nfat5b|nfil3|nfil3-4|nr1i2|nr5a1a|phf3|pho|plagl2|polr…
GO:0097659	nucleic acid-templated transcription	248	132	132	0.241935	1e-12	1.15e-10	0.0009	0.95256	0.941	GO:0006351|transcription, DNA-templated,	ablim2|ablim3|asxl1|asxl2|bola1|ccnh|ccnt1|ccnt2a|ccnt2b|cd3eap|chd7|cnot8|ddx11|dido1|ehf|elf3|ell|ercc2|ercc3|esrra|esrrd|esrrga|etv1|foxd3|gpbp1l1|gtf2a1|gtf2a1l|gtf2f2a|gtf2f2b|gtf2h1|gtf2h2|gtf2h5|gtf3c2|gtf3c3|gtf3c6|hira|hoxa9a|hoxa9b|hoxb9a|hoxc9a|hoxd9a|ice2|ilf2|ino80|lhx1a|lin52|lin9|mafk|mef2ca|mef2cb|mitfa|mitfb|mrpl12|mterf3|ncl|nfat5b|nfil3|nfil3-4|nr1i2|nr5a1a|phf3|pho|plagl2|polr…
GO:0006338	chromatin remodeling	249	113	113	0.127152	1e-12	1.176e-10	0.0567	0.77534	0.931		actr6|actr8|anp32e|arid1aa|arid1ab|arid1b|ash1l|baz1b|bptf|cenpp|chaf1a|chaf1b|chd1l|daxx|dmap1|dpf3|dr1|h1-0|h1-10|h1m|hist2h2l|histh1l|hoxb1b|hp1bp3|ino80|ino80b|ino80c|ino80e|jarid2a|jarid2b|kat6a|kat6b|kdm4aa|kdm4ab|kdm4b|kdm4c|kdm5ba|kdm5bb|kdm5c|macroh2a1|macroh2a2|mis18a|mysm1|nap1l1|nap1l4a|nap1l4b|nasp|nat15|npm1a|npm1b|npm2a|npm2b|oip5|pbrm1|pbrm1l|piwil1|pole3|psme4a|psme4b|rbbp4|rnf8|…
GO:0006325	chromatin organization	250	214	214	0.253288	1e-12	1.203e-10	0.0574	0.7749	0.951		abraxas1|actr6|actr8|aebp2|anp32e|arid1aa|arid1ab|arid1b|asf1ba|asf1bb|ash1l|atxn7l3|babam1|babam2|banp|bap1|baz1b|bend3|bmi1a|bmi1b|bptf|brd4|brd9|brdt|cabin1|carm1|cenpp|chaf1a|chaf1b|chd1l|chd8|daxx|dmap1|dnajc2|dot1l|dpf3|dr1|eed|emsy|eny2|ezh2|fam172a|fbxl6|h1-0|h1-10|h1m|h2ax|h2az2a|h2az2b|hat1|hdac1|hdac3|hdac4|hdac5|hdac8|hdac9b|hira|hist2h2l|histh1l|hoxb1b|hp1bp3|ing1|ing2|ing3|ing4|ing5…
GO:0006310	DNA recombination	251	110	109	0.328423	1e-12	1.231e-10	0.0762	0.850739	0.995		actr8|aicda|ap5s1|batf|blm|brca2|cdc45|cdc7|dclre1c|dmc1|ercc1|ercc4|exo1|fan1|fancb|fbxo18|gins2|gins4|h2ax|hdac10|hmgb1a|hmgb1b|hmgb2a|hmgb2b|hmgb3a|hmgb3b|ino80db|lig1|lig3|lig4|mcm2|mcm3|mcm3l|mcm4|mcm5|mcm6|mcm7|mcm8|mcm9|mei4|mlh3|mms22l|mnd1|mre11a|msh2|msh3|msh4|msh5|msh6|mus81|nabp1a|nabp1b|nbn|nipbla|nipblb|nsmce1|nsmce2|nsmce4a|pgbd5|pif1|prkdc|psmc3ip|rad50|rad51|rad51b|rad51c|rad51d|…
GO:0006302	double-strand break repair	252	100	99	0.446763	1e-12	1.26e-10	0.0434	0.72912	0.992		abraxas1|actr5|actr8|ap5s1|aptx|babam1|babam2|blm|brca2|brcc3|brip1|cdc45|cdc7|cdca5|dclre1a|dclre1b|dclre1c|dntt|eme1|ercc4|fan1|fancb|fbxo18|gins2|gins4|lig3|lig4|mcm2|mcm3|mcm3l|mcm4|mcm5|mcm6|mcm7|mcm8|mcm9|mms22l|mre11a|mta1|mus81|nabp1a|nabp1b|nbn|nhej1|nipbla|nipblb|nsmce1|nsmce2|parp1|parp2|parp3|polb|poll|polm|prdm9|prkdc|rad21a|rad21b|rad21l1|rad51|rad51b|rad51d|rad52|rad54b|rad54l|rbbp…
GO:0006281	DNA repair	253	259	257	0.402245	1e-12	1.291e-10	0.0529	0.756613	0.975		abraxas1|actr5|actr8|adprhl2|alkbh3|ap5s1|apex1|apex2|aptx|ascc3|atm|atrip|babam1|babam2|bccip|blm|brca2|brcc3|brip1|cdc45|cdc7|cdca5|cetn2|cetn4|chaf1a|chd1l|cpdp|cry-dash|cry5|dclre1a|dclre1b|dclre1c|ddb1|ddb2|ddx11|dmap1|dmc1|dna2|dntt|dtl|eepd1|eme1|emsy|ercc1|ercc2|ercc3|ercc4|ercc5|ercc6|ercc8|exo1|exo5|faap100|faap24|fan1|fanca|fancb|fancc|fancd2|fance|fancf|fancg|fanci|fancl|fbxo18|fen1|f…
GO:0006260	DNA replication	254	88	88	0.572391	1e-12	1.323e-10	0.0238	0.719712	0.976		blm|cdt1|chaf1a|ddx11|dna2|dscc1|dtl|fen1|gins1|gins2|gins3|gins4|helb|kin|lig1|lig3|lig4|lrwd1|mcm10|mcm2|mcm3|mcm3l|mcm4|mcm5|mcm6|mcm7|mcm8|mcmbp|mgme1|nfia|nfic|nfixb|orc1|orc2|orc3|orc4|orc5|orc6|pcna|pif1|pola1|pola2|polb|pold1|pold2|pold3|pole|pole2|polg|polg2|poln|polq|prim1|prim2|primpol|rbb4l|rbbp4|recql|rfc2|rfc3|rfc4|rfc5|rmi1|rpa1|rpa2|rpa3|rpl9|rrm1|rrm2|rtel1|samhd1|sde2|si:dkey-28…
GO:0006259	DNA metabolic process	255	365	362	0.397068	1e-12	1.357e-10	0.0404	0.722286	0.984		abraxas1|acd|actr5|actr8|adprhl2|aicda|alkbh2|alkbh3|ap5s1|apex1|apex2|apobec2a|aptx|ascc3|atm|atr|atrip|babam1|babam2|batf|bccip|blm|brca2|brcc3|brip1|cdc45|cdc6|cdc7|cdca5|cetn2|cetn4|chaf1a|chd1l|cpdp|cry-dash|cry5|ctc1|cxxc1b|dclre1a|dclre1b|dclre1c|dctpp1|ddb1|ddb2|ddx11|dffa|dffb|dicer1|dmap1|dmc1|dna2|dnase1|dnase1l1|dnase1l1l|dnase1l4.1|dnase1l4.2|dnase2|dnase2b|dnmt1|dnmt3aa|dnmt3ab|dnmt…
GO:0006082	organic acid metabolic process	256	481	479	-0.250216	1e-12	1.393e-10	0.9986	1	0.994		aacs|aars1|aars2|aarsd1|aasdh|aasdhppt|aass|abat|abcd1|acaa1|acaa2|acaca|acacb|acadl|acadm|acads|acat1|acat2|aclya|aclyb|aco1|acot14|acot15|acot16|acot17|acot18|acot19|acot20|acot21|acot22|acot7|acot8|acox1|acox3|acoxl|acsf2|acsm3|acss1|acss2|acss2l|acy1|adi1|afmid|agmat|agxta|agxtb|aldh18a1|aldh1a2|aldh1l1|aldh1l2|aldh4a1|aldh5a1|aldh6a1|aldh8a1|aldoaa|aldoab|aldob|aldocb|alox5a|alox5ap|amdhd2|a…
GO:0005829	cytosol	257	716	714	-0.0771766	1e-12	1.43e-10	0.5454	1	0.959		aacs|aamp|aclya|aclyb|acmsd|aco1|aco2|acot11a|acot11b|acot7|acy3.1|acy3.2|ada|adh5|adh8a|adh8b|adka|adkb|afap1l1a|afap1l1b|afap1l2|afmid|agbl2|agbl5|agtpbp1|ahcy|ahcyl1|ahcyl2a|ahcyl2b|ak8|akap7|akr1a1a|akr1a1b|akr1b1.1|akr1b1.2|alad|aldh1l1|aldh9a1a.1|aldh9a1b|aldoaa|aldoab|aldob|aldocb|alms1|amd1|ampd1|ampd2a|ampd2b|ampd3a|ampd3b|anapc16|aox5|aox6|ap5m1|ap5s1|apaf1|apbb1ip|araf|arcn1a|arcn1b|ar…
GO:0005815	microtubule organizing center	258	245	245	-0.0169402	1e-12	1.47e-10	0.0857	0.88063	0.94		actr1|actr10|agbl2|aldob|alms1|als2a|apc|appl2|arhgef10|arl2bp|arl3b|atp6v0d1|aurka|aurkb|b9d1|b9d2|bbs1|bbs5|bbs7|bccip|bicdl1|bod1|bod1l1|cby1|ccdc124|ccdc15|ccdc151|ccdc61|ccdc77|ccdc88aa|ccdc88b|ccdc88c|ccnb1|ccnb2|ccne1|ccne2|ccnf|ccsapa|ccsapb|cdc14aa|cdc14ab|cdc14b|cdk5rap2|cenpj|cep126|cep152|cep170aa|cep19|cep290|cep350|cep41|cep44|cep57l1|cep63|cep70|cep72|cep78|cep85|cep85l|cep89|cetn2…
GO:0005813	centrosome	259	159	159	0.069482	1e-12	1.512e-10	0.0528	0.759287	0.95		actr1|actr10|alms1|als2a|apc|arhgef10|arl3b|atp6v0d1|aurka|aurkb|b9d1|b9d2|bbs1|bccip|bicdl1|bod1|bod1l1|ccdc15|ccdc61|ccdc77|ccdc88aa|ccdc88b|ccdc88c|ccnb1|ccnb2|ccne1|ccne2|ccnf|ccsapb|cdc14aa|cdc14ab|cdc14b|cenpj|cep126|cep152|cep170aa|cep19|cep290|cep350|cep44|cep57l1|cep63|cep70|cep72|cep78|cep85|cep85l|cep89|cetn2|cetn4|ckap5|cluap1|cntd2|cntln|cspp1b|dclre1b|dctn2|dnaaf4|dtl|dync1li1|dync1…
GO:0005794	Golgi apparatus	260	449	449	-0.234234	1e-12	1.556e-10	0.5229	1	0.927		aars2|abo|adam19b|ap1g1|ap1g2|ap4e1|arcn1a|arcn1b|arfrp1|arhgap32a|arhgap32b|arl1|arl3b|arv1|asah2|atg9a|atg9b|atp8a1|atp8a2|atp8b1|atp8b3|atp8b4|atp8b5a|atp9b|b3galnt2|b3galt1a|b3galt2|b3galt4|b3galt6|b3gat1a|b3gat2|b3gat3|b3gnt2a|b3gnt2b|b3gnt2l|b3gnt5a|b3gnt5b|b3gnt7|b3gnt7l|b3gnt9|b4galnt1a|b4galnt1b|b4galnt3a|b4galnt3b|b4galnt4a|b4galnt4b|b4galt5|b4gat1|bace2|becn1|bet1l|bicd1a|bicd2|calua|c…
GO:0005789	endoplasmic reticulum membrane	261	287	287	-0.0971346	1e-12	1.604e-10	0.492	1	0.948		abhd12|acer1|agmo|agpat9l|alg10|alg11|alg12|alg5|alg6|alg8|alg9|ankrd13c|asah2|atf6|atp2a1|atp2a1l|atp2a2a|atp2a2b|atp2a3|bcap29|bcap31|becn1|calr|calr3a|calr3b|calua|calub|canx|ccdc47|cdkal1|cds1|cds2|cept1a|cept1b|cftr|ch25h|ch25hl1.1|ch25hl1.2|ch25hl2|chpt1|cisd2|clgn|creb3l2|creb3l3a|ctage5|ctdnep1a|ctdnep1b|cyp26a1|cyp26b1|cyp2k6|cyp39a1|cyp51|cyp7a1|cyp7b1|cyp8b3|ddost|degs1|degs2|dgat1a|dg…
GO:0005783	endoplasmic reticulum	262	534	534	-0.0932934	1e-12	1.654e-10	0.0781	0.853936	0.94		abhd12|acer1|acer3|agmo|agpat2|agpat3|agpat5|agpat9l|agr2|alg1|alg12|alg3|alg6|alg8|alg9|alox5ap|ankle2|ankrd13c|anp32a|apex1|aph1b|apmap|apoba|atp11a|atp11c|atp2a1|atp2a1l|atp2a2a|atp2a2b|atp2a3|aup1|b3galnt2|b3galt1a|b3galt2|b3galt4|b3galt6|b3gnt2a|b3gnt2b|b3gnt2l|b3gnt5a|b3gnt5b|b3gnt7|b3gnt7l|b3gnt9|bcap29|bcap31|becn1|bnip1a|bnip1b|bnip3|bnip3la|bnip3lb|bnip4|brinp2|brinp3a.1|brinp3a.2|calr|…
GO:0005773	vacuole	263	165	165	0.0659476	1e-12	1.707e-10	0.0672	0.817523	0.929		ada|aga|ap5m1|ap5s1|arl8ba|asah1a|asah1b|atg9a|atg9b|atp6v0ca|atp6v0cb|becn1|borcs5|borcs7|borcs8|ccdc115|ccz1|chid1|cln3|cln5|ctsba|ctsbb|ctsc|ctsd|ctsf|ctsh|ctsk|ctsl.1|ctsla|ctsll|ctso|ctss1|ctss2.1|ctss2.2|ctsz|cyb561a3a|dram1|dram2b|eva1a|fgf8a|fuca1.1|fuca1.2|fuca2|fyco1a|gabarapa|gabarapl2|galca|galcb|ggh|glb1|glb1l|glmp|gnsa|gnsb|gusb|ifi30|ilrun|kxd1|lamp2|lamtor1|lamtor2|lamtor4|lamtor5…
GO:0005768	endosome	264	196	196	-0.0720324	1e-12	1.764e-10	0.4765	1	0.942		abhd17c|als2a|amotl2a|ankrd27|antxr2a|ap3d1|ap5m1|ap5s1|appl1|appl2|arf6a|arl8ba|atl1|atp11a|atp11c|atp6v0d1|bace2|becn1|caly|ccdc115|cftr|chmp1a|chmp1b|chmp2ba|chmp2bb|chmp3|chmp4ba|chmp4bb|chmp5b|chmp6b|clcn3|clcn4|clcn5a|clcn5b|clec16a|clvs2|commd1|coro1ca|cptp|cyb561a3a|dact2|dennd10|dennd6aa|dennd6b|dop1a|dop1b|dtnbp1a|ek1|epha4a|fgfr4|flot2a|fyco1a|gper1|gpr161|gripap1|igf2r|inpp5f|kdr|kidi…
GO:0005743	mitochondrial inner membrane	265	147	147	-0.0445611	1e-12	1.825e-10	0.2228	1	0.956		abcb7|abcb8|afg3l2|agk|alas2|apooa|apoob|apool|bcs1l|chchd3a|chchd3b|chchd6a|chchd6b|coa3a|coq10b|coq2|coq3|coq4|coq5|coq6|coq7|coq9|cox15|cox20|cox5aa|cox5ab|cox6a1|cox6a2|cpt2|cyp11a1|cyp11a2|cyp11c1|dhodh|dnajc19|endog|eral1|gatm|guf1|hccsa.1|hccsb|immp1l|immp2l|immt|letm1|mcu|micos10|micos13|micu1|mpc1|mpc2|mpv17|mpv17l2|mrs2|mtfp1|ndufa12|ndufa2|ndufa3|ndufa4|ndufa6|ndufa7|ndufa8|ndufaf3|ndu…
GO:0005741	mitochondrial outer membrane	266	65	65	0.266957	1e-12	1.89e-10	0.0807	0.862756	0.885		agpat4|baxa|baxb|bcl2a|bcl2b|bcl2l1|bcl2l10|bcl2l16|bnip3|bnip3la|bnip3lb|bnip4|boka|bokb|cisd2|dnm1l|fis1|fundc1|gpam|kmo|mao|marc1|march5l|mcl1a|mcl1b|mff|mfn1b|mfn2|mief1|mief2|msto1|mtx3|mul1a|pgam5|pi4kb|pld6|qtrt1|rhot1a|rhot1b|rhot2|rnf185|rtn4ip1|samm50|samm50l|si:dkey-71l1.1|slc25a46|smpd5|snn|spata18|tigara|tigarb|tomm20a|tomm20b|tomm22|tomm40|tomm40l|tspo|usp30|vdac1|vdac2|vdac3|zgc:11…
GO:0005739	mitochondrion	267	617	613	0.0299914	1e-12	1.96e-10	0.1301	1	0.942		aars1|aars2|abat|abcb8|abhd11|acaa2|acad9|acadl|acadm|acadvl|acat1|acat2|aco1|aco2|acot9.1|acot9.2|acsf2|adhfe1|adprhl2|adss2|afg1la|afg1lb|agk|agpat5|agtpbp1|agxtb|ak2|ak3|ak4|akap10|akap1a|akap1b|alas1|alas2|aldh18a1|aldh1l2|aldh4a1|aldh5a1|aldh6a1|alkbh1|amt|apex1|apex2|apooa|apoob|apool|araf|arglu1a|arglu1b|arl2bp|asah2|atad3|atp5l|atpaf1|auh|aurkaip1|bada|badb|bbc3|bbox1|bcat1|bcat2|bckdhb|b…
GO:0005730	nucleolus	268	184	184	0.460452	1e-12	2.035e-10	0.0262	0.711028	0.926		aatf|abt1|adad2|adar|adarb1a|adarb1b|adarb2|aopep|apex1|aptx|arl6ip4|bms1|bmt2|bop1|bud23|bxdc2|bysl|c1d|cdc14aa|cdc14ab|cdc14b|cdkn2aip|cdkn2aipnl|cerkl|csnk1a1|dcaf13|dcaf17|ddx11|ddx18|ddx21|ddx24|ddx27|ddx51|ddx54|ddx55|ddx56|dedd|dedd1|dhx33|dhx37|dhx9|ebna1bp2|eif4a3|eif6|emg1|eri1|exosc1|exosc10|exosc4|exosc5|exosc6|exosc9|fam207a|fam32a|fbl|fen1|frg1|ftsj3|gar1|gnl2|gnl3|gnl3l|gtpbp10|gtp…
GO:0005694	chromosome	269	162	161	0.316349	1e-12	2.117e-10	0.0389	0.714788	0.946		actr8|adprhl2|ano9a|aurkb|banf1|blm|brd4|cdc14b|cdca8|cdca9|cdk12|cdk13|cdk9|cenpl|cenpp|cenpt|cep131|cfdp1|clasp2|ctc1|dclre1b|ddi2|dmc1|dtl|ehmt1a|ehmt1b|ehmt2|ercc6l|esco2|fancd2|fh|gpatch11|h1-0|h1-10|h1m|h2ax|h2az2a|h2az2b|h3f3b.1|hist1h2ba|hist1h4l|hist2h2l|histh1l|hnrnpua|hnrnpub|hormad1|hp1bp3|ints7|kat2a|llph|loxl2a|loxl2b|lrmp|lrwd1|macroh2a1|macroh2a2|meaf6|mei4|msh4|nbn|ncapg|ncaph2|n…
GO:0005681	spliceosomal complex	270	99	99	0.377268	1e-12	2.205e-10	0.0434	0.731442	0.938		aqr|bcas2|bud13|bud31|casc3|ccdc12|cdc40|cirbpa|cirbpb|crnkl1|ctnnbl1|cwc15|cwc22|cwc27|cwf19l1|cwf19l2|ddx23|dhx16|dhx8|eftud2|eif4a3|frg1|gemin2|gpkow|hnrnpm|hnrnpua|hnrnpub|htatsf1|isy1|lsm4|lsm5|lsm6|lsm7|luc7l|luc7l3|magoh|myef2|phf5a|plrg1|pnn|prkrip1|prpf18|prpf19|prpf31|prpf38a|prpf38b|prpf39|prpf40a|prpf6|prpf8|rbm22|rbm8a|rbmx|rnf113a|rnpc3|sf3a1|sf3a2|sf3a3|sf3b1|sf3b2|sf3b3|sf3b4|sf3b…
GO:0005654	nucleoplasm	271	149	147	0.0942083	1e-12	2.301e-10	0.0647	0.811356	0.924		acot7|akip1|aptx|arglu1a|arglu1b|arhgap32a|arhgap32b|baiap2a|baiap2b|baiap2l1a|baiap2l1b|baiap2l2a|baiap2l2b|banf1|bop1|cdc26|cdkn2aip|cdkn2aipnl|cenpw|chchd1|dscc1|e4f1|exosc9|fen1|gckr|golga3|hexim1|hnrnpaba|hnrnpabb|hnrnpd|hnrnpua|hnrnpub|hnrnpul1|ikzf1|ikzf5|inip|jmjd6|jun|junba|junbb|jund|kpna1|kpna2|kpna3|kpna4|kpna5|kpna7|krt8|larp7|lin9|mad2l1|maea|maml3|mbnl1|mbnl2|mdm2|mier1a|mier1b|mie…
GO:0005643	nuclear pore	272	39	39	0.640314	1e-12	2.405e-10	0.0325	0.704877	0.703		aaas|eny2|gle1|kpna1|kpna2|kpna3|kpna4|kpna5|kpna7|ndc1|nup107|nup155|nup160|nup205|nup210|nup214|nup35|nup42|nup50|nup54|nup58|nup62l|nup85|nup88|nup93|nup98|pom121|rae1|ranbp1|ranbp3a|ranbp3b|seh1l|si:ch1073-55a19.2|tmem33|tpra|tprb|xpo4|xpo7|xpot|
GO:0005096	GTPase activator activity	273	192	190	-0.162871	1e-12	2.52e-10	0.3145	1	0.615		acap1|acap2|acap3a|acap3b|adap2|adprh|agap1|agap2|agap3|agfg1a|agfg1b|arap3|arfgap1|arfgap2|arfgap3|arhgap10|arhgap12a|arhgap12b|arhgap15|arhgap17a|arhgap17b|arhgap19|arhgap20|arhgap20b|arhgap21b|arhgap23a|arhgap23b|arhgap24|arhgap25|arhgap27|arhgap27l|arhgap29a|arhgap29b|arhgap31|arhgap32a|arhgap32b|arhgap33|arhgap39|arhgap42a|arhgap44|arhgap45a|arhgap45b|arhgap4a|arhgap4b|arhgef1b|asap1a|asap1b…
GO:0004842	ubiquitin-protein transferase activity	274	296	295	-0.0459113	1e-12	2.646e-10	0.0702	0.820085	0.917		aktip|amfrb|amn1|anapc11|anapc4|anapc5|ankib1a|ankib1b|arih1|arih1l|arih2|asb12a|birc2|birc6|birc7|btr09|btr20|btr22|btr26|btr31|btr32|cbl|cblb|cblc|cbll1|chfr|cnot4a|cnot4b|dtl|ercc8|fancl|fbxl14a|fbxl14b|fbxl15|fbxl16|fbxl18|fbxl2|fbxl20|fbxl22|fbxl3a|fbxl3b|fbxl4|fbxl5|fbxl7|fbxl8|fbxo10|fbxo11a|fbxo30a|fbxo30b|fbxo40.1|fbxo40.2|fbxo44|flj11011l|g2e3|hace1|hectd1|hectd2|hectd3|hecw1b|hecw2a|he…
GO:0004672	protein kinase activity	275	744	736	-0.320673	1e-12	2.785e-10	0.1268	1	0.917		aak1a|aak1b|aatka|aatkb|abl1|abl2|acvr1ba|acvr1bb|acvr1l|acvr2aa|acvr2ab|acvrl1|adck2|adgrg1|akap13|akt1|akt2|akt2l|akt3a|akt3b|alk|alpk2|alpk3a|alpk3b|ankk1|araf|arf2b|atm|atr|aurka|aurkb|b2m|baz1b|bckdk|bcr|blk|bmp2k|bmpr1aa|bmpr1ab|bmpr1ba|bmpr1bb|bmpr2a|bmpr2b|braf|brsk2b|bsk146|btk|bub1|bub1ba|bub1bb|cab39|cab39l|cab39l1|camk1a|camk1b|camk1da|camk1db|camk1ga|camk1gb|camk2a|camk2b1|camk2d1|ca…
GO:0004540	ribonuclease activity	276	76	76	0.302391	1e-12	2.94e-10	0.04	0.72	0.879		ago2|ago3b|angel1|angel2|cnot6a|cnot6b|cnot6l|cnot7|cnot8|cpsf3|dbr1|dgcr8|dicer1|dis3|dis3l|dis3l2|drosha|edc3|elac1|endog|endou|endou2|endouc|eri1|eri2|ern1|ern2|exosc10|fen1|helz2|isg20l2|lactb2|mrpl44|nob1|nocta|noctb|pan2|pan3|parn|pde12|piwil1|piwil2|pop1|pop4|pop5|pop7|prorp|rcl1|rnaseh1|rnaseh2a|rnaseh2b|rnaseka|rnasekb|rnasel3|rnaset2|rnaset2l|rpp14|rpp21|rpp30|rpph1|samhd1|si:dkey-222f8…
GO:0004519	endonuclease activity	277	86	86	0.337575	1e-12	3.113e-10	0.0376	0.71064	0.904		ago2|ago3b|apex1|apex2|bivm|cpsf3|dbr1|dclre1c|dgcr8|dicer1|dis3|dna2|dnase1|dnase1l1|dnase1l1l|dnase1l4.1|dnase1l4.2|dnase2|dnase2b|drosha|edc3|elac1|eme1|endog|endou|endou2|endouc|ercc1|ercc4|ercc5|ern1|ern2|exo1|fan1|fen1|lactb2|mre11a|mrpl44|mus81|neil1|neil3|nob1|pelo|piwil1|piwil2|pld6|pop1|pop4|pop5|pop7|prorp|rad50|rad51c|rag1|rag2|rbbp8|rcl1|rnaseh1|rnaseh2a|rnaseh2b|rnaseka|rnasekb|rnas…
GO:0004518	nuclease activity	278	148	147	0.295943	1e-12	3.307e-10	0.0366	0.709477	0.967		ago2|ago3b|angel1|angel2|apex1|apex2|aptx|bivm|cnot6a|cnot6b|cnot6l|cnot7|cnot8|cpsf3|dbr1|dclre1a|dclre1b|dclre1c|dffb|dgcr8|dicer1|dis3|dis3l|dis3l2|dna2|dnase1|dnase1l1|dnase1l1l|dnase1l4.1|dnase1l4.2|dnase2|dnase2b|drosha|edc3|elac1|eme1|endog|endou|endou2|endouc|enpp1|enpp2|ercc1|ercc4|ercc5|eri1|eri2|ern1|ern2|exd1|exd2|exd3|exo1|exo5|exosc10|exosc4|fan1|fancm|fen1|harbi1|helz2|isg20l2|lact…
GO:0004386	helicase activity	279	89	89	0.430519	1e-12	3.528e-10	0.0255	0.714	0.933		ascc3|blm|brip1|cdc45|chd1l|chd8|ddx10|ddx11|ddx18|ddx19|ddx20|ddx21|ddx23|ddx24|ddx27|ddx31|ddx3xa|ddx3xb|ddx4|ddx43|ddx46|ddx47|ddx49|ddx5|ddx51|ddx54|ddx55|ddx56|ddx6|ddx61|dhx15|dhx16|dhx29|dhx30|dhx32a|dhx32b|dhx33|dhx34|dhx36|dhx37|dhx38|dhx40|dhx57|dhx58|dhx8|dhx9|dicer1|dqx1|eif4a1b|eif4a2|eif4a3|ercc2|ercc3|ercc6l|gins1|gins2|gins4|gtf2f2a|gtf2f2b|helb|hells|helz|ino80|mcm2|mcm3|mcm3l|mc…
GO:0003743	translation initiation factor activity	280	62	60	0.338909	1e-12	3.78e-10	0.0512	0.754736	0.778		brf1a|denr|dhx29|eif1ad|eif1axa|eif1axb|eif1b|eif2a|eif2ak1|eif2ak3|eif2b1|eif2b2|eif2b3|eif2b4|eif2b5|eif2d|eif2s1a|eif2s1b|eif2s2|eif2s3|eif3ba|eif3c|eif3d|eif3ea|eif3eb|eif3f|eif3g|eif3ha|eif3hb|eif3i|eif3ja|eif3jb|eif3k|eif3m|eif3s10|eif3s6ip|eif4a1a|eif4a1b|eif4a2|eif4bb|eif4e1b|eif4e1c|eif4e2|eif4e2rs1|eif4e3|eif4ea|eif4eb|eif4ebp2|eif4enif1|eif4g1a|eif4g2a|eif4g2b|eif4g3a|eif4g3b|eif5|eif5…
GO:0003729	mRNA binding	281	149	149	0.151604	1e-12	4.071e-10	0.0506	0.750071	0.932		a1cf|aco1|angel2|aqr|c1qbp|carhsp1|celf1|celf2|celf3a|celf3b|celf4|celf5a|celf5b|cluha|cnbpa|cnbpb|cpeb1a|cpeb1b|cpeb2|cpeb3|cpeb4a|cpeb4b|cpsf6|cryz|csdc2a|cstf2|cstf3|dazap1|dazl|ddx6|ddx61|denr|dnd1|edc3|eif2s2|eif3d|eif3s10|eif4a3|eif4enif1|eif4g1a|eif4g2a|eif4g2b|eif4g3a|eif4g3b|elavl2|esrp1|esrp2|etf1a|etf1b|fmr1|fxr1|fxr2|g3bp1|g3bp2|hnrnpa0a|hnrnpa0b|hnrnpa1a|hnrnpa1b|hnrnpa3|hnrnpm|hnrnp…
GO:0003723	RNA binding	282	826	818	0.192723	1e-12	4.41e-10	0.0107	0.820643	0.921		a1cf|aars1|aars2|abt1|aco1|adad1|adad2|adar|adarb1a|adarb1b|adarb2|adat1|ago2|ago3b|ago4|aicda|aimp1a|aimp1b|akap17a|akap1a|akap1b|alkbh8|alyref|angel2|ankhd1|apex1|apobec2a|aptx|aqr|ascc1|atxn1a|atxn1b|atxn1l|bicc1a|bicc2|bms1|brf1a|bysl|c1d|c1qbp|calcoco1b|caprin2|carhsp1|casc3|celf1|celf2|celf3a|celf3b|celf4|celf5a|celf5b|cherp|cirbpa|cirbpb|cluha|cnbpa|cnbpb|cnot4a|cnot4b|cnot7|coil|cpeb1a|cp…
GO:0003712	transcription coregulator activity	283	244	242	-0.0347706	1e-12	4.811e-10	0.3185	1	0.928		aebp1|ajuba|arid5b|atxn7l3|bcl9|bcl9l|bcor|carm1|casp8ap2|cbfa2t3|cbfb|ccar1|ccar2|ccnd1|ccpg1|cdyl|chico|cited2|cited4a|cited4b|cops2|crebbpa|crebbpb|crsp7|ctnnb1|ctnnb2|daxx|dmap1|dr1|drap1|dyrk1aa|dyrk1ab|dyrk1b|e2f7|e2f8|eny2|ep300a|ep300b|erf|erfl3|gmeb1|gon4l|gtf2a2|hdac3|hipk2|hira|hnrnpua|hnrnpub|homeza|homezb|hsbp1a|hsbp1b|jmy|jun|junba|junbb|jund|jupa|jupb|kat2a|kat6a|kctd10|kmt2ca|kmt2…
GO:0003697	single-stranded DNA binding	284	62	62	0.478231	1e-12	5.292e-10	0.0382	0.714326	0.875		aptx|bivm|cdc45|cnbpa|ctc1|dmc1|ercc1|ercc4|ercc5|lonp1|mcm10|mcm2|mcm3|mcm3l|mcm4|mcm5|mcm6|mcm7|mcm8|mcm9|meiob|myef2|nabp1a|nup35|pola1|polr2d|polr2gl|polr3c|pot1|prim1|rad18|rad50|rad51|rad51ap1|rad51b|rad51d|radx|rbbp8|recql|rpa1|rpa2|rpa3|samhd1|si:ch211-130m23.3|si:ch73-71d17.2|smarcal1|ssbp1|ssbp2|ssbp3a|ssbp3b|ssbp4|stn1|tdp1|tdp2b|ten1|terf1|terfa|tsn|tsnax|xpc|zgc:110158|zranb3|
GO:0003682	chromatin binding	285	225	220	-0.00332008	1e-12	5.88e-10	0.0076	0.93533	0.951		actl6a|actr6|aire|arntl1b|ash1l|asxl1|asxl2|atad2b|atoh1a|bahcc1b|bahd1|bap1|bmi1a|bmi1b|brd4|cabin1|cdc45|cdx4|cgas|cnbpa|cramp1|ctcf|dnajc2|dnmt1|eaf1|eed|egr1|eny2|ewsr1a|ezh2|faap24|foxc1a|foxn4|gfi1b|gmnc|grhl3|h1-0|h1-10|h1m|hdac3|hif1ab|hira|histh1l|hmgn2|hmgn3|hmgn6|hmgn7|hnrnpua|hnrnpub|hp1bp3|ing2|ing5a|ing5b|insm1a|insm1b|jarid2b|jmjd1cb|kat2a|kdm1a|kdm3b|kdm6a|kdm6al|kdm6bb|kdm8|klf3|…
GO:0001510	RNA methylation	286	48	47	0.62792	1e-12	6.615e-10	0.0189	0.724774	0.864		alkbh8|bud23|cmtr1|cmtr2|dimt1l|emg1|fbl|fdxacb1|ftsj1|ftsj3|gtpbp3|henmt1|lcmt2|lyn|mettl1|mettl14|mettl16|mettl3|mrm2|mto1|nop2|nsun2|nsun3|nsun4|nsun5|si:ch211-225b11.4|si:dkey-85a20.4|tfb1m|tfb2m|tgs1|thada|thumpd2|thumpd3|trmt1|trmt112|trmt12|trmt13|trmt1l|trmt44|trmt5|trmt6|trmt61a|trmt61b|tyw3|wdr4|wtap|zc3h13|
GO:0000956	nuclear-transcribed mRNA catabolic process	287	55	55	0.655084	1e-12	7.56e-10	0.0129	0.775759	0.881		casc3|cnot1|cnot6a|cnot6b|cnot6l|cnot7|cnot8|dcp1a|dcp1b|dcp2|dcps|dhx34|dis3l2|eif4a3|exosc10|exosc2|exosc3|exosc4|exosc5|exosc6|exosc7|exosc8|exosc9|lsm1|lsm4|lsm7|magoh|mrto4|nbas|ncbp2|pan2|pan3|parn|patl1|patl2|pde12|pelo|pnrc2|polr2d|polr2gl|pym1|rbm8a|samd4a|skiv2l|smg1|smg6|smg8|smg9|tent4a|tnrc6a|upf1|upf2|upf3a|upf3b|xrn1|
GO:0000724	double-strand break repair via homologous recombination	288	58	58	0.550502	1e-12	8.82e-10	0.0389	0.717278	0.895	GO:0000725|recombinational repair,	ap5s1|blm|brca2|cdc45|cdc7|ercc4|fan1|fancb|fbxo18|gins2|gins4|mcm2|mcm3|mcm3l|mcm4|mcm5|mcm6|mcm7|mcm8|mcm9|mms22l|mre11a|mus81|nabp1a|nabp1b|nbn|nipbla|nipblb|nsmce1|nsmce2|rad51|rad51b|rad51d|rad52|rad54b|rad54l|rbbp8|recql|recql5|rev3l|rmi1|rpa1|rpa2|rpa3|samhd1|sfr1|si:dkey-249d8.1|slx1b|smc5|stn1|tonsl|ube2nb|wrn|xrcc2|xrcc3|zfyve26|zgc:162895|zswim7|
GO:0000725	recombinational repair	289	58	58	0.550502	1e-12	8.82e-10	0.0389	0.717278	0.895	GO:0000724|double-strand break repair via homologous recombination,	ap5s1|blm|brca2|cdc45|cdc7|ercc4|fan1|fancb|fbxo18|gins2|gins4|mcm2|mcm3|mcm3l|mcm4|mcm5|mcm6|mcm7|mcm8|mcm9|mms22l|mre11a|mus81|nabp1a|nabp1b|nbn|nipbla|nipblb|nsmce1|nsmce2|rad51|rad51b|rad51d|rad52|rad54b|rad54l|rbbp8|recql|recql5|rev3l|rmi1|rpa1|rpa2|rpa3|samhd1|sfr1|si:dkey-249d8.1|slx1b|smc5|stn1|tonsl|ube2nb|wrn|xrcc2|xrcc3|zfyve26|zgc:162895|zswim7|
GO:0000375	RNA splicing, via transesterification reactions	290	105	104	0.418005	1e-12	1.058e-09	0.027	0.6804	0.928	GO:0000377|RNA splicing, via transesterification reactions with bulged adenosine as nucleophile, GO:0000398|mRNA splicing, via spliceosome,	aqr|bcas2|bud13|bud31|casc3|cdc40|crnkl1|cwc15|cwc22|cwf19l1|cwf19l2|dbr1|ddx23|ddx39aa|ddx39ab|ddx39b|ddx46|dhx38|dhx40|eftud2|eif4a3|gpkow|hnrnpm|htatsf1|lsm4|lsm6|lsm7|mettl14|mettl3|ncbp2|nova1|nova2|phf5a|plrg1|prpf19|prpf3|prpf31|prpf38a|prpf4|prpf40a|prpf6|prpf8|rbm17|rbm19|rbm22|rbm4.1|rbm4.2|rbm4.3|rbm8a|rbmx|rbmx2|rnpc3|rnps1|rsrc1|sart1|sart3|scnm1|sf1|sf3a3|sf3b2|sf3b3|sf3b5|slu7|smn1…
GO:0000377	RNA splicing, via transesterification reactions with bulged adenosine as nucleophile	291	105	104	0.418005	1e-12	1.058e-09	0.027	0.6804	0.928	GO:0000398|mRNA splicing, via spliceosome, GO:0000375|RNA splicing, via transesterification reactions,	aqr|bcas2|bud13|bud31|casc3|cdc40|crnkl1|cwc15|cwc22|cwf19l1|cwf19l2|dbr1|ddx23|ddx39aa|ddx39ab|ddx39b|ddx46|dhx38|dhx40|eftud2|eif4a3|gpkow|hnrnpm|htatsf1|lsm4|lsm6|lsm7|mettl14|mettl3|ncbp2|nova1|nova2|phf5a|plrg1|prpf19|prpf3|prpf31|prpf38a|prpf4|prpf40a|prpf6|prpf8|rbm17|rbm19|rbm22|rbm4.1|rbm4.2|rbm4.3|rbm8a|rbmx|rbmx2|rnpc3|rnps1|rsrc1|sart1|sart3|scnm1|sf1|sf3a3|sf3b2|sf3b3|sf3b5|slu7|smn1…
GO:0000398	mRNA splicing, via spliceosome	292	105	104	0.418005	1e-12	1.058e-09	0.027	0.6804	0.928	GO:0000377|RNA splicing, via transesterification reactions with bulged adenosine as nucleophile, GO:0000375|RNA splicing, via transesterification reactions,	aqr|bcas2|bud13|bud31|casc3|cdc40|crnkl1|cwc15|cwc22|cwf19l1|cwf19l2|dbr1|ddx23|ddx39aa|ddx39ab|ddx39b|ddx46|dhx38|dhx40|eftud2|eif4a3|gpkow|hnrnpm|htatsf1|lsm4|lsm6|lsm7|mettl14|mettl3|ncbp2|nova1|nova2|phf5a|plrg1|prpf19|prpf3|prpf31|prpf38a|prpf4|prpf40a|prpf6|prpf8|rbm17|rbm19|rbm22|rbm4.1|rbm4.2|rbm4.3|rbm8a|rbmx|rbmx2|rnpc3|rnps1|rsrc1|sart1|sart3|scnm1|sf1|sf3a3|sf3b2|sf3b3|sf3b5|slu7|smn1…
GO:0000323	lytic vacuole	293	131	131	0.136322	1e-12	1.323e-09	0.0445	0.731348	0.927	GO:0005764|lysosome,	ada|aga|ap5m1|ap5s1|arl8ba|asah1a|asah1b|borcs5|borcs7|borcs8|ccdc115|ccz1|chid1|cln3|cln5|ctsba|ctsbb|ctsc|ctsd|ctsf|ctsh|ctsk|ctsl.1|ctsla|ctsll|ctso|ctss1|ctss2.1|ctss2.2|ctsz|cyb561a3a|dram1|dram2b|eva1a|fgf8a|fuca1.1|fuca1.2|fuca2|fyco1a|galca|galcb|glmp|gnsa|gnsb|gusb|ifi30|kxd1|lamp2|lamtor1|lamtor2|lamtor4|lamtor5|litaf|lmbrd1|manba|mcoln1a|mcoln1b|meak7|mfsd8|mios|napsa|neu1|neu3.1|neu3.…
GO:0005764	lysosome	294	131	131	0.136322	1e-12	1.323e-09	0.0445	0.731348	0.927	GO:0000323|lytic vacuole,	ada|aga|ap5m1|ap5s1|arl8ba|asah1a|asah1b|borcs5|borcs7|borcs8|ccdc115|ccz1|chid1|cln3|cln5|ctsba|ctsbb|ctsc|ctsd|ctsf|ctsh|ctsk|ctsl.1|ctsla|ctsll|ctso|ctss1|ctss2.1|ctss2.2|ctsz|cyb561a3a|dram1|dram2b|eva1a|fgf8a|fuca1.1|fuca1.2|fuca2|fyco1a|galca|galcb|glmp|gnsa|gnsb|gusb|ifi30|kxd1|lamp2|lamtor1|lamtor2|lamtor4|lamtor5|litaf|lmbrd1|manba|mcoln1a|mcoln1b|meak7|mfsd8|mios|napsa|neu1|neu3.1|neu3.…
GO:0000287	magnesium ion binding	295	107	106	0.10166	1e-12	1.764e-09	0.027	0.683655	0.941		aasdhppt|adprh|adprhl1|adprhl2|adss1|adss2|adssl|atp10a|atp10b|atp10d|atp11a|atp11c|atp8a1|atp8a2|atp8b1|atp8b2|atp8b3|atp8b4|atp8b5a|atp8b5b|atp9b|comta|comtb|dctpp1|eno1a|eno1b|eno2|eno3|eno4|enoph1|ephx2|farsb|fen1|gclc|gss|hacl1|hprt1|hprt1l|idh1|idh2|idh3a|idh3b|idh3g|ilvbl|irak4|itpk1a|itpk1b|lhpp|map3k7|mast1a|mast1b|mast2|mast3a|mast3b|matn4|mtg2|nt5c1aa|nt5c1ab|nt5c1ba|nt5c1bb|nt5c3a|nud…
GO:0000151	ubiquitin ligase complex	296	180	179	0.132243	1e-12	2.646e-09	0.0537	0.755799	0.931		amn1|anapc1|anapc10|anapc11|anapc13|anapc15|anapc16|anapc2|anapc4|anapc5|ankib1a|ankib1b|arih1|arih1l|arih2|armc8|asb12a|atg3|aup1|bmi1a|bmi1b|ccnf|cdc23|cdc26|cks1b|cks2|crbn|cul1a|cul1b|cul2|cul3a|cul3b|cul4a|cul4b|cul5a|cul5b|dcaf11|dcaf12|dcaf13|dcaf15|dcaf17|dcun1d1|dcun1d2a|dcun1d2b|dcun1d3|dcun1d4|dcun1d5|dda1|ddb2|derl1|derl2|derl3|dtl|ercc8|fbxl14a|fbxl14b|fbxl15|fbxl16|fbxl18|fbxl2|fbxl…
GO:0000075	cell cycle checkpoint signaling	297	66	66	0.695267	1e-12	5.292e-09	0.0192	0.710534	0.906		atm|atr|atrip|aurkb|bub1|bub1ba|bub1bb|bub3|ccnd1|cdc6|cdt1|cep63|chek1|chek2|chfr|chmp4bb|dclre1b|dot1l|dtl|eme1|fbxo31|hormad1|id2a|ik|ints3|mad1l1|mad2l1|mre11a|mus81|nabp1a|nabp1b|nbn|nek11|orc1|phkg1b|plk3|rad1|rad17|rad9a|rad9b|si:ch73-352p4.5|si:dkey-249d8.1|siah2l|spdl1|stk33|ticrr|timeless|tipin|top2a|top2b|topbp1|tp53|tp53bp1|tpra|tprb|trip13|ttk|wee1|wee2|zfyve19|zgc:162895|zgc:77398|z…
GO:2000241	regulation of reproductive process	298	43	43	0.516175	0.0001	0.001543	0.0139	0.766238	0.884		apela|bmp15|cdc25b|cdc25d|ddx4|fbxo43|fbxo5|gper1|hormad1|lhfpl2a|mettl3|mos|nanog|nr0b1|or114-1|pde3a|pgrmc1|prdm9|ptbp1a|si:ch211-67f13.7|smad2|tacr1a|tacr1b|tacr2|tacr3a|tacr3l|trip13|ttk|vip|wee2|ythdf2|zar1|zp3.2|zp3a.1|zp3a.2|zp3b|zp3c|zp3d.1|zp3d.2|zp3e|zp3f.1|zp3f.2|zpcx|
GO:1905369	endopeptidase complex	299	59	59	0.281399	0.0001	0.001547	0.085	0.878555	0.784		adrm1|gpaa1|nek6|nr5a1b|pigk|pigs|pigt|pigu|psma1|psma2|psma3|psma4|psma5|psma6a|psma6b|psma6l|psma8|psmb1|psmb10|psmb11b|psmb12|psmb2|psmb3|psmb4|psmb5|psmb6|psmb7|psmb8a|psmb9a|psmc1a|psmc1b|psmc2|psmc3|psmc4|psmc5|psmc6|psmd1|psmd10|psmd11a|psmd11b|psmd12|psmd13|psmd2|psmd3|psmd4b|psmd6|psmd7|psme1|psme2|psme3|psme4a|psme4b|psmg3|rad23aa|rad23ab|rad23b|si:rp71-45k5.4|ube3a|ubqln4|
GO:1905368	peptidase complex	300	75	75	0.262385	0.0001	0.001552	0.104	0.942411	0.851		adrm1|atxn7l3|eny2|gpaa1|nek6|nr5a1b|pigk|pigs|pigt|pigu|psma1|psma2|psma3|psma4|psma5|psma6a|psma6b|psma6l|psma8|psmb1|psmb10|psmb11b|psmb12|psmb2|psmb3|psmb4|psmb5|psmb6|psmb7|psmb8a|psmb9a|psmc1a|psmc1b|psmc2|psmc3|psmc4|psmc5|psmc6|psmd1|psmd10|psmd11a|psmd11b|psmd12|psmd13|psmd2|psmd3|psmd4b|psmd6|psmd7|psme1|psme2|psme3|psme4a|psme4b|psmg3|rad23aa|rad23ab|rad23b|sec11a|sgf29|si:dkeyp-118b1.…
GO:1901137	carbohydrate derivative biosynthetic process	301	256	254	-0.23682	0.0001	0.001556	0.9841	1	0.995		aclya|aclyb|acss1|acss2|acss2l|ada|adal|adcy1a|adcy1b|adcy2a|adcy2b|adcy3a|adcy3b|adcy5|adcy6a|adcy7|adcy8|adka|adkb|adsl|adss1|adss2|adssl|ak1|ak2|ak3|ak4|alg10|alg11|alg12|alg13|alg14|alg2|alg6|alg8|amd1|ampd1|ampd2a|ampd2b|ampd3a|ampd3b|aprt|atic|atp5l|b3galt6|b3gat1a|b3gat2|b3gat3|b3gnt2a|b3gnt2b|b3gnt2l|b3gnt5a|b3gnt5b|b3gnt7|b3gnt7l|b3gnt9|b4galt5|b4gat1|cad|cant1a|cant1b|cdadc1|chs1|chst10…
GO:0101005	deubiquitinase activity	302	60	60	0.310773	0.0001	0.001561	0.0215	0.715585	0.749		ankzf1|atxn3|bap1|brcc3|cylda|cyldl|josd1|josd2|mysm1|otub1a|otub1b|otud3|otud4|otud5a|otud5b|otud6b|otud7b|otulina|otulinb|psmd14|rfx5|si:ch211-212k18.13|si:dkey-30h22.11|si:dkey-37f18.2|stambpa|stambpb|stambpl1|tnfaip3|uchl1|uchl3|uchl5|usp1|usp10|usp11|usp12a|usp13|usp16|usp20|usp24|usp25|usp28|usp30|usp32|usp33|usp36|usp37|usp4|usp40|usp42|usp44|usp46|usp47|usp48|usp5|usp7|usp8|usp9|vcpip1|yo…
GO:0099080	supramolecular complex	303	398	394	-0.276314	0.0001	0.001566	0.5018	1	0.937		actb1|actb2|ago2|ago3b|ago4|aif1l|ajuba|amotl2a|anapc16|apc|apc2|arl3b|asz1|atat1|atxn2|atxn2l|aurka|aurkb|bfsp2|birc5a|birc5b|bod1|bod1l1|btbd2a|bub3|camsap1a|camsap1b|camsap2a|camsap2b|camsap3|casc3|ccsapb|cenpe|cenph|cenpi|cenpo|cenpt|cenpw|cep162|cfap20|cfap206|cfdp1|ckap5|clasp1a|clasp1b|clasp2|cnot1|cnot2|cnot3a|cnot3b|cnot7|cnot8|cotl1|csnk1da|csnk1db|cspp1b|cyt1|cyt1l|dbn1|dbnla|dbnlb|dcd…
GO:0098687	chromosomal region	304	42	42	0.522189	0.0001	0.00157	0.028	0.679706	0.854		cdca8|cdca9|cenpl|cenpp|cenpw|cep131|clasp2|ctc1|dclre1b|dscc1|ercc6l|gpatch11|lrwd1|meaf6|mis12|mis18a|nbn|ncapd2|ncapd3|ndc80|nsmce1|nuf2|oip5|pane1|phf2|rad21a|rcc2|rnf8|rpa2|seh1l|si:dkey-57a22.11|ska1|ska2|ska3|spc24|spdl1|stn1|suv39h1a|terf2ip|tert|zw10|zwilch|
GO:0090305	nucleic acid phosphodiester bond hydrolysis	305	64	64	0.264619	0.0001	0.001575	0.153	1	0.897		abt1|bivm|cpsf2|cpsf4|cstf2|dcp1a|dcp1b|dffa|dffb|dicer1|dis3l|dna2|dnase1|dnase1l1|dnase1l1l|dnase1l4.1|dnase1l4.2|dnase2|edc3|edc4|elac1|elac2|endog|ercc1|ercc2|ercc3|ercc4|ercc5|eri1|exosc10|exosc2|exosc3|exosc7|exosc8|exosc9|fan1|fip1l1a|fip1l1b|gnl2|gnl3|hormad1|kri1|mei4|mre11a|nhp2|nob1|nol9|nthl1|polr2i|polr3k|pop7|rexo4|rnaseh1|rnaseka|rnasekb|rps21|rrp36|rrs1|spo11|trap1|tut1|xpa|zgc:19…
GO:0065004	protein-DNA complex assembly	306	92	92	0.145337	0.0001	0.00158	0.0645	0.81077	0.951		brf1a|brf1b|brf2|cdc45|cdt1|cenpi|cenpo|cenpp|chaf1a|chaf1b|daxx|dmc1|gtf2a2|gtf2b|gtf2h5|h1-0|h1-10|h1m|hist2h2l|histh1l|hp1bp3|kat6a|kat6b|macroh2a1|macroh2a2|mcm2|mcm3|mcm3l|mcm4|mcm5|mcm6|mcm7|med6|mis18a|nap1l1|nap1l4a|nap1l4b|nasp|nat15|oip5|orc3|pole3|polr1e|rad51|rad52|rag1|rag2|sart3|seta|setb|shprh|si:ch1073-153i20.4|si:ch1073-159d7.7|si:ch211-103n10.5|si:ch211-113a14.11|si:ch211-113a14…
GO:0051983	regulation of chromosome segregation	307	32	32	0.620244	0.0001	0.001584	0.0244	0.694219	0.88		anapc1|anapc11|anapc15|anapc4|anapc5|aurkb|bub1|bub1ba|bub1bb|bub3|cdc23|cdc26|csnk2a2a|csnk2a2b|hnrnpua|hnrnpub|hormad1|ik|lrmp|mad1l1|mad2l1|mos|ndc80|pttg1|rmi2|spdl1|tpra|tprb|ttk|znf207a|znf207b|zw10|
GO:0051656	establishment of organelle localization	308	110	108	0.0367136	0.0001	0.001589	0.4562	1	0.997		abce1|actr1|actr10|antxr2a|ap3d1|arl6|bbip1|bbs1|bbs4|bbs5|bbs7|bccip|bicdl1|bicdl2|birc5b|borcs5|ccdc151|ccnb1|cct2|cdc42|cdca5|cdk5|cenpe|cep131|cetn4|copg2|dctn1a|dctn2|diaph2|dtnbp1a|eif6|exoc5|fam83d|fyco1a|hoxb1b|ift122|ift88|inpp5b|inpp5e|ippk|kcnj13|kif13a|kif13ba|kif13bb|kif23|kif5aa|kif5ab|kif5ba|kif5bb|kif5c|llgl1|llgl2|lrmp|ltv1|mfn2|mkks|mlh1|mlpha|nde1|ndel1a|ndel1b|nmd3|nup88|nusap…
GO:0051172	negative regulation of nitrogen compound metabolic process	309	619	616	-0.329397	0.0001	0.001594	0.9931	1	0.956		acd|ago2|ago3b|ago4|agrn|agt|ahsg1|ahsg2|aida|akt1s1|alx1|angel2|arntl1a|arpp19a|arpp19b|atraid|atxn1a|atxn1b|aurkb|bag6l|banp|bap1|bcl2a|bcl2l1|bend5|bhlhe40|bhlhe41|birc2|birc5a|birc5b|birc7|blm|bmi1a|bmi1b|bod1|bod1l1|brms1|brms1la|brms1lb|camk2n1a|camk2n2|caprin2|cbfa2t3|cbl|cblb|cblc|cbx3a|cc2d1b|ccnd1|ccpg1|cdk5rap1|cdkn1ba|cdkn1bb|cdkn1ca|cdkn1cb|cenph|cgas|chac1|chd8|ciarta|cica|cicb|cipc…
GO:0051170	import into nucleus	310	51	51	0.464286	0.0001	0.001599	0.0353	0.699654	0.753		cse1l|dzip1|fam53b|heatr3|hikeshi|htatip2|ipo11|ipo13|ipo4|ipo7|ipo8|ipo9|kpna1|kpna2|kpna3|kpna4|kpna5|kpna6|kpna7|kpnb1|kpnb3|nup107|nup133|nup153|nup155|nup188|nup214|nup35|nup50|nup62l|nup85|nup88|nup93|nup98|nutf2|nutf2l|nxt2|pom121|pttg1ipa|pttg1ipb|ran|rpain|si:ch1073-55a19.2|si:ch73-182a11.2|snupn|tnpo1|tnpo2|tnpo3|tpra|tprb|zgc:175066|
GO:0051052	regulation of DNA metabolic process	311	89	89	0.128589	0.0001	0.001604	0.1245	1	0.91		abraxas1|acd|actr2a|actr2b|apc|babam1|babam2|blm|cdt1|cebpb|cgas|dek|dnmt1|ercc2|ercc8|eya1|eya2|eya3|eya4|fam168a|fancb|fign|fignl1|h1-0|h1-10|h1m|helb|hells|histh1l|hmbox1a|hmbox1b|hnrnpua|hnrnpub|hsf4|mms19|msh2|msh6|nvl|pargl|parpbp|pot1|pou5f3|recql5|rmi2|rnf168|rnf169|rnf8|rps3|rtel1|si:ch1073-153i20.4|si:ch211-103n10.5|si:ch211-113a14.18|si:ch211-113a14.24|si:ch211-127m7.2|si:ch73-368j24.1…
GO:0051028	mRNA transport	312	42	42	0.559041	0.0001	0.001609	0.0463	0.74024	0.837		alkbh5|casc3|ddx19|eif4a3|eny2|gle1|igf2bp1|igf2bp3|lrmp|magoh|mcm3ap|ncbp2|ncbp3|ndc1|nup107|nup35|nup42|nup85|nup88|nup93|nxf1|nxt2|pcid2|polr2d|qki2|qkia|rae1|rbm8a|seh1l|si:dkeyp-97b10.3|slbp|slbp2|thoc1|thoc2|thoc3|thoc5|thoc6|thoc7|upf3a|zc3h11a|zgc:153681|zgc:193690|
GO:0050684	regulation of mRNA processing	313	87	86	0.13495	0.0001	0.001613	0.1245	1	0.79		celf1|celf2|celf3a|celf3b|celf4|celf5a|celf5b|cirbpa|cirbpb|cpeb1b|cpsf6|dazap1|dhx37|dhx9|eif4a3|fmr1|fxr1|fxr2|hnrnpua|hnrnpub|jmjd6|khdrbs1a|khdrbs1b|khdrbs2|magoh|mbnl1|mbnl2|mettl16|nudt21|ptcd2|rbfox1|rbfox1l|rbfox2|rbfox3a|rbfox3b|rbm10|rbm11|rbm17|rbm19|rbm24a|rbm25a|rbm25b|rbm4.1|rbm4.2|rbm4.3|rbm7|rbm8a|rbmx|rest|rnps1|safb|sart3|sf3b4|si:ch211-220i18.4|si:dkey-205h23.2|si:dkey-67c22.2|…
GO:0046474	glycerophospholipid biosynthetic process	314	89	89	0.00681658	0.0001	0.001618	0.4748	1	0.97		agpat2|agpat9l|bpnt1|cdipt|cds1|cds2|cept1a|cept1b|cish|cishb|crls1|dpm1|dpm2|dpm3|efr3bb|fam126a|gpam|gpat3|impa1|impa2|impad1|lclat1|mppe1|pemt|pgap2|pgap3|pi4k2a|pi4k2b|pi4kaa|pi4kab|pi4kb|piga|pigb|pigc|pigf|pigh|pigk|pigl|pigm|pign|pigo|pigp|pigq|pigv|pigw|pigx|pik3c2b|pik3c2g|pik3c3|pik3ca|pik3cb|pik3cd|pik3cg|pik3r1|pik3r2|pik3r3a|pik3r3b|pisd|pld1a|pld1b|pld2|ptdss1a|ptdss1b|ptdss2|si:ch2…
GO:0045935	positive regulation of nucleobase-containing compound metabolic process	315	622	614	-0.349639	0.0001	0.001623	0.1301	1	0.95		abraa|abrab|abraxas1|acd|actr2a|actr2b|adcyap1a|adcyap1b|afap1l2|ahr1a|ahr1b|ahr2|ahrrb|aire|alx1|arnt|arnt2|arntl1a|asb11|ascl1a|ascl1b|asxl1|asxl2|atad2b|atf6|atxn7l3|babam1|babam2|bcl9|bcl9l|brd4|brdt|camta1a|camta1b|camta2|carf|ccnc|ccnk|ccnt1|ccnt2a|ccnt2b|cdc73|cdk12|cdk13|cdk7|cdk9|cdx1b|celf1|celf3a|celf4|chd8|chuk|churc1|ciita|cirbpa|cirbpb|cited1|clocka|cnbpa|cnot1|cnot7|cpeb1b|creb3l1|…
GO:0045859	regulation of protein kinase activity	316	160	160	-0.133323	0.0001	0.001628	0.4795	1	0.95		adcyap1a|adcyap1b|aida|akt1s1|atg13|bccip|bora|camk2n1a|camk2n2|cbl|cblb|cblc|ccna1|ccna2|ccnb1|ccnb2|ccnb3|ccnd1|ccnd2a|ccnd2b|ccnd3|ccndx|ccne1|ccne2|ccnf|ccng1|ccng2|ccnh|ccni|ccni2|ccnjl|ccnl1a|ccnl1b|ccny|ccnyl1|cdk5rap1|cdk5rap3|cdkn1ba|cdkn1bb|cdkn1ca|cdkn1cb|cnppd1|cntd2|deptor|dok7|dusp10|dusp19a|dusp19b|etaa1|fgfr1a|fyna|fynb|her5|hexim1|irak3|kita|map2k1|map2k2a|map2k2b|map2k4a|map2k4b…
GO:0045017	glycerolipid biosynthetic process	317	97	97	0.00908318	0.0001	0.001633	0.4795	1	0.972		agpat2|agpat9l|bpnt1|cdipt|cds1|cds2|cept1a|cept1b|cish|cishb|crls1|dgat1a|dgat1b|dgat2|dpm1|dpm2|dpm3|efr3bb|fam126a|gpam|gpat2|gpat3|gstk2|impa1|impa2|impad1|lclat1|lpin1|mppe1|pemt|pgap2|pgap3|pi4k2a|pi4k2b|pi4kaa|pi4kab|pi4kb|piga|pigb|pigc|pigf|pigh|pigk|pigl|pigm|pign|pigo|pigp|pigq|pigv|pigw|pigx|pik3c2b|pik3c2g|pik3c3|pik3ca|pik3cb|pik3cd|pik3cg|pik3r1|pik3r2|pik3r3a|pik3r3b|pisd|pld1a|pl…
GO:0044877	protein-containing complex binding	318	420	414	-0.310987	0.0001	0.001638	0.9789	1	0.938		aak1a|aak1b|abce1|ablim1a|ablim1b|ablim2|ablim3|actn1|actn3a|actr2a|actr2b|actr3|actr3b|actr6|acvr1ba|acvr1bb|acvr2aa|acvr2ab|add1|add2|add3a|add3b|adgrg6|adrm1|aif1l|alpk3a|anxa6|ap1ar|apoa1a|arpc1a|arpc1b|arpc2|arpc3|arpc5a|arpc5b|arpc5la|arpc5lb|aspn|avil|bag6l|bicd1a|bicd2|bmp2k|bop1|brk1|brwd1|c1qbp|cabin1|camsap1a|camsap2a|camsap2b|camsap3|capga|capgb|capza1a|capza1b|capzb|ccn1|ccn1l1|ccn1l…
GO:0044772	mitotic cell cycle phase transition	319	51	50	0.456346	0.0001	0.001643	0.0138	0.776911	0.856		anapc1|ccna1|ccna2|ccnb1|ccnb2|ccnb3|ccnd1|ccnd2a|ccnd2b|ccnd3|ccndx|ccne1|ccne2|ccnf|ccng1|ccng2|ccni|ccni2|ccnjl|cdc25b|cdc25d|cdc6|cdk2|cdkn1ba|cdkn1bb|chmp4ba|chmp7|clasp2|cntd2|ensaa|fbxl15|fbxl18|fbxl3a|fbxl3b|fbxl8|gpr132a|gpr132b|kdm8|lats1|lats2|lzts1|mastl|meis1b|phf8|ppp2r2d|skp2|spast|trim71|ube2s|usp37|
GO:0044770	cell cycle phase transition	320	52	51	0.496179	0.0001	0.001649	0.0136	0.773884	0.861		anapc1|ccna1|ccna2|ccnb1|ccnb2|ccnb3|ccnd1|ccnd2a|ccnd2b|ccnd3|ccndx|ccne1|ccne2|ccnf|ccng1|ccng2|ccni|ccni2|ccnjl|cdc25b|cdc25d|cdc6|cdk2|cdkn1ba|cdkn1bb|chmp4ba|chmp7|clasp2|cntd2|ensaa|fbxl15|fbxl18|fbxl3a|fbxl3b|fbxl8|gpr132a|gpr132b|kdm8|lats1|lats2|lzts1|mastl|meis1b|phf8|ppp2r2d|skp2|spast|tipin|trim71|ube2s|usp37|
GO:0043543	protein acylation	321	89	89	0.0674444	0.0001	0.001654	0.1827	1	0.963		actl6a|atat1|bag6l|crebbpa|crebbpb|dmap1|ep300a|ep300b|esco1|esco2|golga7|golga7ba|golga7bb|hat1|hhat|ing4|ing5a|ing5b|kansl2|kansl3|kat14|kat2a|kat2b|kat5a|kat5b|kat6a|kat6b|kat7a|kat7b|mboat4|meaf6|morf4l1|mrgbp|msl1a|msl1b|msl2a|msl2b|myod1|naa10|naa15a|naa15b|naa20|naa25|naa30|naa35|naa40|naa50|nat15|nat9|nmt1a|nmt1b|nmt2|ruvbl1|ruvbl2|sgf29|supt7l|tada1|tada3l|taf12|taf6l|taf9|trrap|zdhhc12a…
GO:0043484	regulation of RNA splicing	322	86	85	0.133713	0.0001	0.001659	0.1245	1	0.785		ahnak|akap17a|brdt|celf1|celf2|celf3a|celf3b|celf4|celf5a|celf5b|cirbpa|cirbpb|dazap1|dhx37|eif4a3|esrp1|esrp2|fmr1|fxr1|fxr2|hmga1a|hnrnpua|hnrnpub|ints5|jmjd6|khdrbs1a|khdrbs1b|khdrbs2|magoh|mbnl1|mbnl2|mettl16|rbfox1|rbfox1l|rbfox2|rbfox3a|rbfox3b|rbm10|rbm11|rbm17|rbm19|rbm22|rbm24a|rbm25a|rbm25b|rbm4.1|rbm4.2|rbm4.3|rbm7|rbm8a|rbmx|rest|rnps1|sart3|sf3b4|si:ch211-125o16.4|si:ch211-69b7.6|si:…
GO:0043436	oxoacid metabolic process	323	436	435	-0.244749	0.0001	0.001664	0.9967	1	0.997		aacs|aars1|aars2|aarsd1|aasdh|aasdhppt|aass|abat|abcd1|acaa1|acaa2|acaca|acacb|acadl|acadm|acads|acat1|acat2|aclya|aclyb|aco1|acot14|acot15|acot16|acot17|acot18|acot19|acot20|acot21|acot22|acot7|acot8|acox1|acox3|acoxl|acsf2|acsm3|acss1|acss2|acss2l|acy1|adi1|afmid|agmat|agxta|agxtb|aldh18a1|aldh1a2|aldh1l1|aldh1l2|aldh4a1|aldh5a1|aldh6a1|aldh8a1|aldoaa|aldoab|aldob|aldocb|alox5a|alox5ap|amdhd2|a…
GO:0042254	ribosome biogenesis	324	51	51	0.446549	0.0001	0.001669	0.0186	0.734561	0.751		bms1|bop1|cebpz|dcaf13|ddx31|ddx51|dlx2a|eif6|eral1|ftsj3|gar1|gtpbp10|gtpbp4|heatr1|kri1|krr1|mphosph10|mrpl10|mrpl36|mrto4|naf1|nhp2|nip7|noc4l|nom1|nop10|nop53|nvl|pak1ip1|pes|polr1c|polr1d|pwp2h|rcl1|rpf1|rpl7a|rplp0|rrp36|rrs1|rsl24d1|sbds|sdad1|snu13a|snu13b|tsr1|tsr3|urb2|utp25|wdr12|wdr43|wdr75|
GO:0036503	ERAD pathway	325	56	55	0.489728	0.0001	0.001675	0.0108	0.80498	0.837		ankzf1|aup1|bag6|bag6l|derl1|derl2|derl3|dnajb12a|dnajb12b|dnajb14|dnajc18|erlec1|erlin1|erlin2|fbxo44|foxred2|hsp90b1|hspa5|man1b1a|man1b1b|nccrp1|os9|pomt2|psmc6|rnf121|rnf139|rnf175|rnf185|sdf2|sdf2l1|sel1l|sgta|sgtb|si:ch211-207l14.1|si:dkey-147f3.4|si:dkey-147f3.8|syvn1|tmub1|tmub2|ube2g2|ube2j2|ube4a|ube4b|ubxn8|uggt1|uggt2|vcp|yod1|zgc:100832|zgc:114081|zgc:114174|zgc:136908|zgc:153722|zgc…
GO:0034708	methyltransferase complex	326	86	85	0.126615	0.0001	0.00168	0.1827	1	0.941		aebp2|ash2l|chd8|clns1a|cxxc1a|cxxc1b|dpy30|dydc2|eed|ezh2|hcfc1a|hcfc1b|hcfc2|jarid2a|jarid2b|kdm4aa|kdm4ab|kdm4b|kdm4c|kdm5ba|kdm5bb|kdm5c|kdm6a|kdm6al|kdm6bb|kmt2a|kmt2ba|kmt2bb|kmt2ca|kmt2cb|kmt2d|max|mcrs1|men1|mettl14|mettl3|mtf2|n6amt1|ncoa6|pagr1|phf1|phf19|phf20a|phf20b|prdm10|prdm9|prpf31|rbb4l|rbbp4|rbbp5|rnf2|ruvbl1|ruvbl2|senp3a|senp3b|setd1a|setd1ba|setd1bb|si:ch211-113e8.10|si:ch21…
GO:0034504	protein localization to nucleus	327	54	54	0.475641	0.0001	0.001685	0.0353	0.702284	0.779		banp|cse1l|dzip1|fam53b|heatr3|hikeshi|ipo11|ipo13|ipo4|ipo7|ipo8|ipo9|kpna1|kpna2|kpna3|kpna4|kpna5|kpna6|kpna7|kpnb1|kpnb3|nup107|nup133|nup153|nup155|nup188|nup214|nup35|nup50|nup62l|nup85|nup88|nup93|nup98|nutf2|nutf2l|nxt2|pom121|pttg1ipa|pttg1ipb|ran|rpain|si:ch1073-55a19.2|si:ch73-182a11.2|snupn|tnpo1|tnpo2|tnpo3|tor1|tor1l1|tor1l3|tpra|tprb|zgc:175066|
GO:0031410	cytoplasmic vesicle	328	434	432	-0.319317	0.0001	0.001691	0.908	1	0.944	GO:0097708|intracellular vesicle,	abhd17c|ada|als2a|amot|amotl2a|amotl2b|amph|ankrd27|antxr2a|ap1g1|ap1g2|ap3d1|ap5m1|ap5s1|apba1a|apba2a|apba2b|appl1|appl2|arcn1a|arcn1b|arf6a|arl8ba|arrb1|atg9a|atg9b|atl1|atp11a|atp11c|atp6v0cb|atp6v0d1|avp|bace2|bdnf|becn1|bin1b|bloc1s5|bloc1s6|calua|calub|caly|camkvb|cbarpb|ccdc115|cd164|cftr|chga|chgb|chmp1a|chmp1b|chmp2ba|chmp2bb|chmp3|chmp4ba|chmp4bb|chmp5b|chmp6b|clcn3|clcn4|clcn5a|clcn5b…
GO:0097708	intracellular vesicle	329	434	432	-0.319317	0.0001	0.001691	0.908	1	0.944	GO:0031410|cytoplasmic vesicle,	abhd17c|ada|als2a|amot|amotl2a|amotl2b|amph|ankrd27|antxr2a|ap1g1|ap1g2|ap3d1|ap5m1|ap5s1|apba1a|apba2a|apba2b|appl1|appl2|arcn1a|arcn1b|arf6a|arl8ba|arrb1|atg9a|atg9b|atl1|atp11a|atp11c|atp6v0cb|atp6v0d1|avp|bace2|bdnf|becn1|bin1b|bloc1s5|bloc1s6|calua|calub|caly|camkvb|cbarpb|ccdc115|cd164|cftr|chga|chgb|chmp1a|chmp1b|chmp2ba|chmp2bb|chmp3|chmp4ba|chmp4bb|chmp5b|chmp6b|clcn3|clcn4|clcn5a|clcn5b…
GO:0031327	negative regulation of cellular biosynthetic process	330	464	462	-0.314526	0.0001	0.001696	0.9186	1	0.949		acd|ago2|ago3b|ago4|alx1|arntl1a|atxn1a|atxn1b|aurkb|bap1|bend5|bhlhe40|bhlhe41|bmi1a|bmi1b|brms1|brms1la|brms1lb|caprin2|cbfa2t3|cbx3a|cc2d1b|ccnd1|ccpg1|chd8|ciarta|cica|cicb|cipca|cipcb|cnot1|cnot10|cnot2|cnot3a|cnot3b|cnot7|cnot8|commd7|cops2|cpeb1a|cpeb1b|cpeb3|cpeb4a|cry-dash|cry1a|cry1b|cry2|cry3a|cry3b|cry4|cux1a|cux1b|cux2b|daxx|ddit3|dis3l2|dlx1a|dlx2a|dlx2b|dlx4a|dlx4b|dmap1|dmbx1a|dna…
GO:0031300	intrinsic component of organelle membrane	331	186	186	-0.228755	0.0001	0.001702	0.9147	1	0.975		acer3|agk|alg3|aup1|b4galnt1a|b4galnt1b|b4galnt2.1|b4galnt2.2|bet1|bet1l|bscl2|bscl2l|casd1|coa3a|coq2|cox18|cux1b|derl1|derl2|derl3|dhcr7|dolk|dolpp1|dpm2|elovl1a|elovl1b|elovl2|elovl4a|elovl4b|elovl5|elovl6|elovl6l|elovl7a|elovl7b|elovl8a|elovl8b|ergic1|ergic2|ergic3|esyt1a|esyt1b|esyt2a|esyt3|etfdh|ext1a|ext1b|ext1c|fis1|fitm1|fundc1|fundc2|furina|furinb|gdap1|hacd2|hacd3|hm13|ier3ip1|ktn1|lam…
GO:0019904	protein domain specific binding	332	107	107	0.041405	0.0001	0.001707	0.0107	0.80892	0.931		abi1a|abi1b|abi2a|abi2b|abi3a|abi3b|adam19b|afap1l1a|afap1l1b|afap1l2|arfip1|arfip2a|arfip2b|atp2b1a|atp2b1b|atp2b2|atp2b3a|atp2b3b|atp2b4|card11|card14|card9|caspa|cbl|cblb|cblc|cradd|cript|dap|dap1b|dlc|dld|eaf1|eaf2|enah|evla|evlb|fhdc3|foxa1|foxa2|foxa3|hif1an|hsp90aa1.1|hsp90aa1.2|hsp90ab1|ica1|ical1|inppl1b|khdrbs1a|khdrbs1b|kidins220a|kidins220b|ldb1a|ldb1b|ldb2a|ldb2b|lin7a|lin7b|lin7c|m6…
GO:0019867	outer membrane	333	71	71	0.259767	0.0001	0.001713	0.104	0.947277	0.89	GO:0031968|organelle outer membrane,	agpat4|baxa|baxb|bcl2a|bcl2b|bcl2l1|bcl2l10|bcl2l16|bnip3|bnip3la|bnip3lb|bnip4|boka|bokb|cisd2|cptp|dnm1l|fis1|fundc1|gpam|itprip|kmo|mao|marc1|march5l|mcl1a|mcl1b|mff|mfn1b|mfn2|mief1|mief2|msto1|mtx3|mul1a|nav3|pgam5|pi4kb|pld6|qtrt1|rhot1a|rhot1b|rhot2|rnf185|rtn4ip1|samm50|samm50l|si:dkey-71l1.1|sigmar1|slc25a46|smpd5|snn|spata18|syne1b|syne3|tigara|tigarb|tomm20a|tomm20b|tomm22|tomm40|tomm4…
GO:0031968	organelle outer membrane	334	71	71	0.259767	0.0001	0.001713	0.104	0.947277	0.89	GO:0019867|outer membrane,	agpat4|baxa|baxb|bcl2a|bcl2b|bcl2l1|bcl2l10|bcl2l16|bnip3|bnip3la|bnip3lb|bnip4|boka|bokb|cisd2|cptp|dnm1l|fis1|fundc1|gpam|itprip|kmo|mao|marc1|march5l|mcl1a|mcl1b|mff|mfn1b|mfn2|mief1|mief2|msto1|mtx3|mul1a|nav3|pgam5|pi4kb|pld6|qtrt1|rhot1a|rhot1b|rhot2|rnf185|rtn4ip1|samm50|samm50l|si:dkey-71l1.1|sigmar1|slc25a46|smpd5|snn|spata18|syne1b|syne3|tigara|tigarb|tomm20a|tomm20b|tomm22|tomm40|tomm4…
GO:0016607	nuclear speck	335	70	69	0.275426	0.0001	0.001718	0.104	0.94891	0.843		abitram|alkbh5|apex1|arl6ip4|ascc3|atoh8|casc3|ccnl1b|cpsf6|cwc22|ddx46|eif4a3|fam76b|glyr1|hnrnpua|hnrnpub|inppl1a|inppl1b|magoh|maml1|maml3|mettl3|msl1a|patl1|pnisr|ppp1r8a|ppp1r8b|prpf18|prpf31|psme4a|psme4b|pspc1|rbm19|rbm4.1|rbm4.2|rbm4.3|rbm8a|rmi2|rnps1|sart3|scnm1|setd1ba|slu7|smndc1|smu1a|spop|srsf10a|srsf10b|srsf1b|srsf2a|srsf2b|srsf3a|srsf3b|srsf4|srsf5b|srsf6b|srsf7a|srsf7b|srsf9|thoc…
GO:0016197	endosomal transport	336	92	91	0.0317532	0.0001	0.001724	0.2622	1	0.939		als2a|ap5b1|ap5m1|ap5s1|arl1|bet1l|bloc1s1|bloc1s2|caly|chmp1a|chmp1b|chmp2ba|chmp2bb|chmp3|clec16a|coro1ca|dennd10|dennd1a|dennd1b|ehd2a|ehd2b|ehd3|ehd4|gosr2|grip1|grip2a|grip2b|gripap1|heatr5b|lamtor1|leprot|micall1a|mvb12a|plekhj1|rab11fip3|rab11fip4a|rab11fip4b|rab13|rab14|rab14l|rab35b|rab41|rab6ba|rab6bb|rab7a|rab9a|rab9b|rassf9|rgp1|scrib|si:ch211-193c2.2|si:ch211-284f22.3|si:ch73-111k22.…
GO:0016073	snRNA metabolic process	337	33	33	0.695944	0.0001	0.001729	0.0102	0.817855	0.805		dkc1|ell|exosc10|exosc2|exosc3|exosc4|exosc5|exosc6|exosc7|exosc8|exosc9|ice2|ints1|ints10|ints12|ints2|ints4|ints5|ints6|ints7|ints8|ints9|mepce|mettl16|nhp2|nop10|rpap2|si:ch1073-157b13.1|snapc1a|snapc1b|toe1|tut1|usb1|
GO:0009890	negative regulation of biosynthetic process	338	467	465	-0.312839	0.0001	0.001735	0.9186	1	0.949		acd|ago2|ago3b|ago4|alx1|arntl1a|atxn1a|atxn1b|aurkb|bap1|bend5|bhlhe40|bhlhe41|bmi1a|bmi1b|brms1|brms1la|brms1lb|caprin2|cbfa2t3|cbx3a|cc2d1b|ccnd1|ccpg1|chd8|ciarta|cica|cicb|cipca|cipcb|cnot1|cnot10|cnot2|cnot3a|cnot3b|cnot7|cnot8|commd7|cops2|cpeb1a|cpeb1b|cpeb3|cpeb4a|cry-dash|cry1a|cry1b|cry2|cry3a|cry3b|cry4|cux1a|cux1b|cux2b|daxx|ddit3|dis3l2|dlx1a|dlx2a|dlx2b|dlx4a|dlx4b|dmap1|dmbx1a|dna…
GO:0008408	3'-5' exonuclease activity	339	45	44	0.322652	0.0001	0.001741	0.0463	0.742484	0.838		angel1|angel2|apex1|apex2|cnot6a|cnot6b|cnot6l|cnot7|cnot8|dis3|dis3l|dis3l2|eri1|eri2|exd1|exd2|exd3|exosc10|isg20l2|meiob|mre11a|nocta|noctb|pan2|pan3|parn|pde12|pold1|pole|polg|rad1|rad50|rad9a|rad9b|rev3l|rexo4|si:ch1073-296i8.2|si:ch1073-385f13.3|smfn|tatdn1|toe1|usb1|wrn|zgc:165656|
GO:0008092	cytoskeletal protein binding	340	645	637	-0.345561	0.0001	0.001747	0.9474	1	0.926		ablim1a|ablim1b|ablim2|ablim3|abrab|abraxas1|abraxas2|actn1|actn2b|actn3a|actn3b|actn4|actr2a|actr2b|actr3|actr3b|add1|add2|add3a|add3b|agbl5|agtpbp1|aif1l|alkbh4|alms1|alpk3a|antxr2a|anxa2a|anxa2b|anxa6|apc|apc2|appl2|arl3b|arpc1a|arpc1b|arpc2|arpc3|arpc4|arpc5a|arpc5b|arpc5la|arpc5lb|avil|b9d2|bccip|bicd1a|bicd2|bicdl1|bin1b|bin3|bloc1s2|cacybp|cald1a|cald1b|camsap1a|camsap1b|camsap2a|camsap2b|…
GO:0006606	protein import into nucleus	341	50	50	0.4889	0.0001	0.001752	0.0291	0.693681	0.756		cse1l|dzip1|fam53b|heatr3|hikeshi|ipo11|ipo13|ipo4|ipo7|ipo8|ipo9|kpna1|kpna2|kpna3|kpna4|kpna5|kpna6|kpna7|kpnb1|kpnb3|nup107|nup133|nup153|nup155|nup188|nup214|nup35|nup50|nup62l|nup85|nup88|nup93|nup98|nutf2|nutf2l|nxt2|pom121|pttg1ipa|pttg1ipb|ran|rpain|si:ch1073-55a19.2|si:ch73-182a11.2|snupn|tnpo1|tnpo2|tnpo3|tpra|tprb|zgc:175066|
GO:0006468	protein phosphorylation	342	683	676	-0.362874	0.0001	0.001758	0.1329	1	0.917		aak1a|aak1b|aatka|aatkb|abl1|abl2|acvr1ba|acvr1bb|acvr1l|acvr2aa|acvr2ab|acvrl1|adck2|adgrg1|akt1|akt2|akt2l|akt3a|akt3b|alk|alpk2|alpk3a|alpk3b|ankk1|araf|arf2b|atm|aurka|aurkb|b2m|bcr|blk|bmp2k|bmpr1aa|bmpr1ab|bmpr1ba|bmpr1bb|bmpr2a|bmpr2b|braf|brsk2b|bsk146|btk|bub1|camk1a|camk1b|camk1da|camk1db|camk1ga|camk1gb|camk2a|camk2b1|camk2d1|camk2d2|camk2g1|camk2g2|camk4|camkk1a|camkk1b|camkva|camkvb|…
GO:0006352	DNA-templated transcription, initiation	343	42	42	0.41472	0.0001	0.001764	0.028	0.682839	0.775		brf1a|brf1b|brf2|crcp|ercc3|gtf2a1|gtf2a1l|gtf2a2|gtf2b|gtf2e1|gtf2e2|gtf2f1|gtf2f2a|gtf2f2b|gtf3c5|hist1h4l|med30|polr2d|polr2gl|polr2i|polr3h|rrn3|si:dkey-219c3.2|snapc5|taf1|taf10|taf11|taf12|taf2|taf4a|taf4b|taf6|taf6l|taf7|taf9|tbp|tbpl1|tbpl2|tfb2m|zgc:114119|zgc:163040|zgc:165555|
GO:0005856	cytoskeleton	344	489	486	-0.300232	0.0001	0.00177	0.7632	1	0.924		ablim1a|ablim1b|ablim2|ablim3|acta1a|acta1b|acta2|actb1|actb2|actc1a|actc1b|actr1|actr2a|actr2b|add1|add2|add3a|add3b|afap1l1a|agbl2|agbl5|aldob|antxr2a|apbb1ip|arhgap32a|arhgap32b|arhgap39|arl2|arl2bp|arl3a|arl3b|arl3l1|arl3l2|arl6|arl8ba|arpc1a|arpc1b|arpc2|arpc3|arpc4|arpc5a|arpc5b|arpc5la|arpc5lb|atat1|b9d1|b9d2|baiap2a|baiap2b|baiap2l1a|baiap2l1b|baiap2l2a|baiap2l2b|bbs5|bbs7|bccip|bicdl1|br…
GO:0005840	ribosome	345	154	154	-0.122589	0.0001	0.001776	0.0672	0.815648	0.762		btf3|chchd1|dap3|eif3ha|eif3hb|faua|faub|gemin5|hspa14|mrpl10|mrpl11|mrpl12|mrpl13|mrpl14|mrpl15|mrpl16|mrpl17|mrpl18|mrpl19|mrpl2|mrpl20|mrpl21|mrpl22|mrpl23|mrpl24|mrpl27|mrpl28|mrpl3|mrpl33|mrpl34|mrpl35|mrpl36|mrpl37|mrpl38|mrpl39|mrpl4|mrpl40|mrpl41|mrpl46|mrpl47|mrpl48|mrpl54|mrpl57|mrpl9|mrps10|mrps11|mrps14|mrps15|mrps16|mrps17|mrps18a|mrps18b|mrps18c|mrps2|mrps21|mrps23|mrps24|mrps26|mrp…
GO:0005774	vacuolar membrane	346	92	92	0.048539	0.0001	0.001782	0.1827	1	0.939		abcb6a|abcb6b|abcb9|arl8a|arl8ba|arl8bb|atg16l1|atg16l2|atp6v0ca|atp6v0cb|atp6v0d1|atp6v1aa|atp6v1ab|borcs7|borcs8|ccz1|clec16a|cln3|cyb561|cyb561a3a|cybrd1|depdc5|eva1a|gabarapa|gabarapl2|glmp|hgsnat|kxd1|lamp2|lamtor2|lmbrd1|man2b1|map1lc3a|map1lc3b|map1lc3c|map1lc3cl|mcoln1a|mcoln1b|mcoln3a|meak7|mfsd8|mios|napaa|napab|napba|napbb|napga|napgb|psen1|psen2|rnf152|seh1l|si:ch1073-143l10.2|si:ch21…
GO:0005684	U2-type spliceosomal complex	347	44	44	0.33757	0.0001	0.001788	0.1018	0.938546	0.808		bcas2|bud13|casc3|ccdc12|crnkl1|cwc15|cwc22|cwc27|eftud2|eif4a3|htatsf1|lsm7|luc7l|luc7l3|prpf18|prpf19|prpf31|prpf38a|prpf39|prpf40a|rbm22|rbm8a|rbmx|rnf113a|sf3a1|sf3a2|sf3b1|sf3b3|si:ch211-114c17.1|smu1a|snrnp70|snrpb|snrpc|snrpd1|snrpd3|snrpd3l|snrpe|snrpg|syf2|tfip11|u2af2a|u2af2b|xab2|zgc:158803|
GO:0004843	thiol-dependent deubiquitinase	348	59	59	0.303398	0.0001	0.001794	0.0215	0.720114	0.742		ankzf1|atxn3|bap1|brcc3|cylda|cyldl|josd1|josd2|mysm1|otub1a|otub1b|otud3|otud4|otud5a|otud5b|otud6b|otud7b|otulina|otulinb|psmd14|rfx5|si:ch211-212k18.13|si:dkey-37f18.2|stambpa|stambpb|stambpl1|tnfaip3|uchl1|uchl3|uchl5|usp1|usp10|usp11|usp12a|usp13|usp16|usp20|usp24|usp25|usp28|usp30|usp32|usp33|usp36|usp37|usp4|usp40|usp42|usp44|usp46|usp47|usp48|usp5|usp7|usp8|usp9|vcpip1|yod1|zranb1b|
GO:0004721	phosphoprotein phosphatase activity	349	189	187	-0.227343	0.0001	0.0018	0.4765	1	0.916		acp1|ca16b|cdc14aa|cdc14ab|cdc14b|cdc25b|cdc25d|cdkn3|cpped1|ctdnep1a|ctdnep1b|ctdp1|ctdsp1|ctdsp2|ctdspl2a|ctdspl2b|ctdspla|ctdsplb|dupd1|dusp1|dusp10|dusp11|dusp12|dusp13a|dusp14|dusp16|dusp19a|dusp19b|dusp2|dusp22a|dusp22b|dusp23a|dusp23b|dusp27|dusp28|dusp3a|dusp4|dusp5|dusp6|dusp7|dusp8a|epm2a|eya1|eya2|eya3|eya4|ilkap|lhpp|mtm1|mtmr14|mtmr1a|mtmr1b|mtmr3|mtmr4|mtmr6|mtmr7a|mtmr7b|mtmr8|pald…
GO:0004674	protein serine/threonine kinase activity	350	521	515	-0.356407	0.0001	0.001806	0.5195	1	0.916		aak1a|aak1b|acvr1ba|acvr1bb|acvr1l|acvr2aa|acvr2ab|acvrl1|akap13|akt1|akt2|akt2l|akt3a|akt3b|alpk2|alpk3a|alpk3b|araf|atm|atr|aurka|aurkb|bcr|bmp2k|bmpr1aa|bmpr1ab|bmpr1ba|bmpr1bb|bmpr2a|bmpr2b|braf|bsk146|cab39|cab39l|cab39l1|camk1a|camk1b|camk1da|camk1db|camk1ga|camk1gb|camk2a|camk2b1|camk2d1|camk2d2|camk2g1|camk2g2|camk4|camkk1a|camkk1b|camkva|camkvb|camkvl|ccnh|cdc42bpaa|cdc42bpab|cdc42bpb|cd…
GO:0004527	exonuclease activity	351	64	63	0.262298	0.0001	0.001812	0.0604	0.789227	0.883		angel1|angel2|apex1|apex2|aptx|cnot6a|cnot6b|cnot6l|cnot7|cnot8|cpsf3|dclre1a|dclre1b|dclre1c|dis3|dis3l|dis3l2|enpp1|enpp2|eri1|eri2|exd1|exd2|exd3|exo1|exo5|exosc10|exosc4|fan1|fen1|isg20l2|meiob|mgme1|mre11a|nocta|noctb|pan2|pan3|parn|pde12|pold1|pole|polg|poln|rad1|rad50|rad9a|rad9b|rev3l|rexo1|rexo4|si:ch1073-296i8.2|si:ch1073-385f13.3|smfn|tatdn1|toe1|usb1|wrn|xrn1|xrn2|zgc:110269|zgc:15296…
GO:0004521	endoribonuclease activity	352	46	46	0.426347	0.0001	0.001819	0.0316	0.702635	0.826		ago2|ago3b|cpsf3|dbr1|dgcr8|dicer1|drosha|edc3|elac1|endog|endou|endou2|endouc|ern1|ern2|fen1|lactb2|mrpl44|nob1|piwil1|piwil2|pop1|pop4|pop5|pop7|prorp|rcl1|rnaseh1|rnaseh2a|rnaseh2b|rnaseka|rnasekb|rnaset2|rnaset2l|rpp21|rpp30|rpph1|si:dkey-222f8.3|snd1|tsen15|tsen2|tsen34|tsn|tsnax|zgc:103759|zgc:110269|
GO:0000776	kinetochore	353	41	41	0.660479	0.0001	0.001825	0.0157	0.741825	0.86		anapc16|apc|bub3|cenph|cenpi|cenpo|cenpt|cenpw|cfdp1|ckap5|clasp2|ercc6l|gpatch11|hnrnpua|hnrnpub|knstrn|lrwd1|mad1l1|mad2l1|meaf6|ndc80|nde1|ndel1a|ndel1b|nsl1|nuf2|pafah1b1a|pafah1b1b|phf2|seh1l|si:ch211-161h7.4|ska1|ska2|ska3|spc24|spdl1|spout1|ttk|znf207a|znf207b|zwilch|
GO:0000723	telomere maintenance	354	39	39	0.496211	0.0001	0.001831	0.0478	0.746188	0.882	GO:0032200|telomere organization,	acd|atm|atr|blm|ctc1|dclre1a|dclre1b|dclre1c|gar1|lto1|mre11a|nbn|nhp2|nop10|pif1|pot1|prkdc|rad50|rad51d|rif1|rpa1|rtel1|si:dkey-14d8.1|smg5|smg6|smg7|stn1|telo2|terf1|terf2ip|terfa|tert|tinf2|wrn|xrcc3|xrcc5|xrcc6|zgc:113263|zgc:162895|
GO:0032200	telomere organization	355	39	39	0.496211	0.0001	0.001831	0.0478	0.746188	0.882	GO:0000723|telomere maintenance,	acd|atm|atr|blm|ctc1|dclre1a|dclre1b|dclre1c|gar1|lto1|mre11a|nbn|nhp2|nop10|pif1|pot1|prkdc|rad50|rad51d|rif1|rpa1|rtel1|si:dkey-14d8.1|smg5|smg6|smg7|stn1|telo2|terf1|terf2ip|terfa|tert|tinf2|wrn|xrcc3|xrcc5|xrcc6|zgc:113263|zgc:162895|
GO:0000209	protein polyubiquitination	356	85	85	0.12441	0.0001	0.001837	0.2622	1	0.947		anapc1|anapc10|anapc4|anapc5|ankib1a|ankib1b|arih1|arih1l|arih2|cdc26|chfr|dtl|ercc8|hace1|hectd1|hecw1b|hecw2a|huwe1|itcha|itchb|klhl3|lnx2b|nedd4a|nedd4l|peli1a|peli1b|peli2|peli3|ppil2|rbck1|rnf14|rnf144aa|rnf144ab|rnf144b|rnf146|rnf152|rnf168|rnf180|rnf19b|rnf217|rnf41|rnf8|sharpin|shprh|shrprbck1r|si:ch211-207l14.1|si:ch211-278j3.3|si:ch211-284e13.12|si:ch211-284e13.9|si:dkey-250l23.4|smurf1…
GO:2001020	regulation of response to DNA damage stimulus	357	58	58	0.196238	0.0002	0.002838	0.2193	1	0.899		abraxas1|actr2a|actr2b|armt1|babam1|babam2|cgas|ciao2a|dek|ercc8|etaa1|eya1|eya2|eya3|eya4|fam168a|fancb|fign|fignl1|fmr1|fxr1|fxr2|helb|mms19|nsmce1|nsmce4a|pargl|parpbp|pin1|plrg1|prpf19|rmi2|rnf168|rnf169|rnf8|rps3|rtel1|scrt2|si:ch211-127m7.2|si:dkey-157g16.6|si:dkey-78p8.1|smyd2a|smyd2b|spire1a|spire2|spred1|spred2a|spred2b|spred3|terf2ip|topbp1|tp53|trip12|ube2nb|usp1|wdr76|wrnip1|zgc:10166…
GO:1903046	meiotic cell cycle process	358	58	58	0.19079	0.0002	0.002845	0.1182	1	0.905		aurka|bag6l|birc5b|brdt|brip1|bub1|bub1ba|bub1bb|dmc1|eme1|ercc1|ercc4|espl1|hfm1|hormad1|m1ap|mei4|meiob|mlh1|mlh3|mnd1|mre11a|msh3|msh4|msh5|msh6|mus81|ncapd2|ncapd3|ncaph2|nuf2|prdm9|psmc3ip|pttg1|rad50|rad51|rad51c|rad54b|rad54l|rmi1|si:ch211-161h7.4|si:dkey-57a22.11|slx4|spo11|syce2|sycp1|tdrd9|terb2|top2a|top2b|trip13|ttk|tubg1|wapla|waplb|zgc:162895|zgc:194246|zgc:195212|
GO:1901136	carbohydrate derivative catabolic process	359	69	69	0.14927	0.0002	0.002853	0.104	0.944027	0.908		ada|adal|amdhd2|cdaa|chia.1|chia.2|chia.3|chia.4|chia.6|ctbs|dctpp1|dera|dpydb|fbxo44|fuca1.1|fuca1.2|fuca2|galca|galcb|gba2|gla|gm2a|gnpda1|gnpda2|gpd1a|gpd1b|gpd1c|gpd1l|hyal3|lygl1|lygl2|manba|mlycd|naga|nccrp1|neu1|neu3.1|neu3.2|neu3.3|neu3.4|neu3.5|neu4|ngly1|npl|nt5e|nudt15|nudt18|nudt3a|nudt3b|nudt4a|nudt4b|nudt7|pde9a|pglyrp2|pglyrp5|pglyrp6|samhd1|sgsh|si:ch211-226m16.2|si:dkey-147f3.4|s…
GO:0060027	convergent extension involved in gastrulation	360	67	67	0.224834	0.0002	0.002861	0.0126	0.77534	0.867		adgra3|bbs1|bbs10|bbs12|bbs4|bcl2l16|csk|csrp1a|def6a|desi2|diaph2|disc1|dnaaf1|dsc2l|dsg2.1|fer|fyna|fynb|fzd2|fzd7a|fzd7b|gdf3|gpc4|invs|iqgap3|kdm6a|kmt2d|lats1|lats2|lpp|lrrc6|map2k4b|mapk9|marcksb|mcc|mcu|mkks|mmp14a|mmp14b|mxtx2|ofd1|pfn1|porcn|prickle1a|prmt1|ptenb|ptpn11a|ptpra|ptprea|ptpreb|rap1ab|rap1b|ror2|s1pr2|scrib|setdb2|swap70b|tab2|tdgf1|tdp2b|tmem237a|tmem237b|tmem67|tnika|vangl…
GO:0051347	positive regulation of transferase activity	361	103	103	-0.0127551	0.0002	0.002868	0.3383	1	0.945		acd|adcyap1a|adcyap1b|atg13|bora|ccny|ccnyl1|cdc20|dcun1d1|dcun1d2a|dcun1d2b|dcun1d3|dcun1d4|dcun1d5|dok7|etaa1|fgfr1a|fzr1a|fzr1b|gcn1|her5|hmbox1a|hmbox1b|kita|map2k1|map2k2a|map2k2b|map2k4a|map2k4b|map2k5|map2k6|map2k7|map3k1|map3k14a|map3k19|map3k2|map3k22|map3k3|map3k4|map4k2|map4k3a|map4k3b|map4k4|map4k5|map4k6|mink1|mnat1|nek10|nek12|nek4|nvl|oxsr1a|oxsr1b|pak1|pak2a|pak2b|pak4|pak6b|pdgfa…
GO:0051345	positive regulation of hydrolase activity	362	135	135	-0.102218	0.0002	0.002876	0.4778	1	0.928		adap2|adcyap1a|adcyap1b|adprh|apaf1|arap3|arl1|asap1a|asap1b|asap2a|asap2b|asap3|baxa|baxb|bbc3|bcl2l16|bcr|bida|bik|bmf1|casp10|casp20|casp22|casp23|casp8|casp8ap2|casp8l1|casp9|caspa|caspb|caspbl|ccl19a.1|ccl19a.2|ccl19b|ccl20a.3|ccl25b|ccl34b.1|ccl34b.4|ccl34b.9|ccl35.1|ccl38.1|ccl38.6|ccl38a.4|ccl39.2|ccl39.7|cflara|chn1|chn2|coa8|cxcl32b.1|diabloa|diablob|e2f1|ect2|elmod1|elmod2|esco2|evi5a|…
GO:0048024	regulation of mRNA splicing, via spliceosome	363	73	72	0.125861	0.0002	0.002884	0.1421	1	0.773		celf1|celf2|celf3a|celf3b|celf4|celf5a|celf5b|cirbpa|cirbpb|dazap1|dhx37|eif4a3|fmr1|fxr1|fxr2|hnrnpua|hnrnpub|jmjd6|khdrbs1a|khdrbs1b|khdrbs2|magoh|mbnl1|mbnl2|mettl16|rbfox1|rbfox1l|rbfox2|rbfox3a|rbfox3b|rbm10|rbm11|rbm17|rbm19|rbm24a|rbm25a|rbm25b|rbm4.1|rbm4.2|rbm4.3|rbm7|rbm8a|rbmx|rest|rnps1|sart3|sf3b4|si:dkey-205h23.2|si:dkey-67c22.2|smu1a|snrpc|srek1|srsf10a|srsf10b|srsf1b|srsf2a|srsf2b…
GO:0046488	phosphatidylinositol metabolic process	364	109	109	0.0261563	0.0002	0.002892	0.3383	1	0.961		agpat5|bpnt1|cdipt|cish|cishb|dpm1|dpm2|dpm3|efr3bb|fam126a|impa1|impa2|impad1|inpp5b|inpp5d|inpp5e|inpp5jb|inpp5ka|inpp5kb|inpp5l|inppl1a|inppl1b|lclat1|lpgat1|mppe1|mtm1|mtmr1a|mtmr1b|mtmr6|mtmr7a|mtmr7b|mtmr8|notum1a|ocrl|pgap1|pgap2|pgap3|pi4k2a|pi4k2b|pi4kaa|pi4kab|pi4kb|piga|pigb|pigc|pigf|pigh|pigk|pigl|pigm|pign|pigo|pigp|pigq|pigv|pigw|pigx|pik3c2b|pik3c2g|pik3c3|pik3ca|pik3cb|pik3cd|pik…
GO:0042802	identical protein binding	365	172	171	-0.174754	0.0002	0.0029	0.6529	1	0.967		abcd3a|abcd3b|agr2|alcama|alcamb|apoeb|appl1|axin1|baxa|baxb|bcl2a|bcl2b|bcl2l1|bcl2l10|bcl2l16|bmp2b|bmp7a|boc|boka|bokb|caprin1a|cdh1|cdh10a|cdh11|cdh12a|cdh13|cdh17|cdh18a|cdh2|cdh23|cdh26.1|cdh28|cdh31|cdh4|cdh5|cdh6|cenpf|cep57|cep57l1|chuk|cisd2|cldnd|cldng|crppa|ctps1a|ctps1b|ddi2|dgcr8|dixdc1a|dlc|dmrt1|dmrta2|dnm1l|exd1|flrt1a|flt4|fmr1|fth1a|fth1b|fthl27|fthl28|fthl31|fxr1|fxr2|gdnfa|gn…
GO:0032040	small-subunit processome	366	35	35	0.605991	0.0002	0.002908	0.0273	0.67827	0.515		dcaf13|emg1|fbl|fbxw11a|fbxw11b|fcf1|heatr1|imp3|imp4|krr1|mphosph10|ngdn|noc4l|nol10|nop14|nop56|nop58|pdcd11|pwp2h|rps7|rrp9|si:dkey-251i10.3|snu13a|snu13b|tbl3|utp11|utp18|utp20|utp23|utp25|utp3|utp6|wdr3|wdr36|wdr46|
GO:0031974	membrane-enclosed lumen	367	116	115	-0.0409365	0.0002	0.002916	0.3482	1	0.947	GO:0043233|organelle lumen, GO:0070013|intracellular organelle lumen,	acot8|acsm3|ada|adprhl2|agk|ak2|ak3|ak4|alas1|alas2|aldh4a1|alg12|alkbh7|arl2bp|bckdk|c1qbp|calr|calr3a|calr3b|calua|calub|casq1a|casq1b|casq2|cbr4|cep89|chchd4a|chchd4b|ciapin1|clpxa|clpxb|cmc4|coa7|cox17|cox19|cpox|cs|dimt1l|dlat|dmgdh|eral1|erlec1|fdx2|foxred2|glrx5|guf1|hagh|hspa5|hspa9|hspd1|hspe1|hyou1|ide|iscub|lactb2|lonp1|lonp2|lyrm7|micu1|mipep|mlycd|nags|ndufa10|nln|nsun3|opa1|os9|pdia…
GO:0043233	organelle lumen	368	116	115	-0.0409365	0.0002	0.002916	0.3482	1	0.947	GO:0070013|intracellular organelle lumen, GO:0031974|membrane-enclosed lumen,	acot8|acsm3|ada|adprhl2|agk|ak2|ak3|ak4|alas1|alas2|aldh4a1|alg12|alkbh7|arl2bp|bckdk|c1qbp|calr|calr3a|calr3b|calua|calub|casq1a|casq1b|casq2|cbr4|cep89|chchd4a|chchd4b|ciapin1|clpxa|clpxb|cmc4|coa7|cox17|cox19|cpox|cs|dimt1l|dlat|dmgdh|eral1|erlec1|fdx2|foxred2|glrx5|guf1|hagh|hspa5|hspa9|hspd1|hspe1|hyou1|ide|iscub|lactb2|lonp1|lonp2|lyrm7|micu1|mipep|mlycd|nags|ndufa10|nln|nsun3|opa1|os9|pdia…
GO:0070013	intracellular organelle lumen	369	116	115	-0.0409365	0.0002	0.002916	0.3482	1	0.947	GO:0043233|organelle lumen, GO:0031974|membrane-enclosed lumen,	acot8|acsm3|ada|adprhl2|agk|ak2|ak3|ak4|alas1|alas2|aldh4a1|alg12|alkbh7|arl2bp|bckdk|c1qbp|calr|calr3a|calr3b|calua|calub|casq1a|casq1b|casq2|cbr4|cep89|chchd4a|chchd4b|ciapin1|clpxa|clpxb|cmc4|coa7|cox17|cox19|cpox|cs|dimt1l|dlat|dmgdh|eral1|erlec1|fdx2|foxred2|glrx5|guf1|hagh|hspa5|hspa9|hspd1|hspe1|hyou1|ide|iscub|lactb2|lonp1|lonp2|lyrm7|micu1|mipep|mlycd|nags|ndufa10|nln|nsun3|opa1|os9|pdia…
GO:0031328	positive regulation of cellular biosynthetic process	370	615	608	-0.350997	0.0002	0.002924	0.1008	0.939144	0.95		abraa|abrab|acd|actr2a|actr2b|adcyap1a|adcyap1b|afap1l2|ahr1a|ahr1b|ahr2|ahrrb|aire|alx1|anxa1a|anxa1b|anxa1c|anxa1d|arnt|arnt2|arntl1a|arpp19a|asb11|ascl1a|ascl1b|asxl1|asxl2|atad2b|atf6|atxn7l3|bcl9|bcl9l|brd4|brdt|c1qbp|camta1a|camta1b|camta2|carf|ccnc|ccnk|ccnt1|ccnt2a|ccnt2b|cdc73|cdk12|cdk13|cdk7|cdk9|cdx1b|chd8|chuk|churc1|ciita|cited1|clocka|cnbpa|cnbpb|cnep1r1|coa3a|creb3l1|creb3l2|creb3…
GO:0017148	negative regulation of translation	371	52	51	0.362138	0.0002	0.002932	0.1198	1	0.891		ago2|ago3b|ago4|caprin2|cnot1|cnot10|cnot2|cnot3a|cnot3b|cnot7|cnot8|cpeb1a|cpeb1b|cpeb3|cpeb4a|dis3l2|eif4ebp1|eif4ebp2|eif4ebp3|eif4ebp3l|eif4enif1|exosc7|exosc8|exosc9|fmr1|fxr1|fxr2|gra|ireb2|mettl14|mettl16|mettl3|mrpl13|paip2b|pde12|polr2d|rbm24a|rpl13a|samd4a|shfl|si:dkey-217f16.6|si:dkey-46g23.1|si:zfos-1192g2.3|srp9|tnrc6a|tnrc6b|tnrc6c1|trim71|ybx1|ythdf2|zar1|
GO:0016893	endonuclease activity, active with either ribo- or deoxyribonucleic acids and producing 5'-phosphomonoesters	372	35	35	0.579914	0.0002	0.00294	0.0244	0.697972	0.85		ago2|ago3b|dbr1|dgcr8|dicer1|dna2|dnase1|dnase1l1|dnase1l1l|dnase1l4.1|dnase1l4.2|drosha|edc3|elac1|exo1|fan1|fen1|mrpl44|pop1|pop4|pop5|pop7|prorp|rnaseh1|rnaseh2a|rnaseh2b|rpp21|rpp30|rpph1|slx1b|slx4|tatdn1|tatdn2|zgc:103759|zgc:110269|
GO:0016746	acyltransferase activity	373	240	239	-0.216505	0.0002	0.002948	0.8422	1	0.953		aanat1|aanat2|acaa1|acaa2|acat1|acat2|aclya|aclyb|acsm3|agpat2|agpat3|agpat4|agpat5|agpat9l|alas1|alas2|atat1|atf2|casd1|ccdc57|cers1|cers2a|cers2b|cers3b|cers4a|cers5|cers6|chata|cpt1aa|cpt1ab|cpt1b|cpt1cb|cpt2|crata|cratb|crebbpa|crebbpb|crot|cs|dbt|dgat1a|dgat1b|dgat2|dlat|dlst|dpf1|dpf2|dpf2l|dpf3|elovl1a|elovl1b|elovl2|elovl4a|elovl4b|elovl5|elovl6|elovl6l|elovl7a|elovl7b|elovl8a|elovl8b|elp…
GO:0010628	positive regulation of gene expression	374	115	114	-0.0595651	0.0002	0.002956	0.1595	1	0.995		acta1a|acta2|afap1l2|alcama|angel2|anxa1a|anxa1b|anxa1c|anxa1d|apex1|arntl1b|c1qbp|cd226|cd40lg|cebp1|celf3a|celf4|cgas|cirbpa|cirbpb|clocka|cnbpa|cnbpb|coa3a|crsp7|dazap1|dazl|dhx29|dhx34|dhx37|dnd1|eif2s3|eif5a|eif5a2|fmr1|fxr1|fxr2|gdnfa|gli2a|guf1|hmgb1a|hmgb1b|hnrnpua|hnrnpub|impact|jmjd4|klf1|lef1|lgals9l1|lgals9l3|lgals9l5|lgals9l6|lin28a|med23|mef2aa|mettl3|mt2|nbas|ndr1|pcif1|pdcl3|phf2|…
GO:0010558	negative regulation of macromolecule biosynthetic process	375	455	453	-0.322389	0.0002	0.002965	0.9186	1	0.946		acd|ago2|ago3b|ago4|alx1|arntl1a|atxn1a|atxn1b|aurkb|bap1|bend5|bhlhe40|bhlhe41|bmi1a|bmi1b|brms1|brms1la|brms1lb|caprin2|cbfa2t3|cbx3a|cc2d1b|ccnd1|ccpg1|chd8|ciarta|cica|cicb|cipca|cipcb|cnot1|cnot10|cnot2|cnot3a|cnot3b|cnot7|cnot8|commd7|cops2|cpeb1a|cpeb1b|cpeb3|cpeb4a|cry-dash|cry1a|cry1b|cry2|cry3a|cry3b|cry4|cux1a|cux1b|cux2b|daxx|ddit3|dis3l2|dlx1a|dlx2a|dlx2b|dlx4a|dlx4b|dmap1|dmbx1a|dna…
GO:0009891	positive regulation of biosynthetic process	376	616	609	-0.353542	0.0002	0.002973	0.1008	0.9408	0.95		abraa|abrab|acd|actr2a|actr2b|adcyap1a|adcyap1b|afap1l2|ahr1a|ahr1b|ahr2|ahrrb|aire|alx1|anxa1a|anxa1b|anxa1c|anxa1d|arnt|arnt2|arntl1a|arpp19a|asb11|ascl1a|ascl1b|asxl1|asxl2|atad2b|atf6|atxn7l3|bcl9|bcl9l|brd4|brdt|c1qbp|camta1a|camta1b|camta2|carf|ccnc|ccnk|ccnt1|ccnt2a|ccnt2b|cdc73|cdk12|cdk13|cdk7|cdk9|cdx1b|cga|chd8|chuk|churc1|ciita|cited1|clocka|cnbpa|cnbpb|cnep1r1|coa3a|creb3l1|creb3l2|c…
GO:0009117	nucleotide metabolic process	377	245	244	-0.170353	0.0002	0.002981	0.9407	1	0.999		aclya|aclyb|acot11a|acot11b|acot14|acot15|acot16|acot17|acot18|acot19|acot20|acot21|acot22|acot7|acot8|acot9.1|acot9.2|acsm3|acss1|acss2|acss2l|ada|adal|adcy1a|adcy1b|adcy2a|adcy2b|adcy3a|adcy3b|adcy5|adcy6a|adcy7|adcy8|adcy9|adsl|adss1|adss2|adssl|afmid|ak1|ak2|ak3|ak4|aldoaa|aldoab|aldob|aldocb|ampd1|ampd2a|ampd2b|ampd3a|ampd3b|aprt|aspdh|atic|atp5l|bpgm|cad|cdadc1|cmpk|cmpk2|cnp|coasy|cox5b2|c…
GO:0008654	phospholipid biosynthetic process	378	111	111	0.00476054	0.0002	0.00299	0.3383	1	0.967		agpat2|agpat9l|bpnt1|cdipt|cds1|cds2|cept1a|cept1b|chpt1|cish|cishb|crls1|dolk|dpagt1|dpm1|dpm2|dpm3|efr3bb|fam126a|fdps|fitm1|gnpat|gpam|gpat2|gpat3|hmgcs1|idi1|impa1|impa2|impad1|lclat1|lpcat1|lpcat2|mboat7|mppe1|mvda|mvk|pemt|pgap2|pgap3|pi4k2a|pi4k2b|pi4kaa|pi4kab|pi4kb|piga|pigb|pigc|pigf|pigh|pigk|pigl|pigm|pign|pigo|pigp|pigq|pigv|pigw|pigx|pik3c2b|pik3c2g|pik3c3|pik3ca|pik3cb|pik3cd|pik3c…
GO:0008242	omega peptidase activity	379	71	71	0.200085	0.0002	0.002998	0.0294	0.69769	0.824		ankzf1|asrgl1|atxn3|bap1|brcc3|cylda|cyldl|ggh|ggt1a|ggt1b|ggt1l2.1|ggt1l2.2|ggt5a|josd1|josd2|mysm1|otub1a|otub1b|otud3|otud4|otud5a|otud5b|otud6b|otud7b|otulina|otulinb|pgpep1|psmd14|rfx5|si:ch211-212k18.13|si:ch211-256m1.8|si:ch73-236c18.3|si:dkey-103j14.5|si:dkey-37f18.2|stambpa|stambpb|stambpl1|tnfaip3|uchl1|uchl3|uchl5|usp1|usp10|usp11|usp12a|usp13|usp16|usp20|usp24|usp25|usp28|usp30|usp32|…
GO:0008175	tRNA methyltransferase activity	380	27	27	0.774587	0.0002	0.003007	0.0162	0.732738	0.738		alkbh8|ftsj1|lcmt2|mettl1|mettl2a|mettl8|nsun2|nsun3|si:dkey-85a20.4|thumpd2|thumpd3|trmo|trmt1|trmt10b|trmt10c|trmt11|trmt12|trmt13|trmt1l|trmt2b|trmt44|trmt5|trmt6|trmt61a|trmt61b|tyw3|wdr4|
GO:0006270	DNA replication initiation	381	20	20	0.98943	0.0002	0.003015	0.0068	0.922708	0.709		cdc45|cdc6|gmnc|mcm10|mcm2|mcm3|mcm3l|mcm4|mcm5|mcm6|mcm7|mcm8|mcm9|orc1|orc3|orc4|orc5|orc6|pola1|pola2|
GO:0004536	deoxyribonuclease activity	382	47	47	0.379179	0.0002	0.003024	0.0502	0.754711	0.891		apex1|apex2|aptx|bivm|dclre1a|dclre1b|dclre1c|dffb|dicer1|dna2|dnase1|dnase1l1|dnase1l1l|dnase1l4.1|dnase1l4.2|dnase2|dnase2b|eme1|endog|ercc1|ercc4|ercc5|eri2|exo1|exo5|fan1|fen1|meiob|mgme1|mus81|pold1|pole|rad50|rad51c|rag1|rag2|rbbp8|si:ch1073-296i8.2|si:ch1073-385f13.3|slx1b|slx4|spo11|tatdn1|tatdn2|xrcc3|zgc:110269|zranb3|
GO:0003924	GTPase activity	383	321	320	-0.284383	0.0002	0.003033	0.3164	1	0.918		aagab|agap1|agap2|agap3|arhgap5|arl1|arl3b|atl1|atl2|atl3|bms1|cdc42|cdc42l|cdc42l2|cplane2|cracr2ab|diras1a|diras1b|dnajc27|dnm1a|dnm1b|dnm1l|dnm2a|dnm2b|dnm3a|eef1a1a|eef1a1b|eef1a1l1|eef1a1l2|eef1a2|eef2a.1|eef2a.2|eef2b|eef2l2|eefsec|eftud2|eif2s3|eif5b|gbp1|gbp2|gem|gfm1|gfm2|gna11a|gna11b|gna12a|gna13a|gna13b|gna14|gna14a|gna15.1|gna15.2|gnai1|gnai2a|gnai2b|gnai3|gnaia|gnal|gnal2|gnao1a|gna…
GO:0003688	DNA replication origin binding	384	19	19	1.11409	0.0002	0.003041	0.0055	1	0.703		cdc45|cdc6|mcm10|mcm2|mcm3|mcm3l|mcm4|mcm5|mcm6|mcm7|mcm8|mcm9|orc1|orc2|orc3|orc4|orc5|orc6|pola1|
GO:0001666	response to hypoxia	385	57	57	0.14998	0.0002	0.00305	0.0131	0.761815	0.887		ajuba|alas2|alkbh5|apln|arnt2|atf6|btr01|camk2g2|cct4|cox4i1|cpeb1b|crtc3|dap3|ddit3|ddit4|eif2ak3|epas1b|ern1|foxo3b|fundc1|hbaa1|hif1ab|hif1al|hmox1a|hsp90b1|hspa5|hyou1|igfbp1a|irs1|irs2a|ldha|lipf|loxl2a|loxl2b|mb|mmp14a|mmp2|ncam2|ndufa9a|ngb|npc1|nrp1a|nrp1b|pgfb|pgk1|ppiaa|ppiab|psen1|rest|sdcbp2|tet1|tp53|vegfaa|vegfab|vegfbb|vegfc|xgb|
GO:0000315	organellar large ribosomal subunit	386	33	33	0.594433	0.0002	0.003059	0.0109	0.80115	0.248	GO:0005762|mitochondrial large ribosomal subunit,	mrpl10|mrpl11|mrpl12|mrpl13|mrpl14|mrpl15|mrpl16|mrpl17|mrpl19|mrpl2|mrpl21|mrpl22|mrpl23|mrpl24|mrpl27|mrpl28|mrpl3|mrpl32|mrpl34|mrpl36|mrpl38|mrpl4|mrpl40|mrpl41|mrpl43|mrpl46|mrpl47|mrpl52|mrpl54|mrps30|nsun3|nsun4|zgc:171480|
GO:0005762	mitochondrial large ribosomal subunit	387	33	33	0.594433	0.0002	0.003059	0.0109	0.80115	0.248	GO:0000315|organellar large ribosomal subunit,	mrpl10|mrpl11|mrpl12|mrpl13|mrpl14|mrpl15|mrpl16|mrpl17|mrpl19|mrpl2|mrpl21|mrpl22|mrpl23|mrpl24|mrpl27|mrpl28|mrpl3|mrpl32|mrpl34|mrpl36|mrpl38|mrpl4|mrpl40|mrpl41|mrpl43|mrpl46|mrpl47|mrpl52|mrpl54|mrps30|nsun3|nsun4|zgc:171480|
GO:0000278	mitotic cell cycle	388	94	92	-0.00541385	0.0002	0.003068	0.0273	0.68147	0.82		aspm|aurka|cdc14aa|cdc14ab|cdc14b|cdc16|cdc26|cdc6|cdt1|cenpw|cetn2|cetn4|chaf1b|cltca|cltcb|cntrl|e2f4|e2f8|esco2|ewsr1a|ewsr1b|fbxo5|lats1|map9|mcm5|mis12|myb|mybl1|mybl2a|mybl2b|ncapd2|orc1|pbk|plk1|plk2a|plk2b|plk3|plk4|pole|ppp2r2aa|ppp2r2ab|ppp2r2ba|ppp2r2bb|ppp2r2ca|ppp2r2d|rnf2|setdb2|si:ch1073-365p7.2|si:ch211-114n24.6|ska1|ska2|ska3|smarcal1|snx18a|snx18b|snx33|snx9a|snx9b|tfdp2|tuba1a|…
GO:0000226	microtubule cytoskeleton organization	389	229	229	-0.199334	0.0002	0.003077	0.3185	1	0.941		abraxas1|abraxas2|actr1|actr10|antxr2a|apc|appl2|arhgef10|aspm|aurka|aurkb|bccip|bicd1a|bicd2|birc5a|birc5b|camsap1a|camsap1b|camsap2a|camsap2b|ccdc13|ccdc151|ccdc40|ccdc88aa|ccdc88b|ccdc88c|ccsapb|cdc14aa|cdc14ab|cdc14b|cenph|cenpw|cep126|cep19|cep192|cep350|cep41|cep57|cep63|cep72|cetn4|cfap157|cfap206|ckap5|clasp2|clstn1|cript|crmp1|csnk1da|csnk1db|dchs1b|dctn2|diaph2|dnaaf1|dync1li1|dync1li2|…
GO:1905818	regulation of chromosome separation	390	27	27	0.704025	0.0003	0.003882	0.0218	0.721035	0.854		anapc1|anapc11|anapc15|anapc4|anapc5|aurkb|bub1|bub1ba|bub1bb|bub3|cdc23|cdc26|csnk2a2a|csnk2a2b|ik|mad1l1|mad2l1|mos|ndc80|pttg1|spdl1|tpra|tprb|ttk|znf207a|znf207b|zw10|
GO:1902850	microtubule cytoskeleton organization involved in mitosis	391	52	52	0.286101	0.0003	0.003891	0.0435	0.726189	0.899		abraxas1|abraxas2|actr1|actr10|antxr2a|arhgef10|aurka|aurkb|bccip|birc5a|birc5b|ccdc151|cenph|cep126|clasp2|dctn2|diaph2|efhc1|hoxb1b|ift88|kif11|kif4|kifc1|lrmp|map9|msto1|ndc80|nde1|ndel1a|ndel1b|nuf2|nusap1|pafah1b1a|pafah1b1b|prickle1a|prkci|rhoab|sass6|scrib|spast|spdl1|spice1|stil|tacc1|tacc3|tubg1|vangl2|vcp|wtip|zgc:136908|znf207a|znf207b|
GO:1902531	regulation of intracellular signal transduction	392	490	485	-0.329547	0.0003	0.003901	0.1126	0.980064	0.941		abraa|abrab|acsl4a|adcyap1a|adcyap1b|adgrv1|admp|aggf1|aida|ajuba|akap12a|akap12b|akap13|akap1a|akap1b|akap7|akip1|akt1s1|als2a|als2b|anapc15|ankrd6a|ankrd6b|apela|aplnra|aplnrb|arfgef1|arfgef2|arfgef3|arhgap19|arhgef10|arhgef10la|arhgef10lb|arhgef11|arhgef12a|arhgef12b|arhgef15|arhgef16|arhgef18a|arhgef18b|arhgef19|arhgef1a|arhgef1b|arhgef2|arhgef28a|arhgef3|arhgef33|arhgef37|arhgef38|arhgef39|a…
GO:0140534	endoplasmic reticulum protein-containing complex	393	63	62	0.179279	0.0003	0.00391	0.209	1	0.861		alg14|arl6ip1|aup1|dad1|ddost|derl1|derl2|derl3|emc1|emc10|emc2|emc3|emc4|emc6|emc7|emc8|emc9|ern1|ern2|get3|gpaa1|hspa5|hyou1|krtcap2|magt1|mmgt1|ormdl1|ormdl2|ormdl3|ostc|piga|pigc|pigh|pigk|pigq|pigs|pigt|pigu|rint1|rpn2|sec11a|sec61a1|sec61a1l|sec61b|sec63|sel1l|si:ch211-207l14.1|spcs1|spcs2|spcs3|sptssa|sptssb|srpra|syvn1|tap1|tmem258|tusc3|vcp|zgc:136908|zgc:162634|zgc:195050|zgc:86609|
GO:0140030	modification-dependent protein binding	394	56	56	0.12801	0.0003	0.00392	0.2873	1	0.87		abraxas1|abraxas2|babam2|bag6|bag6l|bptf|brcc3|brd4|brd9|brdt|carm1|dnajc2|fan1|glyr1|ikbkg|ing1|ing2|ing4|ing5a|ing5b|l3mbtl2|lrwd1|mtf2|optn|otud7b|phf1|phf19|phf2|phf8|psmd4a|psmd4b|psme4a|psme4b|rad23aa|rad23ab|rad23b|rag2|rnf168|rnf169|rrp8|sgf29|si:dkey-37f18.2|sqstm1|tab2|tdrd3|tnfaip3|tnip1|tnip2|ubl7a|ubl7b|ubqln4|ubxn1|uhrf1|vcp|zgc:136908|zranb1b|
GO:0120035	regulation of plasma membrane bounded cell projection organization	395	158	157	-0.169229	0.0003	0.00393	0.0305	0.695716	0.993		abcc4|abitram|atp6ap1b|atp6v1f|bicdl1|caprin2|capzb|casp3a|casp9|cdc42|cdc42ep1a|cdc42ep1b|cdc42ep2|cdc42ep3|cdc42ep4a|cdc42ep4b|cdc42ep5|cdkl5|clcf1|clstn1|cntfr|cntn2|cntrob|col12a1a|col12a1b|crb2b|crb3a|cxcl12a|dbn1|dbnla|dbnlb|dpysl3|efhc2|epha4a|epha4b|epha4l|ephb3a|eps8l3a|eps8l3b|ezrb|fmr1|fxr1|fxr2|gpm6ab|grk5l|gsk3aa|gsk3ab|gsk3ba|gsk3bb|hcls1|hecw1b|hecw2a|il6st|inpp5e|kctd12.1|kctd12.2…
GO:0097190	apoptotic signaling pathway	396	63	63	0.135941	0.0003	0.003939	0.2827	1	0.882		anxa6|apaf1|atm|atr|bag6l|baxa|baxb|bbc3|bcl2a|bcl2b|bcl2l1|bcl2l10|bcl2l16|boka|bokb|casp2|casp8ap2|chek1|coa8|crip1|dap|dap1b|ddit3|dedd|dedd1|diabloa|diablob|dido1|ern1|ern2|fadd|faslg|gsk3aa|gsk3ab|gsk3ba|gsk3bb|hdr|hic1|hipk1a|hipk2|mcl1a|mcl1b|msh2|msh6|phlda3|prkdc|rnf41|rps19|rps29|si:ch211-160o17.4|si:ch73-181d5.4|si:dkey-74k8.3|si:dkey-9i23.15|tmem117|tnfrsfa|tp53|tp63|uacaa|uacab|xrcc5…
GO:0070603	SWI/SNF superfamily-type complex	397	64	64	0.116418	0.0003	0.003949	0.2827	1	0.814	GO:1904949|ATPase complex,	actl6a|actr5|actr6|actr8|anp32e|arid1aa|arid1ab|arid1b|ash1l|bptf|brd8|cecr2|dmap1|dpf1|dpf2|dpf2l|dpf3|en1a|en1b|en2a|en2b|gatad2ab|gatad2b|ino80|ino80b|ino80c|ino80e|mbd2|mbd3a|mcrs1|mpnd|mta1|mta2|mta3|mysm1|nfrkb|pbrm1|pbrm1l|phf10|rsf1b.1|ruvbl1|ruvbl2|si:ch211-59d17.3|smarca1|smarca2|smarca4a|smarca5|smarcb1a|smarcb1b|smarcc1a|smarcc1b|smarcc2|smarcd1|smarcd2|smarcd3a|smarcd3b|smarce1|srcap…
GO:1904949	ATPase complex	398	64	64	0.116418	0.0003	0.003949	0.2827	1	0.814	GO:0070603|SWI/SNF superfamily-type complex,	actl6a|actr5|actr6|actr8|anp32e|arid1aa|arid1ab|arid1b|ash1l|bptf|brd8|cecr2|dmap1|dpf1|dpf2|dpf2l|dpf3|en1a|en1b|en2a|en2b|gatad2ab|gatad2b|ino80|ino80b|ino80c|ino80e|mbd2|mbd3a|mcrs1|mpnd|mta1|mta2|mta3|mysm1|nfrkb|pbrm1|pbrm1l|phf10|rsf1b.1|ruvbl1|ruvbl2|si:ch211-59d17.3|smarca1|smarca2|smarca4a|smarca5|smarcb1a|smarcb1b|smarcc1a|smarcc1b|smarcc2|smarcd1|smarcd2|smarcd3a|smarcd3b|smarce1|srcap…
GO:0051783	regulation of nuclear division	399	32	32	0.560278	0.0003	0.003959	0.0775	0.852661	0.885		anapc11|anapc15|anapc4|anapc5|aurkb|bora|bub1|bub1ba|bub1bb|bub3|ewsr1a|fbxo43|fbxo5|hormad1|ik|mad1l1|mad2l1|mcl1a|mcl1b|ndc80|pdcd2|pmaip1|spdl1|tpra|tprb|trip13|ttk|ube2ib|wee2|znf207a|znf207b|zw10|
GO:0051536	iron-sulfur cluster binding	400	62	62	0.17015	0.0003	0.003969	0.0807	0.861017	0.86	GO:0051540|metal cluster binding,	aco1|aco2|aifm4|aifm5|aox5|aox6|cdk5rap1|cdkal1|ciapin1|cisd1|cisd2|cmah|ddx11|dpyda.1|dpydb|elp3|etfdh|exo5|fdx1|fdx1b|fdx2|fxn|glrx3|glrx5|ino80db|ireb2|isca1|isca2|iscub|lias|mocs1|narfl|ndufs1|ndufs7|ndufs8a|ndufs8b|ndufv1|ndufv2|nfu1|nthl1|nubp1|nubp2|nubpl|pola1|pold1|pole|ppat|prim2|rfesd|rsad1|rsad2|rtel1|sdhb|si:ch211-191d15.2|si:ch211-212d10.2|si:ch73-314g15.3|tyw1|uqcrfs1|xdh|zgc:11031…
GO:0051540	metal cluster binding	401	62	62	0.17015	0.0003	0.003969	0.0807	0.861017	0.86	GO:0051536|iron-sulfur cluster binding,	aco1|aco2|aifm4|aifm5|aox5|aox6|cdk5rap1|cdkal1|ciapin1|cisd1|cisd2|cmah|ddx11|dpyda.1|dpydb|elp3|etfdh|exo5|fdx1|fdx1b|fdx2|fxn|glrx3|glrx5|ino80db|ireb2|isca1|isca2|iscub|lias|mocs1|narfl|ndufs1|ndufs7|ndufs8a|ndufs8b|ndufv1|ndufv2|nfu1|nthl1|nubp1|nubp2|nubpl|pola1|pold1|pole|ppat|prim2|rfesd|rsad1|rsad2|rtel1|sdhb|si:ch211-191d15.2|si:ch211-212d10.2|si:ch73-314g15.3|tyw1|uqcrfs1|xdh|zgc:11031…
GO:0051254	positive regulation of RNA metabolic process	402	597	589	-0.376227	0.0003	0.003979	0.1294	1	0.946		abraa|abrab|actr2a|actr2b|adcyap1a|adcyap1b|afap1l2|ahr1a|ahr1b|ahr2|ahrrb|aire|alx1|arnt|arnt2|arntl1a|asb11|ascl1a|ascl1b|asxl1|asxl2|atad2b|atf6|atxn7l3|bcl9|bcl9l|brd4|brdt|camta1a|camta1b|camta2|carf|ccnc|ccnk|ccnt1|ccnt2a|ccnt2b|cdc73|cdk12|cdk13|cdk7|cdk9|cdx1b|celf1|celf3a|celf4|chd8|chuk|churc1|ciita|cirbpa|cirbpb|cited1|clocka|cnbpa|cnot1|cnot7|cpeb1b|creb3l1|creb3l2|creb3l3a|creb3l3b|c…
GO:0051129	negative regulation of cellular component organization	403	140	138	-0.128632	0.0003	0.003989	0.7625	1	0.998		acd|add1|add2|add3a|add3b|apc|apc2|arpin|aurkb|bicdl1|bub1|bub1ba|bub1bb|bub3|camsap1a|camsap2a|camsap2b|capga|capgb|capza1a|capza1b|capzb|ccnf|cptp|epha4a|epha4b|epha4l|fbxo43|fbxo5|gmfb|gsk3aa|gsk3ab|gsk3ba|gsk3bb|gsna|gsnb|hnrnpua|hnrnpub|hormad1|ik|impact|kank1a|kank1b|kank2|kank3|kank4|kat2b|ldlrad4a|lgals3a|lgals3b|lmod1b|lmod2a|lmod2b|lmod3|mad1l1|mad2l1|mcl1a|mcl1b|mcm2|mdm1|musk|pdgfbb|p…
GO:0048471	perinuclear region of cytoplasm	404	69	68	0.0978442	0.0003	0.003999	0.0161	0.734493	0.883		akap12b|anp32a|ap1s1|atp2a1|atp7a|atp7b|atraid|casc3|cdh2|cdkn3|cops5|cpeb4a|cyfip1|dlc|dld|dnajc6|epcam|epoa|fam168b|fbxl5|gak|ghsra|ghsrb|gper1|hcrt|hif1an|hmgcll1|hsp90aa1.1|hsp90aa1.2|hsp90ab1|hsp90b1|igf2bp1|mib1|mib2|mtpn|myrip|nanos1|ndfip1|ndfip1l|ndfip2|ndor1|optn|panx1b|pde4a|pdlim7|pikfyve|pleca|plecb|prkcda|prkcdb|prkra|psen1|psen2|rangrf|sh3rf1|shtn1|sirt2|slc2a10|slc2a12|spast|spire…
GO:0043087	regulation of GTPase activity	405	136	136	-0.13158	0.0003	0.004009	0.4778	1	0.82		adap2|adcyap1a|adcyap1b|adprh|arap3|arhgap12a|arhgap12b|arhgap15|arhgap27|arhgap27l|asap1a|asap1b|asap2a|asap2b|asap3|bcr|bves|ccl19a.1|ccl19a.2|ccl19b|ccl20a.3|ccl25b|ccl34b.1|ccl34b.4|ccl34b.9|ccl35.1|ccl38.1|ccl38.6|ccl38a.4|ccl39.2|ccl39.7|ccpg1|chn1|chn2|cxcl32b.1|dab2ipa|dab2ipb|ect2|efna5b|ek1|elmod1|elmod2|ephb3a|evi5a|evi5b|flcn|gapvd1|grtp1a|grtp1b|iqgap1|iqgap2|iqgap3|iqsec1b|myo9aa|my…
GO:0043021	ribonucleoprotein complex binding	406	56	54	0.349736	0.0003	0.004019	0.0932	0.91336	0.851		abce1|bag6l|bop1|c1qbp|cpeb1a|cpeb1b|cpeb3|cpeb4a|eef2a.1|eef2a.2|eef2b|eef2l2|eif1b|eif2a|eif2s1a|eif2s1b|eif3k|eif5a|eif5a2|eif6|eral1|gcn1|gtpbp6|guf1|hnrnpua|hnrnpub|letm1|letm2|letmd1|lin28a|mrrf|mtif3|mtrf1|mtrf1l|nmd3|nvl|ola1|pelo|pes|ppih|ptcd3|pym1|rplp1|secisbp2|shfl|si:dkey-175g6.5|si:zfos-1192g2.3|srp68|srp72|srpra|uhmk1|wdr12|znf593|znf598|
GO:0035097	histone methyltransferase complex	407	75	74	0.0639763	0.0003	0.004029	0.1952	1	0.826		aebp2|ash2l|chd8|cxxc1a|cxxc1b|dpy30|dydc2|eed|ezh2|hcfc1a|hcfc1b|hcfc2|jarid2a|jarid2b|kdm4aa|kdm4ab|kdm4b|kdm4c|kdm5ba|kdm5bb|kdm5c|kdm6a|kdm6al|kdm6bb|kmt2a|kmt2ba|kmt2bb|kmt2ca|kmt2cb|kmt2d|max|mcrs1|men1|mtf2|ncoa6|pagr1|phf1|phf19|phf20a|phf20b|prdm10|prdm9|prpf31|rbb4l|rbbp4|rbbp5|rnf2|ruvbl1|ruvbl2|senp3a|senp3b|setd1a|setd1ba|setd1bb|si:ch211-113e8.10|si:ch211-154o6.3|si:ch211-214e3.5|si…
GO:0034728	nucleosome organization	408	75	75	0.0584954	0.0003	0.00404	0.104	0.945649	0.833		actr6|anp32e|bptf|cenpp|chaf1a|chaf1b|daxx|dmap1|h1-0|h1-10|h1m|hist2h2l|histh1l|hoxb1b|hp1bp3|ino80|kat6a|kat6b|macroh2a1|macroh2a2|mis18a|nap1l1|nap1l4a|nap1l4b|nasp|nat15|oip5|pbrm1l|piwil1|pole3|psme4a|psme4b|rnf8|sart3|seta|setb|shprh|si:ch1073-153i20.4|si:ch1073-159d7.7|si:ch211-103n10.5|si:ch211-113a14.11|si:ch211-113a14.18|si:ch211-113a14.22|si:ch211-113a14.24|si:ch73-368j24.1|si:ch73-368…
GO:0034250	positive regulation of cellular amide metabolic process	409	31	31	0.658345	0.0003	0.00405	0.0099	0.806012	0.833	GO:0045727|positive regulation of translation,	c1qbp|cnbpa|cnbpb|coa3a|dazl|dhx29|eif2s3|eif5a|eif5a2|fmr1|fxr1|fxr2|guf1|impact|jmjd4|lin28a|mettl3|pcif1|polr2d|polr2gl|pym1|rmnd1|rps6kb1a|rps6kb1b|rps9|uhmk1|upf3a|upf3b|uqcc1|uqcc2|usp16|
GO:0045727	positive regulation of translation	410	31	31	0.658345	0.0003	0.00405	0.0099	0.806012	0.833	GO:0034250|positive regulation of cellular amide metabolic process,	c1qbp|cnbpa|cnbpb|coa3a|dazl|dhx29|eif2s3|eif5a|eif5a2|fmr1|fxr1|fxr2|guf1|impact|jmjd4|lin28a|mettl3|pcif1|polr2d|polr2gl|pym1|rmnd1|rps6kb1a|rps6kb1b|rps9|uhmk1|upf3a|upf3b|uqcc1|uqcc2|usp16|
GO:0034249	negative regulation of cellular amide metabolic process	411	55	54	0.337452	0.0003	0.00406	0.1198	1	0.898		ago2|ago3b|ago4|caprin2|cnot1|cnot10|cnot2|cnot3a|cnot3b|cnot7|cnot8|cpeb1a|cpeb1b|cpeb3|cpeb4a|dis3l2|eif4ebp1|eif4ebp2|eif4ebp3|eif4ebp3l|eif4enif1|exosc7|exosc8|exosc9|fmr1|fxr1|fxr2|gra|ireb2|mettl14|mettl16|mettl3|mrpl13|ormdl1|ormdl2|ormdl3|paip2b|pde12|polr2d|rbm24a|rpl13a|samd4a|shfl|si:dkey-217f16.6|si:dkey-46g23.1|si:zfos-1192g2.3|srp9|tnrc6a|tnrc6b|tnrc6c1|trim71|ybx1|ythdf2|zar1|
GO:0033045	regulation of sister chromatid segregation	412	28	28	0.688579	0.0003	0.004071	0.0243	0.702708	0.88		anapc1|anapc11|anapc15|anapc4|anapc5|aurkb|bub1|bub1ba|bub1bb|bub3|cdc23|cdc26|hnrnpua|hnrnpub|ik|mad1l1|mad2l1|mos|ndc80|pttg1|rmi2|spdl1|tpra|tprb|ttk|znf207a|znf207b|zw10|
GO:0031982	vesicle	413	458	456	-0.337155	0.0003	0.004081	0.9835	1	0.943		abhd17c|abo|ada|als2a|amot|amotl2a|amotl2b|amph|ankrd27|antxr2a|ap1g1|ap1g2|ap3d1|ap5m1|ap5s1|apba1a|apba2a|apba2b|appl1|appl2|arcn1a|arcn1b|arf6a|arl8ba|arrb1|atg9a|atg9b|atl1|atp11a|atp11c|atp6v0cb|atp6v0d1|avp|bace2|bdnf|becn1|bin1b|bloc1s5|bloc1s6|calua|calub|caly|camkvb|cbarpb|ccdc115|cd164|cftr|chga|chgb|chmp1a|chmp1b|chmp2ba|chmp2bb|chmp3|chmp4ba|chmp4bb|chmp5b|chmp6b|clcn3|clcn4|clcn5a|cl…
GO:0031344	regulation of cell projection organization	414	159	158	-0.167567	0.0003	0.004092	0.0305	0.698727	0.993		abcc4|abitram|atp6ap1b|atp6v1f|bicdl1|caprin2|capzb|casp3a|casp9|cdc42|cdc42ep1a|cdc42ep1b|cdc42ep2|cdc42ep3|cdc42ep4a|cdc42ep4b|cdc42ep5|cdkl5|clcf1|clstn1|cntfr|cntn2|cntrob|col12a1a|col12a1b|crb2b|crb3a|cxcl12a|dbn1|dbnla|dbnlb|dpysl3|efhc2|epha4a|epha4b|epha4l|ephb3a|eps8l3a|eps8l3b|ezrb|fmr1|fxr1|fxr2|gpm6ab|grk5l|gsk3aa|gsk3ab|gsk3ba|gsk3bb|hcls1|hecw1b|hecw2a|il6st|inpp5e|kctd12.1|kctd12.2…
GO:0031248	protein acetyltransferase complex	415	67	66	0.137574	0.0003	0.004102	0.3736	1	0.885	GO:1902493|acetyltransferase complex,	actl6a|atxn7l3|brd8|crebbpa|crebbpb|dmap1|dpf1|dpf2|dpf2l|dpf3|eny2|ep300a|ep300b|epc1a|epc1b|epc2|ing3|ing5a|ing5b|kansl1a|kansl1b|kansl1l|kansl2|kansl3|kat5a|kat5b|kat6a|kat6b|kat7a|kat7b|mcrs1|meaf6|morf4l1|mrgbp|msl1a|msl1b|msl2a|msl2b|naa10|naa15a|naa15b|naa20|naa25|naa30|naa35|naa38|naa50|phf10|rsf1a|rsf1b.1|ruvbl1|ruvbl2|sgf29|si:ch211-59d17.3|si:dkeyp-118b1.2|supt20|tada1|tada2a|tada2b|ta…
GO:1902493	acetyltransferase complex	416	67	66	0.137574	0.0003	0.004102	0.3736	1	0.885	GO:0031248|protein acetyltransferase complex,	actl6a|atxn7l3|brd8|crebbpa|crebbpb|dmap1|dpf1|dpf2|dpf2l|dpf3|eny2|ep300a|ep300b|epc1a|epc1b|epc2|ing3|ing5a|ing5b|kansl1a|kansl1b|kansl1l|kansl2|kansl3|kat5a|kat5b|kat6a|kat6b|kat7a|kat7b|mcrs1|meaf6|morf4l1|mrgbp|msl1a|msl1b|msl2a|msl2b|naa10|naa15a|naa15b|naa20|naa25|naa30|naa35|naa38|naa50|phf10|rsf1a|rsf1b.1|ruvbl1|ruvbl2|sgf29|si:ch211-59d17.3|si:dkeyp-118b1.2|supt20|tada1|tada2a|tada2b|ta…
GO:0030135	coated vesicle	417	52	52	0.289791	0.0003	0.004113	0.0186	0.745691	0.789		arcn1a|arcn1b|ccdc115|cltca|cltcb|clvs2|ddhd2|emc3|ergic1|ergic2|ergic3|fcho2|hip1|hip1rb|ier3ip1|inpp5f|klhl12|klhl21|lman1|lman2|lman2lb|picalma|picalmb|rab12|rab13|rab8a|rab8b|sec23ip|sgip1a|sgip1b|sh3bp4a|si:ch1073-392o20.2|si:ch211-200p22.4|si:ch211-225b10.3|snap91a|snap91b|spg21|tex261|tmed10|tmed1a|tmed1b|tmed2|tmed3|tmed4|tmed5|tmed6|tmed7|tmed9|vps11|vps41|yif1a|yif1b|
GO:0030117	membrane coat	418	52	52	0.303613	0.0003	0.004124	0.1198	1	0.748		ap1b1|ap1g1|ap1g2|ap1s1|ap1s2|ap1s3a|ap1s3b|ap2a1|ap2b1|ap2s1|ap3b1a|ap3d1|ap3s1|ap3s2|ap4b1|ap4e1|arcn1a|arcn1b|arfgap2|arfgap3|clta|cltb|cltca|cltcb|cltcl1|copa|copb1|copb2|cope|copg2|copz1|copz2|epn2|klhl12|necap1|necap2|pef1|sar1ab|sar1b|sec13|sec23a|sec23b|sec24a|sec24b|sec24c|sec24d|sec31a|sec31b|si:dkey-13n15.2|si:dkey-9k7.3|synrg|zgc:162858|
GO:0016829	lyase activity	419	159	159	-0.149881	0.0003	0.004134	0.4795	1	0.976		aclya|acmsd|aco1|aco2|adcy1a|adcy1b|adcy2a|adcy2b|adcy3a|adcy3b|adcy5|adcy6a|adcy7|adcy8|adcy9|adsl|alad|aldoaa|aldoab|aldob|aldocb|alox5a|alox5ap|amd1|apex1|apex2|apip|apmap|asl|auh|azin1a|ca10a|ca10b|ca12|ca14|ca15b|ca2|ca4a|ca4b|ca4c|ca5a|ca6|ca7|ca8|ca9|car15|cbsa|cbsb|cenpv|chac1|chac2|clybl|cpdp|cry-dash|cry5|csad|cth|cthl|cyp17a1|cyp17a2|ddc|dera|echdc1|echdc2|echs1|eci1|eevs|ehhadh|eno1a|…
GO:0010970	transport along microtubule	420	65	64	0.0932778	0.0003	0.004145	0.3736	1	0.895		actr1|actr10|ap3d1|bicdl1|bicdl2|borcs5|cep131|clstn1|copg2|dctn1b|dtnbp1a|dync2h1|dync2li1|flr|fyco1a|ift122|ift140|ift172|ift20|ift27|ift46|ift52|ift57|ift74|ift81|ift88|kif13a|kif13ba|kif13bb|kif17|kif23|kif3a|kif5aa|kif5ab|kif5ba|kif5bb|kif5c|lca5|mak|mapk8ip3|mfn2|nde1|ndel1a|ndel1b|pafah1b1a|pafah1b1b|pcm1|rhot1a|rhot1b|rhot2|si:ch211-235e9.8|si:ch211-235m3.5|si:ch211-63b16.4|spast|tmem201|…
GO:0009953	dorsal/ventral pattern formation	421	126	126	-0.128518	0.0003	0.004156	0.4778	1	0.968		acsl4a|acvr1ba|acvr1l|acvrl1|admp|ahcyl1|aida|alg13|ankrd6b|ap2a1|atl1|axin1|axin2|bambia|bmp1a|bmp2b|bmp4|bmp7a|bmper|bmpr1aa|bmpr1ab|bmpr1ba|bmpr1bb|caprin2|cav1|ccl19a.1|ccn6|ccr7|chrdl2|cops6|ctnnb1|ctnnb2|ctsba|ddit4|dusp6|edn1|eomesa|eve1|fbxl15|fcho1|fgf24|fgf8a|fgfr1a|foxh1|fsta|fstl1b|fzd8b|gdf6a|gid8a|gid8b|gli2a|gli2b|gli3|gsc|gsk3ab|hdac1|hdac3|hhex|hwa|ift46|igf1|il17rd|jag1b|lft1|lh…
GO:0008170	N-methyltransferase activity	422	62	62	0.165231	0.0003	0.004167	0.209	1	0.884		ash1l|ash2l|carm1|dimt1l|dot1l|eed|ehmt1a|ehmt1b|ehmt2|ezh1|ezh2|fbl|fdxacb1|gnmt|hnmt|kmt2a|kmt2ba|kmt2bb|kmt2ca|kmt2cb|kmt2d|men1|mettl16|mettl21a|ndufaf7|nsd1a|nsd1b|pemt|prdm9|prmt1|prmt5|prmt6|prmt7|prmt8b|rnmt|rrnad1|setd1a|setd1ba|setd1bb|setd2|setd3|setd4|setd6|setd7|setdb1a|setdb1b|setdb2|setmar|si:ch73-54n14.2|smyd1b|smyd2a|smyd2b|suv39h1a|suv39h1b|tfb1m|tfb2m|trmo|trmt1|trmt11|trmt1l|w…
GO:0006479	protein methylation	423	54	54	0.270298	0.0003	0.004178	0.1198	1	0.869	GO:0008213|protein alkylation,	ash2l|carm1|ddx39ab|dnmt1|dot1l|dpy30|eed|ehmt1a|ehmt1b|ehmt2|ezh2|fbl|hemk1|icmt|kmt2a|kmt2ba|kmt2bb|lcmt1|mettl22|ntmt1|pagr1|prdm14|prdm5|prdm9|prmt1|prmt2|prmt3|prmt5|prmt6|prmt7|prmt8b|prmt9|setd1ba|setd1bb|setd2|setd3|setd4|setd6|setd7|setdb1a|setdb1b|setdb2|setmar|si:ch211-154o6.3|smyd1b|smyd2a|smyd2b|suv39h1a|suv39h1b|trmt112|unga|wdr5|wdr82|zgc:113305|
GO:0008213	protein alkylation	424	54	54	0.270298	0.0003	0.004178	0.1198	1	0.869	GO:0006479|protein methylation,	ash2l|carm1|ddx39ab|dnmt1|dot1l|dpy30|eed|ehmt1a|ehmt1b|ehmt2|ezh2|fbl|hemk1|icmt|kmt2a|kmt2ba|kmt2bb|lcmt1|mettl22|ntmt1|pagr1|prdm14|prdm5|prdm9|prmt1|prmt2|prmt3|prmt5|prmt6|prmt7|prmt8b|prmt9|setd1ba|setd1bb|setd2|setd3|setd4|setd6|setd7|setdb1a|setdb1b|setdb2|setmar|si:ch211-154o6.3|smyd1b|smyd2a|smyd2b|suv39h1a|suv39h1b|trmt112|unga|wdr5|wdr82|zgc:113305|
GO:0006413	translational initiation	425	57	55	0.295611	0.0003	0.004189	0.0932	0.915055	0.79		abce1|brf1a|denr|dhx29|eif1ad|eif1axa|eif1axb|eif1b|eif2a|eif2ak1|eif2ak3|eif2b1|eif2b2|eif2b3|eif2b4|eif2d|eif2s1a|eif2s1b|eif2s2|eif2s3|eif3ba|eif3c|eif3d|eif3ea|eif3eb|eif3f|eif3g|eif3ha|eif3hb|eif3i|eif3ja|eif3jb|eif3k|eif3m|eif3s10|eif3s6ip|eif4a1a|eif4a1b|eif4a2|eif4bb|eif4e1b|eif4e1c|eif4e2|eif4e2rs1|eif4e3|eif4ea|eif4eb|eif4ebp2|eif4enif1|eif5|eif5a|eif6|mcts1|mtif2|mtif3|
GO:0006405	RNA export from nucleus	426	26	26	0.687713	0.0003	0.0042	0.0505	0.750691	0.77		alkbh5|ddx19|eny2|gle1|mcm3ap|ncbp2|nup107|nup85|nup88|nup93|nup98|nxf1|pcid2|phax|polr2d|rae1|si:dkeyp-97b10.3|thoc1|thoc2|thoc3|thoc5|thoc7|xpot|zc3h11a|zgc:153681|zgc:193690|
GO:0005765	lysosomal membrane	427	64	64	0.13622	0.0003	0.004211	0.1111	0.975027	0.789	GO:0098852|lytic vacuole membrane,	abcb9|arl8a|arl8ba|arl8bb|atp6v0d1|borcs7|borcs8|ccz1|clec16a|cln3|cyb561|cyb561a3a|cybrd1|depdc5|eva1a|glmp|hgsnat|kxd1|lamp2|lamtor2|lmbrd1|mcoln1a|mcoln1b|mcoln3a|meak7|mfsd8|mios|psen1|psen2|rnf152|seh1l|si:ch211-125a15.1|si:ch211-212k18.7|si:ch211-251f6.6|si:ch211-251f6.7|slc29a3|slc38a9|slc48a1a|slc48a1b|slc66a1|slc7a14a|snx14|sppl2|tecpr1a|tecpr1b|tmem106bb|tmem175|tmem192|tmem44|tmem79a|t…
GO:0098852	lytic vacuole membrane	428	64	64	0.13622	0.0003	0.004211	0.1111	0.975027	0.79	GO:0005765|lysosomal membrane,	abcb9|arl8a|arl8ba|arl8bb|atp6v0d1|borcs7|borcs8|ccz1|clec16a|cln3|cyb561|cyb561a3a|cybrd1|depdc5|eva1a|glmp|hgsnat|kxd1|lamp2|lamtor2|lmbrd1|mcoln1a|mcoln1b|mcoln3a|meak7|mfsd8|mios|psen1|psen2|rnf152|seh1l|si:ch211-125a15.1|si:ch211-212k18.7|si:ch211-251f6.6|si:ch211-251f6.7|slc29a3|slc38a9|slc48a1a|slc48a1b|slc66a1|slc7a14a|snx14|sppl2|tecpr1a|tecpr1b|tmem106bb|tmem175|tmem192|tmem44|tmem79a|t…
GO:0005667	transcription regulator complex	429	267	267	-0.245812	0.0003	0.004222	0.6878	1	0.929		ahr1a|ahrrb|ajuba|arnt|arnt2|arntl1a|arntl1b|arntl2|ascl1a|ascl1b|atf1|bcl9|bcl9l|brf1a|brf1b|brf2|cbfb|ccnd1|ccnh|cdk7|chico|clocka|clockb|coro2a|creb1a|creb1b|crema|cremb|crsp7|cry1a|cry2|dacha|dachb|dachc|dachd|ddit3|dr1|e2f1|e2f3|e2f4|e2f5|e2f7|e2f8|epas1a|ercc3|eya3|fosab|gatad2ab|gatad2b|gtf2a1|gtf2a1l|gtf2a2|gtf2e1|gtf2e2|gtf2f2a|gtf2f2b|gtf2h1|gtf2h2|gtf2h3|gtf2h4|gtf2h5|gtf3c2|gtf3c3|gtf…
GO:0000786	nucleosome	430	62	62	0.124985	0.0003	0.004234	0.0318	0.704124	0.573		ano9a|btbd11a|h1-0|h1-10|h1m|h2ax|h2az2a|h2az2b|h3f3a|h3f3b.1|hist1h2ba|hist1h4l|hist2h2l|histh1l|hp1bp3|kat6a|kat6b|macroh2a1|macroh2a2|shprh|si:ch1073-153i20.4|si:ch1073-153i20.5|si:ch1073-159d7.7|si:ch211-103n10.5|si:ch211-113a14.11|si:ch211-113a14.18|si:ch211-113a14.19|si:ch211-113a14.22|si:ch211-113a14.24|si:ch73-368j24.1|si:ch73-368j24.11|si:ch73-368j24.12|si:ch73-36p18.1|si:dkey-108k21.10|…
GO:0000123	histone acetyltransferase complex	431	58	57	0.133873	0.0003	0.004245	0.2873	1	0.862		actl6a|atxn7l3|brd8|crebbpa|crebbpb|dmap1|dpf1|dpf2|dpf2l|dpf3|eny2|ep300a|ep300b|epc1a|epc1b|epc2|ing3|ing5a|ing5b|kansl1a|kansl1b|kansl1l|kansl2|kansl3|kat5a|kat5b|kat6a|kat6b|kat7a|kat7b|mcrs1|meaf6|morf4l1|mrgbp|msl1a|msl1b|msl2a|msl2b|phf10|rsf1a|rsf1b.1|ruvbl1|ruvbl2|sgf29|si:ch211-59d17.3|si:dkeyp-118b1.2|supt20|tada1|tada2a|tada2b|tada3l|taf12|taf5l|taf6|taf6l|taf9|trrap|
GO:1902099	regulation of metaphase/anaphase transition of cell cycle	432	23	23	0.776043	0.0004	0.004981	0.0169	0.733072	0.866		anapc11|anapc15|anapc4|anapc5|aurkb|bub1|bub1ba|bub1bb|bub3|cdc23|cdc26|ik|mad1l1|mad2l1|mos|ndc80|spdl1|tpra|tprb|ttk|znf207a|znf207b|zw10|
GO:0051213	dioxygenase activity	433	85	84	-0.0419654	0.0004	0.004992	0.3575	1	0.899		adi1|adoa|adob|alkbh2|alkbh3|alkbh5|alkbh6|alox12|alox5a|alox5b.1|alox5b.2|alox5b.3|asphd2|bbox1|bco1|bco1l|bco2a|bco2b|bco2l|cdo1|cyp1c1|cyp1c2|ethe1|fto|haao|hgd|hif1an|hpda|hpdb|hpdl|hspbap1|ido1|jarid2a|jarid2b|jmjd4|jmjd6|jmjd7|kdm4aa|kdm4ab|kdm5ba|kdm5bb|kdm5c|kdm6a|kdm6al|kdm6ba|kdm6bb|kdm7aa|kdm7ab|kdm8|ogfod1|ogfod2|p3h1|p3h2|p3h3|p4ha1a|p4ha1b|p4ha2|p4ha3|p4htm|phf2|phf8|phyh|phyhd1|pir…
GO:0051082	unfolded protein binding	434	86	85	-0.0338951	0.0004	0.005004	0.0201	0.704432	0.798		calr|calr3a|calr3b|canx|ccdc115|cct2|cct3|cct4|cct5|cct6a|cct7|cct8|cdc37l1|clgn|clpxa|clpxb|cryaba|cryabb|dnaja1|dnaja2a|dnaja2b|dnaja3a|dnaja3b|dnajb11|dnajb13|dnajb1a|dnajb1b|dnajb4|dnajb5|ern1|ern2|grpel1|grpel2|heatr3|hsc70|hsp70.3|hsp70l|hsp90aa1.1|hsp90aa1.2|hsp90ab1|hsp90b1|hspa13|hspa14|hspa1b|hspa5|hspa8|hspa8b|hspa9|hspd1|hspe1|mkks|ndufaf1|nktr|nudc|nudcd2|nudcd3|pdrg1|pet100|pfdn1|pf…
GO:0030488	tRNA methylation	435	25	25	0.826826	0.0004	0.005016	0.0122	0.817246	0.712		alkbh8|ftsj1|gtpbp3|lcmt2|mettl1|mto1|nsun2|nsun3|si:ch211-225b11.4|si:dkey-85a20.4|thada|thumpd2|thumpd3|trmt1|trmt112|trmt12|trmt13|trmt1l|trmt44|trmt5|trmt6|trmt61a|trmt61b|tyw3|wdr4|
GO:0022411	cellular component disassembly	436	90	89	-0.0386409	0.0004	0.005028	0.5988	1	0.907		abce1|atg12|atg13|atg2b|atg3|atg5|atg7|atg9a|atg9b|atp6v0a1a|ccsapb|cfl1|cfl1l|cfl2|cisd2|dhx8|dnajc6|dyrk3|etf1a|etf1b|fis1|fundc1|fundc2|gabarapa|gabarapl2|gak|gfm2|gspt1|gspt1l|kif18a|lamp2|lix1|lix1l|macf1a|map1lc3a|map1lc3b|map1lc3c|map1lc3cl|mical1|mical2a|mical2b|mical3a|mtif3|mtrf1|mtrf1l|napaa|napab|napba|napbb|nckap5l|nsfa|nsfb|pbrm1l|pelo|pink1|plk3|pym1|rb1cc1|retreg1|si:ch73-45o6.2|s…
GO:0016592	mediator complex	437	35	35	0.504398	0.0004	0.00504	0.0191	0.71686	0.147		ccnc|cdk19|cdk8|crsp7|med1|med10|med11|med12|med13a|med13b|med14|med15|med16|med17|med18|med19a|med19b|med20|med21|med22|med23|med24|med25|med27|med28|med29|med30|med31|med4|med6|med7|med8|si:ch73-105m5.1|zgc:111976|zgc:114119|
GO:0014066	regulation of phosphatidylinositol 3-kinase signaling	438	18	18	1.04936	0.0004	0.005052	0.0027	1	0.729		cep55l|hcst|igf1ra|igf1rb|insra|insrb|musk|ntrk1|ntrk2a|ntrk2b|ntrk3a|ntrk3b|pdgfaa|pdgfab|pdgfbb|ror1|ror2|tek|
GO:0010639	negative regulation of organelle organization	439	82	81	0.0139194	0.0004	0.005064	0.3536	1	0.912		acd|add1|add2|add3a|add3b|apc|apc2|arpin|aurkb|bub1|bub1ba|bub1bb|bub3|camsap1a|camsap2a|camsap2b|capga|capgb|capza1a|capza1b|capzb|ccnf|fbxo43|fbxo5|gmfb|gsna|gsnb|hnrnpua|hnrnpub|hormad1|ik|kank1a|kank1b|kank2|kank3|kank4|kat2b|lmod1b|lmod2a|lmod2b|lmod3|mad1l1|mad2l1|mcl1a|mcl1b|mcm2|mdm1|phf23a|phf23b|pttg1|si:ch211-175f11.5|slc35f6|smcr8b|spdl1|sptb|sptbn1|styxl1|ten1|terf1|terfa|tmem67|tmod…
GO:0010212	response to ionizing radiation	440	34	34	0.478976	0.0004	0.005076	0.0408	0.717321	0.826		abraxas1|anxa1a|anxa1b|anxa1c|anxa1d|atm|babam1|babam2|badb|bbc3|brat1|cdkn1a|inip|ints3|mdm2|mta1|nabp1a|nabp1b|pole3|rad9a|rad9b|rnf168|rnf8|si:ch73-352p4.5|si:dkey-249d8.1|si:dkey-74k8.3|si:dkey-9i23.15|swi5|ticrr|tp53|xrcc4|xrcc5|xrcc6|xrra1|
GO:0008219	cell death	441	174	174	-0.18687	0.0004	0.005088	0.4874	1	0.927		aktip|angptl4|apaf1|apip|atcaya|atcayb|babam2|bada|badb|bcl10|bcl2a|bcl2b|bcl2l1|bik|birc6|bmf1|bmf2|bnip2|bnipl|boka|bokb|casp10|casp2|casp20|casp22|casp23|casp3a|casp3b|casp6a|casp6b.1|casp6b.2|casp7|casp8|casp8l1|casp9|caspa|caspb|caspbl|cd27|cdh13|cdk5|cflara|chac1|ciapin1|cidea|cideb|cidec|clptm1l|dap3|dapk1|ddit4|dedd|dedd1|dffa|dffb|diabloa|diablob|dmrt2a|dpysl4|ebag9|en2a|epas1b|ercc3|eva…
GO:0006643	membrane lipid metabolic process	442	114	114	-0.0712232	0.0004	0.005101	0.3482	1	0.979		acer1|acer2|acer3|agmo|aldh5a1|arv1|asah2|b4galt5|b4galt6|cers1|cers2a|cers2b|cers3b|cers4a|cers5|cers6|degs1|degs2|dpm1|dpm2|dpm3|elovl1a|elovl1b|elovl2|elovl4a|elovl4b|elovl5|elovl6|elovl6l|elovl7a|elovl7b|elovl8a|elovl8b|enpp7.1|enpp7.2|gal3st1a|gal3st1b|gal3st2|gal3st3|gal3st4|galca|galcb|gba|gba2|gla|gm2a|hacd2|hacd3|kdsr|mppe1|naga|neu1|neu3.1|neu3.2|neu3.3|neu3.4|neu3.5|neu4|notum1a|ormdl1…
GO:0003713	transcription coactivator activity	443	123	121	-0.0670866	0.0004	0.005113	0.6228	1	0.946		arid5b|atxn7l3|bcl9|bcl9l|carm1|cbfb|ccar1|ccar2|cited2|cited4a|cited4b|crebbpa|crebbpb|ctnnb1|ctnnb2|dr1|dyrk1aa|dyrk1ab|dyrk1b|eny2|ep300a|ep300b|gmeb1|gtf2a2|hipk2|jmy|jun|junba|junbb|jund|jupa|jupb|kat2a|kat6a|kmt2ca|kmt2cb|kmt2d|lpin1|maml1|maml3|med12|med20|med31|mrtfaa|mrtfab|mta1|mta2|mta3|mycbp|mysm1|ncoa1|ncoa2|ncoa3|ncoa4|ncoa6|nr1d1|nr1d2b|nr1d4a|nr1d4b|nr1h3|nr1h4|nr1h5|nr1i2|phf2|pp…
GO:0003678	DNA helicase activity	444	31	31	0.590268	0.0004	0.005125	0.0823	0.865868	0.847		ascc3|blm|cdc45|chd1l|chd8|ddx11|ercc3|ercc6l|gins1|gins2|gins4|gtf2f2a|gtf2f2b|helb|mcm2|mcm3|mcm3l|mcm4|mcm5|mcm6|mcm7|mcm9|pif1|recql|recql5|rtel1|ruvbl1|ruvbl2|smarcad1b|supv3l1|wrn|
GO:0000775	chromosome, centromeric region	445	33	33	0.536467	0.0004	0.005138	0.0408	0.719712	0.787		cdca8|cdca9|cenpl|cenpp|cenpw|cep131|clasp2|dscc1|ercc6l|gpatch11|lrwd1|meaf6|mis12|mis18a|ncapd2|ncapd3|ndc80|nuf2|oip5|pane1|phf2|rad21a|rcc2|seh1l|si:dkey-57a22.11|ska1|ska2|ska3|spc24|spdl1|suv39h1a|zw10|zwilch|
GO:0000139	Golgi membrane	446	172	172	-0.185601	0.0004	0.00515	0.4874	1	0.929		aars2|acbd3|arcn1a|arcn1b|arfip1|arl3b|asah2|atp2c1|b3galnt2|b3galt1a|b3galt2|b3galt4|b3galt6|b3gat1a|b3gat2|b3gat3|b3gnt2a|b3gnt2b|b3gnt2l|b3gnt5a|b3gnt5b|b3gnt7|b3gnt7l|b3gnt9|b4gat1|blzf1|cav1|cav2|cav3|chpt1|chst1|chst10|chst11|chst12a|chst12b|chst14|chst2a|chst2b|chst3a|chst3b|chst7|cog4|cog6|cog8|copa|copb1|copb2|cope|copg2|cux1a|cux1b|cux2b|ebag9|emp2|fam20b|fut10|fut11|galnt1|galnt11|galn…
GO:0019220	regulation of phosphate metabolic process	447	294	294	-0.291436	0.0004	0.005163	0.9564	1	0.969	GO:0051174|regulation of phosphorus metabolic process,	adcy5|adcyap1a|adcyap1b|admp|aida|akt1s1|ankle2|aplnra|aplnrb|arl2bp|arpp19a|arpp19b|atg13|bcar3|bccip|bmp10|bmp15|bmp16|bmp2a|bmp2b|bmp3|bmp4|bmp5|bmp6|bmp7a|bmp7b|bmp8a|bod1|bod1l1|bora|brat1|brd4|camk2n1a|camk2n2|cbl|cblb|cblc|ccna1|ccna2|ccnb1|ccnb2|ccnb3|ccnd1|ccnd2a|ccnd2b|ccnd3|ccndx|ccne1|ccne2|ccnf|ccng1|ccng2|ccnh|ccni|ccni2|ccnjl|ccnl1a|ccnl1b|ccny|ccnyl1|cdk5rap1|cdk5rap3|cdkn1ba|cdkn…
GO:0051174	regulation of phosphorus metabolic process	448	294	294	-0.291436	0.0004	0.005163	0.9564	1	0.969	GO:0019220|regulation of phosphate metabolic process,	adcy5|adcyap1a|adcyap1b|admp|aida|akt1s1|ankle2|aplnra|aplnrb|arl2bp|arpp19a|arpp19b|atg13|bcar3|bccip|bmp10|bmp15|bmp16|bmp2a|bmp2b|bmp3|bmp4|bmp5|bmp6|bmp7a|bmp7b|bmp8a|bod1|bod1l1|bora|brat1|brd4|camk2n1a|camk2n2|cbl|cblb|cblc|ccna1|ccna2|ccnb1|ccnb2|ccnb3|ccnd1|ccnd2a|ccnd2b|ccnd3|ccndx|ccne1|ccne2|ccnf|ccng1|ccng2|ccnh|ccni|ccni2|ccnjl|ccnl1a|ccnl1b|ccny|ccnyl1|cdk5rap1|cdk5rap3|cdkn1ba|cdkn…
GO:0080135	regulation of cellular response to stress	449	108	108	-0.068521	0.0005	0.006083	0.5984	1	0.995		abraxas1|acsl4a|actr2a|actr2b|aida|ankrd6a|ankrd6b|armt1|axin1|babam1|babam2|bco2l|cerkl|cgas|ciao2a|clcf1|cntfr|col12a1a|col12a1b|dek|dgat2|dnajb6b|dusp10|dusp22a|dusp22b|edar|epha4a|epha4b|ercc8|etaa1|eya1|eya2|eya3|eya4|fam168a|fancb|fbxo7|fign|fignl1|fmr1|fxr1|fxr2|helb|herpud1|hyou1|igf1ra|igf1rb|il6st|ing2|klhdc10|magi3a|mapk8ip1a|mapk8ip2|mapk8ip3|mms19|nme5|nsmce1|nsmce4a|pargl|parpbp|pig…
GO:0061024	membrane organization	450	258	257	-0.269183	0.0005	0.006097	0.4908	1	0.981		adgrb1b|adgrg1|afg3l2|agk|alkbh7|ankle2|ano11|ano3|ano6|ano9a|ano9b|anxa6|ap3d1|apooa|apoob|apool|arv1|atp10a|atp10b|atp10d|atp11a|atp11c|atp8a1|atp8a2|atp8b1|atp8b3|atp8b4|atp8b5a|aurkb|baiap2a|baiap2b|baiap2l1a|baiap2l1b|baiap2l2a|baiap2l2b|bet1|bin2a|bin2b|bin3|bmb|bnip3|bnip3la|bnip3lb|bnip4|cav1|cav2|cav3|cavin4b|cel.1|cel.2|cert1a|cert1b|chchd6a|chmp4ba|chmp7|coro1ca|cox18|cptp|ctbp2a|ctbp2…
GO:0044815	DNA packaging complex	451	65	65	0.0736382	0.0005	0.006111	0.0382	0.711811	0.623		ano9a|btbd11a|h1-0|h1-10|h1m|h2ax|h2az2a|h2az2b|h3f3a|h3f3b.1|hist1h2ba|hist1h4l|hist2h2l|histh1l|hp1bp3|kat6a|kat6b|macroh2a1|macroh2a2|ncapg|ncaph|ncaph2|shprh|si:ch1073-153i20.4|si:ch1073-153i20.5|si:ch1073-159d7.7|si:ch211-103n10.5|si:ch211-113a14.11|si:ch211-113a14.18|si:ch211-113a14.19|si:ch211-113a14.22|si:ch211-113a14.24|si:ch73-368j24.1|si:ch73-368j24.11|si:ch73-368j24.12|si:ch73-36p18.1…
GO:0036293	response to decreased oxygen levels	452	58	58	0.126725	0.0005	0.006125	0.0135	0.776543	0.889		ajuba|alas2|alkbh5|apln|arnt2|atf6|btr01|camk2g2|cct4|cox4i1|cpeb1b|cpeb4a|crtc3|dap3|ddit3|ddit4|eif2ak3|epas1b|ern1|foxo3b|fundc1|hbaa1|hif1ab|hif1al|hmox1a|hsp90b1|hspa5|hyou1|igfbp1a|irs1|irs2a|ldha|lipf|loxl2a|loxl2b|mb|mmp14a|mmp2|ncam2|ndufa9a|ngb|npc1|nrp1a|nrp1b|pgfb|pgk1|ppiaa|ppiab|psen1|rest|sdcbp2|tet1|tp53|vegfaa|vegfab|vegfbb|vegfc|xgb|
GO:0031396	regulation of protein ubiquitination	453	41	41	0.269157	0.0005	0.006139	0.0179	0.74588	0.862		birc2|birc7|cdc20|commd1|dcun1d1|dcun1d2a|dcun1d2b|dcun1d3|dcun1d4|dcun1d5|fbxo5|fzr1a|fzr1b|inavaa|inavab|klhl40a|klhl40b|mad2l2|mib1|mib2|mtbp|n4bp1|ndfip1|ndfip1l|ndfip2|nxn|pef1|phf23a|phf23b|si:cabz01029535.1|spopla|spoplb|stub1|trip12|ube2d1b|ube2nb|ube2s|ubr5|ubxn1|usp44|xiap|
GO:0030880	RNA polymerase complex	454	44	44	0.276731	0.0005	0.006153	0.1018	0.935288	0.814		cd3eap|crcp|pola1|pola2|polr1a|polr1b|polr1c|polr1d|polr1e|polr2a|polr2b|polr2c|polr2d|polr2eb|polr2f|polr2gl|polr2h|polr2i|polr2j|polr2k|polr2l|polr2m|polr3a|polr3b|polr3c|polr3d|polr3e|polr3f|polr3g|polr3gla|polr3glb|polr3h|polr3k|polrmt|prim1|prim2|rpap2|rprd1b|rprd2a|rprd2b|twistnb|zgc:171971|znfx1|znrd1|
GO:0016798	hydrolase activity, acting on glycosyl bonds	455	118	115	-0.0908411	0.0005	0.006168	0.3482	1	0.944		acer1|acer3|adprh|adprhl1|adprhl2|agla|aglb|amy2a|b3gat1b|chia.1|chia.2|chia.3|chia.4|chia.5|chia.6|ctbs|dnph1|edem1|edem2|edem3|engase|fuca1.1|fuca1.2|fuca2|gaa|galca|galcb|ganab|ganc|gba|gba2|gba3|gbe1a|gbe1b|gla|glb1|glb1l|gne|gusb|hexa|hexb|hexdc|hpse|hpse2|hyal1|hyal2a|hyal2b|hyal3|hyal6|idua|kl|klb|lct|lctlb|lygl1|lygl2|lyz|man1a1|man1a2|man1b1a|man1b1b|man2a1|man2a2|man2b1|man2b2|man2c1|ma…
GO:0009988	cell-cell recognition	456	15	15	1.31467	0.0005	0.006182	0.0086	0.8127	0.571		epha4a|si:ch211-67f13.7|zgc:173556|zp3|zp3.2|zp3a.1|zp3a.2|zp3b|zp3c|zp3d.1|zp3d.2|zp3e|zp3f.1|zp3f.2|zpcx|
GO:0007017	microtubule-based process	457	412	408	-0.353799	0.0005	0.006197	0.908	1	0.939		abraxas1|abraxas2|actr1|actr10|afg1lb|aftphb|ak9|antxr2a|ap3d1|apc|appl2|arhgef10|arhgef11|arhgef18b|aspm|aurka|aurkb|bbs1|bccip|bicd1a|bicd2|bicdl1|bicdl2|birc5a|birc5b|borcs5|cacna1ia|camsap1a|camsap1b|camsap2a|camsap2b|ccdc103|ccdc114|ccdc13|ccdc135|ccdc151|ccdc39|ccdc40|ccdc69|ccdc88aa|ccdc88b|ccdc88c|ccsapb|cdc14aa|cdc14ab|cdc14b|cenpe|cenph|cenpj|cenpw|cep126|cep131|cep135|cep152|cep170aa|c…
GO:0006790	sulfur compound metabolic process	458	158	158	-0.174234	0.0005	0.006211	0.7892	1	0.988		aclya|aclyb|acot11a|acot11b|acot14|acot15|acot16|acot17|acot18|acot19|acot20|acot21|acot22|acot7|acot8|acot9.1|acot9.2|acsm3|acss1|acss2|acss2l|adi1|ahcy|ahcyl1|ahcyl2a|ahcyl2b|amd1|apip|bhmt|blmh|cbsa|cbsb|cdo1|chac1|chac2|chst1|chst11|chst2a|chst2b|chst3a|chst7|ciao1|ciao2b|ciapin1|cnr1|cnr2|csad|cth|cthl|dlat|elovl1a|elovl1b|elovl4a|elovl4b|elovl5|elovl6|elovl6l|elovl7a|elovl7b|enoph1|ethe1|fa…
GO:1902911	protein kinase complex	459	64	63	0.0601509	0.0006	0.007056	0.0807	0.859285	0.889		acvr1ba|acvr1bb|acvr2aa|acvr2ab|atg13|ccna1|ccna2|ccnb1|ccnb2|ccnb3|ccnd1|ccnd2a|ccnd2b|ccnd3|ccndx|ccne1|ccne2|ccnf|ccng1|ccng2|ccnh|ccni|ccni2|ccnjl|ccnk|ccnt1|ccnt2a|ccnt2b|cdk12|cdk13|cdk2|cdk5r1a|cdk5r1b|cdk5r2a|cdk5r2b|cdk7|cdk9|chuk|cks1b|cks2|cntd2|ercc3|gtf2h1|gtf2h2|gtf2h3|gtf2h4|gtf2h5|igf1ra|igf1rb|ikbkb|insra|insrb|mnat1|phka1b|phkb|phkg1a|phkg1b|prkab1a|prkab1b|si:dkeyp-92c9.2|smcr8…
GO:1902749	regulation of cell cycle G2/M phase transition	460	26	26	0.657102	0.0006	0.007072	0.0117	0.814689	0.818		atm|aurkb|ccnb3|ccnd1|cdc25b|cdc25d|cdc6|cdk2|chek1|chmp4bb|dtl|dyrk3|gpr132a|gpr132b|miip|mre11a|nbn|nek10|orc1|rad17|stmn4|ticrr|topbp1|zfyve19|zgc:162895|zgc:77398|
GO:1902100	negative regulation of metaphase/anaphase transition of cell cycle	461	16	16	0.98698	0.0006	0.007088	0.0127	0.77251	0.829		aurkb|bub1|bub1ba|bub1bb|bub3|ik|mad1l1|mad2l1|mos|spdl1|tpra|tprb|ttk|znf207a|znf207b|zw10|
GO:0051225	spindle assembly	462	39	39	0.313196	0.0006	0.007103	0.0388	0.717936	0.827		abraxas1|abraxas2|arhgef10|bccip|birc5a|birc5b|cenpw|cep63|csnk1da|csnk1db|haus1|haus2|haus3|haus4|haus5|haus6|haus7|kif11|kifc1|map9|mapre1a|mapre1b|mapre2|mapre3a|mapre3b|msto1|si:ch1073-365p7.2|si:ch211-153a8.4|si:zfos-452g4.1|spice1|stil|tnksa|tnksb|tubgcp2|tubgcp3|tubgcp4|tubgcp5|znf207a|znf207b|
GO:0044283	small molecule biosynthetic process	463	251	250	-0.280548	0.0006	0.007119	0.9452	1	0.998		aasdhppt|aass|acaca|acacb|acer1|acer3|aclya|aclyb|acot7|acsm3|ada|adal|adi1|adka|adkb|agxta|agxtb|aldh18a1|alox5ap|amd1|apip|apoa1a|apoa1b|asah2|asl|asns|asnsd1|ass1|bcat1|bcat2|bhmt|cad|cbr4|cbsa|cbsb|cdo1|coq10b|coq2|coq3|coq4|coq5|coq6|coq7|coq9|csad|cth|cthl|cyp11a2|cyp17a1|cyp26a1|cyp26b1|cyp26c1|cyp39a1|cyp51|cyp7a1|cyp7b1|dbh|dhcr7|dhdds|dpydb|ebp|elovl1a|elovl1b|elovl2|elovl4a|elovl4b|elo…
GO:0032269	negative regulation of cellular protein metabolic process	464	185	183	-0.198727	0.0006	0.007135	0.6529	1	0.988		ago2|ago3b|ago4|agrn|agt|ahsg1|ahsg2|aida|akt1s1|arpp19a|arpp19b|atraid|bag6l|bcl2a|bcl2l1|birc2|birc5a|birc5b|birc7|bod1|bod1l1|camk2n1a|camk2n2|caprin2|cbl|cblb|cblc|cdk5rap1|cdkn1ba|cdkn1bb|cdkn1ca|cdkn1cb|cenph|chac1|cnot1|cnot10|cnot2|cnot3a|cnot3b|cnot7|cnot8|cpeb1a|cpeb1b|cpeb3|cpeb4a|deptor|dis3l2|dusp10|eif4ebp1|eif4ebp2|eif4ebp3|eif4ebp3l|eif4enif1|ensaa|ensab|exosc7|exosc8|exosc9|fbxo5…
GO:0031301	integral component of organelle membrane	465	175	175	-0.199971	0.0006	0.007151	0.8017	1	0.974		acer3|agk|alg3|aup1|b4galnt1a|b4galnt1b|b4galnt2.1|b4galnt2.2|bet1|bet1l|bscl2|bscl2l|casd1|coa3a|coq2|cox18|cux1b|derl1|derl2|derl3|dhcr7|dolk|dolpp1|dpm2|elovl1a|elovl1b|elovl2|elovl4a|elovl4b|elovl5|elovl6|elovl6l|elovl7a|elovl7b|elovl8a|elovl8b|ergic1|ergic2|ergic3|etfdh|ext1a|ext1b|ext1c|fis1|fitm1|fundc1|fundc2|furina|furinb|gdap1|hacd2|hacd3|hm13|ier3ip1|ktn1|lamp2|lfng|lnpa|lrit1a|lrit1b|…
GO:0017069	snRNA binding	466	24	24	0.754314	0.0006	0.007167	0.0224	0.718429	0.763		coil|eftud2|hexim1|hnrnpua|hnrnpub|lsm11|lsm4|mepce|mettl16|ncbp2|prpf31|prpf4|prpf8|rbm22|rbmx|rnpc3|sart3|si:ch1073-157b13.1|snrnp70|snrpa|snrpa1|snrpb2|snrpc|toe1|
GO:0012501	programmed cell death	467	171	171	-0.197479	0.0006	0.007184	0.4874	1	0.927		aktip|angptl4|apaf1|apip|atcaya|atcayb|babam2|bada|badb|bcl10|bcl2a|bcl2b|bcl2l1|bik|birc6|bmf1|bmf2|bnip2|bnipl|boka|bokb|casp10|casp2|casp20|casp22|casp23|casp3a|casp3b|casp6a|casp6b.1|casp6b.2|casp7|casp8|casp8l1|casp9|caspa|caspb|caspbl|cd27|cdh13|cdk5|cflara|chac1|ciapin1|cidea|cideb|cidec|clptm1l|dap3|dapk1|ddit4|dedd|dedd1|dffa|dffb|diabloa|diablob|dmrt2a|ebag9|en2a|epas1b|ercc3|eva1a|fam3…
GO:0010942	positive regulation of cell death	468	62	62	0.0445311	0.0006	0.0072	0.3736	1	0.888	GO:0043065|positive regulation of apoptotic process, GO:0043068|positive regulation of programmed cell death,	anxa1a|anxa1b|anxa1c|anxa1d|apc|badb|baxa|baxb|bbc3|bcl2l16|bida|bik|bmf1|bmf2|bnip3|bnip3la|bnip3lb|bnip4|boka|bokb|casp2|casp3a|casp8|casp9|caspa|caspb|ccar2|ciao2a|dab2ipa|dab2ipb|ddit3|fadd|fas|hdr|ing4|ing5a|ing5b|kctd13|lats1|lats2|melk|mtch2|osgn1|pawr|phlda1|phlda3|pmaip1|ptrh2|rela|ripk2|rps3|scrib|sirt2|styxl1|terf1|tnfrsfa|tnfsf10|tnfsf10l|tp53|tradd|zgc:153993|zgc:73226|
GO:0043065	positive regulation of apoptotic process	469	62	62	0.0445311	0.0006	0.0072	0.3736	1	0.888	GO:0043068|positive regulation of programmed cell death, GO:0010942|positive regulation of cell death,	anxa1a|anxa1b|anxa1c|anxa1d|apc|badb|baxa|baxb|bbc3|bcl2l16|bida|bik|bmf1|bmf2|bnip3|bnip3la|bnip3lb|bnip4|boka|bokb|casp2|casp3a|casp8|casp9|caspa|caspb|ccar2|ciao2a|dab2ipa|dab2ipb|ddit3|fadd|fas|hdr|ing4|ing5a|ing5b|kctd13|lats1|lats2|melk|mtch2|osgn1|pawr|phlda1|phlda3|pmaip1|ptrh2|rela|ripk2|rps3|scrib|sirt2|styxl1|terf1|tnfrsfa|tnfsf10|tnfsf10l|tp53|tradd|zgc:153993|zgc:73226|
GO:0043068	positive regulation of programmed cell death	470	62	62	0.0445311	0.0006	0.0072	0.3736	1	0.888	GO:0043065|positive regulation of apoptotic process, GO:0010942|positive regulation of cell death,	anxa1a|anxa1b|anxa1c|anxa1d|apc|badb|baxa|baxb|bbc3|bcl2l16|bida|bik|bmf1|bmf2|bnip3|bnip3la|bnip3lb|bnip4|boka|bokb|casp2|casp3a|casp8|casp9|caspa|caspb|ccar2|ciao2a|dab2ipa|dab2ipb|ddit3|fadd|fas|hdr|ing4|ing5a|ing5b|kctd13|lats1|lats2|melk|mtch2|osgn1|pawr|phlda1|phlda3|pmaip1|ptrh2|rela|ripk2|rps3|scrib|sirt2|styxl1|terf1|tnfrsfa|tnfsf10|tnfsf10l|tp53|tradd|zgc:153993|zgc:73226|
GO:0006497	protein lipidation	471	66	66	0.0452768	0.0006	0.007216	0.2827	1	0.846		atg10|atg12|atg5|dpm1|dpm2|dpm3|golga7|golga7ba|golga7bb|hhat|mboat4|mppe1|nmt1a|nmt1b|nmt2|pgap2|pgap3|piga|pigb|pigc|pigf|pigh|pigk|pigl|pigm|pign|pigo|pigp|pigq|pigv|pigw|pigx|porcn|si:ch73-49o8.1|wdr45|wdr45b|wipi1|wipi2|zdhhc12a|zdhhc12b|zdhhc14|zdhhc15a|zdhhc15b|zdhhc16a|zdhhc16b|zdhhc18a|zdhhc18b|zdhhc2|zdhhc20a|zdhhc20b|zdhhc21|zdhhc22|zdhhc23a|zdhhc23b|zdhhc24|zdhhc3a|zdhhc3b|zdhhc4|zdhh…
GO:0006091	generation of precursor metabolites and energy	472	132	132	-0.158777	0.0006	0.007233	0.3408	1	0.993		adh5|agla|aglb|aldoaa|aldoab|aldob|aldocb|bpgm|coq10b|cox10|cox20|cox4i1|cox4i2|cox5aa|cox5ab|cox5b2|cox6a1|cox6a2|cox7c|cyb561|cyb5r4|cyc1|dhtkd1|eno1a|eno1b|eno2|eno3|eno4|etfdh|g6pd|gapdh|gapdhs|gbe1a|gbe1b|gck|gpia|gpib|gyg1a|gyg1b|gyg2|gys1|gys2|h6pd|hdac8|hk1|hk2|hkdc1|hmgcl|hmgcll1|ino80db|mc4r|mrap2a|mtfr1|mtfr1l|mtfr2|ndufa10|ndufa5|ndufa7|ndufa8|ndufaf1|ndufaf2|ndufb3|ndufb6|ndufb8|nduf…
GO:0005819	spindle	473	48	48	0.268301	0.0006	0.007249	0.0502	0.752573	0.823		agbl5|arl2bp|arl8ba|atat1|bora|ccsapa|ccsapb|cdc14aa|cdc14ab|cdc14b|clasp2|cltca|cltcb|dvl2|dvl3a|efhc1|eml1|eml2|eml3|espl1|fbxo5|haus3|haus6|jtb|kbtbd8|kifc1|mad1l1|mad2l2|map11|map9|mzt2b|ndel1a|ndel1b|numa1|nusap1|pin4|ppp2r3c|rcc2|si:dkey-15d12.2|si:zfos-452g4.1|sirt2|ska1|spast|specc1la|spout1|tpx2|ttk|tubg1|
GO:0001522	pseudouridine synthesis	474	16	16	0.97467	0.0006	0.007266	0.0161	0.753993	0.56		dkc1|gar1|naf1|nhp2|nop10|pus1|pus10|pus3|pus7|pus7l|pusl1|rpusd1|rpusd2|rpusd4|trub1|trub2|
GO:0005975	carbohydrate metabolic process	475	294	292	-0.298141	0.0006	0.007283	0.8663	1	0.964		abo|adpgk|adpgk2|agla|aglb|aldoaa|aldoab|aldob|aldocb|amdhd2|amy2a|b3galt1a|b3galt2|b3gat1b|b3gnt2a|b3gnt2b|b3gnt2l|b3gnt5a|b3gnt5b|b3gnt7|b3gnt7l|b3gnt9|b4galt1|b4galt1l|b4galt2|b4galt3|b4galt4|b4galt5|b4galt6|b4galt7|b4gat1|bpgm|casd1|chia.1|chia.2|chia.3|chia.4|chia.5|chia.6|chid1|chst1|chst10|chst11|chst12a|chst12b|chst14|chst2a|chst2b|chst3a|chst3b|chst7|cs|ctbs|dcxr|dera|dgat2|dhtkd1|eno1a|…
GO:2000116	regulation of cysteine-type endopeptidase activity	476	49	49	0.228691	0.0007	0.007882	0.0628	0.793169	0.876		apaf1|baxa|baxb|bbc3|bcl2a|bcl2l1|bcl2l16|bida|bik|birc2|birc5a|birc5b|birc7|bmf1|casp10|casp2|casp20|casp22|casp23|casp8|casp8ap2|casp8l1|casp9|caspa|caspb|caspbl|cenph|cflara|coa8|diabloa|diablob|e2f1|esco2|hdr|hip1|hip1rb|lamtor5|mcl1a|mcl1b|mul1a|pmaip1|ppm1f|pycard|rad21a|rb1|si:ch211-195h23.3|tnfrsf1b|tp53|xiap|
GO:1902115	regulation of organelle assembly	477	45	45	0.227477	0.0007	0.007899	0.0502	0.748334	0.886		abcc4|alms1|atp6ap1b|atp6v1f|atxn2|atxn2l|ccsapb|cep76|cnot1|cntrob|crb2b|crb3a|ezrb|grk5l|hnrnpua|hnrnpub|inpp5e|kat2b|kctd17|lamb1a|lrfn4a|lrfn4b|mcm2|mcm7|mdm1|nprl2|nprl3|pan2|pan3|phf23a|phf23b|plk4|senp6a|senp6b|smcr8b|stil|styxl1|tapt1a|tapt1b|tbc1d12a|tbc1d12b|tbc1d14|usp8|vdac3|zgc:56235|
GO:0071013	catalytic step 2 spliceosome	478	39	39	0.293292	0.0007	0.007915	0.1458	1	0.774		aqr|bcas2|cdc40|crnkl1|cwc15|cwc22|ddx23|dhx8|eftud2|eif4a3|frg1|hnrnpua|hnrnpub|isy1|lsm7|magoh|plrg1|pnn|prpf19|prpf6|prpf8|rbm22|rbmx|sf3a1|sf3a2|sf3b1|sf3b2|smx5|snrnp200|snrpb|snrpd1|snrpd2|snrpd3|snrpd3l|snrpe|snrpg|syf2|xab2|zgc:158828|
GO:0048534	hematopoietic or lymphoid organ development	479	217	215	-0.260017	0.0007	0.007932	0.9282	1	0.962		acvr1l|adtrp1|ak3|alas2|angptl1a|angptl2b|apoc2|arhgef3|arrb1|bmi1a|bmp4|bmper|camk4|cbfb|cbl|ccl25a|cdca7a|cdx1a|cdx4|cebpa|cftr|chd7|ciapin1|clocka|cnr2|cobll1b|cpsf1|csf3a|csf3r|csrnp1a|cx43|cxcl12b|cxxc1b|ddx18|ddx46|dhx8|dkc1|dlst|dnmt1|dpy30|drll.3|eaf1|ehd3|emilin1a|enpp2|epb41b|epoa|epor|etnppl|etv2|etv6|ext2|extl3|f11r.1|fam49a|fbxo5|fgf1a|flt3|foxn1|foxo3b|gar1|gata1a|gata2a|gata2b|gata…
GO:0046540	U4/U6 x U5 tri-snRNP complex	480	19	19	0.816164	0.0007	0.007949	0.0163	0.731014	0.569	GO:0097526|spliceosomal tri-snRNP complex,	eftud2|lsm5|lsm6|prpf18|prpf3|prpf31|prpf4|prpf6|sart1|smx5|snrnp200|snrpb|snrpd2|snrpe|snu13a|snu13b|txnl4a|txnl4b|zmat2|
GO:0097526	spliceosomal tri-snRNP complex	481	19	19	0.816164	0.0007	0.007949	0.0163	0.731014	0.569	GO:0046540|U4/U6 x U5 tri-snRNP complex,	eftud2|lsm5|lsm6|prpf18|prpf3|prpf31|prpf4|prpf6|sart1|smx5|snrnp200|snrpb|snrpd2|snrpe|snu13a|snu13b|txnl4a|txnl4b|zmat2|
GO:0044774	mitotic DNA integrity checkpoint signaling	482	25	25	0.752395	0.0007	0.007966	0.0081	0.857304	0.824		ccnd1|cdc6|chek1|chek2|dtl|eme1|fbxo31|id2a|mre11a|mus81|nbn|nek11|orc1|phkg1b|rad17|rad9a|rad9b|stk33|ticrr|tipin|top2a|top2b|topbp1|zgc:162895|zgc:77398|
GO:0034212	peptide N-acetyltransferase activity	483	56	55	0.206166	0.0007	0.007984	0.2136	1	0.869		atat1|atf2|crebbpa|crebbpb|dpf1|dpf2|dpf2l|dpf3|elp3|ep300a|ep300b|epc1a|epc1b|epc2|hat1|ing3|kansl1a|kansl1b|kansl1l|kansl2|kansl3|kat14|kat2a|kat2b|kat5a|kat5b|kat6a|kat6b|kat7a|kat7b|mcrs1|meaf6|naa10|naa15a|naa15b|naa20|naa25|naa30|naa35|naa40|naa50|nat15|phf10|pole3|rsf1a|rsf1b.1|supt7l|tada1|tada2a|tada2b|tada3l|taf1|taf12|taf6l|taf9|
GO:0034062	5'-3' RNA polymerase activity	484	38	38	0.307021	0.0007	0.008001	0.1151	0.995276	0.781	GO:0097747|RNA polymerase activity,	cd3eap|crcp|polr1a|polr1b|polr1c|polr1d|polr1e|polr2a|polr2b|polr2c|polr2d|polr2eb|polr2f|polr2gl|polr2h|polr2i|polr2j|polr2k|polr2l|polr3a|polr3b|polr3c|polr3d|polr3e|polr3f|polr3g|polr3gla|polr3glb|polr3h|polr3k|polrmt|prim1|prim2|primpol|tent2|twistnb|zgc:171971|znrd1|
GO:0097747	RNA polymerase activity	485	38	38	0.307021	0.0007	0.008001	0.1151	0.995276	0.781	GO:0034062|5'-3' RNA polymerase activity,	cd3eap|crcp|polr1a|polr1b|polr1c|polr1d|polr1e|polr2a|polr2b|polr2c|polr2d|polr2eb|polr2f|polr2gl|polr2h|polr2i|polr2j|polr2k|polr2l|polr3a|polr3b|polr3c|polr3d|polr3e|polr3f|polr3g|polr3gla|polr3glb|polr3h|polr3k|polrmt|prim1|prim2|primpol|tent2|twistnb|zgc:171971|znrd1|
GO:0016796	exonuclease activity, active with either ribo- or deoxyribonucleic acids and producing 5'-phosphomonoesters	486	39	39	0.296498	0.0007	0.008018	0.059	0.788455	0.839		angel1|angel2|apex1|apex2|aptx|cnot6a|cnot6b|cnot6l|cnot7|cnot8|dclre1a|dclre1b|dclre1c|dis3|dis3l|dis3l2|eri1|eri2|exo1|exo5|exosc10|isg20l2|meiob|mgme1|nocta|noctb|pan2|pan3|parn|pde12|pold1|pole|si:ch1073-296i8.2|si:ch1073-385f13.3|smfn|tatdn1|toe1|usb1|xrn2|
GO:0006473	protein acetylation	487	54	54	0.19103	0.0007	0.008036	0.1198	1	0.876		actl6a|atat1|bag6l|crebbpa|crebbpb|dmap1|ep300a|ep300b|esco1|esco2|hat1|ing4|ing5a|ing5b|kansl2|kansl3|kat14|kat2a|kat2b|kat5a|kat5b|kat6a|kat6b|kat7a|kat7b|meaf6|morf4l1|mrgbp|msl1a|msl1b|msl2a|msl2b|myod1|naa10|naa15a|naa15b|naa20|naa25|naa30|naa35|naa40|naa50|nat15|nat9|ruvbl1|ruvbl2|sgf29|supt7l|tada1|tada3l|taf12|taf6l|taf9|trrap|
GO:0004402	histone acetyltransferase activity	488	48	47	0.233545	0.0007	0.008053	0.2265	1	0.842		atf2|crebbpa|crebbpb|dpf1|dpf2|dpf2l|dpf3|elp3|ep300a|ep300b|epc1a|epc1b|epc2|hat1|ing3|kansl1a|kansl1b|kansl1l|kansl2|kansl3|kat14|kat2a|kat2b|kat5a|kat5b|kat6a|kat6b|kat7a|kat7b|mcrs1|meaf6|naa40|naa50|nat15|phf10|pole3|rsf1a|rsf1b.1|supt7l|tada1|tada2a|tada2b|tada3l|taf1|taf12|taf6l|taf9|
GO:0003899	DNA-directed 5'-3' RNA polymerase activity	489	37	37	0.29963	0.0007	0.008071	0.1151	0.99854	0.776		cd3eap|crcp|polr1a|polr1b|polr1c|polr1d|polr1e|polr2a|polr2b|polr2c|polr2d|polr2eb|polr2f|polr2gl|polr2h|polr2i|polr2j|polr2k|polr2l|polr3a|polr3b|polr3c|polr3d|polr3e|polr3f|polr3g|polr3gla|polr3glb|polr3h|polr3k|polrmt|prim1|prim2|primpol|twistnb|zgc:171971|znrd1|
GO:0000502	proteasome complex	490	54	54	0.223999	0.0007	0.008088	0.1198	1	0.747		adrm1|nek6|nr5a1b|psma1|psma2|psma3|psma4|psma5|psma6a|psma6b|psma6l|psma8|psmb1|psmb10|psmb11b|psmb12|psmb2|psmb3|psmb4|psmb5|psmb6|psmb7|psmb8a|psmb9a|psmc1a|psmc1b|psmc2|psmc3|psmc4|psmc5|psmc6|psmd1|psmd10|psmd11a|psmd11b|psmd12|psmd13|psmd2|psmd3|psmd4b|psmd6|psmd7|psme1|psme2|psme3|psme4a|psme4b|psmg3|rad23aa|rad23ab|rad23b|si:rp71-45k5.4|ube3a|ubqln4|
GO:1903320	regulation of protein modification by small protein conjugation or removal	491	44	44	0.262022	0.0007	0.008106	0.022	0.718667	0.87		birc2|birc7|cdc20|commd1|dcun1d1|dcun1d2a|dcun1d2b|dcun1d3|dcun1d4|dcun1d5|fbxo5|fzr1a|fzr1b|inavaa|inavab|klhl40a|klhl40b|mad2l2|mib1|mib2|mtbp|n4bp1|ndfip1|ndfip1l|ndfip2|nxn|pef1|phf23a|phf23b|rwdd3|sart3|si:cabz01029535.1|spopla|spoplb|stub1|trip12|ube2d1b|ube2nb|ube2s|ubr5|ubxn1|usp44|wdr48b|xiap|
GO:0090150	establishment of protein localization to membrane	492	77	77	-0.00730099	0.0007	0.008124	0.4661	1	0.901		agk|arfrp1|arl6ip1|bag6l|blzf1|cox18|exoc4|get1|get3|golga7|golga7ba|golga7bb|golph3|golph3l|grip1|grip2a|grip2b|gripap1|nsfa|nsfb|oxa1l|pex26|pex3|rilpl1|rilpl2|romo1|samm50|samm50l|scrib|sec61a1|sec61a1l|sec63|sgta|sgtb|si:ch211-284f22.3|si:dkey-102f14.5|si:dkey-27b3.2|si:dkey-82o10.4|slc9a3r1a|srp14|srp19|srp54|srp68|srp72|srp9|srpra|ssr3|sys1|timm10|timm13|vps37a|vps37b|vps37c|zdhhc12a|zdhhc1…
GO:0055029	nuclear DNA-directed RNA polymerase complex	493	42	42	0.260367	0.0007	0.008142	0.134	1	0.805		cd3eap|crcp|pola1|pola2|polr1a|polr1b|polr1c|polr1d|polr1e|polr2a|polr2b|polr2c|polr2d|polr2eb|polr2f|polr2gl|polr2h|polr2i|polr2j|polr2k|polr2l|polr2m|polr3a|polr3b|polr3c|polr3d|polr3e|polr3f|polr3g|polr3gla|polr3glb|polr3h|polr3k|prim1|prim2|rpap2|rprd1b|rprd2a|rprd2b|twistnb|zgc:171971|znrd1|
GO:0008276	protein methyltransferase activity	494	61	61	0.114799	0.0007	0.008159	0.2193	1	0.859		armt1|ash1l|ash2l|carm1|dot1l|eed|ehmt1a|ehmt1b|ehmt2|ezh1|ezh2|fbl|hemk1|icmt|kmt2a|kmt2ba|kmt2bb|kmt2ca|kmt2cb|kmt2d|lcmt1|men1|mettl21a|mettl22|n6amt1|ndufaf7|nsd1a|nsd1b|ntmt1|pcmt|pcmtd1|pcmtd2a|pcmtl|prdm13|prdm9|prmt5|prmt6|prmt7|prmt8b|setd1a|setd1ba|setd1bb|setd2|setd3|setd4|setd6|setd7|setdb1a|setdb1b|setdb2|setmar|si:ch73-54n14.2|smyd1b|smyd2a|smyd2b|suv39h1a|suv39h1b|suz12a|suz12b|wdr…
GO:0007059	chromosome segregation	495	61	61	0.109914	0.0007	0.008177	0.2873	1	0.879		arl8ba|aurkb|banf1|birc5b|cdca8|cdca9|cenph|cenpk|cenpn|cenpw|hira|incenp|kif18a|knstrn|m1ap|mis12|mis18a|mlh1|mms19|msto1|nat15|ncapd2|ncapg|ncaph|nde1|ndel1a|ndel1b|nek11|nek2|nek8|nsl1|ntmt1|nuf2|oip5|pttg1|rad21a|ran|seh1l|setdb2|si:ch211-217i17.1|si:dkey-211g8.4|si:dkey-57a22.11|si:dkey-6i22.5|ska1|ska2|ska3|spc25|tlk1a|tlk1b|tlk2|top1|top1l|top2a|top2b|ttk|tubg1|ube2ia|ube2ib|wapla|waplb|zg…
GO:0002009	morphogenesis of an epithelium	496	374	373	-0.331064	0.0007	0.008196	0.1138	0.988883	0.978		abca12|acvr1l|adap2|adgra3|afap1l2|afp4|aire|akap12b|alcama|aldh1a2|alkbh4|amotl2a|apc|apex1|aplnra|apoa2|apobec2a|appa|appb|arf6b|arhgef7b|atoh8|atp1a1a.1|atp1a2a|atp2a2a|atp6v0d1|atrn|bbs1|bbs10|bbs12|bbs4|bbs5|bbs7|bcl2l10|bcl2l16|blf|bmp4|bmp7a|bmpr1aa|bmpr2a|bmpr2b|bnip3lb|buc|bves|cacna1c|cacnb2a|cacnb4a|cacnb4b|cald1b|camk2a|camk2g1|ccdc103|ccdc40|cdh1|cdh5|cdk5rap3|celsr2|cenpf|cep162|cfl…
GO:0000428	DNA-directed RNA polymerase complex	497	43	43	0.263603	0.0007	0.008214	0.134	1	0.808		cd3eap|crcp|pola1|pola2|polr1a|polr1b|polr1c|polr1d|polr1e|polr2a|polr2b|polr2c|polr2d|polr2eb|polr2f|polr2gl|polr2h|polr2i|polr2j|polr2k|polr2l|polr2m|polr3a|polr3b|polr3c|polr3d|polr3e|polr3f|polr3g|polr3gla|polr3glb|polr3h|polr3k|polrmt|prim1|prim2|rpap2|rprd1b|rprd2a|rprd2b|twistnb|zgc:171971|znrd1|
GO:2001251	negative regulation of chromosome organization	498	23	23	0.726098	0.0008	0.00864	0.0545	0.756992	0.88		acd|aurkb|bub1|bub1ba|bub1bb|bub3|hnrnpua|hnrnpub|ik|mad1l1|mad2l1|mcm2|pttg1|spdl1|ten1|terf1|terfa|tpra|tprb|ttk|znf207a|znf207b|zw10|
GO:2000243	positive regulation of reproductive process	499	27	27	0.621424	0.0008	0.008658	0.0268	0.709128	0.821		apela|cdc25b|cdc25d|lhfpl2a|pde3a|prdm9|ptbp1a|si:ch211-67f13.7|smad2|tacr1a|tacr1b|tacr2|tacr3a|tacr3l|vip|zar1|zp3.2|zp3a.1|zp3a.2|zp3b|zp3c|zp3d.1|zp3d.2|zp3e|zp3f.1|zp3f.2|zpcx|
GO:0061733	peptide-lysine-N-acetyltransferase activity	500	49	48	0.204278	0.0008	0.008675	0.2265	1	0.844		atat1|atf2|crebbpa|crebbpb|dpf1|dpf2|dpf2l|dpf3|elp3|ep300a|ep300b|epc1a|epc1b|epc2|hat1|ing3|kansl1a|kansl1b|kansl1l|kansl2|kansl3|kat14|kat2a|kat2b|kat5a|kat5b|kat6a|kat6b|kat7a|kat7b|mcrs1|meaf6|naa40|naa50|nat15|phf10|pole3|rsf1a|rsf1b.1|supt7l|tada1|tada2a|tada2b|tada3l|taf1|taf12|taf6l|taf9|
GO:0061013	regulation of mRNA catabolic process	501	46	45	0.220534	0.0008	0.008693	0.3686	1	0.902		angel2|carhsp1|celf1|cnot1|cnot7|csdc2a|dazl|dhx34|dis3l2|dnd1|exosc7|exosc8|exosc9|fmr1|fxr1|fxr2|gdnfa|gli2a|hnrnpm|hnrnpua|hnrnpub|mettl14|mettl16|mettl3|myef2|nbas|pde12|polr2d|polr2gl|qkia|rbm24a|samd4a|si:dkey-217f16.6|si:dkey-46g23.1|syncrip|syncripl|tent5c|tnrc6a|tnrc6b|tnrc6c1|tnrc6c2|vip|vipb|ythdf2|zc3h14|
GO:0043281	regulation of cysteine-type endopeptidase activity involved in apoptotic process	502	48	48	0.199862	0.0008	0.008711	0.0628	0.796973	0.875		apaf1|baxa|baxb|bbc3|bcl2a|bcl2l1|bcl2l16|bida|bik|birc2|birc5a|birc5b|birc7|bmf1|casp10|casp2|casp20|casp22|casp23|casp8|casp8ap2|casp8l1|casp9|caspa|caspb|caspbl|cflara|coa8|diabloa|diablob|e2f1|esco2|hdr|hip1|hip1rb|lamtor5|mcl1a|mcl1b|mul1a|pmaip1|ppm1f|pycard|rad21a|rb1|si:ch211-195h23.3|tnfrsf1b|tp53|xiap|
GO:0032784	regulation of DNA-templated transcription, elongation	503	31	30	0.451009	0.0008	0.008729	0.1025	0.936839	0.822		brd4|ccnk|ccnt1|ccnt2a|ccnt2b|cdc73|cdk12|cdk13|cdk9|gtf2f1|gtf2f2a|gtf2f2b|leo1|nelfa|nelfb|nelfcd|nelfe|paf1|rnf168|rnf8|si:dkeyp-97b10.3|supt16h|supt4h1|supt5h|supt6h|thoc1|thoc5|trim33|wdr61|znf326|
GO:0032182	ubiquitin-like protein binding	504	45	45	0.222288	0.0008	0.008747	0.1334	1	0.757		adrm1|ascc2|aup1|bub3|cks1b|cks2|dcun1d1|dcun1d2a|dcun1d2b|dcun1d3|dcun1d4|dcun1d5|ilrun|nbr1a|nploc4|nsfl1c|otub1a|otub1b|pdcd7|plaa|rad23aa|rad23ab|rad23b|rae1|rbck1|rnf111|rnf168|rnf8|sharpin|shrprbck1r|tollip|ubap1|ubap1la|ubap1lb|ube2nb|ubr5|ubxn11|ubxn2a|usp13|usp16|usp18|uspl1|vps36|wdr48b|wdr92|
GO:0016891	endoribonuclease activity, producing 5'-phosphomonoesters	505	23	23	0.737433	0.0008	0.008765	0.0198	0.707984	0.792		ago2|ago3b|dbr1|dgcr8|dicer1|drosha|edc3|elac1|fen1|mrpl44|pop1|pop4|pop5|pop7|prorp|rnaseh1|rnaseh2a|rnaseh2b|rpp21|rpp30|rpph1|zgc:103759|zgc:110269|
GO:0000307	cyclin-dependent protein kinase holoenzyme complex	506	30	29	0.528501	0.0008	0.008783	0.0146	0.742915	0.718		ccna1|ccna2|ccnb1|ccnb2|ccnb3|ccnd1|ccnd2a|ccnd2b|ccnd3|ccndx|ccne1|ccne2|ccnf|ccng1|ccng2|ccni|ccni2|ccnjl|ccnk|ccnt1|ccnt2a|ccnt2b|cdk12|cdk13|cdk2|cdk9|cks1b|cks2|cntd2|
GO:0000077	DNA damage checkpoint signaling	507	29	29	0.454792	0.0008	0.008802	0.0446	0.730722	0.806		atm|atr|atrip|ccnd1|cep63|chek1|chek2|dot1l|dtl|eme1|fbxo31|id2a|mre11a|mus81|nbn|nek11|phkg1b|rad1|rad17|rad9a|rad9b|si:ch73-352p4.5|stk33|ticrr|tipin|tp53|tp53bp1|zgc:162895|zgc:77398|
GO:0080134	regulation of response to stress	508	183	183	-0.202753	0.0008	0.00882	0.9657	1	0.996		abraxas1|acsl4a|actr2a|actr2b|aida|ankrd6a|ankrd6b|anxa1a|anxa1b|anxa1c|anxa1d|armt1|arrb1|axin1|b2m|babam1|babam2|bco2l|brd4|cav1|cd226|cerkl|cgas|ciao2a|clcf1|cnbpa|cntfr|coch|col12a1a|col12a1b|cpb2|cxcl12a|cxcl8a|cxcr4b|dek|dgat2|dnajb6b|dusp10|dusp22a|dusp22b|edar|enpp4|epha4a|epha4b|ercc8|etaa1|eya1|eya2|eya3|eya4|f7i|fam168a|fancb|fbxo7|fign|fignl1|fmr1|foxo3b|fxr1|fxr2|ggt1a|ggt1b|ggt1l2.1…
GO:0045005	DNA-dependent DNA replication maintenance of fidelity	509	17	17	1.11258	0.0008	0.008838	0.0129	0.75852	0.773		dna2|eme1|etaa1|fbxo18|mms22l|msh3|pold1|pole|primpol|rad51|si:dkey-78p8.1|smarcal1|timeless|tipin|tonsl|zgc:77398|zranb3|
GO:0032190	acrosin binding	510	12	12	1.44308	0.0008	0.008857	0.0085	0.817855	0.456	GO:0060046|regulation of acrosome reaction, GO:2000344|positive regulation of acrosome reaction,	si:ch211-67f13.7|zp3.2|zp3a.1|zp3a.2|zp3b|zp3c|zp3d.1|zp3d.2|zp3e|zp3f.1|zp3f.2|zpcx|
GO:0060046	regulation of acrosome reaction	511	12	12	1.44308	0.0008	0.008857	0.0085	0.817855	0.456	GO:2000344|positive regulation of acrosome reaction, GO:0032190|acrosin binding,	si:ch211-67f13.7|zp3.2|zp3a.1|zp3a.2|zp3b|zp3c|zp3d.1|zp3d.2|zp3e|zp3f.1|zp3f.2|zpcx|
GO:2000344	positive regulation of acrosome reaction	512	12	12	1.44308	0.0008	0.008857	0.0085	0.817855	0.456	GO:0060046|regulation of acrosome reaction, GO:0032190|acrosin binding,	si:ch211-67f13.7|zp3.2|zp3a.1|zp3a.2|zp3b|zp3c|zp3d.1|zp3d.2|zp3e|zp3f.1|zp3f.2|zpcx|
GO:0014068	positive regulation of phosphatidylinositol 3-kinase signaling	513	17	17	1.07823	0.0008	0.008875	0.0029	1	0.731		hcst|igf1ra|igf1rb|insra|insrb|musk|ntrk1|ntrk2a|ntrk2b|ntrk3a|ntrk3b|pdgfaa|pdgfab|pdgfbb|ror1|ror2|tek|
GO:0010008	endosome membrane	514	75	75	0.0289076	0.0008	0.008894	0.2667	1	0.872		abhd17c|ap3d1|appl1|appl2|arf6a|arl8ba|becn1|cftr|chmp1b|chmp2bb|chmp3|chmp4ba|chmp4bb|chmp5b|chmp6b|clec16a|clvs2|coro1ca|cptp|cyb561a3a|dtnbp1a|gosr2|kidins220b|lamp2|lamtor1|leprot|ltv1|mmgt1|mvb12a|plekhf2|plekhm2|rab11fip3|rab11fip4a|rab11fip4b|rab13|rab23|rab35b|scamp1|scamp2|scamp2l|scamp3|scamp4|scamp5a|si:ch211-212k18.7|slc48a1a|slc48a1b|snx10a|snx10b|snx14|snx1a|snx1b|spns2|stard3|tmem1…
GO:0006661	phosphatidylinositol biosynthetic process	515	68	68	0.032919	0.0008	0.008913	0.3736	1	0.873		bpnt1|cdipt|cish|cishb|dpm1|dpm2|dpm3|efr3bb|fam126a|impa1|impa2|impad1|mppe1|pgap2|pgap3|pi4k2a|pi4k2b|pi4kaa|pi4kab|pi4kb|piga|pigb|pigc|pigf|pigh|pigk|pigl|pigm|pign|pigo|pigp|pigq|pigv|pigw|pigx|pik3c2b|pik3c2g|pik3c3|pik3ca|pik3cb|pik3cd|pik3cg|pik3r1|pik3r2|pik3r3a|pik3r3b|si:ch211-160o17.2|si:ch211-25d12.7|si:ch73-49o8.1|si:rp71-17i16.5|slc27a1a|slc27a1b|socs1a|socs1b|socs2|socs3a|socs3b|s…
GO:0019693	ribose phosphate metabolic process	516	195	194	-0.253706	0.0008	0.008932	0.969	1	0.999		aclya|aclyb|acot11a|acot11b|acot14|acot15|acot16|acot17|acot18|acot19|acot20|acot21|acot22|acot7|acot8|acot9.1|acot9.2|acsm3|acss1|acss2|acss2l|adcy1a|adcy1b|adcy2a|adcy2b|adcy3a|adcy3b|adcy5|adcy6a|adcy7|adcy8|adsl|adss1|adss2|adssl|ak1|ak2|ak3|ak4|aldoaa|aldoab|aldob|aldocb|ampd1|ampd2a|ampd2b|ampd3a|ampd3b|aprt|atic|atp5l|bpgm|cad|coasy|cox5b2|ctps1a|ctps1b|cyc1|dcakd|dhodh|dhtkd1|dlat|dlst|el…
GO:0009259	ribonucleotide metabolic process	517	190	189	-0.246488	0.0008	0.008951	0.969	1	0.999		aclya|aclyb|acot11a|acot11b|acot14|acot15|acot16|acot17|acot18|acot19|acot20|acot21|acot22|acot7|acot8|acot9.1|acot9.2|acsm3|acss1|acss2|acss2l|adcy1a|adcy1b|adcy2a|adcy2b|adcy3a|adcy3b|adcy5|adcy6a|adcy7|adcy8|adsl|adss1|adss2|adssl|ak1|ak2|ak3|ak4|aldoaa|aldoab|aldob|aldocb|ampd1|ampd2a|ampd2b|ampd3a|ampd3b|aprt|atic|atp5l|bpgm|cad|coasy|cox5b2|ctps1a|ctps1b|cyc1|dcakd|dhodh|dhtkd1|dlat|dlst|el…
GO:0004197	cysteine-type endopeptidase activity	518	105	105	-0.077086	0.0008	0.008969	0.0762	0.852538	0.7		adgb|atg4a|atg4b|atg4c|blmh|capn10|capn12|capn15|capn1a|capn1b|capn2a|capn2b|capn3a|capn3b|capn5a|capn5b|capn7|capn8|capn9|casp10|casp17|casp2|casp20|casp21|casp22|casp23|casp3a|casp3b|casp6a|casp6b.1|casp6b.2|casp7|casp8|casp8l1|casp9|caspa|caspb|caspbl|cflara|ctsba|ctsbb|ctsc|ctsf|ctsh|ctsk|ctsl.1|ctsla|ctsll|ctso|ctss1|ctss2.1|ctss2.2|ctsz|dytn|espl1|lgmn|malt1|malt2|malt3|pigk|pigt|pigu|pycar…
GO:0003735	structural constituent of ribosome	519	151	151	-0.15586	0.0008	0.008989	0.144	1	0.738		dap3|faua|faub|gemin5|mrpl10|mrpl11|mrpl12|mrpl13|mrpl14|mrpl15|mrpl16|mrpl17|mrpl18|mrpl19|mrpl2|mrpl20|mrpl21|mrpl22|mrpl23|mrpl24|mrpl27|mrpl28|mrpl3|mrpl30|mrpl32|mrpl33|mrpl34|mrpl35|mrpl36|mrpl37|mrpl4|mrpl41|mrpl43|mrpl46|mrpl47|mrpl52|mrpl54|mrpl57|mrpl9|mrps10|mrps11|mrps14|mrps15|mrps16|mrps17|mrps18a|mrps18b|mrps18c|mrps2|mrps21|mrps22|mrps23|mrps24|mrps25|mrps30|mrps31|mrps34|mrps35|m…
GO:0016706	2-oxoglutarate-dependent dioxygenase activity	520	48	47	0.169131	0.0009	0.009602	0.3686	1	0.876		alkbh2|alkbh5|bbox1|fto|hif1an|hspbap1|jarid2a|jarid2b|jmjd4|jmjd6|jmjd7|kdm4aa|kdm4ab|kdm5ba|kdm5bb|kdm5c|kdm6a|kdm6al|kdm6ba|kdm6bb|kdm7aa|kdm7ab|kdm8|ogfod1|p3h1|p3h2|p3h3|p4ha1a|p4ha1b|p4ha2|p4ha3|p4htm|phf8|phyh|plod1a|plod2|plod3|riox1|riox2|tet1|tet2|tet3|tmlhe|tyw5|zgc:152670|zgc:158254|zgc:174917|
GO:0007088	regulation of mitotic nuclear division	521	28	28	0.575909	0.0009	0.009622	0.0758	0.849859	0.875		anapc11|anapc15|anapc4|anapc5|aurkb|bora|bub1|bub1ba|bub1bb|bub3|ewsr1a|fbxo5|ik|mad1l1|mad2l1|mcl1a|mcl1b|ndc80|pdcd2|pmaip1|spdl1|tpra|tprb|ttk|ube2ib|znf207a|znf207b|zw10|
GO:0000118	histone deacetylase complex	522	46	46	0.179149	0.0009	0.009641	0.2265	1	0.769		actr6|anp32e|brd8|brms1|brms1la|brms1lb|cited1|dmap1|gatad2ab|gatad2b|hdac1|hdac3|hdac4|hdac5|hdac8|mbd2|mbd3a|mideasa|mideasb|morf4l1|mta1|mta2|mta3|ncor1|ncor2|phf12a|phf12b|phf21aa|phf21ab|ruvbl1|ruvbl2|sap130a|sap130b|sap30l|si:ch211-59d17.3|si:dkey-19b23.10|sin3aa|sin3ab|sin3b|srcap|suds3|tbl1x|tbl1xr1a|tbl1xr1b|znf703|znhit1|
GO:0016811	hydrolase activity, acting on carbon-nitrogen (but not peptide) bonds, in linear amides	523	67	67	0.0162573	0.0009	0.009661	0.2827	1	0.888		acer1|acer2|acer3|acy1|acy3.1|acy3.2|afmid|aga|amdhd2|asah1a|asah1b|asah2|aspa|aspg|asrgl1|brms1|brms1la|brms1lb|btd|cited1|faah2a|faah2b|gls2a|gls2b|glsa|glsb|glsl|hdac1|hdac10|hdac3|hdac4|hdac5|hdac6|hdac8|hdac9b|nadsyn1|ngly1|nit2|ntan1|pdf|pglyrp2|pglyrp5|pglyrp6|pigl|pm20d1.1|pm20d1.2|qrsl1|sap30l|si:ch211-209a2.2|si:ch211-256m1.8|si:dkey-102c8.2|si:dkey-103i16.6|si:dkey-103j14.5|si:dkey-193…
GO:0030162	regulation of proteolysis	524	151	150	-0.174768	0.0009	0.00968	0.4774	1	0.97		agrn|agt|ahsg1|ahsg2|ankib1a|ankib1b|apaf1|arih1|arih1l|arih2|bag6l|baxa|baxb|bbc3|bcl2a|bcl2l1|bcl2l16|bida|bik|birc2|birc5a|birc5b|birc7|bmf1|casp10|casp2|casp20|casp22|casp23|casp8|casp8ap2|casp8l1|casp9|caspa|caspb|caspbl|ccdc22|cenph|cflara|chac1|coa8|commd1|csnk1da|csnk1db|dda1|diabloa|diablob|e2f1|esco2|fetub|gsk3aa|gsk3ab|gsk3ba|gsk3bb|hdr|herpud1|hip1|hip1rb|hpn|hsp90ab1|klhl40a|klhl40b|…
GO:0005543	phospholipid binding	525	236	233	-0.251751	0.0009	0.0097	0.6859	1	0.936		adap2|aida|amer1|amer2|amph|anxa11a|anxa11b|anxa13|anxa13l|anxa1a|anxa1b|anxa1c|anxa1d|anxa2a|anxa2b|anxa3a|anxa3b|anxa4|anxa5b|anxa6|apoa1a|apoa1b|arap3|arfip1|arfip2a|arfip2b|arhgap21b|arhgap32a|arhgap32b|arhgap33|bbs5|bin1b|bin2a|bin2b|cert1a|cert1b|cetp|clvs2|cpne1|cpne2|cpne3|cpne4a|cpne4b|cpne5a|cpne5b|cpne7|cpne8|cpne9|cptp|dennd1a|dennd1b|doc2b|esyt1a|esyt1b|esyt2a|esyt3|exoc1|farp1|fcho2…
GO:0043628	ncRNA 3'-end processing	526	25	25	0.639158	0.001	0.0105	0.0081	0.8748	0.759		dkc1|eri1|exosc10|exosc2|exosc3|exosc4|exosc5|exosc6|exosc7|exosc8|exosc9|fbl|gnl3|ints1|ints12|ints2|ints5|ints6|ints7|ints8|ptcd1|rps21|tent4a|toe1|usb1|
GO:0030134	COPII-coated ER to Golgi transport vesicle	527	25	25	0.658364	0.001	0.0105209	0.0067	0.933063	0.236		ddhd2|ergic1|ergic2|ergic3|ier3ip1|klhl12|klhl21|lman1|lman2|lman2lb|sec23ip|si:ch211-225b10.3|tex261|tmed10|tmed1a|tmed1b|tmed2|tmed3|tmed4|tmed5|tmed6|tmed7|tmed9|yif1a|yif1b|
GO:0010389	regulation of G2/M transition of mitotic cell cycle	528	23	23	0.65111	0.001	0.0105418	0.0114	0.815254	0.814		atm|aurkb|ccnb3|ccnd1|cdc25b|cdc25d|cdc6|cdk2|chek1|chmp4bb|dtl|gpr132a|gpr132b|miip|mre11a|nbn|orc1|rad17|ticrr|topbp1|zfyve19|zgc:162895|zgc:77398|
GO:0070482	response to oxygen levels	529	59	59	0.0978464	0.001	0.0105629	0.014	0.763794	0.892		ajuba|alas2|alkbh5|apln|arnt2|atf6|atp6v0d1|btr01|camk2g2|cct4|cox4i1|cpeb1b|cpeb4a|crtc3|dap3|ddit3|ddit4|eif2ak3|epas1b|ern1|foxo3b|fundc1|hbaa1|hif1ab|hif1al|hmox1a|hsp90b1|hspa5|hyou1|igfbp1a|irs1|irs2a|ldha|lipf|loxl2a|loxl2b|mb|mmp14a|mmp2|ncam2|ndufa9a|ngb|npc1|nrp1a|nrp1b|pgfb|pgk1|ppiaa|ppiab|psen1|rest|sdcbp2|tet1|tp53|vegfaa|vegfab|vegfbb|vegfc|xgb|
GO:0022853	active ion transmembrane transporter activity	530	247	247	-0.259978	0.001	0.010584	0.6859	1	0.979		atp1a1a.1|atp1a1a.2|atp1a1a.3|atp1a1a.4|atp1a1a.5|atp1a1b|atp1a2a|atp1a3a|atp1a3b|atp1b1a|atp1b1b|atp1b2a|atp1b2b|atp1b3a|atp1b3b|atp2a1|atp2a1l|atp2a2a|atp2a2b|atp2a3|atp2b1a|atp2b1b|atp2b2|atp2b3a|atp2b3b|atp2b4|atp2c1|atp6ap1a|atp6ap1b|atp6ap1la|atp6ap1lb|atp6v0a1a|atp6v0a1b|atp6v0a2a|atp6v0a2b|atp6v0b|atp6v0ca|atp6v0cb|atp6v0d1|atp6v1aa|atp6v1ab|atp6v1c1a|atp6v1c1b|atp6v1c2|atp6v1d|atp6v1e1b|…
GO:0007052	mitotic spindle organization	531	32	32	0.405731	0.001	0.0106052	0.0244	0.701765	0.83		abraxas1|abraxas2|arhgef10|aurka|aurkb|bccip|birc5a|birc5b|cenph|cep126|clasp2|dctn2|efhc1|kif11|kif4|kifc1|lrmp|map9|msto1|ndc80|nuf2|sass6|spast|spice1|stil|tacc1|tacc3|tubg1|vcp|zgc:136908|znf207a|znf207b|
GO:0006486	protein glycosylation	532	167	167	-0.207244	0.001	0.0106265	0.4795	1	0.93	GO:0043413|macromolecule glycosylation,	aars2|alg1|alg11|alg12|alg2|alg3|alg5|alg6|alg8|alk|b3galnt2|b3galt1a|b3galt2|b3galt4|b3galt6|b3gat1a|b3gat2|b3gat3|b3gnt2a|b3gnt2b|b3gnt2l|b3gnt5a|b3gnt5b|b3gnt7|b3gnt7l|b3gnt9|b4galt5|b4gat1|c1galt1a|c1galt1b|c1galt1c1|crppa|dad1|ddost|dolpp1|dpagt1|dpm1|dpm2|dpm3|dpy19l1l|ext1a|ext1b|ext1c|ext2|extl2|extl3|ft1|ft2|fut10|fut11|fut7|fut8a|fut8b|fut9a|fut9b|fut9d|galnt1|galnt11|galnt12|galnt13|ga…
GO:0043413	macromolecule glycosylation	533	167	167	-0.207244	0.001	0.0106265	0.4795	1	0.93	GO:0006486|protein glycosylation,	aars2|alg1|alg11|alg12|alg2|alg3|alg5|alg6|alg8|alk|b3galnt2|b3galt1a|b3galt2|b3galt4|b3galt6|b3gat1a|b3gat2|b3gat3|b3gnt2a|b3gnt2b|b3gnt2l|b3gnt5a|b3gnt5b|b3gnt7|b3gnt7l|b3gnt9|b4galt5|b4gat1|c1galt1a|c1galt1b|c1galt1c1|crppa|dad1|ddost|dolpp1|dpagt1|dpm1|dpm2|dpm3|dpy19l1l|ext1a|ext1b|ext1c|ext2|extl2|extl3|ft1|ft2|fut10|fut11|fut7|fut8a|fut8b|fut9a|fut9b|fut9d|galnt1|galnt11|galnt12|galnt13|ga…
GO:0000932	P-body	534	45	44	0.206759	0.001	0.0106479	0.2925	1	0.863		ago2|ago3b|ago4|ajuba|btbd2a|cnot1|cnot2|cnot3a|cnot3b|cnot7|cnot8|dcp1a|dcp1b|dcp2|dcps|ddx6|ddx61|dis3l2|edc3|edc4|lin28a|lsm1|lsm4|lsm6|mov10b.1|pan2|pan3|patl1|patl2|pnrc2|polr2d|polr2gl|samd4a|shfl|si:dkey-217f16.6|si:dkey-46g23.1|smx5|tnrc6a|tnrc6b|tnrc6c1|tnrc6c2|trim71|ybx1|ythdf2|
GO:0044391	ribosomal subunit	535	135	135	-0.176928	0.0011	0.0114141	0.1556	1	0.759		dap3|eif2a|eif2d|faua|faub|mcts1|mrpl10|mrpl11|mrpl12|mrpl13|mrpl14|mrpl15|mrpl16|mrpl17|mrpl19|mrpl2|mrpl21|mrpl22|mrpl23|mrpl24|mrpl27|mrpl28|mrpl3|mrpl30|mrpl32|mrpl34|mrpl36|mrpl38|mrpl4|mrpl40|mrpl41|mrpl43|mrpl46|mrpl47|mrpl52|mrpl54|mrps10|mrps11|mrps14|mrps15|mrps16|mrps17|mrps18a|mrps18c|mrps2|mrps22|mrps24|mrps26|mrps28|mrps30|mrps31|mrps34|mrps35|mrps5|mrps6|mrps7|mrps9|nsun3|nsun4|rpl…
GO:0018105	peptidyl-serine phosphorylation	536	94	93	-0.0750001	0.0011	0.0114365	0.356	1	0.736		akt2|akt2l|aurkb|bsk146|camk4|cdc7|chuk|csnk1a1|csnk1da|csnk1db|csnk1e|csnk1g1|csnk1g2a|csnk1g2b|csnk2a1|csnk2a2a|csnk2a2b|dyrk1aa|dyrk1ab|dyrk1b|dyrk2|dyrk3|dyrk4|gsk3aa|gsk3ab|gsk3ba|gsk3bb|hipk1a|hipk2|hipk3a|hipk3b|ikbkb|ikbke|lats1|lats2|mapkapk2a|mapkapk2b|mapkapk3|mapkapk5|mast1a|mast1b|mast2|mast3b|mastl|mknk1|mknk2a|mknk2b|pdpk1a|pdpk1b|pkn1a|pkn1b|pkn2|pkn3|prkcaa|prkcba|prkcbb|prkcda|p…
GO:0016757	glycosyltransferase activity	537	328	326	-0.321526	0.0011	0.0114591	0.7095	1	0.92		aars2|abo|agla|aglb|alg1|alg10|alg11|alg12|alg14|alg2|alg3|alg6|alg8|alg9|aprt|art4|b3galnt2|b3galt1a|b3galt2|b3galt4|b3galt6|b3gat1a|b3gat2|b3gat3|b3glcta|b3glctb|b3gnt2a|b3gnt2b|b3gnt2l|b3gnt5a|b3gnt5b|b3gnt7|b3gnt7l|b3gnt9|b3gntl1|b4galnt1a|b4galnt1b|b4galnt2.1|b4galnt2.2|b4galnt3a|b4galnt3b|b4galnt4a|b4galnt4b|b4galt1|b4galt1l|b4galt2|b4galt3|b4galt4|b4galt5|b4galt6|b4galt7|b4gat1|c1galt1a|c1…
GO:0006605	protein targeting	538	76	76	-0.0211245	0.0011	0.0114817	0.4661	1	0.894		akap12b|ap3d1|arl6ip1|becn1|exoc4|gdap1|get3|golga7|golga7ba|golga7bb|gosr2|lamp2|lonp2|m6pr|pex1|pex10|pex12|pex26|pex3|pex6|pik3r4|pmm2|sec61a1|sec61a1l|sec61g|sec63|sgta|sgtb|si:ch211-284f22.3|slc9a3r1a|snx16|sorl1|spcs1|spcs2|spcs3|srp14|srp19|srp54|srp68|srp72|srp9|srpra|ssr3|tomm20a|tomm20b|trak2|vps13a|vps13d|vps37a|vps37b|vps37c|vti1a|vti1b|zdhhc12a|zdhhc12b|zdhhc14|zdhhc15a|zdhhc15b|zdhh…
GO:0005525	GTP binding	539	467	464	-0.374052	0.0011	0.0115043	0.3007	1	0.915		aagab|adss1|adss2|adssl|agap1|agap2|agap3|ak3|ak4|anxa6|arf1|arf2a|arf2b|arf3a|arf3b|arf4a|arf4b|arf5|arf6a|arf6b|arfrp1|arhgap5|arl1|arl11|arl13a|arl13b|arl14|arl15a|arl15b|arl16|arl2|arl3a|arl3b|arl3l1|arl3l2|arl4aa|arl4ab|arl4ca|arl4cb|arl4d|arl5a|arl5c|arl6|arl8|arl8a|arl8ba|arl8bb|arl9|atl1|atl2|atl3|bms1|cdc42|cdc42l|cdc42l2|cplane2|cracr2ab|diras1a|diras1b|dnajc27|dnm1a|dnm1b|dnm1l|dnm2a|d…
GO:0003684	damaged DNA binding	540	33	33	0.390679	0.0011	0.0115271	0.1247	1	0.807		aptx|cry-dash|dclre1a|dclre1b|dclre1c|ddb1|ddb2|ercc1|ercc2|ercc4|msh2|msh6|nbn|neil1|neil3|ogg1|polh|poli|polk|rad23aa|rad23ab|rad23b|rbbp8|rev1|rpa1|rpa3|rps3|xpa|xpc|xrcc1|xrcc5|xrcc6|zgc:110224|
GO:0006890	retrograde vesicle-mediated transport, Golgi to endoplasmic reticulum	541	29	29	0.397943	0.0012	0.0122358	0.0446	0.728467	0.63		arcn1a|arcn1b|cog4|cog7|copa|copb2|cope|copz1|copz2|dnajc28|ergic1|ergic2|ergic3|golph3|golph3l|kdelr2a|kdelr3|nbas|rab41|rab6ba|rab6bb|rer1|rint1|sec22ba|sec22bb|si:ch211-225b10.3|si:dkey-27b3.2|stx18|tmem115|
GO:0006284	base-excision repair	542	27	26	0.518406	0.0012	0.0122595	0.0425	0.727864	0.62		apex1|apex2|dna2|dntt|fen1|hmga1a|hmga1b|hmga2|huwe1|mpg|neil1|neil3|nthl1|ogg1|polb|poll|polm|rpa3|si:ch211-141o9.10|si:ch211-161c3.6|smug1|unga|ungb|xpa|xrcc1|zgc:110224|
GO:0005793	endoplasmic reticulum-Golgi intermediate compartment	543	30	30	0.4077	0.0012	0.0122832	0.0099	0.818606	0.502		atp2a1|ccdc115|copg2|gnpnat1|lman1|lman2|lman2lb|mgat4a|mgat4b|mppe1|nucb1|nucb2a|nucb2b|prom1a|sec22ba|sec22bb|tmed10|tmed1a|tmed1b|tmed2|tmed3|tmed4|tmed5|tmed6|tmed7|tmed9|trappc2|yif1a|yif1b|zgc:154054|
GO:0140142	nucleocytoplasmic carrier activity	544	20	20	0.77994	0.0012	0.012307	0.0288	0.689636	0.573		cse1l|hikeshi|ipo4|kpna1|kpna2|kpna3|kpna4|kpna5|kpna6|kpna7|kpnb1|kpnb3|nup42|snupn|tnpo1|tnpo2|xpo1a|xpo1b|xpo4|xpo7|
GO:0050660	flavin adenine dinucleotide binding	545	70	69	0.00951652	0.0012	0.0123309	0.3569	1	0.873		acad11|acad8|acad9|acadl|acadm|acads|acadsb|acadvl|acox1|acox3|acoxl|agps|aifm1|aifm4|aifm5|aox5|aox6|chdh|coq6|cry-dash|cyb5r1|cyb5r2|cyb5r3|d2hgdh|dao.1|dao.2|dao.3|dhcr24|dldh|dus1l|dus2|dus3l|dus4l|etfa|fmo5|foxred2|gcdha|gcdhb|gfer|gsr|ivd|kdm1a|kmo|ldhd|mical1|mical2a|mical2b|mical3a|mmachc|mthfr|mto1|mtrr|ndor1|nos1|nos2a|nos2b|pora|porb|prodha|sdha|si:dkey-239i20.2|si:dkey-239i20.4|sqlea|…
GO:0016616	oxidoreductase activity, acting on the CH-OH group of donors, NAD or NADP as acceptor	546	97	97	-0.0913195	0.0012	0.0123549	0.6081	1	0.98		adh5|adh8a|adh8b|adhfe1|akr1a1a|akr1a1b|akr1b1.1|akr1b1.2|bdh2|cbr4|cryl1|ctbp1|ctbp2a|ctbp2l|cyp17a1|dcxr|dhrs3a|dhrs3b|dhrs9|ehhadh|g6pd|gpd1a|gpd1b|gpd1c|gpd1l|grhpra|grhprb|h6pd|hadh|hadhaa|hadhab|hao1|hao2|hibadha|hibadhb|hmgcra|hmgcrb|hsd11b2|hsd17b1|hsd17b12a|hsd17b12b|hsd17b2|hsd17b3|hsd17b7|hsd17b8|hsd20b2|hsd3b1|hsd3b2|hsd3b7|idh1|idh2|idh3a|idh3b|idh3g|impdh1a|impdh1b|impdh2|kdsr|ldha|…
GO:0016614	oxidoreductase activity, acting on CH-OH group of donors	547	102	102	-0.0915006	0.0012	0.0123789	0.6081	1	0.979		adh5|adh8a|adh8b|adhfe1|akr1a1a|akr1a1b|akr1b1.1|akr1b1.2|bdh2|cbr4|chdh|cryl1|ctbp1|ctbp2a|ctbp2l|cyp17a1|dcxr|dhrs3a|dhrs3b|dhrs9|ehhadh|g6pd|gpd1a|gpd1b|gpd1c|gpd1l|gpd2|grhpra|grhprb|h6pd|hadh|hadhaa|hadhab|hao1|hao2|hibadha|hibadhb|hmgcra|hmgcrb|hsd11b2|hsd17b1|hsd17b12a|hsd17b12b|hsd17b2|hsd17b3|hsd17b7|hsd17b8|hsd20b2|hsd3b1|hsd3b2|hsd3b7|idh1|idh2|idh3a|idh3b|idh3g|impdh1a|impdh1b|impdh2|…
GO:0006915	apoptotic process	548	168	168	-0.213043	0.0012	0.0124031	0.4795	1	0.926		aktip|angptl4|apaf1|apip|atcaya|atcayb|babam2|bada|badb|bcl10|bcl2a|bcl2b|bcl2l1|bik|birc6|bmf1|bmf2|bnip2|bnipl|boka|bokb|casp10|casp2|casp20|casp22|casp23|casp3a|casp3b|casp6a|casp6b.1|casp6b.2|casp7|casp8|casp8l1|casp9|caspa|caspb|caspbl|cd27|cdh13|cdk5|cflara|chac1|ciapin1|cidea|cideb|cidec|clptm1l|dap3|dapk1|ddit4|dedd|dedd1|dffa|dffb|diabloa|diablob|dmrt2a|ebag9|en2a|epas1b|ercc3|eva1a|fam3…
GO:0006520	cellular amino acid metabolic process	549	199	198	-0.262684	0.0012	0.0124274	0.9911	1	0.999		aars1|aars2|aarsd1|aasdhppt|aass|abat|acy1|adi1|afmid|agmat|agxta|agxtb|aldh18a1|aldh4a1|aldh5a1|aldh6a1|aldh8a1|amt|apip|arg2|asl|asns|asnsd1|aspg|asrgl1|ass1|azin1a|bcat1|bcat2|bckdha|bckdhb|bhmt|blmh|cad|cars1|cars2|cbsa|cbsb|cdo1|cnr1|cnr2|cps1|cth|cthl|ctps1a|ctps1b|dalrd3|dao.1|dao.2|dao.3|dars1|dars2|dbt|dct|ddah2|ddc|dpydb|enoph1|enosf1|eprs1|fah|fars2|farsa|farsb|gad1b|gad2|gars1|gatb|gc…
GO:0010965	regulation of mitotic sister chromatid separation	550	24	24	0.599904	0.0013	0.0130296	0.0832	0.8736	0.859		anapc1|anapc11|anapc15|anapc4|anapc5|aurkb|bub1|bub1ba|bub1bb|bub3|cdc23|cdc26|ik|mad1l1|mad2l1|ndc80|pttg1|spdl1|tpra|tprb|ttk|znf207a|znf207b|zw10|
GO:0003727	single-stranded RNA binding	551	29	29	0.382769	0.0013	0.0130543	0.1025	0.940087	0.698		a1cf|cnbpa|cnbpb|dazap1|exosc10|hnrnpua|hnrnpub|ilf3a|ilf3b|jmjd6|khdrbs1a|khdrbs1b|khdrbs2|lactb2|pabpc1a|pabpc1l|pabpc4|polr2d|polr2gl|rbm11|rbm7|strbp|supt4h1|tlr7|u2af2a|u2af2b|zc3h14|zfr|zfr2|
GO:1902554	serine/threonine protein kinase complex	552	58	57	0.0818694	0.0013	0.0130791	0.0659	0.805411	0.876		acvr1ba|acvr1bb|acvr2aa|acvr2ab|atg13|ccna1|ccna2|ccnb1|ccnb2|ccnb3|ccnd1|ccnd2a|ccnd2b|ccnd3|ccndx|ccne1|ccne2|ccnf|ccng1|ccng2|ccnh|ccni|ccni2|ccnjl|ccnk|ccnt1|ccnt2a|ccnt2b|cdk12|cdk13|cdk2|cdk5r1a|cdk5r1b|cdk5r2a|cdk5r2b|cdk7|cdk9|chuk|cks1b|cks2|cntd2|ercc3|gtf2h1|gtf2h2|gtf2h3|gtf2h4|gtf2h5|ikbkb|mnat1|phka1b|phkb|phkg1a|phkg1b|si:dkeyp-92c9.2|smcr8b|tgfbr1a|tgfbr1b|
GO:0051985	negative regulation of chromosome segregation	553	17	17	0.932855	0.0013	0.013104	0.0157	0.755313	0.827	GO:1905819|negative regulation of chromosome separation,	aurkb|bub1|bub1ba|bub1bb|bub3|ik|mad1l1|mad2l1|mos|pttg1|spdl1|tpra|tprb|ttk|znf207a|znf207b|zw10|
GO:1905819	negative regulation of chromosome separation	554	17	17	0.932855	0.0013	0.013104	0.0157	0.755313	0.827	GO:0051985|negative regulation of chromosome segregation,	aurkb|bub1|bub1ba|bub1bb|bub3|ik|mad1l1|mad2l1|mos|pttg1|spdl1|tpra|tprb|ttk|znf207a|znf207b|zw10|
GO:0042770	signal transduction in response to DNA damage	555	32	32	0.380375	0.0013	0.013129	0.0616	0.795091	0.84		atm|atr|atrip|batf|ccnd1|cep63|chek1|chek2|dot1l|dtl|e2f7|eme1|fbxo31|id2a|mad2l2|mre11a|mus81|nbn|nek11|phkg1b|rad1|rad17|rad9a|rad9b|si:ch73-352p4.5|stk33|ticrr|tipin|tp53|tp53bp1|zgc:162895|zgc:77398|
GO:0042575	DNA polymerase complex	556	15	15	1.04495	0.0013	0.0131541	0.0142	0.7668	0.72		dna2|mad2l2|pola1|pola2|pold1|pold2|pold3|pole|pole2|pole3|polg|prim1|prim2|rev3l|si:dkey-28b4.7|
GO:0006664	glycolipid metabolic process	557	58	58	0.081691	0.0013	0.0131793	0.1621	1	0.865	GO:1903509|liposaccharide metabolic process,	aldh5a1|b4galt5|b4galt6|dpm1|dpm2|dpm3|gal3st1a|gal3st1b|gal3st2|gal3st3|gal3st4|galca|galcb|gba2|gla|gm2a|mppe1|naga|neu1|neu3.1|neu3.2|neu3.3|neu3.4|neu3.5|neu4|notum1a|pgap1|pgap2|pgap3|piga|pigb|pigc|pigf|pigh|pigk|pigl|pigm|pign|pigo|pigp|pigq|pigv|pigw|pigx|sccpdha.1|sccpdha.2|sccpdhb|si:ch73-49o8.1|smpd5|st3gal4|st3gal5|st6galnac3|st6galnac4|st6galnac5a|st6galnac5b|st6galnac6|ugcg|zgc:1626…
GO:1903509	liposaccharide metabolic process	558	58	58	0.081691	0.0013	0.0131793	0.1621	1	0.865	GO:0006664|glycolipid metabolic process,	aldh5a1|b4galt5|b4galt6|dpm1|dpm2|dpm3|gal3st1a|gal3st1b|gal3st2|gal3st3|gal3st4|galca|galcb|gba2|gla|gm2a|mppe1|naga|neu1|neu3.1|neu3.2|neu3.3|neu3.4|neu3.5|neu4|notum1a|pgap1|pgap2|pgap3|piga|pigb|pigc|pigf|pigh|pigk|pigl|pigm|pign|pigo|pigp|pigq|pigv|pigw|pigx|sccpdha.1|sccpdha.2|sccpdhb|si:ch73-49o8.1|smpd5|st3gal4|st3gal5|st6galnac3|st6galnac4|st6galnac5a|st6galnac5b|st6galnac6|ugcg|zgc:1626…
GO:0004713	protein tyrosine kinase activity	559	128	126	-0.18407	0.0013	0.0132046	0.023	0.720213	0.942		aatkb|abl1|abl2|alk|baz1b|blk|btk|cita|csf1ra|csf1rb|csk|ddr1|ddr2a|ddr2b|ddr2l|dstyk|egfra|ek1|epha2a|epha2b|epha3|epha4a|epha4b|epha4l|epha6|epha7|epha8|ephb2a|ephb2b|ephb3a|ephb4a|ephb4b|ephb6|erbb2|erbb3a|erbb3b|erbb4a|erbb4b|fer|fes|fgfr1a|fgfr1b|fgfr2|fgfr3|fgfr4|fgfrl1a|fgfrl1b|flt1|flt3|flt4|fyna|fynb|hck|hipk1a|hipk2|hipk3a|hipk3b|igf1ra|igf1rb|insra|insrb|itk|jak1|jak2a|jak2b|jak3|kdr|k…
GO:0098800	inner mitochondrial membrane protein complex	560	87	87	-0.0680022	0.0013	0.01323	0.1827	1	0.958		agk|apooa|apoob|apool|atp5l|atp5md|chchd3a|chchd3b|chchd6a|chchd6b|cox4i1|cox4i2|cox5aa|cox5ab|cox6a1|cox6a2|cyc1|dnajc11a|dnajc15|dnajc19|fbxl22|foxred1|grpel1|grpel2|immp1l|immp2l|immt|mcu|micos10|micos13|micu1|ndufa10|ndufa11|ndufa12|ndufa2|ndufa3|ndufa4|ndufa4l|ndufa4l2a|ndufa5|ndufa6|ndufa7|ndufa8|ndufb10|ndufb11|ndufb2|ndufb3|ndufb6|ndufb8|ndufb9|ndufc2|ndufs3|ndufs4|ndufs5|ndufs6|ndufs7|nd…
GO:0071897	DNA biosynthetic process	561	28	28	0.462164	0.0014	0.01372	0.0425	0.725516	0.853		dtl|gar1|lig1|lig3|lig4|nhp2|nop10|pcna|polb|pold3|pole2|polh|poli|polk|poln|primpol|rad50|rev1|rev3l|rpa1|smg5|smg6|smg7|telo2|terf1|tert|tk1|vcp|
GO:0000152	nuclear ubiquitin ligase complex	562	23	23	0.552688	0.0014	0.0137454	0.0255	0.706524	0.753		anapc1|anapc10|anapc11|anapc13|anapc15|anapc16|anapc2|anapc4|anapc5|bmi1a|bmi1b|cdc23|cdc26|mad2l2|pcgf1|pcgf5a|pcgf5b|pcgf6|phc2a|rbx1|rnf2|rnf7|ube2s|
GO:1990204	oxidoreductase complex	563	70	70	-0.00568033	0.0014	0.013771	0.104	0.9408	0.89		bckdha|bckdhb|cbr4|cyba|cybb|cyc1|dhtkd1|dlat|dlst|duox|fbxl22|foxred1|gcsha|gcshb|gmpr|gmpr2|gpd1a|gpd1b|gpd1c|gpd1l|gpd2|kat2a|mrps36|ncf2|ncf4|ndufa10|ndufa11|ndufa12|ndufa2|ndufa3|ndufa5|ndufa6|ndufa7|ndufa8|ndufb10|ndufb11|ndufb2|ndufb3|ndufb6|ndufb8|ndufb9|ndufc2|ndufs3|ndufs4|ndufs5|ndufs6|ndufs7|ndufs8a|ndufs8b|ndufv1|ndufv2|ndufv3|nox1|noxa1|nubp1|ogdha|ogdhb|rrm1|sdha|sdhb|sdhc|sdhda|sd…
GO:0034472	snRNA 3'-end processing	564	17	17	0.797105	0.0014	0.0137967	0.0064	0.96768	0.646		exosc2|exosc3|exosc4|exosc5|exosc6|exosc7|exosc8|exosc9|ints1|ints12|ints2|ints5|ints6|ints7|ints8|toe1|usb1|
GO:0018209	peptidyl-serine modification	565	100	99	-0.100992	0.0014	0.0138224	0.356	1	0.765		akt2|akt2l|aurkb|bsk146|camk4|cdc7|chuk|csnk1a1|csnk1da|csnk1db|csnk1e|csnk1g1|csnk1g2a|csnk1g2b|csnk2a1|csnk2a2a|csnk2a2b|dyrk1aa|dyrk1ab|dyrk1b|dyrk2|dyrk3|dyrk4|gsk3aa|gsk3ab|gsk3ba|gsk3bb|hipk1a|hipk2|hipk3a|hipk3b|hpf1|ikbkb|ikbke|lats1|lats2|mapkapk2a|mapkapk2b|mapkapk3|mapkapk5|mast1a|mast1b|mast2|mast3b|mastl|mboat4|mknk1|mknk2a|mknk2b|naa10|ndnf|ntmt1|pdpk1a|pdpk1b|pkn1a|pkn1b|pkn2|pkn3|…
GO:0016180	snRNA processing	566	21	21	0.747895	0.0014	0.0138482	0.0069	0.91287	0.657		exosc2|exosc3|exosc4|exosc5|exosc6|exosc7|exosc8|exosc9|ints1|ints10|ints12|ints2|ints4|ints5|ints6|ints7|ints8|ints9|toe1|tut1|usb1|
GO:0009055	electron transfer activity	567	69	68	0.00216298	0.0014	0.0138742	0.3736	1	0.862		aox5|aox6|ciapin1|cox4i1|cox4i1l|cox4i2|cox5aa|cox5ab|cox5b2|cox6a1|cox6a2|cox6c|cox7a1|cox7a2a|cox7a2l|cox7b|cox7c|cox8a|cox8b|cyc1|dldh|etfa|etfb|etfdh|fdx1|fdx1b|fdx2|glrx|glrx2|glrx3|glrx5|grxcr1a|gsr|ino80db|ndufa12|ndufa4|ndufa4l|ndufa4l2a|ndufa7|ndufaf2|ndufb4|ndufb7|ndufb8|ndufc2|ndufs1|ndufs3|ndufs4|ndufs7|ndufv1|nqo1|ptgesl|sdha|sdhb|sdhc|sh3bgrl3|si:ch211-226l4.6|si:dkey-85n7.8|surf1|t…
GO:0045839	negative regulation of mitotic nuclear division	568	18	18	0.718115	0.0014	0.0139002	0.0687	0.806121	0.836		aurkb|bub1|bub1ba|bub1bb|bub3|fbxo5|ik|mad1l1|mad2l1|mcl1a|mcl1b|spdl1|tpra|tprb|ttk|znf207a|znf207b|zw10|
GO:0042325	regulation of phosphorylation	569	266	266	-0.316965	0.0014	0.0139263	0.9452	1	0.965		adcy5|adcyap1a|adcyap1b|admp|aida|akt1s1|ankle2|aplnra|aplnrb|arl2bp|atg13|bcar3|bccip|bmp10|bmp15|bmp16|bmp2a|bmp2b|bmp3|bmp4|bmp5|bmp6|bmp7a|bmp7b|bmp8a|bora|brat1|brd4|camk2n1a|camk2n2|cbl|cblb|cblc|ccna1|ccna2|ccnb1|ccnb2|ccnb3|ccnd1|ccnd2a|ccnd2b|ccnd3|ccndx|ccne1|ccne2|ccnf|ccng1|ccng2|ccnh|ccni|ccni2|ccnjl|ccnl1a|ccnl1b|ccny|ccnyl1|cdk5rap1|cdk5rap3|cdkn1ba|cdkn1bb|cdkn1ca|cdkn1cb|cnppd1|c…
GO:0017056	structural constituent of nuclear pore	570	18	18	0.731898	0.0014	0.0139525	0.0687	0.807912	0.62		ndc1|nup107|nup133|nup153|nup155|nup160|nup188|nup214|nup35|nup58|nup62l|nup85|nup88|nup93|nup98|pom121|tpra|tprb|
GO:0004175	endopeptidase activity	571	381	377	-0.341497	0.0014	0.0139789	0.1708	1	0.914		adam10a|adam10b|adam11|adam15|adam17a|adam17b|adam19a|adam19b|adam22|adam23a|adam28|adam8a|adam8b|adam9|adamts1|adamts10|adamts12|adamts13|adamts15a|adamts17|adamts18|adamts2|adamts3|adamts6|adamts8a|adamts9|adgb|afg3l2|ank2b|apeh|aph1b|atg4a|atg4b|atg4c|bace1|bace2|blmh|bmp1a|bmp1b|c1r|c6ast1|c6ast3|c6ast4|capn10|capn12|capn15|capn1a|capn1b|capn2a|capn2b|capn3a|capn3b|capn5a|capn5b|capn7|capn8|c…
GO:0000184	nuclear-transcribed mRNA catabolic process, nonsense-mediated decay	572	18	18	0.728145	0.0014	0.0140053	0.0126	0.784461	0.509		casc3|dhx34|eif4a3|magoh|nbas|ncbp2|pnrc2|pym1|rbm8a|skiv2l|smg1|smg6|smg8|smg9|upf1|upf2|upf3a|upf3b|
GO:0033046	negative regulation of sister chromatid segregation	573	16	16	0.73779	0.0015	0.0145651	0.0619	0.791243	0.811	GO:2000816|negative regulation of mitotic sister chromatid separation, GO:0033048|negative regulation of mitotic sister chromatid segregation,	aurkb|bub1|bub1ba|bub1bb|bub3|ik|mad1l1|mad2l1|pttg1|spdl1|tpra|tprb|ttk|znf207a|znf207b|zw10|
GO:0033048	negative regulation of mitotic sister chromatid segregation	574	16	16	0.73779	0.0015	0.0145651	0.0619	0.791243	0.811	GO:0033046|negative regulation of sister chromatid segregation, GO:2000816|negative regulation of mitotic sister chromatid separation,	aurkb|bub1|bub1ba|bub1bb|bub3|ik|mad1l1|mad2l1|pttg1|spdl1|tpra|tprb|ttk|znf207a|znf207b|zw10|
GO:2000816	negative regulation of mitotic sister chromatid separation	575	16	16	0.73779	0.0015	0.0145651	0.0619	0.791243	0.811	GO:0033046|negative regulation of sister chromatid segregation, GO:0033048|negative regulation of mitotic sister chromatid segregation,	aurkb|bub1|bub1ba|bub1bb|bub3|ik|mad1l1|mad2l1|pttg1|spdl1|tpra|tprb|ttk|znf207a|znf207b|zw10|
GO:0005732	sno(s)RNA-containing ribonucleoprotein complex	576	16	16	0.762487	0.0015	0.0145919	0.027	0.696995	0.692		dkc1|fbl|gar1|lsm6|mphosph10|naf1|nhp2|nop10|nop56|nop58|pop1|pop4|pop5|rpp25b|snu13a|snu13b|
GO:0043487	regulation of RNA stability	577	37	37	0.230922	0.0015	0.0146188	0.3786	1	0.891		angel2|carhsp1|cnot1|cnot7|csdc2a|dazl|dis3l2|dnd1|exosc7|exosc8|exosc9|fmr1|fxr1|fxr2|gdnfa|gli2a|heatr1|hnrnpm|hnrnpua|hnrnpub|mettl14|mettl16|mettl3|myef2|pde12|polr2d|qkia|rbm24a|samd4a|syncrip|syncripl|tent2|tent5c|vip|vipb|ythdf2|zc3h14|
GO:0009792	embryo development ending in birth or egg hatching	578	120	119	-0.142807	0.0015	0.0146458	0.3482	1	0.943		abcc6a|agbl5|agtpbp1|ambra1a|ambra1b|apela|apoa2|ascl1b|atp13a2|auts2a|bcl2l16|c3a.1|ca8|camk1db|ccn2a|chd2|chd7|cul2|dhx34|dio2|dio3a|dio3b|dnm2a|dnm2b|eef2b|exosc3|fabp3|fcho2|foxo3b|fto|gart|gas7a|gata1a|ghrl|gne|hip1|ids|igf1ra|igf1rb|insra|insrb|kcnh1a|kcnh1b|lin28a|lin28b|mapk3|mbnl2|mcl1a|mcl1b|mcm5|mcu|mob1a|mpi|mtm1|mtmr14|myb|nbas|ncoa2|ndufaf7|npc1|nr3c1|ocrl|opa1|orc1|pappab|pcsk7|pdc…
GO:0072657	protein localization to membrane	579	150	150	-0.194224	0.0015	0.0146728	0.7759	1	0.962		agk|agrn|ank1b|arfrp1|arl13a|arl13b|arl5a|arl5c|arl6ip1|arl8|atp6ap1b|bag6l|bbip1|blzf1|chrna1|cox18|dag1|dlg1|dlg1l|dlg2|dlg3|dlg4b|efr3a|efr3ba|efr3bb|exoc4|fam126a|fcho2|fybb|get1|get3|golga7|golga7ba|golga7bb|golph3|golph3l|gphna|gphnb|grip1|grip2a|grip2b|gripap1|grna|lin7a|lin7b|lin7c|magi2a|musk|nsfa|nsfb|nup155|oxa1l|pacs1a|pacs2|pdzd11|pex26|pex3|pick1|pigw|rab10|rab12|rab13|rab15|rab3aa|…
GO:1901657	glycosyl compound metabolic process	580	48	48	0.0938634	0.0016	0.0152838	0.2908	1	0.893		ada|adal|adka|adkb|amd1|aprt|cdaa|dnph1|dpydb|fuca1.1|fuca1.2|fuca2|gla|gnmt|hprt1|hprt1l|lcmt2|mtap|naga|nt5c1aa|nt5c1ab|nt5c1ba|nt5c1bb|pnp4a|pnp4b|pnp5a|pnp5b|pnp6|ppat|prps1a|prps1b|prpsap1|prpsap2|prtfdc1a|prtfdc1b|si:ch211-243j20.2|tk1|trmt12|tyw3|tyw5|uckl1a|uckl1b|umps|upp1|upp2|uprt|zgc:103586|zgc:174895|
GO:0090501	RNA phosphodiester bond hydrolysis	581	31	31	0.364847	0.0016	0.0153114	0.1272	1	0.841		abt1|cpsf2|cpsf4|cstf2|dis3l|elac1|elac2|eri1|exosc10|exosc2|exosc3|exosc7|exosc8|exosc9|fip1l1a|fip1l1b|gnl2|gnl3|kri1|nhp2|nob1|nol9|polr2i|polr3k|pop7|rnaseh1|rps21|rrp36|rrs1|tut1|znrd1|
GO:0000076	DNA replication checkpoint signaling	582	10	10	1.3851	0.0016	0.0153391	0.0033	1	0.656		cdc6|cdt1|orc1|rad17|ticrr|timeless|tipin|topbp1|zgc:162895|zgc:77398|
GO:0031126	sno(s)RNA 3'-end processing	583	9	9	1.19279	0.0016	0.015367	0.0022	1	0.715		dkc1|exosc10|exosc2|exosc3|exosc4|exosc5|exosc6|fbl|tent4a|
GO:0010972	negative regulation of G2/M transition of mitotic cell cycle	584	17	17	0.750415	0.0016	0.0153949	0.0117	0.825552	0.748	GO:1902750|negative regulation of cell cycle G2/M phase transition,	aurkb|cdc6|chek1|chmp4bb|dtl|gpr132a|gpr132b|miip|mre11a|nbn|orc1|rad17|ticrr|topbp1|zfyve19|zgc:162895|zgc:77398|
GO:1902750	negative regulation of cell cycle G2/M phase transition	585	17	17	0.750415	0.0016	0.0153949	0.0117	0.825552	0.748	GO:0010972|negative regulation of G2/M transition of mitotic cell cycle,	aurkb|cdc6|chek1|chmp4bb|dtl|gpr132a|gpr132b|miip|mre11a|nbn|orc1|rad17|ticrr|topbp1|zfyve19|zgc:162895|zgc:77398|
GO:1903313	positive regulation of mRNA metabolic process	586	34	33	0.360534	0.0016	0.0154229	0.2516	1	0.859		celf1|celf3a|celf4|cirbpa|cirbpb|cnot1|cnot7|cpeb1b|dazap1|dhx37|dis3l2|exosc7|exosc8|exosc9|mettl14|mettl16|mettl3|nudt21|pde12|polr2d|polr2gl|rbm24a|rbmx|sf3b4|si:dkey-217f16.6|si:dkey-46g23.1|tnrc6a|tnrc6b|tnrc6c1|tnrc6c2|tra2a|tra2b|ythdf2|
GO:0043038	amino acid activation	587	40	40	0.161988	0.0016	0.0154511	0.3679	1	0.871	GO:0043039|tRNA aminoacylation,	aars1|aars2|aarsd1|cars1|cars2|dalrd3|dars1|dars2|eprs1|fars2|farsa|farsb|gars1|gatb|hars|iars1|iars2|kars1|lars1b|lars2|mars1|mars2|nars1|nars2|pars2|qars1|qrsl1|rars1|rars2|sars1|sars2|si:ch211-256m1.8|tars1|tars3|vars1|vars2|wars2|yars1|yars2|zgc:153247|
GO:0043039	tRNA aminoacylation	588	40	40	0.161988	0.0016	0.0154511	0.3679	1	0.871	GO:0043038|amino acid activation,	aars1|aars2|aarsd1|cars1|cars2|dalrd3|dars1|dars2|eprs1|fars2|farsa|farsb|gars1|gatb|hars|iars1|iars2|kars1|lars1b|lars2|mars1|mars2|nars1|nars2|pars2|qars1|qrsl1|rars1|rars2|sars1|sars2|si:ch211-256m1.8|tars1|tars3|vars1|vars2|wars2|yars1|yars2|zgc:153247|
GO:0042592	homeostatic process	589	540	537	-0.389804	0.0016	0.0154793	0.9994	1	0.981		abcb7|abcg1|abcg5|abcg8|abhd4|ackr3b|ackr4a|ackr4b|aco1|acox1|acox3|acoxl|acp5a|acp5b|adra1ab|adra1bb|adra1d|adss1|agtr1a|agtr1b|akt2|ankrd55|anxa6|aplnra|aplnrb|apoa1a|apoa1b|arl15b|atox1|atp13a1|atp13a2|atp1a1a.1|atp1a1a.2|atp1a1a.3|atp1a1a.4|atp1a1a.5|atp1a1b|atp1a2a|atp1a3a|atp1a3b|atp1b1a|atp1b1b|atp1b2a|atp1b2b|atp1b3a|atp1b3b|atp2a1|atp2a1l|atp2a2a|atp2a2b|atp2a3|atp2b1a|atp2b1b|atp2b2|atp…
GO:0009895	negative regulation of catabolic process	590	40	40	0.160116	0.0016	0.0155077	0.2254	1	0.892		angel2|atraid|bag6l|banp|bmf2|cptp|dap|dap1b|dazl|dhx34|dnd1|gdnfa|gli2a|hnrnpua|hnrnpub|hs1bp3|hsp90ab1|mad2l2|mtor|n4bp1|nbas|phf23a|phf23b|qkia|rbm24a|sirt2|slirp|smcr8b|styx|syncrip|syncripl|tent2|tent5c|timp2a|timp2b|timp4.3|ubxn1|vip|vipb|vps11|
GO:0050830	defense response to Gram-positive bacterium	591	19	19	0.594559	0.0017	0.0161226	0.0035	1	0.797		cd59|hamp|hsp90b1|lygl1|lygl2|myd88|pglyrp2|pglyrp5|pglyrp6|ppp1r11|rnasel3|si:ch211-113a14.19|si:ch211-261n11.7|si:ch211-261n11.8|si:dkey-108k21.19|si:dkey-23c22.5|si:dkey-23c22.9|zgc:153631|zgc:153759|
GO:0004529	exodeoxyribonuclease activity	592	16	16	0.691035	0.0017	0.0161515	0.0241	0.704625	0.708	GO:0016895|exodeoxyribonuclease activity, producing 5'-phosphomonoesters,	apex1|apex2|aptx|dclre1a|dclre1b|dclre1c|eri2|exo1|exo5|meiob|mgme1|pold1|pole|si:ch1073-296i8.2|si:ch1073-385f13.3|tatdn1|
GO:0016895	exodeoxyribonuclease activity, producing 5'-phosphomonoesters	593	16	16	0.691035	0.0017	0.0161515	0.0241	0.704625	0.708	GO:0004529|exodeoxyribonuclease activity,	apex1|apex2|aptx|dclre1a|dclre1b|dclre1c|eri2|exo1|exo5|meiob|mgme1|pold1|pole|si:ch1073-296i8.2|si:ch1073-385f13.3|tatdn1|
GO:0051784	negative regulation of nuclear division	594	21	21	0.688487	0.0017	0.0161806	0.0616	0.791231	0.856		aurkb|bub1|bub1ba|bub1bb|bub3|fbxo43|fbxo5|hormad1|ik|mad1l1|mad2l1|mcl1a|mcl1b|spdl1|tpra|tprb|trip13|ttk|znf207a|znf207b|zw10|
GO:0031965	nuclear membrane	595	37	37	0.214429	0.0017	0.0162097	0.1458	1	0.755		bmb|cnep1r1|cptp|ctdnep1a|ctdnep1b|dpy19l1l|gchfr|itprip|lbr|lemd3|lrmp|nav3|ndc1|noc4l|nrm|nsmfb|nup107|nup35|nup42|nup85|nup93|sephs1|si:ch1073-429i10.1|si:dkey-12h9.6|sigmar1|sirt1|spast|syne1b|syne3|terb2|tm7sf2|tmem120a|tmem120b|tmem18|tmem201|tmem38a|unc50|
GO:0033047	regulation of mitotic sister chromatid segregation	596	20	20	0.665232	0.0018	0.0169194	0.0741	0.845123	0.859		anapc15|aurkb|bub1|bub1ba|bub1bb|bub3|hnrnpua|hnrnpub|ik|mad1l1|mad2l1|ndc80|pttg1|spdl1|tpra|tprb|ttk|znf207a|znf207b|zw10|
GO:0016571	histone methylation	597	38	38	0.202429	0.0018	0.0169495	0.1893	1	0.845		ash2l|ddx39ab|dnmt1|dot1l|dpy30|eed|ehmt1a|ehmt1b|ehmt2|ezh2|fbl|kmt2a|kmt2ba|kmt2bb|pagr1|prdm14|prdm5|prdm9|prmt1|prmt5|prmt6|prmt8b|setd1ba|setd1bb|setd2|setd3|setd7|setdb1a|setdb1b|setdb2|setmar|si:ch211-154o6.3|smyd1b|suv39h1a|suv39h1b|unga|wdr5|wdr82|
GO:0006271	DNA strand elongation involved in DNA replication	598	12	12	0.902689	0.0018	0.0169797	0.0223	0.719583	0.709		gins1|lig1|lig3|mcm3|mcm3l|mcm4|mcm7|pcna|pola1|pold2|pold3|pole|
GO:0000727	double-strand break repair via break-induced replication	599	12	12	0.952606	0.0018	0.01701	0.0518	0.753092	0.683		cdc45|cdc7|gins2|gins4|mcm2|mcm3|mcm3l|mcm4|mcm5|mcm6|mcm7|mus81|
GO:0000176	nuclear exosome (RNase complex)	600	12	12	0.901577	0.0018	0.0170404	0.0034	1	0.693		dis3|exosc1|exosc10|exosc2|exosc3|exosc4|exosc5|exosc6|exosc7|exosc8|exosc9|mphosph6|
GO:0071539	protein localization to centrosome	601	5	5	1.34332	0.0019	0.0177021	0.0059	0.975712	0.289	GO:1905508|protein localization to microtubule organizing center,	cep192|nedd1|pcm1|snx10a|stil|
GO:1905508	protein localization to microtubule organizing center	602	5	5	1.34332	0.0019	0.0177021	0.0059	0.975712	0.289	GO:0071539|protein localization to centrosome,	cep192|nedd1|pcm1|snx10a|stil|
GO:0071027	nuclear RNA surveillance	603	9	9	1.05737	0.0019	0.0177333	0.0022	1	0.769		exosc10|exosc2|exosc3|exosc4|exosc5|exosc6|exosc7|exosc8|exosc9|
GO:0032451	demethylase activity	604	29	29	0.343142	0.0019	0.0177647	0.1568	1	0.793		alkbh2|alkbh4|alkbh5|cyp51|fto|jarid2a|jarid2b|jmjd1cb|jmjd6|kdm3b|kdm4aa|kdm4ab|kdm4b|kdm4c|kdm5ba|kdm5bb|kdm5c|kdm6a|kdm6al|kdm6ba|kdm6bb|kdm7aa|kdm7ab|kdm8|mmachc|phf2|phf8|riox1|riox2|
GO:0045860	positive regulation of protein kinase activity	605	85	85	-0.0878491	0.0019	0.0177961	0.4748	1	0.936		adcyap1a|adcyap1b|atg13|bora|ccny|ccnyl1|dok7|etaa1|fgfr1a|her5|kita|map2k1|map2k2a|map2k2b|map2k4a|map2k4b|map2k5|map2k6|map2k7|map3k1|map3k14a|map3k19|map3k2|map3k22|map3k3|map3k4|map4k2|map4k3a|map4k3b|map4k4|map4k5|map4k6|mink1|mnat1|nek10|nek12|nek4|oxsr1a|oxsr1b|pak1|pak2a|pak2b|pak4|pak6b|pdgfaa|pdgfab|pdgfbb|pik3r5|pik3r6b|prrc1|rptor|sbk3|si:ch211-171h4.3|si:dkey-78p8.1|si:dkey-81j8.6|si…
GO:0033674	positive regulation of kinase activity	606	87	87	-0.0863554	0.0019	0.0178277	0.4748	1	0.936		adcyap1a|adcyap1b|atg13|bora|ccny|ccnyl1|dok7|etaa1|fgfr1a|gcn1|her5|kita|map2k1|map2k2a|map2k2b|map2k4a|map2k4b|map2k5|map2k6|map2k7|map3k1|map3k14a|map3k19|map3k2|map3k22|map3k3|map3k4|map4k2|map4k3a|map4k3b|map4k4|map4k5|map4k6|mink1|mnat1|nek10|nek12|nek4|oxsr1a|oxsr1b|pak1|pak2a|pak2b|pak4|pak6b|pdgfaa|pdgfab|pdgfbb|pik3r5|pik3r6b|prrc1|rptor|sbk3|si:ch211-171h4.3|si:dkey-78p8.1|si:dkey-81j8…
GO:0043130	ubiquitin binding	607	37	37	0.198262	0.002	0.0181544	0.1893	1	0.717		adrm1|ascc2|aup1|bub3|cks1b|cks2|ilrun|nbr1a|nploc4|nsfl1c|otub1a|otub1b|pdcd7|plaa|rad23aa|rad23ab|rad23b|rae1|rbck1|rnf168|rnf8|sharpin|shrprbck1r|tollip|ubap1|ubap1la|ubap1lb|ube2nb|ubr5|ubxn11|ubxn2a|usp13|usp16|uspl1|vps36|wdr48b|wdr92|
GO:0035804	structural constituent of egg coat	608	8	8	1.34217	0.002	0.0181856	0.0166	0.738212	0.331		zgc:173556|zp3|zp3.2|zp3a.1|zp3a.2|zp3b|zp3e|zpcx|
GO:0030071	regulation of mitotic metaphase/anaphase transition	609	22	22	0.62705	0.002	0.0182169	0.0741	0.846949	0.858		anapc11|anapc15|anapc4|anapc5|aurkb|bub1|bub1ba|bub1bb|bub3|cdc23|cdc26|ik|mad1l1|mad2l1|ndc80|spdl1|tpra|tprb|ttk|znf207a|znf207b|zw10|
GO:0009982	pseudouridine synthase activity	610	12	12	0.841118	0.002	0.0182483	0.0384	0.713027	0.34		dkc1|pus1|pus10|pus3|pus7|pus7l|pusl1|rpusd1|rpusd2|rpusd4|trub1|trub2|
GO:0009620	response to fungus	611	29	29	0.317701	0.002	0.0182798	0.1568	1	0.766		atp6v0ca|ccny|cebpb|cyb5r2|cyp51|dgat1b|duox|hip1|hspa5|jagn1a|jagn1b|kmo|limk1a|mcm4|mogat2|nap1l1|ncf1|nsdhl|orc1|pank1a|ppp6c|psmd14|rac2|sc5d|slc15a2|src|traf3|xpo1b|zgc:77112|
GO:0008023	transcription elongation factor complex	612	37	36	0.192901	0.002	0.0183114	0.2397	1	0.807		aff2|aff3|aff4|ccnk|ccnt1|ccnt2a|ccnt2b|cdc73|cdk12|cdk13|cdk9|ctr9|eaf1|eaf2|ell|ell2|elof1|elp2|elp4|ice2|leo1|mms22l|nelfa|nelfb|nelfcd|nelfe|paf1|rtf1|ssrp1a|ssrp1b|supt16h|supt4h1|supt5h|supt6h|tonsl|wdr61|
GO:0006476	protein deacetylation	613	29	29	0.309124	0.002	0.0183431	0.1984	1	0.732		brms1|brms1la|brms1lb|cited1|hdac1|hdac3|hdac4|hdac5|hdac6|hdac8|mier1a|mier1b|mier2|morf4l1|mta1|mta2|mta3|prdm5|sin3aa|sin3ab|sin3b|sirt1|sirt2|sirt5|sirt7|suds3|tbl1x|tbl1xr1a|tbl1xr1b|
GO:0006406	mRNA export from nucleus	614	22	22	0.656388	0.002	0.018375	0.0741	0.848782	0.715		alkbh5|ddx19|eny2|gle1|mcm3ap|nup107|nup85|nup88|nup93|nxf1|pcid2|polr2d|rae1|si:dkeyp-97b10.3|thoc1|thoc2|thoc3|thoc5|thoc7|zc3h11a|zgc:153681|zgc:193690|
GO:0006289	nucleotide-excision repair	615	31	31	0.307633	0.002	0.018407	0.1025	0.93846	0.758		brip1|cetn2|cetn4|ercc2|ercc3|ercc4|ercc5|ercc6|ercc8|fancc|gtf2h1|gtf2h2|gtf2h3|gtf2h4|gtf2h5|mnat1|neil3|ogg1|polr2i|rad23aa|rad23ab|rad23b|rbbp8|rpa1|rpa2|rpa3|stn1|uvssa|xpa|xpc|zgc:162895|
GO:0000154	rRNA modification	616	22	22	0.601335	0.002	0.018439	0.0442	0.730958	0.753		bud23|dimt1l|dkc1|emg1|fbl|fdxacb1|ftsj3|gar1|mettl16|nat10|nhp2|nop10|nop2|nsun3|nsun4|nsun5|rpusd1|rpusd2|rrnad1|tfb1m|tfb2m|trmt112|
GO:0000030	mannosyltransferase activity	617	17	17	0.678397	0.002	0.0184712	0.0379	0.71123	0.587		alg1|alg11|alg12|alg2|alg3|alg9|dpm1|dpm2|dpm3|dpy19l1l|pigb|pigv|pomt1|pomt2|sdf2|sdf2l1|serhl|
GO:0051604	protein maturation	618	95	95	-0.110033	0.002	0.0185035	0.4795	1	0.944		aebp1|afg3l2|aph1b|chchd4a|chchd4b|ciao1|ciao2a|ciao2b|cpda|cpdb|cpe|cpm|cpn1|cpxm1a|cpxm1b|cpz|dhh|dhps|dohh|enpep|ercc6l|furina|furinb|hm13|ihha|ihhb|immp1l|immp2l|isca1|isca2|lgmn|lias|lipt1|lipt2|lmf2a|lmf2b|lonp2|mipep|mmp14a|mmp14b|mms19|naa10|naa15a|naa15b|naa20|naa25|naa30|naa35|naa40|naa50|nat15|ncstn|nfu1|pcsk1|pcsk2|pcsk5a|pcsk5b|pcsk7|pisd|plat|plaua|plaub|pmpca|pmpcb|prss12|psen1|pse…
GO:0045934	negative regulation of nucleobase-containing compound metabolic process	619	436	435	-0.376031	0.002	0.0185359	0.9789	1	0.943		acd|alx1|angel2|arntl1a|atxn1a|atxn1b|aurkb|bap1|bend5|bhlhe40|bhlhe41|blm|bmi1a|bmi1b|brms1|brms1la|brms1lb|cbfa2t3|cbx3a|cc2d1b|ccnd1|ccpg1|cgas|chd8|ciarta|cica|cicb|cipca|cipcb|cnot1|commd7|cops2|cry-dash|cry1a|cry1b|cry2|cry3a|cry3b|cry4|cux1a|cux1b|cux2b|daxx|dazl|ddit3|dhx34|dlx1a|dlx2a|dlx2b|dlx4a|dlx4b|dmap1|dmbx1a|dnajb5|dnd1|dpf1|dpf2|dpf2l|dpf3|dr1|e2f3|e2f4|e2f5|e2f7|e2f8|eaf1|eed|eo…
GO:0000049	tRNA binding	620	34	34	0.314315	0.002	0.0185684	0.2004	1	0.783		aars1|aars2|aimp1a|aimp1b|ctu1|ctu2|dtd1|dtd2|eif2a|eif2s3|fars2|farsa|iars1|iars2|kars1|mettl1|nsun2|nsun3|ptcd1|sars1|sars2|sepsecs|si:ch211-153b23.3|si:ch211-153b23.4|trmt1|trmt10b|trmt10c|trmt1l|trmu|tyw5|xpot|yars1|yrdc|zgc:153247|
GO:0006914	autophagy	621	85	85	-0.102507	0.002	0.0186011	0.4748	1	0.954	GO:0061919|process utilizing autophagic mechanism,	acbd5a|ambra1b|atg10|atg101|atg12|atg13|atg2b|atg3|atg4a|atg4b|atg4c|atg4da|atg4db|atg5|atg7|atg9a|atg9b|becn1|cisd2|ei24|epg5|eva1a|fbxo32|fis1|fundc1|fundc2|gabarapa|gabarapb|gabarapl2|hdac10|hspb7|ilrun|lix1|lix1l|map1lc3a|map1lc3b|map1lc3c|map1lc3cl|mcoln1a|mcoln1b|nbr1a|nr1d1|nrbf2b|optn|park7|phf23a|phf23b|pik3c3|pik3r4|pink1|rb1cc1|retreg1|rnf185|si:ch73-45o6.2|smcr8a|smcr8b|snx14|spata18|…
GO:0061919	process utilizing autophagic mechanism	622	85	85	-0.102507	0.002	0.0186011	0.4748	1	0.954	GO:0006914|autophagy,	acbd5a|ambra1b|atg10|atg101|atg12|atg13|atg2b|atg3|atg4a|atg4b|atg4c|atg4da|atg4db|atg5|atg7|atg9a|atg9b|becn1|cisd2|ei24|epg5|eva1a|fbxo32|fis1|fundc1|fundc2|gabarapa|gabarapb|gabarapl2|hdac10|hspb7|ilrun|lix1|lix1l|map1lc3a|map1lc3b|map1lc3c|map1lc3cl|mcoln1a|mcoln1b|nbr1a|nr1d1|nrbf2b|optn|park7|phf23a|phf23b|pik3c3|pik3r4|pink1|rb1cc1|retreg1|rnf185|si:ch73-45o6.2|smcr8a|smcr8b|snx14|spata18|…
GO:0071103	DNA conformation change	623	61	61	0.0352497	0.0021	0.0188679	0.3731	1	0.896		anxa1a|anxa1b|anxa1c|anxa1d|ascc3|banf1|blm|cdca5|chmp1a|ddx11|ercc2|ercc3|h1-0|h1-10|h1m|histh1l|mcm2|mcm4|mcm6|mcm7|nbn|ncapd2|ncapd3|ncapg|ncaph|ncaph2|nipbla|nipblb|nusap1|phf23a|phf23b|pif1|rad50|recql|recql5|rpa1|si:ch1073-153i20.4|si:ch211-103n10.5|si:ch211-113a14.18|si:ch211-113a14.24|si:ch73-368j24.11|si:ch73-368j24.12|si:dkey-108k21.10|si:dkey-108k21.21|si:dkey-211g8.4|si:dkey-23a13.17|…
GO:0045948	positive regulation of translational initiation	624	9	9	0.985054	0.0021	0.0189	0.0091	0.830297	0.544		dazl|dhx29|impact|mettl3|polr2d|polr2gl|rps6kb1a|rps6kb1b|uhmk1|
GO:0031573	mitotic intra-S DNA damage checkpoint signaling	625	9	9	0.954923	0.0021	0.0189322	0.0161	0.74088	0.581		eme1|id2a|mre11a|mus81|nek11|rad9a|rad9b|tipin|zgc:162895|
GO:0008139	nuclear localization sequence binding	626	16	16	0.651475	0.0021	0.0189645	0.0537	0.7518	0.422		ipo4|kpna1|kpna2|kpna3|kpna4|kpna5|kpna7|kpnb1|kpnb3|nup153|nup214|nup58|nup98|pom121|tnpo1|tnpo2|
GO:0045862	positive regulation of proteolysis	627	76	76	-0.0740978	0.0021	0.0189969	0.7	1	0.903		ankib1a|ankib1b|apaf1|arih1|arih1l|arih2|baxa|baxb|bbc3|bcl2l16|bida|bik|bmf1|casp10|casp20|casp22|casp23|casp8|casp8ap2|casp8l1|casp9|caspa|caspb|caspbl|ccdc22|cflara|coa8|csnk1da|csnk1db|dda1|diabloa|diablob|e2f1|esco2|gsk3aa|gsk3ab|gsk3ba|gsk3bb|hdr|hip1|hip1rb|klhl40a|klhl40b|mul1a|plgrkt|pmaip1|ppm1f|psme1|psme2|psme3|pycard|rad21a|rb1|rnf14|rnf144aa|rnf144ab|rnf144b|rnf180|rnf19b|rnf217|sar…
GO:0007264	small GTPase mediated signal transduction	628	233	232	-0.288359	0.0021	0.0190294	0.4953	1	0.917		arhgap31|arhgap32a|arhgap32b|arhgap33|arhgdia|arhgdig|arhgef11|bcar3|cdc42|cdc42ep1a|cdc42ep1b|cdc42ep2|cdc42ep3|cdc42ep4a|cdc42ep4b|cdc42ep5|cdc42l|cdc42l2|chm|ctnnal1|dnajc27|dock1|dock10|dock11|dock3|dock4b|dock5|dock6|dock7|dock8|dock9b|eps8l3a|eps8l3b|gdi1|gdi2|gna12a|gna13a|gna13b|gnav1|grb2a|hrasa|hrasb|ift22|ift27|kras|ksr1a|ksr1b|ksr2|mapkapk5|mras|ngfra|ngfrb|nradd|nras|phactr4a|phactr4…
GO:0044773	mitotic DNA damage checkpoint signaling	629	19	19	0.532123	0.0022	0.0195015	0.0396	0.720148	0.757		ccnd1|chek1|chek2|dtl|eme1|fbxo31|id2a|mre11a|mus81|nbn|nek11|phkg1b|rad9a|rad9b|stk33|ticrr|tipin|zgc:162895|zgc:77398|
GO:0090504	epiboly	630	64	64	-0.0350256	0.0022	0.0195342	0.153	1	0.837		afp4|alkbh4|aplnra|apoa2|arf6b|arhgef7b|atrn|bcl2l10|bves|cacnb4a|cacnb4b|cdh1|cdk5rap3|celsr2|cfl1|chuk|cldne|ctsba|cyp11a1|cyth1a|cyth1b|cyth3a|cyth4a|diaph2|dsc2l|dsg2.1|eomesa|epcam|ezrb|fscn1a|fzd10|fzd7a|fzd7b|g6pd|gab1|gna12a|gna13a|gna13b|grhl1|grhl3|hs2st1a|kcnb1|lta4h|ltb4r|map9|mapkapk2a|megf8|mxtx2|nanog|npc1|pcdh18a|pfn1|pou5f3|prnpb|rab5ab|rhov|rnf111|satb2|sdc2|sdc3|sdc4|sdcbp2|slc…
GO:0071028	nuclear mRNA surveillance	631	6	6	1.35062	0.0022	0.0195671	0.0019	1	0.651		exosc4|exosc5|exosc6|exosc7|exosc8|exosc9|
GO:0034475	U4 snRNA 3'-end processing	632	8	8	1.07189	0.0022	0.0196	0.0034	1	0.735		exosc2|exosc3|exosc4|exosc5|exosc6|exosc7|exosc8|exosc9|
GO:0034061	DNA polymerase activity	633	25	25	0.462476	0.0022	0.019633	0.0343	0.698137	0.721		dntt|pola1|pola2|polb|pold1|pold2|pold3|pole|pole2|polg|polg2|polh|poli|polk|poll|polm|poln|polq|primpol|rev1|rev3l|si:dkey-28b4.7|terf1|terfa|tert|
GO:0032045	guanyl-nucleotide exchange factor complex	634	9	9	0.884439	0.0022	0.0196662	0.0425	0.723183	0.402		lamtor1|lamtor2|lamtor3|lamtor4|lamtor5|rgp1|slc38a9|smcr8a|smcr8b|
GO:0032787	monocarboxylic acid metabolic process	635	191	191	-0.285408	0.0022	0.0196995	0.969	1	0.996		aacs|aasdh|abat|abcd1|acaa1|acaa2|acaca|acacb|acadl|acadm|acads|acat1|acat2|aclya|aclyb|acot14|acot15|acot16|acot17|acot18|acot19|acot20|acot21|acot22|acot7|acot8|acox1|acox3|acoxl|acsf2|acsm3|acss1|acss2|acss2l|agxtb|aldh1a2|aldh5a1|aldoaa|aldoab|aldob|aldocb|alox5a|asah2|auh|bpgm|cbr4|cpt2|crabp1b|cryl1|cyp26a1|cyp26b1|cyp26c1|cyp39a1|cyp7a1|cyp7b1|dagla|daglb|decr2|dhtkd1|dlat|echdc2|echs1|eci…
GO:0016311	dephosphorylation	636	199	197	-0.276443	0.0022	0.0197329	0.66	1	0.92		acp1|ca16b|cdc14aa|cdc14ab|cdc14b|cdc25b|cdc25d|cdkn3|ctdp1|dupd1|dusp1|dusp10|dusp11|dusp12|dusp13a|dusp14|dusp16|dusp19a|dusp19b|dusp2|dusp22a|dusp22b|dusp23a|dusp23b|dusp27|dusp28|dusp3a|dusp4|dusp5|dusp6|dusp7|dusp8a|ephx2|epm2a|eya1|eya2|eya3|eya4|hdhd2|ilkap|impa1|impa2|inpp5b|inpp5d|inpp5e|inpp5jb|inpp5ka|inpp5kb|inpp5l|inppl1a|inppl1b|lhpp|mtm1|mtmr14|mtmr1a|mtmr1b|mtmr3|mtmr4|mtmr6|mtmr7…
GO:0051304	chromosome separation	637	6	6	1.29264	0.0023	0.0202522	0.0107	0.832712	0.469		espl1|m1ap|ncapd2|ncapd3|ncaph2|ttk|
GO:0043144	sno(s)RNA processing	638	10	10	1.08096	0.0023	0.020286	0.0029	1	0.673		dkc1|exosc10|exosc2|exosc3|exosc4|exosc5|exosc6|fbl|rnf113a|tent4a|
GO:0010833	telomere maintenance via telomere lengthening	639	14	14	0.808172	0.0023	0.0203199	0.0181	0.742521	0.759		ctc1|gar1|nhp2|nop10|rad50|rpa1|smg5|smg6|smg7|stn1|telo2|terf1|terf2ip|tert|
GO:0005506	iron ion binding	640	176	173	-0.251334	0.0023	0.0203538	0.4874	1	0.929		abce1|acp5a|acp5b|adi1|agmo|alkbh2|alox12|alox5a|alox5b.1|alox5b.2|alox5b.3|aox5|aox6|bbox1|bco1|cdo1|ch25h|ch25hl1.1|ch25hl1.2|ch25hl2|cygb1|cygb2|cyp11a1|cyp11a2|cyp11c1|cyp17a1|cyp17a2|cyp19a1b|cyp1a|cyp1b1|cyp1c1|cyp1c2|cyp1d1|cyp20a1|cyp21a2|cyp24a1|cyp26a1|cyp26b1|cyp26c1|cyp27a1.2|cyp27a1.4|cyp27a7|cyp27b1|cyp2aa1|cyp2aa11|cyp2aa12|cyp2aa2|cyp2aa3|cyp2aa4|cyp2aa6|cyp2aa8|cyp2aa9|cyp2ad2|cy…
GO:0006367	transcription initiation from RNA polymerase II promoter	641	19	19	0.494415	0.0024	0.0206182	0.0758	0.853476	0.629		ercc3|gtf2a1|gtf2a1l|gtf2a2|gtf2e1|gtf2e2|gtf2f1|gtf2f2a|gtf2f2b|med30|polr2d|polr2gl|polr2i|taf11|taf2|taf6|taf6l|taf7|zgc:114119|
GO:2001022	positive regulation of response to DNA damage stimulus	642	30	30	0.283197	0.0024	0.0206517	0.2507	1	0.866		abraxas1|actr2a|actr2b|babam1|babam2|ciao2a|ercc8|eya1|eya2|eya3|eya4|fam168a|fancb|fmr1|fxr1|fxr2|mms19|nsmce1|nsmce4a|rnf168|rnf8|rps3|spire1a|spire2|spred1|spred2a|spred2b|spred3|ube2nb|zgc:101664|
GO:0042803	protein homodimerization activity	643	108	108	-0.154631	0.0024	0.0206853	0.7315	1	0.977		abcd3a|abcd3b|agr2|axin1|baxa|baxb|bcl2a|bcl2b|bcl2l1|bcl2l10|bcl2l16|boka|bokb|cdh1|cdh10a|cdh11|cdh12a|cdh13|cdh17|cdh18a|cdh2|cdh23|cdh26.1|cdh28|cdh31|cdh4|cdh5|cdh6|cenpf|chuk|cisd2|crppa|dmrt1|dmrta2|dnm1l|exd1|fmr1|fxr1|fxr2|gdnfa|golga5|gpd1a|gpd1b|gpd1c|gpd1l|grpel1|grpel2|gss|her5|hif1an|igsf21a|igsf21b|inpp5f|mcl1a|mcl1b|mff|nadk2|nat15|nr6a1a|nr6a1b|park7|pld6|prdm9|pvrl2l|qtrt1|rab11…
GO:0031331	positive regulation of cellular catabolic process	644	74	73	-0.0418866	0.0024	0.0207191	0.7881	1	0.91		ankib1a|ankib1b|arih1|arih1l|arih2|ccdc22|celf1|cnot1|cnot7|csnk1da|csnk1db|dda1|dis3l2|exosc7|exosc8|exosc9|fbxo7|fyco1a|gsk3aa|gsk3ab|gsk3ba|gsk3bb|hmgb1a|hmgb1b|klhl40a|klhl40b|mettl14|mettl16|mettl3|nprl2|pde12|pnpla2|pnpla3|polr2d|polr2gl|rbm24a|rnf14|rnf144aa|rnf144ab|rnf144b|rnf152|rnf180|rnf19b|rnf217|scoca|scocb|sesn1|sesn2|sesn3|sh3bp4a|si:ch211-278j3.3|si:ch211-284e13.12|si:ch211-284e1…
GO:0030687	preribosome, large subunit precursor	645	21	21	0.556458	0.0024	0.0207529	0.0211	0.711218	0.407		bop1|ebna1bp2|eif6|fbxw8|ftsj3|las1l|mak16|mrto4|nip7|nsa2|pes|ppan|rpf1|rrp1|rrp15|rrs1|wdr12|wdr37|wdr74|znf593|znf622|
GO:0015748	organophosphate ester transport	646	66	65	-0.0518187	0.0024	0.0207869	0.0318	0.69828	0.806		abca1a|abca1b|ano11|ano3|ano6|ano9a|ano9b|apoa1a|apoa1b|atp10a|atp10b|atp10d|atp11a|atp11c|atp8a1|atp8a2|atp8b1|atp8b2|atp8b3|atp8b4|atp8b5a|atp8b5b|atp9b|mfsd2aa|mfsd2ab|osbpl5|pitpnaa|pitpnab|pitpnb|pitpnbl|pitpnc1b|pitpnm3|plrdgb|plscr3a|plscr3b|pltp|prelid1a|prelid1b|prelid3a|prelid3b|si:ch211-195b13.6|si:ch211-71m22.1|si:ch211-71m22.3|si:ch73-206p6.1|si:dkey-211e20.10|si:dkey-246g23.2|si:dke…
GO:0010975	regulation of neuron projection development	647	119	118	-0.170099	0.0024	0.020821	0.0238	0.723848	0.993		bicdl1|caprin2|casp3a|casp9|cdkl5|clcf1|clstn1|cntfr|cntn2|col12a1a|col12a1b|cxcl12a|dbn1|dbnla|dbnlb|dpysl3|efhc2|epha4a|epha4b|epha4l|ephb3a|gsk3aa|gsk3ab|gsk3ba|gsk3bb|hcls1|hecw1b|hecw2a|il6st|kctd12.1|kctd12.2|l1cama|lrrc4ba|lrrc4bb|lrrc4ca|mapk14a|metrn|musk|nedd4a|nedd4l|nsmfb|ntrk1|ntrk2a|ntrk2b|ntrk3a|ntrk3b|ogg1|pacsin1a|pacsin1b|pak1|pard3ab|pard6gb|pik3ca|pik3cd|plxna1a|plxna2|plxna4|…
GO:0005085	guanyl-nucleotide exchange factor activity	648	104	104	-0.155666	0.0024	0.0208552	0.238	1	0.444		ankrd27|arhgef10|arhgef10lb|arhgef11|arhgef1a|arhgef1b|arhgef28a|arhgef3|arhgef38|arhgef3l|arhgef4|arhgef7a|arhgef7b|bcar3|bcr|dennd10|dennd5b|dnmbp|dock1|dock10|dock11|dock3|dock4b|dock5|dock6|dock7|dock8|dock9b|ect2|eef1b2|eef1da|eef1db|eif2b1|eif2b2|eif2b5|fgd4a|flcn|itsn1|itsn2a|lamtor1|lamtor2|lamtor3|lamtor4|lamtor5|mcf2a|mcf2l2|mcf2la|mcf2lb|mycbp2|net1|plce1|prex1|prex2|rab3il1|rab3ip|rab…
GO:0000387	spliceosomal snRNP assembly	649	21	21	0.556626	0.0024	0.0208895	0.0909	0.909344	0.71		aar2|clns1a|coil|ddx20|gemin2|gemin4|gemin6|gemin8|lsm4|prmt7|prpf31|prpf6|prpf8|sart3|snrpc|snrpd1|snrpd2|snrpd3|snrpd3l|snrpe|snrpg|
GO:0071051	polyadenylation-dependent snoRNA 3'-end processing	650	6	6	1.22714	0.0024	0.0209239	0.0019	1	0.647		exosc10|exosc2|exosc3|exosc4|exosc5|exosc6|
GO:0031298	replication fork protection complex	651	10	10	1.0678	0.0024	0.0209584	0.0186	0.740084	0.44		cdc45|gins2|gins4|mcm10|timeless|tipin|top1|top1l|wdhd1|zgc:173742|
GO:0031118	rRNA pseudouridine synthesis	652	6	6	1.20295	0.0024	0.0209931	0.0196	0.7056	0.499		dkc1|gar1|nhp2|nop10|rpusd1|rpusd2|
GO:0030490	maturation of SSU-rRNA	653	32	32	0.296059	0.0024	0.0210278	0.098	0.939522	0.548		bms1|dcaf13|ddx52|dhx37|fam207a|fbxw11b|heatr1|helq|lsm6|mrps11|ngdn|nob1|nol10|nol11|pwp2h|riok1|riok3|rps14|rps16|rps28|rps8a|rps8b|rrp36|srfbp1|tbl3|tsr1|tsr2|tsr3|utp25|utp3|utp6|wdr46|
GO:0000291	nuclear-transcribed mRNA catabolic process, exonucleolytic	654	13	13	0.926992	0.0024	0.0210627	0.0039	1	0.77		cnot7|cnot8|dis3l2|exosc2|exosc3|exosc4|exosc5|exosc6|exosc7|exosc8|exosc9|polr2gl|skiv2l|
GO:0046112	nucleobase biosynthetic process	655	18	18	0.5515	0.0024	0.0210977	0.0687	0.804337	0.865		ada|aprt|cad|cmpk|cps1|ctps1a|ctps1b|dhodh|gart|hprt1|hprt1l|mthfd1b|mthfd1l|ppat|prtfdc1b|shmt1|umps|zgc:174895|
GO:0097193	intrinsic apoptotic signaling pathway	656	43	43	0.135391	0.0025	0.0211342	0.2925	1	0.859		atm|atr|bag6l|baxa|baxb|bbc3|bcl2a|bcl2b|bcl2l1|bcl2l10|bcl2l16|boka|bokb|casp2|chek1|coa8|crip1|ddit3|diabloa|diablob|ern1|ern2|hic1|hipk1a|hipk2|mcl1a|mcl1b|msh2|msh6|phlda3|prkdc|rps19|rps29|si:ch211-160o17.4|si:dkey-74k8.3|si:dkey-9i23.15|tmem117|tp53|tp63|xrcc5|zgc:153993|zgc:195282|znf385b|
GO:0042555	MCM complex	657	12	12	0.753642	0.0025	0.021168	0.0763	0.846498	0.585		mcm2|mcm3|mcm3l|mcm4|mcm5|mcm6|mcm7|mcm8|mcm9|mcmbp|mms22l|tonsl|
GO:0031398	positive regulation of protein ubiquitination	658	29	29	0.260425	0.0025	0.0212019	0.0191	0.711811	0.814		birc2|birc7|cdc20|commd1|dcun1d1|dcun1d2a|dcun1d2b|dcun1d3|dcun1d4|dcun1d5|fzr1a|fzr1b|inavaa|inavab|klhl40a|klhl40b|mib1|mib2|ndfip1|ndfip1l|ndfip2|pef1|phf23a|phf23b|stub1|ube2d1b|ube2nb|ube2s|xiap|
GO:0009896	positive regulation of catabolic process	659	94	93	-0.131999	0.0025	0.021236	0.9122	1	0.912		ankib1a|ankib1b|apc2|arih1|arih1l|arih2|asb11|asb5a|asb5b|ccdc22|celf1|cnot1|cnot7|csnk1da|csnk1db|dda1|dis3l2|exosc7|exosc8|exosc9|fbxo7|fyco1a|gh1|gpc3|gsk3aa|gsk3ab|gsk3ba|gsk3bb|hecw1b|hecw2a|hmgb1a|hmgb1b|itcha|itchb|klhl40a|klhl40b|mettl14|mettl16|mettl3|nedd4a|nedd4l|nprl2|oaz1a|oaz1b|oaz2a|oaz2b|pde12|pnpla2|pnpla3|polr2d|polr2gl|rbm24a|rnf14|rnf144aa|rnf144ab|rnf144b|rnf152|rnf180|rnf19b…
GO:0006506	GPI anchor biosynthetic process	660	23	23	0.432001	0.0025	0.0212701	0.1007	0.941527	0.648		dpm1|dpm2|dpm3|mppe1|pgap2|pgap3|piga|pigb|pigc|pigf|pigh|pigk|pigl|pigm|pign|pigo|pigp|pigq|pigv|pigw|pigx|si:ch73-49o8.1|zgc:162634|
GO:0006418	tRNA aminoacylation for protein translation	661	37	37	0.164229	0.0025	0.0213043	0.3786	1	0.862		aars1|aars2|cars1|cars2|dalrd3|dars1|dars2|eprs1|fars2|farsa|farsb|gars1|hars|iars1|iars2|kars1|lars1b|lars2|mars1|mars2|nars1|nars2|pars2|qars1|rars1|rars2|sars1|sars2|si:ch211-256m1.8|tars1|tars3|vars1|vars2|wars2|yars1|yars2|zgc:153247|
GO:0006282	regulation of DNA repair	662	37	37	0.164557	0.0025	0.0213387	0.3786	1	0.853		abraxas1|actr2a|actr2b|babam1|babam2|cgas|dek|ercc8|eya1|eya2|eya3|eya4|fam168a|fancb|fign|fignl1|helb|mms19|pargl|parpbp|rmi2|rnf168|rnf169|rnf8|rps3|rtel1|si:ch211-127m7.2|si:dkey-157g16.6|spire1a|spire2|terf2ip|tp53|trip12|ube2nb|usp1|wrnip1|zgc:101664|
GO:0004812	aminoacyl-tRNA ligase activity	663	39	39	0.166933	0.0025	0.0213732	0.3786	1	0.862	GO:0016875|ligase activity, forming carbon-oxygen bonds,	aars1|aars2|aarsd1|cars1|cars2|dalrd3|dars1|dars2|eprs1|fars2|farsa|farsb|gars1|hars|iars1|iars2|kars1|lars1b|lars2|lrrc47|mars1|mars2|nars1|nars2|pars2|qars1|rars1|rars2|sars1|sars2|si:ch211-256m1.8|tars1|tars3|vars1|vars2|wars2|yars1|yars2|zgc:153247|
GO:0016875	ligase activity, forming carbon-oxygen bonds	664	39	39	0.166933	0.0025	0.0213732	0.3786	1	0.862	GO:0004812|aminoacyl-tRNA ligase activity,	aars1|aars2|aarsd1|cars1|cars2|dalrd3|dars1|dars2|eprs1|fars2|farsa|farsb|gars1|hars|iars1|iars2|kars1|lars1b|lars2|lrrc47|mars1|mars2|nars1|nars2|pars2|qars1|rars1|rars2|sars1|sars2|si:ch211-256m1.8|tars1|tars3|vars1|vars2|wars2|yars1|yars2|zgc:153247|
GO:0051539	4 iron, 4 sulfur cluster binding	665	35	35	0.281148	0.0025	0.0214078	0.0491	0.74881	0.804		aco1|aco2|cdk5rap1|cdkal1|ciapin1|ddx11|dpydb|etfdh|exo5|ireb2|isca2|iscub|lias|mocs1|narfl|ndufs1|ndufs7|ndufs8a|ndufs8b|ndufv1|nfu1|nthl1|nubp1|nubp2|nubpl|pola1|pold1|pole|prim2|rsad1|rsad2|rtel1|sdhb|tyw1|zgc:110319|
GO:0034427	nuclear-transcribed mRNA catabolic process, exonucleolytic, 3'-5'	666	10	10	1.0097	0.0025	0.0214425	0.0032	1	0.739		dis3l2|exosc2|exosc3|exosc4|exosc5|exosc6|exosc7|exosc8|exosc9|skiv2l|
GO:0032008	positive regulation of TOR signaling	667	19	19	0.481698	0.0026	0.021668	0.0534	0.755596	0.671		flcn|lamtor1|lamtor2|lamtor3|lamtor4|lamtor5|mios|mlst8|rheb|rhebl1|rraga|rragca|rragcb|rragd|sec13|seh1l|slc38a9|smcr8b|wdr24|
GO:0035091	phosphatidylinositol binding	668	135	134	-0.208408	0.0026	0.0217022	0.6201	1	0.925		adap2|aida|amer1|amer2|arap3|arfip1|arhgap32a|arhgap32b|arhgap33|bbs5|cert1a|cert1b|clvs2|dennd1a|dennd1b|esyt1a|esyt1b|esyt2a|esyt3|exoc1|farp1|fcho2|gap43|golph3|golph3l|hip1|hip1rb|hs1bp3|itpr2|itpr3|kif16ba|mapkap1|mppe1|ncf1|ncf4|nisch|noxo1a|noxo1b|pard3ab|pard3bb|phlda3|picalma|picalmb|pik3c2b|pik3c2g|pitpnaa|pitpnab|pitpnb|pitpnbl|pitpnc1b|pld1a|pld1b|pld2|plekhf1|plekhf2|plrdgb|pxdc1b|px…
GO:0009165	nucleotide biosynthetic process	669	147	146	-0.221911	0.0026	0.0217365	0.9484	1	1		aclya|aclyb|acss1|acss2|acss2l|adcy1a|adcy1b|adcy2a|adcy2b|adcy3a|adcy3b|adcy5|adcy6a|adcy7|adcy8|adcy9|adsl|adss1|adss2|adssl|afmid|ak1|ak2|ak3|ak4|ampd1|ampd2a|ampd2b|ampd3a|ampd3b|aprt|aspdh|atic|atp5l|cad|cdadc1|cmpk|cmpk2|coasy|cox5b2|ctps1a|ctps1b|cyc1|dcakd|dctd|dhodh|dlat|dlst|dtymk|elovl1a|elovl1b|elovl4a|elovl4b|elovl5|elovl6|elovl6l|elovl7a|elovl7b|erh|flad1|gart|gc2|gmps|gucy1b2|gucy2…
GO:0007094	mitotic spindle assembly checkpoint signaling	670	15	15	0.782519	0.0026	0.0217709	0.0573	0.777517	0.813	GO:0071174|mitotic spindle checkpoint signaling, GO:0031577|spindle checkpoint signaling, GO:0045841|negative regulation of mitotic metaphase/anaphase transition, GO:0071173|spindle assembly checkpoint signaling,	aurkb|bub1|bub1ba|bub1bb|bub3|ik|mad1l1|mad2l1|spdl1|tpra|tprb|ttk|znf207a|znf207b|zw10|
GO:0031577	spindle checkpoint signaling	671	15	15	0.782519	0.0026	0.0217709	0.0573	0.777517	0.813	GO:0007094|mitotic spindle assembly checkpoint signaling, GO:0071174|mitotic spindle checkpoint signaling, GO:0045841|negative regulation of mitotic metaphase/anaphase transition, GO:0071173|spindle assembly checkpoint signaling,	aurkb|bub1|bub1ba|bub1bb|bub3|ik|mad1l1|mad2l1|spdl1|tpra|tprb|ttk|znf207a|znf207b|zw10|
GO:0045841	negative regulation of mitotic metaphase/anaphase transition	672	15	15	0.782519	0.0026	0.0217709	0.0573	0.777517	0.813	GO:0007094|mitotic spindle assembly checkpoint signaling, GO:0071174|mitotic spindle checkpoint signaling, GO:0031577|spindle checkpoint signaling, GO:0071173|spindle assembly checkpoint signaling,	aurkb|bub1|bub1ba|bub1bb|bub3|ik|mad1l1|mad2l1|spdl1|tpra|tprb|ttk|znf207a|znf207b|zw10|
GO:0071173	spindle assembly checkpoint signaling	673	15	15	0.782519	0.0026	0.0217709	0.0573	0.777517	0.813	GO:0007094|mitotic spindle assembly checkpoint signaling, GO:0071174|mitotic spindle checkpoint signaling, GO:0031577|spindle checkpoint signaling, GO:0045841|negative regulation of mitotic metaphase/anaphase transition,	aurkb|bub1|bub1ba|bub1bb|bub3|ik|mad1l1|mad2l1|spdl1|tpra|tprb|ttk|znf207a|znf207b|zw10|
GO:0071174	mitotic spindle checkpoint signaling	674	15	15	0.782519	0.0026	0.0217709	0.0573	0.777517	0.813	GO:0007094|mitotic spindle assembly checkpoint signaling, GO:0031577|spindle checkpoint signaling, GO:0045841|negative regulation of mitotic metaphase/anaphase transition, GO:0071173|spindle assembly checkpoint signaling,	aurkb|bub1|bub1ba|bub1bb|bub3|ik|mad1l1|mad2l1|spdl1|tpra|tprb|ttk|znf207a|znf207b|zw10|
GO:0061608	nuclear import signal receptor activity	675	14	14	0.668589	0.0026	0.0218054	0.0523	0.754146	0.38		hikeshi|ipo4|kpna1|kpna2|kpna3|kpna4|kpna5|kpna6|kpna7|kpnb1|kpnb3|snupn|tnpo1|tnpo2|
GO:0034661	ncRNA catabolic process	676	17	17	0.556514	0.0026	0.02184	0.0084	0.8232	0.807		dis3|dis3l|dis3l2|drosha|exosc10|exosc2|exosc3|exosc4|exosc5|exosc6|exosc7|exosc8|exosc9|lin28a|pelo|rnaset2|zgc:103759|
GO:0017070	U6 snRNA binding	677	6	6	1.18477	0.0026	0.0218747	0.0123	0.8036	0.441		lsm4|mettl16|prpf4|prpf8|rbm22|sart3|
GO:0016410	N-acyltransferase activity	678	87	86	-0.11031	0.0026	0.0219095	0.7202	1	0.969		aanat1|aanat2|alas1|alas2|atat1|atf2|cers1|cers2a|cers2b|cers3b|cers4a|cers5|cers6|crebbpa|crebbpb|dpf1|dpf2|dpf2l|dpf3|elp3|ep300a|ep300b|epc1a|epc1b|epc2|gnpnat1|hat1|hgsnat|ing3|kansl1a|kansl1b|kansl1l|kansl2|kansl3|kat14|kat2a|kat2b|kat5a|kat5b|kat6a|kat6b|kat7a|kat7b|mcrs1|meaf6|naa10|naa15a|naa15b|naa20|naa25|naa30|naa35|naa40|naa50|nags|nat10|nat15|nat8l|nmt1a|nmt1b|nmt2|phf10|pole3|rsf1a|…
GO:0004711	ribosomal protein S6 kinase activity	679	6	6	1.17241	0.0026	0.0219445	0.0072	0.929327	0.0226		rps6ka1|rps6ka3a|rps6ka3b|rps6kal|rps6kb1a|rps6kb1b|
GO:0015631	tubulin binding	680	223	220	-0.299961	0.0027	0.0222561	0.829	1	0.932		abraxas1|abraxas2|agbl5|agtpbp1|alms1|apc|apc2|appl2|arl3b|b9d2|bccip|bloc1s2|cacybp|camsap1a|camsap1b|camsap2a|camsap2b|camsap3|ccdc69|ccdc88aa|ccdc88b|ccdc88c|ccsapb|cenpe|cenpj|cep350|cep57|cep57l1|cep70|cetn3|cfap157|ckap5|clasp1a|clasp1b|clasp2|cript|dnal1|dnm1a|dnm1b|dnm1l|dnm2a|dnm3a|dpysl2b|dpysl5a|dpysl5b|efhc1|eml1|eml2|eml3|fmn1|fmn2a|fmn2b|gabarapa|gabarapl2|gapdh|gas2b|gas2l1|gas2l3|…
GO:0006505	GPI anchor metabolic process	681	25	25	0.420651	0.0027	0.0222908	0.1007	0.943194	0.665		dpm1|dpm2|dpm3|mppe1|notum1a|pgap1|pgap2|pgap3|piga|pigb|pigc|pigf|pigh|pigk|pigl|pigm|pign|pigo|pigp|pigq|pigv|pigw|pigx|si:ch73-49o8.1|zgc:162634|
GO:0006446	regulation of translational initiation	682	24	24	0.416184	0.0027	0.0223256	0.0343	0.700832	0.714		ago2|dazl|dhx29|eif2b1|eif2b2|eif3k|eif4ebp1|eif4ebp2|eif4ebp3|eif4ebp3l|gle1|gra|impact|mettl3|mif4gda|mif4gdb|paip1|paip2b|polr2d|polr2gl|rps6kb1a|rps6kb1b|uhmk1|ybx1|
GO:0003725	double-stranded RNA binding	683	25	25	0.417434	0.0027	0.0223606	0.1007	0.944866	0.579		adad2|adar|adarb1a|adarb1b|adarb2|aptx|dgcr8|drosha|ilf2|ilf3a|ilf3b|mrpl44|prkra|prkrip1|si:ch211-153b23.3|si:ch211-153b23.4|sidt2|strbp|supv3l1|tarbp2|tlr3|yrdc|zfr|zfr2|znf346|
GO:0048478	replication fork protection	684	5	5	1.18639	0.0027	0.0223956	0.0363	0.706249	0.524		smarcal1|timeless|tipin|zgc:77398|zranb3|
GO:0033314	mitotic DNA replication checkpoint signaling	685	7	7	1.35769	0.0027	0.0224308	0.0031	1	0.534		cdc6|orc1|rad17|ticrr|topbp1|zgc:162895|zgc:77398|
GO:0016765	transferase activity, transferring alkyl or aryl (other than methyl) groups	686	55	55	0.0636805	0.0027	0.022466	0.3617	1	0.856		agps|alox5ap|cbsa|cbsb|chm|coq2|cox10|dhdds|dhps|fdft1|fdps|fnta|fntb|gsta.1|gstk1|gstk2|gstk4|gstm.1|gstm.2|gstm.3|gsto1|gsto2|gstp1|gstp2|gstr|gstt1a|gstt1b|gstt2|gstz1|hmbsa|hmbsb|lancl1|ltc4s|mat1a|mat2aa|mat2ab|mat2al|mgst1.1|mgst1.2|mgst2|mgst3a|mgst3b|mmab|nus1|pggt1b|ptar1|ptges|rabggta|rabggtb|si:dkey-40m6.14|sms|srm|trit1|trmt12|ubiad1|
GO:0043009	chordate embryonic development	687	118	117	-0.184348	0.0028	0.0227613	0.6228	1	0.943		abcc6a|agbl5|agtpbp1|ambra1a|ambra1b|apela|apoa2|ascl1b|atp13a2|auts2a|bcl2l16|c3a.1|ca8|camk1db|ccn2a|chd2|chd7|cul2|dhx34|dio2|dio3a|dio3b|dnm2a|dnm2b|eef2b|exosc3|fabp3|fcho2|foxo3b|fto|gart|gas7a|gata1a|ghrl|gne|hip1|ids|igf1ra|igf1rb|insra|insrb|kcnh1a|kcnh1b|lin28a|lin28b|mapk3|mbnl2|mcl1a|mcl1b|mcm5|mcu|mob1a|mpi|mtm1|mtmr14|myb|nbas|ncoa2|ndufaf7|npc1|nr3c1|ocrl|opa1|orc1|pappab|pcsk7|pdc…
GO:0042273	ribosomal large subunit biogenesis	688	16	16	0.579567	0.0028	0.0227963	0.0201	0.709128	0.282		ebna1bp2|eif6|heatr3|mrto4|nip7|noc2l|nop16|pak1ip1|rpl14|rpl26|rpl35a|rrs1|sdad1|surf6|wdr74|znf622|
GO:0006303	double-strand break repair via nonhomologous end joining	689	16	16	0.581176	0.0028	0.0228314	0.1012	0.941213	0.69		dclre1a|dclre1b|dclre1c|dntt|lig3|lig4|mre11a|nhej1|polb|poll|polm|prkdc|rnf8|xrcc4|xrcc5|xrcc6|
GO:0005657	replication fork	690	15	15	0.717337	0.0028	0.0228667	0.05	0.753846	0.695		etaa1|mms22l|pif1|polh|rad51b|rad51c|rad51d|si:dkey-78p8.1|smarcal1|tonsl|uhrf1|wdhd1|xrcc2|xrcc3|zranb3|
GO:1903322	positive regulation of protein modification by small protein conjugation or removal	691	32	32	0.251433	0.0028	0.022902	0.0222	0.720751	0.83		birc2|birc7|cdc20|commd1|dcun1d1|dcun1d2a|dcun1d2b|dcun1d3|dcun1d4|dcun1d5|fzr1a|fzr1b|inavaa|inavab|klhl40a|klhl40b|mib1|mib2|ndfip1|ndfip1l|ndfip2|pef1|phf23a|phf23b|rwdd3|sart3|stub1|ube2d1b|ube2nb|ube2s|wdr48b|xiap|
GO:0071986	Ragulator complex	692	6	6	1.13535	0.0028	0.0229375	0.0378	0.711878	0.367		lamtor1|lamtor2|lamtor3|lamtor4|lamtor5|slc38a9|
GO:0044818	mitotic G2/M transition checkpoint	693	11	11	1.17074	0.0028	0.022973	0.0064	0.996141	0.675		cdc6|chek1|dtl|mre11a|nbn|orc1|rad17|ticrr|topbp1|zgc:162895|zgc:77398|
GO:0043154	negative regulation of cysteine-type endopeptidase activity involved in apoptotic process	694	10	10	0.819489	0.0028	0.0230087	0.0081	0.893025	0.67		bcl2a|bcl2l1|birc2|birc5a|birc5b|birc7|lamtor5|mcl1a|mcl1b|xiap|
GO:0043022	ribosome binding	695	33	32	0.250404	0.0028	0.0230445	0.2516	1	0.726		bag6l|c1qbp|cpeb1a|cpeb1b|cpeb3|cpeb4a|eef2a.1|eef2a.2|eef2b|eef2l2|eif2a|eif2s1a|eif2s1b|eif3k|eif5a|eif5a2|eif6|gcn1|gtpbp6|guf1|letm1|letm2|letmd1|mtif3|mtrf1|mtrf1l|ola1|pelo|pym1|shfl|srp72|znf598|
GO:0000785	chromatin	696	66	61	0.0199887	0.0029	0.0232527	0.3731	1	0.855		arntl1b|dscc1|esco1|esco2|foxh1|h1m|her2|her8a|hmga1a|hmga1b|hmga2|hmgn2|hmgn3|hmgn6|hmgn7|irf4a|jmjd1cb|kdm3b|klf6a|loxl2a|loxl2b|lrmp|lrwd1|mau2|mecp2|men1|mis18a|myb|nipbla|nipblb|nr1d1|nsd1a|nsd1b|oip5|parpbp|pds5a|pds5b|pparda|prmt6|rb1|rbl1|rbl2|rrp8|si:ch211-161c3.6|si:ch211-269e2.1|si:ch73-1a9.3|si:ch73-281n10.2|sin3aa|sin3ab|sin3b|sirt1|stag1a|stag1b|stag2a|stag2b|tbx6|tp53|uhrf1|uxt|vrt…
GO:0018022	peptidyl-lysine methylation	697	36	36	0.14263	0.0029	0.023288	0.2397	1	0.827		ash2l|ddx39ab|dnmt1|dot1l|dpy30|ehmt1a|ehmt1b|ehmt2|ezh2|kmt2a|kmt2ba|kmt2bb|pagr1|prdm5|prdm9|setd1ba|setd1bb|setd2|setd3|setd4|setd6|setd7|setdb1a|setdb1b|setdb2|setmar|si:ch211-154o6.3|smyd1b|smyd2a|smyd2b|suv39h1a|suv39h1b|unga|wdr5|wdr82|zgc:113305|
GO:0044272	sulfur compound biosynthetic process	698	55	55	0.060352	0.0029	0.0233234	0.4577	1	0.91		aclya|aclyb|acss1|acss2|acss2l|adi1|amd1|apip|bhmt|cbsa|cbsb|cdo1|chst11|chst3a|chst7|csad|cth|cthl|dlat|elovl1a|elovl1b|elovl4a|elovl4b|elovl5|elovl6|elovl6l|elovl7a|elovl7b|enoph1|gclc|gclm|ggt5a|glceb|gss|lias|mat1a|mat2aa|mat2ab|mat2al|mat2b|mettl16|mlycd|mri1|mtap|mthfr|mtr|mtrr|papss1|papss2a|papss2b|pdha1a|pdhb|tpk1|uxs1|zgc:172121|
GO:0030705	cytoskeleton-dependent intracellular transport	699	82	80	-0.0985576	0.0029	0.0233589	0.585	1	0.894		actr1|actr10|ap3d1|bicdl1|bicdl2|borcs5|ccdc88aa|ccdc88b|ccdc88c|cep131|clstn1|copg2|dctn1b|dtnbp1a|dync2h1|dync2li1|flr|fyco1a|hook1|hook2|ift122|ift140|ift172|ift20|ift27|ift46|ift52|ift57|ift74|ift81|ift88|kif13a|kif13ba|kif13bb|kif14|kif17|kif1aa|kif1ab|kif1b|kif1c|kif23|kif26bb|kif28|kif3a|kif5aa|kif5ab|kif5ba|kif5bb|kif5c|lca5|mak|map6a|map6b|map6d1|mapk8ip3|mfn2|nde1|ndel1a|ndel1b|pafah1b1…
GO:0016482	cytosolic transport	700	53	52	0.0580277	0.0029	0.0233945	0.2136	1	0.769		aktip|ankrd27|arl1|becn1|bet1l|dop1a|dop1b|fam160a2|gosr2|heatr5b|hook1|plekhj1|rab14|rab14l|rab41|rab6ba|rab6bb|rab9a|rab9b|rgp1|si:ch211-193c2.2|si:ch73-111k22.3|si:dkey-159a18.1|si:dkey-246g23.2|snx16|snx1a|snx1b|snx5|snx6|snx8a|snx8b|sort1a|sort1b|stx6|sys1|tbc1d23|vps26a|vps26b|vps26bl|vps29|vps35|vps50|vps51|vps52|vps53|vps54|vti1a|vti1b|wash1|wdr81|wdr91|zgc:153733|
GO:0044030	regulation of DNA methylation	701	7	7	1.25227	0.0029	0.0234302	0.0062	0.994255	0.402		apc|cebpb|dnmt1|hells|pou5f3|uhrf1|unga|
GO:0030515	snoRNA binding	702	15	15	0.682688	0.0029	0.0234661	0.0256	0.7056	0.544		bms1|bysl|gar1|imp3|imp4|nhp2|nop10|nop56|nop58|nufip1|rrp9|tsr1|utp25|utp6|zgc:103759|
GO:0010494	cytoplasmic stress granule	703	12	12	0.698066	0.0029	0.023502	0.0677	0.810562	0.498		atxn2|atxn2l|casc3|ddx19|ddx6|ddx61|lin28a|pabpc1a|pabpc1l|pabpc4|rock1|zgc:193690|
GO:0031314	extrinsic component of mitochondrial inner membrane	704	6	6	1.09964	0.0029	0.023538	0.004	0.920348	0.379		coq3|coq4|coq5|coq6|coq7|tamm41|
GO:0072384	organelle transport along microtubule	705	28	27	0.363998	0.003	0.0237665	0.1715	1	0.856		actr1|actr10|ap3d1|bicdl1|bicdl2|borcs5|copg2|dtnbp1a|fyco1a|kif13a|kif13ba|kif13bb|kif23|kif5aa|mfn2|nde1|ndel1a|ndel1b|pafah1b1a|pafah1b1b|rhot1a|rhot1b|rhot2|si:ch211-235m3.5|spast|tmem201|trak2|
GO:0005048	signal sequence binding	706	27	27	0.37025	0.003	0.0238021	0.1375	1	0.737		ipo4|kdelr2a|kdelr2b|kdelr3|kpna1|kpna2|kpna3|kpna4|kpna5|kpna7|kpnb1|kpnb3|nup153|nup214|nup58|nup98|pex5|pex5la|pom121|sec61a1|sec61a1l|srp14|srp54|srp68|tnpo1|tnpo2|tomm20b|
GO:0000381	regulation of alternative mRNA splicing, via spliceosome	707	58	57	0.00986017	0.003	0.0238378	0.2873	1	0.705		celf1|celf2|celf3a|celf3b|celf4|celf5a|celf5b|eif4a3|fmr1|fxr1|fxr2|hnrnpua|hnrnpub|magoh|mbnl1|mbnl2|rbfox1|rbfox1l|rbfox2|rbfox3a|rbfox3b|rbm10|rbm11|rbm17|rbm19|rbm24a|rbm25a|rbm25b|rbm4.1|rbm4.2|rbm4.3|rbm7|rbm8a|rbmx|rest|rnps1|sart3|si:dkey-205h23.2|smu1a|snrpc|srek1|srsf10a|srsf10b|srsf1b|srsf2a|srsf2b|srsf3a|srsf3b|srsf4|srsf5b|srsf6b|srsf7a|srsf7b|srsf9|wtap|zc3h10|zgc:77262|
GO:1901293	nucleoside phosphate biosynthetic process	708	150	149	-0.226865	0.003	0.0238737	0.9484	1	1		aclya|aclyb|acss1|acss2|acss2l|ada|adcy1a|adcy1b|adcy2a|adcy2b|adcy3a|adcy3b|adcy5|adcy6a|adcy7|adcy8|adcy9|adsl|adss1|adss2|adssl|afmid|ak1|ak2|ak3|ak4|ak8|ampd1|ampd2a|ampd2b|ampd3a|ampd3b|aprt|aspdh|atic|atp5l|cad|cdadc1|cmpk|cmpk2|coasy|cox5b2|ctps1a|ctps1b|cyc1|dcakd|dctd|dhodh|dlat|dlst|dtymk|elovl1a|elovl1b|elovl4a|elovl4b|elovl5|elovl6|elovl6l|elovl7a|elovl7b|erh|flad1|gart|gc2|gmps|gucy1…
GO:0043186	P granule	709	20	20	0.509623	0.003	0.0239096	0.0616	0.793156	0.646		asz1|ddx3xa|ddx3xb|ddx4|dnd1|dynll2a|exd1|gra|helz|henmt1|mov10a|mov10b.1|nanos3|piwil1|piwil2|snrpg|tdrd1|tdrd5|tdrd7a|tdrd9|
GO:0034243	regulation of transcription elongation from RNA polymerase II promoter	710	22	21	0.523083	0.003	0.0239457	0.0909	0.907628	0.772		brd4|cdc73|cdk12|cdk13|cdk9|gtf2f1|gtf2f2a|gtf2f2b|leo1|nelfa|nelfb|nelfcd|nelfe|paf1|rnf168|rnf8|supt16h|supt5h|supt6h|trim33|wdr61|
GO:0031312	extrinsic component of organelle membrane	711	15	15	0.662139	0.003	0.0239819	0.008	0.900766	0.679		ccdc115|coq3|coq4|coq5|coq6|coq7|golga3|gripap1|snx16|tamm41|usp8|vac14|wdr81|wdr91|zgc:113944|
GO:0016926	protein desumoylation	712	10	10	0.79876	0.003	0.0240181	0.0468	0.7393	0.27		senp2|senp3a|senp3b|senp5|senp6a|senp6b|senp7b|si:dkey-100n23.3|si:dkey-21c19.3|uspl1|
GO:0098732	macromolecule deacylation	713	37	37	0.129783	0.0031	0.024268	0.3786	1	0.804		brms1|brms1la|brms1lb|cited1|hdac1|hdac10|hdac3|hdac4|hdac5|hdac6|hdac8|lypla1|lypla2|lyplal1|mier1a|mier1b|mier2|morf4l1|mta1|mta2|mta3|notum1a|notum1b|notum2|ppt1|prdm5|sin3aa|sin3ab|sin3b|sirt1|sirt2|sirt5|sirt7|suds3|tbl1x|tbl1xr1a|tbl1xr1b|
GO:0097035	regulation of membrane lipid distribution	714	40	39	0.118255	0.0031	0.024304	0.0125	0.7875	0.581		ano11|ano3|ano6|ano9a|ano9b|arv1|atp10a|atp10b|atp10d|atp11a|atp11c|atp8a1|atp8a2|atp8b1|atp8b3|atp8b4|atp8b5a|plscr3a|plscr3b|rft1|si:ch211-195b13.6|si:ch211-71m22.1|si:ch211-71m22.3|si:ch73-206p6.1|si:dkey-211e20.10|si:dkey-246g23.2|si:dkey-83h2.5|tmem30aa|tmem30ab|tmem30c|xkr6a|xkr6b|xkr7|xkr8.1|xkr8.2|xkr8.3|xkr9|zgc:123035|zgc:198371|
GO:0090630	activation of GTPase activity	715	39	39	0.130261	0.0031	0.0243401	0.1458	1	0.195		adprh|evi5a|evi5b|grtp1a|grtp1b|rabgap1l|ralgapb|scrib|sgsm1b|sgsm2|sgsm3|si:ch211-239f4.1|si:ch211-266k8.4|si:ch211-288d18.1|si:dkey-151m15.5|si:dkey-238d18.4|si:dkeyp-19e1.3|tax1bp3|tbc1d1|tbc1d10aa|tbc1d10ab|tbc1d12a|tbc1d12b|tbc1d14|tbc1d15|tbc1d16|tbc1d17|tbc1d22a|tbc1d22b|tbc1d25|tbc1d2b|tbc1d30|tbc1d4|tbc1d5|tbc1d7|tbc1d9|tbck|tiam1a|usp6nl|
GO:0035601	protein deacylation	716	36	36	0.131388	0.0031	0.0243762	0.3786	1	0.794		brms1|brms1la|brms1lb|cited1|hdac1|hdac3|hdac4|hdac5|hdac6|hdac8|lypla1|lypla2|lyplal1|mier1a|mier1b|mier2|morf4l1|mta1|mta2|mta3|notum1a|notum1b|notum2|ppt1|prdm5|sin3aa|sin3ab|sin3b|sirt1|sirt2|sirt5|sirt7|suds3|tbl1x|tbl1xr1a|tbl1xr1b|
GO:0001878	response to yeast	717	24	24	0.401054	0.0031	0.0244125	0.1199	1	0.697		atp6v0ca|ccny|cebpb|cyb5r2|cyp51|dgat1b|hip1|hspa5|kmo|limk1a|mcm4|mogat2|nap1l1|nsdhl|orc1|pank1a|ppp6c|psmd14|sc5d|slc15a2|src|traf3|xpo1b|zgc:77112|
GO:0000922	spindle pole	718	38	38	0.128439	0.0031	0.0244489	0.2397	1	0.817		appl2|bccip|bod1|bod1l1|cdc14aa|cdc14ab|cdc14b|cep19|cep44|cep63|cep89|ckap5|cspp1b|ddx11|fam83d|katna1|katnal1|katnb1|lrmp|nedd1|plk1|plk2a|plk2b|plk3|plk4|rad21a|rae1|si:ch1073-266p11.2|spdl1|tbccd1|tubgcp2|tubgcp3|tubgcp4|tubgcp5|unc119.2|unc119a|unc119b|wdr73|
GO:0006379	mRNA cleavage	719	8	8	0.80864	0.0031	0.0244854	0.0548	0.757184	0.39		cpsf2|cpsf4|cstf2|fip1l1a|fip1l1b|polr2i|tut1|znrd1|
GO:0004169	dolichyl-phosphate-mannose-protein mannosyltransferase activity	720	5	5	1.13717	0.0031	0.024522	0.0306	0.695001	0.237		dpm1|pomt1|pomt2|sdf2|sdf2l1|
GO:0004722	protein serine/threonine phosphatase activity	721	57	56	-0.00441994	0.0032	0.0246139	0.1621	1	0.709		cdc14aa|cdc14ab|cdc14b|ctdnep1a|ctdnep1b|ctdp1|ctdsp1|ctdsp2|ctdspla|ctdsplb|ilkap|mtmr4|pdp1|pdp2|ppef1|ppm1aa|ppm1ab|ppm1ba|ppm1bb|ppm1da|ppm1db|ppm1e|ppm1f|ppm1g|ppm1h|ppm1j|ppm1k|ppm1la|ppm1lb|ppm1na|ppm1nb|ppp1caa|ppp1cab|ppp1cb|ppp1cbl|ppp2r1ba|ppp2r1bb|ppp2r2aa|ppp2r2ab|ppp2r2ba|ppp2r2bb|ppp2r2ca|ppp2r2d|ppp3ca|ppp3cb|ppp3cca|ppp3ccb|ppp4r1l|ppp5c|rpap2|si:ch211-149b19.3|si:ch211-15p9.2|ss…
GO:0046983	protein dimerization activity	722	388	386	-0.364105	0.0032	0.0246498	0.0776	0.85199	0.924		abcd3a|abcd3b|abtb2a|abtb2b|agr2|ahr1a|ahr1b|ahr2|ahrra|ahrrb|aifm1|ano11|ano1a|ano2b|ano3|ano5a|ano5b|ano6|ano9a|arnt|arnt2|arntl1a|arntl1b|arntl2|asah1b|ascl1a|ascl1b|atf1|atoh1a|atoh1b|atoh1c|atoh7|atoh8|axin1|baxa|baxb|bcl2a|bcl2b|bcl2l1|bcl2l10|bcl2l16|bhlha15|bhlha9|bhlhe22|bhlhe23|bhlhe40|bhlhe41|bmp2b|bmp7a|bnip1a|bnip1b|boka|bokb|btbd11a|btbd11b|cbfb|cdh1|cdh10a|cdh11|cdh12a|cdh13|cdh17|…
GO:0016575	histone deacetylation	723	26	26	0.349	0.0032	0.0246857	0.1715	1	0.694		brms1|brms1la|brms1lb|cited1|hdac1|hdac3|hdac4|hdac5|hdac8|mier1a|mier1b|mier2|morf4l1|mta1|mta2|mta3|prdm5|sin3aa|sin3ab|sin3b|sirt1|sirt7|suds3|tbl1x|tbl1xr1a|tbl1xr1b|
GO:0016573	histone acetylation	724	41	41	0.114935	0.0032	0.0247218	0.3679	1	0.836		actl6a|crebbpa|crebbpb|dmap1|ep300a|ep300b|hat1|ing4|ing5a|ing5b|kansl2|kansl3|kat14|kat2a|kat2b|kat5a|kat5b|kat6a|kat6b|kat7a|kat7b|meaf6|morf4l1|mrgbp|msl1a|msl1b|msl2a|msl2b|myod1|naa50|nat15|ruvbl1|ruvbl2|sgf29|supt7l|tada1|tada3l|taf12|taf6l|taf9|trrap|
GO:0016042	lipid catabolic process	725	133	133	-0.213881	0.0032	0.0247579	0.7625	1	0.978		abcd1|abhd12|abhd2a|abhd2b|acaa1|acaa2|acadl|acadm|acads|acat1|acat2|acer1|acot8|acox1|acox3|acoxl|asah2|auh|bco1|bco1l|bco2a|bco2b|bco2l|cadm1b|clic3|cpt2|crabp1b|cyp26a1|cyp26b1|cyp46a1.1|cyp46a1.2|cyp46a1.3|cyp46a1.4|cyp7a1|dagla|daglb|echdc2|echs1|eci1|ehhadh|enpp2|enpp6|enpp7.1|enpp7.2|galca|galcb|gba2|gdpd1|gdpd3a|gdpd3b|gla|gm2a|gpcpd1|hacl1|hadhaa|hadhab|hao1|iah1|lipca|lipea|lipeb|lipf|l…
GO:0006357	regulation of transcription by RNA polymerase II	726	897	890	-0.448215	0.0032	0.0247941	0.301	1	0.926		abraa|abrab|actl6a|actr2a|actr2b|adcyap1a|adcyap1b|ahr1a|ahr1b|ahr2|ahrra|ahrrb|aire|alx1|alx4a|alx4b|ankrd1a|ankrd1b|ankrd2|arid4a|asb11|ascl1a|ascl1b|asxl1|asxl2|atad2b|atf1|atf2|atf3|atf4a|atf4b|atf5a|atf5b|atf6|atf6b|atxn1a|atxn1b|aurkb|barhl1a|barhl1b|barhl2|barx1|barx2|batf|batf3|bcl9|bcl9l|bhlhe40|bhlhe41|bmi1a|bmi1b|bptf|brd4|brms1|brms1la|brms1lb|brwd1|brwd3|camta1a|camta1b|camta2|carf|c…
GO:0045454	cell redox homeostasis	727	54	53	0.0437384	0.0032	0.0248305	0.1198	1	0.538		dio2|dldh|dnajc10|dnajc16|dnajc16l|erp44|gclc|glrx|glrx2|glrx3|glrx5|grxcr1a|gsr|nhlrc2|nme8|nxn|nxnl2|p4hb|pdia2|pdia3|pdia4|pdia5|pdia6|pdia7|pdia8|prdx1|prdx2|prdx3|prdx4|prdx5|prdx6|ptgesl|qsox1|qsox2|sh3bgrl3|tmx1|tmx2a|tmx2b|tmx4|txn|txn2|txndc11|txndc12|txndc15|txndc16|txndc5|txndc9|txnl1|txnrd3|zgc:136472|zgc:152951|zgc:153284|zgc:56493|
GO:0071011	precatalytic spliceosome	728	9	9	0.735404	0.0032	0.024867	0.0596	0.786542	0.221		cwc22|cwc27|prpf31|prpf38a|prpf38b|sf3b3|sf3b5|smu1a|snrpe|
GO:0008296	3'-5'-exodeoxyribonuclease activity	729	9	9	0.738321	0.0032	0.0249035	0.0267	0.713618	0.492		apex1|apex2|eri2|meiob|pold1|pole|si:ch1073-296i8.2|si:ch1073-385f13.3|tatdn1|
GO:0051438	regulation of ubiquitin-protein transferase activity	730	15	15	0.57342	0.0032	0.0249402	0.0685	0.812785	0.629		cdc20|dcun1d1|dcun1d2a|dcun1d2b|dcun1d3|dcun1d4|dcun1d5|fbxo5|fem1a|fzr1a|fzr1b|mad2l2|ube2nb|ube2s|usp44|
GO:0051298	centrosome duplication	731	7	7	1.10264	0.0032	0.024977	0.0064	0.915373	0.292		cep192|ckap5|sass6|si:ch73-100l22.3|si:zfos-452g4.1|stil|usp33|
GO:0016423	tRNA (guanine) methyltransferase activity	732	11	11	1.07181	0.0032	0.0250139	0.0097	0.827942	0.459		mettl1|si:dkey-85a20.4|thumpd2|thumpd3|trmt1|trmt10b|trmt10c|trmt11|trmt1l|trmt5|wdr4|
GO:0031330	negative regulation of cellular catabolic process	733	38	38	0.112555	0.0033	0.0251637	0.3026	1	0.891		angel2|atraid|bag6l|bmf2|cptp|dap|dap1b|dazl|dhx34|dnd1|gdnfa|gli2a|hnrnpua|hnrnpub|hs1bp3|hsp90ab1|mtor|n4bp1|nbas|phf23a|phf23b|qkia|rbm24a|sirt2|slirp|smcr8b|styx|syncrip|syncripl|tent2|tent5c|timp2a|timp2b|timp4.3|ubxn1|vip|vipb|vps11|
GO:0019207	kinase regulator activity	734	115	115	-0.205894	0.0033	0.0252	0.3482	1	0.961		abi1a|abi1b|abi2a|apc|atg13|bccip|cab39|camk2n1a|camk2n2|ccna1|ccna2|ccnb1|ccnb2|ccnb3|ccnc|ccnd1|ccnd2a|ccnd2b|ccnd3|ccndx|ccne1|ccne2|ccnf|ccng1|ccng2|ccnh|ccni|ccni2|ccnjl|ccnk|ccnl1a|ccnl1b|ccnt1|ccnt2a|ccnt2b|ccny|ccnyl1|cdk5r1a|cdk5r1b|cdk5r2a|cdk5r2b|cdkn1a|cdkn1ba|cdkn1bb|cdkn1ca|cdkn1cb|cdkn1d|cish|cishb|cks1b|cks2|cntd2|csnk2b|dbf4|dbf4b|elp3|elp4|etaa1|gcn1|gprc5ba|gprc5bb|gprc5c|hexim…
GO:0010499	proteasomal ubiquitin-independent protein catabolic process	735	23	23	0.382928	0.0033	0.0252364	0.1199	1	0.426		psma1|psma2|psma3|psma4|psma5|psma6a|psma6b|psma6l|psma8|psmb1|psmb10|psmb12|psmb2|psmb3|psmb4|psmb5|psmb6|psmb7|psmb8a|psmb9a|psme4a|psme4b|si:rp71-45k5.4|
GO:0072521	purine-containing compound metabolic process	736	208	207	-0.31174	0.0033	0.0252729	0.9982	1	0.999		aclya|aclyb|acot11a|acot11b|acot14|acot15|acot16|acot17|acot18|acot19|acot20|acot21|acot22|acot7|acot8|acot9.1|acot9.2|acsm3|acss1|acss2|acss2l|ada|adal|adcy1a|adcy1b|adcy2a|adcy2b|adcy3a|adcy3b|adcy5|adcy6a|adcy7|adcy8|adka|adkb|adsl|adss1|adss2|adssl|ak1|ak2|ak3|ak4|aldoaa|aldoab|aldob|aldocb|allc|amd1|ampd1|ampd2a|ampd2b|ampd3a|ampd3b|aox5|aox6|aprt|atic|atp5l|bpgm|coasy|cox5b2|cyc1|dcakd|dhtk…
GO:0006267	pre-replicative complex assembly involved in nuclear cell cycle DNA replication	737	8	8	0.803271	0.0033	0.0253096	0.1255	1	0.655	GO:0036388|pre-replicative complex assembly, GO:1902299|pre-replicative complex assembly involved in cell cycle DNA replication,	mcm2|mcm3|mcm3l|mcm4|mcm5|mcm6|mcm7|orc3|
GO:0036388	pre-replicative complex assembly	738	8	8	0.803271	0.0033	0.0253096	0.1255	1	0.655	GO:1902299|pre-replicative complex assembly involved in cell cycle DNA replication, GO:0006267|pre-replicative complex assembly involved in nuclear cell cycle DNA replication,	mcm2|mcm3|mcm3l|mcm4|mcm5|mcm6|mcm7|orc3|
GO:1902299	pre-replicative complex assembly involved in cell cycle DNA replication	739	8	8	0.803271	0.0033	0.0253096	0.1255	1	0.655	GO:0036388|pre-replicative complex assembly, GO:0006267|pre-replicative complex assembly involved in nuclear cell cycle DNA replication,	mcm2|mcm3|mcm3l|mcm4|mcm5|mcm6|mcm7|orc3|
GO:0003887	DNA-directed DNA polymerase activity	740	22	22	0.456381	0.0033	0.0253463	0.0335	0.700719	0.66		dntt|pola1|pola2|polb|pold1|pold2|pold3|pole|pole2|polg|polg2|polh|poli|polk|poll|polm|poln|polq|primpol|rev1|rev3l|si:dkey-28b4.7|
GO:0048729	tissue morphogenesis	741	447	446	-0.396849	0.0034	0.0256308	0.3007	1	0.976		abca12|actc1a|acvr1l|adap2|adgra3|afap1l2|afp4|aire|akap12b|alcama|aldh1a2|alkbh4|alpk3a|amotl2a|apc|apex1|aplnra|apoa2|apobec2a|appa|appb|arf6b|arhgef28a|arhgef7b|atoh8|atp1a1a.1|atp1a2a|atp2a2a|atp6v0d1|atrn|bbs1|bbs10|bbs12|bbs4|bbs5|bbs7|bcl2l10|bcl2l16|blf|blzf1|bmp4|bmp7a|bmpr1aa|bmpr2a|bmpr2b|bnip3lb|buc|bves|cacna1c|cacnb2a|cacnb4a|cacnb4b|cald1b|camk2a|camk2g1|ccdc103|ccdc40|cdh1|cdh2|cd…
GO:0043486	histone exchange	742	16	16	0.490732	0.0034	0.0256673	0.0854	0.880968	0.662		actr6|anp32e|cenpp|dmap1|mis18a|nasp|oip5|piwil1|pole3|psme4a|psme4b|rnf8|si:dkey-148h10.5|spty2d1|srcap|znhit1|
GO:0019001	guanyl nucleotide binding	743	474	471	-0.398707	0.0034	0.025704	0.5229	1	0.915	GO:0032561|guanyl ribonucleotide binding,	aagab|adss1|adss2|adssl|agap1|agap2|agap3|ak3|ak4|anxa6|arf1|arf2a|arf2b|arf3a|arf3b|arf4a|arf4b|arf5|arf6a|arf6b|arfrp1|arhgap5|arl1|arl11|arl13a|arl13b|arl14|arl15a|arl15b|arl16|arl2|arl3a|arl3b|arl3l1|arl3l2|arl4aa|arl4ab|arl4ca|arl4cb|arl4d|arl5a|arl5c|arl6|arl8|arl8a|arl8ba|arl8bb|arl9|atl1|atl2|atl3|bms1|cdc42|cdc42l|cdc42l2|cnga3a|cnga4|cngb1a|cplane2|cracr2ab|diras1a|diras1b|dnajc27|dnm1a…
GO:0032561	guanyl ribonucleotide binding	744	474	471	-0.398707	0.0034	0.025704	0.5229	1	0.915	GO:0019001|guanyl nucleotide binding,	aagab|adss1|adss2|adssl|agap1|agap2|agap3|ak3|ak4|anxa6|arf1|arf2a|arf2b|arf3a|arf3b|arf4a|arf4b|arf5|arf6a|arf6b|arfrp1|arhgap5|arl1|arl11|arl13a|arl13b|arl14|arl15a|arl15b|arl16|arl2|arl3a|arl3b|arl3l1|arl3l2|arl4aa|arl4ab|arl4ca|arl4cb|arl4d|arl5a|arl5c|arl6|arl8|arl8a|arl8ba|arl8bb|arl9|atl1|atl2|atl3|bms1|cdc42|cdc42l|cdc42l2|cnga3a|cnga4|cngb1a|cplane2|cracr2ab|diras1a|diras1b|dnajc27|dnm1a…
GO:0006475	internal protein amino acid acetylation	745	43	43	0.0904677	0.0034	0.0257408	0.3679	1	0.845	GO:0018394|peptidyl-lysine acetylation, GO:0018393|internal peptidyl-lysine acetylation,	actl6a|atat1|bag6l|crebbpa|crebbpb|dmap1|ep300a|ep300b|hat1|ing4|ing5a|ing5b|kansl2|kansl3|kat14|kat2a|kat2b|kat5a|kat5b|kat6a|kat6b|kat7a|kat7b|meaf6|morf4l1|mrgbp|msl1a|msl1b|msl2a|msl2b|myod1|naa50|nat15|ruvbl1|ruvbl2|sgf29|supt7l|tada1|tada3l|taf12|taf6l|taf9|trrap|
GO:0018393	internal peptidyl-lysine acetylation	746	43	43	0.0904677	0.0034	0.0257408	0.3679	1	0.845	GO:0018394|peptidyl-lysine acetylation, GO:0006475|internal protein amino acid acetylation,	actl6a|atat1|bag6l|crebbpa|crebbpb|dmap1|ep300a|ep300b|hat1|ing4|ing5a|ing5b|kansl2|kansl3|kat14|kat2a|kat2b|kat5a|kat5b|kat6a|kat6b|kat7a|kat7b|meaf6|morf4l1|mrgbp|msl1a|msl1b|msl2a|msl2b|myod1|naa50|nat15|ruvbl1|ruvbl2|sgf29|supt7l|tada1|tada3l|taf12|taf6l|taf9|trrap|
GO:0018394	peptidyl-lysine acetylation	747	43	43	0.0904677	0.0034	0.0257408	0.3679	1	0.845	GO:0018393|internal peptidyl-lysine acetylation, GO:0006475|internal protein amino acid acetylation,	actl6a|atat1|bag6l|crebbpa|crebbpb|dmap1|ep300a|ep300b|hat1|ing4|ing5a|ing5b|kansl2|kansl3|kat14|kat2a|kat2b|kat5a|kat5b|kat6a|kat6b|kat7a|kat7b|meaf6|morf4l1|mrgbp|msl1a|msl1b|msl2a|msl2b|myod1|naa50|nat15|ruvbl1|ruvbl2|sgf29|supt7l|tada1|tada3l|taf12|taf6l|taf9|trrap|
GO:0006997	nucleus organization	748	13	13	0.673126	0.0034	0.0257776	0.1108	0.977256	0.641		ahctf1|bmb|coil|fam118b|lemd3|lrmp|ndc1|nup107|nup35|nup93|seh1l|uspl1|wbp2nl|
GO:0005049	nuclear export signal receptor activity	749	6	6	1.03976	0.0034	0.0258146	0.0414	0.718324	0.244		cse1l|nup42|xpo1a|xpo1b|xpo4|xpo7|
GO:0004520	endodeoxyribonuclease activity	750	32	32	0.223992	0.0034	0.0258517	0.2004	1	0.857		bivm|dicer1|dna2|dnase1|dnase1l1|dnase1l1l|dnase1l4.1|dnase1l4.2|dnase2|dnase2b|eme1|endog|ercc1|ercc4|ercc5|exo1|fan1|fen1|mus81|rad50|rad51c|rag1|rag2|rbbp8|slx1b|slx4|spo11|tatdn1|tatdn2|xrcc3|zgc:110269|zranb3|
GO:0071025	RNA surveillance	751	11	11	0.987483	0.0034	0.0258889	0.0041	0.90405	0.769		exosc10|exosc2|exosc3|exosc4|exosc5|exosc6|exosc7|exosc8|exosc9|pelo|supv3l1|
GO:0009411	response to UV	752	19	19	0.406729	0.0035	0.0259412	0.2294	1	0.763		aurkb|ciao2a|crip1|ddb2|dtl|ercc1|ercc2|ercc3|impact|mapk14a|mapk14b|mettl3|per2|perp|primpol|rad18|tp53|uvssa|xpa|
GO:0008630	intrinsic apoptotic signaling pathway in response to DNA damage	753	31	31	0.205314	0.0035	0.0259776	0.2507	1	0.812		atm|atr|bag6l|baxa|baxb|bcl2a|bcl2b|bcl2l1|bcl2l10|bcl2l16|boka|bokb|casp2|chek1|crip1|hic1|hipk1a|hipk2|mcl1a|mcl1b|msh2|msh6|phlda3|prkdc|si:ch211-160o17.4|si:dkey-74k8.3|si:dkey-9i23.15|tp53|xrcc5|zgc:153993|zgc:195282|
GO:0048256	flap endonuclease activity	754	8	8	0.779326	0.0035	0.026014	0.0686	0.808533	0.628		dna2|exo1|fan1|fen1|mus81|slx1b|slx4|zgc:110269|
GO:0017119	Golgi transport complex	755	9	9	0.715025	0.0035	0.0260506	0.0346	0.698867	0.0604		cog1|cog2|cog3|cog4|cog5|cog6|cog7|cog8|dnajc28|
GO:0005675	transcription factor TFIIH holo complex	756	9	9	0.718654	0.0035	0.0260873	0.077	0.852477	0.457		ccnh|cdk7|ercc3|gtf2h1|gtf2h2|gtf2h3|gtf2h4|gtf2h5|mnat1|
GO:0043488	regulation of mRNA stability	757	35	35	0.21279	0.0035	0.0261241	0.3845	1	0.891		angel2|carhsp1|cnot1|cnot7|csdc2a|dazl|dis3l2|dnd1|exosc7|exosc8|exosc9|fmr1|fxr1|fxr2|gdnfa|gli2a|hnrnpm|hnrnpua|hnrnpub|mettl14|mettl16|mettl3|myef2|pde12|polr2d|qkia|rbm24a|samd4a|syncrip|syncripl|tent5c|vip|vipb|ythdf2|zc3h14|
GO:0030120	vesicle coat	758	35	35	0.214645	0.0035	0.026161	0.2516	1	0.735		arcn1a|arcn1b|arfgap2|arfgap3|clta|cltb|cltca|cltcb|cltcl1|copa|copb1|copb2|cope|copg2|copz1|copz2|epn2|klhl12|necap1|necap2|pef1|sar1ab|sar1b|sec13|sec23a|sec23b|sec24a|sec24b|sec24c|sec24d|sec31a|sec31b|si:dkey-13n15.2|si:dkey-9k7.3|synrg|
GO:0043596	nuclear replication fork	759	7	7	0.98665	0.0035	0.026198	0.0495	0.74844	0.426		etaa1|mms22l|si:dkey-78p8.1|smarcal1|tonsl|wdhd1|zranb3|
GO:0000178	exosome (RNase complex)	760	15	15	0.519451	0.0035	0.0262351	0.0056	0.98784	0.741	GO:1905354|exoribonuclease complex,	dis3|dis3l|dis3l2|exosc1|exosc10|exosc2|exosc3|exosc4|exosc5|exosc6|exosc7|exosc8|exosc9|mphosph6|supv3l1|
GO:1905354	exoribonuclease complex	761	15	15	0.519451	0.0035	0.0262351	0.0056	0.98784	0.741	GO:0000178|exosome (RNase complex),	dis3|dis3l|dis3l2|exosc1|exosc10|exosc2|exosc3|exosc4|exosc5|exosc6|exosc7|exosc8|exosc9|mphosph6|supv3l1|
GO:0031625	ubiquitin protein ligase binding	762	46	46	0.0307304	0.0036	0.0262413	0.2265	1	0.673		anapc2|cacul1|cacybp|cul1a|cul1b|cul2|cul3a|cul3b|cul4a|cul4b|cul5a|cul5b|erlin1|erlin2|gabarapa|gabarapl2|isg15|map1lc3a|map1lc3b|map1lc3c|map1lc3cl|nedd8|nedd8l|nploc4|rps27a|spop|spopla|spoplb|traf1|traf2b|traf3|traf3ip2b|traf5|uba52|ubb|ubc|ube2d1b|ube2d2|ube2d2l|ube2d3|ube2d4|ube2l3a|ube2l3b|ubox5|zgc:194655|zgc:92606|
GO:0032506	cytokinetic process	763	11	11	0.973906	0.0035	0.0262723	0.0078	0.938127	0.673		anln|anxa11a|anxa11b|aurkb|dchs1b|ect2|kif23|rtkn2b|si:dkey-30c15.10|si:dkey-40c11.1|spast|
GO:0031146	SCF-dependent proteasomal ubiquitin-dependent protein catabolic process	764	47	47	0.0315632	0.0036	0.0262775	0.1334	1	0.588		amn1|ccnf|cul1a|cul1b|cul2|cul4a|cul4b|cul5a|cul5b|fbxl14a|fbxl14b|fbxl15|fbxl16|fbxl18|fbxl2|fbxl20|fbxl22|fbxl3a|fbxl3b|fbxl4|fbxl5|fbxl7|fbxl8|fbxo31|fbxo4|fbxo44|fbxo9|fbxw4|fbxw5|lrrc29|nccrp1|rbx1|rnf7|si:ch1073-228b5.2|si:ch211-214j8.12|si:dkey-12e7.1|si:dkey-147f3.4|si:dkey-147f3.8|si:dkey-192l18.9|skp1|skp2|zgc:100832|zgc:114081|zgc:114174|zgc:153722|zgc:173570|zgc:175088|
GO:0016074	sno(s)RNA metabolic process	765	11	11	0.976237	0.0035	0.0263097	0.0039	0.9828	0.702		dkc1|exosc10|exosc2|exosc3|exosc4|exosc5|exosc6|fbl|rnf113a|tent4a|zgc:103759|
GO:0032806	carboxy-terminal domain protein kinase complex	766	17	16	0.469083	0.0036	0.0263138	0.1415	1	0.675		ccnh|ccnk|ccnt1|ccnt2a|ccnt2b|cdk12|cdk13|cdk7|cdk9|ercc3|gtf2h1|gtf2h2|gtf2h3|gtf2h4|gtf2h5|mnat1|
GO:0006278	RNA-dependent DNA biosynthetic process	767	11	11	0.959531	0.0035	0.0263471	0.0172	0.734052	0.71	GO:0007004|telomere maintenance via telomerase,	gar1|nhp2|nop10|rad50|rpa1|smg5|smg6|smg7|telo2|terf1|tert|
GO:0007004	telomere maintenance via telomerase	768	11	11	0.959531	0.0035	0.0263471	0.0172	0.734052	0.71	GO:0006278|RNA-dependent DNA biosynthetic process,	gar1|nhp2|nop10|rad50|rpa1|smg5|smg6|smg7|telo2|terf1|tert|
GO:0043547	positive regulation of GTPase activity	769	90	90	-0.143623	0.0036	0.0263502	0.4748	1	0.7		adap2|adcyap1a|adcyap1b|adprh|arap3|asap1a|asap1b|asap2a|asap2b|asap3|bcr|ccl19a.1|ccl19a.2|ccl19b|ccl20a.3|ccl25b|ccl34b.1|ccl34b.4|ccl34b.9|ccl35.1|ccl38.1|ccl38.6|ccl38a.4|ccl39.2|ccl39.7|chn1|chn2|cxcl32b.1|ect2|elmod1|elmod2|evi5a|evi5b|flcn|grtp1a|grtp1b|iqsec1b|myo9aa|myo9ab|myo9b|pkp4|rab3gap1|rabgap1l|ralbp1|ralgapa1|ralgapa2|ralgapb|rapgef2|rasa1a|rasa1b|scrib|sgsm1b|sgsm2|sgsm3|si:ch21…
GO:0043138	3'-5' DNA helicase activity	770	10	10	0.728093	0.0036	0.0263867	0.1087	0.970051	0.645		ascc3|cdc45|ercc3|gins1|gins2|gins4|mcm2|mcm5|mcm6|mcm7|
GO:0001054	RNA polymerase I activity	771	13	13	0.642977	0.0036	0.0264233	0.0814	0.863264	0.538	GO:0005736|RNA polymerase I complex,	cd3eap|polr1a|polr1b|polr1c|polr1d|polr1e|polr2eb|polr2f|polr2h|polr2k|polr2l|twistnb|znrd1|
GO:0005736	RNA polymerase I complex	772	13	13	0.642977	0.0036	0.0264233	0.0814	0.863264	0.538	GO:0001054|RNA polymerase I activity,	cd3eap|polr1a|polr1b|polr1c|polr1d|polr1e|polr2eb|polr2f|polr2h|polr2k|polr2l|twistnb|znrd1|
GO:2000104	negative regulation of DNA-dependent DNA replication	773	6	6	1.01024	0.0036	0.02646	0.0491	0.746659	0.613		msh3|smarcal1|timeless|tipin|zgc:77398|zranb3|
GO:0070979	protein K11-linked ubiquitination	774	6	6	1.01095	0.0036	0.0264968	0.0535	0.754992	0.379		anapc1|anapc10|anapc4|anapc5|cdc26|ube2s|
GO:0016075	rRNA catabolic process	775	14	14	0.556467	0.0036	0.0265337	0.0055	1	0.754		dis3|dis3l|drosha|exosc10|exosc2|exosc3|exosc4|exosc5|exosc6|exosc7|exosc8|exosc9|pelo|rnaset2|
GO:0044389	ubiquitin-like protein ligase binding	776	47	47	0.0154968	0.0037	0.0265677	0.2265	1	0.686		anapc2|cacul1|cacybp|cul1a|cul1b|cul2|cul3a|cul3b|cul4a|cul4b|cul5a|cul5b|erlin1|erlin2|gabarapa|gabarapl2|isg15|map1lc3a|map1lc3b|map1lc3c|map1lc3cl|nedd8|nedd8l|nploc4|rps27a|spop|spopla|spoplb|sumo1|traf1|traf2b|traf3|traf3ip2b|traf5|uba52|ubb|ubc|ube2d1b|ube2d2|ube2d2l|ube2d3|ube2d4|ube2l3a|ube2l3b|ubox5|zgc:194655|zgc:92606|
GO:0019856	pyrimidine nucleobase biosynthetic process	777	7	7	0.950827	0.0036	0.0265707	0.0407	0.720349	0.664		cad|cmpk|cps1|ctps1a|ctps1b|dhodh|umps|
GO:0016810	hydrolase activity, acting on carbon-nitrogen (but not peptide) bonds	778	115	115	-0.220422	0.0037	0.0266038	0.7517	1	0.991		acer1|acer2|acer3|acy1|acy3.1|acy3.2|ada|adad1|adad2|adal|adar|adarb1a|adarb1b|adarb2|adat1|adat2|adat3|afmid|aga|agmat|aicda|allc|amdhd2|ampd1|ampd2a|ampd2b|ampd3a|ampd3b|apobec2a|arg2|asah1a|asah1b|asah2|aspa|aspg|asrgl1|atic|brms1|brms1la|brms1lb|btd|cad|cdaa|cdadc1|cited1|crmp1|dctd|ddah2|dpys|dpysl2b|dpysl3|dpysl4|dpysl5a|dpysl5b|faah2a|faah2b|gch1|gch2|gda|gls2a|gls2b|glsa|glsb|glsl|hdac1|h…
GO:2000117	negative regulation of cysteine-type endopeptidase activity	779	11	11	0.891581	0.0036	0.0266078	0.0082	0.818762	0.672		bcl2a|bcl2l1|birc2|birc5a|birc5b|birc7|cenph|lamtor5|mcl1a|mcl1b|xiap|
GO:1902533	positive regulation of intracellular signal transduction	780	170	169	-0.274689	0.0037	0.02664	0.0349	0.699586	0.984		abraa|abrab|adcyap1a|adcyap1b|adgrv1|aggf1|akap12a|akap12b|ankrd6a|ankrd6b|apela|arrb1|arrb2a|arrb2b|axin1|bida|bmp5|brd4|card9|ccl19a.1|ccl19a.2|ccl19b|ccl20a.3|ccl25b|ccl34b.1|ccl34b.4|ccl34b.9|ccl35.1|ccl38.1|ccl38.6|ccl38a.4|ccl39.2|ccl39.7|cd4-1|cds1|cds2|cgas|cxcl32b.1|ddit3|dicp1.1|dicp1.17|dicp3.3|dusp22a|dusp22b|edar|erbb2|f2r|f2rl1.1|f2rl1.2|faslg|fgf1a|fgfr1a|fgfr3|flcn|g6fl|garem|gpr1…
GO:0031297	replication fork processing	781	11	11	0.905949	0.0036	0.026645	0.041	0.713724	0.635		dna2|eme1|etaa1|fbxo18|mms22l|primpol|rad51|si:dkey-78p8.1|smarcal1|tonsl|zranb3|
GO:0051668	localization within membrane	782	186	185	-0.267829	0.0037	0.0266763	0.9097	1	0.956		agk|agrn|ank1b|arfrp1|arl13a|arl13b|arl5a|arl5c|arl6ip1|arl8|atp6ap1b|bag6l|bbip1|blzf1|cacng2a|cacng2b|cacng3b|cacng4a|cacng4b|cacng8a|cacng8b|ccdc93|chrna1|cox18|dag1|dennd1a|dennd1b|dlg1|dlg1l|dlg2|dlg3|dlg4b|efr3a|efr3ba|efr3bb|ehd2a|ehd2b|ehd3|ehd4|exoc1|exoc2|exoc4|exoc5|exoc6|exoc6b|exoc8|fam126a|fcho2|fybb|get1|get3|golga7|golga7ba|golga7bb|golph3|golph3l|gphna|gphnb|grip1|grip2a|grip2b|g…
GO:0032452	histone demethylase activity	783	23	23	0.331545	0.0037	0.0267127	0.2183	1	0.725	GO:0140457|protein demethylase activity,	jarid2a|jarid2b|jmjd1cb|jmjd6|kdm3b|kdm4aa|kdm4ab|kdm4b|kdm4c|kdm5ba|kdm5bb|kdm5c|kdm6a|kdm6al|kdm6ba|kdm6bb|kdm7aa|kdm7ab|kdm8|phf2|phf8|riox1|riox2|
GO:0140457	protein demethylase activity	784	23	23	0.331545	0.0037	0.0267127	0.2183	1	0.725	GO:0032452|histone demethylase activity,	jarid2a|jarid2b|jmjd1cb|jmjd6|kdm3b|kdm4aa|kdm4ab|kdm4b|kdm4c|kdm5ba|kdm5bb|kdm5c|kdm6a|kdm6al|kdm6ba|kdm6bb|kdm7aa|kdm7ab|kdm8|phf2|phf8|riox1|riox2|
GO:0005758	mitochondrial intermembrane space	785	31	30	0.183057	0.0037	0.0267492	0.1568	1	0.695	GO:0031970|organelle envelope lumen,	agk|ak2|arl2bp|cep89|chchd4a|chchd4b|ciapin1|cmc4|coa7|cox17|cox19|cpox|micu1|nln|opa1|prelid1a|prelid1b|prelid3a|prelid3b|sdhaf3|si:ch211-215a9.5|si:ch211-255p10.3|si:dkey-16p21.8|smpd5|star|thop1|timm13|timm8a|timm8b|uqcc2|
GO:0031970	organelle envelope lumen	786	31	30	0.183057	0.0037	0.0267492	0.1568	1	0.695	GO:0005758|mitochondrial intermembrane space,	agk|ak2|arl2bp|cep89|chchd4a|chchd4b|ciapin1|cmc4|coa7|cox17|cox19|cpox|micu1|nln|opa1|prelid1a|prelid1b|prelid3a|prelid3b|sdhaf3|si:ch211-215a9.5|si:ch211-255p10.3|si:dkey-16p21.8|smpd5|star|thop1|timm13|timm8a|timm8b|uqcc2|
GO:0080008	Cul4-RING E3 ubiquitin ligase complex	787	21	21	0.442413	0.0037	0.0267858	0.0616	0.789315	0.425		arih1|crbn|cul4a|cul4b|dcaf11|dcaf12|dcaf13|dcaf15|dcaf17|dda1|ddb2|dtl|ercc8|fbxw5|plrg1|rbx1|rnf7|si:ch211-51h9.7|trpc4apa|trpc4apb|wdr32|
GO:0042162	telomeric DNA binding	788	22	22	0.440044	0.0037	0.0268225	0.1121	0.978933	0.845		acd|ctc1|hmbox1a|hmbox1b|pot1|rad50|rpa1|smg5|smg6|smg7|stn1|telo2|ten1|terf1|terf2ip|terfa|tert|tinf2|xrcc5|xrcc6|zgc:113263|zgc:91944|
GO:0055076	transition metal ion homeostasis	789	59	58	-0.024831	0.0038	0.0268486	0.4679	1	0.88		abcb7|aco1|atox1|atp2c1|atp6v0d1|atp7a|atp7b|bdh2|ccdc115|commd1|cp|cutc|fbxl5|fth1a|fth1b|fthl27|fthl28|fthl31|fxn|glrx3|hamp|hephl1a|hephl1b|hmox1a|hmox2a|hmox2b|hpxa|htt|ireb2|iscub|ncoa4|neo1a|scara5|sco1|sco2|slc25a28|slc25a37|slc30a10|slc30a8|slc30a9|slc31a1|slc31a2|slc39a10|slc39a13|slc39a14|slc39a4|slc39a5|slc39a6|slc39a7|slc40a1|tfa|tfr1a|tfr1b|tfr2|zgc:172145|zgc:172271|zgc:173594|zgc:5…
GO:0000470	maturation of LSU-rRNA	790	20	20	0.425935	0.0037	0.0268593	0.1357	1	0.534		bop1|ddx18|ftsj3|las1l|mrpl1|nhp2|pes|rpf2|rpl10a|rpl35|rpl7|rpl7a|rpl7l1|rsl1d1|snu13a|snu13b|urb1|wdr12|znhit3|znhit6|
GO:0034204	lipid translocation	791	39	38	0.0999364	0.0038	0.0268845	0.0125	0.806707	0.559		ano11|ano3|ano6|ano9a|ano9b|atp10a|atp10b|atp10d|atp11a|atp11c|atp8a1|atp8a2|atp8b1|atp8b3|atp8b4|atp8b5a|plscr3a|plscr3b|rft1|si:ch211-195b13.6|si:ch211-71m22.1|si:ch211-71m22.3|si:ch73-206p6.1|si:dkey-211e20.10|si:dkey-246g23.2|si:dkey-83h2.5|tmem30aa|tmem30ab|tmem30c|xkr6a|xkr6b|xkr7|xkr8.1|xkr8.2|xkr8.3|xkr9|zgc:123035|zgc:198371|
GO:0008474	palmitoyl-(protein) hydrolase activity	792	10	10	0.694451	0.0037	0.0268962	0.0261	0.715654	0.232	GO:0098599|palmitoyl hydrolase activity,	abhd17c|lypla1|lypla2|lyplal1|ppt1|ppt2|zgc:55413|zgc:55621|zgc:66024|zgc:77118|
GO:0098599	palmitoyl hydrolase activity	793	10	10	0.694451	0.0037	0.0268962	0.0261	0.715654	0.233	GO:0008474|palmitoyl-(protein) hydrolase activity,	abhd17c|lypla1|lypla2|lyplal1|ppt1|ppt2|zgc:55413|zgc:55621|zgc:66024|zgc:77118|
GO:0030176	integral component of endoplasmic reticulum membrane	794	72	72	-0.0762589	0.0038	0.0269205	0.3569	1	0.89		acer3|alg3|aup1|bscl2|bscl2l|derl1|derl2|derl3|dhcr7|dolk|dolpp1|dpm2|elovl1a|elovl1b|elovl2|elovl4a|elovl4b|elovl5|elovl6|elovl6l|elovl7a|elovl7b|elovl8a|elovl8b|ergic1|ergic2|ergic3|ext1a|ext1b|ext1c|fitm1|hacd2|hacd3|hm13|ktn1|lnpa|lrit1a|lrit1b|mboat4|preb|rce1a|rce1b|retreg1|rrbp1a|rrbp1b|saraf|scd|scdb|sec62|sgms1|si:ch1073-429i10.1|si:ch211-225b10.3|si:ch73-41h24.1|slc35b1|slc35b2|slc35b3|…
GO:0071479	cellular response to ionizing radiation	795	11	11	0.8694	0.0037	0.0269331	0.0346	0.701545	0.555		badb|bbc3|pole3|rad9a|rad9b|si:ch73-352p4.5|si:dkey-74k8.3|si:dkey-9i23.15|swi5|xrcc5|xrcc6|
GO:0007029	endoplasmic reticulum organization	796	19	19	0.379487	0.0038	0.0269566	0.0873	0.891876	0.673		atl1|atl2|atl3|cdipt|jagn1a|jagn1b|lman1|lman2|lman2lb|lnpa|sec13|sec16b|sec31a|sec31b|shtn1|sptssb|tmem170a|vcpip1|zfyve27|
GO:0070847	core mediator complex	797	8	8	0.75325	0.0038	0.0269927	0.049	0.756	0.0373		crsp7|med14|med17|med18|med31|med4|med6|med8|
GO:0051383	kinetochore organization	798	8	8	0.772566	0.0038	0.027029	0.0609	0.7938	0.255		cenph|cenpk|cenpn|cenpt|cenpw|mis12|nuf2|si:ch211-161h7.4|
GO:1902369	negative regulation of RNA catabolic process	799	18	18	0.418166	0.0038	0.0270654	0.167	1	0.799		angel2|dazl|dhx34|dnd1|gdnfa|gli2a|hnrnpua|hnrnpub|nbas|qkia|rbm24a|slirp|syncrip|syncripl|tent2|tent5c|vip|vipb|
GO:0071229	cellular response to acid chemical	800	20	20	0.40296	0.0038	0.0271019	0.0909	0.905919	0.791	GO:0071230|cellular response to amino acid stimulus,	castor2|cpeb1b|cpeb4a|glra1|lamtor1|lamtor2|lamtor3|lamtor4|lamtor5|rptor|rraga|rragca|rragcb|rragd|sesn1|sesn2|sesn3|sh3bp4a|si:zfos-80g12.1|slc38a9|
GO:0071230	cellular response to amino acid stimulus	801	20	20	0.40296	0.0038	0.0271019	0.0909	0.905919	0.791	GO:0071229|cellular response to acid chemical,	castor2|cpeb1b|cpeb4a|glra1|lamtor1|lamtor2|lamtor3|lamtor4|lamtor5|rptor|rraga|rragca|rragcb|rragd|sesn1|sesn2|sesn3|sh3bp4a|si:zfos-80g12.1|slc38a9|
GO:0061982	meiosis I cell cycle process	802	22	22	0.396881	0.0038	0.0271385	0.1628	1	0.819		brdt|eme1|ercc1|ercc4|hfm1|hormad1|m1ap|mei4|meiob|mlh1|mre11a|msh3|msh4|msh6|mus81|rmi1|slx4|spo11|tdrd9|top2a|top2b|zgc:195212|
GO:0061980	regulatory RNA binding	803	12	12	0.584596	0.0038	0.0271751	0.1874	1	0.684		ago2|ago3b|ago4|fam172a|piwil1|piwil2|si:ch73-41e3.7|spout1|tarbp2|tdrd1|trim71|zc3h7a|
GO:0031124	mRNA 3'-end processing	804	20	20	0.384908	0.0038	0.0272119	0.1953	1	0.692		clp1|cpsf1|cpsf2|cpsf3|cstf2|fip1l1a|fip1l1b|lsm11|nudt21|papola|papolg|pcf11|rprd1b|rprd2a|rprd2b|slbp|slbp2|ssu72|tut1|wdr33|
GO:0031047	gene silencing by RNA	805	36	35	0.203169	0.0038	0.0272488	0.2516	1	0.815		ago1|ago2|ago3b|ago4|cnot1|cnot10|cnot11|cnot6l|cnot7|dicer1|disp2|exd1|helz|henmt1|lin28a|mov10a|mov10b.1|ncbp2|nrde2|piwil1|piwil2|prkra|si:dkey-217f16.6|si:dkey-46g23.1|snd1|srrt|tarbp2|tdrd1|tdrd9|tnrc6a|tnrc6b|tnrc6c1|tnrc6c2|trim71|zgc:154086|
GO:2000785	regulation of autophagosome assembly	806	8	8	0.735588	0.0039	0.0272639	0.045	0.726037	0.444		nprl2|nprl3|phf23a|phf23b|smcr8b|tbc1d12a|tbc1d12b|tbc1d14|
GO:0004298	threonine-type endopeptidase activity	807	23	23	0.310251	0.0039	0.0273	0.1457	1	0.322		psma1|psma2|psma3|psma4|psma5|psma6a|psma6b|psma6l|psma8|psmb1|psmb10|psmb11b|psmb12|psmb2|psmb3|psmb4|psmb5|psmb6|psmb7|psmb8a|psmb9a|si:rp71-45k5.4|tasp1|
GO:0098781	ncRNA transcription	808	13	13	0.597415	0.0039	0.0273362	0.1515	1	0.703		cd3eap|chd7|ddx11|ell|ice2|ncl|polr1e|polr2l|polr3b|rpap2|snapc1a|snapc1b|taf1b|
GO:0090329	regulation of DNA-dependent DNA replication	809	13	13	0.575668	0.0039	0.0273724	0.0959	0.927793	0.791		cdt1|dbf4|dbf4b|e2f7|e2f8|msh3|smarcal1|ticrr|timeless|tipin|wdr18|zgc:77398|zranb3|
GO:0070008	serine-type exopeptidase activity	810	13	13	0.601561	0.0039	0.0274088	0.0402	0.721147	0.206		cpda|cpdb|cpm|cpvl|ctsa|hpn|prep|prepl|scpep1|si:ch211-122f10.4|tpp1|tpp2|zgc:123297|
GO:0005680	anaphase-promoting complex	811	13	13	0.591124	0.0039	0.0274452	0.0814	0.861538	0.544		anapc1|anapc10|anapc11|anapc13|anapc15|anapc16|anapc2|anapc4|anapc5|cdc23|cdc26|mad2l2|ube2s|
GO:0008334	histone mRNA metabolic process	812	6	6	0.986468	0.0039	0.0274818	0.0797	0.867844	0.429		cpsf3|exosc10|lsm11|slbp|slbp2|tent4a|
GO:1904666	regulation of ubiquitin protein ligase activity	813	7	7	0.906563	0.0039	0.0275184	0.0596	0.788508	0.587		cdc20|fbxo5|fzr1a|fzr1b|mad2l2|ube2s|usp44|
GO:0061650	ubiquitin-like protein conjugating enzyme activity	814	40	40	0.072967	0.004	0.0275625	0.1718	1	0.493		aktip|birc6|flj11011l|ube2a|ube2al|ube2b|ube2d1b|ube2d2|ube2d2l|ube2d3|ube2d4|ube2e2|ube2e3|ube2f|ube2g1a|ube2g1b|ube2g2|ube2h|ube2ia|ube2ib|ube2j1|ube2j2|ube2ka|ube2kb|ube2l3a|ube2l3b|ube2na|ube2nb|ube2q1|ube2q2|ube2ql1|ube2s|ube2t|ube2v1|ube2v2|ube2w|ube2z|ube3b|ube3c|ufc1|
GO:0032984	protein-containing complex disassembly	815	59	58	-0.0413528	0.004	0.0275984	0.4679	1	0.884		abce1|atp6v0a1a|ccsapb|cfl1|cfl1l|cfl2|dhx8|dnajc6|dyrk3|etf1a|etf1b|gabarapa|gabarapl2|gak|gspt1|gspt1l|kif18a|lamp2|lix1|lix1l|map1lc3a|map1lc3b|map1lc3c|map1lc3cl|mical1|mical2a|mical2b|mical3a|mtrf1|mtrf1l|napaa|napab|napba|napbb|nckap5l|nsfa|nsfb|pbrm1l|pym1|smarcb1a|smarcb1b|snx14|spns1|stmn1a|stmn1b|stmn2a|stmn2b|stmn3|stmn4|stmn4l|stmnd1|stx17|tfip11|twf1b|twf2b|vcp|zgc:136908|zgc:92606|
GO:0032147	activation of protein kinase activity	816	61	61	-0.0402172	0.004	0.0276345	0.3731	1	0.682		atg13|bora|map2k1|map2k2a|map2k2b|map2k4a|map2k4b|map2k5|map2k6|map2k7|map3k1|map3k14a|map3k19|map3k2|map3k22|map3k3|map3k4|map4k2|map4k3a|map4k3b|map4k4|map4k5|map4k6|mink1|nek12|nek4|oxsr1a|oxsr1b|pak1|pak2a|pak2b|pak4|pak6b|prrc1|sbk3|si:ch211-171h4.3|si:dkey-81j8.6|si:dkey-8e10.3|si:zfos-2326c3.2|slka|slkb|stk10|stk24a|stk24b|stk25a|stk25b|stk26|stk3|strada|taok1a|taok1b|taok2a|taok2b|taok3a|…
GO:0031967	organelle envelope	817	57	57	-0.0404377	0.004	0.0276706	0.4679	1	0.84	GO:0031975|envelope,	alox5ap|atraid|bnip3|bnip3la|bnip3lb|bnip4|chmp4ba|chmp7|cox5b2|cse1l|dnajb6b|ipo11|ipo7|ipo8|ipo9|lmnb2|lrrc59|ltc4s|mad1l1|mgst2|mgst3a|mgst3b|mtmr8|nemp1|nemp2|nrm|nup42|pafah1b1a|pafah1b1b|parp16|parp6a|parp6b|parp8|plpp7a|ran|rogdi|sdhda|sdhdb|si:ch211-137a8.2|si:dkey-92f12.2|smpd4|sun1|syne1a|syne1b|tmem170a|tor1|tor1l1|tor1l3|tor2a|tor3a|tor4aa|tor4ab|zgc:101699|zgc:152977|zgc:162025|zgc:7…
GO:0031975	envelope	818	57	57	-0.0404377	0.004	0.0276706	0.4679	1	0.84	GO:0031967|organelle envelope,	alox5ap|atraid|bnip3|bnip3la|bnip3lb|bnip4|chmp4ba|chmp7|cox5b2|cse1l|dnajb6b|ipo11|ipo7|ipo8|ipo9|lmnb2|lrrc59|ltc4s|mad1l1|mgst2|mgst3a|mgst3b|mtmr8|nemp1|nemp2|nrm|nup42|pafah1b1a|pafah1b1b|parp16|parp6a|parp6b|parp8|plpp7a|ran|rogdi|sdhda|sdhdb|si:ch211-137a8.2|si:dkey-92f12.2|smpd4|sun1|syne1a|syne1b|tmem170a|tor1|tor1l1|tor1l3|tor2a|tor3a|tor4aa|tor4ab|zgc:101699|zgc:152977|zgc:162025|zgc:7…
GO:0019213	deacetylase activity	819	28	28	0.276862	0.004	0.0277068	0.2156	1	0.767		adprhl2|amdhd2|brms1|brms1la|brms1lb|cited1|hdac1|hdac10|hdac3|hdac4|hdac5|hdac6|hdac8|hdac9b|ndst2a|ndst3|pigl|sap30l|si:dkey-103i16.6|sin3aa|sin3ab|sin3b|sirt1|sirt2|sirt3|sirt4|sirt7|suds3|
GO:0032392	DNA geometric change	820	21	21	0.379146	0.004	0.0277431	0.2788	1	0.857		anxa1a|anxa1b|anxa1c|anxa1d|ascc3|blm|ddx11|ercc2|mcm2|mcm4|mcm6|mcm7|nbn|pif1|rad50|recql|recql5|rpa1|smarcal1|wrn|zranb3|
GO:0019887	protein kinase regulator activity	821	92	92	-0.149924	0.004	0.0277795	0.2622	1	0.959		abi1a|abi1b|abi2a|apc|atg13|cab39|camk2n1a|camk2n2|ccna1|ccna2|ccnb1|ccnb2|ccnb3|ccnc|ccnd1|ccnd2a|ccnd2b|ccnd3|ccndx|ccne1|ccne2|ccnf|ccng1|ccng2|ccnh|ccni|ccni2|ccnjl|ccnk|ccnl1a|ccnl1b|ccnt1|ccnt2a|ccnt2b|ccny|ccnyl1|cdk5r1a|cdk5r1b|cdk5r2a|cdk5r2b|cdkn1a|cdkn1ba|cdkn1bb|cdkn1ca|cdkn1cb|cdkn1d|cks1b|cks2|cntd2|csnk2b|dbf4|dbf4b|elp3|elp4|etaa1|gcn1|gprc5ba|gprc5bb|gprc5c|hexim1|inka1a|inka1b|i…
GO:0016973	poly(A)+ mRNA export from nucleus	822	9	9	0.695	0.004	0.027816	0.1014	0.93649	0.386		ddx19|eny2|gle1|nup93|nxf1|pcid2|zc3h11a|zgc:153681|zgc:193690|
GO:0008608	attachment of spindle microtubules to kinetochore	823	9	9	0.694128	0.004	0.0278526	0.1358	1	0.56		abraxas1|abraxas2|mad1l1|ndc80|nuf2|seh1l|si:ch211-161h7.4|znf207a|znf207b|
GO:1901701	cellular response to oxygen-containing compound	824	111	111	-0.189781	0.0041	0.0278884	0.7315	1	0.999		ache|anxa1a|anxa1b|anxa1c|anxa1d|brinp2|brinp3a.1|brinp3a.2|capn10|casp3a|castor2|cftr|cpeb1b|cpeb4a|cxcl11.1|cxcl11.5|cxcl11.7|cxcl11.8|cxcl18b|cxcl19|cxcl20|cxcl8a|cxcl8b.3|cyp11a1|cyp11a2|cyp11c1|cyp2r1|cyp7a1|entpd1|entpd2a.2|entpd2b|glra1|gper1|hamp|hhla2a.1|hhla2b.1|hhla2b.2|il13|il17a/f3|il17d|impact|lamtor1|lamtor2|lamtor3|lamtor4|lamtor5|ldlra|lgals17|lpin1|myod1|ndor1|nr1h3|nr1h4|nr1h5|…
GO:0005697	telomerase holoenzyme complex	825	9	9	0.699809	0.004	0.0278893	0.0479	0.745549	0.677		gar1|hnrnpua|hnrnpub|nhp2|nop10|smg5|smg6|smg7|tert|
GO:0061631	ubiquitin conjugating enzyme activity	826	36	36	0.0897835	0.0041	0.0279243	0.1458	1	0.371		aktip|birc6|flj11011l|ube2a|ube2al|ube2b|ube2d1b|ube2d2|ube2d2l|ube2d3|ube2d4|ube2e2|ube2e3|ube2g1a|ube2g1b|ube2g2|ube2h|ube2j1|ube2j2|ube2ka|ube2kb|ube2l3a|ube2l3b|ube2na|ube2nb|ube2q1|ube2q2|ube2ql1|ube2s|ube2t|ube2v1|ube2v2|ube2w|ube2z|ube3b|ube3c|
GO:0046527	glucosyltransferase activity	827	15	15	0.476593	0.004	0.0279261	0.0338	0.698709	0.595		alg10|alg3|alg6|alg8|gyg1a|gyg1b|gyg2|gys1|gys2|poglut1|poglut2|poglut3|ugcg|uggt1|uggt2|
GO:0016866	intramolecular transferase activity	828	26	26	0.274841	0.0041	0.0279603	0.1375	1	0.687		bpgm|dkc1|gpia|gpib|lss|mut|pgam1a|pgam1b|pgam2|pgm1|pgm2|pgm2l1|pgm3|pgm5|pmm2|pus1|pus10|pus3|pus7|pus7l|pusl1|rpusd1|rpusd2|rpusd4|trub1|trub2|
GO:0006631	fatty acid metabolic process	829	113	113	-0.190182	0.0041	0.0279964	0.8405	1	0.99		aacs|aasdh|abcd1|acaa1|acaa2|acaca|acacb|acadl|acadm|acads|acat1|acat2|aclya|aclyb|acot14|acot15|acot16|acot17|acot18|acot19|acot20|acot21|acot22|acot7|acot8|acox1|acox3|acoxl|acsf2|acsm3|aldh5a1|alox5a|asah2|auh|cbr4|cpt2|cryl1|dagla|daglb|decr2|echdc2|echs1|eci1|ehhadh|elovl1a|elovl1b|elovl2|elovl4a|elovl4b|elovl5|elovl6|elovl6l|elovl7a|elovl7b|elovl8a|elovl8b|fa2h|fads2|gnpat|gpam|gpat2|hacd1|…
GO:0005682	U5 snRNP	830	13	13	0.506901	0.0041	0.0280326	0.0959	0.931198	0.508		cd2bp2|prpf18|prpf8|snrnp200|snrpb|snrpd1|snrpd2|snrpd3|snrpd3l|snrpe|snrpg|txnl4a|txnl4b|
GO:0051445	regulation of meiotic cell cycle	831	12	12	0.571303	0.0041	0.0280688	0.0273	0.675101	0.729		cdc25b|cdc25d|ddx4|fbxo43|fbxo5|gper1|hormad1|mettl3|mos|trip13|ttk|wee2|
GO:0032785	negative regulation of DNA-templated transcription, elongation	832	7	7	0.872768	0.0041	0.0281052	0.0533	0.756203	0.509	GO:0034244|negative regulation of transcription elongation from RNA polymerase II promoter,	nelfa|nelfb|nelfcd|nelfe|rnf168|rnf8|supt5h|
GO:0034244	negative regulation of transcription elongation from RNA polymerase II promoter	833	7	7	0.872768	0.0041	0.0281052	0.0533	0.756203	0.509	GO:0032785|negative regulation of DNA-templated transcription, elongation,	nelfa|nelfb|nelfcd|nelfe|rnf168|rnf8|supt5h|
GO:0009262	deoxyribonucleotide metabolic process	834	14	14	0.513427	0.0041	0.0281416	0.1816	1	0.789		cdadc1|cmpk2|dctd|dctpp1|dera|dtymk|dut|nudt15|nudt18|rrm1|rrm2|rrm2b|samhd1|tyms|
GO:0008409	5'-3' exonuclease activity	835	12	12	0.565201	0.0041	0.0281782	0.0855	0.880284	0.584		aptx|cpsf3|dclre1a|dclre1b|dclre1c|exo1|exo5|fan1|fen1|xrn1|xrn2|zgc:110269|
GO:0003730	mRNA 3'-UTR binding	836	32	32	0.183993	0.0041	0.0282148	0.2004	1	0.728		angel2|carhsp1|celf1|cpeb1a|cpeb1b|cpeb2|cpeb3|cpeb4a|cpeb4b|cryz|csdc2a|dazap1|dazl|dnd1|elavl2|fmr1|fxr1|fxr2|igf2bp1|igf2bp3|ilf3b|nudt21|pabpc1a|pabpc1l|pabpc4|rbm24a|rc3h1a|rc3h1b|secisbp2|serbp1a|serbp1b|tut1|
GO:1901976	regulation of cell cycle checkpoint	837	5	5	1.02946	0.0042	0.0284589	0.0436	0.72557	0.363		anapc15|etaa1|ndc80|si:dkey-78p8.1|wdr76|
GO:0004185	serine-type carboxypeptidase activity	838	7	7	0.865541	0.0042	0.0284954	0.0315	0.703367	0.0448		cpda|cpdb|cpm|cpvl|ctsa|scpep1|si:ch211-122f10.4|
GO:0043631	RNA polyadenylation	839	15	15	0.458154	0.0042	0.028532	0.1728	1	0.602		cpsf1|cpsf2|cpsf3|cstf2|fip1l1a|fip1l1b|nudt21|papola|papolg|pcf11|ssu72|tent2|tent4a|tut1|wdr33|
GO:0034968	histone lysine methylation	840	31	31	0.1606	0.0043	0.0289144	0.2507	1	0.794		ash2l|ddx39ab|dnmt1|dot1l|dpy30|ehmt1a|ehmt1b|ehmt2|ezh2|kmt2a|kmt2ba|kmt2bb|pagr1|prdm5|prdm9|setd1ba|setd1bb|setd2|setd3|setd7|setdb1a|setdb1b|setdb2|setmar|si:ch211-154o6.3|smyd1b|suv39h1a|suv39h1b|unga|wdr5|wdr82|
GO:0010955	negative regulation of protein processing	841	5	5	1.02543	0.0043	0.0289511	0.0055	1	0.547	GO:1903318|negative regulation of protein maturation,	birc2|birc7|chac1|serpine1|xiap|
GO:1903318	negative regulation of protein maturation	842	5	5	1.02543	0.0043	0.0289511	0.0055	1	0.547	GO:0010955|negative regulation of protein processing,	birc2|birc7|chac1|serpine1|xiap|
GO:0001932	regulation of protein phosphorylation	843	247	247	-0.325577	0.0043	0.028988	0.9407	1	0.967		adcy5|adcyap1a|adcyap1b|admp|aida|akt1s1|aplnra|aplnrb|arl2bp|atg13|bcar3|bccip|bmp10|bmp15|bmp16|bmp2a|bmp2b|bmp3|bmp4|bmp5|bmp6|bmp7a|bmp7b|bmp8a|bora|brat1|brd4|camk2n1a|camk2n2|cbl|cblb|cblc|ccna1|ccna2|ccnb1|ccnb2|ccnb3|ccnd1|ccnd2a|ccnd2b|ccnd3|ccndx|ccne1|ccne2|ccnf|ccng1|ccng2|ccnh|ccni|ccni2|ccnjl|ccnl1a|ccnl1b|ccny|ccnyl1|cdk5rap1|cdk5rap3|cdkn1ba|cdkn1bb|cdkn1ca|cdkn1cb|cnppd1|cntd2|de…
GO:1904888	cranial skeletal system development	844	53	53	0.000619	0.0043	0.029025	0.0208	0.7056	0.708		ahr2|bap1|bptf|cep55l|cfdp1|chd7|cops6|cylda|cyldb|edn1|eif3f|gpatch3|jag1b|josd1|josd2|kng1|masp1|myo1ha|myo1hb|mysm1|myt1a|ndst1a|nek1|nr2f1b|nr2f2|nr2f5|panx3|polr1c|prrx1a|prrx1b|psmd12|psmd7|si:dkey-243i1.1|sox10|specc1lb|tapt1b|tnfaip3|uchl3|uchl5|usp15|usp18|usp20|usp21|usp24|usp25|usp36|usp37|usp39|usp44|usp48|usp5|usp7|vcpip1|
GO:0032543	mitochondrial translation	845	22	22	0.36219	0.0043	0.0290621	0.1357	1	0.492		chchd1|gatb|gfm2|hars|iars2|lars2|mrpl16|mrpl2|mrpl23|mrpl43|mrpl47|mrpl52|mrps18b|mrps24|mrps34|mrps35|mrps7|mterf3|ptcd3|qrsl1|rars2|si:dkeyp-94h10.5|
GO:0008299	isoprenoid biosynthetic process	846	20	20	0.366338	0.0043	0.0290992	0.051	0.753888	0.729		coq2|crppa|dhdds|fdps|ggps1|hmgcra|hmgcrb|hmgcs1|idi1|mvda|mvk|nus1|pdss1|pdss2|rbp1.1|rdh10a|rdh10b|rdh5|rpe65b|srd5a3|
GO:0032508	DNA duplex unwinding	847	19	19	0.33445	0.0044	0.0294372	0.3296	1	0.84		anxa1a|anxa1b|anxa1c|anxa1d|ascc3|blm|ddx11|ercc2|mcm2|mcm4|mcm6|mcm7|nbn|pif1|rad50|recql|recql5|rpa1|wrn|
GO:0034724	DNA replication-independent chromatin organization	848	9	9	0.658067	0.0044	0.0294744	0.0479	0.743363	0.389		cabin1|cenpp|hira|mis18a|nasp|oip5|pole3|si:dkey-148h10.5|supt16h|
GO:0048285	organelle fission	849	34	34	0.17509	0.0044	0.0295118	0.311	1	0.82		apoa2|brdt|dnm1a|dnm1b|dnm1l|dnm2a|dnm3a|fis1|gdap1|m1ap|mff|mlh1|mtfp1|mtfr1|mtfr1l|mtfr2|mul1a|mxa|mxb|mxc|mxd|mxe|mxf|mxg|opa1|pex11a|pex11b|pex11g|sass6|si:dkeyp-110c12.3|slc25a46|tdrd9|usp16|zgc:110130|
GO:0009200	deoxyribonucleoside triphosphate metabolic process	850	7	7	0.85105	0.0044	0.0295492	0.12	1	0.657		cmpk2|dctpp1|dtymk|dut|itpa|nudt15|samhd1|
GO:0035251	UDP-glucosyltransferase activity	851	10	10	0.640574	0.0045	0.0299924	0.0237	0.729188	0.562		gyg1a|gyg1b|gyg2|gys1|gys2|poglut1|poglut2|ugcg|uggt1|uggt2|
GO:0071005	U2-type precatalytic spliceosome	852	7	7	0.82971	0.0045	0.0300303	0.0656	0.81111	0.217		cwc22|cwc27|prpf31|prpf38a|sf3b3|smu1a|snrpe|
GO:0005662	DNA replication factor A complex	853	7	7	0.837977	0.0045	0.0300682	0.0656	0.816836	0.416		plrg1|rpa1|rpa2|rpa3|smarcal1|stn1|tonsl|
GO:0015914	phospholipid transport	854	61	60	-0.0460715	0.0046	0.030429	0.0276	0.6762	0.764		abca1a|abca1b|ano11|ano3|ano6|ano9a|ano9b|apoa1a|apoa1b|atp10a|atp10b|atp10d|atp11a|atp11c|atp8a1|atp8a2|atp8b1|atp8b2|atp8b3|atp8b4|atp8b5a|atp8b5b|atp9b|mfsd2aa|mfsd2ab|osbpl5|pitpnaa|pitpnab|pitpnb|pitpnbl|pitpnc1b|pitpnm3|plrdgb|plscr3a|plscr3b|pltp|prelid1a|prelid1b|prelid3a|prelid3b|si:ch211-195b13.6|si:ch211-71m22.1|si:ch211-71m22.3|si:ch73-206p6.1|si:dkey-211e20.10|si:dkey-246g23.2|si:dke…
GO:0015291	secondary active transmembrane transporter activity	855	200	200	-0.298368	0.0046	0.0304671	0.66	1	0.956		cax1|cax2|clcn3|clcn4|clcn5a|clcn5b|letm1|mcu|mfsd12a|mfsd2aa|mfsd2ab|mfsd2b|si:cabz01090193.1|si:cabz01102082.1|si:ch1073-100f3.2|si:ch211-117c9.2|si:ch211-117c9.5|si:ch211-132b12.2|si:ch211-190o6.3|si:ch211-225b11.1|si:ch211-283g2.1|si:ch73-236j9.2|si:dkey-126h10.1|si:dkey-162b23.4|si:dkey-229d2.4|si:dkey-251i10.1|si:dkeyp-9d4.5|slc10a1|slc10a2|slc10a4|slc10a7|slc12a1|slc12a10.1|slc12a10.2|slc1…
GO:0009394	2'-deoxyribonucleotide metabolic process	856	10	10	0.624887	0.0046	0.0305053	0.1686	1	0.789	GO:0019692|deoxyribose phosphate metabolic process,	cdadc1|cmpk2|dctd|dctpp1|dtymk|dut|nudt15|nudt18|samhd1|tyms|
GO:0019692	deoxyribose phosphate metabolic process	857	10	10	0.624887	0.0046	0.0305053	0.1686	1	0.789	GO:0009394|2'-deoxyribonucleotide metabolic process,	cdadc1|cmpk2|dctd|dctpp1|dtymk|dut|nudt15|nudt18|samhd1|tyms|
GO:0004553	hydrolase activity, hydrolyzing O-glycosyl compounds	858	98	96	-0.162978	0.0046	0.0305435	0.4795	1	0.942		acer1|acer3|adprhl2|agla|aglb|amy2a|b3gat1b|chia.1|chia.2|chia.3|chia.4|chia.5|chia.6|ctbs|edem1|edem2|edem3|engase|fuca1.1|fuca1.2|fuca2|gaa|galca|galcb|ganab|ganc|gba|gba2|gba3|gbe1a|gbe1b|gla|glb1|glb1l|gne|gusb|hexa|hexb|hexdc|hyal1|hyal2a|hyal2b|hyal3|hyal6|idua|kl|klb|lct|lctlb|lygl1|lygl2|lyz|man1a1|man1a2|man1b1a|man1b1b|man2a1|man2a2|man2b1|man2b2|man2c1|manba|manea|mogs|naga|neu1|neu3.1…
GO:0016799	hydrolase activity, hydrolyzing N-glycosyl compounds	859	16	15	0.410232	0.0046	0.0305819	0.1251	1	0.647		adprh|adprhl1|dnph1|mbd4|mpg|neil1|neil3|nthl1|ogg1|rps3|smug1|tdg.1|tdg.2|unga|ungb|
GO:0004407	histone deacetylase activity	860	20	20	0.339919	0.0046	0.0306204	0.1953	1	0.699		brms1|brms1la|brms1lb|cited1|hdac1|hdac3|hdac4|hdac5|hdac8|hdac9b|sap30l|si:dkey-103i16.6|sin3aa|sin3ab|sin3b|sirt1|sirt2|sirt3|sirt7|suds3|
GO:0070085	glycosylation	861	180	180	-0.276905	0.0047	0.030631	0.6529	1	0.928		aars2|abo|alg1|alg11|alg12|alg2|alg3|alg5|alg6|alg8|alk|b3galnt2|b3galt1a|b3galt2|b3galt4|b3galt6|b3gat1a|b3gat2|b3gat3|b3gnt2a|b3gnt2b|b3gnt2l|b3gnt5a|b3gnt5b|b3gnt7|b3gnt7l|b3gnt9|b4galnt1a|b4galnt1b|b4galnt2.1|b4galnt2.2|b4galt5|b4gat1|c1galt1a|c1galt1b|c1galt1c1|crppa|dad1|ddost|dolpp1|dpagt1|dpm1|dpm2|dpm3|dpy19l1l|ext1a|ext1b|ext1c|ext2|extl2|extl3|ft1|ft2|fuom|fut10|fut11|fut7|fut8a|fut8b|…
GO:0048609	multicellular organismal reproductive process	862	62	62	-0.0831735	0.0047	0.0306688	0.5881	1	0.883		alkbh5|ar|bag6l|brca2|brdt|cfap157|dazap1|dazl|ddx3xa|ddx3xb|ddx4|diaph2|dnaaf1|fshb|fshr|ggt1a|ggt1b|ggt1l2.1|ggt1l2.2|ggt5a|golga3|henmt1|hormad1|hsf5|ift20|katnal1|lgr4|lhb|lhcgr|m1ap|mea1|mei4|mettl14|mettl3|mlh1|nanos3|paqr5a|paqr5b|paqr7b|pgr|piwil2|pld6|prdm9|sass6|si:ch211-225h24.2|si:ch73-236c18.3|spata6|spinb|strbp|sycp3|tdrd1|tdrd5|tdrd7a|tdrd9|tert|tp53|trip13|tsga10|vipas39|zgc:19424…
GO:0043254	regulation of protein-containing complex assembly	863	110	109	-0.198762	0.0047	0.0307067	0.8405	1	0.989		abitram|add1|add2|add3a|add3b|arl2|arpc1a|arpc1b|arpc2|arpc3|arpc4|arpc5a|arpc5b|arpc5la|arpc5lb|baiap2a|baiap2b|baiap2l1a|baiap2l1b|baiap2l2a|baiap2l2b|camsap1b|capga|capgb|capza1a|capza1b|capzb|cdc42ep1a|cdc42ep1b|cdc42ep2|cdc42ep3|cdc42ep4a|cdc42ep4b|cdc42ep5|clip1a|cotl1|cptp|cyp11a1|dbn1|dbnla|dbnlb|dr1|evla|evlb|gsna|gsnb|hcls1|impact|kank1a|kank1b|kank2|kank3|kank4|ldlrad4a|lmod1b|lmod2a|l…
GO:0042054	histone methyltransferase activity	864	44	44	0.0505941	0.0047	0.0307446	0.3679	1	0.835		ash1l|ash2l|carm1|dot1l|eed|ehmt1a|ehmt1b|ehmt2|ezh1|ezh2|fbl|kmt2a|kmt2ba|kmt2bb|kmt2ca|kmt2cb|kmt2d|men1|nsd1a|nsd1b|ntmt1|prdm13|prdm9|prmt5|prmt6|prmt7|setd1a|setd1ba|setd1bb|setd2|setd3|setd7|setdb1a|setdb1b|setdb2|setmar|smyd1b|smyd2a|smyd2b|suv39h1a|suv39h1b|suz12a|suz12b|wdr82|
GO:0019898	extrinsic component of membrane	865	65	64	-0.0799427	0.0047	0.0307827	0.153	1	0.883		apnl|atg13|atg2b|becn1|blk|bloc1s6|ccdc115|coq3|coq4|coq5|coq6|coq7|epb41b|errfi1a|esyt1a|esyt1b|esyt2a|esyt3|fer|fes|fyna|fynb|golga3|gripap1|gypc|hck|lck|lyn|picalma|picalmb|plcd4a|ptk2ba|ptk6a|ptk6b|sec14l8|sec23a|si:ch211-200p22.4|si:ch73-340m8.2|si:ch73-45o6.2|sla1a|snap91a|snap91b|snx16|src|stac|stac3|tamm41|tnk1|tnk2a|tnk2b|usp8|vac14|vps13a|vps13d|wdr45|wdr45b|wdr81|wdr91|wipi1|wipi2|yes1…
GO:0019208	phosphatase regulator activity	866	68	67	-0.0836212	0.0047	0.0308208	0.3736	1	0.797		arpp19a|arpp19b|bod1|bod1l1|ensaa|ensab|mrtfaa|mrtfab|mtmr12|phactr1|phactr2|phactr3a|phactr3b|phactr4a|phactr4b|ppp1r11|ppp1r12a|ppp1r12c|ppp1r14aa|ppp1r14ab|ppp1r14ba|ppp1r14bb|ppp1r14c|ppp1r15a|ppp1r1b|ppp1r1c|ppp1r2|ppp1r26|ppp1r35|ppp1r37|ppp1r3b|ppp1r3ca|ppp1r3cb|ppp1r8a|ppp1r8b|ppp2r1ba|ppp2r1bb|ppp2r2aa|ppp2r2ab|ppp2r2ba|ppp2r2bb|ppp2r2ca|ppp2r2cb|ppp2r2d|ppp2r3a|ppp2r3b|ppp2r5a|ppp2r5b|p…
GO:0015078	proton transmembrane transporter activity	867	104	104	-0.199745	0.0047	0.0308591	0.7315	1	0.983		atp2a1|atp2a1l|atp2a2a|atp2a2b|atp2a3|atp2c1|atp5l|atp6ap1a|atp6ap1b|atp6ap1la|atp6ap1lb|atp6v0a1a|atp6v0a1b|atp6v0a2a|atp6v0a2b|atp6v0b|atp6v0ca|atp6v0cb|atp6v0d1|atp6v0e1|atp6v1aa|atp6v1ab|atp6v1c1a|atp6v1c1b|atp6v1c2|atp6v1d|atp6v1e1b|atp6v1f|atp6v1g1|atp6v1h|atpv0e2|cax1|cax2|clcn3|clcn4|clcn5a|clcn5b|cox4i1|cox4i1l|cox4i2|cox5aa|cox5ab|cox5b2|cox6a1|cox6a2|cox6c|cox7a1|cox7a2a|cox7a2l|cox7b|…
GO:0008017	microtubule binding	868	187	185	-0.286253	0.0047	0.0308974	0.8017	1	0.93		abraxas1|abraxas2|alms1|apc|apc2|arl3b|camsap1a|camsap1b|camsap2a|camsap2b|camsap3|ccdc69|ccdc88aa|ccdc88b|ccdc88c|ccsapb|cenpe|cep350|cep57|cep57l1|cetn3|cfap157|ckap5|clasp1a|clasp1b|clasp2|cript|dnm1a|dnm1b|dnm1l|dnm2a|dnm3a|dpysl2b|dpysl5a|dpysl5b|eml1|eml2|eml3|fmn1|fmn2a|fmn2b|gabarapa|gabarapl2|gapdh|gas2b|gas2l1|gas2l3|gas8|haus4|haus7|hook1|hook2|jakmip1|jakmip2|jakmip3|katna1|katnal1|ka…
GO:0001056	RNA polymerase III activity	869	17	17	0.443671	0.0047	0.0309358	0.1172	1	0.541		crcp|polr1c|polr1d|polr2eb|polr2f|polr2h|polr2k|polr2l|polr3a|polr3b|polr3c|polr3d|polr3e|polr3f|polr3h|polr3k|zgc:171971|
GO:0047134	protein-disulfide reductase (NAD(P)) activity	870	7	6	0.916348	0.0047	0.0309744	0.0491	0.750975	0.205		glrx2|gsr|ifi30|nxn|txndc17|txnrd3|
GO:0140694	non-membrane-bounded organelle assembly	871	134	132	-0.234024	0.0048	0.0309776	0.6201	1	0.974		abraxas1|abraxas2|ache|actn2b|alpk3a|arhgef10|asb2b|atxn2|atxn2l|bccip|bin2a|bin2b|birc5a|birc5b|bves|cenph|cenpj|cenpk|cenpn|cenpt|cenpw|cep135|cep152|cep63|cetn2|cetn4|chchd10|chrnd|cmlc1|cntrob|cryaba|cryabb|csnk1da|csnk1db|cx36.7|cxcl12a|cxcr4a|ddx6|ddx61|desma|dnajb6b|dusp27|edc3|eif6|erbb2|g3bp2|haus1|haus2|haus3|haus4|haus5|haus6|haus7|hs3st1l1|hsp90aa1.1|kif11|kifc1|lmod2a|lmod2b|lmod3|ls…
GO:0046599	regulation of centriole replication	872	6	6	0.924948	0.0047	0.031013	0.0075	0.945	0.367		alms1|cep76|kat2b|mdm1|plk4|stil|
GO:0046394	carboxylic acid biosynthetic process	873	136	135	-0.236589	0.0048	0.0310154	0.875	1	0.998		aasdhppt|aass|acaca|acacb|aclya|aclyb|acot7|acsm3|adi1|agxta|agxtb|aldh18a1|alox5ap|apip|asah2|asl|asns|asnsd1|ass1|bcat1|bcat2|bhmt|cad|cbr4|cbsa|cbsb|cth|cthl|cyp39a1|cyp7a1|cyp7b1|dpydb|elovl1a|elovl1b|elovl2|elovl4a|elovl4b|elovl5|elovl6|elovl6l|elovl7a|elovl7b|elovl8a|elovl8b|enoph1|fa2h|fads2|gad1b|gad2|gamt|gatm|ggt5a|gls2a|gls2b|glsa|glsb|glsl|glula|glulb|glulc|got1|got1l1|haao|hacd1|hacd…
GO:0000313	organellar ribosome	874	6	6	0.906595	0.0047	0.0310517	0.0491	0.755341	0.0717	GO:0005761|mitochondrial ribosome,	chchd1|dap3|mrpl40|mrpl47|mrpl48|mrpl57|
GO:0005761	mitochondrial ribosome	875	6	6	0.906595	0.0047	0.0310517	0.0491	0.755341	0.0716	GO:0000313|organellar ribosome,	chchd1|dap3|mrpl40|mrpl47|mrpl48|mrpl57|
GO:0031227	intrinsic component of endoplasmic reticulum membrane	876	79	79	-0.134726	0.0048	0.0310533	0.4661	1	0.897		acer3|alg3|aup1|bscl2|bscl2l|derl1|derl2|derl3|dhcr7|dolk|dolpp1|dpm2|elovl1a|elovl1b|elovl2|elovl4a|elovl4b|elovl5|elovl6|elovl6l|elovl7a|elovl7b|elovl8a|elovl8b|ergic1|ergic2|ergic3|esyt1a|esyt1b|esyt2a|esyt3|ext1a|ext1b|ext1c|fitm1|hacd2|hacd3|hm13|ktn1|lnpa|lrit1a|lrit1b|mboat4|pgap3|preb|rce1a|rce1b|retreg1|rnf180|rrbp1a|rrbp1b|saraf|scd|scdb|sec62|sgms1|si:ch1073-429i10.1|si:ch211-225b10.3|…
GO:0016053	organic acid biosynthetic process	877	138	137	-0.238557	0.0048	0.0310913	0.875	1	0.998		aasdhppt|aass|acaca|acacb|aclya|aclyb|acot7|acsm3|adi1|agxta|agxtb|aldh18a1|alox5ap|apip|asah2|asl|asns|asnsd1|ass1|bcat1|bcat2|bhmt|cad|cbr4|cbsa|cbsb|cdo1|csad|cth|cthl|cyp39a1|cyp7a1|cyp7b1|dpydb|elovl1a|elovl1b|elovl2|elovl4a|elovl4b|elovl5|elovl6|elovl6l|elovl7a|elovl7b|elovl8a|elovl8b|enoph1|fa2h|fads2|gad1b|gad2|gamt|gatm|ggt5a|gls2a|gls2b|glsa|glsb|glsl|glula|glulb|glulc|got1|got1l1|haao|…
GO:0007062	sister chromatid cohesion	878	32	30	0.139065	0.0048	0.0311294	0.3098	1	0.708		bub1|bub1ba|bub1bb|cdca5|chtf8|dscc1|esco1|esco2|hormad1|mau2|mcmbp|naa50|nipbla|nipblb|pds5a|pds5b|rad21a|rad21b|rad21l1|rec8b|si:ch211-269e2.1|si:dkey-57a22.11|smc1a|smc1al|smc3|smc5|stag1a|stag1b|stag2a|stag2b|
GO:0032786	positive regulation of DNA-templated transcription, elongation	879	21	20	0.335508	0.0048	0.0311676	0.2788	1	0.739		brd4|ccnk|ccnt1|ccnt2a|ccnt2b|cdc73|cdk12|cdk13|cdk9|gtf2f1|gtf2f2a|gtf2f2b|leo1|paf1|supt16h|supt4h1|supt5h|supt6h|thoc5|wdr61|
GO:0005839	proteasome core complex	880	22	22	0.334471	0.0048	0.0312059	0.1357	1	0.328		psma1|psma2|psma3|psma4|psma5|psma6a|psma6b|psma6l|psma8|psmb1|psmb10|psmb11b|psmb12|psmb2|psmb3|psmb4|psmb5|psmb6|psmb7|psmb8a|psmb9a|si:rp71-45k5.4|
GO:0015030	Cajal body	881	11	11	0.633571	0.0048	0.0312443	0.1434	1	0.531		coil|ddx46|fbl|lsg1|prpf31|sart3|smn1|smndc1|toe1|uspl1|zgc:86811|
GO:0016538	cyclin-dependent protein serine/threonine kinase regulator activity	882	45	45	-0.00993749	0.0049	0.0313553	0.0628	0.798888	0.791		ccna1|ccna2|ccnb1|ccnb2|ccnb3|ccnc|ccnd1|ccnd2a|ccnd2b|ccnd3|ccndx|ccne1|ccne2|ccnf|ccng1|ccng2|ccnh|ccni|ccni2|ccnjl|ccnk|ccnl1a|ccnl1b|ccnt1|ccnt2a|ccnt2b|ccny|ccnyl1|cdk5r1a|cdk5r1b|cdk5r2a|cdk5r2b|cdkn1a|cdkn1ba|cdkn1bb|cdkn1ca|cdkn1cb|cdkn1d|cks1b|cks2|cntd2|hexim1|mnat1|si:dkeyp-92c9.2|zgc:86839|
GO:0099023	vesicle tethering complex	883	41	41	0.0363713	0.0049	0.0313932	0.1718	1	0.657		cog1|cog2|cog3|cog4|cog5|cog6|cog7|cog8|dnajc28|exoc1|exoc2|exoc3|exoc3l1|exoc3l2a|exoc3l2b|exoc3l4|exoc4|exoc5|exoc6|exoc6b|exoc7|exoc8|rint1|si:dkey-196h17.9|si:dkey-245p14.4|si:dkey-45k15.1|stxbp6l|tnfaip2a|tnfaip2b|trappc1|trappc3|trappc4|trappc5|vps11|vps16|vps18|vps41|vps51|vps52|vps53|vps54|
GO:0031647	regulation of protein stability	884	24	24	0.270646	0.0049	0.0314313	0.0832	0.87187	0.764		adgrv1|atf7ip|bag6l|cdc37l1|ddi2|dkk3a|dnlz|gapdh|hsp90aa1.1|hsp90aa1.2|hsp90ab1|hwa|hypk|mapk14a|mdm2|meis1b|otud3|park7|szl|telo2|tp53|usp13|usp7|utp25|
GO:0016278	lysine N-methyltransferase activity	885	40	40	0.0406418	0.0049	0.0314694	0.2925	1	0.785	GO:0016279|protein-lysine N-methyltransferase activity,	ash1l|ash2l|dot1l|eed|ehmt1a|ehmt1b|ehmt2|ezh1|ezh2|kmt2a|kmt2ba|kmt2bb|kmt2ca|kmt2cb|kmt2d|men1|mettl21a|nsd1a|nsd1b|prdm9|setd1a|setd1ba|setd1bb|setd2|setd3|setd4|setd6|setd7|setdb1a|setdb1b|setdb2|setmar|si:ch73-54n14.2|smyd1b|smyd2a|smyd2b|suv39h1a|suv39h1b|wdr82|zgc:113305|
GO:0016279	protein-lysine N-methyltransferase activity	886	40	40	0.0406418	0.0049	0.0314694	0.2925	1	0.785	GO:0016278|lysine N-methyltransferase activity,	ash1l|ash2l|dot1l|eed|ehmt1a|ehmt1b|ehmt2|ezh1|ezh2|kmt2a|kmt2ba|kmt2bb|kmt2ca|kmt2cb|kmt2d|men1|mettl21a|nsd1a|nsd1b|prdm9|setd1a|setd1ba|setd1bb|setd2|setd3|setd4|setd6|setd7|setdb1a|setdb1b|setdb2|setmar|si:ch73-54n14.2|smyd1b|smyd2a|smyd2b|suv39h1a|suv39h1b|wdr82|zgc:113305|
GO:0000808	origin recognition complex	887	7	7	0.806305	0.0049	0.0315076	0.0939	0.918519	0.269	GO:0005664|nuclear origin of replication recognition complex,	lrwd1|orc1|orc2|orc3|orc4|orc5|orc6|
GO:0005664	nuclear origin of replication recognition complex	888	7	7	0.806305	0.0049	0.0315076	0.0939	0.918519	0.269	GO:0000808|origin recognition complex,	lrwd1|orc1|orc2|orc3|orc4|orc5|orc6|
GO:0034502	protein localization to chromosome	889	12	12	0.538595	0.0049	0.031546	0.1371	1	0.833		acd|aurkb|lrwd1|mis12|nipbla|nipblb|rpa1|spdl1|terfa|tnksa|tnksb|ttk|
GO:0005665	RNA polymerase II, core complex	890	12	12	0.537662	0.0049	0.0315844	0.0677	0.8124	0.509		polr2a|polr2b|polr2c|polr2d|polr2eb|polr2f|polr2gl|polr2h|polr2i|polr2j|polr2k|polr2l|
GO:0045893	positive regulation of transcription, DNA-templated	891	562	555	-0.421298	0.005	0.0317266	0.1294	1	0.942	GO:1902680|positive regulation of RNA biosynthetic process, GO:1903508|positive regulation of nucleic acid-templated transcription,	abraa|abrab|actr2a|actr2b|adcyap1a|adcyap1b|afap1l2|ahr1a|ahr1b|ahr2|ahrrb|aire|alx1|arnt|arnt2|arntl1a|asb11|ascl1a|ascl1b|asxl1|asxl2|atad2b|atf6|atxn7l3|bcl9|bcl9l|brd4|brdt|camta1a|camta1b|camta2|carf|ccnc|ccnk|ccnt1|ccnt2a|ccnt2b|cdc73|cdk12|cdk13|cdk7|cdk9|cdx1b|chd8|chuk|churc1|ciita|cited1|clocka|cnbpa|creb3l1|creb3l2|creb3l3a|creb3l3b|creb3l3l|crebl2|crtc1a|crtc1b|crtc2|crtc3|ctnnb1|ctnn…
GO:1902680	positive regulation of RNA biosynthetic process	892	562	555	-0.421298	0.005	0.0317266	0.1294	1	0.942	GO:0045893|positive regulation of transcription, DNA-templated, GO:1903508|positive regulation of nucleic acid-templated transcription,	abraa|abrab|actr2a|actr2b|adcyap1a|adcyap1b|afap1l2|ahr1a|ahr1b|ahr2|ahrrb|aire|alx1|arnt|arnt2|arntl1a|asb11|ascl1a|ascl1b|asxl1|asxl2|atad2b|atf6|atxn7l3|bcl9|bcl9l|brd4|brdt|camta1a|camta1b|camta2|carf|ccnc|ccnk|ccnt1|ccnt2a|ccnt2b|cdc73|cdk12|cdk13|cdk7|cdk9|cdx1b|chd8|chuk|churc1|ciita|cited1|clocka|cnbpa|creb3l1|creb3l2|creb3l3a|creb3l3b|creb3l3l|crebl2|crtc1a|crtc1b|crtc2|crtc3|ctnnb1|ctnn…
GO:1903508	positive regulation of nucleic acid-templated transcription	893	562	555	-0.421298	0.005	0.0317266	0.1294	1	0.942	GO:1902680|positive regulation of RNA biosynthetic process, GO:0045893|positive regulation of transcription, DNA-templated,	abraa|abrab|actr2a|actr2b|adcyap1a|adcyap1b|afap1l2|ahr1a|ahr1b|ahr2|ahrrb|aire|alx1|arnt|arnt2|arntl1a|asb11|ascl1a|ascl1b|asxl1|asxl2|atad2b|atf6|atxn7l3|bcl9|bcl9l|brd4|brdt|camta1a|camta1b|camta2|carf|ccnc|ccnk|ccnt1|ccnt2a|ccnt2b|cdc73|cdk12|cdk13|cdk7|cdk9|cdx1b|chd8|chuk|churc1|ciita|cited1|clocka|cnbpa|creb3l1|creb3l2|creb3l3a|creb3l3b|creb3l3l|crebl2|crtc1a|crtc1b|crtc2|crtc3|ctnnb1|ctnn…
GO:0007276	gamete generation	894	61	61	-0.0560224	0.005	0.0317647	0.5727	1	0.882		alkbh5|ar|bag6l|brca2|brdt|cfap157|dazap1|dazl|ddx3xa|ddx3xb|ddx4|diaph2|dnaaf1|fshb|fshr|ggt1a|ggt1b|ggt1l2.1|ggt1l2.2|ggt5a|golga3|henmt1|hormad1|hsf5|ift20|katnal1|lgr4|lhb|lhcgr|m1ap|mea1|mei4|mettl14|mettl3|mlh1|nanos3|paqr5a|paqr5b|paqr7b|piwil2|pld6|prdm9|sass6|si:ch211-225h24.2|si:ch73-236c18.3|spata6|spinb|strbp|sycp3|tdrd1|tdrd5|tdrd7a|tdrd9|tert|tp53|trip13|tsga10|vipas39|zgc:194246|zg…
GO:0070475	rRNA base methylation	895	7	7	0.803632	0.005	0.0318029	0.0741	0.839694	0.377		bud23|emg1|fdxacb1|mettl16|nop2|nsun5|trmt112|
GO:0005635	nuclear envelope	896	53	53	-0.00290704	0.005	0.0318412	0.3617	1	0.81		alox5ap|atraid|bnip3|bnip3la|bnip3lb|bnip4|chmp4ba|chmp7|cse1l|dnajb6b|ipo11|ipo7|ipo8|ipo9|lmnb2|lrrc59|ltc4s|mad1l1|mgst2|mgst3a|mgst3b|mtmr8|nemp1|nemp2|nrm|nup42|pafah1b1a|pafah1b1b|parp16|parp6a|parp6b|parp8|plpp7a|ran|rogdi|si:ch211-137a8.2|si:dkey-92f12.2|smpd4|sun1|syne1a|syne1b|tmem170a|tor1|tor1l1|tor1l3|tor2a|tor3a|tor4aa|tor4ab|zgc:101699|zgc:152977|zgc:162025|zgc:73226|
GO:0003916	DNA topoisomerase activity	897	8	8	0.687146	0.005	0.0318795	0.0835	0.871562	0.334		top1|top1l|top1mt|top2a|top2b|top3a|top3b|zgc:173742|
GO:0003906	DNA-(apurinic or apyrimidinic site) endonuclease activity	898	13	12	0.529168	0.005	0.031918	0.0677	0.814246	0.295		apex1|apex2|hmga1a|hmga1b|hmga2|neil1|neil3|nthl1|rps3|si:ch211-141o9.10|si:ch211-161c3.6|zgc:165656|
GO:0044088	regulation of vacuole organization	899	11	11	0.618292	0.005	0.0319565	0.062	0.790612	0.616		mtm1|nprl2|nprl3|phf23a|phf23b|rraga|smcr8b|tbc1d12a|tbc1d12b|tbc1d14|vps16|
GO:1990778	protein localization to cell periphery	900	67	67	-0.0918428	0.0051	0.03213	0.5881	1	0.86		ank1b|anln|arfrp1|arl13a|arl13b|atp6ap1b|bbip1|blzf1|efr3a|efr3ba|efr3bb|fam126a|fcho2|fybb|golph3|golph3l|grip1|grip2a|grip2b|gripap1|lin7a|lin7b|lin7c|nsfa|nsfb|pacs1a|pacs2|pdzd11|pigw|rab10|rab12|rab13|rab15|rab3aa|rab3ab|rab3b|rab3c|rab3da|rab3db|rab40b|rab40c|rab44|rab8a|rab8b|ramp2|rilpl1|rilpl2|rnf121|rtkn2b|scrib|si:ch211-126j24.1|si:ch211-188c16.1|si:dkey-102f14.5|si:dkey-27b3.2|si:dkey…
GO:0032039	integrator complex	901	10	10	0.597245	0.0051	0.0321683	0.0947	0.921236	0.07		ints1|ints10|ints12|ints2|ints4|ints5|ints6|ints7|ints8|ints9|
GO:0031261	DNA replication preinitiation complex	902	5	5	0.97598	0.0051	0.0322067	0.0807	0.866256	0.339		cdc45|gins1|gins2|gins4|orc3|
GO:0007034	vacuolar transport	903	66	66	-0.0889564	0.0051	0.0322452	0.5881	1	0.889		aktip|ap3d1|atp6v0d1|becn1|cacng2a|cacng2b|cacng3b|cacng4a|cacng4b|cacng8a|cacng8b|chmp1a|chmp1b|chmp2ba|chmp2bb|chmp3|chmp4ba|chmp4bb|chmp4c|chmp5a|chmp5b|chmp6b|chmp7|clec16a|fam160a2|gosr2|hook1|igf2r|lamp2|leprot|m6pr|mgrn1a|mgrn1b|mtm1|mvb12a|ndfip1|ndfip1l|ndfip2|pik3r4|rab7a|si:ch211-284f22.3|si:dkey-13a21.4|snapin|snf8|snx16|sorl1|sybl1|tmem50a|vcp|vps13a|vps13d|vps18|vps25|vps28|vps36|vp…
GO:0000339	RNA cap binding	904	17	17	0.417202	0.0051	0.0322837	0.0823	0.867593	0.535		ago2|cyfip1|cyfip2|dcps|eif3d|eif4e1b|eif4e1c|eif4e2|eif4e2rs1|eif4e3|eif4ea|eif4eb|eif4g3a|eif4g3b|lsm1|ncbp2|ncbp3|
GO:0004549	tRNA-specific ribonuclease activity	905	11	11	0.607476	0.0051	0.0323224	0.0912	0.9072	0.678		pop1|pop4|pop5|pop7|prorp|rpp21|rpp30|rpph1|tsen15|tsen2|tsen34|
GO:0035861	site of double-strand break	906	20	19	0.302762	0.0052	0.0326822	0.1531	1	0.743		actr2a|actr2b|cgas|parp3|polh|rad50|rbbp8|rnf168|rnf169|rnf8|rpa2|rpa3|samhd1|smarcad1a|smarcad1b|stn1|vcp|zgc:162895|zgc:165656|
GO:0031167	rRNA methylation	907	14	14	0.45875	0.0052	0.0327211	0.1527	1	0.644		bud23|dimt1l|emg1|fbl|fdxacb1|ftsj3|mettl16|nop2|nsun3|nsun4|nsun5|tfb1m|tfb2m|trmt112|
GO:0043028	cysteine-type endopeptidase regulator activity involved in apoptotic process	908	10	10	0.588162	0.0053	0.033114	0.0111	0.804674	0.666		apaf1|bcl2l1|birc2|birc5a|birc5b|birc7|c1ql4l|igf1ra|igf1rb|xiap|
GO:0033558	protein deacetylase activity	909	23	23	0.257984	0.0053	0.0331532	0.2183	1	0.728		brms1|brms1la|brms1lb|cited1|hdac1|hdac10|hdac3|hdac4|hdac5|hdac6|hdac8|hdac9b|sap30l|si:dkey-103i16.6|sin3aa|sin3ab|sin3b|sirt1|sirt2|sirt3|sirt4|sirt7|suds3|
GO:0006275	regulation of DNA replication	910	24	24	0.264757	0.0053	0.0331924	0.1779	1	0.839		cdt1|ctc1|dbf4|dbf4b|dna2|dscc1|e2f7|e2f8|esco1|esco2|gmnn|igfbp2a|igfbp2b|msh3|pcna|pds5a|smarcal1|terf1|ticrr|timeless|tipin|wdr18|zgc:77398|zranb3|
GO:0000054	ribosomal subunit export from nucleus	911	10	10	0.590312	0.0053	0.0332317	0.1686	1	0.528	GO:0033750|ribosome localization,	abce1|eif6|ltv1|nmd3|nup88|rrs1|sdad1|xpo1a|xpo1b|znf593|
GO:0033750	ribosome localization	912	10	10	0.590312	0.0053	0.0332317	0.1686	1	0.527	GO:0000054|ribosomal subunit export from nucleus,	abce1|eif6|ltv1|nmd3|nup88|rrs1|sdad1|xpo1a|xpo1b|znf593|
GO:0051447	negative regulation of meiotic cell cycle	913	7	7	0.781273	0.0053	0.0332712	0.0166	0.73206	0.671		fbxo43|fbxo5|gper1|hormad1|mos|trip13|ttk|
GO:0072698	protein localization to microtubule cytoskeleton	914	10	10	0.577355	0.0054	0.0335408	0.0143	0.734715	0.607		cep192|mapre1a|mapre1b|mapre2|mapre3a|mapre3b|nedd1|pcm1|snx10a|stil|
GO:0043027	cysteine-type endopeptidase inhibitor activity involved in apoptotic process	915	9	9	0.613887	0.0054	0.0335803	0.0078	0.91728	0.647		bcl2l1|birc2|birc5a|birc5b|birc7|c1ql4l|igf1ra|igf1rb|xiap|
GO:0021999	neural plate anterior/posterior regionalization	916	9	9	0.609974	0.0054	0.0336198	0.0267	0.710032	0.565	GO:0060897|neural plate regionalization,	axin1|bptf|foxa3|gsc|sbno1|smad2|smarca1|tdgf1|wnt8a|
GO:0060897	neural plate regionalization	917	9	9	0.609974	0.0054	0.0336198	0.0267	0.710032	0.565	GO:0021999|neural plate anterior/posterior regionalization,	axin1|bptf|foxa3|gsc|sbno1|smad2|smarca1|tdgf1|wnt8a|
GO:0009123	nucleoside monophosphate metabolic process	918	45	45	-0.0153958	0.0054	0.0336594	0.558	1	0.909		ada|adsl|adss1|adss2|adssl|ak1|ak2|ak3|ak4|ampd1|ampd2a|ampd2b|ampd3a|ampd3b|aprt|atic|cdadc1|dctd|dhodh|dnph1|gart|gmps|hprt1|hprt1l|impdh1a|impdh1b|impdh2|nt5e|pfas|ppat|prps1a|prps1b|prtfdc1a|prtfdc1b|rfk|si:ch211-243j20.2|tyms|uck1|uck2a|uck2b|uckl1a|uckl1b|umps|upp1|upp2|
GO:0006268	DNA unwinding involved in DNA replication	919	9	9	0.609314	0.0054	0.0336991	0.2072	1	0.689		blm|mcm2|mcm4|mcm6|mcm7|recql|recql5|rpa1|wrn|
GO:0051253	negative regulation of RNA metabolic process	920	400	399	-0.38904	0.0055	0.0339231	0.9775	1	0.938		alx1|angel2|arntl1a|atxn1a|atxn1b|aurkb|bap1|bend5|bhlhe40|bhlhe41|bmi1a|bmi1b|brms1|brms1la|brms1lb|cbfa2t3|cbx3a|cc2d1b|ccnd1|ccpg1|chd8|ciarta|cica|cicb|cipca|cipcb|cnot1|commd7|cops2|cry-dash|cry1a|cry1b|cry2|cry3a|cry3b|cry4|cux1a|cux1b|cux2b|daxx|dazl|ddit3|dhx34|dlx1a|dlx2a|dlx2b|dlx4a|dlx4b|dmap1|dmbx1a|dnajb5|dnd1|dpf1|dpf2|dpf2l|dpf3|dr1|e2f3|e2f4|e2f5|e2f7|e2f8|eaf1|eed|eomesa|eomesb|e…
GO:0070822	Sin3-type complex	921	14	14	0.454181	0.0055	0.0339627	0.1306	1	0.434		brms1|brms1la|brms1lb|hdac1|morf4l1|ncor1|phf12a|phf12b|sap130a|sap130b|sin3aa|sin3ab|sin3b|suds3|
GO:0016668	oxidoreductase activity, acting on a sulfur group of donors, NAD(P) as acceptor	922	8	7	0.763354	0.0055	0.0340023	0.0596	0.790484	0.21		dldh|glrx2|gsr|ifi30|nxn|txndc17|txnrd3|
GO:0006366	transcription by RNA polymerase II	923	43	43	0.0299257	0.0055	0.0340421	0.1718	1	0.776		ehf|elf3|ell|ercc2|ercc3|etv1|foxd3|gtf2a1|gtf2a1l|gtf2f2a|gtf2f2b|gtf2h1|gtf2h5|ice2|lhx1a|nfat5b|nfil3|nfil3-4|nr1i2|polr2a|polr2gl|polr2h|polr2j|polr2l|pou6f2|prdm4|rbmx|rpap1|si:dkey-172o19.2|snapc1a|snapc1b|snapc5|supt3h|supt6h|taf13|taf6|taf6l|taf9|tbp|tbpl1|tbpl2|xbp1|znf750|
GO:0071014	post-mRNA release spliceosomal complex	924	11	11	0.57688	0.0055	0.034082	0.1061	0.951663	0.323		ccdc12|crnkl1|cwf19l1|cwf19l2|hnrnpm|isy1|myef2|snrnp200|syf2|tfip11|xab2|
GO:0051443	positive regulation of ubiquitin-protein transferase activity	925	11	11	0.58192	0.0055	0.0341219	0.0707	0.824107	0.524		cdc20|dcun1d1|dcun1d2a|dcun1d2b|dcun1d3|dcun1d4|dcun1d5|fzr1a|fzr1b|ube2nb|ube2s|
GO:1901659	glycosyl compound biosynthetic process	926	14	14	0.443041	0.0056	0.0343	0.1816	1	0.764		ada|adal|adka|adkb|amd1|hprt1|hprt1l|lcmt2|mtap|prtfdc1a|prtfdc1b|trmt12|tyw3|tyw5|
GO:0045292	mRNA cis splicing, via spliceosome	927	23	23	0.242888	0.0056	0.0343398	0.1199	1	0.26		cwc15|ncbp2|prpf40a|rbm19|rbm22|rbm4.1|rbm4.2|rbm4.3|sart1|srsf10a|srsf10b|srsf1b|srsf2a|srsf2b|srsf3a|srsf3b|srsf4|srsf5b|srsf6b|srsf7a|srsf7b|srsf9|zgc:77262|
GO:0022603	regulation of anatomical structure morphogenesis	928	302	301	-0.353646	0.0056	0.0343796	0.9911	1	0.981		adgra3|adgrb1a|adgrb1b|adgrb2|adgrb3|adgrg6|alcama|amotl2a|amotl2b|anxa1a|anxa1b|anxa1c|anxa1d|ap1ar|apela|aplnra|aplnrb|arhgap18|atp6ap1b|atp6v1f|atr|birc5a|birc5b|bmper|brwd1|brwd3|bves|camsap1b|caprin2|casp3a|casp9|cdc42|cdc42ep1a|cdc42ep1b|cdc42ep2|cdc42ep3|cdc42ep4a|cdc42ep4b|cdc42ep5|cdc42l|cdc42l2|cdc42se1|cdc42se2|cdh5|cdkl5|cfap20|churc1|clstn1|cntn2|cxcl12a|cyfip1|dab2ipa|dab2ipb|dbn1|d…
GO:0008187	poly-pyrimidine tract binding	929	8	8	0.657856	0.0056	0.0344195	0.1105	0.97787	0.529		dazap1|hnrnpua|hnrnpub|pabpc1a|pabpc1l|pabpc4|u2af2a|u2af2b|
GO:0032204	regulation of telomere maintenance	930	18	18	0.319857	0.0056	0.0344595	0.2845	1	0.78		acd|hmbox1a|hmbox1b|hnrnpua|hnrnpub|pot1|smg5|smg6|smg7|ten1|terf1|terfa|tinf2|tnksa|tnksb|ylpm1|zgc:113263|zgc:91944|
GO:0016281	eukaryotic translation initiation factor 4F complex	931	12	12	0.491252	0.0056	0.0344996	0.059	0.790451	0.133		eif4e1b|eif4e1c|eif4e2|eif4e2rs1|eif4e3|eif4ea|eif4eb|eif4g1a|eif4g2a|eif4g2b|eif4g3a|eif4g3b|
GO:0006334	nucleosome assembly	932	57	57	-0.0700379	0.0057	0.0348319	0.1182	1	0.705		cenpp|chaf1a|chaf1b|daxx|h1-0|h1-10|h1m|hist2h2l|histh1l|hp1bp3|kat6a|kat6b|macroh2a1|macroh2a2|mis18a|nap1l1|nap1l4a|nap1l4b|nasp|nat15|oip5|pole3|sart3|seta|setb|shprh|si:ch1073-153i20.4|si:ch1073-159d7.7|si:ch211-103n10.5|si:ch211-113a14.11|si:ch211-113a14.18|si:ch211-113a14.22|si:ch211-113a14.24|si:ch73-368j24.1|si:ch73-368j24.11|si:ch73-368j24.12|si:ch73-36p18.1|si:dkey-108k21.10|si:dkey-108…
GO:0016627	oxidoreductase activity, acting on the CH-CH group of donors	933	54	54	-0.0301148	0.0057	0.0348721	0.4577	1	0.826		acad11|acad8|acad9|acadl|acadm|acads|acadsb|acadvl|acox1|acox3|acoxl|bdh2|blvra|cox15|cpox|decr2|dhcr24|dhcr7|dhodh|dpydb|dus1l|dus2|dus3l|dus4l|gcdha|gcdhb|ivd|lbr|mecr|pecr|ppox|ptgr1|ptgr2|retsat|rsad1|sdha|sdhb|sdhc|sdhda|sdhdb|si:ch1073-429i10.1|si:ch211-210c8.6|si:dkey-11k2.7|srd5a1|srd5a2a|srd5a2b|srd5a3|tecra|tecrb|tecrl2a|tecrl2b|tm7sf2|zgc:154169|zgc:85777|
GO:0071900	regulation of protein serine/threonine kinase activity	934	69	69	-0.112666	0.0058	0.0349585	0.2667	1	0.891		aida|bccip|ccna1|ccna2|ccnb1|ccnb2|ccnb3|ccnd1|ccnd2a|ccnd2b|ccnd3|ccndx|ccne1|ccne2|ccnf|ccng1|ccng2|ccnh|ccni|ccni2|ccnjl|ccnl1a|ccnl1b|ccny|ccnyl1|cdk5rap1|cdk5rap3|cdkn1ba|cdkn1bb|cdkn1ca|cdkn1cb|cnppd1|cntd2|dusp10|dusp19a|dusp19b|etaa1|fgfr1a|her5|hexim1|irak3|kita|mnat1|nek10|npffr2a|pdgfaa|pdgfab|pdgfbb|pik3r5|pik3r6b|pkib|pkig|prkag1|prkag2a|prkag2b|prkag3b|ptprja|ptprjb.1|rptor|si:dkey-…
GO:0070717	poly-purine tract binding	935	10	10	0.564427	0.0058	0.0349984	0.1087	0.966791	0.488		dazap1|hnrnpua|hnrnpub|khdrbs1a|khdrbs1b|khdrbs2|pabpc1a|pabpc1l|pabpc4|zc3h14|
GO:0051054	positive regulation of DNA metabolic process	936	29	29	0.137124	0.0058	0.0350384	0.5376	1	0.87		abraxas1|acd|actr2a|actr2b|babam1|babam2|ercc2|ercc8|eya1|eya2|eya3|eya4|fam168a|fancb|hmbox1a|hmbox1b|hsf4|mms19|nvl|rnf168|rnf8|rps3|spire1a|spire2|tnksa|tnksb|ube2nb|zgc:101664|zgc:91944|
GO:0008080	N-acetyltransferase activity	937	72	71	-0.10723	0.0058	0.0350784	0.6884	1	0.884		aanat1|aanat2|atat1|atf2|crebbpa|crebbpb|dpf1|dpf2|dpf2l|dpf3|elp3|ep300a|ep300b|epc1a|epc1b|epc2|gnpnat1|hat1|hgsnat|ing3|kansl1a|kansl1b|kansl1l|kansl2|kansl3|kat14|kat2a|kat2b|kat5a|kat5b|kat6a|kat6b|kat7a|kat7b|mcrs1|meaf6|naa10|naa15a|naa15b|naa20|naa25|naa30|naa35|naa40|naa50|nags|nat10|nat15|nat8l|phf10|pole3|rsf1a|rsf1b.1|sat1a.1|sat1a.2|sat1b|sat2b|si:dkey-78a14.4|si:rp71-1f1.4|si:rp71-1…
GO:0047496	vesicle transport along microtubule	938	17	16	0.354193	0.0058	0.0351185	0.1686	1	0.74		ap3d1|bicdl1|bicdl2|dtnbp1a|fyco1a|kif13a|kif13ba|kif13bb|kif23|nde1|ndel1a|ndel1b|pafah1b1a|pafah1b1b|si:ch211-235m3.5|trak2|
GO:0005844	polysome	939	16	16	0.348971	0.0058	0.0351588	0.1415	1	0.417		eif4ba|eif4bb|eif4h|fmr1|fxr1|fxr2|hspa14|impact|lin28a|msi1|msi2a|msi2b|naa35|naa38|rwdd1|vbp1|
GO:0002097	tRNA wobble base modification	940	19	19	0.289705	0.0058	0.0351991	0.2294	1	0.663		adat2|adat3|alkbh8|ctu1|ctu2|dph3|elp1|elp2|elp3|elp4|elp5|elp6|gtpbp3|kti12|mocs3|mto1|nsun3|trmu|urm1|
GO:0051287	NAD binding	941	47	47	-0.0289047	0.0059	0.0352005	0.4593	1	0.866		aldh5a1|cryl1|ctbp1|ctbp2a|ctbp2l|gapdh|gapdhs|glyr1|gpd1a|gpd1b|gpd1c|gpd1l|grhpra|grhprb|hadh|hibadha|hibadhb|idh1|idh2|idh3a|idh3b|idh3g|me1|me2|me3|ndufs2|ndufv1|nnt|nnt2|nudt6|parp1|phgdh|qdpra|qdprb2|si:dkey-103i16.6|sirt1|sirt2|sirt3|sirt4|sirt5|sirt6|sirt7|ugdh|uxs1|zgc:136493|zgc:136929|zgc:171517|
GO:0001706	endoderm formation	942	17	17	0.39275	0.0058	0.0352395	0.1172	1	0.704		acvr1ba|cdx1b|dand5|dusp4|dyrk1b|eomesa|foxh1|gata5|gdf3|hnf1ba|lhx1a|mixl1|mxtx2|nanog|pou5f3|sox32|tdgf1|
GO:0045333	cellular respiration	943	47	47	-0.0318222	0.0059	0.0352402	0.0799	0.866457	0.841		coq10b|cox10|cox20|cox4i1|cox4i2|cox5aa|cox5ab|cox5b2|cox6a1|cox6a2|cox7c|cyc1|mtfr1|mtfr1l|mtfr2|ndufa10|ndufa7|ndufa8|ndufaf1|ndufaf2|ndufb6|ndufb8|ndufb9|ndufc2|ndufs6|ndufs7|ndufs8a|ndufs8b|ndufv1|ndufv2|sdha|sdhaf2|sdhb|sdhc|sdhda|sdhdb|sfxn4|si:ch73-141c7.1|si:dkey-190g6.2|tefm|uqcc3|uqcr10|uqcrb|uqcrc1|uqcrh|uqcrq|zgc:86599|
GO:0051382	kinetochore assembly	944	7	7	0.735782	0.0059	0.03528	0.0656	0.81301	0.181		cenph|cenpk|cenpn|cenpt|cenpw|mis12|si:ch211-161h7.4|
GO:0061014	positive regulation of mRNA catabolic process	945	22	21	0.303926	0.0058	0.03528	0.3921	1	0.844		celf1|cnot1|cnot7|dis3l2|exosc7|exosc8|exosc9|mettl14|mettl16|mettl3|pde12|polr2d|polr2gl|rbm24a|si:dkey-217f16.6|si:dkey-46g23.1|tnrc6a|tnrc6b|tnrc6c1|tnrc6c2|ythdf2|
GO:0045332	phospholipid translocation	946	38	37	0.0683696	0.0059	0.0353199	0.0125	0.796988	0.559		ano11|ano3|ano6|ano9a|ano9b|atp10a|atp10b|atp10d|atp11a|atp11c|atp8a1|atp8a2|atp8b1|atp8b3|atp8b4|atp8b5a|plscr3a|plscr3b|si:ch211-195b13.6|si:ch211-71m22.1|si:ch211-71m22.3|si:ch73-206p6.1|si:dkey-211e20.10|si:dkey-246g23.2|si:dkey-83h2.5|tmem30aa|tmem30ab|tmem30c|xkr6a|xkr6b|xkr7|xkr8.1|xkr8.2|xkr8.3|xkr9|zgc:123035|zgc:198371|
GO:0001046	core promoter sequence-specific DNA binding	947	21	20	0.299509	0.0058	0.0353206	0.0442	0.72868	0.341		gtf2b|prdm10|prdm9|si:ch211-113e8.10|si:ch211-214e3.5|si:dkey-154p10.3|si:dkeyp-84f3.5|taf1b|tbp|tbpl1|tbpl2|wu:fj64h06|zbtb21|zfp64|znf131|znf142|znf280d|znf451|znf513a|znf827|
GO:0008287	protein serine/threonine phosphatase complex	948	37	36	0.0710515	0.0059	0.0353599	0.3026	1	0.743	GO:1903293|phosphatase complex,	cnep1r1|ctdnep1a|ctdnep1b|ppp1r11|ppp1r12a|ppp1r15a|ppp1r3b|ppp2r1ba|ppp2r1bb|ppp2r2aa|ppp2r2ab|ppp2r2ba|ppp2r2bb|ppp2r2ca|ppp2r2cb|ppp2r2d|ppp2r3a|ppp2r3b|ppp2r5a|ppp2r5b|ppp2r5ca|ppp2r5cb|ppp2r5d|ppp2r5ea|ppp2r5eb|ppp3ca|ppp3cb|ppp3cca|ppp3ccb|ppp4r1|ppp4r2a|ppp4r2b|ppp4r4|shoc2|tox4a|tox4b|
GO:1903293	phosphatase complex	949	37	36	0.0710515	0.0059	0.0353599	0.3026	1	0.743	GO:0008287|protein serine/threonine phosphatase complex,	cnep1r1|ctdnep1a|ctdnep1b|ppp1r11|ppp1r12a|ppp1r15a|ppp1r3b|ppp2r1ba|ppp2r1bb|ppp2r2aa|ppp2r2ab|ppp2r2ba|ppp2r2bb|ppp2r2ca|ppp2r2cb|ppp2r2d|ppp2r3a|ppp2r3b|ppp2r5a|ppp2r5b|ppp2r5ca|ppp2r5cb|ppp2r5d|ppp2r5ea|ppp2r5eb|ppp3ca|ppp3cb|ppp3cca|ppp3ccb|ppp4r1|ppp4r2a|ppp4r2b|ppp4r4|shoc2|tox4a|tox4b|
GO:0047429	nucleoside-triphosphate diphosphatase activity	950	6	6	0.862675	0.0058	0.0353613	0.0722	0.836067	0.247		asmtl|dctpp1|dut|itpa|nudt1|nudt15|
GO:0005770	late endosome	951	37	37	0.0719398	0.0059	0.0354	0.3026	1	0.727		ankrd27|ap5m1|ap5s1|atl1|chmp1a|chmp1b|chmp2ba|chmp2bb|chmp3|clec16a|dact2|dennd10|fyco1a|igf2r|kidins220b|lamtor2|mcoln1a|mcoln1b|mvb12ba|mvb12bb|pik3r4|rab7a|rab9a|rab9b|rnf215|si:dkey-13a21.4|slc38a9|snx14|snx16|stard3|tmem192|ttpa|vipas39|vps35|vps41|wdr48b|zgc:100918|
GO:0000940	outer kinetochore	952	6	6	0.863057	0.0058	0.0354021	0.0491	0.753151	0.262		bod1|bod1l1|ska1|ska2|ska3|spdl1|
GO:0070876	SOSS complex	953	5	5	0.941717	0.0059	0.0354402	0.0398	0.721307	0.0277		inip|ints3|nabp1a|nabp1b|si:dkey-249d8.1|
GO:0008354	germ cell migration	954	15	15	0.352151	0.0059	0.0354804	0.2046	1	0.694		ackr3b|ca15b|cdh1|cftr|cxcl12a|cxcr4b|dnd1|grip2a|igf1rb|kdm6a|kdm6al|nanos1|rgs14a|stau2|tdgf1|
GO:0005849	mRNA cleavage factor complex	955	15	15	0.353343	0.0059	0.0355208	0.2046	1	0.637		clp1|cpsf1|cpsf2|cpsf3|cpsf6|cstf1|cstf2|fip1l1a|fip1l1b|nudt21|pcf11|ssu72|tut1|wdr33|wdr82|
GO:1903312	negative regulation of mRNA metabolic process	956	19	19	0.282365	0.006	0.0356764	0.3296	1	0.847		angel2|dazl|dhx34|dnd1|gdnfa|gli2a|hnrnpua|hnrnpub|nbas|qkia|rbm24a|rbmx|syncrip|syncripl|tent5c|vip|vipb|ybx1|zc3h14|
GO:0016407	acetyltransferase activity	957	91	90	-0.171478	0.006	0.0357165	0.8281	1	0.972		aanat1|aanat2|acaa2|acat1|acat2|atat1|atf2|casd1|chata|crata|cratb|crebbpa|crebbpb|dbt|dlat|dpf1|dpf2|dpf2l|dpf3|elp3|ep300a|ep300b|epc1a|epc1b|epc2|esco2|gcat|gnpat|gnpnat1|hat1|hgsnat|ing3|kansl1a|kansl1b|kansl1l|kansl2|kansl3|kat14|kat2a|kat2b|kat5a|kat5b|kat6a|kat6b|kat7a|kat7b|lpcat1|lpcat2|mcrs1|meaf6|naa10|naa15a|naa15b|naa20|naa25|naa30|naa35|naa40|naa50|nags|nat10|nat15|nat8l|pafah1b2|pa…
GO:0003714	transcription corepressor activity	958	85	85	-0.171989	0.006	0.0357568	0.5988	1	0.775		aebp1|ajuba|bcor|casp8ap2|cbfa2t3|ccnd1|ccpg1|cdyl|chico|cops2|daxx|dmap1|dr1|e2f7|e2f8|erf|erfl3|gon4l|hdac3|hipk2|hira|hnrnpua|hnrnpub|homeza|homezb|hsbp1a|hsbp1b|kctd10|lhx1a|lhx9|mier1a|mier1b|mier2|mier3a|mier3b|mta1|mta2|mta3|ncor1|ncor2|noc2l|nr0b1|nr0b2a|nr0b2b|rcor1|rcor2|rcor3|rerea|rereb|runx1t1|scai|sfmbt1|sfmbt2|si:ch1073-459j12.1|si:ch211-194k22.8|si:ch211-232b12.5|si:ch73-167c12.2|…
GO:0051056	regulation of small GTPase mediated signal transduction	959	174	170	-0.307803	0.0061	0.035868	0.331	1	0.697		abraa|abrab|akap12b|akap13|als2a|als2b|arfgef1|arfgef2|arfgef3|arhgap19|arhgef10|arhgef10la|arhgef10lb|arhgef11|arhgef12a|arhgef12b|arhgef15|arhgef16|arhgef18a|arhgef18b|arhgef19|arhgef1a|arhgef1b|arhgef2|arhgef28a|arhgef3|arhgef33|arhgef37|arhgef38|arhgef39|arhgef3l|arhgef4|arhgef40|arhgef6|arhgef7a|arhgef7b|arhgef9a|arhgef9b|bcr|cavin4a|cavin4b|ccdc28a|cdc42se1|cdc42se2|chn1|chn2|cyth1a|cyth1b|…
GO:0009150	purine ribonucleotide metabolic process	960	175	174	-0.30442	0.0061	0.0359079	0.9908	1	0.998		aclya|aclyb|acot11a|acot11b|acot14|acot15|acot16|acot17|acot18|acot19|acot20|acot21|acot22|acot7|acot8|acot9.1|acot9.2|acsm3|acss1|acss2|acss2l|adcy1a|adcy1b|adcy2a|adcy2b|adcy3a|adcy3b|adcy5|adcy6a|adcy7|adcy8|adsl|adss1|adss2|adssl|ak1|ak2|ak3|ak4|aldoaa|aldoab|aldob|aldocb|ampd1|ampd2a|ampd2b|ampd3a|ampd3b|aprt|atic|atp5l|bpgm|coasy|cox5b2|cyc1|dcakd|dhtkd1|dlat|dlst|elovl1a|elovl1b|elovl4a|el…
GO:0007265	Ras protein signal transduction	961	175	175	-0.299836	0.0061	0.0359479	0.6529	1	0.926		arhgdia|arhgdig|arhgef11|cdc42|cdc42ep1a|cdc42ep1b|cdc42ep2|cdc42ep3|cdc42ep4a|cdc42ep4b|cdc42ep5|cdc42l|cdc42l2|ctnnal1|dnajc27|eps8l3a|eps8l3b|gna12a|gna13a|gna13b|gnav1|grb2a|hrasa|hrasb|ift22|ift27|kras|ksr1a|ksr1b|ksr2|mapkapk5|mras|ngfra|ngfrb|nradd|nras|phactr4a|phactr4b|rab10|rab11a|rab11al|rab11ba|rab11bb|rab12|rab13|rab14|rab14l|rab15|rab18a|rab18b|rab1aa|rab1ab|rab1ba|rab1bb|rab20|rab2…
GO:0006163	purine nucleotide metabolic process	962	182	181	-0.298019	0.0061	0.035988	0.9908	1	0.998		aclya|aclyb|acot11a|acot11b|acot14|acot15|acot16|acot17|acot18|acot19|acot20|acot21|acot22|acot7|acot8|acot9.1|acot9.2|acsm3|acss1|acss2|acss2l|adcy1a|adcy1b|adcy2a|adcy2b|adcy3a|adcy3b|adcy5|adcy6a|adcy7|adcy8|adsl|adss1|adss2|adssl|ak1|ak2|ak3|ak4|aldoaa|aldoab|aldob|aldocb|ampd1|ampd2a|ampd2b|ampd3a|ampd3b|aprt|atic|atp5l|bpgm|coasy|cox5b2|cyc1|dcakd|dhtkd1|dlat|dlst|elovl1a|elovl1b|elovl4a|el…
GO:0098796	membrane protein complex	963	783	780	-0.451048	0.0061	0.0360281	1	1	0.953		abcg2a|abch1|acvr1ba|acvr1bb|acvr1l|acvr2aa|acvr2ab|acvrl1|aep1|aftpha|aftphb|agk|alg14|ankzf1|ap1b1|ap1g1|ap1g2|ap1m1|ap1m2|ap1m3|ap1s1|ap1s2|ap1s3a|ap1s3b|ap2a1|ap2b1|ap2m1a|ap2m1b|ap2s1|ap3b1a|ap3d1|ap3m1|ap3m2|ap3s1|ap3s2|ap4b1|ap4e1|ap4m1|ap5b1|ap5m1|ap5s1|ap5z1|aph1b|apnl|apooa|apoob|apool|arcn1a|arcn1b|arfgap2|arfgap3|arl6ip1|atp1b1a|atp1b1b|atp1b2a|atp1b2b|atp1b3a|atp1b3b|atp1b4|atp5l|atp…
GO:0048565	digestive tract development	964	44	44	0.0113881	0.0061	0.0360684	0.4564	1	0.853		ahctf1|ap1m1|ap1m2|apc|ascl1a|bmp4|cdx1b|celf1|dnmt1|epas1b|ezh2|fgfr2|fgfrl1a|fscn1a|gata6|hdac1|hhex|hnf1ba|klf5a|klf6a|mb|mgaa|mpc1|mtch2|mtor|myh11a|nipbla|nipblb|nol9|nr5a2|nup54|nup62l|pctp|polr3b|ppm1k|rnpc3|rps6ka3a|ruvbl2|sdc2|stk11|tbx16|tdgf1|wwtr1|yap1|
GO:0046916	cellular transition metal ion homeostasis	965	41	40	0.0182987	0.0061	0.0361087	0.3679	1	0.851		abcb7|aco1|atox1|atp6v0d1|atp7a|atp7b|ccdc115|cp|fth1a|fth1b|fthl27|fthl28|fthl31|fxn|glrx3|hamp|hpxa|htt|ireb2|iscub|ncoa4|scara5|sco1|sco2|slc30a8|slc30a9|slc31a1|slc31a2|slc39a10|slc39a13|slc39a4|slc39a5|slc39a6|slc39a7|slc40a1|tfr1a|tfr1b|zgc:172145|zgc:173594|zgc:56095|
GO:0008297	single-stranded DNA exodeoxyribonuclease activity	966	6	6	0.857016	0.0061	0.0361492	0.018	0.744188	0.455		eri2|exo1|exo5|meiob|mgme1|pole|
GO:0046148	pigment biosynthetic process	967	31	31	0.122345	0.0062	0.0361746	0.3817	1	0.849		ada|alad|alas1|alas2|aprt|cox10|cox15|dct|fech|gart|hmbsa|hmbsb|hprt1|hprt1l|iba57|isca1|mthfd1b|mthfd1l|ppat|ppox|prtfdc1b|rpe65b|shmt1|slc22a5|slc25a39|snx3|tmem14ca|tyr|urod|uros|zgc:174895|
GO:0003917	DNA topoisomerase type I (single strand cut, ATP-independent) activity	968	6	6	0.856767	0.0061	0.0361897	0.0594	0.791801	0.137		top1|top1l|top1mt|top3a|top3b|zgc:173742|
GO:0044423	virion component	969	30	30	0.123315	0.0062	0.0362146	0.1568	1	0.413		elavl3|elavl4|hnrnpa0b|hnrnpa1b|hnrnpa3|hnrnpaba|hnrnpc|hnrnph1|hnrnpk|hnrnpl2|hnrnpr|hnrnpub|hnrnpul1|hnrpkl|imp4|raver1|raver2|snrnp40|snrnp70|snrpa|snrpb|snrpd1|snrpd2|snrpd3|snrpd3l|utp11|zgc:55733|zp2.1|zp2.2|zp3|
GO:0000177	cytoplasmic exosome (RNase complex)	970	11	11	0.543268	0.0061	0.0362303	0.0057	0.973045	0.731		dis3|dis3l|exosc2|exosc3|exosc4|exosc5|exosc6|exosc7|exosc8|exosc9|supv3l1|
GO:0015036	disulfide oxidoreductase activity	971	31	30	0.125022	0.0062	0.0362546	0.1272	1	0.693		chchd4a|chchd4b|ero1a|ero1b|gfer|glrx|glrx2|glrx3|glrx5|grxcr1a|gsr|gstk1|gstk2|gstk4|gsto1|gsto2|ifi30|nxn|ptgesl|qsox1|qsox2|sco2|sh3bgrl3|txn|txn2|txndc17|txnrd3|zgc:152951|zgc:153284|zgc:56493|
GO:0031401	positive regulation of protein modification process	972	202	202	-0.313775	0.0062	0.0362947	0.8074	1	0.973		adcyap1a|adcyap1b|admp|ankle2|aplnra|aplnrb|arl2bp|atg13|bcar3|birc2|birc7|bmp10|bmp15|bmp16|bmp2a|bmp2b|bmp3|bmp4|bmp5|bmp6|bmp7a|bmp7b|bmp8a|bora|brat1|ccny|ccnyl1|cdc20|cnep1r1|commd1|dcun1d1|dcun1d2a|dcun1d2b|dcun1d3|dcun1d4|dcun1d5|dok7|efna5b|etaa1|fgfr1a|fmr1|fxr1|fxr2|fzr1a|fzr1b|gdf10a|gdf10b|gdf11|gdf2|gdf3|gdf5|gdf6b|gdf7|gdf9|ghra|gper1|her5|hoxb1b|il34|il6st|inavaa|inavab|inha|inhbaa…
GO:0030334	regulation of cell migration	973	190	188	-0.308536	0.0062	0.0363349	0.8074	1	0.99		aire|aldh1l1|amot|amotl2a|amotl2b|anos1a|anos1b|anxa1a|anxa1b|anxa1c|anxa1d|anxa3a|anxa3b|apela|arhgap4a|arhgap4b|arpin|ccl25b|cd99|cdc42|cftr|churc1|cnn2|csf1ra|cxcl12a|cxcr3.1|cxcr3.3|cxcr4b|dkk1b|dll4|dpysl3|elp5|elp6|enpp2|fer|fgf1a|fgf8a|gata3|gnb1a|gnb1b|gpc4|gpr183a|hace1|hspd1|ildr1b|inpp5d|inppl1a|kita|klf6a|lama1|lama2|lama3|lama4|lama5|lef1|llgl2|lmln|lrch1|lyn|mdga2a|meak7|miip|mt2|mx…
GO:0030097	hemopoiesis	974	194	192	-0.317389	0.0062	0.0363752	0.969	1	0.957		acvr1l|adtrp1|ak3|alas2|angptl1a|angptl2b|apoc2|arhgef3|arrb1|bmi1a|bmp4|bmper|camk4|cbfb|cbl|cdx1a|cdx4|cebpa|cftr|ciapin1|clocka|cnr2|cobll1b|cpsf1|csf3a|csf3r|csrnp1a|cx43|cxcl12b|cxxc1b|ddx18|ddx46|dhx8|dkc1|dlst|dnmt1|dpy30|drll.3|eaf1|ehd3|emilin1a|enpp2|epb41b|epoa|epor|etnppl|etv2|etv6|fbxo5|fgf1a|flt3|foxo3b|gar1|gata1a|gata2a|gata2b|gfi1aa|gfi1b|glrx5|gna13b|gpr183a|haus3|hdac6|hdac9b|h…
GO:0009219	pyrimidine deoxyribonucleotide metabolic process	975	7	7	0.722417	0.0062	0.0364155	0.1536	1	0.696		cdadc1|cmpk2|dctd|dctpp1|dtymk|dut|tyms|
GO:0042147	retrograde transport, endosome to Golgi	976	37	36	0.0608511	0.0063	0.0364766	0.1893	1	0.642		arl1|bet1l|gosr2|heatr5b|plekhj1|rab41|rab6ba|rab6bb|rab9a|rab9b|rgp1|si:ch211-193c2.2|si:ch73-111k22.3|si:dkey-246g23.2|snx1a|snx1b|snx5|snx6|snx8a|snx8b|stx6|tbc1d23|vps26a|vps26b|vps26bl|vps29|vps35|vps50|vps51|vps52|vps53|vps54|vti1a|vti1b|wash1|zgc:153733|
GO:0033108	mitochondrial respiratory chain complex assembly	977	38	38	0.060849	0.0063	0.0365165	0.3786	1	0.761		bcs1l|coa3a|coa5|cox17|cox18|cox19|cox20|fbxl22|foxred1|immp2l|ndufa11|ndufaf1|ndufaf3|ndufaf4|ndufaf5|ndufaf6|ndufaf7|ndufs5|ndufs7|ndufs8a|ndufs8b|nubpl|oxa1l|pet100|samm50|samm50l|sco2|sdhaf2|sdhaf3|sdhaf4|si:ch211-215a9.5|si:dkey-21c1.6|smim20|ttc19|uqcc1|uqcc2|uqcc3|uqcrb|
GO:0009116	nucleoside metabolic process	978	39	39	0.0606599	0.0063	0.0365566	0.3026	1	0.875		ada|adal|adka|adkb|amd1|aprt|cdaa|dnph1|dpydb|gnmt|hprt1|hprt1l|mtap|nt5c1aa|nt5c1ab|nt5c1ba|nt5c1bb|pnp4a|pnp4b|pnp5a|pnp5b|pnp6|ppat|prps1a|prps1b|prpsap1|prpsap2|prtfdc1a|prtfdc1b|si:ch211-243j20.2|tk1|uckl1a|uckl1b|umps|upp1|upp2|uprt|zgc:103586|zgc:174895|
GO:0071417	cellular response to organonitrogen compound	979	50	50	-0.0363891	0.0063	0.0365967	0.5638	1	0.908		capn10|castor2|cpeb1b|cpeb4a|cyp11a1|cyp11a2|cyp11c1|glra1|impact|lamtor1|lamtor2|lamtor3|lamtor4|lamtor5|lpin1|nr4a1|nr4a2a|nr4a2b|nr4a3|otop1|pck1|pck2|pkma|pkmb|rab10|rab12|rab13|rab44|rab8a|rab8b|rap1aa|rap1ab|rap1b|rptor|rraga|rragca|rragcb|rragd|sesn1|sesn2|sesn3|sh3bp4a|shmt1|shmt2|si:ch73-21k16.1|si:zfos-80g12.1|slc38a9|tacr1a|tacr1b|zgc:123305|
GO:0044380	protein localization to cytoskeleton	980	15	15	0.34984	0.0063	0.0366369	0.0295	0.69384	0.738		anln|cep192|klhl21|mapre1a|mapre1b|mapre2|mapre3a|mapre3b|nedd1|pcm1|rtkn2b|si:dkey-30c15.10|si:dkey-40c11.1|snx10a|stil|
GO:0006265	DNA topological change	981	9	9	0.570793	0.0063	0.0366772	0.1014	0.93977	0.421		ercc3|top1|top1l|top1mt|top2a|top2b|top3a|top3b|zgc:173742|
GO:0002098	tRNA wobble uridine modification	982	16	16	0.32495	0.0063	0.0367176	0.2033	1	0.563		alkbh8|ctu1|ctu2|dph3|elp1|elp2|elp3|elp4|elp5|elp6|gtpbp3|kti12|mocs3|mto1|trmu|urm1|
GO:0030904	retromer complex	983	8	8	0.627368	0.0064	0.0368139	0.045	0.728257	0.0597		snx1a|snx1b|snx2|vps26a|vps26b|vps26bl|vps29|vps35|
GO:0008541	proteasome regulatory particle, lid subcomplex	984	8	8	0.626077	0.0064	0.036854	0.143	1	0.248		adrm1|psmd11a|psmd11b|psmd12|psmd13|psmd14|psmd3|psmd8|
GO:0005669	transcription factor TFIID complex	985	19	19	0.26589	0.0064	0.0368941	0.187	1	0.396		gtf2h5|si:dkey-219c3.2|supt3h|taf1|taf11|taf12|taf13|taf2|taf3|taf4a|taf4b|taf5|taf6|taf6l|taf7|taf8|taf9|tbp|tbpl2|
GO:0090734	site of DNA damage	986	21	20	0.275767	0.0064	0.0369343	0.1628	1	0.746		actr2a|actr2b|adprhl2|cgas|parp3|polh|rad50|rbbp8|rnf168|rnf169|rnf8|rpa2|rpa3|samhd1|smarcad1a|smarcad1b|stn1|vcp|zgc:162895|zgc:165656|
GO:0005876	spindle microtubule	987	22	22	0.276669	0.0064	0.0369747	0.2345	1	0.762		arl3b|aurka|aurkb|birc5a|birc5b|bod1|bod1l1|ccsapb|clasp1a|clasp1b|csnk1da|csnk1db|hnrnpua|hnrnpub|kif11|kif18a|klhl21|map9|nusap1|ska1|ska2|ska3|
GO:0000782	telomere cap complex	988	11	11	0.539005	0.0064	0.0370151	0.1434	1	0.672	GO:0000783|nuclear telomere cap complex,	acd|ctc1|pot1|si:dkey-14d8.1|stn1|ten1|terf1|terf2ip|terfa|tinf2|zgc:113263|
GO:0000783	nuclear telomere cap complex	989	11	11	0.539005	0.0064	0.0370151	0.1434	1	0.672	GO:0000782|telomere cap complex,	acd|ctc1|pot1|si:dkey-14d8.1|stn1|ten1|terf1|terf2ip|terfa|tinf2|zgc:113263|
GO:0046467	membrane lipid biosynthetic process	990	75	75	-0.119197	0.0065	0.0372676	0.577	1	0.894		acer1|acer3|asah2|b4galt5|cers1|cers2a|cers2b|cers3b|cers4a|cers5|cers6|degs1|degs2|dpm1|dpm2|dpm3|elovl1a|elovl1b|elovl2|elovl4a|elovl4b|elovl5|elovl6|elovl6l|elovl7a|elovl7b|elovl8a|elovl8b|gal3st1a|gal3st1b|gal3st2|gal3st3|gal3st4|hacd2|hacd3|kdsr|mppe1|pgap2|pgap3|piga|pigb|pigc|pigf|pigh|pigk|pigl|pigm|pign|pigo|pigp|pigq|pigv|pigw|pigx|sccpdha.1|sccpdha.2|sccpdhb|sgms1|si:ch73-41h24.1|si:ch…
GO:0033559	unsaturated fatty acid metabolic process	991	26	26	0.185038	0.0065	0.037308	0.2156	1	0.859		alox5a|dagla|daglb|elovl1a|elovl1b|elovl2|elovl4a|elovl4b|elovl5|elovl6|elovl6l|elovl7a|elovl7b|fads2|mgst1.1|mgst1.2|prxl2b|ptges|ptgesl|ptgis|ptgr2|ptgs1|ptgs2a|ptgs2b|scd|scdb|
GO:0019843	rRNA binding	992	33	33	0.106577	0.0065	0.0373485	0.2004	1	0.552		emg1|eral1|imp3|mrpl11|mrpl16|mrpl18|mrpl20|mrps11|mrps18a|mrps18c|mrps6|mrps7|nol12|nop53|ptcd3|rpf1|rpf2|rpl12|rpl23|rpl37|rpl5a|rpl5b|rpl8|rpl9|rplp0|rps13|rps14|rps18|rps4x|rps5|rps9|utp23|utp25|
GO:2000738	positive regulation of stem cell differentiation	993	7	7	0.69721	0.0067	0.0380433	0.2015	1	0.654		bloc1s2|ddx46|nelfb|nelfe|nudt21|rbm24a|supt5h|
GO:0090068	positive regulation of cell cycle process	994	38	38	0.0491386	0.0067	0.0380842	0.4603	1	0.896		anapc11|anapc4|anapc5|anxa1a|anxa1b|anxa1c|anxa1d|aurkb|ccnd1|ccnd2a|ccnd2b|ccnd3|ccndx|cdc14aa|cdc14ab|cdc14b|cdc25b|cdc25d|cdc45|cdca5|cspp1b|dbf4|dbf4b|dyrk3|e2f7|e2f8|hnrnpua|hnrnpub|ndc80|nipbla|nipblb|pagr1|pkp4|plk4|pmaip1|ranbp1|rock2a|si:ch1073-266p11.2|
GO:0043280	positive regulation of cysteine-type endopeptidase activity involved in apoptotic process	995	36	36	0.0479958	0.0067	0.0381252	0.5502	1	0.822	GO:2001056|positive regulation of cysteine-type endopeptidase activity,	apaf1|baxa|baxb|bbc3|bcl2l16|bida|bik|bmf1|casp10|casp20|casp22|casp23|casp8|casp8ap2|casp8l1|casp9|caspa|caspb|caspbl|cflara|coa8|diabloa|diablob|e2f1|esco2|hdr|hip1|hip1rb|mul1a|pmaip1|ppm1f|pycard|rad21a|rb1|si:ch211-195h23.3|tp53|
GO:2001056	positive regulation of cysteine-type endopeptidase activity	996	36	36	0.0479958	0.0067	0.0381252	0.5502	1	0.822	GO:0043280|positive regulation of cysteine-type endopeptidase activity involved in apoptotic process,	apaf1|baxa|baxb|bbc3|bcl2l16|bida|bik|bmf1|casp10|casp20|casp22|casp23|casp8|casp8ap2|casp8l1|casp9|caspa|caspb|caspbl|cflara|coa8|diabloa|diablob|e2f1|esco2|hdr|hip1|hip1rb|mul1a|pmaip1|ppm1f|pycard|rad21a|rb1|si:ch211-195h23.3|tp53|
[truncated: 5,115 more rows]
