# Supplementary material for: Omics and imaging combinatorial approach reveals butyrate-induced inflammatory effects in the zebrafish gut
Source: Anim Microbiome. 2023 Mar 3;5:15. doi: 10.1186/s42523-023-00230-2 (PMC9985269; doi:10.1186/s42523-023-00230-2)
Supplement: Supplementary file 9 — Additional file 9: Gene expression of transcripts from zebrafish gut fed either a control, butyrate- or saponin-supplemented diets at 54 and 69 dpf. [file 42523_2023_230_MOESM9_ESM.zip › Supplementary folder 1/rank_B2vsA2.xlsx]

## Sheet: B2vsA2
ID	Name		NumProbes	NumGenes	RawScore	Pval	CorrectedPvalue	MFPvalue	CorrectedMFPvalue	Multifunctionality	Same as	GeneMembers
GO:1901700	response to oxygen-containing compound	1	209	209	0.352121	1e-12	9.985e-11	0.0056	0.305518	0.996		abhd2a|abhd2b|ache|adcy5|anxa1a|anxa1b|anxa1c|anxa1d|apoda.2|apodb|bglap|brinp2|brinp3a.1|brinp3a.2|capn10|casp3a|castor2|cat|cftr|cpeb1b|cpeb4a|cry1a|cxcl11.1|cxcl11.5|cxcl11.7|cxcl11.8|cxcl18b|cxcl19|cxcl20|cxcl8a|cxcl8b.3|cxcr4b|cyp11a1|cyp11a2|cyp11c1|cyp19a1b|cyp2k22|cyp2r1|cyp7a1|entpd1|entpd2a.1|entpd2a.2|entpd2b|esr1|fgfr1a|foxp2|gckr|ggt1a|ggt1b|ggt1l2.1|ggt1l2.2|ggt5a|gip|glra1|glra2|gl…
GO:0097529	myeloid leukocyte migration	2	66	66	0.744213	1e-12	1.018e-10	0.0125	0.363462	0.908		aanat2|anxa1a|anxa1b|anxa1c|anxa1d|ccl19a.1|ccl19a.2|ccl19b|ccl20a.3|ccl25b|ccl34b.1|ccl34b.4|ccl34b.9|ccl35.1|ccl38.1|ccl38.6|ccl38a.4|ccl39.2|ccl39.7|csf1ra|csf3b|cul1a|cul1b|cxcl11.1|cxcl11.5|cxcl11.7|cxcl11.8|cxcl18b|cxcl19|cxcl20|cxcl32b.1|cxcl8a|cxcl8b.1|cxcl8b.3|cxcr2|cxcr3.2|cyba|duox|hif1aa|hif1ab|hrh1|il1b|jagn1a|jagn1b|lgals3a|lgals3b|lta4h|lyn|mmp13a|myd88|nox5|nsmaf|p2rx7|pik3cg|rac1…
GO:0071391	cellular response to estrogen stimulus	3	32	31	1.84166	1e-12	1.038e-10	0.0007	0.74088	0.598		adgrl3.1|agxtb|aqp12|c3a.2|c9|cpn1|esr1|fam20cl|fbp1b|fkbp11|hdlbpa|hpxa|lman1|nupr1b|pah|serpinc1|si:dkey-4c23.3|slc31a1|ssr1|ssr4|ucp1|vtg1|vtg2|vtg3|vtg4|vtg5|vtg6|vtg7|wbp2|zgc:66313|zgc:92744|
GO:0070887	cellular response to chemical stimulus	4	328	325	0.24244	1e-12	1.058e-10	0.0109	0.358278	0.985		ache|acvr1ba|acvr1bb|acvr1l|acvr2aa|acvr2ab|acvrl1|adgrl3.1|adgrv1|adh8a|agxtb|ahr1a|ahr2|ahrra|ahrrb|anxa1a|anxa1b|anxa1c|anxa1d|apobb.1|aqp12|atp6v0a1b|atp6v0d1|avpr1aa|avpr1ab|avpr2aa|avpr2ab|avpr2l|bmpr1aa|bmpr1ab|bmpr1ba|bmpr1bb|bmpr2a|bmpr2b|brf2|brinp2|brinp3a.1|brinp3a.2|c3a.2|c9|ca2|capn10|carf|casp3a|castor2|ccl19a.1|ccl19a.2|ccl19b|ccl20a.3|ccl25b|ccl34b.1|ccl34b.4|ccl34b.9|ccl35.1|ccl…
GO:0051241	negative regulation of multicellular organismal process	5	141	139	0.371063	1e-12	1.08e-10	0.0286	0.465696	0.998		adgrb1a|adgrb1b|adgrb2|adgrb3|aida|amh|anxa1a|anxa1b|anxa1c|anxa1d|anxa5b|apc|arhgap18|atp2a1|axin1|axin2|bnip3lb|ccdc136b|cdh5|chrm2a|cish|cpb2|crhbp|daam2|dab2ipa|dab2ipb|dlk2|dll4|dlx1a|dlx2a|dner|epha4a|epha4b|epha4l|f7i|fbxw7|foxe3|gpatch3|her11|her5|her8a|her9|hhip|hif1an|hsp90ab1|id1|igfbp2a|irak3|ism1|jupa|lgals9l1|lgals9l3|lgals9l5|lgals9l6|lgmn|llgl2|loxl2a|loxl2b|loxl3a|loxl3b|med23|ms…
GO:0051050	positive regulation of transport	6	85	85	0.652824	1e-12	1.102e-10	0.0028	0.435812	0.914		akt2|ano1a|ano6|anxa13|anxa13l|anxa1a|anxa1b|anxa1c|anxa1d|aplnra|aplnrb|bicd1a|borcs5|cacna1g|cacna1ha|cacna1hb|cacna1ia|cadps2|cadpsa|cadpsb|cep290|cnsta|cnstb|cpsf6|crebl2|dab2|doc2b|gck|ghrh|gpc3|gsk3aa|gsk3ab|gsk3ba|gsk3bb|hip1|hip1rb|hspa8|lgals3a|lgals3b|mcu|mff|mief1|ncbp2|oaz1a|oaz1b|orai1b|p2ry2.1|p2ry2.2|p2ry2.3|park7|pick1|ptbp1a|rab27a|rab27b|rbm26|rbm27|rfx6|rnf207b|sar1ab|sar1b|sca…
GO:0050900	leukocyte migration	7	76	76	0.68061	1e-12	1.126e-10	0.0152	0.38304	0.911		aanat2|ano6|anxa1a|anxa1b|anxa1c|anxa1d|ccl19a.1|ccl19a.2|ccl19b|ccl20a.3|ccl25a|ccl25b|ccl34b.1|ccl34b.4|ccl34b.9|ccl35.1|ccl38.1|ccl38.6|ccl38a.4|ccl39.2|ccl39.7|cd99|ch25h|csf1ra|csf3b|cul1a|cul1b|cxcl11.1|cxcl11.5|cxcl11.7|cxcl11.8|cxcl18b|cxcl19|cxcl20|cxcl32b.1|cxcl8a|cxcl8b.1|cxcl8b.3|cxcr2|cxcr3.2|cyba|duox|gpr183a|hif1aa|hif1ab|hrh1|hsp90aa1.1|hsp90ab1|il1b|jagn1a|jagn1b|lgals3a|lgals3b|…
GO:0050778	positive regulation of immune response	8	88	88	0.779106	1e-12	1.15e-10	0.0033	0.379643	0.955		anxa1a|anxa1b|anxa1c|anxa1d|c1qa|c1qb|c1qc|c3a.1|c3a.2|c3a.3|c3a.4|c3a.6|c4|c6|c7a|c7b|c8a|c8b|cd226|cd276|cd79a|cd79b|cfb|cfd|cgas|cmklr1l1|cmklrl2|coch|colec11|crfb1|fpr1|fybb|hmgb1a|hmgb1b|hmgb2a|hmgb2b|hmgb3a|hmgb3b|ighd|ighv2-1|ighv4-5|igic1s1|il10rb|itk|klhl6|masp2|myd88|prkcbb|si:ch1073-280e3.1|si:ch211-180a12.2|si:ch211-188c16.1|si:ch211-196f2.6|si:ch211-1a19.2|si:ch211-214p13.9|si:ch211-…
GO:0050776	regulation of immune response	9	141	141	0.466667	1e-12	1.176e-10	0.0058	0.310036	0.969		anxa1a|anxa1b|anxa1c|anxa1d|b2m|c1qa|c1qb|c1qc|c3a.1|c3a.2|c3a.3|c3a.4|c3a.6|c4|c6|c7a|c7b|c8a|c8b|cacna1fa|cacna1fb|cav1|cd226|cd276|cd40|cd79a|cd79b|cfb|cfd|cgas|cmklr1l1|cmklrl2|coch|colec11|crfb1|fer|fes|fpr1|fybb|gpatch3|hcst|hmgb1a|hmgb1b|hmgb2a|hmgb2b|hmgb3a|hmgb3b|ighd|ighv2-1|ighv4-5|igic1s1|il10rb|irak3|irf1b|itk|kita|klhl6|lgr4|loxl3a|loxl3b|lpxn|masp2|mavs|mettl3|myd88|otop1|pglyrp2|p…
GO:0046906	tetrapyrrole binding	10	147	146	0.409843	1e-12	1.203e-10	0.0388	0.505738	0.922		cadm1b|cat|cbsa|cbsb|cyb5a|cyb5b|cyb5r4|cyba|cyc1|cygb1|cygb2|cyp11a1|cyp11a2|cyp11c1|cyp17a1|cyp17a2|cyp19a1b|cyp1a|cyp1b1|cyp1c1|cyp1c2|cyp1d1|cyp20a1|cyp21a2|cyp24a1|cyp26a1|cyp26b1|cyp26c1|cyp27a1.2|cyp27a1.4|cyp27a7|cyp27b1|cyp2aa1|cyp2aa11|cyp2aa12|cyp2aa2|cyp2aa3|cyp2aa4|cyp2aa6|cyp2aa8|cyp2aa9|cyp2ad2|cyp2ad3|cyp2ad6|cyp2ae1|cyp2j20|cyp2k16|cyp2k17|cyp2k18|cyp2k19|cyp2k20|cyp2k21|cyp2k22|…
GO:0046395	carboxylic acid catabolic process	11	118	118	0.557903	1e-12	1.231e-10	0.0337	0.47941	0.999		abat|abcd1|acaa1|acaa2|acadl|acadm|acads|acat1|acat2|acot8|acox1|acox3|acoxl|afmid|aldh1l1|aldh1l2|aldh4a1|aldh5a1|aldh6a1|aldh8a1|amdhd2|amt|arg2|asrgl1|auh|bckdha|bckdhb|blmh|cdo1|cpt2|crabp1b|cyp26a1|cyp26b1|dao.1|dao.2|dao.3|ddah2|echdc2|echs1|eci1|ehhadh|enosf1|fah|gcat|gcsha|gcshb|gldc|gls2a|gls2b|glsa|glsb|glsl|gnpda1|gnpda2|got2a|got2b|gpt2l|haao|hacl1|hadhaa|hadhab|hal|hao1|hgd|hibadha|h…
GO:0044282	small molecule catabolic process	12	176	175	0.465414	1e-12	1.26e-10	0.05	0.535628	1		abat|abcd1|acaa1|acaa2|acadl|acadm|acads|acat1|acat2|acot8|acox1|acox3|acoxl|ada|adal|adh5|adh8a|adh8b|afmid|aldh1l1|aldh1l2|aldh4a1|aldh5a1|aldh6a1|aldh8a1|amdhd2|amt|arg2|asrgl1|auh|bckdha|bckdhb|blmh|cadm1b|cdaa|cdo1|cpt2|crabp1b|cyp26a1|cyp26b1|cyp46a1.1|cyp46a1.2|cyp46a1.3|cyp46a1.4|cyp7a1|dao.1|dao.2|dao.3|ddah2|dpydb|echdc2|echs1|eci1|ehhadh|enosf1|esd|fah|gale|galk1|galk2|galm|galt|gcat|g…
GO:0043627	response to estrogen	13	36	35	1.62472	1e-12	1.291e-10	0.001	0.756	0.668		adgrl3.1|agxtb|aqp12|c3a.2|c9|cpn1|cyp19a1b|esr1|esr2a|esr2b|fam20cl|fbp1b|fkbp11|hdlbpa|hpxa|hsp90ab1|lman1|nupr1b|pah|serpinc1|si:dkey-4c23.3|slc31a1|ssr1|ssr4|ucp1|vtg1|vtg2|vtg3|vtg4|vtg5|vtg6|vtg7|wbp2|zgc:66313|zgc:92744|
GO:0042221	response to chemical	14	614	610	0.14423	1e-12	1.323e-10	0.0152	0.381225	0.983		abcb4|abhd2a|abhd2b|acaca|ache|aco1|acvr1ba|acvr1bb|acvr1l|acvr2aa|acvr2ab|acvrl1|adcy5|adgrl3.1|adgrv1|adh8a|agxtb|ahr1a|ahr1b|ahr2|ahrra|ahrrb|ankzf1|anxa11a|anxa11b|anxa1a|anxa1b|anxa1c|anxa1d|anxa3a|anxa3b|aoc1|apobb.1|apoda.2|apodb|aqp12|arnt|asic2|asic4b|atp6v0a1b|atp6v0d1|atp7a|aup1|avpr1aa|avpr1ab|avpr2aa|avpr2ab|avpr2l|bag6|bag6l|baxa|bckdhb|bcl3|bglap|blmh|bmpr1aa|bmpr1ab|bmpr1ba|bmpr1b…
GO:0033993	response to lipid	15	140	140	0.492182	1e-12	1.357e-10	0.0046	0.333468	0.978		abhd2a|abhd2b|anxa1a|anxa1b|anxa1c|anxa1d|anxa3a|anxa3b|asic2|asic4b|bcl3|brinp2|brinp3a.1|brinp3a.2|casp3a|cers2b|cftr|cnn2|cxcl11.1|cxcl11.5|cxcl11.7|cxcl11.8|cxcl18b|cxcl19|cxcl20|cxcl8a|cxcl8b.3|cxcr4b|cyp11a1|cyp19a1b|cyp26a1|cyp2k22|cyp2r1|esr1|fabp1b.1|fabp1b.2|fabp2|ggt1a|ggt1b|ggt1l2.1|ggt1l2.2|ggt5a|gper1|hamp|hhla2a.1|hhla2b.1|hhla2b.2|ighd|il12a|il13|il17a/f3|il17d|il1b|jun|junba|junb…
GO:0032870	cellular response to hormone stimulus	16	88	87	0.803835	1e-12	1.393e-10	0.0022	0.6468	0.971		adgrl3.1|agxtb|anxa1a|anxa1b|anxa1c|anxa1d|aqp12|avpr1aa|avpr1ab|avpr2aa|avpr2ab|avpr2l|c3a.2|c9|capn10|cpeb1b|cpn1|cyp11a1|cyp11a2|cyp11c1|esr1|fam20cl|fbp1b|fkbp11|gnrhr1|gnrhr4|hamp|hdlbpa|hpxa|jun|junba|junbb|jund|keap1a|keap1b|lman1|lpin1|ncoa1|ncoa2|ncoa3|nfe2l2a|npffr1l1|npffr1l2|npffr1l3|nr4a1|nr4a2a|nr4a2b|nr4a3|nupr1b|otop1|oxtr|oxtrl|pah|pck1|pck2|pkma|pkmb|prokr1a|ptger2a|ptger2b|rab1…
GO:0032355	response to estradiol	17	22	22	2.27552	1e-12	1.43e-10	0.0005	1	0.699		anxa1a|anxa1b|anxa1c|anxa1d|cyp19a1b|esr1|ggt1a|ggt1b|ggt1l2.1|ggt1l2.2|ggt5a|gper1|myod1|si:ch73-236c18.3|si:dkey-4c23.3|vtg1|vtg2|vtg3|vtg4|vtg5|vtg6|vtg7|
GO:0031226	intrinsic component of plasma membrane	18	848	841	0.231547	1e-12	1.47e-10	0.0405	0.516448	0.923		LOC108191476|abcc2|acvr1l|adcy1a|adcy1b|adcy2a|adcy2b|adcy3b|adcy5|adcy6a|adcy7|adcy8|adcy9|adgrb1a|adgrb2|adgrb3|adgrd1|adgrd2|adgre10|adgre14|adgre15|adgre5b.2|adgre9|adgrg1|adgrg11|adgrg4a|adgrg6|adgrg7.1|adgrl1a|adgrl2a|adgrl4|adra1ab|adra1bb|adra1d|adra2a|adra2b|adra2c|adra2da|adra2db|adrb1|adrb2a|adrb2b|adrb3a|adrb3b|ajap1|alk|amigo1|ankhb|aph1b|asah2|asic1a|asic1b|asic1c|asic4a|asic4b|atp1…
GO:0030546	signaling receptor activator activity	19	289	285	0.330372	1e-12	1.512e-10	0.0447	0.513129	0.936	GO:0048018|receptor ligand activity,	adcyap1a|adcyap1b|adm2b|adma|admb|admp|amh|apela|apln|avp|bdnf|bmp10|bmp15|bmp16|bmp2a|bmp2b|bmp3|bmp4|bmp5|bmp6|bmp7a|bmp7b|bmp8a|btc|c1qtnf12|calca|cart1|cart2|cartl|ccka|cckb|ccl19a.1|ccl19a.2|ccl19b|ccl20a.3|ccl25a|ccl25b|ccl27b|ccl34a.4|ccl34b.1|ccl34b.4|ccl34b.9|ccl35.1|ccl36.1|ccl38.1|ccl38.6|ccl38a.4|ccl39.2|ccl39.7|cd40lg|cga|clcf1|crhb|csf1a|csf1b|csf3a|csf3b|cxcl11.1|cxcl11.5|cxcl11.7|…
GO:0048018	receptor ligand activity	20	289	285	0.330372	1e-12	1.512e-10	0.0447	0.513129	0.936	GO:0030546|signaling receptor activator activity,	adcyap1a|adcyap1b|adm2b|adma|admb|admp|amh|apela|apln|avp|bdnf|bmp10|bmp15|bmp16|bmp2a|bmp2b|bmp3|bmp4|bmp5|bmp6|bmp7a|bmp7b|bmp8a|btc|c1qtnf12|calca|cart1|cart2|cartl|ccka|cckb|ccl19a.1|ccl19a.2|ccl19b|ccl20a.3|ccl25a|ccl25b|ccl27b|ccl34a.4|ccl34b.1|ccl34b.4|ccl34b.9|ccl35.1|ccl36.1|ccl38.1|ccl38.6|ccl38a.4|ccl39.2|ccl39.7|cd40lg|cga|clcf1|crhb|csf1a|csf1b|csf3a|csf3b|cxcl11.1|cxcl11.5|cxcl11.7|…
GO:0030545	signaling receptor regulator activity	21	297	293	0.335786	1e-12	1.556e-10	0.0447	0.514244	0.937		adcyap1a|adcyap1b|adm2b|adma|admb|admp|amh|apela|apln|avp|bdnf|bmp10|bmp15|bmp16|bmp2a|bmp2b|bmp3|bmp4|bmp5|bmp6|bmp7a|bmp7b|bmp8a|btc|c1qtnf12|calca|cart1|cart2|cartl|ccka|cckb|ccl19a.1|ccl19a.2|ccl19b|ccl20a.3|ccl25a|ccl25b|ccl27b|ccl34a.4|ccl34b.1|ccl34b.4|ccl34b.9|ccl35.1|ccl36.1|ccl38.1|ccl38.6|ccl38a.4|ccl39.2|ccl39.7|cd40lg|cga|clcf1|crhb|csf1a|csf1b|csf3a|csf3b|cxcl11.1|cxcl11.5|cxcl11.7|…
GO:0022625	cytosolic large ribosomal subunit	22	42	42	1.30163	1e-12	1.604e-10	0.0029	0.4263	0.425		rpl10|rpl10a|rpl11|rpl12|rpl13|rpl13a|rpl14|rpl15|rpl17|rpl18|rpl18a|rpl19|rpl21|rpl23|rpl23a|rpl24|rpl26|rpl27|rpl28|rpl29|rpl3|rpl30|rpl31|rpl32|rpl35|rpl35a|rpl36|rpl36a|rpl38|rpl39|rpl4|rpl5a|rpl5b|rpl6|rpl7|rpl7a|rpl7l1|rpl8|rpl9|rplp0|rplp1|rsl24d1|
GO:0020037	heme binding	23	143	142	0.414821	1e-12	1.654e-10	0.0388	0.512044	0.921		cadm1b|cat|cbsa|cbsb|cyb5a|cyb5b|cyb5r4|cyba|cyc1|cygb1|cygb2|cyp11a1|cyp11a2|cyp11c1|cyp17a1|cyp17a2|cyp19a1b|cyp1a|cyp1b1|cyp1c1|cyp1c2|cyp1d1|cyp20a1|cyp21a2|cyp24a1|cyp26a1|cyp26b1|cyp26c1|cyp27a1.2|cyp27a1.4|cyp27a7|cyp27b1|cyp2aa1|cyp2aa11|cyp2aa12|cyp2aa2|cyp2aa3|cyp2aa4|cyp2aa6|cyp2aa8|cyp2aa9|cyp2ad2|cyp2ad3|cyp2ad6|cyp2ae1|cyp2j20|cyp2k16|cyp2k17|cyp2k18|cyp2k19|cyp2k20|cyp2k21|cyp2k22|…
GO:0018149	peptide cross-linking	24	13	13	2.34835	1e-12	1.707e-10	0.0019	0.67032	0.108		f13a1a.1|f13a1b|ndnf|si:ch1073-138d10.2|tgm1|tgm1l1|tgm1l2|tgm1l3|tgm1l4|tgm2b|tgm2l|tgm5l|tgm8|
GO:0016054	organic acid catabolic process	25	120	120	0.556791	1e-12	1.764e-10	0.0337	0.480702	0.999		abat|abcd1|acaa1|acaa2|acadl|acadm|acads|acat1|acat2|acot8|acox1|acox3|acoxl|afmid|aldh1l1|aldh1l2|aldh4a1|aldh5a1|aldh6a1|aldh8a1|amdhd2|amt|arg2|asrgl1|auh|bckdha|bckdhb|blmh|cdo1|cpt2|crabp1b|cyp26a1|cyp26b1|dao.1|dao.2|dao.3|ddah2|echdc2|echs1|eci1|ehhadh|enosf1|fah|gcat|gcsha|gcshb|gldc|gls2a|gls2b|glsa|glsb|glsl|gnpda1|gnpda2|got2a|got2b|gpt2l|haao|hacl1|hadhaa|hadhab|hal|hao1|hgd|hibadha|h…
GO:0014070	response to organic cyclic compound	26	84	84	0.67206	1e-12	1.825e-10	0.0028	0.449018	0.905		abhd2a|abhd2b|ahr1a|ahr2|anxa1a|anxa1b|anxa1c|anxa1d|anxa3a|anxa3b|asic2|asic4b|bcl3|cftr|cgas|cnn2|cxcl8a|cyp11a1|cyp19a1b|cyp1a|cyp2k22|cyp2r1|esr1|ggt1a|ggt1b|ggt1l2.1|ggt1l2.2|ggt5a|gper1|hamp|ifnphi1|il12a|il1b|impact|inpp5b|jun|junba|junbb|jund|lta|mxc|myod1|nptna|nr3c1|ocrl|p2rx1|p2rx3a|p2rx3b|p2rx4b|p2rx5|p2rx7|paqr7a|paqr7b|paqr8|pck1|pck2|ptgs1|ptgs2a|ptgs2b|rap1aa|rap1ab|rap1b|si:ch73-…
GO:0009725	response to hormone	27	144	143	0.578676	1e-12	1.89e-10	0.002	0.6615	0.972		abhd2a|abhd2b|adgrl3.1|agxtb|anxa1a|anxa1b|anxa1c|anxa1d|anxa3a|anxa3b|aqp12|asic2|asic4b|avpr1aa|avpr1ab|avpr2aa|avpr2ab|avpr2l|bcl3|c3a.2|c9|capn10|cd36|cnn2|cpeb1b|cpn1|cyp11a1|cyp11a2|cyp11c1|cyp19a1b|cyp2k22|dio2|esr1|esr2a|esr2b|fam20cl|fbp1b|fkbp11|foxd3|gclc|gnrhr1|gnrhr4|hamp|hdlbpa|hpxa|hsp90ab1|jun|junba|junbb|jund|keap1a|keap1b|khk|lipca|lman1|lpin1|meak7|ncoa1|ncoa2|ncoa3|nfe2l2a|nos…
GO:0009719	response to endogenous stimulus	28	177	176	0.39183	1e-12	1.96e-10	0.0051	0.325171	0.984		abhd2a|abhd2b|adgrl3.1|agxtb|anxa1a|anxa1b|anxa1c|anxa1d|anxa3a|anxa3b|aqp12|asic2|asic4b|avpr1aa|avpr1ab|avpr2aa|avpr2ab|avpr2l|bcl3|c3a.2|c9|capn10|castor2|cd36|cnn2|cpeb1b|cpeb4a|cpn1|cyp11a1|cyp11a2|cyp11c1|cyp19a1b|cyp2k22|dio2|esr1|esr2a|esr2b|fam20cl|fbp1b|fkbp11|foxd3|garem|gclc|glra1|gnrhr1|gnrhr4|hamp|hdlbpa|hpxa|hsp90ab1|impact|jun|junba|junbb|jund|keap1a|keap1b|khk|lamtor1|lamtor2|lam…
GO:0009063	cellular amino acid catabolic process	29	76	76	0.65484	1e-12	2.035e-10	0.0309	0.467208	0.913		abat|afmid|aldh4a1|aldh5a1|aldh6a1|aldh8a1|amt|arg2|asrgl1|bckdha|bckdhb|blmh|cdo1|dao.1|dao.2|dao.3|ddah2|enosf1|fah|gcat|gcsha|gcshb|gldc|gls2a|gls2b|glsa|glsb|glsl|got2a|got2b|gpt2l|haao|hal|hgd|hibadha|hibadhb|hibch|hmgcl|hmgcll1|hpda|ido1|kmo|kynu|mccc2|nos1|nos2a|nos2b|oat|pah|pipox|prodha|prodhb|qdpra|qdprb2|sardh|sdsl|shmt1|shmt2|si:ch211-198n5.11|si:ch211-256m1.8|si:ch73-263o4.4|si:ch73-…
GO:0008528	G protein-coupled peptide receptor activity	30	160	159	0.448334	1e-12	2.117e-10	0.0266	0.455557	0.928		ackr3b|ackr4a|ackr4b|adcyap1r1a|adcyap1r1b|agtr1a|agtr1b|agtr2|aplnra|aplnrb|avpr1aa|avpr1ab|avpr2aa|avpr2ab|avpr2l|bdkrb1|cabz01093075.1|calcr|calcrla|calcrlb|ccr10|ccr11.1|ccr12a|ccr12b.1|ccr12b.2|ccr6a|ccr6b|ccr7|ccr8.1|ccr9a|ccr9b|cmklr1|cxcr2|cxcr3.1|cxcr3.2|cxcr3.3|cxcr4a|cxcr4b|cysltr1|ednraa|ednrab|ednrba|ednrbb|f2r|f2rl1.1|f2rl1.2|f2rl2|fshr|galn|galr1a|galr1b|galr2b|gcgra|gcgrb|ghrhr2|g…
GO:0008236	serine-type peptidase activity	31	159	156	0.348772	1e-12	2.205e-10	0.0092	0.328962	0.478	GO:0017171|serine hydrolase activity,	apeh|c1r|cela1.1|cela1.2|cela1.3|cela1.4|cela1.5|cela1.6|cfb|cfd|cfi|clpp|corin|cpda|cpdb|cpm|cpvl|ctrb1|ctrl|ctsa|dpp4|dpp6a|dpp6b|dpp7|dpp9|ela2|ela2l|ela3l|f10|f2|f7|f7i|f7l|f9a|f9b|fap|furina|furinb|gzma|gzmk|habp2|hgfa|hp|hpn|hsbp1b|htra1a|htra1b|htra3a|htra4|immp1l|immp2l|lonp1|lonp2|masp1|masp2|mbtps1|mst1|ovch1|pamr1|parla|pcsk1|pcsk2|pcsk5a|pcsk5b|pcsk6|pcsk7|pcsk9|pik3ip1|plat|plaua|pla…
GO:0017171	serine hydrolase activity	32	159	156	0.348772	1e-12	2.205e-10	0.0092	0.328962	0.479	GO:0008236|serine-type peptidase activity,	apeh|c1r|cela1.1|cela1.2|cela1.3|cela1.4|cela1.5|cela1.6|cfb|cfd|cfi|clpp|corin|cpda|cpdb|cpm|cpvl|ctrb1|ctrl|ctsa|dpp4|dpp6a|dpp6b|dpp7|dpp9|ela2|ela2l|ela3l|f10|f2|f7|f7i|f7l|f9a|f9b|fap|furina|furinb|gzma|gzmk|habp2|hgfa|hp|hpn|hsbp1b|htra1a|htra1b|htra3a|htra4|immp1l|immp2l|lonp1|lonp2|masp1|masp2|mbtps1|mst1|ovch1|pamr1|parla|pcsk1|pcsk2|pcsk5a|pcsk5b|pcsk6|pcsk7|pcsk9|pik3ip1|plat|plaua|pla…
GO:0007186	G protein-coupled receptor signaling pathway	33	875	865	0.378668	1e-12	2.301e-10	0.0092	0.3312	0.915		ackr3a|ackr3b|ackr4a|ackr4b|adcy1a|adcy1b|adcy2a|adcy2b|adcy3b|adcy5|adcy6a|adcy7|adcy8|adcy9|adcyap1a|adcyap1b|adcyap1r1a|adgra1a|adgra2|adgra3|adgrb1a|adgrb1b|adgrb2|adgrb3|adgrd1|adgrd2|adgre10|adgre14|adgre15|adgre5b.2|adgre5b.3|adgre9|adgrf3a|adgrf3b|adgrf6|adgrf7|adgrf8|adgrg1|adgrg11|adgrg2a|adgrg3|adgrg4a|adgrg6|adgrg7.1|adgrl1a|adgrl2a|adgrl3.1|adgrl4|adgrv1|adora1b|adora2aa|adora2ab|ado…
GO:0006959	humoral immune response	34	45	45	1.22177	1e-12	2.405e-10	0.0029	0.43848	0.796		aire|c1qa|c1qb|c1qc|c3a.1|c3a.2|c3a.3|c3a.4|c3a.6|c4|c6|c7a|c7b|c8a|c8b|cfb|cfd|colec11|cxcl11.1|cxcl11.5|cxcl11.7|cxcl11.8|cxcl18b|cxcl19|cxcl20|cxcl8b.3|ighd|ighv2-1|ighv4-5|igic1s1|masp2|pglyrp2|pglyrp5|pglyrp6|si:ch1073-280e3.1|si:ch211-180a12.2|si:ch211-1a19.2|tfe3a|tfe3b|tfeb|tlr21|tlr9|tnfrsf21|traf3ip2b|traf3ip2l|
GO:0006956	complement activation	35	25	25	1.81174	1e-12	2.52e-10	0.0027	0.446512	0.555		c1qa|c1qb|c1qc|c3a.1|c3a.2|c3a.3|c3a.4|c3a.6|c4|c6|c7a|c7b|c8a|c8b|cfb|cfd|colec11|ighd|ighv2-1|ighv4-5|igic1s1|masp2|si:ch1073-280e3.1|si:ch211-180a12.2|si:ch211-1a19.2|
GO:0006955	immune response	36	265	262	0.45811	1e-12	2.646e-10	0.0054	0.310617	0.929		ackr3b|ackr4a|ackr4b|aire|alcama|ankhd1|b2m|b2ml|c1qa|c1qb|c1qc|c3a.1|c3a.2|c3a.3|c3a.4|c3a.6|c4|c6|c7a|c7b|c8a|c8b|c9|caiap|caspa|ccl19a.1|ccl19a.2|ccl19b|ccl20a.3|ccl25a|ccl25b|ccl27b|ccl34a.4|ccl34b.1|ccl34b.4|ccl34b.9|ccl35.1|ccl36.1|ccl38.1|ccl38.6|ccl38a.4|ccl39.2|ccl39.7|ccr10|ccr12a|ccr12b.1|ccr12b.2|ccr6a|ccr6b|ccr7|ccr8.1|ccr9a|ccr9b|cd209|cd27|cd36|cd4-2.1|cd40lg|cd74a|cd74b|cfb|cfd|cf…
GO:0006952	defense response	37	251	250	0.340328	1e-12	2.785e-10	0.0103	0.342815	0.965		aep1|afap1l2|agbl5|agtr1a|agtr1b|agtr2|ankhd1|anxa1a|anxa1b|anxa1c|anxa1d|batf|c1ql4l|caiap|caspa|caspb|ccl19a.1|ccl19a.2|ccl19b|ccl20a.3|ccl25b|ccl34b.1|ccl34b.4|ccl34b.9|ccl35.1|ccl38.1|ccl38.6|ccl38a.4|ccl39.2|ccl39.7|cd180|cd36|cd59|cdk9|cfd|cftr|ch25h|ciita|cmklr1l1|cmklrl2|cnpy3|coch|colec11|crfb1|csf1ra|cxcl11.1|cxcl11.5|cxcl11.7|cxcl11.8|cxcl12a|cxcl12b|cxcl18b|cxcl19|cxcl20|cxcl32b.1|cxc…
GO:0006935	chemotaxis	38	146	145	0.390008	1e-12	2.94e-10	0.0286	0.467133	0.988		aanat2|ackr3a|ackr3b|ackr4a|ackr4b|ano6|anxa1a|anxa1b|anxa1c|anxa1d|cabz01093075.1|ccl19a.1|ccl19a.2|ccl19b|ccl20a.3|ccl25b|ccl34b.1|ccl34b.4|ccl34b.9|ccl35.1|ccl36.1|ccl38.1|ccl38.6|ccl38a.4|ccl39.2|ccl39.7|ccr10|ccr11.1|ccr12a|ccr12b.1|ccr12b.2|ccr6a|ccr6b|ccr7|ccr8.1|ccr9a|ccr9b|ch25h|chad|cmklr1|csf1ra|csf3b|cul1a|cul1b|cxcl11.1|cxcl11.5|cxcl11.7|cxcl11.8|cxcl12a|cxcl12b|cxcl14|cxcl18b|cxcl19…
GO:0005887	integral component of plasma membrane	39	824	817	0.239537	1e-12	3.113e-10	0.0405	0.517696	0.922		LOC108191476|abcc2|acvr1l|adcy1a|adcy1b|adcy2a|adcy2b|adcy3b|adcy5|adcy6a|adcy7|adcy8|adcy9|adgrb1a|adgrb2|adgrb3|adgrd1|adgrd2|adgre10|adgre14|adgre15|adgre5b.2|adgre9|adgrg1|adgrg11|adgrg4a|adgrg6|adgrg7.1|adgrl1a|adgrl2a|adgrl4|adra1ab|adra1bb|adra1d|adra2a|adra2b|adra2c|adra2da|adra2db|adrb1|adrb2a|adrb2b|adrb3a|adrb3b|ajap1|alk|amigo1|ankhb|aph1b|asah2|asic1a|asic1b|asic1c|asic4a|asic4b|atp1…
GO:0005882	intermediate filament	40	68	67	1.06409	1e-12	3.307e-10	1e-12	5.292e-09	0.225		bfsp2|cyt1|cyt1l|desma|desmb|dspa|eppk1|evpla|fam83hb|iffo1a|iffo1b|iffo2a|iffo2b|inaa|inab|krt1-19d|krt1-c5|krt15|krt17|krt18a.1|krt18a.2|krt18b|krt222|krt4|krt5|krt8|krt91|krt92|krt93|krt94|krt96|krt97|krt98|krt99|krtt1c19e|lmna|lmnb1|lmnb2|lmnl3|macf1a|narf|nefla|neflb|nefma|nefmb|nes|ngs|pleca|plecb|ppl|prph|si:ch211-156l18.7|si:ch211-243g18.2|si:dkey-183i3.5|si:dkey-222f2.1|si:dkey-222n6.2|s…
GO:0005615	extracellular space	41	649	642	0.297898	1e-12	3.528e-10	0.0381	0.511739	0.92		a2ml|ace|ace2|admp|aebp1|agt|ahsg2|angptl4|anxa1a|anxa1b|anxa1c|anxa1d|apela|apln|apoa1a|apoeb|avp|bdnf|bmp10|bmp15|bmp16|bmp2a|bmp2b|bmp3|bmp4|bmp5|bmp6|bmp7a|bmp7b|bmp8a|bmper|bpifcl|btc|c18h3orf33|c1qtnf12|c1r|c3a.1|c3a.2|c3a.3|c3a.4|c3a.6|c3b.1|c3b.2|c4|c4b|c5|calca|cart1|cart2|cartl|ccka|ccl19a.1|ccl19a.2|ccl19b|ccl20a.3|ccl25b|ccl34b.1|ccl34b.4|ccl34b.9|ccl35.1|ccl36.1|ccl38.1|ccl38.6|ccl38…
GO:0005576	extracellular region	42	587	581	0.277825	1e-12	3.78e-10	0.0434	0.5208	0.918		a2ml|ache|adamtsl5|adcyap1a|adcyap1b|adipoqa|adipoqb|adm2b|adma|admb|admp|agr2|ahsg1|ahsg2|amh|anos1a|anos1b|apela|apln|apoa1a|apoa1b|apoa4a|apoa4b.1|apoa4b.2|apoc1|apoea|apoeb|apol1|arsk|asah2|asip1|asip2b|avp|b2m|b2ml|bag6l|bglap|bgna|bgnb|bmp10|bmp15|bmp16|bmp2a|bmp2b|bmp3|bmp4|bmp5|bmp6|bmp7a|bmp7b|bmp8a|c1qb|c1qc|c1ql2|c1ql3a|c1ql3b|c1qtnf1|c1qtnf12|c1qtnf2|c1qtnf5|c1qtnf6a|c1qtnf6b|c1qtnf9|…
GO:0005509	calcium ion binding	43	639	635	0.139233	1e-12	4.071e-10	0.0381	0.513041	0.915		LOC108191476|acana|actn1|actn2b|actn3a|actn3b|actn4|adgre5b.3|adgrf8|adgrl4|agrn|aif1l|alox12|ankef1b|anxa11a|anxa11b|anxa13|anxa13l|anxa1a|anxa1b|anxa1c|anxa1d|anxa2a|anxa2b|anxa3a|anxa3b|anxa4|anxa5b|anxa6|asah2|aspn|atp2a1|bglap|bmp1a|bmp1b|c1r|c1s|cabp1a|cabp1b|cabp2a|cabp2b|cabp5a|cabp7b|cacna1ab|cacna1sa|calb1|calb2a|calb2b|calm2a|calm3a|calml4a|calml4b|caln1|calr|calr3a|calr3b|calua|calub|…
GO:0005319	lipid transporter activity	44	72	71	0.698044	1e-12	4.41e-10	0.0035	0.37044	0.872		abca12|abca1a|abca1b|abca2|abca3b|abca4a|abca4b|abca5|abcb11a|abcb11b|abcd3a|abcd3b|abcg1|apoa1a|apoba|apobb.1|apobb.2|cert1a|cert1b|cetp|cptp|gltpb|gltpd2|mfsd2aa|mfsd2ab|mfsd2b|npc1|pctp|pitpnaa|pitpnab|pitpnb|pitpnbl|pitpnc1b|pitpnm3|plekha3|plekha8|plrdgb|plscr3a|plscr3b|pltp|prelid1a|prelid1b|prelid3a|prelid3b|rbp4|rft1|si:ch211-71m22.1|si:ch211-71m22.3|si:ch73-206p6.1|si:ch73-269m23.5|si:dk…
GO:0005102	signaling receptor binding	45	614	609	0.249436	1e-12	4.811e-10	0.0585	0.571184	0.939		abca12|adcyap1a|adcyap1b|adm2b|adma|admb|admp|amh|angpt1|angpt2a|angpt4|ankrd13c|apela|apln|apoeb|arhgef11|arhgef1b|arpp19a|arr3a|arr3b|arrb1|arrb2a|arrb2b|asip1|asip2b|asxl1|asxl2|avp|bbs1|bdnf|blk|bmp10|bmp15|bmp16|bmp2a|bmp2b|bmp3|bmp4|bmp5|bmp6|bmp7a|bmp7b|bmp8a|brwd1|btc|c1qtnf12|calca|cart1|cart2|cartl|cbl|cblb|cblc|ccka|cckb|ccl19a.1|ccl19a.2|ccl19b|ccl20a.3|ccl25a|ccl25b|ccl27b|ccl34a.4|c…
GO:0004930	G protein-coupled receptor activity	46	724	714	0.426086	1e-12	5.292e-10	0.0165	0.389813	0.915		ackr3a|ackr3b|ackr4a|ackr4b|adcyap1r1a|adcyap1r1b|adgra1a|adgra2|adgra3|adgrb1a|adgrb1b|adgrb2|adgrb3|adgrd1|adgrd2|adgre10|adgre14|adgre15|adgre5b.2|adgre5b.3|adgre9|adgrf3a|adgrf3b|adgrf6|adgrf7|adgrf8|adgrg1|adgrg11|adgrg2a|adgrg3|adgrg4a|adgrg6|adgrg7.1|adgrl1a|adgrl2a|adgrl3.1|adgrl4|adgrv1|adora1b|adora2aa|adora2ab|adora2b|adora4a|adra1aa|adra1ab|adra1ba|adra1bb|adra1d|adra2a|adra2b|adra2c|…
GO:0004867	serine-type endopeptidase inhibitor activity	47	73	71	0.717604	1e-12	5.88e-10	0.0135	0.359005	0.467		agrn|agt|ambp|aplp2|appa|appb|col28a1a|col28a1b|col28a2a|col28a2b|col6a3|col6a4a|col7a1|crim1|itih1|itih2|itih3a|itih5|paplna|paplnb|pcsk1nl|reck|serpina1|serpina10a|serpina1l|serpinb1|serpinb14|serpinb1l1|serpinb1l2|serpinb1l3|serpinb1l4|serpinc1|serpind1|serpine1|serpine2|serpinf1|serpinf2a|serpinf2b|serping1|serpinh1a|serpinh1b|serpinh2|serpini1|si:ch1073-416d2.3|si:ch211-186e20.7|si:ch211-195…
GO:0004252	serine-type endopeptidase activity	48	141	139	0.460697	1e-12	6.615e-10	0.0074	0.331871	0.352		apeh|c1r|cela1.1|cela1.2|cela1.3|cela1.4|cela1.5|cela1.6|cfb|cfd|cfi|clpp|corin|ctrb1|ctrl|dpp4|ela2|ela2l|ela3l|f10|f2|f7|f7i|f7l|f9a|f9b|fap|furina|furinb|gzma|gzmk|habp2|hgfa|hp|hpn|hsbp1b|htra1a|htra1b|htra3a|htra4|lonp1|lonp2|masp1|masp2|mbtps1|mst1|ovch1|pamr1|parla|pcsk1|pcsk2|pcsk5a|pcsk5b|pcsk6|pcsk7|pcsk9|pik3ip1|plat|plaua|plaub|plg|prep|prepl|proca|proza|prozb|prss12|prss35|prss56|prs…
GO:0003008	system process	49	590	585	0.191973	1e-12	7.56e-10	0.0773	0.660859	0.934		abraa|acta2|acvrl1|adcy1b|adora2aa|adra1ab|adra1ba|adra1bb|adra1d|adra2c|adra2db|adrb2a|adrb2b|agt|agtpbp1|agtr1a|agtr1b|agtr2|aipl1|alpk2|alpk3a|ankhd1|anln|anxa2b|aoc2|ap2s1|apex1|apol1|arl6|arr3a|arr3b|atp1a2a|atp1b2b|atp2a1|atp2b1a|avpr1aa|avpr1ab|avpr2aa|avpr2ab|avpr2l|bag3|bbs9|bdnf|bin1b|bves|cacna1c|cacna1da|cacna1fa|cacna1fb|cacnb1|cacng2a|cacng2b|cacng3b|cacng4a|cacng4b|cacng8a|cacng8b|…
GO:0002684	positive regulation of immune system process	50	125	125	0.59402	1e-12	8.82e-10	0.005	0.33075	0.984		anxa1a|anxa1b|anxa1c|anxa1d|c1qa|c1qb|c1qc|c3a.1|c3a.2|c3a.3|c3a.4|c3a.6|c4|c6|c7a|c7b|c8a|c8b|cd226|cd276|cd40lg|cd79a|cd79b|cd99|cfb|cfd|cgas|cmklr1l1|cmklrl2|coch|colec11|crfb1|csf1ra|ddx46|fer|fes|fpr1|fybb|gata3|gnb1a|gnb1b|hhla2a.1|hhla2b.1|hhla2b.2|hmgb1a|hmgb1b|hmgb2a|hmgb2b|hmgb3a|hmgb3b|ighd|ighv2-1|ighv4-5|igic1s1|il10rb|il34|itk|kars1|klhl6|lgals17|masp2|mmp9|myd88|pgfb|ppp2r3c|prkcbb…
GO:0002682	regulation of immune system process	51	243	242	0.352927	1e-12	1.058e-09	0.0111	0.360375	0.988		aire|anxa1a|anxa1b|anxa1c|anxa1d|arrb1|b2m|c1qa|c1qb|c1qc|c3a.1|c3a.2|c3a.3|c3a.4|c3a.6|c4|c6|c7a|c7b|c8a|c8b|cacna1fa|cacna1fb|cav1|cd226|cd276|cd28|cd40|cd40lg|cd79a|cd79b|cd99|cebp1|cfb|cfd|cftr|cgas|cish|cmklr1l1|cmklrl2|coch|colec11|crfb1|csf1ra|cxcl12a|cxcl8a|cxcr3.1|cxcr3.3|cxcr4b|ddx46|fam49a|fer|fes|foxp3a|fpr1|fybb|gata1a|gata2a|gata3|ggt1a|ggt1b|ggt1l2.1|ggt1l2.2|gnb1a|gnb1b|gpatch3|hc…
GO:0002376	immune system process	52	427	424	0.29566	1e-12	1.323e-09	0.0031	0.41013	0.943		aanat2|ackr3b|ackr4a|ackr4b|agtpbp1|aire|akap10|alcama|ankhd1|ano6|anxa1a|anxa1b|anxa1c|anxa1d|arpc1b|b2m|b2ml|batf|c1qa|c1qb|c1qc|c3a.1|c3a.2|c3a.3|c3a.4|c3a.6|c4|c6|c7a|c7b|c8a|c8b|c9|cacna1fa|cacna1fb|caiap|caspa|ccl19a.1|ccl19a.2|ccl19b|ccl20a.3|ccl25a|ccl25b|ccl27b|ccl34a.4|ccl34b.1|ccl34b.4|ccl34b.9|ccl35.1|ccl36.1|ccl38.1|ccl38.6|ccl38a.4|ccl39.2|ccl39.7|ccr10|ccr12a|ccr12b.1|ccr12b.2|ccr6…
GO:0002253	activation of immune response	53	71	71	0.790219	1e-12	1.764e-09	0.0055	0.306379	0.84		c1qa|c1qb|c1qc|c3a.1|c3a.2|c3a.3|c3a.4|c3a.6|c4|c6|c7a|c7b|c8a|c8b|cd276|cd79a|cd79b|cfb|cfd|cgas|cmklr1l1|cmklrl2|colec11|crfb1|fpr1|fybb|hmgb1a|hmgb1b|ighd|ighv2-1|ighv4-5|igic1s1|il10rb|itk|klhl6|masp2|myd88|prkcbb|si:ch1073-280e3.1|si:ch211-180a12.2|si:ch211-188c16.1|si:ch211-1a19.2|si:ch211-214p13.9|si:ch73-160i9.3|si:dkey-117a8.1|si:dkey-169i5.4|si:dkey-192g7.3|si:dkey-1h24.6|si:dkey-211g8.…
GO:0002252	immune effector process	54	47	47	1.00443	1e-12	2.646e-09	0.0033	0.371566	0.86		aire|batf|c1qa|c1qb|c1qc|c3a.1|c3a.2|c3a.3|c3a.4|c3a.6|c4|c6|c7a|c7b|c8a|c8b|cd209|cd74a|cd83|cfb|cfd|cftr|colec11|cxcr3.2|eomesa|eomesb|fpr1|gpr183a|ighd|ighv2-1|ighv4-5|igic1s1|jagn1a|jagn1b|kars1|masp2|myd88|nsmaf|ntrk1|ptena|ptenb|rac2|rnf168|rnf8|si:ch1073-280e3.1|si:ch211-180a12.2|si:ch211-1a19.2|
GO:0001653	peptide receptor activity	55	169	168	0.437076	1e-12	5.292e-09	0.0295	0.466012	0.929		ackr3b|ackr4a|ackr4b|adcyap1r1a|adcyap1r1b|agtr1a|agtr1b|agtr2|aplnra|aplnrb|avpr1aa|avpr1ab|avpr2aa|avpr2ab|avpr2l|bdkrb1|cabz01093075.1|calcr|calcrla|calcrlb|ccr10|ccr11.1|ccr12a|ccr12b.1|ccr12b.2|ccr6a|ccr6b|ccr7|ccr8.1|ccr9a|ccr9b|cmklr1|crhr1|cxcr2|cxcr3.1|cxcr3.2|cxcr3.3|cxcr4a|cxcr4b|cysltr1|ednraa|ednrab|ednrba|ednrbb|f2r|f2rl1.1|f2rl1.2|f2rl2|fshr|galn|galr1a|galr1b|galr2b|gc2|gcgra|gcgr…
GO:0071495	cellular response to endogenous stimulus	56	121	120	0.467876	0.0001	0.00882	0.004	0.378	0.988		adgrl3.1|agxtb|anxa1a|anxa1b|anxa1c|anxa1d|aqp12|avpr1aa|avpr1ab|avpr2aa|avpr2ab|avpr2l|c3a.2|c9|capn10|castor2|cpeb1b|cpeb4a|cpn1|cyp11a1|cyp11a2|cyp11c1|esr1|fam20cl|fbp1b|fkbp11|garem|glra1|gnrhr1|gnrhr4|hamp|hdlbpa|hpxa|impact|jun|junba|junbb|jund|keap1a|keap1b|lamtor1|lamtor2|lamtor3|lamtor4|lamtor5|lman1|lpin1|ncoa1|ncoa2|ncoa3|nfe2l2a|npffr1l1|npffr1l2|npffr1l3|nr4a1|nr4a2a|nr4a2b|nr4a3|nt…
GO:0071310	cellular response to organic substance	57	238	236	0.284681	0.0001	0.008969	0.0081	0.332288	0.992		ache|acvr1ba|acvr1bb|acvr1l|acvr2aa|acvr2ab|acvrl1|adgrl3.1|agxtb|ahr1a|ahr2|anxa1a|anxa1b|anxa1c|anxa1d|aqp12|avpr1aa|avpr1ab|avpr2aa|avpr2ab|avpr2l|bmpr1aa|bmpr1ab|bmpr1ba|bmpr1bb|bmpr2a|bmpr2b|brinp2|brinp3a.1|brinp3a.2|c3a.2|c9|capn10|casp3a|castor2|ccl19a.1|ccl19a.2|ccl19b|ccl20a.3|ccl25b|ccl34b.1|ccl34b.4|ccl34b.9|ccl35.1|ccl38.1|ccl38.6|ccl38a.4|ccl39.2|ccl39.7|cers2b|cftr|cgas|chuk|cpeb1b…
GO:0030595	leukocyte chemotaxis	58	63	63	0.684908	0.0001	0.009124	0.0133	0.355473	0.908		aanat2|ano6|anxa1a|anxa1b|anxa1c|anxa1d|ccl19a.1|ccl19a.2|ccl19b|ccl20a.3|ccl25b|ccl34b.1|ccl34b.4|ccl34b.9|ccl35.1|ccl38.1|ccl38.6|ccl38a.4|ccl39.2|ccl39.7|ch25h|csf1ra|csf3b|cul1a|cul1b|cxcl11.1|cxcl11.5|cxcl11.7|cxcl11.8|cxcl18b|cxcl19|cxcl20|cxcl32b.1|cxcl8a|cxcl8b.1|cxcl8b.3|cxcr3.2|cyba|duox|gpr183a|hrh1|il1b|lgals3a|lgals3b|lta4h|lyn|mmp13a|myd88|nsmaf|p2rx7|pik3cg|rac1a|rac2|s1pr4|si:dkey…
GO:0016491	oxidoreductase activity	59	746	742	0.0979441	0.0001	0.009284	0.2538	1	0.945		aass|acad11|acad8|acad9|acadl|acadm|acads|acadsb|acadvl|acox1|acox3|acoxl|adh5|adh8a|adh8b|adhfe1|adi1|adoa|adob|agmo|agps|ahnak|aifm1|aifm2|aifm4|aifm5|akr1a1a|akr1a1b|akr1b1.1|akr1b1.2|aldh16a1|aldh18a1|aldh1a2|aldh1a3|aldh1l1|aldh1l2|aldh2.1|aldh2.2|aldh3a1|aldh3a2a|aldh3a2b|aldh3b1|aldh3b2|aldh4a1|aldh5a1|aldh6a1|aldh7a1|aldh8a1|aldh9a1a.1|aldh9a1a.2|aldh9a1b|alkbh1|alkbh2|alkbh3|alkbh4|alkbh…
GO:0010927	cellular component assembly involved in morphogenesis	60	66	64	0.63672	0.0001	0.00945	0.0118	0.360957	0.888		ache|actn2b|actr10|adgrg6|alpk3a|asb2b|bves|chchd10|chrnd|cmlc1|cntnap1|cryaba|cryabb|cx36.7|cxcl12a|cxcr4a|desma|dnajb6b|dusp27|erbb2|foxa2|hs3st1l1|hsp90aa1.1|lmod2a|lmod2b|lmod3|mef2aa|mef2ca|mef2d|megf10|myh6|myh7|myl7|mylk3|myo18aa|myo18ab|myom1a|myom1b|myom2a|myot|naca|obscnb|pgm5|plecb|prox1a|qki2|qkia|smo|smyd1a|smyd1b|smyhc1|tcap|tenm4|tmod1|tmod2|tmod4|tnnt3a|tnnt3b|tpcn2|tpm3|tpm4a|ttn…
GO:0007606	sensory perception of chemical stimulus	61	115	115	0.416175	0.0001	0.009622	0.0453	0.516654	0.0121		cd36|gng13b|gprc6a|ompa|ompb|or101-1|or102-1|or102-2|or102-3|or102-4|or102-5|or103-1|or103-2|or103-3|or103-4|or103-5|or104-1|or104-2|or105-1|or106-11|or106-12|or106-5|or106-6|or107-1|or108-3|or109-1|or109-2|or109-3|or109-4|or109-5|or109-6|or110-1|or110-2|or111-1|or111-10|or111-11|or111-2|or111-3|or111-4|or111-5|or111-6|or111-7|or111-8|or111-9|or112-1|or113-1|or113-2|or114-1|or115-1|or115-12|or115…
GO:0003012	muscle system process	62	69	67	0.644459	0.0001	0.0098	0.0123	0.36364	0.882		alpk3a|atp2a1|bin1b|cacna1c|cacnb1|cald1a|cald1b|csrp3|cx39.9|desma|desmb|dmd|gdnfa|htr1d|htr2b|htr7a|htr7b|htr7c|icam3|kita|lmod1b|lmod2a|lmod2b|lmod3|lsp1a|myom1a|myom1b|myom2a|nkx2.5|p2ry1|ptger3|rock2a|ryr1b|si:dkey-63b1.1|si:rp71-17i16.4|slmapa|slmapb|smyhc1|smyhc2|stac|stac3|sulf1|sulf2a|sulf2b|tcap|tmod1|tmod2|tmod4|tnnc2|tnni1b|tnni1d|tnni2a.1|tnni2a.2|tnni2a.3|tnni2b.1|tnni2b.2|tnnt1|tnn…
GO:1901606	alpha-amino acid catabolic process	63	69	69	0.622018	0.0002	0.01512	0.0337	0.482001	0.913		afmid|aldh4a1|aldh6a1|aldh8a1|amt|arg2|asrgl1|blmh|cdo1|dao.1|dao.2|dao.3|ddah2|fah|gcat|gcsha|gcshb|gldc|gls2a|gls2b|glsa|glsb|glsl|got2a|got2b|gpt2l|haao|hgd|hibadha|hibadhb|hibch|hmgcl|hmgcll1|hpda|hpdb|ido1|kmo|kynu|mccc2|nos1|nos2a|nos2b|oat|pah|pipox|prodha|prodhb|qdpra|qdprb2|sardh|sdsl|shmt1|shmt2|si:ch211-198n5.11|si:ch211-256m1.8|si:ch73-263o4.4|si:dkey-102c8.2|si:dkey-103j14.5|tat|tdh|…
GO:0097530	granulocyte migration	64	59	59	0.733762	0.0002	0.0153391	0.0103	0.340672	0.906		aanat2|anxa1a|anxa1b|anxa1c|anxa1d|ccl19a.1|ccl19a.2|ccl19b|ccl20a.3|ccl25b|ccl34b.1|ccl34b.4|ccl34b.9|ccl35.1|ccl38.1|ccl38.6|ccl38a.4|ccl39.2|ccl39.7|csf3b|cul1a|cul1b|cxcl11.1|cxcl11.5|cxcl11.7|cxcl11.8|cxcl18b|cxcl19|cxcl20|cxcl32b.1|cxcl8a|cxcl8b.1|cxcl8b.3|cxcr2|cyba|duox|hrh1|il1b|jagn1a|jagn1b|lgals3a|lgals3b|lta4h|lyn|myd88|nox5|nsmaf|pik3cg|rac1a|rac2|s1pr4|saa|spint1a|srp54|tab1|tnfrsf…
GO:0060326	cell chemotaxis	65	92	92	0.519117	0.0002	0.0155647	0.0198	0.4158	0.911		aanat2|ackr3b|ackr4a|ackr4b|ano6|anxa1a|anxa1b|anxa1c|anxa1d|ccl19a.1|ccl19a.2|ccl19b|ccl20a.3|ccl25b|ccl34b.1|ccl34b.4|ccl34b.9|ccl35.1|ccl38.1|ccl38.6|ccl38a.4|ccl39.2|ccl39.7|ccr10|ccr12a|ccr12b.1|ccr12b.2|ccr6a|ccr6b|ccr7|ccr8.1|ccr9a|ccr9b|ch25h|cmklr1|csf1ra|csf3b|cul1a|cul1b|cxcl11.1|cxcl11.5|cxcl11.7|cxcl11.8|cxcl14|cxcl18b|cxcl19|cxcl20|cxcl32b.1|cxcl8a|cxcl8b.1|cxcl8b.3|cxcr3.1|cxcr3.2|…
GO:0051239	regulation of multicellular organismal process	66	543	537	0.091678	0.0002	0.015797	0.0931	0.7089	0.995		aanat2|abcc6a|abcd1|add1|adgrb1a|adgrb1b|adgrb2|adgrb3|adgrg6|adra1ab|adra1ba|adra1bb|adra1d|adra2c|adra2db|adrb1|adrb2a|adrb2b|afap1l2|agtr1a|agtr1b|aida|alx1|amh|ankhb|ano6|anxa1a|anxa1b|anxa1c|anxa1d|anxa3a|anxa3b|anxa5b|anxa6|apc|apela|apln|aplnra|aplnrb|arhgap18|arntl1a|ascl1a|ascl1b|atg5|atoh7|atp1a1a.1|atp2a1|atp2a2a|atp6v1h|atraid|avpr1aa|avpr1ab|avpr2aa|avpr2ab|avpr2l|axin1|axin2|bace1|b…
GO:0050877	nervous system process	67	341	341	0.179888	0.0002	0.0160364	0.0663	0.6188	0.918		adcy1b|agtpbp1|aipl1|aoc2|ap2s1|arl6|arr3a|arr3b|atp1b2b|atp2b1a|bdnf|cacna1da|cacna1fa|cacna1fb|cacng2a|cacng2b|cacng3b|cacng4a|cacng4b|cacng8a|cacng8b|ccdc141|ccdc151|cd36|cdh23|cep131|chm|chrna1|chrna10a|chrna2a|chrna2b|chrna3|chrna4b|chrna5|chrna7|chrna9|chrnb1|chrnb2|chrnb3b|chrnb4|chrnb5b|chrnd|chrne|chrng|cldn7b|clrn1|cnga3a|cngb1a|col11a2|crx|cryba1a|cryba1b|cryba1l1|cryba1l2|cryba2a|cryb…
GO:0030312	external encapsulating structure	68	218	216	0.275537	0.0002	0.0162831	0.048	0.527004	0.916	GO:0031012|extracellular matrix,	acana|acanb|adamts1|adamts15a|adamts8a|apoeb|bcan|bmper|ccn1|ccn1l1|ccn1l2|ccn2a|ccn2b|ccn4a|ccn4b|ccn5|ccn6|cd180|chadla|chadlb|cmn|coch|col10a1a|col10a1b|col11a1a|col11a1b|col11a2|col12a1a|col12a1b|col14a1a|col15a1b|col16a1|col17a1a|col17a1b|col18a1a|col18a1b|col19a1|col1a1a|col1a1b|col1a2|col27a1a|col27a1b|col28a1a|col28a2a|col2a1a|col2a1b|col4a1|col4a2|col4a3|col4a4|col4a5|col4a6|col5a1|col5a…
GO:0031012	extracellular matrix	69	218	216	0.275537	0.0002	0.0162831	0.048	0.527004	0.916	GO:0030312|external encapsulating structure,	acana|acanb|adamts1|adamts15a|adamts8a|apoeb|bcan|bmper|ccn1|ccn1l1|ccn1l2|ccn2a|ccn2b|ccn4a|ccn4b|ccn5|ccn6|cd180|chadla|chadlb|cmn|coch|col10a1a|col10a1b|col11a1a|col11a1b|col11a2|col12a1a|col12a1b|col14a1a|col15a1b|col16a1|col17a1a|col17a1b|col18a1a|col18a1b|col19a1|col1a1a|col1a1b|col1a2|col27a1a|col27a1b|col28a1a|col28a2a|col2a1a|col2a1b|col4a1|col4a2|col4a3|col4a4|col4a5|col4a6|col5a1|col5a…
GO:0006954	inflammatory response	70	128	128	0.504913	0.0002	0.0165375	0.0219	0.42924	0.973		afap1l2|agtr1a|agtr1b|agtr2|anxa1a|anxa1b|anxa1c|anxa1d|ccl19a.1|ccl19a.2|ccl19b|ccl20a.3|ccl25b|ccl34b.1|ccl34b.4|ccl34b.9|ccl35.1|ccl38.1|ccl38.6|ccl38a.4|ccl39.2|ccl39.7|cdk9|ciita|cmklr1l1|cmklrl2|csf1ra|cxcl11.1|cxcl11.5|cxcl11.7|cxcl11.8|cxcl18b|cxcl19|cxcl20|cxcl32b.1|cxcl8a|cxcl8b.1|cxcl8b.3|cxcr3.1|cxcr3.3|elf3|fpr1|ggt5a|il17a/f3|il17d|il1b|il1fma|irg1l|loxl3a|loxl3b|lta4h|mark1|mecp2|m…
GO:0006936	muscle contraction	71	66	64	0.597285	0.0002	0.0168	0.0142	0.372012	0.876		alpk3a|bin1b|cacnb1|cald1a|cald1b|csrp3|cx39.9|desma|desmb|dmd|gdnfa|htr1d|htr2b|htr7a|htr7b|htr7c|icam3|kita|lmod1b|lmod2a|lmod2b|lmod3|lsp1a|myom1a|myom1b|myom2a|nkx2.5|ptger3|rock2a|ryr1b|si:dkey-63b1.1|si:rp71-17i16.4|slmapa|slmapb|smyhc1|smyhc2|stac|stac3|sulf1|sulf2a|sulf2b|tcap|tmod1|tmod2|tmod4|tnnc2|tnni1b|tnni1d|tnni2a.1|tnni2a.2|tnni2a.3|tnni2b.1|tnni2b.2|tnnt1|tnnt2a|tnnt2b|tnnt2c|tnn…
GO:0003810	protein-glutamine gamma-glutamyltransferase activity	72	12	12	2.56386	0.0002	0.017071	0.0021	0.653718	0.0755		f13a1a.1|f13a1b|si:ch1073-138d10.2|tgm1|tgm1l1|tgm1l2|tgm1l3|tgm1l4|tgm2b|tgm2l|tgm5l|tgm8|
GO:0001530	lipopolysaccharide binding	73	8	8	3.51695	0.0002	0.0173508	0.0009	0.7938	0.306		caspb|cd59|hamp|ly97.2|ly97.3|vtg2|znf365|zranb2|
GO:0042330	taxis	74	162	161	0.288255	0.0003	0.021168	0.0295	0.464625	0.985		aanat2|ackr3a|ackr3b|ackr4a|ackr4b|aldoaa|ano6|anxa1a|anxa1b|anxa1c|anxa1d|ascc1|atp1a2a|cabz01093075.1|cacna1ab|ccl19a.1|ccl19a.2|ccl19b|ccl20a.3|ccl25b|ccl34b.1|ccl34b.4|ccl34b.9|ccl35.1|ccl36.1|ccl38.1|ccl38.6|ccl38a.4|ccl39.2|ccl39.7|ccr10|ccr11.1|ccr12a|ccr12b.1|ccr12b.2|ccr6a|ccr6b|ccr7|ccr8.1|ccr9a|ccr9b|ch25h|chad|cmklr1|csf1ra|csf3b|cul1a|cul1b|cxcl11.1|cxcl11.5|cxcl11.7|cxcl11.8|cxcl12a…
GO:0030239	myofibril assembly	75	58	56	0.684146	0.0003	0.021454	0.0098	0.341195	0.869		ache|actn2b|alpk3a|asb2b|bves|chchd10|chrnd|cmlc1|cryaba|cryabb|cx36.7|cxcl12a|cxcr4a|desma|dnajb6b|dusp27|erbb2|hs3st1l1|hsp90aa1.1|lmod2a|lmod2b|lmod3|mef2aa|megf10|myh6|myh7|myl7|mylk3|myo18aa|myo18ab|myom1a|myom1b|myom2a|myot|naca|obscnb|pgm5|plecb|prox1a|qki2|qkia|smo|smyd1a|smyd1b|tcap|tmod1|tmod2|tmod4|tnnt3a|tnnt3b|tpcn2|tpm3|tpm4a|ttn.1|ttn.2|unc45b|
GO:0015267	channel activity	76	432	431	0.125133	0.0003	0.0217479	0.0646	0.614862	0.939	GO:0022803|passive transmembrane transporter activity,	abcc4|anxa6|apnl|aqp10a|aqp10b|aqp11|aqp12|aqp1a.1|aqp1a.2|aqp3a|aqp4|aqp7|aqp8a.1|aqp8a.2|aqp8b|aqp9a|aqp9b|asic1a|asic1b|asic1c|asic2|asic4a|asic4b|atp5l|atp6ap1a|atp6ap1b|atp6ap1la|atp6ap1lb|atp6v0cb|baxa|best1|best2|best4|cachd1|cacna1aa|cacna1ab|cacna1ba|cacna1bb|cacna1c|cacna1da|cacna1db|cacna1eb|cacna1fa|cacna1fb|cacna1g|cacna1ha|cacna1hb|cacna1ia|cacna1sa|cacna1sb|cacna2d1a|cacna2d2a|cacn…
GO:0022803	passive transmembrane transporter activity	77	432	431	0.125133	0.0003	0.0217479	0.0646	0.614862	0.939	GO:0015267|channel activity,	abcc4|anxa6|apnl|aqp10a|aqp10b|aqp11|aqp12|aqp1a.1|aqp1a.2|aqp3a|aqp4|aqp7|aqp8a.1|aqp8a.2|aqp8b|aqp9a|aqp9b|asic1a|asic1b|asic1c|asic2|asic4a|asic4b|atp5l|atp6ap1a|atp6ap1b|atp6ap1la|atp6ap1lb|atp6v0cb|baxa|best1|best2|best4|cachd1|cacna1aa|cacna1ab|cacna1ba|cacna1bb|cacna1c|cacna1da|cacna1db|cacna1eb|cacna1fa|cacna1fb|cacna1g|cacna1ha|cacna1hb|cacna1ia|cacna1sa|cacna1sb|cacna2d1a|cacna2d2a|cacn…
GO:0014706	striated muscle tissue development	78	79	78	0.478637	0.0003	0.02205	0.0213	0.426968	0.899		aplnra|aplnrb|atp1a2a|bag3|bves|cdkn1a|cmlc1|col15a1a|col6a1|cryaba|cryabb|dag1|desma|disp1|dmd|dnajb6a|dnajb6b|eya2|fer1l6|fgfr1a|fhl1a|fkrp|fxr1|gata1a|gata1b|gata4|gata5|gfpt1|gfra3|gja3|golga2|hmgcra|hspg2|itga6a|itga7|kif5ba|kif5bb|lamc1|ldb3a|mstnb|mtm1|myf5|myf6|myl7|myod1|myog|myot|pax3b|pgm5|pleca|plecb|popdc2|popdc3|ppargc1a|pxna|qkia|rbm24a|rbm24b|ret|sgcd|sgcg|six1a|six1b|slc8a4a|smad…
GO:0010033	response to organic substance	79	455	452	0.122246	0.0003	0.0223606	0.0114	0.36125	0.987		abhd2a|abhd2b|acaca|ache|acvr1ba|acvr1bb|acvr1l|acvr2aa|acvr2ab|acvrl1|adcy5|adgrl3.1|agxtb|ahr1a|ahr2|ankzf1|anxa1a|anxa1b|anxa1c|anxa1d|anxa3a|anxa3b|aqp12|asic2|asic4b|aup1|avpr1aa|avpr1ab|avpr2aa|avpr2ab|avpr2l|bag6|bag6l|baxa|bcl3|bglap|bmpr1aa|bmpr1ab|bmpr1ba|bmpr1bb|bmpr2a|bmpr2b|brinp2|brinp3a.1|brinp3a.2|c3a.2|c9|capn10|casp3a|castor2|ccl19a.1|ccl19a.2|ccl19b|ccl20a.3|ccl25b|ccl34b.1|ccl…
GO:0044281	small molecule metabolic process	80	908	904	0.0347406	0.0004	0.0274909	0.2425	1	0.995		aacs|aars1|aars2|aarsd1|aasdh|aasdhppt|aass|abat|abcd1|acaa1|acaa2|acaca|acacb|acadl|acadm|acads|acat1|acat2|acer1|acer3|aclya|aclyb|aco1|acot11a|acot11b|acot14|acot15|acot16|acot17|acot18|acot19|acot20|acot21|acot22|acot7|acot8|acot9.1|acot9.2|acox1|acox3|acoxl|acsf2|acsm3|acss1|acss2|acss2l|acy1|ada|adal|adcy1a|adcy1b|adcy2a|adcy2b|adcy3a|adcy3b|adcy5|adcy6a|adcy7|adcy8|adcy9|adh5|adh8a|adh8b|a…
GO:0016755	aminoacyltransferase activity	81	23	23	1.50526	0.0004	0.0278526	0.0035	0.378	0.602		f13a1a.1|f13a1b|ggt1a|ggt1b|ggt1l2.1|ggt1l2.2|ggt5a|ifit14|ifit16|qpct|qpctla|qpctlb|si:ch1073-138d10.2|si:ch73-236c18.3|tgm1|tgm1l1|tgm1l2|tgm1l3|tgm1l4|tgm2b|tgm2l|tgm5l|tgm8|
GO:0071621	granulocyte chemotaxis	82	53	53	0.70076	0.0005	0.033075	0.0084	0.331737	0.903		aanat2|anxa1a|anxa1b|anxa1c|anxa1d|ccl19a.1|ccl19a.2|ccl19b|ccl20a.3|ccl25b|ccl34b.1|ccl34b.4|ccl34b.9|ccl35.1|ccl38.1|ccl38.6|ccl38a.4|ccl39.2|ccl39.7|csf3b|cul1a|cul1b|cxcl11.1|cxcl11.5|cxcl11.7|cxcl11.8|cxcl18b|cxcl19|cxcl20|cxcl32b.1|cxcl8a|cxcl8b.1|cxcl8b.3|duox|hrh1|il1b|lgals3a|lgals3b|lta4h|lyn|myd88|nsmaf|pik3cg|rac1a|rac2|s1pr4|spint1a|srp54|tab1|tnfrsf1a|traf6|trim33|wasb|
GO:0060537	muscle tissue development	83	86	85	0.472723	0.0005	0.0334937	0.0247	0.452292	0.901		aplnra|aplnrb|atp1a2a|bag3|bves|cdkn1a|cmlc1|col15a1a|col6a1|cryaba|cryabb|csrp1a|csrp1b|csrp3|dag1|desma|disp1|dmd|dnajb6a|dnajb6b|eya2|fer1l6|fgfr1a|fhl1a|fkrp|foxo1a|fxr1|gata1a|gata1b|gata4|gata5|gfpt1|gfra3|gja3|golga2|hmgcra|hspg2|itga6a|itga7|kif5ba|kif5bb|lamc1|ldb3a|mstnb|mtm1|mybpc2b|myf5|myf6|myl7|myod1|myog|myot|pax3b|pgm5|pleca|plecb|popdc2|popdc3|ppargc1a|pxna|qkia|rbm24a|rbm24b|ret…
GO:0006082	organic acid metabolic process	84	481	479	0.113263	0.0005	0.0339231	0.1314	0.834776	0.994		aacs|aars1|aars2|aarsd1|aasdh|aasdhppt|aass|abat|abcd1|acaa1|acaa2|acaca|acacb|acadl|acadm|acads|acat1|acat2|aclya|aclyb|aco1|acot14|acot15|acot16|acot17|acot18|acot19|acot20|acot21|acot22|acot7|acot8|acox1|acox3|acoxl|acsf2|acsm3|acss1|acss2|acss2l|acy1|adi1|afmid|agmat|agxta|agxtb|aldh18a1|aldh1a2|aldh1l1|aldh1l2|aldh4a1|aldh5a1|aldh6a1|aldh8a1|aldoaa|aldoab|aldob|aldocb|alox5a|alox5ap|amdhd2|a…
GO:0062013	positive regulation of small molecule metabolic process	85	11	11	1.80898	0.0006	0.0373553	0.0016	0.6048	0.857		anxa1a|anxa1b|anxa1c|anxa1d|arpp19a|fgf1a|mlycd|nos1|nos2a|nos2b|pth1r|
GO:0019217	regulation of fatty acid metabolic process	86	11	11	1.86863	0.0006	0.0378	0.0016	0.7056	0.719		acaa2|anxa1a|anxa1b|anxa1c|anxa1d|cpt1aa|cpt1ab|etfa|gip|mlycd|tysnd1|
GO:0007600	sensory perception	87	256	256	0.191758	0.0006	0.0382554	0.0643	0.613109	0.915		adcy1b|aipl1|aoc2|arl6|arr3a|arr3b|atp2b1a|cacna1fa|cacna1fb|cd36|cdh23|cep131|cldn7b|clrn1|cnga3a|cngb1a|col11a2|crx|cryba1a|cryba1b|cryba1l1|cryba1l2|cryba2a|cryba4|crybb1|crybb1l1|crybb1l2|crybb1l3|crybb2|crybb3|crygm4|crygm5|crygmx|crygmxl1|crygn1|crygn2|crygs1|crygs2|cx55.5|dcdc2b|exorh|eya4|get1|gja3|gng13b|gprc5c|gprc6a|grk1a|grk7a|grk7b|guca1e|gucy2f|impg1b|impg2a|impg2b|kera|lrp5|lum|mar…
GO:0004859	phospholipase inhibitor activity	88	8	8	2.24853	0.0006	0.0387219	0.0039	0.375251	0.584	GO:0055102|lipase inhibitor activity,	anxa1a|anxa1b|anxa1c|anxa1d|anxa2a|anxa2b|anxa3a|anxa3b|
GO:0055102	lipase inhibitor activity	89	8	8	2.24853	0.0006	0.0387219	0.0039	0.375251	0.584	GO:0004859|phospholipase inhibitor activity,	anxa1a|anxa1b|anxa1c|anxa1d|anxa2a|anxa2b|anxa3a|anxa3b|
GO:0004497	monooxygenase activity	90	136	135	0.353581	0.0006	0.0392	0.058	0.570513	0.919		agmo|alox5a|bco1|cadm1b|ch25h|ch25hl1.1|ch25hl1.2|ch25hl2|cmah|coq6|coq7|cyp11a1|cyp11a2|cyp11c1|cyp17a1|cyp17a2|cyp19a1b|cyp1a|cyp1b1|cyp1c1|cyp1c2|cyp1d1|cyp21a2|cyp24a1|cyp26a1|cyp26b1|cyp26c1|cyp27a1.2|cyp27a1.4|cyp27a7|cyp27b1|cyp2aa1|cyp2aa11|cyp2aa12|cyp2aa2|cyp2aa3|cyp2aa4|cyp2aa6|cyp2aa8|cyp2aa9|cyp2ad2|cyp2ad3|cyp2ad6|cyp2ae1|cyp2j20|cyp2k16|cyp2k17|cyp2k18|cyp2k19|cyp2k20|cyp2k21|cyp2k…
GO:0008009	chemokine activity	91	35	35	0.996724	0.0007	0.0416225	0.0111	0.358178	0.82	GO:0042379|chemokine receptor binding,	ccl19a.1|ccl19a.2|ccl19b|ccl20a.3|ccl25a|ccl25b|ccl27b|ccl34a.4|ccl34b.1|ccl34b.4|ccl34b.9|ccl35.1|ccl36.1|ccl38.1|ccl38.6|ccl38a.4|ccl39.2|ccl39.7|cxcl11.1|cxcl11.5|cxcl11.7|cxcl11.8|cxcl12a|cxcl12b|cxcl14|cxcl18a.1|cxcl18b|cxcl19|cxcl20|cxcl32b.1|cxcl8a|cxcl8b.1|cxcl8b.3|mark1|zgc:173545|
GO:0042379	chemokine receptor binding	92	35	35	0.996724	0.0007	0.0416225	0.0111	0.358178	0.82	GO:0008009|chemokine activity,	ccl19a.1|ccl19a.2|ccl19b|ccl20a.3|ccl25a|ccl25b|ccl27b|ccl34a.4|ccl34b.1|ccl34b.4|ccl34b.9|ccl35.1|ccl36.1|ccl38.1|ccl38.6|ccl38a.4|ccl39.2|ccl39.7|cxcl11.1|cxcl11.5|cxcl11.7|cxcl11.8|cxcl12a|cxcl12b|cxcl14|cxcl18a.1|cxcl18b|cxcl19|cxcl20|cxcl32b.1|cxcl8a|cxcl8b.1|cxcl8b.3|mark1|zgc:173545|
GO:0007608	sensory perception of smell	93	104	104	0.434098	0.0007	0.0420954	0.0354	0.496915	0.000311		gprc6a|ompa|ompb|or101-1|or102-1|or102-2|or102-3|or102-4|or102-5|or103-1|or103-2|or103-3|or103-4|or103-5|or104-1|or104-2|or105-1|or106-11|or106-12|or106-5|or106-6|or107-1|or108-3|or109-1|or109-2|or109-3|or109-4|or109-5|or109-6|or110-1|or110-2|or111-1|or111-10|or111-11|or111-2|or111-3|or111-4|or111-5|or111-6|or111-7|or111-8|or111-9|or112-1|or113-1|or113-2|or114-1|or115-1|or115-12|or115-13|or115-14…
GO:0007218	neuropeptide signaling pathway	94	61	61	0.622772	0.0007	0.0425793	0.0235	0.44415	0.764		adcyap1a|adcyap1b|cysltr1|galn|galr1a|galr2b|glra1|glra2|glra4a|glra4b|glrba|glrbb|gpr1|hcrt|kiss1ra|kiss1rb|ltb4r|ltb4r2a|ltb4r2b|mchr1a|mchr1b|nmbb|npffl|npffr1l1|npffr1l3|nppa|npvf|npy|npy4r|npy7r|npy8ar|oprd1a|oprd1b|oprk1|oprl1|oprm1|pdyn|penka|penkb|pnoca|pnocb|pomca|pomcb|pth2|pth4|pyya|pyyb|rxfp3|rxfp3.2a|rxfp3.2b|scg5|si:dkey-165n16.5|si:dkey-42l23.2|si:zfos-169g10.2|sstr1a|sstr3|sstr5|u…
GO:0001664	G protein-coupled receptor binding	95	134	133	0.347588	0.0007	0.0430744	0.0318	0.470072	0.957		adcyap1a|apela|apln|arhgef11|arhgef1b|arr3a|arr3b|arrb1|arrb2a|arrb2b|asip2b|bbs1|calca|ccl19a.1|ccl19a.2|ccl19b|ccl20a.3|ccl25a|ccl25b|ccl27b|ccl34a.4|ccl34b.1|ccl34b.4|ccl34b.9|ccl35.1|ccl36.1|ccl38.1|ccl38.6|ccl38a.4|ccl39.2|ccl39.7|cnrip1a|cnrip1b|cxcl11.1|cxcl11.5|cxcl11.7|cxcl11.8|cxcl12a|cxcl12b|cxcl14|cxcl18a.1|cxcl18b|cxcl19|cxcl20|cxcl32b.1|cxcl8a|cxcl8b.1|cxcl8b.3|dvl1a|dvl1b|dvl2|dvl3…
GO:0070301	cellular response to hydrogen peroxide	96	8	8	1.54143	0.0008	0.0460174	0.0049	0.341195	0.672		anxa1a|anxa1b|anxa1c|anxa1d|impact|oser1|park7|ppifb|
GO:0015250	water channel activity	97	8	8	1.60944	0.0008	0.0465231	0.0123	0.36162	0.215		aqp1a.1|aqp1a.2|aqp4|aqp8a.1|aqp8a.2|aqp8b|mipa|mipb|
GO:0007599	hemostasis	98	43	43	0.819122	0.0008	0.04704	0.0193	0.413504	0.659		ano6|crfb12|enpp4|f10|f2|f2r|f2rl1.1|f2rl1.2|f2rl2|f3a|f3b|f7|f7i|f7l|f8|f9a|f9b|fga|fgb|fgg|g6fl|habp2|il10ra|itga2b|mylka|p2ry12|plg|prkcaa|prkcbb|proca|proza|prozb|serpind1|si:ch211-132p1.2|si:dkey-163m14.2|si:dkey-163m14.6|si:dkey-163m14.7|tfpi2|tfpia|vkorc1|vwf|zgc:100868|zgc:171965|
GO:0030018	Z disc	99	58	58	0.560872	0.0009	0.0501347	0.0112	0.359215	0.849		alpk3a|bag3|capza1a|casq1a|casq1b|casq2|cbfb|csrp1a|csrp1b|csrp3|desma|fhl1a|fhl2a|fhl2b|fhl3a|fhl3b|fhl5|hsp90aa1.1|ilk|ldb3a|ldb3b|lims1|myom1a|myom1b|myom2a|myoz1b|myoz2a|myoz2b|myoz3a|neb|nexn|nrap|obscna|parvb|pdlim1|pdlim2|pdlim3a|pdlim3b|pdlim4|pdlim5a|pdlim5b|pdlim7|pgm5|ppp1r12a|psen1|psen2|ryr1a|ryr1b|ryr2b|ryr3|smn1|spega|synpo2b|synpo2lb|tcap|ttn.1|ttn.2|unc45b|
GO:0007596	blood coagulation	100	42	42	0.812693	0.0009	0.0506681	0.0193	0.415185	0.664	GO:0050817|coagulation,	ano6|crfb12|enpp4|f10|f2|f2r|f2rl1.1|f2rl1.2|f2rl2|f3a|f3b|f7|f7i|f7l|f8|f9a|f9b|fga|fgb|fgg|g6fl|habp2|il10ra|itga2b|mylka|p2ry12|plg|prkcaa|prkcbb|proca|proza|prozb|serpind1|si:ch211-132p1.2|si:dkey-163m14.2|si:dkey-163m14.6|si:dkey-163m14.7|tfpi2|tfpia|vkorc1|zgc:100868|zgc:171965|
GO:0050817	coagulation	101	42	42	0.812693	0.0009	0.0506681	0.0193	0.415185	0.664	GO:0007596|blood coagulation,	ano6|crfb12|enpp4|f10|f2|f2r|f2rl1.1|f2rl1.2|f2rl2|f3a|f3b|f7|f7i|f7l|f8|f9a|f9b|fga|fgb|fgg|g6fl|habp2|il10ra|itga2b|mylka|p2ry12|plg|prkcaa|prkcbb|proca|proza|prozb|serpind1|si:ch211-132p1.2|si:dkey-163m14.2|si:dkey-163m14.6|si:dkey-163m14.7|tfpi2|tfpia|vkorc1|zgc:100868|zgc:171965|
GO:0004984	olfactory receptor activity	102	101	101	0.422464	0.0009	0.0512129	0.0368	0.50715	0.000207		or101-1|or102-1|or102-2|or102-3|or102-4|or102-5|or103-1|or103-2|or103-3|or103-4|or103-5|or104-1|or104-2|or105-1|or106-11|or106-12|or106-5|or106-6|or107-1|or108-3|or109-1|or109-2|or109-3|or109-4|or109-5|or109-6|or110-1|or110-2|or111-1|or111-10|or111-11|or111-2|or111-3|or111-4|or111-5|or111-6|or111-7|or111-8|or111-9|or112-1|or113-1|or113-2|or114-1|or115-1|or115-10|or115-11|or115-12|or115-13|or115-1…
GO:0045923	positive regulation of fatty acid metabolic process	103	5	5	3.60499	0.001	0.0518824	0.0012	0.7056	0.767		anxa1a|anxa1b|anxa1c|anxa1d|mlycd|
GO:0045807	positive regulation of endocytosis	104	9	9	2.74133	0.001	0.052396	0.0007	0.9261	0.567		bicd1a|dab2|gpc3|hip1|hip1rb|hspa8|pick1|si:ch211-204c21.1|vtg2|
GO:0042304	regulation of fatty acid biosynthetic process	105	5	5	2.8706	0.001	0.05292	0.0022	0.612758	0.651		anxa1a|anxa1b|anxa1c|anxa1d|gip|
GO:0045582	positive regulation of T cell differentiation	106	5	5	2.66897	0.0011	0.05292	0.0022	0.58212	0.725		anxa1a|anxa1b|anxa1c|anxa1d|gata3|
GO:0035924	cellular response to vascular endothelial growth factor stimulus	107	5	5	2.50401	0.0011	0.0534055	0.0023	0.486864	0.603		anxa1a|anxa1b|anxa1c|anxa1d|kdr|
GO:0031406	carboxylic acid binding	108	69	68	0.488918	0.001	0.0534546	0.0485	0.530293	0.887		acox1|acox3|acoxl|avd|crabp1b|crabp2a|dbt|egln1a|egln1b|egln2|egln3|fabp10a|fabp1a|fabp1b.1|fabp1b.2|fabp2|fabp6|fabp7a|fabp7b|folr|ftcd|gclc|glra1|glra2|glra3|glra4a|glra4b|glrba|glrbb|gnmt|gpr143|gprc6a|hif1an|nags|nr1h4|nr2f2|ogfod1|ogfod2|ora1|p3h1|p3h2|p3h3|p4ha1a|p4ha1b|p4ha2|p4ha3|p4htm|pcxa|pcxb|plod1a|plod2|plod3|pparaa|pparab|pparda|ppardb|pparg|ptgdsb.1|shmt1|shmt2|slc19a1|slc46a1|star…
GO:0031340	positive regulation of vesicle fusion	109	5	5	2.48015	0.0011	0.0539	0.0023	0.50715	0.71		anxa1a|anxa1b|anxa1c|anxa1d|doc2b|
GO:0009888	tissue development	110	389	386	0.123602	0.001	0.054	0.0851	0.689662	0.976		abhd12|acta1b|acvr1l|adarb1a|adgra2|ahi1|aldh1a2|amer2|apc|apela|aplnra|aplnrb|apobec2a|apobec2b|arhgef19|arid5b|arrb1|ascl1a|atp1a1a.1|atp1a2a|atp1b1a|atp2b1a|atp6ap1b|atp6v0d1|atp6v1h|atrn|atrnl1a|atrnl1b|bag3|barhl1a|barhl1b|barhl2|barx1|barx2|bcl9l|bcor|bmp2b|bmp4|bves|canx|ccn2a|cd9b|cdh1|cdh2|cdkn1a|cfdp1|chd7|cldnj|clocka|cmlc1|col15a1a|col17a1a|col27a1a|col27a1b|col6a1|copa|copb1|copb2|cr…
GO:2000514	regulation of CD4-positive, alpha-beta T cell activation	111	11	11	1.33684	0.0012	0.0542769	0.0048	0.338688	0.829		anxa1a|anxa1b|anxa1c|anxa1d|lgals9l1|lgals9l3|lgals9l5|lgals9l6|loxl3a|loxl3b|sh3rf1|
GO:0030216	keratinocyte differentiation	112	5	5	2.44234	0.0011	0.0544037	0.0023	0.5292	0.444		anxa1a|anxa1b|anxa1c|anxa1d|capn12|
GO:0009605	response to external stimulus	113	418	417	0.107244	0.001	0.0545567	0.0229	0.437497	0.974		acp5b|aep1|agbl5|alpl|angptl4|ankhd1|ap1b1|atf3|atg5|atp1b2b|atp2a1|atp6v0ca|batf|bcas3|bckdhb|becn1|bglap|bmt2|c1ql4l|cacna1da|caiap|cart1|cart2|cartl|caspa|caspb|ccl34b.9|ccl35.1|ccl39.2|ccl39.7|ccny|cd180|cd36|cd59|cdh23|cebpb|cfb|cfd|cftr|ch25h|chm|cnpy3|coch|col1a1a|col1a2|col5a2b|colec11|cpeb4a|cpt1b|crfb1|crp2|cry1a|csf1ra|ctsd|ctsk|cxcl11.1|cxcl11.5|cxcl11.7|cxcl11.8|cxcl18b|cxcl19|cxcl20…
GO:0090303	positive regulation of wound healing	114	6	6	2.09493	0.0012	0.0547448	0.0024	0.4536	0.569		anxa1a|anxa1b|anxa1c|anxa1d|enpp4|lgals2a|
GO:0019834	phospholipase A2 inhibitor activity	115	6	6	2.68294	0.0011	0.054917	0.0016	0.651323	0.624		anxa1a|anxa1b|anxa1c|anxa1d|anxa3a|anxa3b|
GO:0005861	troponin complex	116	17	16	1.56684	0.001	0.055125	0.0032	0.384873	0.354		si:rp71-17i16.4|tnnc2|tnni1b|tnni1d|tnni2a.1|tnni2a.2|tnni2a.3|tnni2b.1|tnni2b.2|tnnt1|tnnt2a|tnnt2b|tnnt2c|tnnt2d|tnnt3a|tnnt3b|
GO:0071384	cellular response to corticosteroid stimulus	117	6	6	2.10158	0.0012	0.0552209	0.0024	0.4704	0.85	GO:0071385|cellular response to glucocorticoid stimulus,	anxa1a|anxa1b|anxa1c|anxa1d|pck1|pck2|
GO:0071385	cellular response to glucocorticoid stimulus	118	6	6	2.10158	0.0012	0.0552209	0.0024	0.4704	0.85	GO:0071384|cellular response to corticosteroid stimulus,	anxa1a|anxa1b|anxa1c|anxa1d|pck1|pck2|
GO:0003009	skeletal muscle contraction	119	24	23	1.22523	0.0011	0.05544	0.0051	0.3213	0.647		cx39.9|ryr1b|si:rp71-17i16.4|smyhc1|smyhc2|stac|stac3|tcap|tnnc2|tnni1b|tnni1d|tnni2a.1|tnni2a.2|tnni2a.3|tnni2b.1|tnni2b.2|tnnt1|tnnt2a|tnnt2b|tnnt2c|tnnt2d|tnnt3a|tnnt3b|
GO:0070555	response to interleukin-1	120	20	20	1.33797	0.0012	0.0557053	0.0039	0.3822	0.823		anxa1a|anxa1b|anxa1c|anxa1d|ccl19a.1|ccl19a.2|ccl19b|ccl20a.3|ccl25b|ccl34b.1|ccl34b.4|ccl34b.9|ccl35.1|ccl38.1|ccl38.6|ccl38a.4|ccl39.2|ccl39.7|cxcl32b.1|rbmx|
GO:0032787	monocarboxylic acid metabolic process	121	191	191	0.218919	0.0011	0.0559731	0.0494	0.531351	0.996		aacs|aasdh|abat|abcd1|acaa1|acaa2|acaca|acacb|acadl|acadm|acads|acat1|acat2|aclya|aclyb|acot14|acot15|acot16|acot17|acot18|acot19|acot20|acot21|acot22|acot7|acot8|acox1|acox3|acoxl|acsf2|acsm3|acss1|acss2|acss2l|agxtb|aldh1a2|aldh5a1|aldoaa|aldoab|aldob|aldocb|alox5a|asah2|auh|bpgm|cbr4|cpt2|crabp1b|cryl1|cyp26a1|cyp26b1|cyp26c1|cyp39a1|cyp7a1|cyp7b1|dagla|daglb|decr2|dhtkd1|dlat|echdc2|echs1|eci…
GO:0043371	negative regulation of CD4-positive, alpha-beta T cell differentiation	122	6	6	2.11591	0.0012	0.0561982	0.0024	0.488492	0.855	GO:0045581|negative regulation of T cell differentiation, GO:0045623|negative regulation of T-helper cell differentiation, GO:0045622|regulation of T-helper cell differentiation, GO:0046639|negative regulation of alpha-beta T cell differentiation,	anxa1a|anxa1b|anxa1c|anxa1d|loxl3a|loxl3b|
GO:0045581	negative regulation of T cell differentiation	123	6	6	2.11591	0.0012	0.0561982	0.0024	0.488492	0.855	GO:0043371|negative regulation of CD4-positive, alpha-beta T cell differentiation, GO:0045623|negative regulation of T-helper cell differentiation, GO:0045622|regulation of T-helper cell differentiation, GO:0046639|negative regulation of alpha-beta T cell differentiation,	anxa1a|anxa1b|anxa1c|anxa1d|loxl3a|loxl3b|
GO:0045622	regulation of T-helper cell differentiation	124	6	6	2.11591	0.0012	0.0561982	0.0024	0.488492	0.855	GO:0043371|negative regulation of CD4-positive, alpha-beta T cell differentiation, GO:0045581|negative regulation of T cell differentiation, GO:0045623|negative regulation of T-helper cell differentiation, GO:0046639|negative regulation of alpha-beta T cell differentiation,	anxa1a|anxa1b|anxa1c|anxa1d|loxl3a|loxl3b|
GO:0045623	negative regulation of T-helper cell differentiation	125	6	6	2.11591	0.0012	0.0561982	0.0024	0.488492	0.855	GO:0043371|negative regulation of CD4-positive, alpha-beta T cell differentiation, GO:0045581|negative regulation of T cell differentiation, GO:0045622|regulation of T-helper cell differentiation, GO:0046639|negative regulation of alpha-beta T cell differentiation,	anxa1a|anxa1b|anxa1c|anxa1d|loxl3a|loxl3b|
GO:0046639	negative regulation of alpha-beta T cell differentiation	126	6	6	2.11591	0.0012	0.0561982	0.0024	0.488492	0.855	GO:0043371|negative regulation of CD4-positive, alpha-beta T cell differentiation, GO:0045581|negative regulation of T cell differentiation, GO:0045623|negative regulation of T-helper cell differentiation, GO:0045622|regulation of T-helper cell differentiation,	anxa1a|anxa1b|anxa1c|anxa1d|loxl3a|loxl3b|
GO:0016705	oxidoreductase activity, acting on paired donors, with incorporation or reduction of molecular oxygen	127	190	188	0.214567	0.0011	0.0565165	0.1065	0.747477	0.935		agmo|alkbh2|alkbh5|alox5a|bbox1|cadm1b|ch25h|ch25hl1.1|ch25hl1.2|ch25hl2|cmah|coq6|coq7|cyp11a1|cyp11a2|cyp11c1|cyp17a1|cyp17a2|cyp19a1b|cyp1a|cyp1b1|cyp1c1|cyp1c2|cyp1d1|cyp20a1|cyp21a2|cyp24a1|cyp26a1|cyp26b1|cyp26c1|cyp27a1.2|cyp27a1.4|cyp27a7|cyp27b1|cyp2aa1|cyp2aa11|cyp2aa12|cyp2aa2|cyp2aa3|cyp2aa4|cyp2aa6|cyp2aa8|cyp2aa9|cyp2ad2|cyp2ad3|cyp2ad6|cyp2ae1|cyp2j20|cyp2k16|cyp2k17|cyp2k18|cyp2k1…
GO:0019838	growth factor binding	128	73	73	0.483106	0.0012	0.0567	0.0253	0.447785	0.832		ccn1|ccn1l1|ccn1l2|ccn2a|ccn2b|ccn4a|ccn4b|ccn5|ccn6|crim1|ebi3|esm1|fgfr1a|fgfr1b|fgfr2|fgfr3|fgfrl1a|fgfrl1b|fibpa|fibpb|flt1|flt4|ghra|glg1a|glg1b|gpc1a|gpc1b|htra1a|htra1b|htra3a|htra4|igf1ra|igf1rb|igf2r|igfbp1a|igfbp1b|igfbp2a|igfbp2b|igfbp3|igfbp5b|igfbp6a|igfbp6b|igfbp7|il11ra|il13ra1|il1b|il23r|il2rga|il2rgb|il4r.1|il6r|kazald2|kazald3|kdr|kdrl|ngfra|ngfrb|nradd|nrp1a|nrp1b|nrros|ntrk1|n…
GO:0006941	striated muscle contraction	129	29	28	1.0307	0.0012	0.0572108	0.0063	0.320573	0.681		bin1b|csrp3|cx39.9|icam3|nkx2.5|ryr1b|si:rp71-17i16.4|smyhc1|smyhc2|stac|stac3|tcap|tnnc2|tnni1b|tnni1d|tnni2a.1|tnni2a.2|tnni2a.3|tnni2b.1|tnni2b.2|tnnt1|tnnt2a|tnnt2b|tnnt2c|tnnt2d|tnnt3a|tnnt3b|tpm4a|
GO:0043207	response to external biotic stimulus	130	241	240	0.17319	0.0013	0.0578118	0.0197	0.415348	0.966		aep1|agbl5|angptl4|ankhd1|atf3|atp6v0ca|batf|c1ql4l|caiap|caspa|caspb|ccl34b.9|ccl35.1|ccl39.2|ccl39.7|ccny|cd180|cd36|cd59|cebpb|cfb|cfd|cftr|ch25h|cnpy3|coch|colec11|cpt1b|crfb1|crp2|csf1ra|ctsd|cxcl11.1|cxcl11.5|cxcl11.7|cxcl11.8|cxcl18b|cxcl19|cxcl20|cxcl8a|cxcl8b.1|cxcl8b.3|cxcr2|cxcr3.2|cxcr4b|cyb5r2|cyp51|ddx41|defbl1|defbl3|dgat1b|dhx9|dram1|duox|ecsit|f5|furina|ggt1a|ggt1b|ggt1l2.1|ggt1l…
GO:0007166	cell surface receptor signaling pathway	131	884	879	0.017011	0.0013	0.0583017	0.1394	0.845992	0.953		acvr1ba|acvr1bb|acvr1l|acvr2aa|acvr2ab|acvrl1|adam10a|adam10b|adam17a|adam28|adam8a|adam9|adcyap1r1a|adgra1a|adgra2|adgra3|adgrb1a|adgrb1b|adgrb2|adgrb3|adgrd1|adgrd2|adgre10|adgre14|adgre15|adgre5b.2|adgre5b.3|adgre9|adgrf3a|adgrf3b|adgrf6|adgrf7|adgrf8|adgrg1|adgrg11|adgrg2a|adgrg3|adgrg4a|adgrg6|adgrl1a|adgrl2a|adgrl3.1|adgrl4|adgrv1|adipor1a|adipor1b|adipor2|adora1b|adora2aa|adora2ab|adora2b|…
GO:0060048	cardiac muscle contraction	132	21	20	1.13737	0.0016	0.0641455	0.0043	0.399221	0.473		bin1b|csrp3|icam3|nkx2.5|tcap|tnni1b|tnni1d|tnni2a.1|tnni2a.2|tnni2a.3|tnni2b.1|tnni2b.2|tnnt1|tnnt2a|tnnt2b|tnnt2c|tnnt2d|tnnt3a|tnnt3b|tpm4a|
GO:0031338	regulation of vesicle fusion	133	6	6	1.79905	0.0015	0.0645366	0.0029	0.414778	0.548		anxa1a|anxa1b|anxa1c|anxa1d|cplane2|doc2b|
GO:0045087	innate immune response	134	62	61	0.504949	0.0016	0.0646351	0.0047	0.336114	0.846		ankhd1|caiap|caspa|cfd|cnpy3|colec11|csf1ra|cxcr3.2|ddx41|defbl1|defbl3|ecsit|ighd|ighv2-1|ighv4-5|igic1s1|ilrun|inavaa|inavab|ly86|masp2|msrb1a|myd88|nrros|ppp1r14ba|ppp1r14bb|ptpn6|ptx3a|ptx3b|pycard|ripk2|rsad2|samhd1|serinc5|si:ch211-113a14.19|si:ch211-180a12.2|si:ch211-195h23.3|si:ch211-1a19.2|si:ch211-66k16.27|si:dkey-108k21.19|sod2|stat6|sting1|ticam1|tlr1|tlr2|tlr22|tlr3|tlr5a|tlr5b|tlr7|…
GO:0008201	heparin binding	135	57	57	0.523215	0.0015	0.0650656	0.0305	0.466491	0.707		aplp1|aplp2|apoeb|appa|appb|ccn1|ccn1l1|ccn1l2|ccn2a|ccn2b|ccn4a|ccn4b|ccn5|ccn6|chad|col5a1|colq|ecm2|eva1c|fgf1a|fgf1b|fgfr1a|impg2a|impg2b|lpl|lrpap1|lrrc15|lrrc17|lrtm2a|lrtm2b|ndnf|ndnfl|nell2a|nell2b|nrp1a|ptprfb|rspo1|rspo3|rtn4r|rtn4rl1b|serpinc1|si:ch211-106h11.3|si:dkey-32e6.6|si:dkey-6n6.1|slit1a|slit2|slit3|thbs1a|thbs1b|thbs3a|thbs3b|thbs4a|vasna|vegfaa|vegfab|vegfba|wu:fc38h03|
GO:0031960	response to corticosteroid	136	10	10	1.84553	0.0016	0.0651323	0.0023	0.5796	0.766	GO:0051384|response to glucocorticoid,	anxa1a|anxa1b|anxa1c|anxa1d|anxa3a|anxa3b|cyp2k22|nr3c1|pck1|pck2|
GO:0051384	response to glucocorticoid	137	10	10	1.84553	0.0016	0.0651323	0.0023	0.5796	0.766	GO:0031960|response to corticosteroid,	anxa1a|anxa1b|anxa1c|anxa1d|anxa3a|anxa3b|cyp2k22|nr3c1|pck1|pck2|
GO:0042886	amide transport	138	37	37	0.727768	0.0015	0.0656033	0.0117	0.359979	0.895		abcb9|adcyap1a|anxa1a|anxa1b|anxa1c|anxa1d|cert1a|cert1b|cptp|folr|ghrh|gltpb|gltpd2|hnf1a|hnf1ba|hnf1bb|park7|plekha3|plekha8|pltp|rhag|si:ch73-269m23.5|si:dkey-183c6.7|slc14a2|slc15a1a|slc15a1b|slc15a2|slc15a4|slc19a1|slc5a6a|slc5a6b|slco1d1|slco1f2|slco1f4|tap1|vip|vipb|
GO:0031032	actomyosin structure organization	139	115	112	0.344905	0.0016	0.0656372	0.0188	0.407744	0.952		ache|actn2b|alkbh4|alpk3a|anln|arhgef11|asb2b|bves|capn3a|capn3b|cav3|cbfb|cdc42bpaa|cdc42bpab|cdc42bpb|chchd10|chrnd|cmlc1|cnn1a|cnn1b|cnn2|cnn3a|cnn3b|cryaba|cryabb|csrp1a|csrp1b|csrp3|cx36.7|cxcl12a|cxcr4a|desma|dmd|dnajb6b|dusp27|epb41a|epb41b|epb41l3b|epb41l4a|epb41l4b|epb41l5|erbb2|flii|flncb|frmd3|frmd6|gna12a|gna13a|gna13b|hs3st1l1|hsp90aa1.1|itgb1b|kif23|klhl41a|klhl41b|limch1a|lmod2a|lm…
GO:1903036	positive regulation of response to wounding	140	10	10	1.79675	0.0017	0.0656671	0.0023	0.553255	0.689		anxa1a|anxa1b|anxa1c|anxa1d|clcf1|cntfr|enpp4|il6st|lgals2a|tnc|
GO:0015629	actin cytoskeleton	141	67	67	0.4688	0.0015	0.06615	0.0118	0.358883	0.78		ablim1a|ablim1b|ablim2|ablim3|acta1a|acta1b|acta2|actb1|actc1a|actc1b|arhgap32a|arhgap32b|arpc1a|arpc1b|arpc2|arpc4|arpc5a|arpc5b|arpc5la|arpc5lb|baiap2a|baiap2b|baiap2l1a|baiap2l1b|baiap2l2a|baiap2l2b|catip|cfl1|cfl1l|cfl2|coro1ca|coro1cb|ctnna1|ctnna2|dmtn|fybb|kptn|lima1a|macf1a|msrb1a|myoz1b|myoz2a|myoz2b|myoz3a|parvaa|parvab|parvb|parvg|pdlim7|ppp1r9a|ppp1r9ba|ppp1r9bb|si:ch211-241j12.3|si:d…
GO:1903707	negative regulation of hemopoiesis	142	12	12	1.49186	0.0016	0.06615	0.0053	0.322386	0.849		anxa1a|anxa1b|anxa1c|anxa1d|cish|loxl3a|loxl3b|pglyrp2|pglyrp5|pglyrp6|spi1b|tmem178|
GO:1903034	regulation of response to wounding	143	25	25	0.982479	0.0017	0.06615	0.0073	0.330185	0.854		anxa1a|anxa1b|anxa1c|anxa1d|clcf1|cntfr|col12a1a|col12a1b|cpb2|cxcl12a|cxcr4b|enpp4|epha4a|epha4b|f7i|il6st|lgals2a|plg|pros1|rgma|serpinc1|serping1|sfpq|socs3a|tnc|
GO:0090049	regulation of cell migration involved in sprouting angiogenesis	144	11	11	1.26457	0.0017	0.06664	0.0051	0.329137	0.739		anxa1a|anxa1b|anxa1c|anxa1d|cdc42|mt2|nrp1a|prkcz|reck|syk|zap70|
GO:1902106	negative regulation of leukocyte differentiation	145	12	12	1.49186	0.0016	0.0666709	0.0053	0.326135	0.849		anxa1a|anxa1b|anxa1c|anxa1d|cish|loxl3a|loxl3b|pglyrp2|pglyrp5|pglyrp6|spi1b|tmem178|
GO:0061041	regulation of wound healing	146	12	12	1.43612	0.0017	0.0671373	0.0054	0.314031	0.723		anxa1a|anxa1b|anxa1c|anxa1d|cpb2|enpp4|f7i|lgals2a|plg|pros1|serpinc1|serping1|
GO:0010595	positive regulation of endothelial cell migration	147	12	12	1.46421	0.0016	0.0672	0.0054	0.321088	0.723		anxa1a|anxa1b|anxa1c|anxa1d|anxa3a|anxa3b|cdc42|mt2|nrp1a|syk|tek|zap70|
GO:0008188	neuropeptide receptor activity	148	46	46	0.600713	0.0017	0.0676421	0.0297	0.460916	0.637		cysltr1|galn|galr1a|galr1b|galr2b|gpr143|kiss1ra|kiss1rb|ltb4r|ltb4r2a|ltb4r2b|mc2r|nmur1a|nmur1b|nmur3|npffr1l1|npffr1l2|npffr1l3|npffr2a|npy1r|npy2rl|npy4r|npy7r|npy8ar|npy8br|ntsr1|oprm1|prlh2r|prlhr2a|prlhr2b|prokr1b|qrfpra|si:dkey-202l22.3|si:dkey-27p18.2|si:zfos-169g10.2|sstr1a|sstr1b|sstr2a|sstr2b|sstr3|sstr5|tacr1a|tacr1b|tacr2|tacr3a|tacr3l|
GO:0006805	xenobiotic metabolic process	149	53	52	0.58754	0.0016	0.0677376	0.0252	0.449018	0.338		acaa1|ahr1a|ahr1b|ahr2|ahrra|ahrrb|as3mt|cyp1b1|cyp2aa1|cyp2aa11|cyp2aa12|cyp2aa2|cyp2aa3|cyp2aa4|cyp2aa8|cyp2aa9|cyp2ad2|cyp2ad3|cyp2ad6|cyp2ae1|cyp2j20|cyp2k16|cyp2k17|cyp2k18|cyp2k19|cyp2k20|cyp2k21|cyp2k22|cyp2k31|cyp2k6|cyp2k8|cyp2n13|cyp2p10|cyp2p6|cyp2p7|cyp2p8|cyp2p9|cyp2r1|cyp2u1|cyp2v1|cyp2x10.2|cyp2x6|cyp2x7|cyp2x8|cyp2x9|cyp2y3|si:zfos-411a11.2|sult1st1|sult1st2|sult1st3|sult1st5|zgc:…
GO:0005506	iron ion binding	150	176	173	0.208494	0.0016	0.0682839	0.0726	0.636091	0.929		abce1|acp5a|acp5b|adi1|agmo|alkbh2|alox12|alox5a|alox5b.1|alox5b.2|alox5b.3|aox5|aox6|bbox1|bco1|cdo1|ch25h|ch25hl1.1|ch25hl1.2|ch25hl2|cygb1|cygb2|cyp11a1|cyp11a2|cyp11c1|cyp17a1|cyp17a2|cyp19a1b|cyp1a|cyp1b1|cyp1c1|cyp1c2|cyp1d1|cyp20a1|cyp21a2|cyp24a1|cyp26a1|cyp26b1|cyp26c1|cyp27a1.2|cyp27a1.4|cyp27a7|cyp27b1|cyp2aa1|cyp2aa11|cyp2aa12|cyp2aa2|cyp2aa3|cyp2aa4|cyp2aa6|cyp2aa8|cyp2aa9|cyp2ad2|cy…
GO:0008227	G protein-coupled amine receptor activity	151	139	131	0.291047	0.0018	0.0690261	0.058	0.569455	0.736		adra1aa|adra1ab|adra1ba|adra1bb|adra1d|adra2a|adra2b|adra2c|adra2da|adra2db|adrb1|adrb2a|adrb2b|adrb3a|adrb3b|chrm2a|chrm2b|chrm3a|chrm3b|chrm4a|chrm4b|chrm5a|chrm5b|drd1b|drd2a|drd2b|drd2l|drd3|drd4-rs|drd4a|drd4b|drd6b|drd7|fmn2a|gpr52|hrh1|hrh2a|hrh2b|hrh3|htr1aa|htr1ab|htr1b|htr1d|htr1fa|htr1fb|htr2aa|htr2ab|htr2b|htr2cl1|htr2cl2|htr4|htr5aa|htr5ab|htr6|htr7a|htr7b|htr7c|or132-1|or132-4|or132…
GO:0032309	icosanoid secretion	152	9	9	2.02312	0.0019	0.0703133	0.003	0.417789	0.609	GO:1903963|arachidonate transport, GO:0050482|arachidonic acid secretion, GO:0071715|icosanoid transport,	anxa1a|anxa1b|anxa1c|anxa1d|oc90|pla2g12a|pla2g12b|pla2g1b|proca1|
GO:0050482	arachidonic acid secretion	153	9	9	2.02312	0.0019	0.0703133	0.003	0.417789	0.61	GO:0032309|icosanoid secretion, GO:1903963|arachidonate transport, GO:0071715|icosanoid transport,	anxa1a|anxa1b|anxa1c|anxa1d|oc90|pla2g12a|pla2g12b|pla2g1b|proca1|
GO:0071715	icosanoid transport	154	9	9	2.02312	0.0019	0.0703133	0.003	0.417789	0.61	GO:0032309|icosanoid secretion, GO:1903963|arachidonate transport, GO:0050482|arachidonic acid secretion,	anxa1a|anxa1b|anxa1c|anxa1d|oc90|pla2g12a|pla2g12b|pla2g1b|proca1|
GO:1903963	arachidonate transport	155	9	9	2.02312	0.0019	0.0703133	0.003	0.417789	0.61	GO:0032309|icosanoid secretion, GO:0050482|arachidonic acid secretion, GO:0071715|icosanoid transport,	anxa1a|anxa1b|anxa1c|anxa1d|oc90|pla2g12a|pla2g12b|pla2g1b|proca1|
GO:0016712	oxidoreductase activity, acting on paired donors, with incorporation or reduction of molecular oxygen, reduced flavin or flavoprotein as one donor, and incorporation of one atom of oxygen	156	49	48	0.568131	0.0019	0.0708084	0.0388	0.513324	0.29		coq6|cyp1a|cyp1b1|cyp1d1|cyp2aa1|cyp2aa11|cyp2aa12|cyp2aa2|cyp2aa3|cyp2aa4|cyp2aa6|cyp2aa8|cyp2aa9|cyp2ad2|cyp2ad3|cyp2ad6|cyp2ae1|cyp2j20|cyp2k16|cyp2k17|cyp2k18|cyp2k19|cyp2k20|cyp2k21|cyp2k22|cyp2k31|cyp2k6|cyp2k8|cyp2n13|cyp2p10|cyp2p6|cyp2p7|cyp2p8|cyp2p9|cyp2r1|cyp2u1|cyp2v1|cyp2x10.2|cyp2x6|cyp2x7|cyp2x8|cyp2x9|cyp2y3|cyp3c1|hmox1a|hmox2a|hmox2b|si:zfos-411a11.2|
GO:2000515	negative regulation of CD4-positive, alpha-beta T cell activation	157	10	10	1.54452	0.002	0.0710336	0.0032	0.393823	0.824		anxa1a|anxa1b|anxa1c|anxa1d|lgals9l1|lgals9l3|lgals9l5|lgals9l6|loxl3a|loxl3b|
GO:0008146	sulfotransferase activity	158	71	71	0.44909	0.0019	0.0713106	0.0177	0.400292	0.66		chst1|chst10|chst11|chst12a|chst12b|chst14|chst2a|chst2b|chst3a|chst3b|chst7|dsela|gal3st1a|gal3st1b|gal3st2|gal3st3|gal3st4|hs2st1a|hs2st1b|hs3st1|hs3st1l1|hs3st1l2|hs3st2|hs3st3b1a|hs3st3b1b|hs3st3l|hs3st4|hs6st1a|hs6st1b|hs6st2|hs6st3a|hs6st3b|ndst1a|ndst1b|ndst2a|ndst2b|ndst3|si:ch211-216b21.2|si:ch211-236h17.3|si:ch211-269c21.2|si:ch73-62b13.1|si:dkey-121b10.7|si:dkey-26i13.3|si:dkey-26i13.4…
GO:0045620	negative regulation of lymphocyte differentiation	159	10	10	1.48673	0.002	0.0715135	0.0032	0.4032	0.857		anxa1a|anxa1b|anxa1c|anxa1d|cish|loxl3a|loxl3b|pglyrp2|pglyrp5|pglyrp6|
GO:0002764	immune response-regulating signaling pathway	160	71	71	0.443506	0.0019	0.07182	0.0445	0.518709	0.855		b2m|cd276|cd40|cd79a|cd79b|cmklr1l1|cmklrl2|crfb1|fpr1|fybb|ighd|ighv2-1|ighv4-5|igic1s1|il10rb|irak3|itk|kita|klhl6|mavs|myd88|prkcbb|si:ch211-180a12.2|si:ch211-188c16.1|si:ch211-1a19.2|si:ch211-214p13.8|si:ch211-214p13.9|si:ch73-160i9.3|si:dkey-117a8.1|si:dkey-169i5.4|si:dkey-192g7.3|si:dkey-1h24.6|si:dkey-211g8.1|si:dkey-222p3.1|si:dkey-42l23.4|si:dkey-42l23.5|si:dkey-42l23.7|si:dkey-70p6.1|si…
GO:0015909	long-chain fatty acid transport	161	16	15	1.48379	0.002	0.072	0.0038	0.386723	0.775		abcd3a|abcd3b|anxa1a|anxa1b|anxa1c|anxa1d|oc90|pla2g12a|pla2g12b|pla2g1b|proca1|slc27a1a|slc27a1b|slc27a4|spx|
GO:0042119	neutrophil activation	162	8	8	1.31573	0.0021	0.0721636	0.0123	0.359622	0.651		cxcl20|cxcl8a|cxcl8b.1|cxcl8b.3|cxcr2|fpr1|il1b|myd88|
GO:0006575	cellular modified amino acid metabolic process	163	97	96	0.361797	0.0019	0.0723367	0.0205	0.420488	0.988		abhd12|acadl|aldh1l1|aldh1l2|aldh9a1a.1|aldh9a1b|ass1|bbox1|bhmt|cga|chac1|chac2|chdh|ckba|ckbb|ckma|ckmb|ckmt1|cpt1aa|cpt1ab|cpt1b|cpt1cb|crata|cratb|dhfr|dio1|dio2|ethe1|fpgs|gamt|gatm|gch1|gch2|gclc|gclm|ggact.1|ggact.2|ggact.3|ggh|ggt1a|ggt1b|ggt1l2.1|ggt1l2.2|ggt5a|gnmt|gpx1a|gpx1b|gsr|gss|gsta.1|gstk1|gstk2|gstk4|gstm.1|gstm.2|gstm.3|gstp1|gstp2|gstr|gstt1a|gstt1b|gstt2|gstz1|mgst1.1|mgst1.…
GO:0050878	regulation of body fluid levels	164	55	55	0.572362	0.002	0.0724932	0.0311	0.46756	0.788		ano6|bves|cftr|chrm3a|cpb2|crfb12|cse1l|enpp4|f10|f2|f2r|f2rl1.1|f2rl1.2|f2rl2|f3a|f3b|f7|f7i|f7l|f8|f9a|f9b|fga|fgb|fgg|g6fl|habp2|has2|il10ra|itga2b|mylka|p2ry12|p2ry2.1|p2ry2.2|p2ry2.3|plg|prkcaa|prkcbb|proca|pros1|proza|prozb|serpinc1|serpind1|serping1|si:ch211-132p1.2|si:dkey-163m14.2|si:dkey-163m14.6|si:dkey-163m14.7|tfpi2|tfpia|vkorc1|vwf|zgc:100868|zgc:171965|
GO:0009607	response to biotic stimulus	165	244	243	0.157587	0.0021	0.0726353	0.0228	0.437165	0.967		aep1|agbl5|angptl4|ankhd1|atf3|atp6v0ca|batf|c1ql4l|caiap|caspa|caspb|ccl34b.9|ccl35.1|ccl39.2|ccl39.7|ccny|cd180|cd36|cd59|cebpb|cfb|cfd|cftr|ch25h|cnpy3|coch|colec11|cpt1b|crfb1|crp2|csf1ra|ctsd|cxcl11.1|cxcl11.5|cxcl11.7|cxcl11.8|cxcl18b|cxcl19|cxcl20|cxcl8a|cxcl8b.1|cxcl8b.3|cxcr2|cxcr3.2|cxcr4b|cyb5r2|cyp51|ddit3|ddx41|defbl1|defbl3|dgat1b|dhx9|dram1|duox|ecsit|f5|furina|ggt1a|ggt1b|ggt1l2.1…
GO:0007155	cell adhesion	166	418	416	0.0872357	0.002	0.0729931	0.0832	0.68157	0.916	GO:0022610|biological adhesion,	LOC108191476|acana|acanb|alcama|amigo1|amotl1|arhgef28a|arnt2|arvcfa|arvcfb|bcan|blzf1|bsg|bves|ccn1|ccn1l1|ccn1l2|ccn2a|ccn2b|ccn4a|ccn4b|ccn5|ccn6|cd44a|cd44b|cd99|cd99l2|cdh1|cdh10a|cdh11|cdh12a|cdh13|cdh16|cdh17|cdh18a|cdh2|cdh23|cdh26.1|cdh27|cdh28|cdh31|cdh4|cdh5|cdh6|cdhr1a|cdhr5b|cdk5rap3|cel.1|cel.2|celsr1a|celsr1b|celsr2|celsr3|cfl1|cldn7b|cldnd|cldng|clstn1|clstn2|cntn1a|cntn3a.1|cntn3…
GO:0022610	biological adhesion	167	418	416	0.0872357	0.002	0.0729931	0.0832	0.68157	0.916	GO:0007155|cell adhesion,	LOC108191476|acana|acanb|alcama|amigo1|amotl1|arhgef28a|arnt2|arvcfa|arvcfb|bcan|blzf1|bsg|bves|ccn1|ccn1l1|ccn1l2|ccn2a|ccn2b|ccn4a|ccn4b|ccn5|ccn6|cd44a|cd44b|cd99|cd99l2|cdh1|cdh10a|cdh11|cdh12a|cdh13|cdh16|cdh17|cdh18a|cdh2|cdh23|cdh26.1|cdh27|cdh28|cdh31|cdh4|cdh5|cdh6|cdhr1a|cdhr5b|cdk5rap3|cel.1|cel.2|celsr1a|celsr1b|celsr2|celsr3|cfl1|cldn7b|cldnd|cldng|clstn1|clstn2|cntn1a|cntn3a.1|cntn3…
GO:0005125	cytokine activity	168	107	107	0.327821	0.0021	0.0731132	0.0354	0.498236	0.951		admp|bmp10|bmp15|bmp16|bmp2a|bmp2b|bmp3|bmp4|bmp5|bmp6|bmp7a|bmp7b|bmp8a|ccl19a.1|ccl19a.2|ccl19b|ccl20a.3|ccl25a|ccl25b|ccl27b|ccl34a.4|ccl34b.1|ccl34b.4|ccl34b.9|ccl35.1|ccl36.1|ccl38.1|ccl38.6|ccl38a.4|ccl39.2|ccl39.7|cd40lg|clcf1|csf1a|csf1b|csf3a|csf3b|cxcl11.1|cxcl11.5|cxcl11.7|cxcl11.8|cxcl12a|cxcl12b|cxcl14|cxcl18a.1|cxcl18b|cxcl19|cxcl20|cxcl32b.1|cxcl8a|cxcl8b.1|cxcl8b.3|gdf10a|gdf10b|g…
GO:0004866	endopeptidase inhibitor activity	169	129	125	0.283673	0.002	0.0735	0.027	0.450738	0.683		a2ml|agrn|agt|ahsg1|ahsg2|ambp|aplp2|appa|appb|bcl2l1|birc2|birc5a|birc5b|birc6|birc7|c1ql4l|c3a.1|c3a.2|c3a.3|c3a.4|c3a.6|c3b.1|c3b.2|c4|c4b|c5|cast|cd109|col28a1a|col28a1b|col28a2a|col28a2b|col6a3|col6a4a|col7a1|cpamd8|crim1|cst14a.1|cst14a.2|cst14b.1|cst14b.2|cst3|ctsf|fetub|igf1ra|igf1rb|itih1|itih2|itih3a|itih5|kng1|lxn|paplna|paplnb|pcsk1nl|reck|serpina1|serpina10a|serpina1l|serpinb1|serpin…
GO:0002698	negative regulation of immune effector process	170	10	10	1.47812	0.0021	0.0735974	0.0032	0.413034	0.807		anxa1a|anxa1b|anxa1c|anxa1d|loxl3a|loxl3b|pglyrp2|pglyrp5|pglyrp6|serping1|
GO:0010632	regulation of epithelial cell migration	171	20	19	0.950874	0.0022	0.0736861	0.0084	0.336764	0.799		anxa1a|anxa1b|anxa1c|anxa1d|anxa3a|anxa3b|cdc42|cnn2|dll4|mt2|nrp1a|plcg1|plcg2|prcp|prkcz|reck|syk|tek|zap70|
GO:1990266	neutrophil migration	172	54	54	0.562593	0.0021	0.074088	0.0207	0.421325	0.9		aanat2|ccl19a.1|ccl19a.2|ccl19b|ccl20a.3|ccl25b|ccl34b.1|ccl34b.4|ccl34b.9|ccl35.1|ccl38.1|ccl38.6|ccl38a.4|ccl39.2|ccl39.7|csf3b|cul1a|cul1b|cxcl11.1|cxcl11.5|cxcl11.7|cxcl11.8|cxcl18b|cxcl19|cxcl20|cxcl32b.1|cxcl8a|cxcl8b.1|cxcl8b.3|cxcr2|cyba|duox|il1b|jagn1a|jagn1b|lgals3a|lgals3b|lta4h|lyn|myd88|nox5|nsmaf|pik3cg|rac1a|rac2|s1pr4|saa|spint1a|srp54|tab1|tnfrsf1a|traf6|trim33|wasb|
GO:0070098	chemokine-mediated signaling pathway	173	28	28	0.882935	0.0022	0.0741554	0.0261	0.452856	0.839		ccl19a.1|ccl19a.2|ccl19b|ccl20a.3|ccl25b|ccl34b.1|ccl34b.4|ccl34b.9|ccl35.1|ccl38.1|ccl38.6|ccl38a.4|ccl39.2|ccl39.7|cxcl11.1|cxcl11.5|cxcl11.7|cxcl11.8|cxcl12a|cxcl12b|cxcl18b|cxcl19|cxcl20|cxcl32b.1|cxcl8b.3|cxcr3.2|mark1|zgc:173545|
GO:0030017	sarcomere	174	22	21	0.955526	0.0022	0.0746308	0.0214	0.427354	0.439		abraa|abrab|alpk3a|cavin4a|chl1a|dusp27|igfn1.4|lrrc10|mtmr12|mybpha|mybphb|myom1a|myom1b|myom2a|myom3|ncam1a|pkd2|si:dkey-29b11.3|tnnt2a|ttn.1|ttn.2|
GO:0005372	water transmembrane transporter activity	175	14	14	1.26177	0.0022	0.0751123	0.0102	0.348248	0.499		aqp10a|aqp10b|aqp1a.1|aqp1a.2|aqp3a|aqp4|aqp7|aqp8a.1|aqp8a.2|aqp8b|aqp9a|aqp9b|mipa|mipb|
GO:0034097	response to cytokine	176	42	42	0.653763	0.0023	0.0760725	0.0115	0.360107	0.881		anxa1a|anxa1b|anxa1c|anxa1d|ccl19a.1|ccl19a.2|ccl19b|ccl20a.3|ccl25b|ccl34b.1|ccl34b.4|ccl34b.9|ccl35.1|ccl38.1|ccl38.6|ccl38a.4|ccl39.2|ccl39.7|chuk|cxcl32b.1|foxh1|ggt1a|ggt1b|ggt1l2.1|ggt1l2.2|ggt5a|jun|junba|junbb|jund|lrch1|nfkb1|nfkb2|rbmx|rel|rela|relb|shfl|si:ch73-236c18.3|timp2a|timp2b|timp4.3|
GO:0030414	peptidase inhibitor activity	177	138	134	0.277424	0.0023	0.0765509	0.0318	0.468762	0.696		a2ml|agrn|agt|ahsg1|ahsg2|ambp|anos1a|anos1b|aplp2|appa|appb|bcl2l1|birc2|birc5a|birc5b|birc6|birc7|c1ql4l|c3a.1|c3a.2|c3a.3|c3a.4|c3a.6|c3b.1|c3b.2|c4|c4b|c5|cast|cd109|col28a1a|col28a1b|col28a2a|col28a2b|col6a3|col6a4a|col7a1|cpamd8|crim1|cst14a.1|cst14a.2|cst14b.1|cst14b.2|cst3|ctsf|fetub|igf1ra|igf1rb|itih1|itih2|itih3a|itih5|kng1|lxn|muc5.1|ntd5|paplna|paplnb|pcsk1nl|pi15a|reck|renbp|serpina…
GO:0010634	positive regulation of epithelial cell migration	178	14	14	1.19775	0.0024	0.0774439	0.0059	0.312228	0.752		anxa1a|anxa1b|anxa1c|anxa1d|anxa3a|anxa3b|cdc42|mt2|nrp1a|plcg1|plcg2|syk|tek|zap70|
GO:0045834	positive regulation of lipid metabolic process	179	17	17	1.18589	0.0024	0.077919	0.0045	0.34513	0.871		anxa1a|anxa1b|anxa1c|anxa1d|apoa1a|apoa1b|cga|cnep1r1|crebl2|ctdnep1a|ctdnep1b|fgf1a|gh1|mlycd|pnpla2|pnpla3|zgc:113944|
GO:0045621	positive regulation of lymphocyte differentiation	180	7	7	1.72928	0.0024	0.0784	0.0043	0.373043	0.754		anxa1a|anxa1b|anxa1c|anxa1d|ddx46|gata3|ppp2r3c|
GO:0043370	regulation of CD4-positive, alpha-beta T cell differentiation	181	7	7	1.70794	0.0024	0.078887	0.0044	0.3696	0.772	GO:0046637|regulation of alpha-beta T cell differentiation,	anxa1a|anxa1b|anxa1c|anxa1d|loxl3a|loxl3b|sh3rf1|
GO:0046637	regulation of alpha-beta T cell differentiation	182	7	7	1.70794	0.0024	0.078887	0.0044	0.3696	0.772	GO:0043370|regulation of CD4-positive, alpha-beta T cell differentiation,	anxa1a|anxa1b|anxa1c|anxa1d|loxl3a|loxl3b|sh3rf1|
GO:0030278	regulation of ossification	183	20	20	0.891217	0.0025	0.0792216	0.0326	0.471364	0.703		abcc6a|ankhb|ano6|atraid|col1a1a|cyp26b1|enpp1|fgf23|galnt2|gba|lgmn|omd|phospho1|pth4|ptk2ba|sost|tgfb3|tmem119a|tmem119b|twist1b|
GO:0008191	metalloendopeptidase inhibitor activity	184	8	8	1.28396	0.0025	0.0796988	0.0119	0.357811	0.199		lxn|reck|timp2a|timp2b|timp4.1|timp4.2|timp4.3|wfikkn1|
GO:0055003	cardiac myofibril assembly	185	18	17	1.14073	0.0025	0.0801818	0.0044	0.363825	0.659		alpk3a|asb2b|cmlc1|cx36.7|erbb2|hs3st1l1|myh6|myh7|myl7|mylk3|myom1a|myom1b|myom2a|tcap|tpm4a|ttn.1|ttn.2|
GO:0043536	positive regulation of blood vessel endothelial cell migration	186	9	9	1.52763	0.0027	0.0802719	0.0043	0.37926	0.691	GO:0090050|positive regulation of cell migration involved in sprouting angiogenesis,	anxa1a|anxa1b|anxa1c|anxa1d|cdc42|mt2|nrp1a|syk|zap70|
GO:0090050	positive regulation of cell migration involved in sprouting angiogenesis	187	9	9	1.52763	0.0027	0.0802719	0.0043	0.37926	0.691	GO:0043536|positive regulation of blood vessel endothelial cell migration,	anxa1a|anxa1b|anxa1c|anxa1d|cdc42|mt2|nrp1a|syk|zap70|
GO:0042562	hormone binding	188	43	43	0.606531	0.0028	0.0805304	0.0433	0.520781	0.795		abhd2a|abhd2b|adcyap1r1a|adcyap1r1b|ar|crhbp|crhr1|crym|esr1|esr2a|esr2b|gc2|gcgra|gcgrb|ghra|ghrb|ghrhr2|ghrhra|ghrhrb|ghrhrl|gipr|gper1|gucy2c|gucy2f|lifra|npr1a|npr1b|prlra|prlrb|pth1r|pth2ra|pth2rb|pth3r|shbg|si:ch73-139e5.4|si:dkey-37g12.1|slc16a2|slc40a1|thrb|ttr|vipr1a|vipr1b|vipr2|
GO:0043535	regulation of blood vessel endothelial cell migration	189	15	14	1.07477	0.0027	0.0807254	0.0073	0.338874	0.75		anxa1a|anxa1b|anxa1c|anxa1d|cdc42|cnn2|dll4|mt2|nrp1a|prcp|prkcz|reck|syk|zap70|
GO:1902107	positive regulation of leukocyte differentiation	190	9	9	1.50994	0.0028	0.0809705	0.0043	0.367026	0.771	GO:1903708|positive regulation of hemopoiesis,	anxa1a|anxa1b|anxa1c|anxa1d|ddx46|gata3|il34|ppp2r3c|runx1|
GO:1903708	positive regulation of hemopoiesis	191	9	9	1.50994	0.0028	0.0809705	0.0043	0.367026	0.771	GO:1902107|positive regulation of leukocyte differentiation,	anxa1a|anxa1b|anxa1c|anxa1d|ddx46|gata3|il34|ppp2r3c|runx1|
GO:0009914	hormone transport	192	14	14	1.04192	0.0027	0.0811841	0.0064	0.32256	0.815		adcyap1a|anxa1a|anxa1b|anxa1c|anxa1d|ghrh|hnf1a|hnf1ba|hnf1bb|park7|slc16a2|ttr|vip|vipb|
GO:2000026	regulation of multicellular organismal development	193	332	330	0.103228	0.0026	0.0814154	0.0911	0.705858	0.99		abcc6a|abcd1|add1|adgrb1a|adgrb1b|adgrb2|adgrb3|adgrg6|ankhb|ano6|anxa1a|anxa1b|anxa1c|anxa1d|apela|aplnra|aplnrb|arhgap18|arntl1a|ascl1a|ascl1b|atg5|atoh7|atraid|bace1|bag6l|becn1|bhlhe40|bhlhe41|birc5a|birc5b|bmper|btbd6a|cactin|caprin2|ccsapb|cdh5|cdk9|cdkl5|cebp1|cish|clstn1|clstn2|cntn2|ctbp2a|cxcl12a|daam2|dab2ipa|dab2ipb|dbn1|dbnla|dbnlb|dct|ddx46|dicer1|disc1|dlk2|dll4|dmbx1a|dmbx1b|dner|…
GO:0061135	endopeptidase regulator activity	194	133	129	0.257956	0.0028	0.0814154	0.0279	0.461396	0.71		a2ml|adrm1|agrn|agt|ahsg1|ahsg2|ambp|aplp2|appa|appb|bcl2l1|birc2|birc5a|birc5b|birc6|birc7|c1ql4l|c3a.1|c3a.2|c3a.3|c3a.4|c3a.6|c3b.1|c3b.2|c4|c4b|c5|cast|cd109|col28a1a|col28a1b|col28a2a|col28a2b|col6a3|col6a4a|col7a1|cpamd8|crim1|cst14a.1|cst14a.2|cst14b.1|cst14b.2|cst3|ctsf|fetub|igf1ra|igf1rb|itih1|itih2|itih3a|itih5|kng1|lxn|paplna|paplnb|pcsk1nl|psme1|psme2|psme3|reck|serpina1|serpina10a|s…
GO:0072676	lymphocyte migration	195	21	21	0.841153	0.0029	0.0816319	0.0244	0.451485	0.784		ccl19a.1|ccl19a.2|ccl19b|ccl20a.3|ccl25a|ccl25b|ccl34b.1|ccl34b.4|ccl34b.9|ccl35.1|ccl38.1|ccl38.6|ccl38a.4|ccl39.2|ccl39.7|cd99|ch25h|cxcl32b.1|gpr183a|si:ch211-39i22.1|tbx21|
GO:0001775	cell activation	196	79	79	0.355314	0.0027	0.081648	0.0213	0.428592	0.907		adra2c|adra2db|agtpbp1|akap10|anxa1a|anxa1b|anxa1c|anxa1d|arpc1b|bambia|batf|cd209|cd4-1|cd74a|cd79a|cd79b|cd83|chd7|cxcl20|cxcl8a|cxcl8b.1|cxcl8b.3|cxcr2|cxcr3.2|dchs1b|dicp1.1|dicp1.17|dicp3.3|eomesa|eomesb|eps15l1b|f8|fga|fgb|fgf21|fgg|flt3|fpr1|g6fl|gemin5|gon4l|gpr183a|ikzf1|il1b|il2rga|il7r|jak1|jak3|kars1|kita|klf9|lrrc32|myd88|ndrg1a|ndrg1b|p2ry1|p2ry12|prdx1|prdx2|prkcbb|prkdc|ptena|pten…
GO:0048584	positive regulation of response to stimulus	197	454	453	0.0626492	0.0028	0.0818652	0.0178	0.397458	0.981		aak1a|aak1b|abraa|abrab|abraxas1|acsl4a|actr2a|actr2b|adcyap1a|adcyap1b|adgra2|adgrv1|admp|afap1l2|aggf1|akap12a|akap12b|amer1|angptl1a|angptl2b|ankrd6a|ankrd6b|anxa1a|anxa1b|anxa1c|anxa1d|apela|arrb1|arrb2a|arrb2b|asb11|atp6ap2|axin1|b4galt5|babam1|babam2|bambia|bambib|bida|bmp10|bmp15|bmp16|bmp2a|bmp2b|bmp2k|bmp3|bmp4|bmp5|bmp6|bmp7a|bmp7b|bmp8a|brd4|c1qa|c1qb|c1qc|c3a.1|c3a.2|c3a.3|c3a.4|c3a.6…
GO:0010594	regulation of endothelial cell migration	198	18	17	1.10992	0.0026	0.0819	0.0073	0.333031	0.776		anxa1a|anxa1b|anxa1c|anxa1d|anxa3a|anxa3b|cdc42|cnn2|dll4|mt2|nrp1a|prcp|prkcz|reck|syk|tek|zap70|
GO:0042632	cholesterol homeostasis	199	20	20	0.844146	0.0029	0.0820685	0.0388	0.517203	0.739	GO:0055092|sterol homeostasis,	abcg1|abcg5|abcg8|apoa1a|apoa1b|cetp|cyp39a1|cyp7a1|cyp7b1|ephx2|lamtor1|ldlra|npc1|nr1h3|nr1h4|nr1h5|nr1i2|pla2g12b|vdra|vdrb|
GO:0055092	sterol homeostasis	200	20	20	0.844146	0.0029	0.0820685	0.0388	0.517203	0.738	GO:0042632|cholesterol homeostasis,	abcg1|abcg5|abcg8|apoa1a|apoa1b|cetp|cyp39a1|cyp7a1|cyp7b1|ephx2|lamtor1|ldlra|npc1|nr1h3|nr1h4|nr1h5|nr1i2|pla2g12b|vdra|vdrb|
GO:0071383	cellular response to steroid hormone stimulus	201	7	7	1.54209	0.0027	0.0821172	0.0045	0.350206	0.765		anxa1a|anxa1b|anxa1c|anxa1d|hamp|pck1|pck2|
GO:0042542	response to hydrogen peroxide	202	14	14	1.03681	0.0028	0.08232	0.007	0.339853	0.72		anxa1a|anxa1b|anxa1c|anxa1d|cat|cry1a|gpx1a|gpx1b|impact|oser1|park7|per1a|per2|ppifb|
GO:0034614	cellular response to reactive oxygen species	203	9	9	1.4996	0.0029	0.0825097	0.0043	0.392338	0.697		anxa1a|anxa1b|anxa1c|anxa1d|impact|oser1|park7|ppifb|romo1|
GO:0032994	protein-lipid complex	204	7	7	1.54548	0.0027	0.0825919	0.0222	0.430338	0.652	GO:1990777|lipoprotein particle, GO:0034358|plasma lipoprotein particle,	apoa1a|apoa1b|apoc2|apoeb|cetp|lpl|saa|
GO:0034358	plasma lipoprotein particle	205	7	7	1.54548	0.0027	0.0825919	0.0222	0.430338	0.652	GO:1990777|lipoprotein particle, GO:0032994|protein-lipid complex,	apoa1a|apoa1b|apoc2|apoeb|cetp|lpl|saa|
GO:1990777	lipoprotein particle	206	7	7	1.54548	0.0027	0.0825919	0.0222	0.430338	0.652	GO:0034358|plasma lipoprotein particle, GO:0032994|protein-lipid complex,	apoa1a|apoa1b|apoc2|apoeb|cetp|lpl|saa|
GO:0015020	glucuronosyltransferase activity	207	40	39	0.658689	0.003	0.0826875	0.025	0.45	0.0363		b3gat1a|b3gat2|b3gat3|b4gat1|ext1a|ext1b|ext1c|ext2|ugt1a2|ugt1a4|ugt1a5|ugt1a7|ugt1ab|ugt1b1|ugt1b2|ugt1b3|ugt1b4|ugt1b5|ugt1b7|ugt2a1|ugt2a2|ugt2a3|ugt2a5|ugt2b1|ugt2b3|ugt2b6|ugt5a1|ugt5a2|ugt5a4|ugt5a5|ugt5b2|ugt5c1|ugt5c2|ugt5c3|ugt5d1|ugt5e1|ugt5f1|ugt5g1|ugt5g2|
GO:0015908	fatty acid transport	208	19	18	1.09265	0.0028	0.0827799	0.0055	0.312968	0.818		abcd3a|abcd3b|anxa1a|anxa1b|anxa1c|anxa1d|mfsd2aa|mfsd2ab|oc90|pla2g12a|pla2g12b|pla2g1b|proca1|slc27a1a|slc27a1b|slc27a4|slc27a6|spx|
GO:0006942	regulation of striated muscle contraction	209	13	13	1.0775	0.0029	0.0829557	0.0045	0.366369	0.637		adra1ba|adra1bb|atp2a1|casq1a|casq1b|casq2|desma|erp44|fbxl22|pkd2|strip2|tnnt3a|tnnt3b|
GO:0005243	gap junction channel activity	210	8	7	1.55594	0.0027	0.0830721	0.0059	0.309137	0.139		cx23|cx30.3|cx40.8|cx43|cx52.6|gja3|gja5a|
GO:0044057	regulation of system process	211	120	117	0.273205	0.003	0.0831204	0.0237	0.441621	0.996		abcd1|adra1ab|adra1ba|adra1bb|adra1d|adra2c|adra2db|adrb1|adrb2a|adrb2b|agtr1a|agtr1b|amh|anxa6|apela|apln|atp1a1a.1|atp2a1|atp2a2a|avpr1aa|avpr1ab|avpr2aa|avpr2ab|avpr2l|bace1|bnip3lb|cacna1c|casq1a|casq1b|casq2|chrm2a|chrm3a|crhbp|depdc5|desma|edn1|edn2|eif4ebp3l|emp2|erp44|fbxl22|fbxw7|flt1|foxn4|gja3|grk5|hcn4|hcn4l|hcrt|hrh1|hspb1|ilk|isl1|kcnab2b|kcne4|kcnh6a|mcu|melk|mstnb|mtor|mybpc3|myl7…
GO:0002548	monocyte chemotaxis	212	17	17	1.00712	0.0027	0.0835579	0.0216	0.426519	0.768		ccl19a.1|ccl19a.2|ccl19b|ccl20a.3|ccl25b|ccl34b.1|ccl34b.4|ccl34b.9|ccl35.1|ccl38.1|ccl38.6|ccl38a.4|ccl39.2|ccl39.7|cxcl32b.1|lgals3a|lgals3b|
GO:0007204	positive regulation of cytosolic calcium ion concentration	213	115	114	0.271033	0.003	0.0835579	0.064	0.61135	0.979		ackr3b|ackr4a|ackr4b|adra1ab|adra1bb|adra1d|agtr1a|agtr1b|aplnra|aplnrb|ccr10|ccr12a|ccr12b.1|ccr12b.2|ccr6a|ccr6b|ccr7|ccr8.1|ccr9a|ccr9b|cmklr1|cmklr1l1|cmklrl2|cxcr3.1|cxcr3.2|cxcr3.3|cxcr4a|cxcr4b|drd2a|drd2b|drd2l|drd3|drd4-rs|drd4a|f2r|f2rl1.1|f2rl1.2|fam155b|fpr1|galr1a|gpr17|gpr18|gpr184|gpr35.1|gpr4|gpr55a|htr2aa|htr2ab|htr2b|htr2cl1|htr2cl2|itpr2|itpr3|kiss1|letm1|lpar4|lpar5b|lpar6a|lp…
GO:0061134	peptidase regulator activity	214	146	142	0.229285	0.003	0.084	0.0321	0.469263	0.744		a2ml|adrm1|agrn|agt|ahsg1|ahsg2|ambp|anos1a|anos1b|apaf1|aplp2|appa|appb|bcl2l1|birc2|birc5a|birc5b|birc6|birc7|c1ql4l|c3a.1|c3a.2|c3a.3|c3a.4|c3a.6|c3b.1|c3b.2|c4|c4b|c5|cast|cd109|col28a1a|col28a1b|col28a2a|col28a2b|col6a3|col6a4a|col7a1|cpamd8|crim1|cst14a.1|cst14a.2|cst14b.1|cst14b.2|cst3|ctsf|fbln1|fetub|igf1ra|igf1rb|itih1|itih2|itih3a|itih5|kng1|lxn|muc5.1|ntd5|paplna|paplnb|pcsk1nl|pi15a|…
GO:0000302	response to reactive oxygen species	215	17	17	1.0738	0.0027	0.0840494	0.0073	0.335927	0.711		anxa1a|anxa1b|anxa1c|anxa1d|apoda.2|apodb|cat|cry1a|gpx1a|gpx1b|impact|oser1|park7|per1a|per2|ppifb|romo1|
GO:0022407	regulation of cell-cell adhesion	216	61	61	0.460492	0.0031	0.0841292	0.0235	0.442569	0.912		acvr1l|adora2b|anxa1a|anxa1b|anxa1c|anxa1d|arrb1|cdh5|cxcl8a|efna5b|ephb3a|f2r|flot2a|gata3|gna12a|gna13a|gpr183a|gsc|hhla2a.1|hhla2b.1|hhla2b.2|hs2st1a|htt|ifngr1|lgals17|lgals9l1|lgals9l3|lgals9l5|lgals9l6|loxl3a|loxl3b|mecom|mettl3|nedd4a|nrarpa|nrarpb|pag1|pard3ab|podxl|prnpb|runx1|si:ch211-241b2.5|si:ch211-261n11.7|si:ch211-261n11.8|si:dkey-15j16.3|si:dkey-15j16.6|si:dkey-22i16.9|si:dkey-23c…
GO:0015833	peptide transport	217	21	21	0.830226	0.0031	0.0845629	0.0084	0.334232	0.828		abcb9|adcyap1a|anxa1a|anxa1b|anxa1c|anxa1d|ghrh|hnf1a|hnf1ba|hnf1bb|park7|slc15a1a|slc15a1b|slc15a2|slc15a4|slco1d1|slco1f2|slco1f4|tap1|vip|vipb|
GO:0002699	positive regulation of immune effector process	218	12	12	1.1134	0.0031	0.085001	0.0054	0.324736	0.843		anxa1a|anxa1b|anxa1c|anxa1d|cd226|cd40lg|fer|fes|mmp9|sema7a|si:ch211-196f2.6|zgc:101664|
GO:0071674	mononuclear cell migration	219	24	24	0.817459	0.0032	0.0855273	0.0269	0.45049	0.83		ano6|ccl19a.1|ccl19a.2|ccl19b|ccl20a.3|ccl25a|ccl25b|ccl34b.1|ccl34b.4|ccl34b.9|ccl35.1|ccl38.1|ccl38.6|ccl38a.4|ccl39.2|ccl39.7|cd99|ch25h|cxcl32b.1|gpr183a|lgals3a|lgals3b|si:ch211-39i22.1|tbx21|
GO:0046636	negative regulation of alpha-beta T cell activation	220	16	16	0.975998	0.0032	0.0859614	0.006	0.308272	0.869		anxa1a|anxa1b|anxa1c|anxa1d|lgals9l1|lgals9l3|lgals9l5|lgals9l6|loxl3a|loxl3b|si:ch211-261n11.7|si:ch211-261n11.8|si:dkey-23c22.5|si:dkey-23c22.9|zgc:153631|zgc:153759|
GO:0005901	caveola	221	12	12	1.0892	0.0032	0.0864	0.0177	0.403743	0.553		asah2|bves|cav1|cav2|cav3|cavin1a|cavin1b|cavin2a|cavin2b|cavin4a|smpd2a|zgc:172270|
GO:0045214	sarcomere organization	222	40	39	0.637616	0.0033	0.0877568	0.0092	0.326754	0.769		actn2b|alpk3a|capn3a|capn3b|cav3|cbfb|cmlc1|csrp1a|csrp1b|csrp3|desma|dmd|flii|flncb|hs3st1l1|itgb1b|klhl41a|klhl41b|lrrc39|myl7|myom1a|myom1b|myom2a|orai1b|slc8a1a|smyd1a|smyd1b|tfpi2|tln1|tnnt1|tnnt2a|tnnt2b|tnnt2c|tnnt2d|tnnt3a|tnnt3b|ttn.1|ttn.2|vcla|
GO:0055085	transmembrane transport	223	834	833	0.011996	0.0034	0.0882	0.2471	1	0.936		abca12|abca1a|abca1b|abca2|abca3b|abca4a|abca4b|abca5|abcb10|abcb11a|abcb11b|abcb4|abcb5|abcb6a|abcb6b|abcb7|abcb8|abcb9|abcc1|abcc10|abcc12|abcc2|abcc3|abcc4|abcc5|abcc6a|abcc6b.2|abcc8|abcc8b|abcc9|abcd1|abcd3a|abcd3b|abcd4|abcg1|abcg2a|abcg2b|abcg2c|abcg2d|abcg4a|abcg4b|abcg5|abcg8|abch1|ankha|ankhb|ano1a|ano6|aqp10a|aqp10b|aqp11|aqp12|aqp1a.1|aqp1a.2|aqp3a|aqp4|aqp7|aqp8a.1|aqp8a.2|aqp8b|aqp9…
GO:0006869	lipid transport	224	172	169	0.176421	0.0035	0.0882	0.0082	0.333803	0.933		abca12|abca1a|abca1b|abca2|abca3b|abca4a|abca4b|abca5|abcd1|abcd3a|abcd3b|abcg4a|abcg4b|ano11|ano3|ano6|ano9a|ano9b|anxa1a|anxa1b|anxa1c|anxa1d|anxa2b|apoa1a|apoa1b|apoa4a|apoa4b.1|apoa4b.2|apoba|apobb.1|apobb.2|apoc2|apoda.2|apodb|apoea|apoeb|apol1|arv1|atp10a|atp10b|atp10d|atp11a|atp11c|atp8a1|atp8a2|atp8b1|atp8b2|atp8b3|atp8b4|atp8b5a|atp8b5b|atp9b|cav1|cert1a|cert1b|cetp|cptp|esyt1a|esyt1b|es…
GO:0044242	cellular lipid catabolic process	225	83	83	0.324275	0.0035	0.088622	0.0409	0.519047	0.912		abcd1|abhd12|abhd2a|abhd2b|acaa1|acaa2|acadl|acadm|acads|acat1|acat2|acer1|acot8|acox1|acox3|acoxl|asah2|auh|bco1|bco1l|bco2a|bco2b|bco2l|cpt2|crabp1b|cyp26a1|cyp26b1|dagla|daglb|echdc2|echs1|eci1|ehhadh|enpp2|enpp7.1|enpp7.2|galca|galcb|gba2|gdpd1|gdpd3a|gdpd3b|gla|gm2a|gpcpd1|hacl1|hadhaa|hadhab|hao1|lpin1|lpl|naga|neu1|neu3.1|neu3.2|neu3.3|neu3.4|neu3.5|neu4|pck1|pck2|pdxdc1|phyh|pla2g4aa|pla2…
GO:0046631	alpha-beta T cell activation	226	8	8	1.21133	0.0034	0.0886345	0.005	0.343636	0.843	GO:0046632|alpha-beta T cell differentiation,	anxa1a|anxa1b|anxa1c|anxa1d|batf|eomesa|eomesb|gpr183a|
GO:0046632	alpha-beta T cell differentiation	227	8	8	1.21133	0.0034	0.0886345	0.005	0.343636	0.843	GO:0046631|alpha-beta T cell activation,	anxa1a|anxa1b|anxa1c|anxa1d|batf|eomesa|eomesb|gpr183a|
GO:0005126	cytokine receptor binding	228	120	120	0.265121	0.0035	0.0890481	0.064	0.612456	0.965		admp|bmp10|bmp15|bmp16|bmp2a|bmp2b|bmp3|bmp4|bmp5|bmp6|bmp7a|bmp7b|bmp8a|ccl19a.1|ccl19a.2|ccl19b|ccl20a.3|ccl25a|ccl25b|ccl27b|ccl34a.4|ccl34b.1|ccl34b.4|ccl34b.9|ccl35.1|ccl36.1|ccl38.1|ccl38.6|ccl38a.4|ccl39.2|ccl39.7|cd40lg|cntf|cxcl11.1|cxcl11.5|cxcl11.7|cxcl11.8|cxcl12a|cxcl12b|cxcl14|cxcl18a.1|cxcl18b|cxcl19|cxcl20|cxcl32b.1|cxcl8a|cxcl8b.1|cxcl8b.3|eda|epoa|epob|fadd|faslg|gdf10a|gdf10b|g…
GO:0034612	response to tumor necrosis factor	229	22	22	0.799389	0.0034	0.0890733	0.0273	0.454313	0.819		ccl19a.1|ccl19a.2|ccl19b|ccl20a.3|ccl25b|ccl34b.1|ccl34b.4|ccl34b.9|ccl35.1|ccl38.1|ccl38.6|ccl38a.4|ccl39.2|ccl39.7|chuk|cxcl32b.1|ggt1a|ggt1b|ggt1l2.1|ggt1l2.2|ggt5a|si:ch73-236c18.3|
GO:0046930	pore complex	230	11	11	1.0144	0.0035	0.0894783	0.0053	0.329972	0.163		aep1|apnl|c6|c7a|c7b|c8a|c8b|c9|prf1.2|prf1.7|prf1.9|
GO:0014044	Schwann cell development	231	6	6	1.548	0.0034	0.0895164	0.0015	0.7938	0.609		erbb2|erbb3b|nkx2.2a|nrg1|nsfa|sox10|
GO:0051048	negative regulation of secretion	232	21	19	0.835845	0.0036	0.0898642	0.0091	0.332119	0.85		amh|anxa1a|anxa1b|anxa1c|anxa1d|cbarpb|chga|crhbp|il1rapl1a|il1rapl1b|npvf|ptger3|rap1aa|rap1ab|rap1b|rhbdf1a|si:dkeyp-67f1.2|spx|trh|
GO:0043277	apoptotic cell clearance	233	9	9	1.37539	0.0035	0.0899126	0.0046	0.342862	0.392		adgrb1b|anxa1a|anxa1b|anxa1c|anxa1d|havcr1|megf10|pear1|txndc5|
GO:0005112	Notch binding	234	14	14	0.97421	0.0034	0.089964	0.0183	0.401841	0.398		chac1|dla|dlb|dlc|dld|dlk2|dll4|galnt11|jag1a|jag1b|jag2a|jag2b|si:ch73-281k2.5|sned1|
GO:0044419	biological process involved in interspecies interaction between organisms	235	207	206	0.16204	0.0036	0.09029	0.0151	0.382341	0.96		aep1|agbl5|angptl4|ankhd1|atf3|atp6v0ca|batf|c1ql4l|caiap|casp8|caspa|caspb|ccl34b.9|ccl35.1|ccl39.2|ccl39.7|ccny|cd180|cd36|cd59|cebpb|cfb|cfd|cftr|ch25h|cnpy3|coch|colec11|cpt1b|crfb1|crp2|csf1ra|ctsd|cxcl11.1|cxcl11.5|cxcl11.7|cxcl11.8|cxcl18b|cxcl19|cxcl20|cxcl8a|cxcl8b.1|cxcl8b.3|cxcr2|cxcr3.2|cxcr4b|cyb5r2|cyp51|ddx41|defbl1|defbl3|dgat1b|dhx9|dram1|duox|ecsit|f5|furina|gig2i|grk4|hadhaa|ha…
GO:0030247	polysaccharide binding	236	15	15	1.08447	0.0035	0.0903512	0.005	0.326667	0.163		cuzd1.1|cuzd1.2|enpp1|enpp2|epm2a|gpcpd1|pomk|prg4a|prg4b|si:dkey-178e17.3|si:dkey-7k24.5|stbd1|tinagl1|vtna|vtnb|
GO:0034341	response to interferon-gamma	237	15	15	1.01303	0.0037	0.0919268	0.0201	0.420432	0.725	GO:0071346|cellular response to interferon-gamma,	ccl19a.1|ccl19a.2|ccl19b|ccl20a.3|ccl25b|ccl34b.1|ccl34b.4|ccl34b.9|ccl35.1|ccl38.1|ccl38.6|ccl38a.4|ccl39.2|ccl39.7|cxcl32b.1|
GO:0071346	cellular response to interferon-gamma	238	15	15	1.01303	0.0037	0.0919268	0.0201	0.420432	0.725	GO:0034341|response to interferon-gamma,	ccl19a.1|ccl19a.2|ccl19b|ccl20a.3|ccl25b|ccl34b.1|ccl34b.4|ccl34b.9|ccl35.1|ccl38.1|ccl38.6|ccl38a.4|ccl39.2|ccl39.7|cxcl32b.1|
GO:0051049	regulation of transport	239	390	387	0.0798644	0.0039	0.0933882	0.0146	0.375064	0.984		aak1a|aak1b|abca1a|abcg1|akt2|amh|ano1a|ano6|anxa13|anxa13l|anxa1a|anxa1b|anxa1c|anxa1d|ap1b1|aplnra|aplnrb|arfip1|bcl2l10|bet1l|bicd1a|bmp2k|borcs5|c1qtnf12|cacna1aa|cacna1ab|cacna1ba|cacna1bb|cacna1c|cacna1da|cacna1db|cacna1eb|cacna1fa|cacna1fb|cacna1g|cacna1ha|cacna1hb|cacna1ia|cacna1sa|cacna1sb|cacnb1|cacnb2a|cacnb2b|cacnb3a|cacnb3b|cacnb4a|cacnb4b|cacng1a|cacng1b|cacng2a|cacng2b|cacng3b|cacn…
GO:0007519	skeletal muscle tissue development	240	64	63	0.39573	0.0038	0.093533	0.0301	0.46305	0.876		atp1a2a|bag3|bves|cdkn1a|col15a1a|col6a1|cryaba|cryabb|dag1|desma|disp1|dmd|dnajb6a|dnajb6b|fer1l6|fhl1a|fxr1|gfpt1|gfra3|golga2|hmgcra|hspg2|itga6a|itga7|kif5ba|kif5bb|lamc1|ldb3a|mstnb|mtm1|myf5|myf6|myod1|myog|myot|pax3b|pleca|plecb|popdc2|popdc3|ppargc1a|pxna|qkia|rbm24a|rbm24b|ret|six1a|six1b|slc8a4a|smad4a|smyd2a|smyd5|sox6|stac3|synpo2la|synpo2lb|tardbp|tardbpl|tcf21|tln1|ttn.1|ttn.2|unc45…
GO:0030593	neutrophil chemotaxis	241	48	48	0.504758	0.0039	0.0938127	0.0388	0.508242	0.894		aanat2|ccl19a.1|ccl19a.2|ccl19b|ccl20a.3|ccl25b|ccl34b.1|ccl34b.4|ccl34b.9|ccl35.1|ccl38.1|ccl38.6|ccl38a.4|ccl39.2|ccl39.7|csf3b|cul1a|cul1b|cxcl11.1|cxcl11.5|cxcl11.7|cxcl11.8|cxcl18b|cxcl19|cxcl20|cxcl32b.1|cxcl8a|cxcl8b.1|cxcl8b.3|duox|il1b|lgals3a|lgals3b|lta4h|lyn|myd88|nsmaf|pik3cg|rac1a|rac2|s1pr4|spint1a|srp54|tab1|tnfrsf1a|traf6|trim33|wasb|
GO:0051480	regulation of cytosolic calcium ion concentration	242	141	140	0.223679	0.0038	0.0939701	0.0756	0.651588	0.974		ackr3b|ackr4a|ackr4b|adra1ab|adra1bb|adra1d|agtr1a|agtr1b|aplnra|aplnrb|atp1a2a|atp2b1a|atp2b1b|atp2b2|atp2b3a|atp2b3b|atp2b4|calb1|calb2a|calb2b|ccr10|ccr12a|ccr12b.1|ccr12b.2|ccr6a|ccr6b|ccr7|ccr8.1|ccr9a|ccr9b|cmklr1|cmklr1l1|cmklrl2|cxcr3.1|cxcr3.2|cxcr3.3|cxcr4a|cxcr4b|drd2a|drd2b|drd2l|drd3|drd4-rs|drd4a|f2r|f2rl1.1|f2rl1.2|fam155b|fpr1|fyna|galr1a|gpr17|gpr18|gpr184|gpr35.1|gpr4|gpr55a|htr…
GO:0016042	lipid catabolic process	243	133	133	0.229708	0.004	0.09408	0.0867	0.688914	0.978		abcd1|abhd12|abhd2a|abhd2b|acaa1|acaa2|acadl|acadm|acads|acat1|acat2|acer1|acot8|acox1|acox3|acoxl|asah2|auh|bco1|bco1l|bco2a|bco2b|bco2l|cadm1b|clic3|cpt2|crabp1b|cyp26a1|cyp26b1|cyp46a1.1|cyp46a1.2|cyp46a1.3|cyp46a1.4|cyp7a1|dagla|daglb|echdc2|echs1|eci1|ehhadh|enpp2|enpp6|enpp7.1|enpp7.2|galca|galcb|gba2|gdpd1|gdpd3a|gdpd3b|gla|gm2a|gpcpd1|hacl1|hadhaa|hadhab|hao1|iah1|lipca|lipea|lipeb|lipf|l…
GO:0004175	endopeptidase activity	244	381	377	0.0796501	0.0039	0.0942411	0.0252	0.450535	0.914		adam10a|adam10b|adam11|adam15|adam17a|adam17b|adam19a|adam19b|adam22|adam23a|adam28|adam8a|adam8b|adam9|adamts1|adamts10|adamts12|adamts13|adamts15a|adamts17|adamts18|adamts2|adamts3|adamts6|adamts8a|adamts9|adgb|afg3l2|ank2b|apeh|aph1b|atg4a|atg4b|atg4c|bace1|bace2|blmh|bmp1a|bmp1b|c1r|c6ast1|c6ast3|c6ast4|capn10|capn12|capn15|capn1a|capn1b|capn2a|capn2b|capn3a|capn3b|capn5a|capn5b|capn7|capn8|c…
GO:0048247	lymphocyte chemotaxis	245	17	17	0.906493	0.004	0.0945	0.0247	0.447645	0.752		ccl19a.1|ccl19a.2|ccl19b|ccl20a.3|ccl25b|ccl34b.1|ccl34b.4|ccl34b.9|ccl35.1|ccl38.1|ccl38.6|ccl38a.4|ccl39.2|ccl39.7|ch25h|cxcl32b.1|gpr183a|
GO:0015318	inorganic molecular entity transmembrane transporter activity	246	671	671	0.0187489	0.0039	0.0946734	0.2513	1	0.955		abcc4|ankha|ankhb|anxa6|aqp10a|aqp10b|aqp1a.1|aqp1a.2|aqp3a|aqp4|aqp7|aqp8a.1|aqp8a.2|aqp8b|aqp9a|aqp9b|asic1a|asic1b|asic1c|asic2|asic4a|asic4b|atp1a1a.1|atp1a1a.2|atp1a1a.3|atp1a1a.4|atp1a1a.5|atp1a1b|atp1a2a|atp1a3a|atp1a3b|atp1b1a|atp1b1b|atp1b2a|atp1b2b|atp1b3a|atp1b3b|atp2a1|atp2a1l|atp2a2a|atp2a2b|atp2a3|atp2b1a|atp2b1b|atp2b2|atp2b3a|atp2b3b|atp2b4|atp2c1|atp5l|atp6ap1a|atp6ap1b|atp6ap1la…
GO:0048020	CCR chemokine receptor binding	247	17	17	0.914251	0.004	0.0949238	0.0247	0.449184	0.737		ccl19a.1|ccl19a.2|ccl19b|ccl20a.3|ccl25b|ccl34b.1|ccl34b.4|ccl34b.9|ccl35.1|ccl38.1|ccl38.6|ccl38a.4|ccl39.2|ccl39.7|cxcl32b.1|mark1|zgc:173545|
GO:0034364	high-density lipoprotein particle	248	5	5	1.72146	0.0039	0.0951097	0.0244	0.449912	0.558		apoa1a|apoa1b|apoeb|cetp|saa|
GO:0048010	vascular endothelial growth factor receptor signaling pathway	249	12	12	1.05136	0.004	0.0953514	0.0102	0.346015	0.674		flt1|flt4|gng2|kdr|nrp1a|nrp1b|pgfb|rspo1|vegfaa|vegfab|vegfbb|vegfc|
GO:0030073	insulin secretion	250	9	9	1.26092	0.0039	0.09555	0.0046	0.34776	0.726		adcyap1a|anxa1a|anxa1b|anxa1c|anxa1d|hnf1a|hnf1ba|hnf1bb|park7|
GO:0051093	negative regulation of developmental process	251	166	165	0.187028	0.0041	0.0955824	0.0721	0.635922	0.996		adgrb1a|adgrb1b|adgrb2|adgrb3|akt1|anxa1a|anxa1b|anxa1c|anxa1d|ap1ar|apc|arhgap18|axin1|axin2|bloc1s2|bmp15|bmp2b|bmp4|bmp7a|ccdc136b|cct3|cdh5|cish|crx|daam2|dab2ipa|dab2ipb|dlk2|dlx1a|dlx2a|dner|dusp6|enpp1|epha4a|epha4b|epha4l|f2r|fdx1|fgf17|fgf24|fgf8a|fgfr1a|foxe3|gper1|gsk3aa|gsk3ab|gsk3ba|gsk3bb|her11|her2|her5|her6|her8a|her9|hhip|hif1an|hoxc9a|id1|id2a|id2b|id3|id4|igfbp2a|igfbp2b|irf4a|…
GO:0046634	regulation of alpha-beta T cell activation	252	17	17	0.875062	0.0041	0.0960053	0.0087	0.34104	0.873		anxa1a|anxa1b|anxa1c|anxa1d|lgals9l1|lgals9l3|lgals9l5|lgals9l6|loxl3a|loxl3b|sh3rf1|si:ch211-261n11.7|si:ch211-261n11.8|si:dkey-23c22.5|si:dkey-23c22.9|zgc:153631|zgc:153759|
GO:0010466	negative regulation of peptidase activity	253	53	52	0.473274	0.0042	0.0970585	0.0138	0.365148	0.749		agrn|agt|ahsg1|ahsg2|bcl2a|bcl2l1|birc2|birc5a|birc5b|birc7|cenph|fetub|kng1|lamtor5|mcl1a|mcl1b|pi15a|reck|serpina1|serpina10a|serpina1l|serpinb1|serpinb14|serpinb1l1|serpinb1l2|serpinb1l3|serpinb1l4|serpinc1|serpind1|serpine1|serpine2|serpinf1|serpinf2a|serpinf2b|serping1|serpinh1a|serpinh1b|serpinh2|serpini1|si:ch1073-416d2.3|si:ch211-186e20.7|si:ch211-262h13.5|si:ch211-284e20.8|tfpi2|tfpia|ti…
GO:0009065	glutamine family amino acid catabolic process	254	22	22	0.747899	0.0042	0.0974842	0.0586	0.570057	0.823		aldh4a1|arg2|asrgl1|dao.1|dao.2|dao.3|ddah2|gls2a|gls2b|glsa|glsb|glsl|nos1|nos2a|nos2b|oat|prodha|prodhb|si:ch211-256m1.8|si:dkey-102c8.2|si:dkey-103j14.5|zgc:92040|
GO:0008284	positive regulation of cell population proliferation	255	89	89	0.316034	0.0043	0.0976635	0.0164	0.396296	0.909		anxa1a|anxa1b|anxa1c|anxa1d|apela|aplnra|aplnrb|barx1|bmp4|btc|cdca7b|cdk2|cnot7|dct|eapp|ebi3|egfra|emp2|erbb2|erbb3a|erbb3b|erbb4a|erbb4b|fgf19|fgf1a|fgfr1a|fgfr1b|fgfr2|fgfr3|fgfr4|garem|gata3|ghrh|gli1|gper1|hbegfa|hbegfb|hhla2a.1|hhla2b.1|hhla2b.2|igf1|il11a|il11b|il11ra|il34|il6r|jcada|kitlga|kitlgb|lgals17|lrrc14b|mgaa|mib1|myca|mycb|mych|mydgf|naa35|nes|pax6a|pdf|pdgfaa|pdgfab|pdgfbb|pdgf…
GO:1901615	organic hydroxy compound metabolic process	256	189	188	0.17121	0.0043	0.0980845	0.1818	0.927759	0.996		acer1|acer3|adh5|adh8a|adh8b|aldh1a2|apoa1a|apoa1b|arv1|asah2|cadm1b|cetp|cga|ch25h|ch25hl1.1|ch25hl1.2|ch25hl2|comta|comtb|cyb5r2|cyp11a1|cyp11a2|cyp11c1|cyp1b1|cyp26a1|cyp26b1|cyp26c1|cyp2r1|cyp39a1|cyp46a1.1|cyp46a1.2|cyp46a1.3|cyp46a1.4|cyp51|cyp7a1|cyp7b1|dbh|dct|dgat2|dhcr7|dhdds|dhrs3a|dhrs3b|dhrs9|dio1|dio2|dpm1|dpm2|ebp|ebpl|erlin1|fah|faxdc2|fdft1|fdx1b|gch1|gch2|gdpd1|gk5|hagh|hao1|hao…
GO:0051707	response to other organism	257	204	203	0.16766	0.0043	0.0985091	0.0172	0.399221	0.959		aep1|agbl5|angptl4|ankhd1|atf3|atp6v0ca|batf|c1ql4l|caiap|caspa|caspb|ccl34b.9|ccl35.1|ccl39.2|ccl39.7|ccny|cd180|cd36|cd59|cebpb|cfb|cfd|cftr|ch25h|cnpy3|coch|colec11|cpt1b|crfb1|crp2|csf1ra|ctsd|cxcl11.1|cxcl11.5|cxcl11.7|cxcl11.8|cxcl18b|cxcl19|cxcl20|cxcl8a|cxcl8b.1|cxcl8b.3|cxcr2|cxcr3.2|cxcr4b|cyb5r2|cyp51|ddx41|defbl1|defbl3|dgat1b|dhx9|dram1|duox|ecsit|f5|furina|gig2i|hadhaa|hamp|hip1|hnf…
GO:0005044	scavenger receptor activity	258	44	44	0.54431	0.0043	0.0989374	0.0129	0.351891	0.413		ackr4a|ackr4b|cfi|corin|cuzd1.1|cuzd1.2|enpp1|enpp2|hhipl1|hpn|lgals3bpa|lgals3bpb|loxl2a|loxl2b|loxl3a|loxl3b|loxl4|marco|prg4a|prg4b|prss12|scara5|scarb2a|scarf1|si:ch211-136a13.1|si:ch211-150o23.3|si:ch211-51a6.2|si:ch73-127m5.1|si:dkey-14d8.20|si:dkey-178e17.3|si:dkey-195m11.11|si:dkey-21h14.8|si:dkey-21h14.9|si:dkey-7k24.5|tinagl1|tmprss13b|tmprss15|tmprss3a|tmprss4a|tmprss4b|tmprss5|vtna|vt…
GO:0019216	regulation of lipid metabolic process	259	56	56	0.428128	0.0045	0.0996402	0.0102	0.343811	0.896		acaa2|anxa1a|anxa1b|anxa1c|anxa1d|apc|apoa1a|apoa1b|cga|cnep1r1|cpt1aa|cpt1ab|crebl2|ctdnep1a|ctdnep1b|ddit3|etfa|fam3a|fgf1a|gh1|gip|hmx4|kdm1a|lef1|mid1ip1a|mid1ip1b|mid1ip1l|mlycd|noc3l|opa3|ormdl1|ormdl2|ormdl3|pik3ip1|pnpla2|pnpla3|pparaa|pparab|pparda|ppardb|pparg|psap|rcor1|si:ch1073-406l10.2|si:dkey-114l24.2|slc27a1a|slc27a1b|star|stub1|thrsp|tle3a|tysnd1|yy1b|zgc:113944|zgc:195173|zgc:85…
GO:0046579	positive regulation of Ras protein signal transduction	260	28	27	0.719061	0.0045	0.100059	0.0402	0.515105	0.582	GO:0051057|positive regulation of small GTPase mediated signal transduction,	abraa|abrab|f2r|f2rl1.1|f2rl1.2|gpr17|gpr18|gpr184|gpr35.1|gpr4|gpr55a|lpar4|lpar5b|lpar6a|lpar6b|p2ry10|p2ry8|robo4|shoc2|si:ch211-132e22.4|si:dkey-163m14.2|si:dkey-163m14.6|si:dkey-163m14.7|si:dkey-29b11.3|si:dkey-96n2.3|zgc:171965|zgc:172079|
GO:0051057	positive regulation of small GTPase mediated signal transduction	261	28	27	0.719061	0.0045	0.100059	0.0402	0.515105	0.582	GO:0046579|positive regulation of Ras protein signal transduction,	abraa|abrab|f2r|f2rl1.1|f2rl1.2|gpr17|gpr18|gpr184|gpr35.1|gpr4|gpr55a|lpar4|lpar5b|lpar6a|lpar6b|p2ry10|p2ry8|robo4|shoc2|si:ch211-132e22.4|si:dkey-163m14.2|si:dkey-163m14.6|si:dkey-163m14.7|si:dkey-29b11.3|si:dkey-96n2.3|zgc:171965|zgc:172079|
GO:0006909	phagocytosis	262	22	22	0.740835	0.0045	0.100481	0.009	0.335408	0.583		adgrb1b|anxa11a|anxa11b|anxa1a|anxa1b|anxa1c|anxa1d|anxa3a|anxa3b|elmo1|gulp1a|havcr1|jmjd6|marco|megf10|mertka|ncf2|ncf4|pear1|si:ch73-40a2.1|txndc5|tyro3|
GO:0001614	purinergic nucleotide receptor activity	263	17	17	0.839604	0.0045	0.100907	0.0492	0.53136	0.567	GO:0016502|nucleotide receptor activity,	gpr171|gpr34b|p2rx1|p2rx3a|p2rx3b|p2rx4b|p2rx5|p2rx7|p2ry1|p2ry11|p2ry12|p2ry13|p2ry2.1|p2ry2.2|p2ry2.3|p2ry8|ptafr|
GO:0016502	nucleotide receptor activity	264	17	17	0.839604	0.0045	0.100907	0.0492	0.53136	0.567	GO:0001614|purinergic nucleotide receptor activity,	gpr171|gpr34b|p2rx1|p2rx3a|p2rx3b|p2rx4b|p2rx5|p2rx7|p2ry1|p2ry11|p2ry12|p2ry13|p2ry2.1|p2ry2.2|p2ry2.3|p2ry8|ptafr|
GO:0045785	positive regulation of cell adhesion	265	23	23	0.696967	0.0047	0.101107	0.0102	0.341635	0.848		agr2|anxa1a|anxa1b|anxa1c|anxa1d|ecm2|gata3|hhla2a.1|hhla2b.1|hhla2b.2|lgals17|lims1|lims2|podxl|rell2|robo4|si:ch211-241b2.5|si:dkey-15j16.3|si:dkey-15j16.6|si:dkey-22i16.9|si:dkey-32e6.6|si:dkey-6n6.1|vegfaa|
GO:0071356	cellular response to tumor necrosis factor	266	16	16	0.903404	0.0045	0.101336	0.0257	0.447383	0.744		ccl19a.1|ccl19a.2|ccl19b|ccl20a.3|ccl25b|ccl34b.1|ccl34b.4|ccl34b.9|ccl35.1|ccl38.1|ccl38.6|ccl38a.4|ccl39.2|ccl39.7|chuk|cxcl32b.1|
GO:0045861	negative regulation of proteolysis	267	59	58	0.413159	0.0046	0.10143	0.0193	0.411837	0.808		agrn|agt|ahsg1|ahsg2|bag6l|bcl2a|bcl2l1|birc2|birc5a|birc5b|birc7|cenph|chac1|fetub|hsp90ab1|kng1|lamtor5|mcl1a|mcl1b|n4bp1|pi15a|reck|serpina1|serpina10a|serpina1l|serpinb1|serpinb14|serpinb1l1|serpinb1l2|serpinb1l3|serpinb1l4|serpinc1|serpind1|serpine1|serpine2|serpinf1|serpinf2a|serpinf2b|serping1|serpinh1a|serpinh1b|serpinh2|serpini1|si:ch1073-416d2.3|si:ch211-186e20.7|si:ch211-262h13.5|si:ch…
GO:1903037	regulation of leukocyte cell-cell adhesion	268	28	28	0.697573	0.0047	0.10152	0.0128	0.3584	0.894		anxa1a|anxa1b|anxa1c|anxa1d|gata3|hhla2a.1|hhla2b.1|hhla2b.2|lgals17|lgals9l1|lgals9l3|lgals9l5|lgals9l6|loxl3a|loxl3b|pag1|si:ch211-241b2.5|si:ch211-261n11.7|si:ch211-261n11.8|si:dkey-15j16.3|si:dkey-15j16.6|si:dkey-22i16.9|si:dkey-23c22.5|si:dkey-23c22.9|si:dkey-70p6.1|tnfrsf21|zgc:153631|zgc:153759|
GO:0015718	monocarboxylic acid transport	269	34	34	0.579914	0.0048	0.101606	0.0125	0.355645	0.796		abcb11b|anxa1a|anxa1b|anxa1c|anxa1d|mpc1|mpc2|oc90|pla2g12a|pla2g12b|pla2g1b|proca1|si:ch211-234h8.7|si:dkey-245n4.2|slc10a1|slc10a2|slc10a4|slc16a12a|slc16a12b|slc16a1a|slc16a3|slc16a5a|slc16a5b|slc16a7|slc16a8|slc27a1a|slc27a1b|slc27a4|slc51a|slc5a6a|slc5a6b|vps18|zgc:103678|zgc:165507|
GO:0071347	cellular response to interleukin-1	270	16	16	0.904642	0.0045	0.101769	0.0257	0.448859	0.747		ccl19a.1|ccl19a.2|ccl19b|ccl20a.3|ccl25b|ccl34b.1|ccl34b.4|ccl34b.9|ccl35.1|ccl38.1|ccl38.6|ccl38a.4|ccl39.2|ccl39.7|cxcl32b.1|rbmx|
GO:0035025	positive regulation of Rho protein signal transduction	271	27	26	0.694105	0.0047	0.101936	0.0402	0.516355	0.565		abraa|abrab|f2r|f2rl1.1|f2rl1.2|gpr17|gpr18|gpr184|gpr35.1|gpr4|gpr55a|lpar4|lpar5b|lpar6a|lpar6b|p2ry10|p2ry8|robo4|si:ch211-132e22.4|si:dkey-163m14.2|si:dkey-163m14.6|si:dkey-163m14.7|si:dkey-29b11.3|si:dkey-96n2.3|zgc:171965|zgc:172079|
GO:0005178	integrin binding	272	35	35	0.585578	0.0048	0.102014	0.0429	0.525525	0.584		ccn1|ccn1l1|ccn1l2|ccn2a|ccn2b|ccn4a|ccn4b|ccn5|ccn6|edil3a|edil3b|fgf1a|fn1a|itgb1a|itgb1b.1|itgb1b.2|itgb2|itgb3a|itgb3b|itgb4|itgb5|itgb6|itgb7|itgb8|itgbl1|lama5|lamb1a|lamb1b|lamb2|nisch|sema7a|si:ch211-106h11.3|si:ch211-215c18.3|tgfbi|thy1|
GO:0033293	monocarboxylic acid binding	273	28	28	0.709345	0.0047	0.102356	0.0346	0.490893	0.7		acox1|acox3|acoxl|avd|crabp1b|crabp2a|dbt|fabp10a|fabp1a|fabp1b.1|fabp1b.2|fabp2|fabp6|fabp7a|fabp7b|nr1h4|nr2f2|ora1|pcxa|pcxb|pparaa|pparab|pparda|ppardb|pparg|ptgdsb.1|stard5|vdra|
GO:0071466	cellular response to xenobiotic stimulus	274	31	31	0.686962	0.0048	0.102426	0.0477	0.531428	0.507		adh8a|ahr2|ahrra|ahrrb|apobb.1|atp6v0a1b|ca2|casp3a|cpb1|cyb5a|cyp1a|eef2b|grhl3|gstp1|hipk3a|hmox1a|im:7150988|keap1a|keap1b|nfe2l2a|nqo1|nt5c2l1|smpd2a|sort1b|sult6b1|tcnbb|tgfbi|tiparp|ufd1l|zgc:77439|zgc:77849|
GO:0022829	wide pore channel activity	275	17	16	0.881591	0.0047	0.102779	0.0055	0.309638	0.277		cx23|cx30.3|cx36.7|cx40.8|cx43|cx52.6|cx55.5|gja3|gja5a|gja5b|gja8b|gjd2b|panx1a|panx1b|panx2|panx3|
GO:0048306	calcium-dependent protein binding	276	6	6	1.42505	0.0048	0.10284	0.0377	0.50895	0.226		anxa11a|anxa11b|anxa3a|anxa3b|si:rp71-17i16.4|tnnc2|
GO:0009074	aromatic amino acid family catabolic process	277	16	16	0.885496	0.0047	0.103205	0.0428	0.527966	0.813		afmid|fah|haao|hgd|hpda|hpdb|ido1|kmo|kynu|pah|qdpra|qdprb2|tat|tdo2a|tdo2b|zgc:171517|
GO:0009410	response to xenobiotic stimulus	278	41	41	0.523495	0.005	0.104173	0.0542	0.562405	0.572		adh8a|ahr1a|ahr1b|ahr2|ahrra|ahrrb|apobb.1|arnt|atp6v0a1b|ca2|casp3a|cpb1|cyb5a|cyp19a1b|cyp1a|cyp3a65|eef2b|esr1|foxq1a|grhl3|gstp1|hipk3a|hmox1a|hsp70.1|im:7150988|keap1a|keap1b|nfe2l2a|nqo1|nt5c2l1|smpd2a|sod1|sort1b|sult6b1|tcnbb|tgfbi|tiparp|ufd1l|vtg1|zgc:77439|zgc:77849|
GO:0050868	negative regulation of T cell activation	279	27	27	0.684162	0.005	0.104585	0.0115	0.357988	0.89	GO:1903038|negative regulation of leukocyte cell-cell adhesion,	anxa1a|anxa1b|anxa1c|anxa1d|hhla2a.1|hhla2b.1|hhla2b.2|lgals17|lgals9l1|lgals9l3|lgals9l5|lgals9l6|loxl3a|loxl3b|pag1|si:ch211-241b2.5|si:ch211-261n11.7|si:ch211-261n11.8|si:dkey-15j16.3|si:dkey-15j16.6|si:dkey-22i16.9|si:dkey-23c22.5|si:dkey-23c22.9|si:dkey-70p6.1|tnfrsf21|zgc:153631|zgc:153759|
GO:1903038	negative regulation of leukocyte cell-cell adhesion	280	27	27	0.684162	0.005	0.104585	0.0115	0.357988	0.89	GO:0050868|negative regulation of T cell activation,	anxa1a|anxa1b|anxa1c|anxa1d|hhla2a.1|hhla2b.1|hhla2b.2|lgals17|lgals9l1|lgals9l3|lgals9l5|lgals9l6|loxl3a|loxl3b|pag1|si:ch211-241b2.5|si:ch211-261n11.7|si:ch211-261n11.8|si:dkey-15j16.3|si:dkey-15j16.6|si:dkey-22i16.9|si:dkey-23c22.5|si:dkey-23c22.9|si:dkey-70p6.1|tnfrsf21|zgc:153631|zgc:153759|
GO:0044853	plasma membrane raft	281	16	16	0.859123	0.005	0.105	0.0257	0.451842	0.662		add1|add2|add3a|add3b|asah2|bves|cav1|cav2|cav3|cavin1a|cavin1b|cavin2a|cavin2b|cavin4a|smpd2a|zgc:172270|
GO:0016594	glycine binding	282	8	8	1.13571	0.005	0.105418	0.0458	0.519001	0.539		glra1|glra2|glra3|glra4a|glra4b|glrba|glrbb|gnmt|
GO:0042383	sarcolemma	283	24	23	0.685195	0.0052	0.107075	0.0269	0.45192	0.79		bves|cav1|cav2|cav3|dag1|dmd|dysf|ilk|obscna|pgm5|pkd2|pleca|plecb|popdc2|popdc3|ryr1a|ryr1b|ryr2b|ryr3|sgcb|sgcd|sgcg|zgc:172270|
GO:0001819	positive regulation of cytokine production	284	24	24	0.682058	0.0052	0.107494	0.0089	0.33642	0.88		afap1l2|anxa1a|anxa1b|anxa1c|anxa1d|cd226|cgas|hmgb1a|hmgb1b|mt2|sema7a|si:ch211-196f2.6|si:ch211-243a20.4|si:dkey-220o5.5|sting1|sulf1|sulf2a|sulf2b|tlr3|tlr5a|tlr5b|tlr9|zbtb16a|zbtb16b|
GO:0022408	negative regulation of cell-cell adhesion	285	49	49	0.481929	0.0053	0.107875	0.0209	0.422148	0.911		acvr1l|adora2b|anxa1a|anxa1b|anxa1c|anxa1d|arrb1|cdh5|cxcl8a|f2r|gna12a|gna13a|gpr183a|gsc|hhla2a.1|hhla2b.1|hhla2b.2|ifngr1|lgals17|lgals9l1|lgals9l3|lgals9l5|lgals9l6|loxl3a|loxl3b|mecom|mettl3|nedd4a|pag1|pard3ab|podxl|runx1|si:ch211-241b2.5|si:ch211-261n11.7|si:ch211-261n11.8|si:dkey-15j16.3|si:dkey-15j16.6|si:dkey-22i16.9|si:dkey-23c22.5|si:dkey-23c22.9|si:dkey-70p6.1|snai1b|tet2|tet3|tnfrsf…
GO:0002695	negative regulation of leukocyte activation	286	31	31	0.665941	0.0052	0.107915	0.0128	0.356514	0.901	GO:0051250|negative regulation of lymphocyte activation, GO:0050866|negative regulation of cell activation,	anxa1a|anxa1b|anxa1c|anxa1d|cish|hhla2a.1|hhla2b.1|hhla2b.2|lgals17|lgals9l1|lgals9l3|lgals9l5|lgals9l6|loxl3a|loxl3b|pag1|pglyrp2|pglyrp5|pglyrp6|si:ch211-241b2.5|si:ch211-261n11.7|si:ch211-261n11.8|si:dkey-15j16.3|si:dkey-15j16.6|si:dkey-22i16.9|si:dkey-23c22.5|si:dkey-23c22.9|si:dkey-70p6.1|tnfrsf21|zgc:153631|zgc:153759|
GO:0050866	negative regulation of cell activation	287	31	31	0.665941	0.0052	0.107915	0.0128	0.356514	0.902	GO:0051250|negative regulation of lymphocyte activation, GO:0002695|negative regulation of leukocyte activation,	anxa1a|anxa1b|anxa1c|anxa1d|cish|hhla2a.1|hhla2b.1|hhla2b.2|lgals17|lgals9l1|lgals9l3|lgals9l5|lgals9l6|loxl3a|loxl3b|pag1|pglyrp2|pglyrp5|pglyrp6|si:ch211-241b2.5|si:ch211-261n11.7|si:ch211-261n11.8|si:dkey-15j16.3|si:dkey-15j16.6|si:dkey-22i16.9|si:dkey-23c22.5|si:dkey-23c22.9|si:dkey-70p6.1|tnfrsf21|zgc:153631|zgc:153759|
GO:0051250	negative regulation of lymphocyte activation	288	31	31	0.665941	0.0052	0.107915	0.0128	0.356514	0.902	GO:0002695|negative regulation of leukocyte activation, GO:0050866|negative regulation of cell activation,	anxa1a|anxa1b|anxa1c|anxa1d|cish|hhla2a.1|hhla2b.1|hhla2b.2|lgals17|lgals9l1|lgals9l3|lgals9l5|lgals9l6|loxl3a|loxl3b|pag1|pglyrp2|pglyrp5|pglyrp6|si:ch211-241b2.5|si:ch211-261n11.7|si:ch211-261n11.8|si:dkey-15j16.3|si:dkey-15j16.6|si:dkey-22i16.9|si:dkey-23c22.5|si:dkey-23c22.9|si:dkey-70p6.1|tnfrsf21|zgc:153631|zgc:153759|
GO:0005267	potassium channel activity	289	130	130	0.223864	0.0053	0.108292	0.1361	0.851349	0.925		grik1a|grik1b|grik4|grik5|hcn2b|hcn3|hcn4|hcn4l|kcna1a|kcna1b|kcna2b|kcna4|kcna6a|kcnab1a|kcnab1b|kcnab2a|kcnab2b|kcnb1|kcnb2|kcnc1a|kcnc1b|kcnc2|kcnc3a|kcnc3b|kcnc4|kcnd1|kcnd2|kcnd3|kcne4|kcnf1a|kcnf1b|kcng1|kcng2|kcng3|kcng4a|kcng4b|kcnh1a|kcnh1b|kcnh2a|kcnh2b|kcnh3|kcnh4a|kcnh4b|kcnh5a|kcnh5b|kcnh6a|kcnh6b|kcnh7|kcnh8|kcnj10a|kcnj11|kcnj11l|kcnj12a|kcnj12b|kcnj13|kcnj14|kcnj16|kcnj1a.1|kcnj1a…
GO:0031674	I band	290	5	5	1.56923	0.0054	0.108657	0.0056	0.3087	0.301		atp2a1|fermt2|gatad1|klhl40a|klhl40b|
GO:0002274	myeloid leukocyte activation	291	16	16	0.825563	0.0053	0.108712	0.0201	0.418776	0.812		batf|cxcl20|cxcl8a|cxcl8b.1|cxcl8b.3|cxcr2|cxcr3.2|fpr1|il1b|kars1|myd88|ndrg1a|ndrg1b|p2ry12|ptena|ptenb|
GO:0036230	granulocyte activation	292	9	9	1.14695	0.0054	0.109072	0.0114	0.363427	0.683		cxcl20|cxcl8a|cxcl8b.1|cxcl8b.3|cxcr2|fpr1|il1b|kars1|myd88|
GO:0002790	peptide secretion	293	12	12	0.956799	0.0054	0.10949	0.0075	0.33075	0.788	GO:0030072|peptide hormone secretion, GO:0046879|hormone secretion,	adcyap1a|anxa1a|anxa1b|anxa1c|anxa1d|ghrh|hnf1a|hnf1ba|hnf1bb|park7|vip|vipb|
GO:0030072	peptide hormone secretion	294	12	12	0.956799	0.0054	0.10949	0.0075	0.33075	0.788	GO:0002790|peptide secretion, GO:0046879|hormone secretion,	adcyap1a|anxa1a|anxa1b|anxa1c|anxa1d|ghrh|hnf1a|hnf1ba|hnf1bb|park7|vip|vipb|
GO:0046879	hormone secretion	295	12	12	0.956799	0.0054	0.10949	0.0075	0.33075	0.788	GO:0030072|peptide hormone secretion, GO:0002790|peptide secretion,	adcyap1a|anxa1a|anxa1b|anxa1c|anxa1d|ghrh|hnf1a|hnf1ba|hnf1bb|park7|vip|vipb|
GO:0016840	carbon-nitrogen lyase activity	296	15	15	0.893463	0.0055	0.11025	0.0075	0.328017	0.674		adsl|apmap|asl|chac1|chac2|ggact.1|ggact.2|ggact.3|ggcta|ggctb|hal|sdsl|si:ch73-263o4.4|zgc:162816|zgc:194209|
GO:0043648	dicarboxylic acid metabolic process	297	42	42	0.511478	0.0056	0.111411	0.0699	0.631247	0.895		aldh1l1|aldh1l2|aldh4a1|dhfr|fh|gclc|gls2a|gls2b|glsa|glsb|glsl|got1|got1l1|got2a|got2b|gpt2l|haao|hal|kmo|kynu|mdh1aa|mdh1ab|mdh1b|mdh2|me1|me2|me3|mrps36|mthfd1b|mthfd1l|nit2|oat|prodha|sdhaf3|shmt1|shmt2|si:ch73-71d17.1|si:dkey-102c8.2|suclg1|zgc:153031|zgc:172341|zgc:92040|
GO:0015669	gas transport	298	12	12	0.940762	0.0056	0.111831	0.0293	0.467035	0.626		aqp1a.1|ca2|cygb1|cygb2|hbaa1|hbae3|hbae5|hbbe2|mb|ngb|si:ch211-5k11.8|xgb|
GO:0005504	fatty acid binding	299	15	15	0.884573	0.0058	0.114528	0.0507	0.537684	0.432		acox1|acox3|acoxl|dbt|fabp1a|fabp1b.1|fabp1b.2|fabp2|fabp7a|fabp7b|pparaa|pparab|pparda|ppardb|pparg|
GO:0030100	regulation of endocytosis	300	28	28	0.665605	0.0058	0.114957	0.0011	0.72765	0.784		aak1a|aak1b|bicd1a|bmp2k|dab2|gpc3|hip1|hip1rb|hspa8|lgals3a|lgals3b|mib1|mib2|notch1a|notch3|pick1|pllp|rab20|rab4a|rab4b|rab5b|rab5c|si:ch211-204c21.1|ston2|unc119.2|unc119a|unc119b|vtg2|
GO:0008083	growth factor activity	301	108	108	0.265299	0.0059	0.11564	0.0657	0.619758	0.934		admp|amh|bdnf|bmp10|bmp15|bmp16|bmp2a|bmp2b|bmp3|bmp4|bmp5|bmp6|bmp7a|bmp7b|bmp8a|btc|csf1a|csf1b|egf|fgf10a|fgf10b|fgf11a|fgf11b|fgf12a|fgf12b|fgf13a|fgf13b|fgf14|fgf16|fgf17|fgf18a|fgf18b|fgf19|fgf1a|fgf1b|fgf2|fgf20a|fgf20b|fgf21|fgf23|fgf24|fgf4|fgf6a|fgf7|fgf8a|fgf8b|fgf9|gdf10a|gdf10b|gdf11|gdf2|gdf3|gdf5|gdf6b|gdf7|gdf9|gdnfa|gdnfb|gmfb|gsdf|hbegfa|hbegfb|hgfa|igf1|igf2a|igf2b|il11a|il11b|…
GO:0043650	dicarboxylic acid biosynthetic process	302	13	13	0.914424	0.0059	0.11607	0.0458	0.517892	0.712		gls2a|gls2b|glsa|glsb|glsl|got1|got1l1|haao|kmo|kynu|mthfd1b|mthfd1l|si:dkey-102c8.2|
GO:0060396	growth hormone receptor signaling pathway	303	5	5	1.52355	0.006	0.116308	0.0089	0.33884	0.298		ghra|stat3|stat5a|stat5b|stat6|
GO:0050840	extracellular matrix binding	304	22	22	0.699281	0.006	0.116735	0.0713	0.635218	0.512		adgrg6|agrn|bmper|cd248a|cd248b|clec14a|dag1|lgals1l1|lgals2a|lgals2b|lgals3a|lgals3b|rpsa|smoc1|sparc|sparcl1|sparcl2|spock2|spock3|tgfbi|thbs1a|thbs1b|
GO:0007422	peripheral nervous system development	305	25	25	0.661211	0.006	0.117166	0.0673	0.621556	0.789		agrn|bdnf|ccdc141|cdh2|dlx2a|fgf24|fgf8a|foxd3|gdnfa|gdnfb|gfi1ab|neurog1|nfasca|ngfa|ngfb|nrg1|nrg2a|ntf3|pax2a|pax2b|pax8|rtn4b|sema3d|sox3|tfap2a|
GO:0098542	defense response to other organism	306	132	131	0.208381	0.0061	0.117386	0.0118	0.356832	0.956		aep1|agbl5|ankhd1|batf|c1ql4l|caiap|caspa|caspb|cd180|cd36|cd59|cfd|cftr|ch25h|cnpy3|coch|colec11|crfb1|csf1ra|cxcr2|cxcr3.2|ddx41|defbl1|defbl3|dram1|duox|ecsit|gig2i|hamp|hsp90b1|ifit10|ifit11|ifit12|ifit14|ifit15|ifit16|ifit8|ifit9|ifnphi1|ifnphi3|ighd|ighv2-1|ighv4-5|igic1s1|il1b|il22|ilf3b|ilrun|inavaa|inavab|irf5|jagn1a|jagn1b|leap2|ly86|ly97.2|ly97.3|lygl1|lygl2|marco|masp2|mavs|mpeg1.1|mp…
GO:0050727	regulation of inflammatory response	307	29	29	0.632538	0.0061	0.117815	0.0128	0.354647	0.844		anxa1a|anxa1b|anxa1c|anxa1d|arrb1|brd4|cnbpa|cxcl12a|cxcl8a|cxcr4b|ggt1a|ggt1b|ggt1l2.1|ggt1l2.2|il22|mmp9|nlrc3l|sbno2a|sema7a|setd6|si:ch73-236c18.3|si:ch73-63e15.2|sigirr|spata2|tlr1|tlr2|tlr3|tlr9|tnfrsf1a|
GO:0042537	benzene-containing compound metabolic process	308	11	11	0.914592	0.0067	0.118981	0.081	0.671868	0.715		acaa1|afmid|aldh8a1|fah|haao|ido1|kmo|kynu|si:ch73-97h19.2|tdo2a|tdo2b|
GO:0042219	cellular modified amino acid catabolic process	309	17	17	0.764103	0.0067	0.119382	0.0099	0.342424	0.723		abhd12|aldh1l1|aldh1l2|bhmt|chac1|chac2|ggact.1|ggact.2|ggact.3|ggt1a|ggt1b|ggt1l2.1|ggt1l2.2|ggt5a|pcyox1|sardh|si:ch73-236c18.3|
GO:0090257	regulation of muscle system process	310	36	34	0.526847	0.0066	0.119614	0.0087	0.336061	0.841		adra1ab|adra1ba|adra1bb|adra1d|adra2c|adra2db|adrb2a|adrb2b|anxa6|atp2a1|casq1a|casq1b|casq2|chrm3a|desma|eif4ebp3l|erp44|fbxl22|hspb1|mstnb|mymk|nmu|pkd2|si:rp71-17i16.4|strip2|taar19t|tnnc2|tnnt1|tnnt2a|tnnt2b|tnnt2c|tnnt2d|tnnt3a|tnnt3b|
GO:0071696	ectodermal placode development	311	14	14	0.836372	0.0067	0.119785	0.0445	0.515304	0.67		dlx3b|fgf10b|fgf24|foxi1|gata3|htt|neurod4|neurog1|parp3|pnocb|sox2|sox3|tfap2a|tfap2c|
GO:0061061	muscle structure development	312	68	68	0.354796	0.0065	0.119854	0.0485	0.5292	0.893		apobec2a|apobec2b|arrb2b|cavin4a|cert1a|chst11|col6a1|col6a2|col6a4a|ctsd|dag1|desma|desmb|dmd|dnm2a|dpm1|dpm2|dpm3|gfra3|gli2a|homer1b|hs6st2|hsp90aa1.1|hsp90ab1|klhl40a|klhl40b|lama2|lamb1a|lamc1|ldb3a|ldb3b|loxa|mbnl2|megf10|mibp2|msgn1|mstnb|mtm1|myf5|myf6|mymk|myod1|myog|noc3l|obscna|pax3b|pdlim1|pdlim2|pdlim3a|pdlim3b|pdlim4|pdlim5a|pdlim5b|pdlim7|pomk|ret|scube2|sgcd|shha|six1b|smo|smyd3|s…
GO:0055088	lipid homeostasis	313	39	39	0.518783	0.0068	0.119952	0.0733	0.63905	0.851		abcg1|abcg5|abcg8|abhd4|acox1|acox3|acoxl|apoa1a|apoa1b|cetp|cyp39a1|cyp7a1|cyp7b1|dgat2|ephx2|fis1|hnf4a|lamtor1|ldlra|npc1|nr1h3|nr1h4|nr1h5|nr1i2|ormdl1|ormdl2|ormdl3|pla2g12b|pnpla3|pnpla4|pparg|psmd10|si:dkey-114l24.2|tlcd3ba|trappc11|vdra|vdrb|yy1b|zgc:85843|
GO:0043436	oxoacid metabolic process	314	436	435	0.0584539	0.0066	0.120025	0.2694	1	0.997		aacs|aars1|aars2|aarsd1|aasdh|aasdhppt|aass|abat|abcd1|acaa1|acaa2|acaca|acacb|acadl|acadm|acads|acat1|acat2|aclya|aclyb|aco1|acot14|acot15|acot16|acot17|acot18|acot19|acot20|acot21|acot22|acot7|acot8|acox1|acox3|acoxl|acsf2|acsm3|acss1|acss2|acss2l|acy1|adi1|afmid|agmat|agxta|agxtb|aldh18a1|aldh1a2|aldh1l1|aldh1l2|aldh4a1|aldh5a1|aldh6a1|aldh8a1|aldoaa|aldoab|aldob|aldocb|alox5a|alox5ap|amdhd2|a…
GO:0071407	cellular response to organic cyclic compound	315	26	26	0.618394	0.0067	0.120191	0.0128	0.360306	0.883		ahr1a|ahr2|anxa1a|anxa1b|anxa1c|anxa1d|cftr|cgas|cxcl8a|cyp1a|cyp2r1|gper1|hamp|impact|myod1|pck1|pck2|ptgs1|ptgs2a|ptgs2b|rap1aa|rap1ab|rap1b|sting1|tacr1a|tacr1b|
GO:0030500	regulation of bone mineralization	316	15	15	0.852081	0.0065	0.120273	0.0427	0.527964	0.614	GO:0110149|regulation of biomineralization, GO:0070167|regulation of biomineral tissue development,	abcc6a|ankhb|ano6|atraid|enpp1|fgf23|galnt2|lgmn|omd|phospho1|pth4|ptk2ba|tmem119a|tmem119b|twist1b|
GO:0070167	regulation of biomineral tissue development	317	15	15	0.852081	0.0065	0.120273	0.0427	0.527964	0.613	GO:0110149|regulation of biomineralization, GO:0030500|regulation of bone mineralization,	abcc6a|ankhb|ano6|atraid|enpp1|fgf23|galnt2|lgmn|omd|phospho1|pth4|ptk2ba|tmem119a|tmem119b|twist1b|
GO:0110149	regulation of biomineralization	318	15	15	0.852081	0.0065	0.120273	0.0427	0.527964	0.613	GO:0070167|regulation of biomineral tissue development, GO:0030500|regulation of bone mineralization,	abcc6a|ankhb|ano6|atraid|enpp1|fgf23|galnt2|lgmn|omd|phospho1|pth4|ptk2ba|tmem119a|tmem119b|twist1b|
GO:0021794	thalamus development	319	7	7	1.19896	0.0068	0.120353	0.0388	0.51077	0.223		arxa|her6|lhx2b|lhx9|pcdh10b|wnt3|wnt3a|
GO:0021514	ventral spinal cord interneuron differentiation	320	17	17	0.773368	0.0063	0.12036	0.0196	0.416559	0.712		dla|dlc|dld|dll4|drd4a|gata2a|gata3|jag2b|mib1|nkx2.2a|nkx2.2b|nkx2.9|notch1a|notch1b|notch3|olig2|tal2|
GO:0019752	carboxylic acid metabolic process	321	426	425	0.0563403	0.0066	0.120439	0.2694	1	0.997		aacs|aars1|aars2|aarsd1|aasdh|aasdhppt|aass|abat|abcd1|acaa1|acaa2|acaca|acacb|acadl|acadm|acads|acat1|acat2|aclya|aclyb|aco1|acot14|acot15|acot16|acot17|acot18|acot19|acot20|acot21|acot22|acot7|acot8|acox1|acox3|acoxl|acsf2|acsm3|acss1|acss2|acss2l|acy1|adi1|afmid|agmat|agxta|agxtb|aldh18a1|aldh1a2|aldh1l1|aldh1l2|aldh4a1|aldh5a1|aldh6a1|aldh8a1|aldoaa|aldoab|aldob|aldocb|alox5a|alox5ap|amdhd2|a…
GO:0048897	myelination of lateral line nerve axons	322	9	9	1.09171	0.0067	0.1206	0.0026	0.443845	0.688	GO:0048932|myelination of posterior lateral line nerve axons,	adgrg1|adgrg6|egr2b|erbb2|erbb3b|gna12a|gna13a|gna13b|nsfa|
GO:0048932	myelination of posterior lateral line nerve axons	323	9	9	1.09171	0.0067	0.1206	0.0026	0.443845	0.688	GO:0048897|myelination of lateral line nerve axons,	adgrg1|adgrg6|egr2b|erbb2|erbb3b|gna12a|gna13a|gna13b|nsfa|
GO:1903706	regulation of hemopoiesis	324	43	42	0.49045	0.0065	0.120695	0.0163	0.39935	0.893		anxa1a|anxa1b|anxa1c|anxa1d|cebp1|cish|ddx46|fam49a|gata1a|gata2a|gata3|il34|irf4a|irf7|irf8|kat2a|kdm1a|loxl3a|loxl3b|lpar2a|lpar3|med12|mettl3|myb|ndrg1b|nfe2|pglyrp2|pglyrp5|pglyrp6|ppp2r3c|rps19|runx1|sh3rf1|si:ch211-243a20.4|smyd5|spi1a|spi1b|stat5a|tfe3a|tfe3b|tfpi2|tmem178|
GO:0009310	amine catabolic process	325	13	13	0.905615	0.0063	0.120796	0.0721	0.641266	0.834	GO:0042402|cellular biogenic amine catabolic process,	afmid|comta|comtb|dbh|haao|hnmt|ido1|kmo|kynu|mao|moxd1|tdo2a|tdo2b|
GO:0042402	cellular biogenic amine catabolic process	326	13	13	0.905615	0.0063	0.120796	0.0721	0.641266	0.834	GO:0009310|amine catabolic process,	afmid|comta|comtb|dbh|haao|hnmt|ido1|kmo|kynu|mao|moxd1|tdo2a|tdo2b|
GO:0042063	gliogenesis	327	10	10	1.04953	0.0066	0.120855	0.0043	0.385688	0.592		anxa1a|anxa1b|anxa1c|anxa1d|gcm2|her2|her8a|shha|shhb|snx5|
GO:2000106	regulation of leukocyte apoptotic process	328	5	5	1.46858	0.0069	0.12091	0.003	0.407077	0.817		anxa1a|anxa1b|anxa1c|anxa1d|aurkb|
GO:0045121	membrane raft	329	38	38	0.528483	0.0064	0.12096	0.0371	0.506013	0.86	GO:0098857|membrane microdomain,	add1|add2|add3a|add3b|asah2|bves|cav1|cav2|cav3|cavin1a|cavin1b|cavin2a|cavin2b|cavin4a|cbl|cblb|cblc|cd4-1|dicp1.1|dicp1.17|dicp3.3|emp2|g6fl|lamtor1|lypd6|mal2|pag1|park7|pi4k2a|psen1|psen2|ret|si:ch211-112c15.8|si:dkey-70p6.1|smpd2a|smurf2|tnfrsf1a|zgc:172270|
GO:0098857	membrane microdomain	330	38	38	0.528483	0.0064	0.12096	0.0371	0.506013	0.86	GO:0045121|membrane raft,	add1|add2|add3a|add3b|asah2|bves|cav1|cav2|cav3|cavin1a|cavin1b|cavin2a|cavin2b|cavin4a|cbl|cblb|cblc|cd4-1|dicp1.1|dicp1.17|dicp3.3|emp2|g6fl|lamtor1|lypd6|mal2|pag1|park7|pi4k2a|psen1|psen2|ret|si:ch211-112c15.8|si:dkey-70p6.1|smpd2a|smurf2|tnfrsf1a|zgc:172270|
GO:0042743	hydrogen peroxide metabolic process	331	13	13	0.884186	0.0067	0.121012	0.023	0.437827	0.653		cat|duox|gpx1a|gpx1b|hbaa1|hbae3|hbae5|hbbe2|prdx1|prdx2|prdx4|prdx5|si:ch211-5k11.8|
GO:0007517	muscle organ development	332	43	43	0.489924	0.0065	0.12112	0.0542	0.56351	0.846		apobec2a|apobec2b|arrb2b|cavin4a|cert1a|chst11|col6a2|col6a4a|desma|desmb|dmd|gfra3|gli2a|hs6st2|hsp90aa1.1|hsp90ab1|lama2|lamb1a|lamc1|loxa|mbnl2|megf10|mibp2|mstnb|myf5|myf6|mymk|myod1|myog|noc3l|obscna|pax3b|ret|scube2|shha|six1b|smo|smyd3|spega|st8sia3|tbx1|tcf21|unc45b|
GO:0015204	urea transmembrane transporter activity	333	10	10	1.04446	0.0066	0.121275	0.0222	0.428768	0.424		aqp10a|aqp10b|aqp3a|aqp7|aqp8a.1|aqp8a.2|aqp9a|aqp9b|si:dkey-183c6.7|slc14a2|
GO:0062023	collagen-containing extracellular matrix	334	80	80	0.291322	0.0069	0.121312	0.0547	0.565376	0.736		adamts15a|adamts8a|cmn|coch|col11a1a|col12a1a|col12a1b|col14a1a|col4a1|col6a1|col6a2|col6a3|col7a1|col7a1l|col9a1b|col9a3|elna|elnb|fbln2|fmoda|fmodb|fn1a|frem3|gpc1a|gpc1b|gpc2|gpc3|gpc4|gpc5a|gpc5b|gpc5c|gpc6a|gpc6b|impg2a|impg2b|lama1|lama2|lama3|lama4|lamb4|lamc1|lamc3|loxl2a|loxl2b|lum|matn1|matn3a|matn3b|matn4|mgp|ntn1a|ntn1b|ntn2|omd|prelp|si:ch1073-15f12.3|si:ch211-158d24.2|si:ch73-173h19…
GO:0010951	negative regulation of endopeptidase activity	335	48	47	0.448798	0.0064	0.121394	0.0247	0.450732	0.732		agt|ahsg1|ahsg2|bcl2a|bcl2l1|birc2|birc5a|birc5b|birc7|cenph|fetub|kng1|lamtor5|mcl1a|mcl1b|reck|serpina1|serpina10a|serpina1l|serpinb1|serpinb14|serpinb1l1|serpinb1l2|serpinb1l3|serpinb1l4|serpinc1|serpind1|serpine1|serpine2|serpinf1|serpinf2a|serpinf2b|serping1|serpinh1a|serpinh1b|serpinh2|serpini1|si:ch1073-416d2.3|si:ch211-186e20.7|si:ch211-262h13.5|si:ch211-284e20.8|timp2a|timp2b|timp4.3|xia…
GO:0005104	fibroblast growth factor receptor binding	336	16	16	0.807691	0.0065	0.121548	0.0201	0.417134	0.406		fgf10a|fgf10b|fgf16|fgf17|fgf18a|fgf18b|fgf19|fgf1a|fgf1b|fgf2|fgf23|fgf4|fgf6a|fgf7|fgf8a|fgf8b|
GO:0003013	circulatory system process	337	142	140	0.200656	0.0064	0.12183	0.1215	0.787963	0.977		abraa|acta2|acvrl1|adora2aa|adra1ab|adra1ba|adra1bb|adra1d|adra2c|adra2db|adrb2a|adrb2b|agtr1a|agtr1b|agtr2|alpk2|ankhd1|apex1|atp1a2a|avpr1aa|avpr1ab|avpr2aa|avpr2ab|avpr2l|bag3|bves|cbfb|ccm2|ccm2l|cmlc1|crip1|crip2|cryaba|cryabb|csrp3|desma|dhfr|dhrs9|disp1|dldh|dlst|dnd1|drd1a|drd1b|edn1|edn2|ednraa|ednrab|ednrba|ednrbb|egf|fbxo32|foxc1a|foxc1b|gclc|gli2a|gnb5a|gper1|hand2|hbegfb|hcn4|hrh1|hs…
GO:0030168	platelet activation	338	9	9	1.09951	0.0065	0.121979	0.0442	0.51635	0.304		adra2c|adra2db|bambia|f8|fga|fgb|fgg|lrrc32|p2ry1|
GO:0005179	hormone activity	339	91	88	0.280318	0.0071	0.122388	0.0796	0.665471	0.77		adcyap1a|adcyap1b|adm2b|adma|admb|apela|apln|avp|c1qtnf12|calca|cart1|cart2|cartl|ccka|cckb|cga|crhb|epoa|epob|fndc5b|fshb|galn|gcga|gcgb|gh1|ghrh|ghrl|hamp|hcrt|igf1|igf2a|igf2b|inha|inhbab|inhbb|ins|insb|insl3|insl5a|insl5b|lepa|lepb|lhb|metrn|mlnl|muc5.2|npffl|nppa|nppc|npy|nts|pomca|pomcb|prl|prl2|prlh2|pth1a|pth4|pthlha|pyya|pyyb|rab3gap2|rln1|rln3b|si:ch1073-184j22.1|si:ch211-191i18.4|si:ch…
GO:0042744	hydrogen peroxide catabolic process	340	12	12	0.91514	0.0065	0.122413	0.0197	0.41701	0.616		cat|gpx1a|gpx1b|hbaa1|hbae3|hbae5|hbbe2|prdx1|prdx2|prdx4|prdx5|si:ch211-5k11.8|
GO:0002697	regulation of immune effector process	341	23	23	0.641747	0.0071	0.122788	0.0077	0.325987	0.896		anxa1a|anxa1b|anxa1c|anxa1d|cd226|cd40lg|cxcl8a|fer|fes|loxl3a|loxl3b|mmp9|pglyrp2|pglyrp5|pglyrp6|sema7a|serping1|si:ch211-196f2.6|tnfrsf1a|trpm4a|trpm4b.1|trpm4b.2|zgc:101664|
GO:0010517	regulation of phospholipase activity	342	8	8	1.07421	0.0071	0.123191	0.0065	0.324509	0.748	GO:0060191|regulation of lipase activity,	anxa1a|anxa1b|anxa1c|anxa1d|arl1|fgfr1a|vegfaa|vps51|
GO:0060191	regulation of lipase activity	343	8	8	1.07421	0.0071	0.123191	0.0065	0.324509	0.749	GO:0010517|regulation of phospholipase activity,	anxa1a|anxa1b|anxa1c|anxa1d|arl1|fgfr1a|vegfaa|vps51|
GO:0045920	negative regulation of exocytosis	344	10	10	1.03617	0.0071	0.123596	0.0045	0.355433	0.728		anxa1a|anxa1b|anxa1c|anxa1d|cbarpb|il1rapl1a|il1rapl1b|rap1aa|rap1ab|rap1b|
GO:0042805	actinin binding	345	21	21	0.671049	0.0072	0.123709	0.0214	0.425747	0.665		alpk3a|csrp1a|csrp1b|csrp3|ldb3a|ldb3b|myom1a|myom1b|myom2a|pdlim1|pdlim2|pdlim3a|pdlim3b|pdlim4|pdlim5a|pdlim5b|pdlim7|pkd2|pkd2l1|ttn.1|ttn.2|
GO:0042056	chemoattractant activity	346	10	10	1.03936	0.0071	0.124004	0.0437	0.518521	0.692		cxcl11.1|cxcl11.5|cxcl12a|cxcl12b|pgfb|saa|vegfaa|vegfab|vegfbb|vegfc|
GO:0008217	regulation of blood pressure	347	33	31	0.607093	0.0073	0.124618	0.056	0.560212	0.816		agt|apln|avpr1aa|avpr1ab|avpr2aa|avpr2ab|avpr2l|ccdc80|ednraa|ednrab|ednrba|ednrbb|erap1a|erap1b|nos1|nos2a|nos2b|nppa|oxtr|oxtrl|prcp|ptgs1|ptgs2a|ptgs2b|si:dkey-178o16.4|spx|urp2|uts2b|uts2r3|uts2r4|uts2r5|
GO:0005520	insulin-like growth factor binding	348	31	31	0.606319	0.0073	0.125021	0.0477	0.533675	0.38		ccn1|ccn1l1|ccn1l2|ccn2a|ccn2b|ccn4a|ccn4b|ccn5|ccn6|crim1|esm1|htra1a|htra1b|htra3a|htra4|igf1ra|igf1rb|igf2r|igfbp1a|igfbp1b|igfbp2a|igfbp2b|igfbp3|igfbp5b|igfbp6a|igfbp6b|igfbp7|kazald2|kazald3|si:ch211-106h11.3|si:ch73-330k17.3|
GO:0050870	positive regulation of T cell activation	349	13	13	0.859866	0.0074	0.125515	0.0081	0.334884	0.816	GO:1903039|positive regulation of leukocyte cell-cell adhesion,	anxa1a|anxa1b|anxa1c|anxa1d|gata3|hhla2a.1|hhla2b.1|hhla2b.2|lgals17|si:ch211-241b2.5|si:dkey-15j16.3|si:dkey-15j16.6|si:dkey-22i16.9|
GO:1903039	positive regulation of leukocyte cell-cell adhesion	350	13	13	0.859866	0.0074	0.125515	0.0081	0.334884	0.816	GO:0050870|positive regulation of T cell activation,	anxa1a|anxa1b|anxa1c|anxa1d|gata3|hhla2a.1|hhla2b.1|hhla2b.2|lgals17|si:ch211-241b2.5|si:dkey-15j16.3|si:dkey-15j16.6|si:dkey-22i16.9|
GO:0005518	collagen binding	351	19	19	0.694259	0.0074	0.125919	0.0653	0.619297	0.341		adgrg6|aspn|dcn|ddr1|ddr2a|ddr2b|ddr2l|ecm2|ppib|serpinh1a|serpinh1b|si:dkey-32e6.6|si:dkey-6n6.1|sparc|sparcl1|sparcl2|spock2|spock3|tgfbi|
GO:0006811	ion transport	352	764	763	0.00755926	0.0076	0.128087	0.2538	1	0.954		abcb11b|abcc4|abcc5|abcc8|abcc8b|abcc9|ankha|ankhb|ano1a|ano6|anxa1a|anxa1b|anxa1c|anxa1d|apnl|aqp1a.1|armc1|armc1l|asic1a|asic1b|asic1c|asic2|asic4a|asic4b|atox1|atp13a1|atp13a2|atp13a3|atp1a1a.1|atp1a1a.2|atp1a1a.3|atp1a1a.4|atp1a1a.5|atp1a1b|atp1a2a|atp1a3a|atp1a3b|atp1b1a|atp1b1b|atp1b2a|atp1b2b|atp1b3a|atp1b3b|atp1b4|atp2a1|atp2a1l|atp2a2a|atp2a2b|atp2a3|atp2b1a|atp2b1b|atp2b2|atp2b3a|atp2b3…
GO:0002221	pattern recognition receptor signaling pathway	353	25	25	0.633208	0.0076	0.128496	0.0673	0.622643	0.679		b2m|cd40|irak3|mavs|myd88|sting1|tlr1|tlr18|tlr19|tlr2|tlr20.2|tlr20.4|tlr21|tlr22|tlr3|tlr4al|tlr4ba|tlr4bb|tlr5a|tlr5b|tlr7|tlr8a|tlr8b|tlr9|unc93b1|
GO:0046942	carboxylic acid transport	354	64	64	0.345774	0.0077	0.128951	0.0301	0.461708	0.903		abcb11b|anxa1a|anxa1b|anxa1c|anxa1d|folr|mpc1|mpc2|oc90|pla2g12a|pla2g12b|pla2g1b|proca1|si:ch1073-100f3.2|si:ch211-234h8.7|si:dkey-178e17.1|si:dkey-245n4.2|slc10a1|slc10a2|slc10a4|slc13a1|slc13a3|slc13a4|slc13a5a|slc13a5b|slc16a12a|slc16a12b|slc16a1a|slc16a3|slc16a5a|slc16a5b|slc16a7|slc16a8|slc17a5|slc19a1|slc23a1|slc23a2|slc25a12|slc25a15a|slc25a15b|slc25a18|slc25a1a|slc25a1b|slc25a38a|slc25a3…
GO:0042579	microbody	355	68	68	0.340042	0.0077	0.12936	0.0915	0.702784	0.897		abcd1|abcd3a|abcd3b|acaa1|acox1|acox3|acoxl|agps|agxta|agxtb|atad1a|atad1b|cat|crata|cratb|crot|decr2|dnm1l|ehhadh|ephx2|far1|fis1|fndc5b|gnpat|gstk1|gstk2|gstk4|hacl1|hao1|hmgcra|hmgcrb|hsdl2|idh1|lonp2|mff|mul1a|nudt12|nudt17|pecr|pex1|pex10|pex11a|pex11b|pex12|pex13|pex14|pex16|pex19|pex26|pex5|pex5la|pex6|pik3c3|pipox|pmvk|prdx5|pxmp4|si:ch73-21k16.5|si:dkey-40m6.14|si:dkey-97m3.1|sod1|tmem35…
GO:0005975	carbohydrate metabolic process	356	294	292	0.0808983	0.0078	0.130213	0.2868	1	0.964		abo|adpgk|adpgk2|agla|aglb|aldoaa|aldoab|aldob|aldocb|amdhd2|amy2a|b3galt1a|b3galt2|b3gat1b|b3gnt2a|b3gnt2b|b3gnt2l|b3gnt5a|b3gnt5b|b3gnt7|b3gnt7l|b3gnt9|b4galt1|b4galt1l|b4galt2|b4galt3|b4galt4|b4galt5|b4galt6|b4galt7|b4gat1|bpgm|casd1|chia.1|chia.2|chia.3|chia.4|chia.5|chia.6|chid1|chst1|chst10|chst11|chst12a|chst12b|chst14|chst2a|chst2b|chst3a|chst3b|chst7|cs|ctbs|dcxr|dera|dgat2|dhtkd1|eno1a|…
GO:0014904	myotube cell development	357	44	44	0.452929	0.0079	0.131056	0.0236	0.442877	0.774	GO:0048741|skeletal muscle fiber development,	acta1a|acta1b|actn2b|adss1|ambra1a|ambra1b|cavin4b|ccdc78|chrna1|dag1|dmd|dmrt2a|dok7|gdf6a|inpp5ka|inpp5kb|klhl40a|klhl40b|klhl41a|klhl41b|lgals2a|lmod3|mtm1|mtmr12|mybpc1|myf5|myhz2|myo18aa|myo18ab|myod1|nphs1|pbx2|pbx4|plod2|rbfox1l|rbfox2|scube3|shha|si:ch211-117c19.1|six1a|six1b|smo|spry4|tm4sf5|
GO:0048741	skeletal muscle fiber development	358	44	44	0.452929	0.0079	0.131056	0.0236	0.442877	0.774	GO:0014904|myotube cell development,	acta1a|acta1b|actn2b|adss1|ambra1a|ambra1b|cavin4b|ccdc78|chrna1|dag1|dmd|dmrt2a|dok7|gdf6a|inpp5ka|inpp5kb|klhl40a|klhl40b|klhl41a|klhl41b|lgals2a|lmod3|mtm1|mtmr12|mybpc1|myf5|myhz2|myo18aa|myo18ab|myod1|nphs1|pbx2|pbx4|plod2|rbfox1l|rbfox2|scube3|shha|si:ch211-117c19.1|six1a|six1b|smo|spry4|tm4sf5|
GO:0072376	protein activation cascade	359	7	7	1.15736	0.0079	0.131468	0.0478	0.531424	0.245	GO:0072378|blood coagulation, fibrin clot formation,	f13a1a.1|f13a1b|f7|fga|fgb|fgg|hpn|
GO:0072378	blood coagulation, fibrin clot formation	360	7	7	1.15736	0.0079	0.131468	0.0478	0.531424	0.245	GO:0072376|protein activation cascade,	f13a1a.1|f13a1b|f7|fga|fgb|fgg|hpn|
GO:0016782	transferase activity, transferring sulphur-containing groups	361	84	84	0.26985	0.008	0.1323	0.0308	0.46703	0.754		cdk5rap1|cdkal1|chst1|chst10|chst11|chst12a|chst12b|chst14|chst2a|chst2b|chst3a|chst3b|chst7|ctu2|dsela|gal3st1a|gal3st1b|gal3st2|gal3st3|gal3st4|hs2st1a|hs2st1b|hs3st1|hs3st1l1|hs3st1l2|hs3st2|hs3st3b1a|hs3st3b1b|hs3st3l|hs3st4|hs6st1a|hs6st1b|hs6st2|hs6st3a|hs6st3b|lias|mbip|mocos|mocs3|ndst1a|ndst1b|ndst2a|ndst2b|ndst3|nfs1|oxct1a|oxct1b|si:ch211-216b21.2|si:ch211-236h17.3|si:ch211-269c21.2|si…
GO:1902105	regulation of leukocyte differentiation	362	32	31	0.568401	0.0082	0.135185	0.0128	0.3528	0.881		anxa1a|anxa1b|anxa1c|anxa1d|cebp1|cish|ddx46|fam49a|gata3|il34|irf7|irf8|kat2a|loxl3a|loxl3b|med12|mettl3|myb|ndrg1b|pglyrp2|pglyrp5|pglyrp6|ppp2r3c|runx1|sh3rf1|si:ch211-243a20.4|spi1a|spi1b|tfe3a|tfe3b|tmem178|
GO:0032496	response to lipopolysaccharide	363	51	51	0.394952	0.0084	0.135527	0.1389	0.845867	0.886		cxcl11.1|cxcl11.5|cxcl11.7|cxcl11.8|cxcl18b|cxcl19|cxcl20|cxcl8b.3|cxcr4b|ggt1a|ggt1b|ggt1l2.1|ggt1l2.2|ggt5a|hhla2a.1|hhla2b.1|hhla2b.2|ighd|il12a|il13|il17a/f3|il17d|il1b|jun|junba|junbb|jund|ldlra|lgals17|lta|ly97.2|ly97.3|nos1|nos2a|nos2b|nr1h3|nr1h4|nr1h5|nr1i2|otud5a|shpk|si:ch211-241b2.5|si:ch73-236c18.3|si:dkey-15j16.3|si:dkey-15j16.6|si:dkey-22i16.9|tet1|tet3|tnfa|vdra|vdrb|
GO:0055002	striated muscle cell development	364	14	14	0.804535	0.0083	0.135567	0.0606	0.58628	0.747		cxcl12a|cxcr4a|dmd|gli2a|gpc4|ihhb|myf5|myod1|obscnb|shha|shhb|smo|tcf3a|vangl2|
GO:0001594	trace-amine receptor activity	365	56	51	0.395168	0.0084	0.135941	0.1002	0.739551	0.000104		gpr52|si:ch211-238p8.35|si:dkey-246e3.4|taar10|taar10a|taar10b|taar10c|taar10d|taar11|taar12a|taar12b|taar12c|taar12f|taar12g|taar12i|taar12j|taar12m|taar13a|taar13b|taar13d|taar14a|taar14d|taar14g|taar14h|taar14j|taar14l|taar16f|taar16g|taar18g|taar19b|taar19c|taar19d|taar19e|taar19h|taar19j|taar19k|taar19l|taar19m|taar19o|taar19p|taar19q|taar19u|taar1b|taar20b|taar20c|taar20h|taar20q|taar20r|ta…
GO:0031726	CCR1 chemokine receptor binding	366	6	6	1.26465	0.0083	0.135986	0.0268	0.454569	0.415	GO:0031729|CCR4 chemokine receptor binding, GO:0031730|CCR5 chemokine receptor binding,	ccl34b.9|ccl35.1|ccl39.2|ccl39.7|mark1|zgc:173545|
GO:0031729	CCR4 chemokine receptor binding	367	6	6	1.26465	0.0083	0.135986	0.0268	0.454569	0.415	GO:0031726|CCR1 chemokine receptor binding, GO:0031730|CCR5 chemokine receptor binding,	ccl34b.9|ccl35.1|ccl39.2|ccl39.7|mark1|zgc:173545|
GO:0031730	CCR5 chemokine receptor binding	368	6	6	1.26465	0.0083	0.135986	0.0268	0.454569	0.416	GO:0031726|CCR1 chemokine receptor binding, GO:0031729|CCR4 chemokine receptor binding,	ccl34b.9|ccl35.1|ccl39.2|ccl39.7|mark1|zgc:173545|
GO:0045095	keratin filament	369	9	9	1.02799	0.0084	0.136358	0.005	0.334937	0.0193		eppk1|fam83hb|krt4|krt5|krt8|si:dkey-222f2.1|si:dkey-222n6.2|tchp|zgc:158846|
GO:0016933	extracellularly glycine-gated ion channel activity	370	7	7	1.14757	0.0083	0.136409	0.0429	0.523103	0.468		glra1|glra2|glra3|glra4a|glra4b|glrba|glrbb|
GO:0051346	negative regulation of hydrolase activity	371	71	70	0.319069	0.0085	0.136723	0.0148	0.376546	0.851		agrn|agt|ahsg1|ahsg2|anxa1a|anxa1b|anxa1c|anxa1d|bcl2a|bcl2l1|birc2|birc5a|birc5b|birc7|bod1|bod1l1|cenph|dlg2|fetub|gchfr|kng1|lamtor5|mastl|mcl1a|mcl1b|pi15a|ppp1r11|ppp1r26|ppp1r35|ppp1r37|ppp4r4|reck|serpina1|serpina10a|serpina1l|serpinb1|serpinb14|serpinb1l1|serpinb1l2|serpinb1l3|serpinb1l4|serpinc1|serpind1|serpine1|serpine2|serpinf1|serpinf2a|serpinf2b|serping1|serpinh1a|serpinh1b|serpinh2…
GO:0070365	hepatocyte differentiation	372	12	12	0.880154	0.0084	0.136778	0.0077	0.328616	0.822		anxa1a|anxa1b|anxa1c|anxa1d|apc|e2f7|e2f8|hnf4a|pck1|pck2|socs3a|stat3|
GO:0022409	positive regulation of cell-cell adhesion	373	14	14	0.802633	0.0087	0.139095	0.0089	0.341296	0.813		anxa1a|anxa1b|anxa1c|anxa1d|gata3|hhla2a.1|hhla2b.1|hhla2b.2|lgals17|podxl|si:ch211-241b2.5|si:dkey-15j16.3|si:dkey-15j16.6|si:dkey-22i16.9|
GO:0001765	membrane raft assembly	374	5	5	1.3982	0.0087	0.139516	0.0122	0.36271	0.44	GO:0044854|plasma membrane raft assembly, GO:0070836|caveola assembly, GO:0044857|plasma membrane raft organization,	cav1|cav2|cav3|pacsin2|zgc:172270|
GO:0044854	plasma membrane raft assembly	375	5	5	1.3982	0.0087	0.139516	0.0122	0.36271	0.44	GO:0001765|membrane raft assembly, GO:0070836|caveola assembly, GO:0044857|plasma membrane raft organization,	cav1|cav2|cav3|pacsin2|zgc:172270|
GO:0044857	plasma membrane raft organization	376	5	5	1.3982	0.0087	0.139516	0.0122	0.36271	0.439	GO:0001765|membrane raft assembly, GO:0044854|plasma membrane raft assembly, GO:0070836|caveola assembly,	cav1|cav2|cav3|pacsin2|zgc:172270|
GO:0070836	caveola assembly	377	5	5	1.3982	0.0087	0.139516	0.0122	0.36271	0.439	GO:0001765|membrane raft assembly, GO:0044854|plasma membrane raft assembly, GO:0044857|plasma membrane raft organization,	cav1|cav2|cav3|pacsin2|zgc:172270|
GO:0016934	extracellularly glycine-gated chloride channel activity	378	6	6	1.24473	0.0088	0.14027	0.044	0.518592	0.477		glra1|glra2|glra4a|glra4b|glrba|glrbb|
GO:0055074	calcium ion homeostasis	379	189	188	0.133278	0.0089	0.141014	0.0676	0.621075	0.971		ackr3b|ackr4a|ackr4b|adra1ab|adra1bb|adra1d|agtr1a|agtr1b|anxa6|aplnra|aplnrb|atp13a1|atp13a2|atp1a2a|atp2a1|atp2a1l|atp2a2a|atp2a2b|atp2a3|atp2b1a|atp2b1b|atp2b2|atp2b3a|atp2b3b|atp2b4|atp2c1|atp6v1aa|calb1|calb2a|calb2b|calca|casr|cax1|cax2|ccr10|ccr12a|ccr12b.1|ccr12b.2|ccr6a|ccr6b|ccr7|ccr8.1|ccr9a|ccr9b|cherp|cmklr1|cmklr1l1|cmklrl2|cxcr3.1|cxcr3.2|cxcr3.3|cxcr4a|cxcr4b|drd2a|drd2b|drd2l|drd…
GO:0042887	amide transmembrane transporter activity	380	21	21	0.62958	0.0089	0.141438	0.0479	0.5292	0.731		abcb9|aqp10a|aqp10b|aqp3a|aqp7|aqp8a.1|aqp8a.2|aqp9a|aqp9b|si:ch211-190o6.3|si:dkey-183c6.7|slc14a2|slc15a1a|slc15a1b|slc15a2|slc15a4|slc19a1|slc25a32a|slc25a32b|slc33a1|tap1|
GO:0014812	muscle cell migration	381	9	9	1.02018	0.0091	0.143753	0.005	0.339231	0.71		akap12b|anxa1a|anxa1b|anxa1c|anxa1d|eaf1|eaf2|gpc4|vangl2|
GO:0048771	tissue remodeling	382	8	8	1.01362	0.0092	0.144043	0.0583	0.570284	0.492		htr1b|lgr4|mmp2|pdlim7|plg|rspo3|spp2|tbx5a|
GO:0010565	regulation of cellular ketone metabolic process	383	19	19	0.640658	0.0092	0.14447	0.0039	0.389411	0.809		acaa2|anxa1a|anxa1b|anxa1c|anxa1d|apc|cbsb|cpt1aa|cpt1ab|etfa|gip|hmx4|kdm1a|lef1|mlycd|rcor1|sirt5|tle3a|tysnd1|
GO:0004994	somatostatin receptor activity	384	7	7	1.12386	0.0092	0.1449	0.0388	0.514611	0.0107		si:zfos-169g10.2|sstr1a|sstr1b|sstr2a|sstr2b|sstr3|sstr5|
GO:0043269	regulation of ion transport	385	217	216	0.112816	0.0094	0.145453	0.1032	0.754329	0.965		ano6|ap1b1|aplnra|aplnrb|bcl2l10|cacna1aa|cacna1ab|cacna1ba|cacna1bb|cacna1c|cacna1da|cacna1db|cacna1eb|cacna1fa|cacna1fb|cacna1g|cacna1ha|cacna1hb|cacna1sa|cacna1sb|cacnb1|cacnb2a|cacnb2b|cacnb3a|cacnb3b|cacnb4a|cacnb4b|cacng1a|cacng1b|cacng2a|cacng2b|cacng3b|cacng4a|cacng4b|cacng5a|cacng5b|cacng7a|cacng7b|cacng8a|cacng8b|casq1a|casq1b|casq2|cbarpb|cldnb|clic1|clic2|clic4|clic5a|clic5b|commd1|dr…
GO:0030198	extracellular matrix organization	386	126	124	0.1992	0.0094	0.145879	0.0929	0.710443	0.933	GO:0043062|extracellular structure organization, GO:0045229|external encapsulating structure organization,	anln|ap1s1|atp1a1a.1|b3gat3|col10a1a|col10a1b|col11a1b|col11a2|col14a1a|col15a1b|col16a1|col17a1a|col17a1b|col18a1a|col18a1b|col19a1|col1a1a|col1a1b|col1a2|col27a1a|col27a1b|col28a1a|col28a2a|col2a1a|col2a1b|col4a2|col4a3|col4a4|col4a5|col4a6|col5a1|col5a2a|col5a2b|col5a3a|col5a3b|col8a1a|col8a1b|col8a2|col9a1a|col9a2|col9a3|colq|dpt|ecm2|efemp2a|efemp2b|egfl6|emid1|ext2|fbln1|fbln2|fbln5|fkrp|fr…
GO:0043062	extracellular structure organization	387	126	124	0.1992	0.0094	0.145879	0.0929	0.710443	0.932	GO:0030198|extracellular matrix organization, GO:0045229|external encapsulating structure organization,	anln|ap1s1|atp1a1a.1|b3gat3|col10a1a|col10a1b|col11a1b|col11a2|col14a1a|col15a1b|col16a1|col17a1a|col17a1b|col18a1a|col18a1b|col19a1|col1a1a|col1a1b|col1a2|col27a1a|col27a1b|col28a1a|col28a2a|col2a1a|col2a1b|col4a2|col4a3|col4a4|col4a5|col4a6|col5a1|col5a2a|col5a2b|col5a3a|col5a3b|col8a1a|col8a1b|col8a2|col9a1a|col9a2|col9a3|colq|dpt|ecm2|efemp2a|efemp2b|egfl6|emid1|ext2|fbln1|fbln2|fbln5|fkrp|fr…
GO:0045229	external encapsulating structure organization	388	126	124	0.1992	0.0094	0.145879	0.0929	0.710443	0.933	GO:0043062|extracellular structure organization, GO:0030198|extracellular matrix organization,	anln|ap1s1|atp1a1a.1|b3gat3|col10a1a|col10a1b|col11a1b|col11a2|col14a1a|col15a1b|col16a1|col17a1a|col17a1b|col18a1a|col18a1b|col19a1|col1a1a|col1a1b|col1a2|col27a1a|col27a1b|col28a1a|col28a2a|col2a1a|col2a1b|col4a2|col4a3|col4a4|col4a5|col4a6|col5a1|col5a2a|col5a2b|col5a3a|col5a3b|col8a1a|col8a1b|col8a2|col9a1a|col9a2|col9a3|colq|dpt|ecm2|efemp2a|efemp2b|egfl6|emid1|ext2|fbln1|fbln2|fbln5|fkrp|fr…
GO:0022627	cytosolic small ribosomal subunit	389	35	35	0.483829	0.0094	0.146308	0.1778	0.922468	0.479		eif2a|eif2d|faua|faub|mcts1|rps10|rps11|rps12|rps13|rps14|rps15|rps15a|rps16|rps19|rps2|rps21|rps23|rps25|rps26|rps26l|rps27.1|rps27.2|rps27a|rps28|rps29|rps3|rps3a|rps4x|rps5|rps7|rps8a|rps8b|rps9|rpsa|uba52|
GO:1903531	negative regulation of secretion by cell	390	18	17	0.721659	0.0094	0.14674	0.0099	0.3402	0.824		amh|anxa1a|anxa1b|anxa1c|anxa1d|cbarpb|chga|crhbp|il1rapl1a|il1rapl1b|npvf|rap1aa|rap1ab|rap1b|rhbdf1a|si:dkeyp-67f1.2|trh|
GO:0051371	muscle alpha-actinin binding	391	18	18	0.695646	0.0096	0.148114	0.0182	0.40131	0.652	GO:0051393|alpha-actinin binding,	alpk3a|ldb3a|ldb3b|myom1a|myom1b|myom2a|pdlim1|pdlim2|pdlim3a|pdlim3b|pdlim4|pdlim5a|pdlim5b|pdlim7|pkd2|pkd2l1|ttn.1|ttn.2|
GO:0051393	alpha-actinin binding	392	18	18	0.695646	0.0096	0.148114	0.0182	0.40131	0.652	GO:0051371|muscle alpha-actinin binding,	alpk3a|ldb3a|ldb3b|myom1a|myom1b|myom2a|pdlim1|pdlim2|pdlim3a|pdlim3b|pdlim4|pdlim5a|pdlim5b|pdlim7|pkd2|pkd2l1|ttn.1|ttn.2|
GO:0004364	glutathione transferase activity	393	26	26	0.557298	0.0097	0.149222	0.0491	0.531364	0.515		alox5ap|gsta.1|gstk1|gstk2|gstk4|gstm.1|gstm.2|gstm.3|gsto1|gsto2|gstp1|gstp2|gstr|gstt1a|gstt1b|gstt2|gstz1|lancl1|ltc4s|mgst1.1|mgst1.2|mgst2|mgst3a|mgst3b|ptges|si:dkey-40m6.14|
GO:0008543	fibroblast growth factor receptor signaling pathway	394	34	34	0.473323	0.0099	0.151857	0.0429	0.524311	0.677		churc1|cnpy1|ext2|fgf10a|fgf10b|fgf12a|fgf12b|fgf16|fgf17|fgf18a|fgf18b|fgf19|fgf1a|fgf1b|fgf2|fgf23|fgf4|fgf6a|fgf7|fgf8a|fgf8b|fgfbp1a|fgfr1a|fgfr1b|fgfr2|fgfr3|fgfr4|gata3|kl|shcbp1|trim71|wnt16|zdhhc16a|zeb2a|
GO:0042923	neuropeptide binding	395	19	19	0.635105	0.0101	0.15315	0.0783	0.65772	0.277		gpr1|mchr1a|mchr1b|npy2rl|npy4r|npy7r|npy8ar|npy8br|oprd1a|oprd1b|oprk1|oprl1|oprm1|si:dkey-42l23.2|si:zfos-169g10.2|sstr1a|sstr3|sstr5|zgc:194202|
GO:0048769	sarcomerogenesis	396	7	7	1.09369	0.0101	0.15359	0.0358	0.497254	0.466		cbfb|hsp90aa1.1|mylk3|smyd1b|tcap|ttn.1|ttn.2|
GO:0014037	Schwann cell differentiation	397	7	7	1.09437	0.0101	0.154032	0.0026	0.45864	0.657		adgrg6|erbb2|erbb3b|gle1|nsfa|slc16a2|sox10|
GO:0051928	positive regulation of calcium ion transport	398	11	11	0.856566	0.0102	0.154224	0.0128	0.362233	0.776		aplnra|aplnrb|lgals3a|lgals3b|orai1b|si:dkey-151g10.3|stac|stac3|stim1a|stim1b|stim2b|
GO:0032946	positive regulation of mononuclear cell proliferation	399	12	12	0.843215	0.0101	0.154477	0.0077	0.331288	0.794	GO:0050671|positive regulation of lymphocyte proliferation, GO:0042102|positive regulation of T cell proliferation, GO:0070665|positive regulation of leukocyte proliferation,	anxa1a|anxa1b|anxa1c|anxa1d|hhla2a.1|hhla2b.1|hhla2b.2|lgals17|si:ch211-241b2.5|si:dkey-15j16.3|si:dkey-15j16.6|si:dkey-22i16.9|
GO:0042102	positive regulation of T cell proliferation	400	12	12	0.843215	0.0101	0.154477	0.0077	0.331288	0.794	GO:0032946|positive regulation of mononuclear cell proliferation, GO:0050671|positive regulation of lymphocyte proliferation, GO:0070665|positive regulation of leukocyte proliferation,	anxa1a|anxa1b|anxa1c|anxa1d|hhla2a.1|hhla2b.1|hhla2b.2|lgals17|si:ch211-241b2.5|si:dkey-15j16.3|si:dkey-15j16.6|si:dkey-22i16.9|
GO:0050671	positive regulation of lymphocyte proliferation	401	12	12	0.843215	0.0101	0.154477	0.0077	0.331288	0.794	GO:0032946|positive regulation of mononuclear cell proliferation, GO:0042102|positive regulation of T cell proliferation, GO:0070665|positive regulation of leukocyte proliferation,	anxa1a|anxa1b|anxa1c|anxa1d|hhla2a.1|hhla2b.1|hhla2b.2|lgals17|si:ch211-241b2.5|si:dkey-15j16.3|si:dkey-15j16.6|si:dkey-22i16.9|
GO:0070665	positive regulation of leukocyte proliferation	402	12	12	0.843215	0.0101	0.154477	0.0077	0.331288	0.794	GO:0032946|positive regulation of mononuclear cell proliferation, GO:0050671|positive regulation of lymphocyte proliferation, GO:0042102|positive regulation of T cell proliferation,	anxa1a|anxa1b|anxa1c|anxa1d|hhla2a.1|hhla2b.1|hhla2b.2|lgals17|si:ch211-241b2.5|si:dkey-15j16.3|si:dkey-15j16.6|si:dkey-22i16.9|
GO:0019955	cytokine binding	403	62	61	0.351914	0.0104	0.1568	0.1457	0.851042	0.824		ackr3a|ackr3b|ackr4a|ackr4b|ccr10|ccr12a|ccr12b.1|ccr12b.2|ccr6a|ccr6b|ccr7|ccr8.1|ccr9a|ccr9b|cmklr1|cntfr|crlf1a|crlf1b|csf1ra|csf1rb|csf3r|cxcl18b|cxcr2|cxcr3.1|cxcr3.2|cxcr3.3|cxcr4a|cxcr4b|ebi3|ghra|ghrb|il11ra|il12ba|il12bb|il12rb2|il12rb2l|il13ra1|il13ra2|il1b|il23r|il2rga|il2rgb|il4r.1|il6r|il6st|kita|lepr|lifra|lifrb|ora5|osmr|prlra|prlrb|rxfp3.3a3|rxfp3.3b|si:ch211-112c15.8|si:dkey-101k…
GO:0019221	cytokine-mediated signaling pathway	404	86	86	0.255647	0.0105	0.157858	0.0796	0.664421	0.968		adipor1a|adipor1b|adipor2|ccl19a.1|ccl19a.2|ccl19b|ccl20a.3|ccl25b|ccl34b.1|ccl34b.4|ccl34b.9|ccl35.1|ccl38.1|ccl38.6|ccl38a.4|ccl39.2|ccl39.7|cd4-1|chuk|cntf|commd7|crfb1|crfb12|crfb15|crfb16|crfb2|crfb4|csf1ra|csf1rb|cxcl11.1|cxcl11.5|cxcl11.7|cxcl11.8|cxcl12a|cxcl12b|cxcl18b|cxcl19|cxcl20|cxcl32b.1|cxcl8b.3|cxcr3.2|dicp1.1|dicp1.17|dicp3.3|f3a|f3b|flt3|g6fl|ifngr1|ifnlr1|ikbkb|il10ra|il10rb|il…
GO:0048636	positive regulation of muscle organ development	405	5	5	1.31349	0.0107	0.158169	0.0411	0.519096	0.707		fgf8a|myf5|myf6|myod1|myog|
GO:0007612	learning	406	8	8	0.988203	0.0107	0.158612	0.0221	0.431562	0.655		ap2s1|foxb1a|nf1a|nf1b|npas4a|npas4b|pappaa|pcxa|
GO:0055090	acylglycerol homeostasis	407	7	7	1.08317	0.0106	0.15891	0.0554	0.562719	0.459	GO:0070328|triglyceride homeostasis,	apoa1a|apoa1b|cetp|pla2g12b|pparg|si:dkey-114l24.2|yy1b|
GO:0070328	triglyceride homeostasis	408	7	7	1.08317	0.0106	0.15891	0.0554	0.562719	0.459	GO:0055090|acylglycerol homeostasis,	apoa1a|apoa1b|cetp|pla2g12b|pparg|si:dkey-114l24.2|yy1b|
GO:0030057	desmosome	409	10	10	0.928833	0.0107	0.159057	0.012	0.35878	0.224		cdh1|ctnna1|ctnnb1|dsc2l|dsg2l|jupa|pkp1b|pkp3a|pkp3b|si:ch73-74h11.1|
GO:0015671	oxygen transport	410	10	10	0.930295	0.0107	0.159505	0.0293	0.465632	0.531		cygb1|cygb2|hbaa1|hbae3|hbae5|hbbe2|mb|ngb|si:ch211-5k11.8|xgb|
GO:0005344	oxygen carrier activity	411	10	10	0.930295	0.0107	0.159956	0.0293	0.468446	0.531	GO:0019825|oxygen binding,	cygb1|cygb2|hbaa1|hbae3|hbae5|hbbe2|mb|ngb|si:ch211-5k11.8|xgb|
GO:0019825	oxygen binding	412	10	10	0.930295	0.0107	0.159956	0.0293	0.468446	0.531	GO:0005344|oxygen carrier activity,	cygb1|cygb2|hbaa1|hbae3|hbae5|hbbe2|mb|ngb|si:ch211-5k11.8|xgb|
GO:0016529	sarcoplasmic reticulum	413	13	13	0.797016	0.011	0.16215	0.0129	0.353714	0.354		atp2a1|calua|calub|itpr2|itpr3|klhl41a|klhl41b|mtmr12|pkd2|si:ch211-266g18.10|thbs4b|tmem38a|trdn|
GO:0005216	ion channel activity	414	398	398	0.0456781	0.0112	0.16464	0.2676	1	0.94		abcc4|anxa6|aqp1a.1|aqp1a.2|asic1a|asic1b|asic1c|asic2|asic4a|asic4b|atp5l|atp6ap1a|atp6ap1b|atp6ap1la|atp6ap1lb|atp6v0cb|best1|best2|best4|cachd1|cacna1aa|cacna1ab|cacna1ba|cacna1bb|cacna1c|cacna1da|cacna1db|cacna1eb|cacna1fa|cacna1fb|cacna1g|cacna1ha|cacna1hb|cacna1ia|cacna1sa|cacna1sb|cacna2d1a|cacna2d2a|cacna2d2b|cacna2d3|cacna2d4a|cacna2d4b|cacnb1|cacnb2a|cacnb2b|cacnb3a|cacnb3b|cacnb4a|cacn…
GO:0045596	negative regulation of cell differentiation	415	108	107	0.209876	0.0113	0.165192	0.0657	0.618656	0.997		akt1|anxa1a|anxa1b|anxa1c|anxa1d|ap1ar|bloc1s2|bmp15|bmp2b|bmp4|bmp7a|cish|daam2|dlx1a|dlx2a|dner|enpp1|epha4a|epha4b|epha4l|f2r|fgf17|fgf24|fgf8a|fgfr1a|foxe3|gper1|her11|her2|her5|her6|her8a|her9|hoxc9a|id1|id2a|id2b|id3|id4|irf4a|irf7|klf2a|klf2b|krit1|lfng|lgmn|llgl2|loxl3a|loxl3b|lpar2a|lrrc14b|med23|musk|neurog1|nfkbiaa|nog1|nog2|nog3|nog5|notch1a|notch3|npas4l|pglyrp2|pglyrp5|pglyrp6|rbpms…
GO:0030155	regulation of cell adhesion	416	99	99	0.235614	0.0113	0.16565	0.0692	0.63139	0.914		acvr1l|adora2b|agr2|anxa1a|anxa1b|anxa1c|anxa1d|ap1ar|arrb1|cdh5|cxcl8a|ecm2|efna5b|ek1|ephb3a|f2r|flot2a|gata3|gna12a|gna13a|gpr183a|gsc|hhla2a.1|hhla2b.1|hhla2b.2|hs2st1a|htt|ifngr1|lama1|lama2|lama3|lama4|lama5|lgals17|lgals9l1|lgals9l3|lgals9l5|lgals9l6|lims1|lims2|lmo7a|lmo7b|loxl3a|loxl3b|macf1a|mecom|mettl3|myoc|nedd4a|nrarpa|nrarpb|pag1|pard3ab|plxna1a|plxna2|plxna4|plxnb1a|plxnb1b|plxnb2…
GO:0000978	RNA polymerase II cis-regulatory region sequence-specific DNA binding	417	195	195	0.129058	0.0114	0.166195	0.1065	0.750463	0.933		atf3|atf6|atf6b|batf|batf3|bptf|creb3l1|creb3l2|creb3l3a|creb3l3b|creb3l3l|ddit3|dlx1a|dlx2a|dlx2b|dlx3b|dlx4a|dlx4b|dlx5a|dlx6a|e2f7|emx1|emx2|emx3|fosaa|fosab|fosb|fosl1a|fosl1b|fosl2|fosl2l|foxj2|gata1a|gata1b|gata2a|gata2b|gata3|gata4|gata5|gata6|gcfc2|gmeb1|gsx1|hmx3b|hnrnpua|hnrnpub|hoxa2b|hoxa3a|hoxb2a|hoxb3a|hoxc3a|hoxd3a|hsf1|hsf2|hsf4|hsf5|insm1a|insm1b|jdp2a|jdp2b|jun|junba|junbb|jund|…
GO:0048738	cardiac muscle tissue development	418	22	22	0.603276	0.0116	0.167725	0.0479	0.528097	0.696		aplnra|aplnrb|cmlc1|fer1l6|fgfr1a|fhl1a|gata1a|gata1b|gata4|gata5|gja3|myl7|rbm24a|rbm24b|sgcd|sgcg|smad4a|smyd5|synpo2la|synpo2lb|ttn.2|unc45b|
GO:0030301	cholesterol transport	419	20	20	0.605175	0.0116	0.168184	0.0713	0.637364	0.766		abcd1|abcg4a|abcg4b|anxa2b|apoa1a|apoa1b|apoba|apoeb|cav1|cetp|npc1|npc2|relch|sar1b|soat1|soat2|star|stard3|zgc:172302|zgc:193725|
GO:0071345	cellular response to cytokine stimulus	420	19	19	0.604797	0.0117	0.168251	0.0473	0.530321	0.786		ccl19a.1|ccl19a.2|ccl19b|ccl20a.3|ccl25b|ccl34b.1|ccl34b.4|ccl34b.9|ccl35.1|ccl38.1|ccl38.6|ccl38a.4|ccl39.2|ccl39.7|chuk|cxcl32b.1|foxh1|lrch1|rbmx|
GO:0002224	toll-like receptor signaling pathway	421	22	22	0.600541	0.0116	0.168646	0.0586	0.571107	0.636		b2m|cd40|irak3|myd88|tlr1|tlr18|tlr19|tlr2|tlr20.2|tlr20.4|tlr21|tlr3|tlr4al|tlr4ba|tlr4bb|tlr5a|tlr5b|tlr7|tlr8a|tlr8b|tlr9|unc93b1|
GO:0021515	cell differentiation in spinal cord	422	45	44	0.418845	0.0117	0.16871	0.0433	0.521967	0.878		cdc73|clp1|cox5aa|cox5ab|dbx1a|dbx1b|dla|dlc|dld|dll4|draxin|drd4a|fzd8a|gata2a|gata3|gli2a|htr1ab|igf1ra|igf1rb|insm1a|isl1|jag2b|leo1|lhx1a|met|mib1|nkx2.2a|nkx2.2b|nkx2.9|nkx6.1|nkx6.2|notch1a|notch1b|notch3|olig2|otpa|sfpq|slc16a2|smo|surf1|tal2|tbx6|th|zc4h2|
GO:0002761	regulation of myeloid leukocyte differentiation	423	12	11	0.839801	0.0119	0.168833	0.0429	0.527969	0.563		cebp1|il34|irf8|med12|myb|runx1|spi1a|spi1b|tfe3a|tfe3b|tmem178|
GO:0055001	muscle cell development	424	84	84	0.239128	0.0119	0.169287	0.0552	0.561766	0.967		acta1a|acta1b|actn2b|adss1|akap12b|alpk2|alpk3b|ambra1a|ambra1b|apc|asb2b|axin1|bmp2b|capzb|cavin4b|ccdc78|chrna1|cmlc1|cxcl12a|cxcr4a|cyp26a1|cyp26c1|dag1|dmd|dmrt2a|dok7|dyrk3|foxf2b|gas8|gdf6a|gli2a|gpc4|gsk3ab|icam3|ihhb|ilk|inpp5ka|inpp5kb|itgb1b|klhl40a|klhl40b|klhl41a|klhl41b|lbx2|lgals2a|lmod3|lrrc10|mat2aa|mef2ca|mef2cb|meox1|mtm1|mtmr12|mybpc1|myf5|myh7ba|myhz2|myl7|myo18aa|myo18ab|myod…
GO:0060343	trabecula formation	425	5	5	1.28782	0.0119	0.169743	0.0015	0.721636	0.378	GO:0060347|heart trabecula formation,	adgrg6|erbb2|ids|npnta|nrg2a|
GO:0060347	heart trabecula formation	426	5	5	1.28782	0.0119	0.169743	0.0015	0.721636	0.378	GO:0060343|trabecula formation,	adgrg6|erbb2|ids|npnta|nrg2a|
GO:0051764	actin crosslink formation	427	10	10	0.909417	0.0119	0.170202	0.0293	0.464238	0.361		actn1|actn3a|baiap2a|baiap2b|baiap2l1a|baiap2l1b|baiap2l2a|baiap2l2b|dpysl3|zgc:158689|
GO:0006568	tryptophan metabolic process	428	7	7	1.06088	0.0119	0.170663	0.0785	0.657313	0.734	GO:0046218|indolalkylamine catabolic process, GO:0006586|indolalkylamine metabolic process, GO:0006569|tryptophan catabolic process, GO:0042436|indole-containing compound catabolic process,	afmid|haao|ido1|kmo|kynu|tdo2a|tdo2b|
GO:0006569	tryptophan catabolic process	429	7	7	1.06088	0.0119	0.170663	0.0785	0.657313	0.734	GO:0046218|indolalkylamine catabolic process, GO:0006586|indolalkylamine metabolic process, GO:0042436|indole-containing compound catabolic process, GO:0006568|tryptophan metabolic process,	afmid|haao|ido1|kmo|kynu|tdo2a|tdo2b|
GO:0006586	indolalkylamine metabolic process	430	7	7	1.06088	0.0119	0.170663	0.0785	0.657313	0.734	GO:0046218|indolalkylamine catabolic process, GO:0006569|tryptophan catabolic process, GO:0042436|indole-containing compound catabolic process, GO:0006568|tryptophan metabolic process,	afmid|haao|ido1|kmo|kynu|tdo2a|tdo2b|
GO:0042436	indole-containing compound catabolic process	431	7	7	1.06088	0.0119	0.170663	0.0785	0.657313	0.734	GO:0046218|indolalkylamine catabolic process, GO:0006586|indolalkylamine metabolic process, GO:0006569|tryptophan catabolic process, GO:0006568|tryptophan metabolic process,	afmid|haao|ido1|kmo|kynu|tdo2a|tdo2b|
GO:0046218	indolalkylamine catabolic process	432	7	7	1.06088	0.0119	0.170663	0.0785	0.657313	0.734	GO:0006586|indolalkylamine metabolic process, GO:0006569|tryptophan catabolic process, GO:0042436|indole-containing compound catabolic process, GO:0006568|tryptophan metabolic process,	afmid|haao|ido1|kmo|kynu|tdo2a|tdo2b|
GO:0016209	antioxidant activity	433	54	53	0.349151	0.0124	0.1736	0.055	0.565165	0.845		alox5ap|cat|ccs|duox|epx|glrx2|gpx1a|gpx1b|gpx3|gpx4a|gpx4b|gpx7|gpx8|gsr|gstk1|gstk2|gstk4|gsto1|gsto2|hbaa1|hbae3|hbae5|hbbe2|loxhd1a|loxhd1b|ltc4s|mgst2|mgst3a|mgst3b|mpx|pkd1l2a|prdx1|prdx2|prdx3|prdx4|prdx5|prdx6|prnpa|prxl2b|ptgs1|ptgs2a|ptgs2b|si:ch211-175m2.5|si:ch211-5k11.8|si:dkey-40m6.14|sod1|sod2|sod3a|sod3b|srxn1|txnrd3|ubiad1|vtg1|
GO:0002237	response to molecule of bacterial origin	434	55	55	0.350523	0.0124	0.17406	0.1909	0.94592	0.892		cxcl11.1|cxcl11.5|cxcl11.7|cxcl11.8|cxcl18b|cxcl19|cxcl20|cxcl8b.3|cxcr4b|ggt1a|ggt1b|ggt1l2.1|ggt1l2.2|ggt5a|hhla2a.1|hhla2b.1|hhla2b.2|ighd|il12a|il13|il17a/f3|il17d|il1b|jun|junba|junbb|jund|ldlra|lgals17|lta|ly97.2|ly97.3|myd88|nod1|nos1|nos2a|nos2b|nr1h3|nr1h4|nr1h5|nr1i2|otud5a|shpk|si:ch211-241b2.5|si:ch73-236c18.3|si:dkey-15j16.3|si:dkey-15j16.6|si:dkey-22i16.9|tet1|tet3|tlr2|tlr9|tnfa|vd…
GO:0019755	one-carbon compound transport	435	5	5	1.27387	0.0124	0.174523	0.0434	0.517281	0.374		aqp1a.1|ca2|rhag|si:dkey-183c6.7|slc14a2|
GO:0005501	retinoid binding	436	12	12	0.808022	0.0124	0.174989	0.0368	0.505833	0.595	GO:0019840|isoprenoid binding,	crabp1b|crabp2a|exorh|nr2f2|opn3|opn5|ptgdsb.1|rbp4|rbp5|rho|rhol|stra6|
GO:0019840	isoprenoid binding	437	12	12	0.808022	0.0124	0.174989	0.0368	0.505833	0.596	GO:0005501|retinoid binding,	crabp1b|crabp2a|exorh|nr2f2|opn3|opn5|ptgdsb.1|rbp4|rbp5|rho|rhol|stra6|
GO:0001936	regulation of endothelial cell proliferation	438	12	12	0.80448	0.0124	0.175457	0.0772	0.661072	0.757		apela|aplnra|aplnrb|jcada|mydgf|pgfb|tnmd|vegfaa|vegfab|vegfbb|vegfc|vip|
GO:0009071	serine family amino acid catabolic process	439	14	14	0.742338	0.0126	0.175472	0.1343	0.848109	0.766		amt|cdo1|dao.1|dao.2|dao.3|gcsha|gcshb|gldc|sdsl|shmt1|shmt2|si:ch73-263o4.4|thnsl2|zgc:162816|
GO:2000147	positive regulation of cell motility	440	82	81	0.250202	0.0127	0.175479	0.0547	0.564274	0.913		anxa1a|anxa1b|anxa1c|anxa1d|anxa3a|anxa3b|apela|cd99|cdc42|cfap20|csf1ra|cxcl12a|elp5|elp6|fer|fgf1a|fgf8a|gata3|gnb1a|gnb1b|kita|mt2|mxtx1|myoc|nrp1a|nsmfb|pdgfaa|pdgfab|pdgfbb|pgfb|plcg1|plcg2|rac2|s1pr1|sema3aa|sema3ab|sema3b|sema3bl|sema3c|sema3d|sema3e|sema3fa|sema3fb|sema3ga|sema3gb|sema3h|sema4ab|sema4ba|sema4c|sema4e|sema4ga|sema6bb|sema6d|sema6dl|sema6e|sema7a|shtn1|si:ch211-113g11.6|si:…
GO:0008395	steroid hydroxylase activity	441	58	57	0.33559	0.0128	0.175486	0.0755	0.654993	0.486		ch25h|ch25hl1.1|ch25hl1.2|ch25hl2|cyp11a1|cyp11a2|cyp17a1|cyp17a2|cyp1c1|cyp1c2|cyp1d1|cyp2aa1|cyp2aa11|cyp2aa12|cyp2aa2|cyp2aa3|cyp2aa4|cyp2aa8|cyp2aa9|cyp2ad2|cyp2ad3|cyp2ad6|cyp2ae1|cyp2j20|cyp2k16|cyp2k17|cyp2k18|cyp2k19|cyp2k20|cyp2k21|cyp2k22|cyp2k31|cyp2k6|cyp2k8|cyp2n13|cyp2p10|cyp2p6|cyp2p7|cyp2p8|cyp2p9|cyp2r1|cyp2u1|cyp2v1|cyp2x10.2|cyp2x6|cyp2x7|cyp2x8|cyp2x9|cyp2y3|cyp39a1|cyp3a65|cy…
GO:0007169	transmembrane receptor protein tyrosine kinase signaling pathway	442	209	207	0.106194	0.0126	0.175935	0.0387	0.517173	0.954		akt1s1|alk|angpt1|appl1|bdnf|blk|blnk|brwd1|btc|ccbe1|churc1|cnpy1|col1a1a|col4a6|col5a2b|cpne3|csf1ra|csf1rb|ddr1|ddr2a|ddr2b|ddr2l|efna1a|efna1b|efna2a|efna3a|efna3b|efna5a|efna5b|efnb1|efnb2a|efnb2b|efnb3a|efnb3b|egfra|ek1|epha2a|epha2b|epha3|epha4a|epha4b|epha4l|epha6|epha7|epha8|ephb2a|ephb2b|ephb3a|ephb4a|ephb4b|ephb6|erbb2|erbb3a|erbb3b|erbb4a|erbb4b|ext2|fer|fes|fgf10a|fgf10b|fgf12a|fgf12…
GO:0015934	large ribosomal subunit	443	77	77	0.248372	0.0127	0.175938	0.0097	0.342216	0.59		mrpl10|mrpl11|mrpl12|mrpl13|mrpl14|mrpl15|mrpl16|mrpl17|mrpl19|mrpl2|mrpl21|mrpl22|mrpl23|mrpl24|mrpl27|mrpl28|mrpl3|mrpl30|mrpl32|mrpl34|mrpl36|mrpl38|mrpl4|mrpl40|mrpl41|mrpl43|mrpl46|mrpl47|mrpl52|mrpl54|mrps30|nsun3|nsun4|rpl10|rpl10a|rpl11|rpl12|rpl13|rpl13a|rpl14|rpl15|rpl17|rpl18|rpl18a|rpl19|rpl21|rpl23|rpl23a|rpl24|rpl26|rpl27|rpl27a|rpl28|rpl29|rpl3|rpl30|rpl31|rpl32|rpl35|rpl35a|rpl36|…
GO:0007162	negative regulation of cell adhesion	444	61	61	0.337784	0.0128	0.175942	0.0413	0.516689	0.911		acvr1l|adora2b|anxa1a|anxa1b|anxa1c|anxa1d|ap1ar|arrb1|cdh5|cxcl8a|f2r|gna12a|gna13a|gpr183a|gsc|hhla2a.1|hhla2b.1|hhla2b.2|ifngr1|lgals17|lgals9l1|lgals9l3|lgals9l5|lgals9l6|loxl3a|loxl3b|mecom|mettl3|nedd4a|pag1|pard3ab|plxna1a|plxna2|plxna4|plxnb1a|plxnb1b|plxnb2a|plxnb2b|plxnb3|plxnc1|podxl|runx1|si:ch211-127b11.1|si:ch211-241b2.5|si:ch211-261n11.7|si:ch211-261n11.8|si:dkey-15j16.3|si:dkey-15…
GO:0002429	immune response-activating cell surface receptor signaling pathway	445	42	42	0.405594	0.0127	0.1764	0.0699	0.635586	0.734		cd276|cd79a|cd79b|cmklr1l1|cmklrl2|fpr1|fybb|ighd|ighv2-1|ighv4-5|igic1s1|itk|klhl6|prkcbb|si:ch211-180a12.2|si:ch211-188c16.1|si:ch211-1a19.2|si:ch211-214p13.9|si:ch73-160i9.3|si:dkey-117a8.1|si:dkey-169i5.4|si:dkey-192g7.3|si:dkey-1h24.6|si:dkey-211g8.1|si:dkey-222p3.1|si:dkey-42l23.4|si:dkey-42l23.5|si:dkey-42l23.7|si:dkey-70p6.1|si:dkey-71p21.13|tec|themis|themis2|ube2nb|vtcn1|zgc:123297|zgc:…
GO:0005865	striated muscle thin filament	446	13	13	0.776959	0.0128	0.1764	0.0524	0.5502	0.656	GO:0036379|myofilament,	alpk3a|lmod2a|lmod2b|lmod3|myom1a|myom1b|myom2a|tmod1|tmod2|tmod4|tpm2|ttn.1|ttn.2|
GO:0036379	myofilament	447	13	13	0.776959	0.0128	0.1764	0.0524	0.5502	0.656	GO:0005865|striated muscle thin filament,	alpk3a|lmod2a|lmod2b|lmod3|myom1a|myom1b|myom2a|tmod1|tmod2|tmod4|tpm2|ttn.1|ttn.2|
GO:0009743	response to carbohydrate	448	14	14	0.73345	0.013	0.177767	0.0711	0.636652	0.777	GO:0034284|response to monosaccharide, GO:0009746|response to hexose,	ache|cyp7a1|gckr|gip|gys2|hif1ab|ins|khk|lepr|nos2a|pck1|pck2|prkacaa|vegfaa|
GO:0009746	response to hexose	449	14	14	0.73345	0.013	0.177767	0.0711	0.636652	0.777	GO:0034284|response to monosaccharide, GO:0009743|response to carbohydrate,	ache|cyp7a1|gckr|gip|gys2|hif1ab|ins|khk|lepr|nos2a|pck1|pck2|prkacaa|vegfaa|
GO:0034284	response to monosaccharide	450	14	14	0.73345	0.013	0.177767	0.0711	0.636652	0.777	GO:0009743|response to carbohydrate, GO:0009746|response to hexose,	ache|cyp7a1|gckr|gip|gys2|hif1ab|ins|khk|lepr|nos2a|pck1|pck2|prkacaa|vegfaa|
GO:0048385	regulation of retinoic acid receptor signaling pathway	451	12	12	0.801808	0.0131	0.178673	0.0319	0.467631	0.619		aldh1a2|cnot1|crabp2a|crabp2b|cyp26b1|dhrs3a|dhrs3b|foxc1a|tgif1|wwtr1|zic2a|zic2b|
GO:0015168	glycerol transmembrane transporter activity	452	8	8	0.947048	0.0133	0.180009	0.0418	0.519262	0.443		aqp10a|aqp10b|aqp1a.1|aqp1a.2|aqp3a|aqp7|aqp9a|aqp9b|
GO:0009062	fatty acid catabolic process	453	30	30	0.504806	0.0133	0.180471	0.1878	0.94292	0.83		abcd1|acaa1|acaa2|acadl|acadm|acads|acat1|acat2|acot8|acox1|acox3|acoxl|auh|cpt2|echdc2|echs1|eci1|ehhadh|hacl1|hadhaa|hadhab|hao1|lpin1|pck1|pck2|phyh|si:ch73-21k16.1|slc27a4|zgc:123305|zgc:174917|
GO:0007156	homophilic cell adhesion via plasma membrane adhesion molecules	454	141	140	0.155769	0.0134	0.1809	0.0756	0.653718	0.586		LOC108191476|bsg|cdh1|cdh10a|cdh11|cdh12a|cdh13|cdh16|cdh17|cdh18a|cdh2|cdh23|cdh26.1|cdh27|cdh28|cdh31|cdh4|cdh5|cdh6|cdhr1a|cdhr5b|celsr1a|celsr1b|celsr2|celsr3|clstn1|clstn2|cntn3a.1|cntn3a.2|crb2a|crb2b|dchs1a|dchs1b|dsc2l|dscama|dscamb|dsg2.1|dsg2l|fat1a|fat1b|fat2|fat3a|igsf21a|igsf21b|l1cama|myot|ncam3|nexn|nptna|nptnb|pcdh10a|pcdh10b|pcdh11|pcdh12|pcdh15a|pcdh15b|pcdh17|pcdh18a|pcdh18b|pc…
GO:0006937	regulation of muscle contraction	455	32	30	0.512006	0.0133	0.180935	0.009	0.333063	0.816		adra1ab|adra1ba|adra1bb|adra1d|adra2c|adra2db|adrb2a|adrb2b|anxa6|atp2a1|casq1a|casq1b|casq2|chrm3a|desma|erp44|fbxl22|nmu|pkd2|si:rp71-17i16.4|strip2|taar19t|tnnc2|tnnt1|tnnt2a|tnnt2b|tnnt2c|tnnt2d|tnnt3a|tnnt3b|
GO:0010092	specification of animal organ identity	456	10	10	0.884969	0.0135	0.181786	0.0577	0.571813	0.607		aldh1a2|bmp2b|fn1a|fn1b|isl2b|lats1|lats2|lft2|wwtr1|yap1|
GO:0030335	positive regulation of cell migration	457	76	75	0.278977	0.0137	0.182162	0.0445	0.516434	0.913		anxa1a|anxa1b|anxa1c|anxa1d|anxa3a|anxa3b|apela|cd99|cdc42|csf1ra|cxcl12a|elp5|elp6|fer|fgf1a|fgf8a|gata3|gnb1a|gnb1b|kita|mt2|mxtx1|myoc|nrp1a|nsmfb|pdgfaa|pdgfab|pdgfbb|pgfb|plcg1|plcg2|rac2|s1pr1|sema3aa|sema3ab|sema3b|sema3bl|sema3c|sema3d|sema3e|sema3fa|sema3fb|sema3ga|sema3gb|sema3h|sema4ab|sema4ba|sema4c|sema4e|sema4ga|sema6bb|sema6d|sema6dl|sema6e|sema7a|shtn1|si:ch211-113g11.6|si:ch211-1…
GO:1901681	sulfur compound binding	458	94	94	0.230267	0.0136	0.182206	0.1039	0.754237	0.939		acad9|acadvl|acbd3|acbd4|acbd5a|acbd6|acbd7|acot11a|acot11b|acot7|anxa6|aplp1|aplp2|apoeb|appa|appb|avd|bmt2|ccn1|ccn1l1|ccn1l2|ccn2a|ccn2b|ccn4a|ccn4b|ccn5|ccn6|chad|col5a1|colq|dbi|dbt|dhtkd1|eci2|ecm2|eva1c|fgf1a|fgf1b|fgfr1a|gnmt|gss|gstr|hacl1|hs6st3b|ilvbl|impg2a|impg2b|lancl1|lpl|lrpap1|lrrc15|lrrc17|lrtm2a|lrtm2b|mettl14|mettl3|ndnf|ndnfl|nell2a|nell2b|nrp1a|ogdha|ogdhb|ogdhl|pcxa|pcxb|pr…
GO:0015141	succinate transmembrane transporter activity	459	6	6	1.14066	0.0137	0.182621	0.0579	0.571654	0.491		si:ch1073-100f3.2|slc13a1|slc13a3|slc13a4|slc13a5a|slc13a5b|
GO:0002768	immune response-regulating cell surface receptor signaling pathway	460	44	44	0.391667	0.0136	0.182668	0.0699	0.633409	0.742		cd276|cd79a|cd79b|cmklr1l1|cmklrl2|fpr1|fybb|ighd|ighv2-1|ighv4-5|igic1s1|itk|kita|klhl6|prkcbb|si:ch211-180a12.2|si:ch211-188c16.1|si:ch211-1a19.2|si:ch211-214p13.8|si:ch211-214p13.9|si:ch73-160i9.3|si:dkey-117a8.1|si:dkey-169i5.4|si:dkey-192g7.3|si:dkey-1h24.6|si:dkey-211g8.1|si:dkey-222p3.1|si:dkey-42l23.4|si:dkey-42l23.5|si:dkey-42l23.7|si:dkey-70p6.1|si:dkey-71p21.13|tec|themis|themis2|ube2n…
GO:0002819	regulation of adaptive immune response	461	12	12	0.791186	0.0137	0.183082	0.0077	0.334003	0.852	GO:0002822|regulation of adaptive immune response based on somatic recombination of immune receptors built from immunoglobulin superfamily domains,	anxa1a|anxa1b|anxa1c|anxa1d|cd226|loxl3a|loxl3b|si:ch211-196f2.6|trpm4a|trpm4b.1|trpm4b.2|zgc:101664|
GO:0002822	regulation of adaptive immune response based on somatic recombination of immune receptors built from immunoglobulin superfamily domains	462	12	12	0.791186	0.0137	0.183082	0.0077	0.334003	0.852	GO:0002819|regulation of adaptive immune response,	anxa1a|anxa1b|anxa1c|anxa1d|cd226|loxl3a|loxl3b|si:ch211-196f2.6|trpm4a|trpm4b.1|trpm4b.2|zgc:101664|
GO:0046889	positive regulation of lipid biosynthetic process	463	10	10	0.869792	0.0139	0.183897	0.0054	0.31752	0.779		anxa1a|anxa1b|anxa1c|anxa1d|cga|cnep1r1|crebl2|ctdnep1a|ctdnep1b|fgf1a|
GO:0003073	regulation of systemic arterial blood pressure	464	10	10	0.872727	0.0139	0.184358	0.0671	0.624065	0.488		agt|avpr1aa|avpr1ab|avpr2aa|avpr2ab|avpr2l|ccdc80|oxtr|oxtrl|si:dkey-178o16.4|
GO:0000977	RNA polymerase II transcription regulatory region sequence-specific DNA binding	465	417	413	0.0323079	0.014	0.184758	0.2694	1	0.926		aire|alx1|alx4a|alx4b|arid3a|arid3b|arxa|ascl1a|ascl1b|atf3|atf4a|atf4b|atf5a|atf5b|atf6|atf6b|barhl1a|barhl1b|barhl2|barx1|barx2|batf|batf3|bcl6ab|bhlhe40|bhlhe41|bptf|cdx1b|cdx4|creb3l1|creb3l2|creb3l3a|creb3l3b|creb3l3l|cux1a|cux1b|cux2b|dbpa|dbpb|ddit3|dlx1a|dlx2a|dlx2b|dlx3b|dlx4a|dlx4b|dlx5a|dlx6a|drgx|e2f7|emx1|emx2|emx3|eomesa|eomesb|fezf2|fosaa|fosab|fosb|fosl1a|fosl1b|fosl2|fosl2l|foxh1…
GO:0045637	regulation of myeloid cell differentiation	466	23	22	0.569135	0.0142	0.185547	0.0713	0.636289	0.76		cebp1|cish|ddx46|gata1a|gata2a|il34|irf4a|irf8|lpar2a|lpar3|med12|myb|nfe2|rps19|runx1|smyd5|spi1a|spi1b|stat5a|tfe3a|tfe3b|tmem178|
GO:0072329	monocarboxylic acid catabolic process	467	37	37	0.400522	0.0142	0.186006	0.2219	0.9994	0.866		abcd1|acaa1|acaa2|acadl|acadm|acads|acat1|acat2|acot8|acox1|acox3|acoxl|auh|cpt2|crabp1b|cyp26a1|cyp26b1|echdc2|echs1|eci1|ehhadh|fah|hacl1|hadhaa|hadhab|hao1|hoga1|ldhd|lpin1|pck1|pck2|pgd|phyh|si:ch73-21k16.1|slc27a4|zgc:123305|zgc:174917|
GO:0060012	synaptic transmission, glycinergic	468	7	7	1.01283	0.0143	0.186393	0.0554	0.561641	0.546		glra1|glra2|glra4a|glra4b|glrba|glrbb|slc6a5|
GO:0006536	glutamate metabolic process	469	13	13	0.761048	0.0142	0.186467	0.0606	0.588432	0.669		aldh4a1|gclc|gls2a|gls2b|glsa|glsb|glsl|hal|oat|prodha|si:ch73-71d17.1|si:dkey-102c8.2|zgc:92040|
GO:0004601	peroxidase activity	470	36	36	0.401776	0.0142	0.186931	0.0733	0.640105	0.76		alox5ap|cat|duox|epx|gpx1a|gpx1b|gpx3|gpx4a|gpx4b|gpx7|gpx8|gstk1|gstk2|gstk4|hbaa1|hbae3|hbae5|hbbe2|loxhd1a|loxhd1b|ltc4s|mgst2|mgst3a|mgst3b|mpx|pkd1l2a|prdx1|prdx2|prdx3|prdx4|prdx5|ptgs1|ptgs2a|ptgs2b|si:ch211-5k11.8|si:dkey-40m6.14|
GO:0009308	amine metabolic process	471	40	40	0.387009	0.0145	0.188536	0.1595	0.8932	0.898		afmid|agmat|amd1|aoc1|aoc2|azin1a|comta|comtb|dbh|gdpd1|haao|hdac10|hnmt|ido1|kmo|kynu|mao|moxd1|napepld|oaz1a|oaz1b|oaz2a|oaz2b|odc1|rnf180|sat1a.2|sat1b|sat2b|si:dkey-250l23.4|sms|srm|sult1st1|sult1st2|sult1st3|tdo2a|tdo2b|th|th2|trh|tyr|
GO:0031579	membrane raft organization	472	6	6	1.125	0.0146	0.188908	0.0173	0.399789	0.505		cav1|cav2|cav3|pacsin2|yjefn3|zgc:172270|
GO:0002696	positive regulation of leukocyte activation	473	25	25	0.555219	0.0146	0.189371	0.013	0.351	0.893	GO:0050867|positive regulation of cell activation,	anxa1a|anxa1b|anxa1c|anxa1d|cd226|ddx46|gata3|hhla2a.1|hhla2b.1|hhla2b.2|ighd|ighv2-1|ighv4-5|igic1s1|kars1|lgals17|ppp2r3c|si:ch211-180a12.2|si:ch211-196f2.6|si:ch211-1a19.2|si:ch211-241b2.5|si:dkey-15j16.3|si:dkey-15j16.6|si:dkey-22i16.9|zgc:101664|
GO:0050867	positive regulation of cell activation	474	25	25	0.555219	0.0146	0.189371	0.013	0.351	0.893	GO:0002696|positive regulation of leukocyte activation,	anxa1a|anxa1b|anxa1c|anxa1d|cd226|ddx46|gata3|hhla2a.1|hhla2b.1|hhla2b.2|ighd|ighv2-1|ighv4-5|igic1s1|kars1|lgals17|ppp2r3c|si:ch211-180a12.2|si:ch211-196f2.6|si:ch211-1a19.2|si:ch211-241b2.5|si:dkey-15j16.3|si:dkey-15j16.6|si:dkey-22i16.9|zgc:101664|
GO:0051272	positive regulation of cellular component movement	475	83	82	0.243478	0.0148	0.190563	0.0547	0.566482	0.913		anxa1a|anxa1b|anxa1c|anxa1d|anxa3a|anxa3b|apela|borcs5|cd99|cdc42|cfap20|csf1ra|cxcl12a|elp5|elp6|fer|fgf1a|fgf8a|gata3|gnb1a|gnb1b|kita|mt2|mxtx1|myoc|nrp1a|nsmfb|pdgfaa|pdgfab|pdgfbb|pgfb|plcg1|plcg2|rac2|s1pr1|sema3aa|sema3ab|sema3b|sema3bl|sema3c|sema3d|sema3e|sema3fa|sema3fb|sema3ga|sema3gb|sema3h|sema4ab|sema4ba|sema4c|sema4e|sema4ga|sema6bb|sema6d|sema6dl|sema6e|sema7a|shtn1|si:ch211-113g1…
GO:0045277	respiratory chain complex IV	476	13	13	0.743239	0.0148	0.191028	0.0847	0.687473	0.362		cox4i1|cox4i2|cox5aa|cox5ab|cox6a1|cox6a2|cox8a|cox8b|ndufa4|ndufa4l|ndufa4l2a|si:dkey-85n7.8|zgc:153317|
GO:0060259	regulation of feeding behavior	477	7	6	1.11998	0.0152	0.193362	0.0349	0.492509	0.622		cfap20|cnr1|ins|mc4r|npy|spx|
GO:0007193	adenylate cyclase-inhibiting G protein-coupled receptor signaling pathway	478	34	33	0.434776	0.0152	0.193827	0.0658	0.618497	0.799		adra2a|adra2b|adra2c|adra2da|adra2db|chrm2a|chrm2b|chrm3a|chrm3b|chrm4a|chrm5a|chrm5b|drd2a|drd2b|drd2l|drd3|drd4-rs|drd4a|drd4b|fmn2a|gpr37a|gpr37b|gpr37l1a|gpr37l1b|htr1aa|htr1ab|htr1fa|htr1fb|htr5aa|htr5ab|insl3|paqr7b|psap|
GO:0007613	memory	479	9	9	0.924505	0.0151	0.193954	0.0176	0.4032	0.663		bdnf|kat2a|nf1a|nf1b|ngfa|ngfb|npas4a|npas4b|ntf3|
GO:0097435	supramolecular fiber organization	480	302	299	0.0636653	0.0154	0.19404	0.0411	0.520338	0.953		abi1a|abi1b|abi2a|abi2b|ache|actn1|actn2b|actn3a|actr2a|actr2b|actr3|actr3b|add1|add2|add3a|add3b|aif1l|alpk3a|arhgef11|arpc1a|arpc1b|arpc2|arpc3|arpc4|arpc5a|arpc5b|arpc5la|arpc5lb|asb2b|baiap2a|baiap2b|baiap2l1a|baiap2l1b|baiap2l2a|baiap2l2b|bcar1|bcl2l16|birc5b|brk1|bves|camsap1a|camsap2a|camsap2b|cap1|cap2|catip|ccdc13|ccdc88aa|ccdc88b|ccdc88c|ccsapb|cct5|cdc42|cdc42l|cdc42l2|cep126|cfl1|cfl1…
GO:0007611	learning or memory	481	14	14	0.704585	0.0153	0.194167	0.0319	0.46893	0.765		ap2s1|bdnf|foxb1a|kat2a|nf1a|nf1b|ngfa|ngfb|npas4a|npas4b|ntf3|pappaa|pcxa|vip|
GO:0002683	negative regulation of immune system process	482	48	48	0.349549	0.0152	0.194296	0.0297	0.463635	0.912		anxa1a|anxa1b|anxa1c|anxa1d|b2m|cish|cxcl12a|cxcr4b|hhla2a.1|hhla2b.1|hhla2b.2|inpp5d|inppl1a|irak3|lgals17|lgals9l1|lgals9l3|lgals9l5|lgals9l6|loxl3a|loxl3b|lpxn|lrch1|mettl3|otop1|pag1|pglyrp2|pglyrp5|pglyrp6|pias4a|samhd1|serping1|si:ch211-241b2.5|si:ch211-261n11.7|si:ch211-261n11.8|si:dkey-15j16.3|si:dkey-15j16.6|si:dkey-22i16.9|si:dkey-23c22.5|si:dkey-23c22.9|si:dkey-70p6.1|socs1a|spi1b|tmem…
GO:0030036	actin cytoskeleton organization	483	294	290	0.061002	0.0154	0.194503	0.0447	0.515365	0.935		ablim2|ablim3|ache|actn2b|alkbh4|alpk3a|amot|amotl2a|amotl2b|anln|anxa1a|anxa1b|anxa1c|anxa1d|arfgef3|arhgef10|arhgef10lb|arhgef11|asb2b|bves|capn3a|capn3b|capza1a|capza1b|capzb|cav3|cbfb|cdc42|cdc42bpaa|cdc42bpab|cdc42bpb|cdc42l|cdc42l2|chchd10|chrnd|cmlc1|cnn1a|cnn1b|cnn2|cnn3a|cnn3b|coro1ca|coro1cb|coro2ba|coro2bb|cryaba|cryabb|csrp1a|csrp1b|csrp2|csrp3|cx36.7|cxcl12a|cxcr4a|daam1a|daam1b|daam…
GO:0008422	beta-glucosidase activity	484	5	5	1.21768	0.0152	0.194766	0.0325	0.4725	0.0946		gba2|gba3|kl|klb|lctlb|
GO:0030029	actin filament-based process	485	301	297	0.0642624	0.0154	0.194968	0.0447	0.51649	0.936		ablim2|ablim3|ache|actn2b|alkbh4|alpk3a|amot|amotl2a|amotl2b|anln|anxa1a|anxa1b|anxa1c|anxa1d|arfgef3|arhgef10|arhgef10lb|arhgef11|asb2b|bves|capn3a|capn3b|capza1a|capza1b|capzb|cav3|cbfb|cdc42|cdc42bpaa|cdc42bpab|cdc42bpb|cdc42l|cdc42l2|chchd10|chrnd|cmlc1|cnn1a|cnn1b|cnn2|cnn3a|cnn3b|coro1ca|coro1cb|coro2ba|coro2bb|cryaba|cryabb|csrp1a|csrp1b|csrp2|csrp3|cx36.7|cxcl12a|cxcr4a|daam1a|daam1b|daam…
GO:0051251	positive regulation of lymphocyte activation	486	22	22	0.561583	0.0156	0.196093	0.0125	0.357568	0.88		anxa1a|anxa1b|anxa1c|anxa1d|ddx46|gata3|hhla2a.1|hhla2b.1|hhla2b.2|ighd|ighv2-1|ighv4-5|igic1s1|lgals17|ppp2r3c|si:ch211-180a12.2|si:ch211-1a19.2|si:ch211-241b2.5|si:dkey-15j16.3|si:dkey-15j16.6|si:dkey-22i16.9|zgc:101664|
GO:0044391	ribosomal subunit	487	135	135	0.16123	0.0158	0.196738	0.0177	0.40201	0.759		dap3|eif2a|eif2d|faua|faub|mcts1|mrpl10|mrpl11|mrpl12|mrpl13|mrpl14|mrpl15|mrpl16|mrpl17|mrpl19|mrpl2|mrpl21|mrpl22|mrpl23|mrpl24|mrpl27|mrpl28|mrpl3|mrpl30|mrpl32|mrpl34|mrpl36|mrpl38|mrpl4|mrpl40|mrpl41|mrpl43|mrpl46|mrpl47|mrpl52|mrpl54|mrps10|mrps11|mrps14|mrps15|mrps16|mrps17|mrps18a|mrps18c|mrps2|mrps22|mrps24|mrps26|mrps28|mrps30|mrps31|mrps34|mrps35|mrps5|mrps6|mrps7|mrps9|nsun3|nsun4|rpl…
GO:0038024	cargo receptor activity	488	51	51	0.332917	0.0157	0.196882	0.0172	0.40098	0.582		ackr4a|ackr4b|cfi|corin|cuzd1.1|cuzd1.2|enpp1|enpp2|folr|hhipl1|hpn|ldlra|lgals3bpa|lgals3bpb|loxl2a|loxl2b|loxl3a|loxl3b|loxl4|marco|prg4a|prg4b|prss12|scara5|scarb2a|scarf1|si:ch211-136a13.1|si:ch211-150o23.3|si:ch211-51a6.2|si:ch73-127m5.1|si:dkey-14d8.20|si:dkey-178e17.3|si:dkey-195m11.11|si:dkey-21h14.8|si:dkey-21h14.9|si:dkey-7k24.5|tex261|tfr1a|tfr1b|tinagl1|tmprss13b|tmprss15|tmprss3a|tmp…
GO:0031720	haptoglobin binding	489	5	5	1.20734	0.0158	0.197202	0.0262	0.450164	0.36	GO:0031838|haptoglobin-hemoglobin complex,	hbaa1|hbae3|hbae5|hbbe2|si:ch211-5k11.8|
GO:0031838	haptoglobin-hemoglobin complex	490	5	5	1.20734	0.0158	0.197202	0.0262	0.450164	0.36	GO:0031720|haptoglobin binding,	hbaa1|hbae3|hbae5|hbbe2|si:ch211-5k11.8|
GO:0004744	retinal isomerase activity	491	6	6	1.1053	0.0159	0.197518	0.044	0.520913	0.608		bco1|bco1l|bco2a|bco2b|bco2l|rpe65b|
GO:0005833	hemoglobin complex	492	5	5	1.20734	0.0158	0.197668	0.0262	0.45163	0.36		hbaa1|hbae3|hbae5|hbbe2|si:ch211-5k11.8|
GO:0016709	oxidoreductase activity, acting on paired donors, with incorporation or reduction of molecular oxygen, NAD(P)H as one donor, and incorporation of one atom of oxygen	493	30	30	0.476956	0.0161	0.199534	0.0884	0.697187	0.742		cadm1b|ch25h|ch25hl1.1|ch25hl1.2|ch25hl2|coq6|coq7|cyp27b1|cyp46a1.1|cyp46a1.2|cyp46a1.3|cyp46a1.4|cyp51|cyp7a1|faxdc2|fmo5|kmo|mical1|mical2b|mical3a|msmo1|nos1|nos2a|nos2b|si:dkey-239i20.2|si:dkey-239i20.4|sqlea|ubiad1|zgc:123299|zgc:77439|
GO:0019218	regulation of steroid metabolic process	494	6	6	1.09758	0.0164	0.201834	0.0479	0.530307	0.617		apoa1a|apoa1b|cga|fgf1a|star|stub1|
GO:0032432	actin filament bundle	495	21	21	0.547737	0.0164	0.202305	0.0326	0.47008	0.557		daam1a|daam1b|fblim1|ilk|lcp1|ldb3a|ldb3b|lpp|pdlim1|pdlim2|pdlim3a|pdlim3b|pdlim4|pdlim5a|pdlim5b|pdlim7|pgm5|pls1|pls3|zgc:100997|zyx|
GO:0009749	response to glucose	496	13	13	0.729061	0.0164	0.202778	0.0721	0.64019	0.763		ache|cyp7a1|gip|gys2|hif1ab|ins|khk|lepr|nos2a|pck1|pck2|prkacaa|vegfaa|
GO:0004029	aldehyde dehydrogenase (NAD+) activity	497	10	10	0.833066	0.0166	0.203822	0.0577	0.572886	0.557	GO:0004030|aldehyde dehydrogenase [NAD(P)+] activity,	adh8b|aldh1a2|aldh1a3|aldh1l1|aldh1l2|aldh2.1|aldh2.2|aldh9a1a.1|aldh9a1a.2|aldh9a1b|
GO:0004030	aldehyde dehydrogenase [NAD(P)+] activity	498	10	10	0.833066	0.0166	0.203822	0.0577	0.572886	0.557	GO:0004029|aldehyde dehydrogenase (NAD+) activity,	adh8b|aldh1a2|aldh1a3|aldh1l1|aldh1l2|aldh2.1|aldh2.2|aldh9a1a.1|aldh9a1a.2|aldh9a1b|
GO:0015075	ion transmembrane transporter activity	499	753	753	-0.01566	0.0168	0.2058	0.5132	1	0.956		abcc2|abcc4|abcc5|ankha|ankhb|anxa6|aqp10a|aqp1a.1|aqp1a.2|aqp3a|aqp9a|aqp9b|asic1a|asic1b|asic1c|asic2|asic4a|asic4b|atp1a1a.1|atp1a1a.2|atp1a1a.3|atp1a1a.4|atp1a1a.5|atp1a1b|atp1a2a|atp1a3a|atp1a3b|atp1b1a|atp1b1b|atp1b2a|atp1b2b|atp1b3a|atp1b3b|atp2a1|atp2a1l|atp2a2a|atp2a2b|atp2a3|atp2b1a|atp2b1b|atp2b2|atp2b3a|atp2b3b|atp2b4|atp2c1|atp5l|atp6ap1a|atp6ap1b|atp6ap1la|atp6ap1lb|atp6v0a1a|atp6v0…
GO:0019814	immunoglobulin complex	500	10	10	0.814871	0.0169	0.206071	0.0882	0.69769	0.632		cd79a|cd79b|cd83|ighd|ighv2-1|ighv4-5|igic1s1|si:ch211-180a12.2|si:ch211-1a19.2|si:ch211-214p13.9|
GO:0004857	enzyme inhibitor activity	501	216	212	0.098031	0.0169	0.206547	0.048	0.5281	0.919		a2ml|adgrv1|agrn|agt|ahsg1|ahsg2|ambp|anos1a|anos1b|anxa1a|anxa1b|anxa1c|anxa1d|anxa2a|anxa2b|anxa3a|anxa3b|aplp2|appa|appb|arpp19a|arpp19b|bcl2l1|birc2|birc5a|birc5b|birc6|birc7|bod1|bod1l1|c1ql4l|c3a.1|c3a.2|c3a.3|c3a.4|c3a.6|c3b.1|c3b.2|c4|c4b|c5|camk2n1a|camk2n2|cast|cd109|cdkn1a|cdkn1ba|cdkn1bb|cdkn1ca|cdkn1cb|cdkn1d|col28a1a|col28a1b|col28a2a|col28a2b|col6a3|col6a4a|col7a1|cpamd8|crim1|cst1…
GO:0032879	regulation of localization	502	669	664	-0.0050874	0.017	0.206814	0.0487	0.5292	0.989		aak1a|aak1b|abca1a|abcg1|adcyap1a|adcyap1b|aire|akt2|aldh1l1|amh|amot|amotl2a|amotl2b|ano1a|ano6|anos1a|anos1b|anxa13|anxa13l|anxa1a|anxa1b|anxa1c|anxa1d|anxa3a|anxa3b|anxa5b|anxa6|ap1ar|ap1b1|apela|aplnra|aplnrb|arfip1|arhgap4a|arhgap4b|arpin|bcl2l10|bet1l|bicd1a|bmp2k|bora|borcs5|c1qtnf12|cacna1aa|cacna1ab|cacna1ba|cacna1bb|cacna1c|cacna1da|cacna1db|cacna1eb|cacna1fa|cacna1fb|cacna1g|cacna1ha|c…
GO:0003707	steroid hormone receptor activity	503	76	76	0.229938	0.0171	0.207553	0.2471	1	0.842		abhd2a|abhd2b|ar|esr1|esr2a|esr2b|esrra|esrrb|esrrd|esrrga|esrrgb|gper1|hnf4a|hnf4b|hnf4g|nr0b1|nr0b2a|nr1d1|nr1d2a|nr1d2b|nr1d4a|nr1d4b|nr1h3|nr1h4|nr1h5|nr1i2|nr2c1|nr2c2|nr2e1|nr2f1a|nr2f1b|nr2f2|nr2f5|nr2f6a|nr2f6b|nr3c1|nr3c2|nr4a1|nr4a2a|nr4a2b|nr4a3|nr5a1a|nr5a1b|nr5a2|nr5a5|nr6a1a|nr6a1b|paqr7a|paqr7b|paqr8|pgr|pparaa|pparab|pparda|ppardb|pparg|raraa|rarab|rarga|rargb|rorab|rorb|rorc|rorc…
GO:0045321	leukocyte activation	504	66	66	0.271876	0.0173	0.208072	0.0242	0.449356	0.904		agtpbp1|akap10|anxa1a|anxa1b|anxa1c|anxa1d|arpc1b|batf|cd209|cd4-1|cd74a|cd79a|cd79b|cd83|chd7|cxcl20|cxcl8a|cxcl8b.1|cxcl8b.3|cxcr2|cxcr3.2|dicp1.1|dicp1.17|dicp3.3|eomesa|eomesb|eps15l1b|fgf21|flt3|fpr1|g6fl|gemin5|gon4l|gpr183a|ikzf1|il1b|il2rga|il7r|jak1|jak3|kars1|kita|klf9|myd88|ndrg1a|ndrg1b|p2ry12|prdx1|prdx2|prkcbb|prkdc|ptena|ptenb|ptger4a|rag1|rag2|rnf168|rnf8|rpl22|sart3|si:ch211-214p…
GO:0043177	organic acid binding	505	64	63	0.268116	0.0173	0.208546	0.0915	0.701765	0.901		aars1|aars2|avd|cad|crabp1b|crabp2a|dbt|ddah2|egln1a|egln1b|egln2|egln3|folr|ftcd|gclc|glra1|glra2|glra3|glra4a|glra4b|glrba|glrbb|gnmt|gpr143|gprc6a|hbaa1|hbae3|hbae5|hbbe2|nags|nr2f2|ogfod1|ogfod2|ora1|otc|p3h1|p3h2|p3h3|p4ha1a|p4ha1b|p4ha2|p4ha3|p4htm|pcxa|pcxb|plod1a|plod2|plod3|ptgdsb.1|sesn1|sesn2|sesn3|shmt1|shmt2|si:ch211-5k11.8|si:zfos-80g12.1|slc19a1|slc46a1|uts2r2|vdra|zgc:152670|zgc:1…
GO:0019932	second-messenger-mediated signaling	506	68	68	0.27515	0.0173	0.209022	0.0174	0.400351	0.875		ackr3b|ackr4a|ackr4b|adgrg6|bcl2l10|calm2a|calm3a|calml4a|calml4b|casq1a|casq1b|casq2|ccr10|ccr12a|ccr12b.1|ccr12b.2|ccr6a|ccr6b|ccr7|ccr8.1|ccr9a|ccr9b|cmklr1|cxcr3.1|cxcr3.2|cxcr3.3|cxcr4a|cxcr4b|desma|efcab11|erp44|inpp5l|mcu|mlnl|nfat5a|nfat5b|nfatc1|nfatc3b|nfatc4|nos1|nos2a|nos2b|nppa|ora5|pde3a|pde9a|pkd2|ppp1r9a|ppp1r9ba|ppp1r9bb|ppp3ca|ppp3cb|ppp3cca|ppp3ccb|prkar1aa|prkar1ab|prkar1b|prk…
GO:0034765	regulation of ion transmembrane transport	507	180	180	0.116162	0.0177	0.209081	0.116	0.774113	0.964		ano6|ap1b1|aplnra|aplnrb|bcl2l10|cacna1aa|cacna1ab|cacna1ba|cacna1bb|cacna1c|cacna1da|cacna1db|cacna1eb|cacna1fa|cacna1fb|cacna1g|cacna1ha|cacna1hb|cacna1sa|cacna1sb|cacnb1|cacnb2a|cacnb2b|cacnb3a|cacnb3b|cacnb4a|cacnb4b|cacng1a|cacng1b|cacng2a|cacng2b|cacng3b|cacng4a|cacng4b|cacng5a|cacng5b|cacng7a|cacng7b|cacng8a|cacng8b|casq1a|casq1b|casq2|cbarpb|clic1|clic2|clic4|clic5a|clic5b|commd1|drd2a|dr…
GO:0001640	adenylate cyclase inhibiting G protein-coupled glutamate receptor activity	508	5	5	1.18405	0.0173	0.2095	0.0782	0.6664	0.277	GO:0098988|G protein-coupled glutamate receptor activity,	grm2a|grm2b|grm3|grm6a|grm6b|
GO:0098988	G protein-coupled glutamate receptor activity	509	5	5	1.18405	0.0173	0.2095	0.0782	0.6664	0.277	GO:0001640|adenylate cyclase inhibiting G protein-coupled glutamate receptor activity,	grm2a|grm2b|grm3|grm6a|grm6b|
GO:0034762	regulation of transmembrane transport	510	184	184	0.119508	0.0177	0.209549	0.192	0.945176	0.965		akt2|ano6|ap1b1|aplnra|aplnrb|bcl2l10|c1qtnf12|cacna1aa|cacna1ab|cacna1ba|cacna1bb|cacna1c|cacna1da|cacna1db|cacna1eb|cacna1fa|cacna1fb|cacna1g|cacna1ha|cacna1hb|cacna1sa|cacna1sb|cacnb1|cacnb2a|cacnb2b|cacnb3a|cacnb3b|cacnb4a|cacnb4b|cacng1a|cacng1b|cacng2a|cacng2b|cacng3b|cacng4a|cacng4b|cacng5a|cacng5b|cacng7a|cacng7b|cacng8a|cacng8b|casq1a|casq1b|casq2|cbarpb|clic1|clic2|clic4|clic5a|clic5b|c…
GO:0019842	vitamin binding	511	100	99	0.206277	0.0176	0.209773	0.2238	1	0.97		aadat|abat|accs|agxt2|alas1|alas2|avd|cbsa|cbsb|ccdc57|csad|cth|cthl|ddc|dhtkd1|egln1a|egln1b|egln2|egln3|etnppl|exorh|folr|ftcd|gad1a|gad1b|gad2|gc|gcat|got1|got1l1|got2a|got2b|gpt2|gpt2l|hacl1|hdc|ilvbl|kynu|lmbrd1|marc1|mocos|mtr|mut|nfs1|oat|ogdha|ogdhb|ogdhl|ogfod1|ogfod2|opn3|opn5|p3h1|p3h2|p3h3|p4ha1a|p4ha1b|p4ha2|p4ha3|p4htm|pcxa|pcxb|pdxdc1|phykpl|plod1a|plod2|plod3|pygb|pygl|pygma|pygmb…
GO:0022890	inorganic cation transmembrane transporter activity	512	556	556	-0.0010017	0.0175	0.21	0.251	1	0.96		anxa6|aqp1a.1|aqp1a.2|asic1a|asic1b|asic1c|asic2|asic4a|asic4b|atp1a1a.1|atp1a1a.2|atp1a1a.3|atp1a1a.4|atp1a1a.5|atp1a1b|atp1a2a|atp1a3a|atp1a3b|atp1b1a|atp1b1b|atp1b2a|atp1b2b|atp1b3a|atp1b3b|atp2a1|atp2a1l|atp2a2a|atp2a2b|atp2a3|atp2b1a|atp2b1b|atp2b2|atp2b3a|atp2b3b|atp2b4|atp2c1|atp5l|atp6ap1a|atp6ap1b|atp6ap1la|atp6ap1lb|atp6v0a1a|atp6v0a1b|atp6v0a2a|atp6v0a2b|atp6v0b|atp6v0ca|atp6v0cb|atp6v…
GO:0055117	regulation of cardiac muscle contraction	513	8	8	0.888215	0.0177	0.210019	0.0221	0.429975	0.418		adra1ba|adra1bb|casq2|desma|erp44|fbxl22|pkd2|strip2|
GO:0005249	voltage-gated potassium channel activity	514	96	96	0.210564	0.0176	0.210247	0.1039	0.757354	0.803		hcn2b|hcn3|hcn4|hcn4l|kcna1a|kcna1b|kcna2b|kcna4|kcna6a|kcnab1a|kcnab1b|kcnab2a|kcnab2b|kcnb1|kcnb2|kcnc1a|kcnc1b|kcnc2|kcnc3a|kcnc3b|kcnc4|kcnd1|kcnd2|kcnd3|kcne4|kcnf1a|kcnf1b|kcng1|kcng2|kcng3|kcng4a|kcng4b|kcnh1a|kcnh1b|kcnh2a|kcnh2b|kcnh3|kcnh4a|kcnh4b|kcnh5a|kcnh5b|kcnh6a|kcnh6b|kcnh7|kcnh8|kcnj10a|kcnj11|kcnj11l|kcnj12a|kcnj12b|kcnj13|kcnj14|kcnj16|kcnj1a.1|kcnj1a.2|kcnj1a.3|kcnj1a.4|kcnj1…
GO:0031994	insulin-like growth factor I binding	515	8	8	0.892133	0.0177	0.210491	0.1045	0.746308	0.218	GO:0031995|insulin-like growth factor II binding,	igfbp1a|igfbp1b|igfbp2a|igfbp2b|igfbp3|igfbp5b|igfbp6a|igfbp6b|
GO:0031995	insulin-like growth factor II binding	516	8	8	0.892133	0.0177	0.210491	0.1045	0.746308	0.218	GO:0031994|insulin-like growth factor I binding,	igfbp1a|igfbp1b|igfbp2a|igfbp2b|igfbp3|igfbp5b|igfbp6a|igfbp6b|
GO:1901658	glycosyl compound catabolic process	517	10	10	0.805235	0.0179	0.210504	0.1187	0.7852	0.744		ada|adal|cdaa|dpydb|fuca1.1|fuca1.2|fuca2|gla|naga|zgc:103586|
GO:0001938	positive regulation of endothelial cell proliferation	518	11	11	0.772997	0.0176	0.210722	0.081	0.672923	0.74		apela|aplnra|aplnrb|jcada|mydgf|pgfb|vegfaa|vegfab|vegfbb|vegfc|vip|
GO:0034354	'de novo' NAD biosynthetic process from tryptophan	519	5	5	1.16697	0.0179	0.210973	0.0782	0.660023	0.667	GO:0034627|'de novo' NAD biosynthetic process,	afmid|haao|ido1|kmo|kynu|
GO:0034627	'de novo' NAD biosynthetic process	520	5	5	1.16697	0.0179	0.210973	0.0782	0.660023	0.667	GO:0034354|'de novo' NAD biosynthetic process from tryptophan,	afmid|haao|ido1|kmo|kynu|
GO:0003015	heart process	521	70	70	0.257775	0.0183	0.214731	0.1701	0.897477	0.873		acta2|adora2aa|alpk2|ankhd1|apex1|atp1a2a|bag3|bves|cbfb|ccm2|ccm2l|cmlc1|crip1|crip2|cryaba|cryabb|csrp3|desma|dhfr|dhrs9|dldh|dlst|dnd1|fbxo32|gnb5a|gper1|hand2|hbegfb|hcn4|hs3st1l1|ik|ilk|junba|kcnh6a|kcnk1a|kcnk1b|kcnk3a|kcnk3b|krit1|lims1|lims2|lmna|lrrc10|lrrc39|myh11a|myh6|myl7|myot|myzap|nkx2.5|ogdha|ogdhb|rangrf|rbfox1|rbfox1l|sgcd|sgcg|slc2a12|slc8a4a|smyd1b|smyd2a|smyd2b|sra1|strip1|ta…
GO:0005777	peroxisome	522	57	57	0.294828	0.0185	0.215643	0.1457	0.852925	0.878		abcd1|abcd3a|abcd3b|acaa1|acox1|acox3|acoxl|agps|agxta|agxtb|atad1a|atad1b|cat|crata|cratb|crot|decr2|dnm1l|ehhadh|ephx2|far1|fis1|fndc5b|gstk1|gstk2|gstk4|hacl1|hao1|hsdl2|idh1|lonp2|mff|mul1a|nudt12|nudt17|pecr|pex1|pex12|pex13|pex16|pex19|pex26|pik3c3|pipox|pmvk|prdx5|pxmp4|si:dkey-40m6.14|si:dkey-97m3.1|sod1|tmem35|tysnd1|uox|urad|uraha|zgc:110130|zgc:154046|
GO:0140375	immune receptor activity	523	86	85	0.205033	0.0185	0.216119	0.2375	1	0.75		ackr3b|ackr4a|ackr4b|cabz01093075.1|ccr10|ccr11.1|ccr12a|ccr12b.1|ccr12b.2|ccr6a|ccr6b|ccr7|ccr8.1|ccr9a|ccr9b|cmklr1|cntfr|crfb1|crfb12|crfb15|crfb16|crfb2|crfb4|crlf1a|crlf1b|csf3r|cxcr2|cxcr3.1|cxcr3.2|cxcr3.3|cxcr4a|cxcr4b|ebi3|f3a|f3b|ghra|ghrb|gpr1|gpr75|ifngr1|ifnlr1|il10ra|il10rb|il11ra|il12ba|il12bb|il12rb2|il12rb2l|il13ra1|il13ra2|il15ra|il17ra1a|il17rc|il17rd|il17rel|il1rapl1a|il1rapl2…
GO:0019395	fatty acid oxidation	524	22	22	0.529445	0.0186	0.216332	0.2033	0.980733	0.748	GO:0034440|lipid oxidation,	abcd1|acaa1|acaa2|acadl|acadm|acat1|acat2|acox1|acox3|acoxl|auh|cpt2|echdc2|echs1|eci1|ehhadh|hacl1|hadhaa|hadhab|hao1|phyh|zgc:174917|
GO:0034440	lipid oxidation	525	22	22	0.529445	0.0186	0.216332	0.2033	0.980733	0.748	GO:0019395|fatty acid oxidation,	abcd1|acaa1|acaa2|acadl|acadm|acat1|acat2|acox1|acox3|acoxl|auh|cpt2|echdc2|echs1|eci1|ehhadh|hacl1|hadhaa|hadhab|hao1|phyh|zgc:174917|
GO:0009913	epidermal cell differentiation	526	28	28	0.478993	0.0185	0.216597	0.0187	0.408927	0.783		anxa1a|anxa1b|anxa1c|anxa1d|ap1b1|atoh1a|atoh1b|atoh1c|atp1b2b|capn12|cdh23|chm|crb3a|eya4|foxi3a|irx4a|kremen1|mgat5|mib1|myo6b|myo7aa|neurod1|pcdh15a|pho|prox1a|pth1a|svep1|zgc:171929|
GO:0032944	regulation of mononuclear cell proliferation	527	29	29	0.461185	0.0189	0.21886	0.0152	0.379426	0.864	GO:0070663|regulation of leukocyte proliferation, GO:0050670|regulation of lymphocyte proliferation, GO:0042129|regulation of T cell proliferation,	anxa1a|anxa1b|anxa1c|anxa1d|cd28|foxp3a|hhla2a.1|hhla2b.1|hhla2b.2|lgals17|lgals9l1|lgals9l3|lgals9l5|lgals9l6|rc3h1a|rc3h1b|sh3rf1|si:ch211-241b2.5|si:ch211-261n11.7|si:ch211-261n11.8|si:dkey-15j16.3|si:dkey-15j16.6|si:dkey-1h24.6|si:dkey-22i16.9|si:dkey-23c22.5|si:dkey-23c22.9|tnfrsf21|zgc:153631|zgc:153759|
GO:0042129	regulation of T cell proliferation	528	29	29	0.461185	0.0189	0.21886	0.0152	0.379426	0.864	GO:0070663|regulation of leukocyte proliferation, GO:0050670|regulation of lymphocyte proliferation, GO:0032944|regulation of mononuclear cell proliferation,	anxa1a|anxa1b|anxa1c|anxa1d|cd28|foxp3a|hhla2a.1|hhla2b.1|hhla2b.2|lgals17|lgals9l1|lgals9l3|lgals9l5|lgals9l6|rc3h1a|rc3h1b|sh3rf1|si:ch211-241b2.5|si:ch211-261n11.7|si:ch211-261n11.8|si:dkey-15j16.3|si:dkey-15j16.6|si:dkey-1h24.6|si:dkey-22i16.9|si:dkey-23c22.5|si:dkey-23c22.9|tnfrsf21|zgc:153631|zgc:153759|
GO:0050670	regulation of lymphocyte proliferation	529	29	29	0.461185	0.0189	0.21886	0.0152	0.379426	0.864	GO:0070663|regulation of leukocyte proliferation, GO:0032944|regulation of mononuclear cell proliferation, GO:0042129|regulation of T cell proliferation,	anxa1a|anxa1b|anxa1c|anxa1d|cd28|foxp3a|hhla2a.1|hhla2b.1|hhla2b.2|lgals17|lgals9l1|lgals9l3|lgals9l5|lgals9l6|rc3h1a|rc3h1b|sh3rf1|si:ch211-241b2.5|si:ch211-261n11.7|si:ch211-261n11.8|si:dkey-15j16.3|si:dkey-15j16.6|si:dkey-1h24.6|si:dkey-22i16.9|si:dkey-23c22.5|si:dkey-23c22.9|tnfrsf21|zgc:153631|zgc:153759|
GO:0070663	regulation of leukocyte proliferation	530	29	29	0.461185	0.0189	0.21886	0.0152	0.379426	0.864	GO:0050670|regulation of lymphocyte proliferation, GO:0032944|regulation of mononuclear cell proliferation, GO:0042129|regulation of T cell proliferation,	anxa1a|anxa1b|anxa1c|anxa1d|cd28|foxp3a|hhla2a.1|hhla2b.1|hhla2b.2|lgals17|lgals9l1|lgals9l3|lgals9l5|lgals9l6|rc3h1a|rc3h1b|sh3rf1|si:ch211-241b2.5|si:ch211-261n11.7|si:ch211-261n11.8|si:dkey-15j16.3|si:dkey-15j16.6|si:dkey-1h24.6|si:dkey-22i16.9|si:dkey-23c22.5|si:dkey-23c22.9|tnfrsf21|zgc:153631|zgc:153759|
GO:0017046	peptide hormone binding	531	31	31	0.461178	0.0189	0.219339	0.0884	0.69615	0.672		adcyap1r1a|adcyap1r1b|crhbp|crhr1|gc2|gcgra|gcgrb|ghra|ghrb|ghrhr2|ghrhra|ghrhrb|ghrhrl|gipr|gucy2c|gucy2f|lifra|npr1a|npr1b|prlra|prlrb|pth1r|pth2ra|pth2rb|pth3r|si:ch73-139e5.4|si:dkey-37g12.1|slc40a1|vipr1a|vipr1b|vipr2|
GO:0050853	B cell receptor signaling pathway	532	14	14	0.669237	0.019	0.219537	0.0971	0.725781	0.667		cd79a|cd79b|ighd|ighv2-1|ighv4-5|igic1s1|itk|klhl6|prkcbb|si:ch211-180a12.2|si:ch211-1a19.2|si:ch211-214p13.9|si:dkey-70p6.1|tec|
GO:0072593	reactive oxygen species metabolic process	533	35	35	0.404918	0.0192	0.220404	0.0429	0.520704	0.808		cat|ccs|cyb5r4|cyba|cybb|duox|gpx1a|gpx1b|hbaa1|hbae3|hbae5|hbbe2|myh11a|ncf1|ncf2|ncf4|nox1|nox5|noxa1|noxo1a|noxo1b|nrros|prdx1|prdx2|prdx4|prdx5|sh3pxd2aa|sh3pxd2ab|sh3pxd2b|si:ch211-5k11.8|sod1|sod2|sod3a|sod3b|spast|
GO:0003876	AMP deaminase activity	534	5	5	1.15484	0.0193	0.220595	0.0674	0.621395	0.419	GO:0047623|adenosine-phosphate deaminase activity,	ampd1|ampd2a|ampd2b|ampd3a|ampd3b|
GO:0047623	adenosine-phosphate deaminase activity	535	5	5	1.15484	0.0193	0.220595	0.0674	0.621395	0.419	GO:0003876|AMP deaminase activity,	ampd1|ampd2a|ampd2b|ampd3a|ampd3b|
GO:0071600	otic vesicle morphogenesis	536	10	10	0.79785	0.0192	0.220883	0.0502	0.533451	0.587		crbn|cul4a|dlx3b|dlx4b|eya1|foxi1|nfe2|sharpin|shrprbck1r|sox10|
GO:0046873	metal ion transmembrane transporter activity	537	406	406	0.023602	0.0193	0.221073	0.2694	1	0.953		anxa6|asic1a|asic1b|asic1c|asic2|asic4a|asic4b|atp1a1a.1|atp1a1a.2|atp1a1a.3|atp1a1a.4|atp1a1a.5|atp1a1b|atp1a2a|atp1a3a|atp1a3b|atp1b1a|atp1b1b|atp1b2a|atp1b2b|atp1b3a|atp1b3b|atp2a1|atp2a1l|atp2a2a|atp2a2b|atp2a3|atp2b1a|atp2b1b|atp2b2|atp2b3a|atp2b3b|atp2b4|atp2c1|atp6v0cb|atp6v1e1b|atp7a|atp7b|cachd1|cacna1aa|cacna1ab|cacna1ba|cacna1bb|cacna1c|cacna1da|cacna1db|cacna1eb|cacna1fa|cacna1fb|cacn…
GO:0046185	aldehyde catabolic process	538	9	9	0.854545	0.0196	0.221158	0.0766	0.659134	0.63		adh5|adh8a|adh8b|esd|hagh|hoga1|pnkd|zgc:63568|zgc:77938|
GO:0009154	purine ribonucleotide catabolic process	539	10	10	0.799448	0.0192	0.221365	0.0071	0.338497	0.767	GO:0009261|ribonucleotide catabolic process,	mlycd|nt5e|nudt18|nudt3a|nudt3b|nudt4a|nudt4b|nudt7|pde9a|si:dkey-219c10.4|
GO:0009261	ribonucleotide catabolic process	540	10	10	0.799448	0.0192	0.221365	0.0071	0.338497	0.767	GO:0009154|purine ribonucleotide catabolic process,	mlycd|nt5e|nudt18|nudt3a|nudt3b|nudt4a|nudt4b|nudt7|pde9a|si:dkey-219c10.4|
GO:0098552	side of membrane	541	139	138	0.143623	0.0195	0.221446	0.2102	0.984406	0.933		ackr3b|ackr4a|ackr4b|ajap1|atp6ap2|borcs5|ccr10|ccr12a|ccr12b.1|ccr12b.2|ccr6a|ccr6b|ccr7|ccr8.1|ccr9a|ccr9b|cd226|cd248a|cd248b|cd27|cd276|cd4-1|cd40|cd40lg|cd79a|cd79b|clec14a|cmklr1|cntfr|crlf1a|crlf1b|csf3r|cxcr3.1|cxcr3.2|cxcr3.3|cxcr4a|cxcr4b|dicp1.1|dicp1.17|dicp3.3|ebi3|enox1|enox2|g6fl|gfra1a|gfra1b|gfra2a|gfra2b|gfra3|gfra4a|gfral|ghra|ghrb|hhla2a.1|hhla2b.1|hhla2b.2|ighd|ighv2-1|ighv4-…
GO:0001990	regulation of systemic arterial blood pressure by hormone	542	9	9	0.853612	0.0196	0.221631	0.0671	0.625164	0.517	GO:0050886|endocrine process, GO:0003044|regulation of systemic arterial blood pressure mediated by a chemical signal,	agt|avpr1aa|avpr1ab|avpr2aa|avpr2ab|avpr2l|oxtr|oxtrl|si:dkey-178o16.4|
GO:0003044	regulation of systemic arterial blood pressure mediated by a chemical signal	543	9	9	0.853612	0.0196	0.221631	0.0671	0.625164	0.517	GO:0050886|endocrine process, GO:0001990|regulation of systemic arterial blood pressure by hormone,	agt|avpr1aa|avpr1ab|avpr2aa|avpr2ab|avpr2l|oxtr|oxtrl|si:dkey-178o16.4|
GO:0050886	endocrine process	544	9	9	0.853612	0.0196	0.221631	0.0671	0.625164	0.517	GO:0003044|regulation of systemic arterial blood pressure mediated by a chemical signal, GO:0001990|regulation of systemic arterial blood pressure by hormone,	agt|avpr1aa|avpr1ab|avpr2aa|avpr2ab|avpr2l|oxtr|oxtrl|si:dkey-178o16.4|
GO:0010035	response to inorganic substance	545	96	94	0.194101	0.0195	0.221923	0.0692	0.634673	0.983		aco1|adgrv1|anxa11a|anxa11b|anxa1a|anxa1b|anxa1c|anxa1d|atp6v0d1|atp7a|baxa|carf|cat|cox17|cpne1|cpne2|cpne3|cpne4a|cpne4b|cpne5a|cpne5b|cpne7|cpne8|cpne9|crip1|cry1a|cybrd1|cygb1|ddi2|entpd1|entpd2a.1|entpd2a.2|entpd2b|gadd45ba|glra1|gpx1a|gpx1b|hsp70.1|hsp70l|hsp90aa1.1|hvcn1|impact|jun|kcnmb2|khk|mt2|mtf1|nt5e|oser1|park7|pcxb|per1a|per2|pkd2|ppifb|rad51|rasa4|slc11a2|slc25a24|slc30a1a|slc30a2…
GO:0016936	galactoside binding	546	8	8	0.874131	0.0196	0.222105	0.1045	0.747316	0.492		lgals1l1|lgals2a|lgals2b|lgals3b|lgals9l1|lgals9l3|lgals9l5|lgals9l6|
GO:0042554	superoxide anion generation	547	7	7	0.96434	0.0195	0.222401	0.0388	0.506987	0.267		cyba|cybb|duox|ncf2|nox1|nox5|noxa1|
GO:0002757	immune response-activating signal transduction	548	44	44	0.351371	0.0198	0.22294	0.0699	0.634495	0.744		cd276|cd79a|cd79b|cmklr1l1|cmklrl2|crfb1|fpr1|fybb|ighd|ighv2-1|ighv4-5|igic1s1|il10rb|itk|klhl6|prkcbb|si:ch211-180a12.2|si:ch211-188c16.1|si:ch211-1a19.2|si:ch211-214p13.9|si:ch73-160i9.3|si:dkey-117a8.1|si:dkey-169i5.4|si:dkey-192g7.3|si:dkey-1h24.6|si:dkey-211g8.1|si:dkey-222p3.1|si:dkey-42l23.4|si:dkey-42l23.5|si:dkey-42l23.7|si:dkey-70p6.1|si:dkey-71p21.13|tec|themis|themis2|ube2nb|vtcn1|zg…
GO:0098742	cell-cell adhesion via plasma-membrane adhesion molecules	549	163	162	0.128814	0.0199	0.223116	0.0721	0.634864	0.709		LOC108191476|arvcfa|arvcfb|bsg|cdh1|cdh10a|cdh11|cdh12a|cdh13|cdh16|cdh17|cdh18a|cdh2|cdh23|cdh26.1|cdh27|cdh28|cdh31|cdh4|cdh5|cdh6|cdhr1a|cdhr5b|cdk5rap3|celsr1a|celsr1b|celsr2|celsr3|cfl1|cldnd|cldng|clstn1|clstn2|cntn3a.1|cntn3a.2|crb1|crb2a|crb2b|dchs1a|dchs1b|dsc2l|dscama|dscamb|dsg2.1|dsg2l|fat1a|fat1b|fat2|fat3a|gpc4|gpc6a|gpc6b|igsf21a|igsf21b|jag2b|l1cama|lrfn4a|lrfn4b|myot|ncam3|nexn|n…
GO:0046883	regulation of hormone secretion	550	27	26	0.469707	0.02	0.223291	0.0143	0.372786	0.874		amh|ano1a|anxa1a|anxa1b|anxa1c|anxa1d|crhbp|doc2b|gck|ghrh|gip|hmgn3|hnf4a|htr1aa|htr1ab|ica1|mcu|nkx6.1|npvf|rfx3|rfx6|si:dkeyp-67f1.2|syt9b|tcf7l2|trh|uqcc2|
GO:0051240	positive regulation of multicellular organismal process	551	169	168	0.129698	0.0199	0.22359	0.0295	0.463246	0.999		aanat2|abcd1|adra1ab|adra1bb|adra1d|afap1l2|alx1|ano6|anxa1a|anxa1b|anxa1c|anxa1d|apela|apln|aplnra|aplnrb|atoh7|atp2a1|atp6v1h|atraid|avpr1aa|avpr1ab|avpr2aa|avpr2ab|avpr2l|bace1|birc5a|birc5b|cactin|caprin2|cd226|cdkl5|cgas|chrm3a|clstn1|clstn2|cntn2|csf1ra|ctnnb1|cxcl12a|dbn1|dbnla|dbnlb|dct|ddx46|egfl6|elmo1|enpp4|ephb3a|faima|fgf19|fgf1a|fgf8a|flt1|gata2a|gata2b|gata3|gdnfa|gdnfb|ghrh|gper1|…
GO:0001665	alpha-N-acetylgalactosaminide alpha-2,6-sialyltransferase activity	552	5	5	1.13968	0.02	0.223763	0.0434	0.519622	0.21		st6galnac3|st6galnac4|st6galnac5a|st6galnac5b|st6galnac6|
GO:0005581	collagen trimer	553	70	69	0.25342	0.0205	0.228392	0.0627	0.603288	0.601		adipoqa|adipoqb|c1qb|c1qc|c1ql2|c1ql3a|c1ql3b|c1qtnf1|c1qtnf2|c1qtnf5|c1qtnf6a|c1qtnf6b|c1qtnf9|ccbe1|col10a1a|col10a1b|col11a1a|col11a1b|col11a2|col12a1a|col14a1a|col15a1a|col15a1b|col18a1a|col18a1b|col1a1a|col1a1b|col1a2|col22a1|col27a1a|col27a1b|col28a1a|col28a1b|col28a2a|col28a2b|col2a1a|col2a1b|col4a1|col4a2|col4a3|col4a4|col4a5|col4a6|col5a1|col5a2b|col5a3a|col5a3b|col7a1l|col8a1a|col8a1b|c…
GO:0006558	L-phenylalanine metabolic process	554	8	8	0.859179	0.0206	0.229024	0.0583	0.57134	0.597	GO:1902221|erythrose 4-phosphate/phosphoenolpyruvate family amino acid metabolic process, GO:1902222|erythrose 4-phosphate/phosphoenolpyruvate family amino acid catabolic process, GO:0006559|L-phenylalanine catabolic process,	fah|hgd|hpda|pah|qdpra|qdprb2|tat|zgc:171517|
GO:0006559	L-phenylalanine catabolic process	555	8	8	0.859179	0.0206	0.229024	0.0583	0.57134	0.597	GO:1902221|erythrose 4-phosphate/phosphoenolpyruvate family amino acid metabolic process, GO:1902222|erythrose 4-phosphate/phosphoenolpyruvate family amino acid catabolic process, GO:0006558|L-phenylalanine metabolic process,	fah|hgd|hpda|pah|qdpra|qdprb2|tat|zgc:171517|
GO:1902221	erythrose 4-phosphate/phosphoenolpyruvate family amino acid metabolic process	556	8	8	0.859179	0.0206	0.229024	0.0583	0.57134	0.597	GO:1902222|erythrose 4-phosphate/phosphoenolpyruvate family amino acid catabolic process, GO:0006558|L-phenylalanine metabolic process, GO:0006559|L-phenylalanine catabolic process,	fah|hgd|hpda|pah|qdpra|qdprb2|tat|zgc:171517|
GO:1902222	erythrose 4-phosphate/phosphoenolpyruvate family amino acid catabolic process	557	8	8	0.859179	0.0206	0.229024	0.0583	0.57134	0.597	GO:1902221|erythrose 4-phosphate/phosphoenolpyruvate family amino acid metabolic process, GO:0006558|L-phenylalanine metabolic process, GO:0006559|L-phenylalanine catabolic process,	fah|hgd|hpda|pah|qdpra|qdprb2|tat|zgc:171517|
GO:0046320	regulation of fatty acid oxidation	558	6	6	1.03366	0.0209	0.230904	0.0057	0.3078	0.44		acaa2|cpt1aa|cpt1ab|etfa|mlycd|tysnd1|
GO:0033198	response to ATP	559	6	6	1.04013	0.0209	0.231387	0.0863	0.690922	0.391		p2rx1|p2rx3a|p2rx3b|p2rx4b|p2rx5|p2rx7|
GO:0014855	striated muscle cell proliferation	560	11	11	0.744168	0.021	0.231525	0.0267	0.454329	0.627	GO:0060038|cardiac muscle cell proliferation,	cav1|myl7|ndrg4|nkx2.5|nkx2.7|nppa|npr1a|npr2|npr3|smarca4a|tbx20|
GO:0060038	cardiac muscle cell proliferation	561	11	11	0.744168	0.021	0.231525	0.0267	0.454329	0.627	GO:0014855|striated muscle cell proliferation,	cav1|myl7|ndrg4|nkx2.5|nkx2.7|nppa|npr1a|npr2|npr3|smarca4a|tbx20|
GO:0004687	myosin light chain kinase activity	562	7	6	1.0405	0.0209	0.231872	0.0526	0.549032	0.0086		mylk2|mylk3|mylk4a|mylk4b|mylk5|si:dkey-240h12.4|
GO:0071825	protein-lipid complex subunit organization	563	5	5	1.12784	0.0212	0.23276	0.0674	0.620314	0.72	GO:0071827|plasma lipoprotein particle organization,	apoa1a|apoa1b|apoeb|cetp|pltp|
GO:0071827	plasma lipoprotein particle organization	564	5	5	1.12784	0.0212	0.23276	0.0674	0.620314	0.72	GO:0071825|protein-lipid complex subunit organization,	apoa1a|apoa1b|apoeb|cetp|pltp|
GO:0016842	amidine-lyase activity	565	9	9	0.831154	0.0212	0.233244	0.0067	0.3283	0.414		adsl|asl|chac1|chac2|ggact.1|ggact.2|ggact.3|ggcta|ggctb|
GO:0072507	divalent inorganic cation homeostasis	566	201	200	0.0992431	0.0217	0.236776	0.1065	0.741576	0.971		ackr3b|ackr4a|ackr4b|adra1ab|adra1bb|adra1d|agtr1a|agtr1b|anxa6|aplnra|aplnrb|arl15b|atp13a1|atp13a2|atp1a2a|atp2a1|atp2a1l|atp2a2a|atp2a2b|atp2a3|atp2b1a|atp2b1b|atp2b2|atp2b3a|atp2b3b|atp2b4|atp2c1|atp6v1aa|calb1|calb2a|calb2b|calca|casr|cax1|cax2|ccr10|ccr12a|ccr12b.1|ccr12b.2|ccr6a|ccr6b|ccr7|ccr8.1|ccr9a|ccr9b|cherp|cmklr1|cmklr1l1|cmklrl2|cnnm2a|cnnm2b|cxcr3.1|cxcr3.2|cxcr3.3|cxcr4a|cxcr4b|…
GO:0015849	organic acid transport	567	97	95	0.18422	0.0218	0.23689	0.0692	0.632481	0.983		abcd3a|abcd3b|anxa1a|anxa1b|anxa1c|anxa1d|folr|mfsd2aa|mfsd2ab|mpc1|mpc2|oc90|pla2g12a|pla2g12b|pla2g1b|proca1|sfxn4|si:ch1073-100f3.2|si:dkey-126h10.1|si:dkey-178e17.1|si:dkey-245n4.2|si:dkeyp-120h9.1|slc10a1|slc10a2|slc10a4|slc13a1|slc13a3|slc13a4|slc13a5a|slc13a5b|slc19a1|slc23a1|slc23a2|slc25a12|slc25a15a|slc25a15b|slc25a18|slc25a1a|slc25a1b|slc25a38a|slc25a38b|slc26a1|slc26a5|slc27a1a|slc27a…
GO:0000987	cis-regulatory region sequence-specific DNA binding	568	203	203	0.0969576	0.0217	0.237265	0.1065	0.749465	0.933		atf3|atf6|atf6b|batf|batf3|bptf|brf1a|brf1b|brf2|creb3l1|creb3l2|creb3l3a|creb3l3b|creb3l3l|ddit3|dlx1a|dlx2a|dlx2b|dlx3b|dlx4a|dlx4b|dlx5a|dlx6a|e2f7|emx1|emx2|emx3|fosaa|fosab|fosb|fosl1a|fosl1b|fosl2|fosl2l|foxj2|gata1a|gata1b|gata2a|gata2b|gata3|gata4|gata5|gata6|gcfc2|gmeb1|gsx1|gtf3c5|hmx3b|hnrnpua|hnrnpub|hoxa2b|hoxa3a|hoxb2a|hoxb3a|hoxc3a|hoxd3a|hsf1|hsf2|hsf4|hsf5|insm1a|insm1b|jdp2a|jdp…
GO:0015711	organic anion transport	569	100	100	0.185007	0.0218	0.237378	0.0692	0.633575	0.985		abcb11b|abcc5|anxa1a|anxa1b|anxa1c|anxa1d|folr|mpc1|mpc2|oc90|pla2g12a|pla2g12b|pla2g1b|proca1|si:ch1073-100f3.2|si:ch211-234h8.7|si:ch73-196l6.5|si:dkey-178e17.1|si:dkey-245n4.2|slc10a1|slc10a2|slc10a4|slc13a1|slc13a3|slc13a4|slc13a5a|slc13a5b|slc16a12a|slc16a12b|slc16a1a|slc16a3|slc16a5a|slc16a5b|slc16a7|slc16a8|slc17a5|slc19a1|slc23a1|slc23a2|slc25a12|slc25a15a|slc25a15b|slc25a18|slc25a19|slc2…
GO:0009435	NAD biosynthetic process	570	16	16	0.592679	0.0217	0.237757	0.051	0.539784	0.735		afmid|aspdh|haao|ido1|kmo|kynu|nadsyn1|nampta|namptb|naprt|nmnat1|nmnat2|nmnat3|si:dkey-145c18.2|si:dkey-145c18.3|si:dkey-193c22.1|
GO:0042472	inner ear morphogenesis	571	24	24	0.483282	0.0222	0.240743	0.104	0.752897	0.775		atp1b2b|chd7|crbn|cul4a|dlx3b|dlx4b|eya1|eya4|foxi1|hmx2|hmx3a|igfbp3|irx1a|jag1b|lmx1bb|nfe2|otop1|sharpin|shrprbck1r|slc12a2|smo|sox10|tmc2b|tmie|
GO:0033002	muscle cell proliferation	572	13	13	0.673641	0.0225	0.243	0.0355	0.495689	0.68		cav1|foxo1a|myl7|naa35|ndrg4|nkx2.5|nkx2.7|nppa|npr1a|npr2|npr3|smarca4a|tbx20|
GO:0008307	structural constituent of muscle	573	14	13	0.675909	0.0225	0.243497	0.0847	0.688529	0.618		alpk3a|cavin1a|csrp1a|csrp1b|csrp3|myom1a|myom1b|myom2a|pleca|plecb|tcap|ttn.1|ttn.2|
GO:0009092	homoserine metabolic process	574	5	5	1.11211	0.0227	0.244661	0.0782	0.661077	0.54	GO:0019346|transsulfuration,	cbsa|cbsb|cth|cthl|zgc:162544|
GO:0019346	transsulfuration	575	5	5	1.11211	0.0227	0.244661	0.0782	0.661077	0.54	GO:0009092|homoserine metabolic process,	cbsa|cbsb|cth|cthl|zgc:162544|
GO:0036268	swimming	576	6	6	1.01615	0.0232	0.249541	0.0863	0.689879	0.306		gba|kcnj10a|klhl40a|klhl40b|pomk|zgc:100846|
GO:0045028	G protein-coupled purinergic nucleotide receptor activity	577	11	11	0.730225	0.0235	0.25073	0.081	0.670817	0.27		gpr171|gpr34b|p2ry1|p2ry11|p2ry12|p2ry13|p2ry2.1|p2ry2.2|p2ry2.3|p2ry8|ptafr|
GO:0044273	sulfur compound catabolic process	578	11	11	0.730679	0.0235	0.251236	0.009	0.337787	0.695		blmh|cdo1|chac1|chac2|ggt1a|ggt1b|ggt1l2.1|ggt1l2.2|ggt5a|mlycd|si:ch73-236c18.3|
GO:0032101	regulation of response to external stimulus	579	144	142	0.122544	0.0235	0.251745	0.0756	0.652651	0.999		anxa1a|anxa1b|anxa1c|anxa1d|arrb1|atg5|b2m|becn1|brd4|cart1|cart2|cartl|cav1|cd226|cftr|cgas|clcf1|cnbpa|cntfr|coch|col12a1a|col12a1b|col15a1b|cpb2|csf1ra|cxcl12a|cxcl12b|cxcl8a|cxcr4b|efnb2a|enpp4|epha4a|epha4b|f7i|foxo3b|ggt1a|ggt1b|ggt1l2.1|ggt1l2.2|ghrl|gpatch3|gpr183a|grk1a|hmgb1a|hmgb1b|hmgb2a|hmgb2b|hmgb3a|hmgb3b|hspd1|ifnphi1|il22|il6st|inpp5d|inppl1a|irak3|irf1b|lyn|mettl3|mmp9|mycbp2|my…
GO:0006576	cellular biogenic amine metabolic process	580	38	38	0.350045	0.0235	0.252256	0.1678	0.900606	0.898	GO:0044106|cellular amine metabolic process,	afmid|agmat|amd1|azin1a|comta|comtb|dbh|gdpd1|haao|hdac10|hnmt|ido1|kmo|kynu|mao|moxd1|napepld|oaz1a|oaz1b|oaz2a|oaz2b|odc1|rnf180|sat1a.2|sat1b|sat2b|si:dkey-250l23.4|sms|srm|sult1st1|sult1st2|sult1st3|tdo2a|tdo2b|th|th2|trh|tyr|
GO:0044106	cellular amine metabolic process	581	38	38	0.350045	0.0235	0.252256	0.1678	0.900606	0.898	GO:0006576|cellular biogenic amine metabolic process,	afmid|agmat|amd1|azin1a|comta|comtb|dbh|gdpd1|haao|hdac10|hnmt|ido1|kmo|kynu|mao|moxd1|napepld|oaz1a|oaz1b|oaz2a|oaz2b|odc1|rnf180|sat1a.2|sat1b|sat2b|si:dkey-250l23.4|sms|srm|sult1st1|sult1st2|sult1st3|tdo2a|tdo2b|th|th2|trh|tyr|
GO:1901605	alpha-amino acid metabolic process	582	136	135	0.13859	0.0238	0.252911	0.3231	1	1		aasdhppt|aass|adi1|afmid|agmat|agxta|agxtb|aldh18a1|aldh4a1|aldh6a1|aldh8a1|amt|apip|arg2|asl|asns|asnsd1|asrgl1|ass1|azin1a|bcat1|bcat2|bhmt|blmh|cad|cbsa|cbsb|cdo1|cnr1|cnr2|cps1|cth|cthl|ctps1a|ctps1b|dao.1|dao.2|dao.3|dct|ddah2|enoph1|fah|gcat|gclc|gcsha|gcshb|gldc|gls2a|gls2b|glsa|glsb|glsl|glula|glulb|glulc|gmps|gnmt|got1|got1l1|got2a|got2b|gpt2l|haao|hal|hgd|hibadha|hibadhb|hibch|hmgcl|hmg…
GO:0009897	external side of plasma membrane	583	129	128	0.137531	0.0238	0.25342	0.3231	1	0.929		ackr3b|ackr4a|ackr4b|atp6ap2|ccr10|ccr12a|ccr12b.1|ccr12b.2|ccr6a|ccr6b|ccr7|ccr8.1|ccr9a|ccr9b|cd226|cd248a|cd248b|cd27|cd276|cd4-1|cd40|cd40lg|cd79a|cd79b|clec14a|cmklr1|cntfr|crlf1a|crlf1b|csf3r|cxcr3.1|cxcr3.2|cxcr3.3|cxcr4a|cxcr4b|dicp1.1|dicp1.17|dicp3.3|ebi3|enox1|enox2|g6fl|gfra1a|gfra1b|gfra2a|gfra2b|gfra3|gfra4a|gfral|ghra|ghrb|hhla2a.1|hhla2b.1|hhla2b.2|ighd|ighv2-1|ighv4-5|igic1s1|il1…
GO:0017017	MAP kinase tyrosine/serine/threonine phosphatase activity	584	14	14	0.631697	0.024	0.254525	0.0445	0.517569	0.242	GO:0033549|MAP kinase phosphatase activity,	dusp1|dusp10|dusp14|dusp16|dusp2|dusp28|dusp4|dusp5|dusp6|dusp7|dusp8a|si:ch1073-184j22.2|si:dkey-175m17.7|zgc:153044|
GO:0033549	MAP kinase phosphatase activity	585	14	14	0.631697	0.024	0.254525	0.0445	0.517569	0.242	GO:0017017|MAP kinase tyrosine/serine/threonine phosphatase activity,	dusp1|dusp10|dusp14|dusp16|dusp2|dusp28|dusp4|dusp5|dusp6|dusp7|dusp8a|si:ch1073-184j22.2|si:dkey-175m17.7|zgc:153044|
GO:0004999	vasoactive intestinal polypeptide receptor activity	586	6	6	1.00123	0.0242	0.256133	0.044	0.51975	0.012		adcyap1r1a|ghrhrb|ghrhrl|vipr1a|vipr1b|vipr2|
GO:0051249	regulation of lymphocyte activation	587	53	53	0.287638	0.0244	0.257221	0.0311	0.466236	0.909		anxa1a|anxa1b|anxa1c|anxa1d|cd28|cish|ddx46|fam49a|foxp3a|gata3|hhla2a.1|hhla2b.1|hhla2b.2|ighd|ighv2-1|ighv4-5|igic1s1|irf7|kat2a|lgals17|lgals9l1|lgals9l3|lgals9l5|lgals9l6|loxl3a|loxl3b|mettl3|ndrg1b|pag1|pglyrp2|pglyrp5|pglyrp6|ppp2r3c|rc3h1a|rc3h1b|sh3rf1|si:ch211-180a12.2|si:ch211-1a19.2|si:ch211-241b2.5|si:ch211-243a20.4|si:ch211-261n11.7|si:ch211-261n11.8|si:dkey-15j16.3|si:dkey-15j16.6|s…
GO:0051146	striated muscle cell differentiation	588	23	23	0.474827	0.0244	0.257734	0.104	0.750843	0.805		bves|ddx39ab|fgf8a|gata5|hand2|isl1|klhl40a|klhl40b|mef2ca|mef2cb|nkx2.5|nkx2.7|nr2f1a|pbx2|pbx4|plekha7a|popdc2|popdc3|scube2|six1b|smarcd3b|tbx1|tbx5a|
GO:0120034	positive regulation of plasma membrane bounded cell projection assembly	589	16	16	0.57242	0.0245	0.257761	0.0287	0.460244	0.686		cdc42|cdc42ep1a|cdc42ep1b|cdc42ep2|cdc42ep3|cdc42ep4a|cdc42ep4b|cdc42ep5|dpysl3|eps8l3a|eps8l3b|kctd17|nrp1a|tapt1a|tapt1b|zgc:154093|
GO:0050839	cell adhesion molecule binding	590	101	101	0.173865	0.0246	0.257789	0.1039	0.756312	0.924		arvcfa|arvcfb|bsg|ccn1|ccn1l1|ccn1l2|ccn2a|ccn2b|ccn4a|ccn4b|ccn5|ccn6|cdh1|cdh10a|cdh11|cdh12a|cdh13|cdh17|cdh18a|cdh2|cdh23|cdh26.1|cdh28|cdh31|cdh4|cdh5|cdh6|cntn3a.1|cntn3a.2|ctnna1|ctnna2|ctnnal1|ctnnb1|ctnnb2|ctnnd1|ctnnd2a|ctnnd2b|dscama|dscamb|dspa|edil3a|edil3b|fgf1a|fn1a|gna13a|igsf21a|igsf21b|itgb1a|itgb1b.1|itgb1b.2|itgb2|itgb3a|itgb3b|itgb4|itgb5|itgb6|itgb7|itgb8|itgbl1|jupa|jupb|la…
GO:0010165	response to X-ray	591	11	11	0.720916	0.0246	0.2583	0.0072	0.3402	0.685		anxa1a|anxa1b|anxa1c|anxa1d|cdkn1a|mdm2|tp53|xrcc4|xrcc5|xrcc6|xrra1|
GO:0050890	cognition	592	15	15	0.593177	0.0253	0.264078	0.0334	0.480307	0.784		ap2s1|bdnf|fmr1|foxb1a|kat2a|nf1a|nf1b|ngfa|ngfb|npas4a|npas4b|ntf3|pappaa|pcxa|vip|
GO:0007413	axonal fasciculation	593	14	14	0.622104	0.0253	0.2646	0.0036	0.373553	0.76	GO:0106030|neuron projection fasciculation,	amigo1|anos1a|cdh2|cnr1|ek1|ephb3a|erbb2|erbb3b|neurog1|nrp1a|nrp2b|robo2|sema3d|tnc|
GO:0106030	neuron projection fasciculation	594	14	14	0.622104	0.0253	0.2646	0.0036	0.373553	0.76	GO:0007413|axonal fasciculation,	amigo1|anos1a|cdh2|cnr1|ek1|ephb3a|erbb2|erbb3b|neurog1|nrp1a|nrp2b|robo2|sema3d|tnc|
GO:0030170	pyridoxal phosphate binding	595	48	48	0.300927	0.0254	0.2646	0.2094	0.989415	0.837	GO:0070279|vitamin B6 binding,	aadat|abat|accs|agxt2|alas1|alas2|cbsa|cbsb|csad|cth|cthl|ddc|etnppl|gad1a|gad1b|gad2|gcat|got1|got1l1|got2a|got2b|gpt2|gpt2l|hdc|kynu|marc1|mocos|nfs1|oat|pdxdc1|phykpl|pygb|pygl|pygma|pygmb|sgpl1|shmt1|shmt2|si:ch211-217a12.1|si:ch73-263o4.4|si:ch73-97h19.2|sptlc1|sptlc2a|sptlc2b|sptlc3|tat|thnsl2|zgc:163121|
GO:0070279	vitamin B6 binding	596	48	48	0.300927	0.0254	0.2646	0.2094	0.989415	0.837	GO:0030170|pyridoxal phosphate binding,	aadat|abat|accs|agxt2|alas1|alas2|cbsa|cbsb|csad|cth|cthl|ddc|etnppl|gad1a|gad1b|gad2|gcat|got1|got1l1|got2a|got2b|gpt2|gpt2l|hdc|kynu|marc1|mocos|nfs1|oat|pdxdc1|phykpl|pygb|pygl|pygma|pygmb|sgpl1|shmt1|shmt2|si:ch211-217a12.1|si:ch73-263o4.4|si:ch73-97h19.2|sptlc1|sptlc2a|sptlc2b|sptlc3|tat|thnsl2|zgc:163121|
GO:0040011	locomotion	597	562	559	-0.0118098	0.026	0.2646	0.0938	0.713203	0.978		aanat2|ackr3a|ackr3b|ackr4a|ackr4b|acvr1l|acvr2aa|acvrl1|adgra3|afp4|akap12b|alcamb|aldh1l1|aldoaa|alx1|amot|amotl2a|ankrd6b|ano6|anos1a|anxa1a|anxa1b|anxa1c|anxa1d|apc|apc2|apela|apln|aplnra|aplnrb|apoc1|arl13b|arl6ip1|arpc5a|arpc5b|arpc5la|arpc5lb|arpin|asap3|ascc1|atp1a1a.1|atp1a2a|atp6v0a1a|b4galt1|bace2|bcar1|bcl2l16|bmi1a|bmp2b|brk1|ca15b|cabz01093075.1|cacna1ab|cacna1ia|cald1b|cap1|capzb|c…
GO:0015918	sterol transport	598	21	21	0.481434	0.026	0.26511	0.1065	0.74847	0.772		abcd1|abcg4a|abcg4b|anxa2b|apoa1a|apoa1b|apoba|apoeb|arv1|cav1|cetp|npc1|npc2|relch|sar1b|soat1|soat2|star|stard3|zgc:172302|zgc:193725|
GO:0040017	positive regulation of locomotion	599	87	86	0.188112	0.0259	0.265112	0.0796	0.663375	0.914		anxa1a|anxa1b|anxa1c|anxa1d|anxa3a|anxa3b|apela|bves|cd99|cdc42|cfap20|csf1ra|cxcl12a|cxcl12b|cxcr4b|elp5|elp6|fer|fgf1a|fgf8a|gata3|gnb1a|gnb1b|kita|mt2|mxtx1|myoc|nrp1a|nsmfb|pdgfaa|pdgfab|pdgfbb|pgfb|plcg1|plcg2|rac2|s1pr1|sema3aa|sema3ab|sema3b|sema3bl|sema3c|sema3d|sema3e|sema3fa|sema3fb|sema3ga|sema3gb|sema3h|sema4ab|sema4ba|sema4c|sema4e|sema4ga|sema6bb|sema6d|sema6dl|sema6e|sema7a|shtn1|s…
GO:0015217	ADP transmembrane transporter activity	600	5	5	1.07318	0.0258	0.265114	0.0858	0.691101	0.417		si:dkey-251i10.1|slc25a17|slc25a42|slc25a5|slc25a6|
GO:0006874	cellular calcium ion homeostasis	601	179	178	0.0982614	0.0255	0.26512	0.116	0.776071	0.973		ackr3b|ackr4a|ackr4b|adra1ab|adra1bb|adra1d|agtr1a|agtr1b|anxa6|aplnra|aplnrb|atp13a1|atp13a2|atp1a2a|atp2a1|atp2a1l|atp2a2a|atp2a2b|atp2a3|atp2b1a|atp2b1b|atp2b2|atp2b3a|atp2b3b|atp2b4|atp2c1|atp6v1aa|calb1|calb2a|calb2b|cax1|cax2|ccr10|ccr12a|ccr12b.1|ccr12b.2|ccr6a|ccr6b|ccr7|ccr8.1|ccr9a|ccr9b|cherp|cmklr1|cmklr1l1|cmklrl2|cxcr3.1|cxcr3.2|cxcr3.3|cxcr4a|cxcr4b|drd2a|drd2b|drd2l|drd3|drd4-rs|d…
GO:0008324	cation transmembrane transporter activity	602	589	589	-0.00535196	0.026	0.265622	0.503	1	0.961		anxa6|aqp1a.1|aqp1a.2|asic1a|asic1b|asic1c|asic2|asic4a|asic4b|atp1a1a.1|atp1a1a.2|atp1a1a.3|atp1a1a.4|atp1a1a.5|atp1a1b|atp1a2a|atp1a3a|atp1a3b|atp1b1a|atp1b1b|atp1b2a|atp1b2b|atp1b3a|atp1b3b|atp2a1|atp2a1l|atp2a2a|atp2a2b|atp2a3|atp2b1a|atp2b1b|atp2b2|atp2b3a|atp2b3b|atp2b4|atp2c1|atp5l|atp6ap1a|atp6ap1b|atp6ap1la|atp6ap1lb|atp6v0a1a|atp6v0a1b|atp6v0a2a|atp6v0a2b|atp6v0b|atp6v0ca|atp6v0cb|atp6v…
GO:0004896	cytokine receptor activity	603	85	84	0.189465	0.0259	0.265626	0.2375	1	0.751		ackr3b|ackr4a|ackr4b|cabz01093075.1|ccr10|ccr11.1|ccr12a|ccr12b.1|ccr12b.2|ccr6a|ccr6b|ccr7|ccr8.1|ccr9a|ccr9b|cmklr1|cntfr|crfb1|crfb12|crfb15|crfb16|crfb2|crfb4|crlf1a|crlf1b|csf3r|cxcr2|cxcr3.1|cxcr3.2|cxcr3.3|cxcr4a|cxcr4b|ebi3|f3a|f3b|ghra|ghrb|gpr75|ifngr1|ifnlr1|il10ra|il10rb|il11ra|il12ba|il12bb|il12rb2|il12rb2l|il13ra1|il13ra2|il15ra|il17ra1a|il17rc|il17rd|il17rel|il1rapl1a|il1rapl2|il20…
GO:0048878	chemical homeostasis	604	415	413	0.0177109	0.0258	0.26563	0.2694	1	0.986		abcb7|abcg1|abcg5|abcg8|abhd4|ackr3b|ackr4a|ackr4b|aco1|acox1|acox3|acoxl|adra1ab|adra1bb|adra1d|agtr1a|agtr1b|akt2|ankrd55|anxa6|aplnra|aplnrb|apoa1a|apoa1b|arl15b|atox1|atp13a1|atp13a2|atp1a1a.1|atp1a1a.2|atp1a1a.3|atp1a1a.4|atp1a1a.5|atp1a1b|atp1a2a|atp1a3a|atp1a3b|atp1b1a|atp1b1b|atp1b2a|atp1b2b|atp1b3a|atp1b3b|atp2a1|atp2a1l|atp2a2a|atp2a2b|atp2a3|atp2b1a|atp2b1b|atp2b2|atp2b3a|atp2b3b|atp2b…
GO:0051482	positive regulation of cytosolic calcium ion concentration involved in phospholipase C-activating G protein-coupled signaling pathway	605	28	28	0.435242	0.0256	0.265638	0.1156	0.775355	0.691		drd2a|drd2b|drd2l|drd3|drd4-rs|drd4a|f2r|f2rl1.1|f2rl1.2|gpr17|gpr18|gpr184|gpr35.1|gpr4|gpr55a|lpar4|lpar5b|lpar6a|lpar6b|p2ry10|p2ry8|si:ch211-132e22.4|si:dkey-163m14.2|si:dkey-163m14.6|si:dkey-163m14.7|si:dkey-96n2.3|zgc:171965|zgc:172079|
GO:0005198	structural molecule activity	606	433	430	0.0113275	0.0258	0.266147	0.0007	1	0.916		actb1|actb2|alpk3a|arpc2|bfsp2|bglap|bves|cavin1a|cldn1|cldn10b|cldn11a|cldn11b|cldn15a|cldn15b|cldn15la|cldn15lb|cldn17|cldn18|cldn19|cldn2|cldn5a|cldn5b|cldn7a|cldn7b|cldn8|cldna|cldnb|cldnc|cldnd|cldne|cldnf|cldng|cldnh|cldnj|cldnk|clta|cltb|cltca|cltcb|cltcl1|cmtm8a|cmtm8b|col10a1a|col10a1b|col11a1a|col11a1b|col11a2|col15a1b|col16a1|col17a1a|col17a1b|col18a1a|col18a1b|col19a1|col1a1a|col1a1b|…
GO:0098609	cell-cell adhesion	607	221	220	0.0737	0.0257	0.266153	0.1032	0.753289	0.916		LOC108191476|amotl1|arnt2|arvcfa|arvcfb|bsg|bves|cd99|cdh1|cdh10a|cdh11|cdh12a|cdh13|cdh16|cdh17|cdh18a|cdh2|cdh23|cdh26.1|cdh27|cdh28|cdh31|cdh4|cdh5|cdh6|cdhr1a|cdhr5b|cdk5rap3|cel.1|cel.2|celsr1a|celsr1b|celsr2|celsr3|cfl1|cldn7b|cldnd|cldng|clstn1|clstn2|cntn3a.1|cntn3a.2|crb1|crb2a|crb2b|ctnna2|ctnnd1|ctnnd2a|ctnnd2b|dcbld2|dchs1a|dchs1b|dlg1|dlg1l|dlg2|dlg3|dlg4b|dsc2l|dscama|dscamb|dsg2.1|…
GO:0048709	oligodendrocyte differentiation	608	23	23	0.467739	0.0263	0.266628	0.104	0.751869	0.817		cdc73|dhh|enpp2|fgf16|fgf19|fgf8a|foxa2|fzd8a|hdac1|ihhb|leo1|nkx2.2a|notch3|olig1|olig2|olig4|pes|shha|shhb|slc16a2|sox10|sox9a|sox9b|
GO:0001817	regulation of cytokine production	609	38	38	0.339961	0.0258	0.266667	0.025	0.451536	0.906		afap1l2|anxa1a|anxa1b|anxa1c|anxa1d|cd226|cgas|gpatch3|hmgb1a|hmgb1b|hsp90ab1|irak3|lgals9l1|lgals9l3|lgals9l5|lgals9l6|mt2|pias4a|sars1|sema7a|si:ch211-196f2.6|si:ch211-243a20.4|si:dkey-220o5.5|sting1|sulf1|sulf2a|sulf2b|tlr3|tlr5a|tlr5b|tlr9|traf3|trpm4a|trpm4b.1|trpm4b.2|zbtb16a|zbtb16b|zgc:194281|
GO:0001505	regulation of neurotransmitter levels	610	52	52	0.277633	0.0263	0.267139	0.1389	0.853727	0.895		ache|chata|comta|comtb|cplx2|cplx2l|cplx3b|cplx4a|cplx4b|dagla|daglb|dbh|gad1b|gad2|gdnfa|hcrt|hnmt|hrh3|lin7b|lin7c|mao|mctp1b|mctp2a|mctp2b|moxd1|pdzd11|ppfia3|rap1aa|rap1ab|rap1b|rims1a|rims1b|rims2a|rims2b|rims3|rims4|slc44a4|slc5a7a|slc6a2|slc6a4a|slc6a4b|snapin|syn1|syn2a|syn2b|syn3|syt12|syt1a|syt1b|syt2a|syt7b|trpm7|
GO:0006534	cysteine metabolic process	611	7	7	0.897348	0.0266	0.269153	0.1	0.741176	0.67		cbsa|cbsb|cdo1|cth|cthl|gclc|zgc:162544|
GO:0004983	neuropeptide Y receptor activity	612	12	12	0.67314	0.0267	0.26965	0.0656	0.61992	0.0126		npy1r|npy2rl|npy4r|npy7r|npy8ar|npy8br|prlh2r|prlhr2a|prlhr2b|prokr1b|si:dkey-202l22.3|si:dkey-27p18.2|
GO:0030916	otic vesicle formation	613	11	11	0.699504	0.0269	0.271152	0.0495	0.531347	0.671		atp1a1a.1|cep290|dlx3b|dlx4b|fgf8a|foxi1|hnf1ba|igfbp3|sox9a|sox9b|sparc|
GO:0060047	heart contraction	614	67	67	0.236717	0.0271	0.272131	0.1834	0.934122	0.872		acta2|adora2aa|alpk2|ankhd1|apex1|atp1a2a|bag3|bves|cbfb|ccm2|ccm2l|cmlc1|crip1|crip2|cryaba|cryabb|csrp3|desma|dhfr|dhrs9|dldh|dlst|dnd1|fbxo32|gnb5a|gper1|hand2|hbegfb|hcn4|hs3st1l1|ik|ilk|junba|kcnh6a|kcnk3a|kcnk3b|krit1|lims1|lims2|lmna|lrrc10|lrrc39|myh11a|myh6|myl7|myot|myzap|nkx2.5|ogdha|ogdhb|rangrf|rbfox1|sgcd|sgcg|slc2a12|slc8a4a|smyd1b|smyd2a|smyd2b|sra1|strip1|taf1a|tcap|tnnt2a|tpm4a|…
GO:0006979	response to oxidative stress	615	63	63	0.235723	0.0271	0.272649	0.0485	0.531391	0.887		anxa1a|anxa1b|anxa1c|anxa1d|apoda.2|apodb|atox1|brf2|cat|cry1a|duox|epx|ercc2|fancc|gclc|glrx2|gpx1a|gpx1b|gpx3|gpx4a|gpx4b|gpx7|gpx8|gsr|hmox1a|hmox2a|hmox2b|impact|keap1a|keap1b|lonp1|mpx|msra|msrb2|msrb3|naprt|ndufa12|ndufa6|nfe2l1a|nfe2l1b|nfe2l2a|nfe2l2b|oser1|park7|per1a|per2|ppifb|prdx1|prdx2|prdx3|prdx4|prdx5|ptgs1|ptgs2a|ptgs2b|romo1|ryr1b|si:ch1073-358c10.1|sirt2|slc25a24|srxn1|trpm2|tr…
GO:0006066	alcohol metabolic process	616	145	144	0.11111	0.0276	0.275064	0.317	1	0.996		acer1|acer3|adh5|adh8a|adh8b|aldh1a2|apoa1a|apoa1b|asah2|cadm1b|cetp|ch25h|ch25hl1.1|ch25hl1.2|ch25hl2|cyp11a1|cyp11a2|cyp11c1|cyp1b1|cyp26a1|cyp26b1|cyp26c1|cyp2r1|cyp46a1.1|cyp46a1.2|cyp46a1.3|cyp46a1.4|cyp51|cyp7a1|dbh|dgat2|dhcr7|dhdds|dhrs3a|dhrs3b|dhrs9|dpm1|dpm2|ebp|erlin1|fdft1|fdx1b|gch1|gch2|gdpd1|gk5|hsd11b2|hsd17b7|idh1|idh2|idh3a|idh3b|idh3g|impa1|impa2|impad1|inpp5b|inpp5jb|inpp5ka|…
GO:0048246	macrophage chemotaxis	617	13	13	0.636272	0.0277	0.275542	0.1417	0.843506	0.713		csf1ra|cxcr3.2|cyba|duox|il1b|lgals3a|lgals3b|mmp13a|p2rx7|rac2|trim33|wasb|yrk|
GO:0003735	structural constituent of ribosome	618	151	151	0.116154	0.0276	0.275583	0.0202	0.415947	0.738		dap3|faua|faub|gemin5|mrpl10|mrpl11|mrpl12|mrpl13|mrpl14|mrpl15|mrpl16|mrpl17|mrpl18|mrpl19|mrpl2|mrpl20|mrpl21|mrpl22|mrpl23|mrpl24|mrpl27|mrpl28|mrpl3|mrpl30|mrpl32|mrpl33|mrpl34|mrpl35|mrpl36|mrpl37|mrpl4|mrpl41|mrpl43|mrpl46|mrpl47|mrpl52|mrpl54|mrpl57|mrpl9|mrps10|mrps11|mrps14|mrps15|mrps16|mrps17|mrps18a|mrps18b|mrps18c|mrps2|mrps21|mrps22|mrps23|mrps24|mrps25|mrps30|mrps31|mrps34|mrps35|m…
GO:0015166	polyol transmembrane transporter activity	619	9	9	0.780241	0.0275	0.275625	0.0442	0.517492	0.486		aqp10a|aqp10b|aqp1a.1|aqp1a.2|aqp3a|aqp7|aqp9a|aqp9b|slc2a13b|
GO:1901739	regulation of myoblast fusion	620	7	7	0.888733	0.0276	0.276104	0.0621	0.598603	0.591		mapk14a|mapk14b|myf5|myf6|myod1|myog|plekho1b|
GO:0007154	cell communication	621	324	321	0.0371609	0.0279	0.276492	0.0911	0.706893	0.949		adgrv1|als2a|apba1a|apba1b|apba2a|apba2b|atg5|becn1|bmp2b|bmt2|cacna1aa|cacna1ab|cacna1ba|cacna1bb|cacna1eb|cacnb1|cacnb2a|cacnb2b|cacnb3a|cacnb3b|cacnb4a|cacnb4b|cart1|cart2|cartl|celsr3|cep89|cgas|chata|chrm2a|chrm2b|chrm3a|chrm3b|chrm4a|chrm5a|chrm5b|chrna1|chrna10a|chrna2a|chrna2b|chrna3|chrna4b|chrna5|chrna7|chrna9|chrnb1|chrnb2|chrnb3b|chrnb4|chrnb5b|chrnd|chrne|chrng|col4a5|cpeb4a|cx23|cx2…
GO:0001574	ganglioside biosynthetic process	622	6	6	0.961714	0.028	0.276964	0.0526	0.550117	0.312		b4galt5|st6galnac3|st6galnac4|st6galnac5a|st6galnac5b|st6galnac6|
GO:0005261	cation channel activity	623	317	317	0.0366781	0.0279	0.277011	0.2881	1	0.943		anxa6|aqp1a.1|aqp1a.2|asic1a|asic1b|asic1c|asic2|asic4a|asic4b|atp5l|atp6ap1a|atp6ap1b|atp6ap1la|atp6ap1lb|atp6v0cb|cachd1|cacna1aa|cacna1ab|cacna1ba|cacna1bb|cacna1c|cacna1da|cacna1db|cacna1eb|cacna1fa|cacna1fb|cacna1g|cacna1ha|cacna1hb|cacna1ia|cacna1sa|cacna1sb|cacna2d1a|cacna2d2a|cacna2d2b|cacna2d3|cacna2d4a|cacna2d4b|cacnb1|cacnb2a|cacnb2b|cacnb3a|cacnb3b|cacnb4a|cacnb4b|cacng1a|cacng1b|cacn…
GO:1905517	macrophage migration	624	15	15	0.575581	0.0282	0.277387	0.1513	0.870304	0.71		csf1ra|cxcr3.2|cyba|duox|hif1aa|hif1ab|il1b|lgals3a|lgals3b|mmp13a|p2rx7|rac2|trim33|wasb|yrk|
GO:0006813	potassium ion transport	625	161	161	0.107105	0.0284	0.277806	0.193	0.949216	0.935		abcc8|abcc8b|abcc9|atp1a1a.1|atp1a1a.2|atp1a1a.3|atp1a1a.4|atp1a1a.5|atp1a1b|atp1a2a|atp1a3a|atp1a3b|atp1b1a|atp1b1b|atp1b2a|atp1b2b|atp1b3a|atp1b3b|atp1b4|hcn2b|hcn3|hcn4|hcn4l|kcna1a|kcna1b|kcna2b|kcna4|kcna6a|kcnab1a|kcnab1b|kcnab2a|kcnab2b|kcnb1|kcnb2|kcnc1a|kcnc1b|kcnc2|kcnc3a|kcnc3b|kcnc4|kcnd1|kcnd2|kcnd3|kcne4|kcnf1a|kcnf1b|kcng1|kcng2|kcng3|kcng4a|kcng4b|kcnh1a|kcnh1b|kcnh2a|kcnh2b|kcnh3…
GO:0006812	cation transport	626	488	487	0.00201092	0.0283	0.277855	0.2597	1	0.955		abcc5|abcc8|abcc8b|abcc9|apnl|aqp1a.1|armc1|armc1l|asic1a|asic1b|asic1c|asic2|asic4a|asic4b|atox1|atp13a1|atp13a2|atp13a3|atp1a1a.1|atp1a1a.2|atp1a1a.3|atp1a1a.4|atp1a1a.5|atp1a1b|atp1a2a|atp1a3a|atp1a3b|atp1b1a|atp1b1b|atp1b2a|atp1b2b|atp1b3a|atp1b3b|atp1b4|atp2a1|atp2a1l|atp2a2a|atp2a2b|atp2a3|atp2b1a|atp2b1b|atp2b2|atp2b3a|atp2b3b|atp2b4|atp2c1|atp5l|atp6v0e1|atp6v1aa|atp6v1ab|atp6v1b2|atp6v1b…
GO:0042157	lipoprotein metabolic process	627	24	24	0.459285	0.0282	0.277904	0.1638	0.889969	0.421		apoa1a|apoa1b|apoa4a|apoa4b.1|apoa4b.2|apoc1|apoc2|apoea|apoeb|apol1|lypla1|lypla2|lyplal1|notum1a|notum1b|notum2|ppt1|si:cabz01007802.1|si:cabz01007807.1|si:ch211-217i17.1|si:ch73-122k23.1|si:ch73-233k15.2|si:dkey-192d15.2|si:rp71-1g18.13|
GO:0002685	regulation of leukocyte migration	628	46	46	0.290507	0.0284	0.27832	0.0388	0.515904	0.896		aire|anxa1a|anxa1b|anxa1c|anxa1d|cd99|cftr|csf1ra|cxcl12a|cxcr3.1|cxcr3.3|cxcr4b|gnb1a|gnb1b|hspd1|inpp5d|inppl1a|lrch1|lyn|pgfb|ptk2ba|rac1a|rac1b|rac1l|rac2|rhoga|rhogb|rhogc|rhogd|si:ch211-1f22.1|si:ch211-1f22.2|si:ch211-261n11.7|si:ch211-261n11.8|si:ch211-39i22.1|si:dkey-23c22.5|si:dkey-23c22.9|socs1a|stk10|vegfaa|vegfab|vegfbb|vegfc|wasb|zbtb17|zgc:153631|zgc:153759|
GO:0001885	endothelial cell development	629	16	16	0.545304	0.0282	0.278422	0.1268	0.819323	0.757		cldn5a|f11r.1|f11r.2|fbn2b|ilk|lama4|lclat1|meis1b|mib1|npas4l|slc2a1a|sox32|tll1|tnfrsf19|tnfrsf21|ubiad1|
GO:0050848	regulation of calcium-mediated signaling	630	7	7	0.879382	0.0287	0.279706	0.1	0.739106	0.551		enpp2|gpr143|lpar3|rcan1a|rcan2|rcan3|rgn|
GO:0004931	extracellularly ATP-gated cation channel activity	631	7	7	0.878543	0.0287	0.280222	0.1	0.742216	0.406		nnr|p2rx1|p2rx3a|p2rx3b|p2rx4b|p2rx5|p2rx7|
GO:0060143	positive regulation of syncytium formation by plasma membrane fusion	632	6	6	0.950418	0.0291	0.281017	0.0579	0.57059	0.718	GO:1901741|positive regulation of myoblast fusion,	mapk14a|mapk14b|myf5|myf6|myod1|myog|
GO:1901741	positive regulation of myoblast fusion	633	6	6	0.950418	0.0291	0.281017	0.0579	0.57059	0.718	GO:0060143|positive regulation of syncytium formation by plasma membrane fusion,	mapk14a|mapk14b|myf5|myf6|myod1|myog|
GO:0019730	antimicrobial humoral response	634	14	14	0.604751	0.029	0.281077	0.1343	0.847098	0.704		colec11|cxcl11.1|cxcl11.5|cxcl11.7|cxcl11.8|cxcl18b|cxcl19|cxcl20|cxcl8b.3|pglyrp2|pglyrp5|pglyrp6|tlr21|tlr9|
GO:0061844	antimicrobial humoral immune response mediated by antimicrobial peptide	635	8	8	0.792851	0.0289	0.281137	0.1367	0.843143	0.436		cxcl11.1|cxcl11.5|cxcl11.7|cxcl11.8|cxcl18b|cxcl19|cxcl20|cxcl8b.3|
GO:0002690	positive regulation of leukocyte chemotaxis	636	6	6	0.953673	0.0291	0.281531	0.0944	0.714685	0.696		csf1ra|pgfb|vegfaa|vegfab|vegfbb|vegfc|
GO:0005523	tropomyosin binding	637	15	14	0.602143	0.029	0.281593	0.0397	0.514932	0.616		lmod1b|lmod2a|lmod2b|lmod3|tmod1|tmod2|tmod4|tnnt1|tnnt2a|tnnt2b|tnnt2c|tnnt2d|tnnt3a|tnnt3b|
GO:0006749	glutathione metabolic process	638	34	34	0.34944	0.0297	0.286289	0.0816	0.672628	0.712		chac1|chac2|ethe1|gclc|gclm|ggt1a|ggt1b|ggt1l2.1|ggt1l2.2|ggt5a|gpx1a|gpx1b|gsr|gss|gsta.1|gstk1|gstk2|gstk4|gstm.1|gstm.2|gstm.3|gstp1|gstp2|gstr|gstt1a|gstt1b|gstt2|gstz1|mgst1.1|mgst1.2|oplah|ptges|si:ch73-236c18.3|si:dkey-40m6.14|
GO:0042127	regulation of cell population proliferation	639	247	246	0.0575336	0.0299	0.28665	0.0398	0.514967	0.98		adgrg1|adora2aa|ago3b|alk|anxa1a|anxa1b|anxa1c|anxa1d|apc|apela|aplnra|aplnrb|atp6ap1b|atp6v1f|atraid|barx1|bbs1|bbs4|blk|bmp4|btc|btg1|btg2|btg3|btg4|ccl25b|cd28|cdca7a|cdca7b|cdh2|cdk2|cdk6|cdk9|cdkn1ba|cdkn1bb|chd8|cnot7|cxcl12a|dab2ipa|dab2ipb|dct|dlec1|dner|dusp22a|dusp22b|e2f7|eapp|ebi3|ecrg4a|egfra|emp2|erbb2|erbb3a|erbb3b|erbb4a|erbb4b|etv5a|fbn2b|fer|fes|fgf19|fgf1a|fgfr1a|fgfr1b|fgfr2|f…
GO:0005539	glycosaminoglycan binding	640	89	89	0.181497	0.0298	0.28673	0.111	0.765857	0.793		acana|acanb|anxa6|aplp1|aplp2|apoeb|appa|appb|bcan|ccn1|ccn1l1|ccn1l2|ccn2a|ccn2b|ccn4a|ccn4b|ccn5|ccn6|cd44a|cd44b|chad|col5a1|colq|ecm2|eva1c|fgf1a|fgf1b|fgfr1a|gnsa|gnsb|hamp|hapln1a|hapln1b|hapln2|hapln4|hmmr|impg2a|impg2b|itln1|layna|laynb|lpl|lrpap1|lrrc15|lrrc17|lrtm2a|lrtm2b|lyve1a|lyve1b|ncanb|ndnf|ndnfl|nell2a|nell2b|nrp1a|pglyrp2|pglyrp5|pglyrp6|ptprfb|rspo1|rspo3|rtn4r|rtn4rl1b|serpin…
GO:0002702	positive regulation of production of molecular mediator of immune response	641	5	5	1.04366	0.0299	0.28717	0.0434	0.518449	0.622		cd226|cd40lg|sema7a|si:ch211-196f2.6|zgc:101664|
GO:0043270	positive regulation of ion transport	642	18	18	0.513389	0.0302	0.287443	0.0287	0.465891	0.876		ano6|aplnra|aplnrb|lgals3a|lgals3b|orai1b|rnf207b|si:dkey-151g10.3|stac|stac3|stim1a|stim1b|stim2b|trh|wnk1a|wnk1b|wnk2|wnk4b|
GO:0031644	regulation of nervous system process	643	19	18	0.512998	0.0302	0.287961	0.0943	0.714951	0.824		abcd1|bace1|depdc5|fbxw7|hcrt|kcnab2b|mtor|rnf10|shank1|shank2a|shank2b|shank3a|shank3b|spx|tenm4|tnfrsf21|vip|znf16l|
GO:0043401	steroid hormone mediated signaling pathway	644	6	6	0.942677	0.0301	0.288046	0.0944	0.711631	0.576		abhd2a|abhd2b|esr1|esr2a|esr2b|nr3c1|
GO:0031214	biomineral tissue development	645	25	25	0.442179	0.0302	0.288481	0.0465	0.52357	0.688	GO:0110148|biomineralization,	atp2b1a|atp6v1h|cfdp1|chd7|cldnj|col27a1a|col27a1b|entpd5a|fam20a|fam20cb|fam20cl|fbxl15|lgr4|mst1|mst1rb|otol1a|otop1|pls3|ptena|ptenb|pth4|pthlha|shox|slc10a7|slc40a1|
GO:0110148	biomineralization	646	25	25	0.442179	0.0302	0.288481	0.0465	0.52357	0.688	GO:0031214|biomineral tissue development,	atp2b1a|atp6v1h|cfdp1|chd7|cldnj|col27a1a|col27a1b|entpd5a|fam20a|fam20cb|fam20cl|fbxl15|lgr4|mst1|mst1rb|otol1a|otop1|pls3|ptena|ptenb|pth4|pthlha|shox|slc10a7|slc40a1|
GO:0055077	gap junction hemi-channel activity	647	9	9	0.760683	0.0304	0.288827	0.0317	0.469906	0.214		cx36.7|cx43|cx52.6|cx55.5|gja3|gja5b|gja8b|gjd2b|panx1a|
GO:0034705	potassium channel complex	648	46	46	0.27869	0.0307	0.290115	0.1147	0.778195	0.703		grik1a|grik1b|grik4|grik5|kcna1a|kcna1b|kcna2b|kcna4|kcna6a|kcnb1|kcnb2|kcnc1a|kcnc1b|kcnc2|kcnc3a|kcnc3b|kcnc4|kcnd1|kcnd2|kcnd3|kcne4|kcnf1a|kcnf1b|kcng1|kcng2|kcng3|kcng4a|kcng4b|kcnmb2|kcnq1.1|kcnq1.2|kcnq2a|kcnq3|kcnq5a|kcnq5b|kcns3a|kcns3b|kcnv2a|kcnv2b|lrrc38a|si:ch211-251b21.1|si:ch73-334d15.4|si:dkey-192j17.1|si:dkey-201i6.2|si:dkey-43k4.5|si:rp71-39b20.4|
GO:0048332	mesoderm morphogenesis	649	11	11	0.678644	0.0306	0.290206	0.1106	0.766093	0.489		acvr1l|cdh2|dact2|foxa1|foxa2|foxa3|foxh1|noto|quo|sp5a|sp5l|
GO:0023061	signal release	650	50	49	0.285916	0.0307	0.290634	0.0388	0.509503	0.891		adcyap1a|anxa1a|anxa1b|anxa1c|anxa1d|cadps2|cadpsa|cadpsb|cplx2|cplx2l|cplx3b|cplx4a|cplx4b|doc2b|ghrh|hnf1a|hnf1ba|hnf1bb|lin7b|lin7c|otofa|otofb|park7|pdzd11|porcn|ppfia3|rims1a|rims1b|rims2a|rims2b|rims3|rims4|slc44a4|snapin|syn1|syn2a|syn2b|syn3|syt1a|syt1b|syt2a|syt5a|syt5b|syt7b|syt8|unc13c|vip|vipb|wls|
GO:0050865	regulation of cell activation	651	60	60	0.248569	0.0309	0.290966	0.0413	0.514258	0.912		anxa1a|anxa1b|anxa1c|anxa1d|arrb1|cd226|cd28|cish|ddx46|fam49a|fer|fes|foxp3a|gata3|hhla2a.1|hhla2b.1|hhla2b.2|ighd|ighv2-1|ighv4-5|igic1s1|irf7|kars1|kat2a|lgals17|lgals9l1|lgals9l3|lgals9l5|lgals9l6|loxl3a|loxl3b|mettl3|ndrg1b|pag1|pglyrp2|pglyrp5|pglyrp6|ppp2r3c|ptbp1a|rc3h1a|rc3h1b|sh3rf1|si:ch211-180a12.2|si:ch211-196f2.6|si:ch211-1a19.2|si:ch211-241b2.5|si:ch211-243a20.4|si:ch211-261n11.7|s…
GO:0007015	actin filament organization	652	189	189	0.0780262	0.0309	0.291484	0.0336	0.481873	0.947		abi1a|abi1b|abi2a|abi2b|actn1|actn3a|actr2a|actr2b|actr3|actr3b|add1|add2|add3a|add3b|aif1l|alpk3a|arhgef11|arpc1a|arpc1b|arpc2|arpc3|arpc4|arpc5a|arpc5b|arpc5la|arpc5lb|baiap2a|baiap2b|baiap2l1a|baiap2l1b|baiap2l2a|baiap2l2b|bcar1|bcl2l16|brk1|cap1|cap2|catip|cct5|cdc42|cdc42l|cdc42l2|cfl1|cfl1l|cfl2|coro1a|coro1b|coro1ca|coro1cb|coro6|coro7|dbn1|diaph2|dlg1|dlg1l|dpysl3|enah|espn|espnla|espnlb|…
GO:0022832	voltage-gated channel activity	653	185	185	0.087715	0.0314	0.292551	0.192	0.946056	0.931		atp6v0cb|cachd1|cacna1aa|cacna1ab|cacna1ba|cacna1bb|cacna1c|cacna1da|cacna1db|cacna1eb|cacna1fa|cacna1fb|cacna1g|cacna1ha|cacna1hb|cacna1ia|cacna1sa|cacna1sb|cacna2d1a|cacna2d2a|cacna2d2b|cacna2d3|cacna2d4a|cacna2d4b|cacnb1|cacnb2a|cacnb2b|cacnb3a|cacnb3b|cacnb4a|cacnb4b|cacng1a|cacng1b|cacng2a|cacng2b|cacng3b|cacng4a|cacng4b|cacng5a|cacng5b|cacng6b|cacng7a|cacng7b|cacng8a|cacng8b|clcn1a|clcn1b|c…
GO:0015079	potassium ion transmembrane transporter activity	654	175	175	0.0894205	0.0314	0.293067	0.3099	1	0.94		atp1a1a.1|atp1a1a.2|atp1a1a.3|atp1a1a.4|atp1a1a.5|atp1a1b|atp1a2a|atp1a3a|atp1a3b|atp1b1a|atp1b1b|atp1b2a|atp1b2b|atp1b3a|atp1b3b|atp6v1e1b|grik1a|grik1b|grik4|grik5|hcn2b|hcn3|hcn4|hcn4l|kcna1a|kcna1b|kcna2b|kcna4|kcna6a|kcnab1a|kcnab1b|kcnab2a|kcnab2b|kcnb1|kcnb2|kcnc1a|kcnc1b|kcnc2|kcnc3a|kcnc3b|kcnc4|kcnd1|kcnd2|kcnd3|kcne4|kcnf1a|kcnf1b|kcng1|kcng2|kcng3|kcng4a|kcng4b|kcnh1a|kcnh1b|kcnh2a|kc…
GO:0008289	lipid binding	655	382	379	0.0104128	0.0312	0.293269	0.0146	0.376894	0.93		acbd5a|acbd6|acot11a|acot11b|acox1|acox3|acoxl|adap2|aida|amer1|amer2|amph|anxa11a|anxa11b|anxa13|anxa13l|anxa1a|anxa1b|anxa1c|anxa1d|anxa2a|anxa2b|anxa3a|anxa3b|anxa4|anxa5b|anxa6|ap2m1a|ap2m1b|api5|apoa1a|apoa1b|apoa4a|apoa4b.1|apoa4b.2|apoda.2|apodb|apoea|apoeb|apol1|arap3|arfip1|arfip2a|arfip2b|arhgap21b|arhgap32a|arhgap32b|arhgap33|baiap2l2b|bbs5|bin1b|bin2a|bin2b|bin3|bpifcl|caspb|cd59|cert…
GO:0005244	voltage-gated ion channel activity	656	181	181	0.0885703	0.0314	0.293584	0.192	0.946938	0.93		atp6v0cb|cachd1|cacna1aa|cacna1ab|cacna1ba|cacna1bb|cacna1c|cacna1da|cacna1db|cacna1eb|cacna1fa|cacna1fb|cacna1g|cacna1ha|cacna1hb|cacna1ia|cacna1sa|cacna1sb|cacna2d1a|cacna2d2a|cacna2d2b|cacna2d3|cacna2d4a|cacna2d4b|cacnb1|cacnb2a|cacnb2b|cacnb3a|cacnb3b|cacnb4a|cacnb4b|cacng1a|cacng1b|cacng2a|cacng2b|cacng3b|cacng4a|cacng4b|cacng5a|cacng5b|cacng6b|cacng7a|cacng7b|cacng8a|cacng8b|clcn1a|clcn1b|c…
GO:0003834	beta-carotene 15,15'-dioxygenase activity	657	5	5	1.03364	0.0314	0.294104	0.0518	0.546067	0.577	GO:0016119|carotene metabolic process, GO:0046247|terpene catabolic process, GO:0016121|carotene catabolic process, GO:0010436|carotenoid dioxygenase activity, GO:0042214|terpene metabolic process, GO:0120252|hydrocarbon metabolic process, GO:0120253|hydrocarbon catabolic process,	bco1|bco1l|bco2a|bco2b|bco2l|
GO:0010436	carotenoid dioxygenase activity	658	5	5	1.03364	0.0314	0.294104	0.0518	0.546067	0.577	GO:0016119|carotene metabolic process, GO:0003834|beta-carotene 15,15'-dioxygenase activity, GO:0046247|terpene catabolic process, GO:0016121|carotene catabolic process, GO:0042214|terpene metabolic process, GO:0120252|hydrocarbon metabolic process, GO:0120253|hydrocarbon catabolic process,	bco1|bco1l|bco2a|bco2b|bco2l|
GO:0016119	carotene metabolic process	659	5	5	1.03364	0.0314	0.294104	0.0518	0.546067	0.577	GO:0003834|beta-carotene 15,15'-dioxygenase activity, GO:0046247|terpene catabolic process, GO:0016121|carotene catabolic process, GO:0010436|carotenoid dioxygenase activity, GO:0042214|terpene metabolic process, GO:0120252|hydrocarbon metabolic process, GO:0120253|hydrocarbon catabolic process,	bco1|bco1l|bco2a|bco2b|bco2l|
GO:0016121	carotene catabolic process	660	5	5	1.03364	0.0314	0.294104	0.0518	0.546067	0.577	GO:0016119|carotene metabolic process, GO:0003834|beta-carotene 15,15'-dioxygenase activity, GO:0046247|terpene catabolic process, GO:0010436|carotenoid dioxygenase activity, GO:0042214|terpene metabolic process, GO:0120252|hydrocarbon metabolic process, GO:0120253|hydrocarbon catabolic process,	bco1|bco1l|bco2a|bco2b|bco2l|
GO:0042214	terpene metabolic process	661	5	5	1.03364	0.0314	0.294104	0.0518	0.546067	0.577	GO:0016119|carotene metabolic process, GO:0003834|beta-carotene 15,15'-dioxygenase activity, GO:0046247|terpene catabolic process, GO:0016121|carotene catabolic process, GO:0010436|carotenoid dioxygenase activity, GO:0120252|hydrocarbon metabolic process, GO:0120253|hydrocarbon catabolic process,	bco1|bco1l|bco2a|bco2b|bco2l|
GO:0046247	terpene catabolic process	662	5	5	1.03364	0.0314	0.294104	0.0518	0.546067	0.577	GO:0016119|carotene metabolic process, GO:0003834|beta-carotene 15,15'-dioxygenase activity, GO:0016121|carotene catabolic process, GO:0010436|carotenoid dioxygenase activity, GO:0042214|terpene metabolic process, GO:0120252|hydrocarbon metabolic process, GO:0120253|hydrocarbon catabolic process,	bco1|bco1l|bco2a|bco2b|bco2l|
GO:0120252	hydrocarbon metabolic process	663	5	5	1.03364	0.0314	0.294104	0.0518	0.546067	0.577	GO:0016119|carotene metabolic process, GO:0003834|beta-carotene 15,15'-dioxygenase activity, GO:0046247|terpene catabolic process, GO:0016121|carotene catabolic process, GO:0010436|carotenoid dioxygenase activity, GO:0042214|terpene metabolic process, GO:0120253|hydrocarbon catabolic process,	bco1|bco1l|bco2a|bco2b|bco2l|
GO:0120253	hydrocarbon catabolic process	664	5	5	1.03364	0.0314	0.294104	0.0518	0.546067	0.577	GO:0016119|carotene metabolic process, GO:0003834|beta-carotene 15,15'-dioxygenase activity, GO:0046247|terpene catabolic process, GO:0016121|carotene catabolic process, GO:0010436|carotenoid dioxygenase activity, GO:0042214|terpene metabolic process, GO:0120252|hydrocarbon metabolic process,	bco1|bco1l|bco2a|bco2b|bco2l|
GO:0002523	leukocyte migration involved in inflammatory response	665	5	5	1.03485	0.0314	0.294626	0.0347	0.490996	0.424		cxcl8a|cxcl8b.1|cxcr2|duox|nsmaf|
GO:0060325	face morphogenesis	666	9	9	0.743452	0.0318	0.295757	0.0766	0.656997	0.338		aldh1a2|crispld2|edn1|grhl3|jag1b|notch2|pitx2|specc1|specc1la|
GO:0001573	ganglioside metabolic process	667	14	14	0.595455	0.0319	0.296166	0.0838	0.685424	0.651		b4galt5|gm2a|neu1|neu3.1|neu3.2|neu3.3|neu3.4|neu3.5|neu4|st6galnac3|st6galnac4|st6galnac5a|st6galnac5b|st6galnac6|
GO:0030852	regulation of granulocyte differentiation	668	6	5	1.02195	0.0327	0.300431	0.0381	0.510444	0.337	GO:0045658|regulation of neutrophil differentiation,	cebp1|irf8|myb|runx1|spi1b|
GO:0045658	regulation of neutrophil differentiation	669	6	5	1.02195	0.0327	0.300431	0.0381	0.510444	0.337	GO:0030852|regulation of granulocyte differentiation,	cebp1|irf8|myb|runx1|spi1b|
GO:0072080	nephron tubule development	670	10	10	0.68025	0.0328	0.300828	0.1022	0.748053	0.733		ift74|ift88|irx3b|mecom|osr1|pkd2|ppargc1a|sim1a|tbx2a|tbx2b|
GO:0031175	neuron projection development	671	116	116	0.123328	0.0327	0.300954	0.0218	0.428868	0.958		adcyap1a|adcyap1b|amigo1|anos1a|appb|ascl1a|b3gat1a|bicdl1|camsap1a|camsap1b|camsap2a|camsap2b|camsap3|cdh2|cdh23|cnp|cnr1|cntn1a|cobl|csrp1a|dcc|dpysl2b|dtnbp1a|ek1|emx2|ephb3a|erbb2|erbb3b|foxj1b|frya|fryb|fryl|gap43|gdnfa|gpm6aa|gpm6ab|gpm6ba|gpm6bb|grip1|hmgb1a|ift88|lama4|lgmn|lingo1a|lrp4|manf|map1aa|map1ab|map1sa|map1sb|map2|map4l|maptb|mcamb|mecp2|mvp|myo5b|myo7aa|myo9aa|myo9ab|nbeaa|nefl…
GO:0008076	voltage-gated potassium channel complex	672	41	41	0.307427	0.0327	0.301478	0.1201	0.788547	0.641		kcna1a|kcna1b|kcna2b|kcna4|kcna6a|kcnb1|kcnb2|kcnc1a|kcnc1b|kcnc2|kcnc3a|kcnc3b|kcnc4|kcnd1|kcnd2|kcnd3|kcne4|kcnf1a|kcnf1b|kcng1|kcng2|kcng3|kcng4a|kcng4b|kcnmb2|kcnq1.1|kcnq1.2|kcnq2a|kcnq3|kcnq5a|kcnq5b|kcns3a|kcns3b|kcnv2a|kcnv2b|lrrc38a|si:ch73-334d15.4|si:dkey-192j17.1|si:dkey-201i6.2|si:dkey-43k4.5|si:rp71-39b20.4|
GO:0022843	voltage-gated cation channel activity	673	147	147	0.1024	0.0326	0.301607	0.1981	0.968896	0.932		atp6v0cb|cachd1|cacna1aa|cacna1ab|cacna1ba|cacna1bb|cacna1c|cacna1da|cacna1db|cacna1eb|cacna1fa|cacna1fb|cacna1g|cacna1ha|cacna1hb|cacna1ia|cacna1sa|cacna1sb|cacna2d1a|cacna2d2a|cacna2d2b|cacna2d3|cacna2d4a|cacna2d4b|cacnb1|cacnb2a|cacnb2b|cacnb3a|cacnb3b|cacnb4a|cacnb4b|cacng1a|cacng1b|cacng2a|cacng2b|cacng3b|cacng4a|cacng4b|cacng6b|cacng8a|cacng8b|grin1a|grin1b|grin2aa|grin2ab|grin2bb|grin2cb|g…
GO:0006685	sphingomyelin catabolic process	674	6	6	0.921926	0.0327	0.302004	0.0046	0.3381	0.196		enpp7.1|enpp7.2|smpd1|smpd4|smpdl3a|smpdl3b|
GO:0070189	kynurenine metabolic process	675	8	8	0.770078	0.0326	0.302135	0.1367	0.842161	0.65		afmid|aldh8a1|ido1|kmo|kynu|si:ch73-97h19.2|tdo2a|tdo2b|
GO:0009617	response to bacterium	676	95	95	0.160259	0.0331	0.302531	0.1521	0.868299	0.973		aep1|angptl4|c1ql4l|caspb|cd36|cd59|cebpb|cfb|cftr|coch|cpt1b|crp2|ctsd|cxcl8a|cxcl8b.1|cxcr2|cxcr3.2|cxcr4b|defbl1|defbl3|dram1|duox|f5|furina|hadhaa|hamp|hnf4a|hsp90b1|ifnphi1|ighd|ighv2-1|ighv4-5|igic1s1|il1b|il22|irak4|irg1l|leap2|lect2l|lta4h|ly97.2|ly97.3|lygl1|lygl2|marco|mavs|mmp9|mpeg1.1|mpeg1.2|mpx|mxa|myd88|nitr9|nod1|nod2|npsn|ntrk1|pcna|pglyrp2|pglyrp5|pglyrp6|ppp1r11|pycard|rab14|ra…
GO:0001889	liver development	677	100	100	0.152914	0.0331	0.303054	0.1521	0.871118	0.971		a2ml|acvr1l|aldh1a2|aldh8a1|angptl3|apc|bmp2b|bms1|cdx1b|cebpa|celf1|cep128|cnr1|cnr2|cpn1|ctnnb1|dio3b|dkk1b|dkk2|dnmt1|eif3i|epcam|fads2|fgf10a|fgf10b|fgfr1a|fhl1b|fscn1a|fzd5|gata4|gata5|gata6|gfer|grna|hdac1|hdac3|hhex|hnf1a|hnf1ba|hnf1bb|id2a|jag1b|jag2b|klf6a|kremen1|leg1.1|leg1.2|lrp5|mapk10|mbtps1|met|mgaa|mmp23bb|mpi|mtch2|nol9|nos1|notch2|notch3|nr5a2|nup54|nup62l|onecut1|onecut3a|pctp|…
GO:0006631	fatty acid metabolic process	678	113	113	0.132522	0.0334	0.304746	0.099	0.735826	0.99		aacs|aasdh|abcd1|acaa1|acaa2|acaca|acacb|acadl|acadm|acads|acat1|acat2|aclya|aclyb|acot14|acot15|acot16|acot17|acot18|acot19|acot20|acot21|acot22|acot7|acot8|acox1|acox3|acoxl|acsf2|acsm3|aldh5a1|alox5a|asah2|auh|cbr4|cpt2|cryl1|dagla|daglb|decr2|echdc2|echs1|eci1|ehhadh|elovl1a|elovl1b|elovl2|elovl4a|elovl4b|elovl5|elovl6|elovl6l|elovl7a|elovl7b|elovl8a|elovl8b|fa2h|fads2|gnpat|gpam|gpat2|hacd1|…
GO:0034220	ion transmembrane transport	679	425	425	0.0059657	0.0338	0.30576	0.2694	1	0.966		abcc5|ankha|ankhb|ano1a|ano6|aqp1a.1|atp1a1a.1|atp1a1a.2|atp1a1a.3|atp1a1a.4|atp1a1a.5|atp1a1b|atp1a2a|atp1a3a|atp1a3b|atp1b1a|atp1b1b|atp1b2a|atp1b2b|atp1b3a|atp1b3b|atp2a1|atp2a1l|atp2a2a|atp2a2b|atp2a3|atp2b1a|atp2b1b|atp2b2|atp2b3a|atp2b3b|atp2b4|atp2c1|atp5l|atp6v0e1|atp6v1aa|atp6v1ab|atp6v1b2|atp6v1ba|atp6v1f|atp6v1g1|atp6v1h|atp7a|atp7b|atpv0e2|bcl2l16|best1|ca2|cacna1aa|cacna1ab|cacna1ba|…
GO:0019835	cytolysis	680	9	9	0.734385	0.0337	0.305901	0.05	0.533468	0.0153		mmd|mmd2a|prf1.1|prf1.2|prf1.3|prf1.5|prf1.6|prf1.7|prf1.9|
GO:0055065	metal ion homeostasis	681	280	278	0.0360345	0.0336	0.306043	0.1614	0.888792	0.979		abcb7|ackr3b|ackr4a|ackr4b|aco1|adra1ab|adra1bb|adra1d|agtr1a|agtr1b|anxa6|aplnra|aplnrb|arl15b|atox1|atp13a1|atp13a2|atp1a1a.1|atp1a1a.2|atp1a1a.3|atp1a1a.4|atp1a1a.5|atp1a1b|atp1a2a|atp1a3a|atp1a3b|atp1b1a|atp1b1b|atp1b2a|atp1b2b|atp1b3a|atp1b3b|atp2a1|atp2a1l|atp2a2a|atp2a2b|atp2a3|atp2b1a|atp2b1b|atp2b2|atp2b3a|atp2b3b|atp2b4|atp2c1|atp6v0d1|atp6v1aa|atp7a|atp7b|bdh2|calb1|calb2a|calb2b|calca…
GO:0009068	aspartate family amino acid catabolic process	682	13	13	0.587068	0.0338	0.306284	0.1417	0.846362	0.701		asrgl1|gcat|got2a|got2b|pipox|sdsl|si:ch211-256m1.8|si:ch73-263o4.4|si:dkey-103j14.5|tdh|tdh2|tha1|zgc:172341|
GO:0015645	fatty acid ligase activity	683	9	9	0.732822	0.0337	0.306427	0.1412	0.846241	0.485		acsf2|acsm3|slc27a1a|slc27a1b|slc27a2a|slc27a4|slc27a6|zgc:101540|zgc:158482|
GO:0045165	cell fate commitment	684	60	59	0.245098	0.0342	0.3078	0.0755	0.653921	0.868		atoh7|axin1|batf|bmp2b|bmp4|cav3|dctn1a|en1b|foxa2|foxc1a|foxn4|fzd8a|gdf6a|kita|mib1|ndr2|nkx6.1|nr2f2|olig1|prdm1a|prdm1b|prdm1c|rbpja|rbpjb|rx3|shha|shhb|smo|sox13|sox5|sox6|tbr1a|tbr1b|tbx2b|tcf7l2|wnt1|wnt10a|wnt10b|wnt11|wnt16|wnt2|wnt2ba|wnt3|wnt3a|wnt4|wnt5a|wnt5b|wnt6a|wnt6b|wnt7aa|wnt7ba|wnt7bb|wnt8a|wnt8b|wnt9a|wnt9b|wt1a|wwtr1|zdhhc16a|
GO:0006730	one-carbon metabolic process	685	19	19	0.45911	0.0341	0.307947	0.1175	0.782151	0.726		ahcyl1|ahcyl2a|aldh1l1|aldh1l2|ca6|fpgs|gnmt|mat1a|mat2aa|mat2ab|mat2al|mat2b|mthfd1a|mthfd2|mthfd2l|mthfr|mthfs|shmt1|shmt2|
GO:0002694	regulation of leukocyte activation	686	59	59	0.239317	0.0342	0.308324	0.0413	0.519144	0.912		anxa1a|anxa1b|anxa1c|anxa1d|arrb1|cd226|cd28|cish|ddx46|fam49a|fer|fes|foxp3a|gata3|hhla2a.1|hhla2b.1|hhla2b.2|ighd|ighv2-1|ighv4-5|igic1s1|irf7|kars1|kat2a|lgals17|lgals9l1|lgals9l3|lgals9l5|lgals9l6|loxl3a|loxl3b|mettl3|ndrg1b|pag1|pglyrp2|pglyrp5|pglyrp6|ppp2r3c|rc3h1a|rc3h1b|sh3rf1|si:ch211-180a12.2|si:ch211-196f2.6|si:ch211-1a19.2|si:ch211-241b2.5|si:ch211-243a20.4|si:ch211-261n11.7|si:ch211…
GO:0062197	cellular response to chemical stress	687	31	31	0.365986	0.0346	0.308774	0.0181	0.402459	0.83		anxa1a|anxa1b|anxa1c|anxa1d|brf2|fancc|glrx2|gsr|impact|keap1a|keap1b|lonp1|msra|nfe2l1a|nfe2l1b|nfe2l2a|nfe2l2b|nupr1b|oser1|park7|ppifb|prdx3|prdx5|romo1|ryr1b|si:cabz01090193.1|si:cabz01102082.1|si:ch1073-358c10.1|sirt2|slc25a24|srxn1|
GO:0072009	nephron epithelium development	688	11	11	0.642711	0.0347	0.309145	0.1106	0.764093	0.716		ift74|ift88|irx3b|mecom|nostrin|osr1|pkd2|ppargc1a|sim1a|tbx2a|tbx2b|
GO:0021782	glial cell development	689	29	29	0.363958	0.0346	0.309296	0.009	0.33075	0.827		abcd1|actr10|adgrg1|erbb2|erbb3b|foxd3|gna12a|gna13a|gna13b|hmgcs1|irf8|kmt2a|leo1|nkx2.2a|nlrc3l|notch3|nrg1|nrros|nsfa|olig1|olig2|prdm8|prdm8b|rbpja|si:dkeyp-41f9.4|slc7a7|smo|sox10|tuba8l3|
GO:0050863	regulation of T cell activation	690	39	39	0.307993	0.0345	0.309447	0.0309	0.465877	0.89		anxa1a|anxa1b|anxa1c|anxa1d|cd28|fam49a|foxp3a|gata3|hhla2a.1|hhla2b.1|hhla2b.2|irf7|kat2a|lgals17|lgals9l1|lgals9l3|lgals9l5|lgals9l6|loxl3a|loxl3b|mettl3|ndrg1b|pag1|rc3h1a|rc3h1b|sh3rf1|si:ch211-241b2.5|si:ch211-261n11.7|si:ch211-261n11.8|si:dkey-15j16.3|si:dkey-15j16.6|si:dkey-1h24.6|si:dkey-22i16.9|si:dkey-23c22.5|si:dkey-23c22.9|si:dkey-70p6.1|tnfrsf21|zgc:153631|zgc:153759|
GO:0016477	cell migration	691	497	495	-0.0116193	0.0346	0.309819	0.0931	0.710945	0.982		aanat2|ackr3a|ackr3b|ackr4a|ackr4b|acvr1l|acvr2aa|acvrl1|adgra3|afp4|akap12b|alcamb|aldh1l1|alx1|amot|amotl2a|ankrd6b|ano6|anos1a|anxa1a|anxa1b|anxa1c|anxa1d|apc|apc2|apela|apln|aplnra|aplnrb|apoc1|arl13b|arl6ip1|arpc5a|arpc5b|arpc5la|arpc5lb|asap3|atp1a1a.1|atp6v0a1a|b4galt1|bace2|bcar1|bcl2l16|bmi1a|bmp2b|ca15b|cald1b|cap1|capzb|cars2|cbfb|ccbe1|ccdc88aa|ccdc88ab|ccl19a.1|ccl19a.2|ccl19b|ccl20a…
GO:0005021	vascular endothelial growth factor-activated receptor activity	692	8	8	0.761001	0.0345	0.309973	0.0139	0.365964	0.456		flt1|flt4|kdr|kdrl|nrp1a|nrp1b|nrp2a|nrp2b|
GO:0019722	calcium-mediated signaling	693	54	54	0.247062	0.035	0.310772	0.0114	0.3591	0.814		ackr3b|ackr4a|ackr4b|bcl2l10|calm2a|calm3a|calml4a|calml4b|casq1a|casq1b|casq2|ccr10|ccr12a|ccr12b.1|ccr12b.2|ccr6a|ccr6b|ccr7|ccr8.1|ccr9a|ccr9b|cmklr1|cxcr3.1|cxcr3.2|cxcr3.3|cxcr4a|cxcr4b|desma|efcab11|erp44|mcu|mlnl|nfat5a|nfat5b|nfatc1|nfatc3b|nfatc4|ora5|pkd2|ppp1r9a|ppp1r9ba|ppp1r9bb|ppp3ca|ppp3cb|ppp3cca|ppp3ccb|rcan1a|rcan1b|rcan2|rcan3|rxfp3.3a3|rxfp3.3b|tpcn2|xcr1a.1|
GO:0006022	aminoglycan metabolic process	694	51	51	0.245561	0.035	0.311294	0.1389	0.850762	0.869		b3galt6|b3gnt2a|b3gnt2b|b3gnt2l|b3gnt5a|b3gnt5b|b3gnt7|b3gnt7l|b3gnt9|b4gat1|chia.1|chia.2|chia.3|chia.4|chia.5|chia.6|chs1|chst1|chst11|chst3a|chst7|ctbs|ext2|glceb|gnsa|gnsb|has1|has2|has3|hyal3|itih1|itih2|itih3a|itih5|lygl1|lygl2|ndnf|pglyrp2|pglyrp5|pglyrp6|pxylp1|sgsh|si:ch211-226m16.2|si:ch211-286b4.4|si:dkey-160o24.3|si:dkey-175m17.6|slc35b2|ugdh|uxs1|xylt1|xylt2|
GO:0060142	regulation of syncytium formation by plasma membrane fusion	695	9	9	0.726265	0.0357	0.316456	0.0671	0.62188	0.463		mapk14a|mapk14b|myf5|myf6|myod1|myog|plekho1b|slc3a2a|slc3a2b|
GO:0045580	regulation of T cell differentiation	696	13	13	0.581995	0.0359	0.317167	0.011	0.359333	0.78		anxa1a|anxa1b|anxa1c|anxa1d|fam49a|gata3|irf7|kat2a|loxl3a|loxl3b|mettl3|ndrg1b|sh3rf1|
GO:0050851	antigen receptor-mediated signaling pathway	697	33	33	0.337762	0.0363	0.31752	0.1778	0.919763	0.695		cd276|cd79a|cd79b|fybb|ighd|ighv2-1|ighv4-5|igic1s1|itk|klhl6|prkcbb|si:ch211-180a12.2|si:ch211-188c16.1|si:ch211-1a19.2|si:ch211-214p13.9|si:dkey-169i5.4|si:dkey-192g7.3|si:dkey-1h24.6|si:dkey-222p3.1|si:dkey-70p6.1|si:dkey-71p21.13|tec|themis|themis2|ube2nb|vtcn1|zgc:123297|zgc:153911|zgc:162154|zgc:172120|zgc:174863|zgc:175177|zgc:194627|
GO:0035476	angioblast cell migration	698	13	13	0.576582	0.0359	0.317697	0.1417	0.845407	0.663		apela|apln|aplnra|aplnrb|ecscr|efnb2a|ephb4a|isl2a|meis1b|myo6a|plxnd1|smo|vegfaa|
GO:0090130	tissue migration	699	6	6	0.903711	0.0361	0.317872	0.0863	0.686766	0.369		acta1a|acta2|apela|efna5b|epha3|zgc:86709|
GO:0016903	oxidoreductase activity, acting on the aldehyde or oxo group of donors	700	35	35	0.329605	0.0363	0.318046	0.1778	0.923373	0.826		adh8b|aldh16a1|aldh18a1|aldh1a2|aldh1a3|aldh1l1|aldh1l2|aldh2.1|aldh2.2|aldh3a1|aldh3a2a|aldh3a2b|aldh3b1|aldh3b2|aldh4a1|aldh5a1|aldh6a1|aldh7a1|aldh8a1|aldh9a1a.1|aldh9a1a.2|aldh9a1b|bckdha|dhtkd1|dlat|far1|gapdh|gapdhs|mrps36|ogdha|ogdhb|ogdhl|pdha1a|pdhb|si:dkey-97m3.1|
GO:2000249	regulation of actin cytoskeleton reorganization	701	8	8	0.751911	0.0362	0.318223	0.065	0.617558	0.393		baiap2a|baiap2b|baiap2l1a|baiap2l1b|baiap2l2a|baiap2l2b|ptk2ba|zgc:158689|
GO:0046292	formaldehyde metabolic process	702	6	6	0.902593	0.0361	0.318402	0.0863	0.688838	0.484	GO:0046294|formaldehyde catabolic process,	adh5|adh8a|adh8b|esd|zgc:63568|zgc:77938|
GO:0046294	formaldehyde catabolic process	703	6	6	0.902593	0.0361	0.318402	0.0863	0.688838	0.484	GO:0046292|formaldehyde metabolic process,	adh5|adh8a|adh8b|esd|zgc:63568|zgc:77938|
GO:0015850	organic hydroxy compound transport	704	35	35	0.333301	0.0363	0.318573	0.1365	0.846844	0.872		abcd1|abcg4a|abcg4b|anxa2b|apoa1a|apoa1b|apoba|apoeb|arv1|cav1|cetp|npc1|npc2|relch|sar1b|si:dkey-245n4.2|slc10a1|slc10a2|slc10a4|slc51a|slc5a3a|slc5a3b|slc6a2|slc6a4a|slc6a4b|soat1|soat2|star|stard3|stra6|stra6l|vip|vps18|zgc:172302|zgc:193725|
GO:0030154	cell differentiation	705	988	985	-0.0521302	0.0366	0.319616	0.2455	1	0.956		abcb10|abcc5|ackr3a|ackr3b|actr2b|adgra2|adgrg6|adtrp1|aggf1|ago2|agr2|agrn|agtpbp1|ak2|akap10|alas1|alas2|alcama|angptl1a|angptl2b|anos1a|anxa1a|anxa1b|anxa1c|anxa1d|anxa6|ap1b1|ap2a1|apc|apela|aplnra|aplnrb|aqp3a|arnt2|arpc1b|ascl1a|ascl1b|ash2l|atg4da|atoh1a|atoh1b|atoh1c|atoh7|atoh8|atp1a1a.1|atp1b2b|atp2b2|atraid|batf|bco1|bdnf|bglap|bhlhe22|bhlhe40|bhlhe41|birc5a|birc5b|blk|bmp2b|bmp3|bmp4|…
GO:0030838	positive regulation of actin filament polymerization	706	20	20	0.431954	0.0368	0.320305	0.1317	0.83368	0.679		baiap2a|baiap2b|baiap2l1a|baiap2l1b|baiap2l2a|baiap2l2b|cdc42ep1a|cdc42ep1b|cdc42ep2|cdc42ep3|cdc42ep4a|cdc42ep4b|cdc42ep5|evla|evlb|si:dkeyp-117h8.2|vaspa|vaspb|zgc:154093|zgc:158689|
GO:0006875	cellular metal ion homeostasis	707	235	233	0.0409823	0.0368	0.320833	0.1703	0.897637	0.981		abcb7|ackr3b|ackr4a|ackr4b|aco1|adra1ab|adra1bb|adra1d|agtr1a|agtr1b|anxa6|aplnra|aplnrb|atox1|atp13a1|atp13a2|atp1a1a.1|atp1a1a.2|atp1a1a.3|atp1a1a.4|atp1a1a.5|atp1a1b|atp1a2a|atp1a3a|atp1a3b|atp1b1a|atp1b1b|atp1b2a|atp1b2b|atp1b3a|atp1b3b|atp2a1|atp2a1l|atp2a2a|atp2a2b|atp2a3|atp2b1a|atp2b1b|atp2b2|atp2b3a|atp2b3b|atp2b4|atp2c1|atp6v0d1|atp6v1aa|atp7a|atp7b|calb1|calb2a|calb2b|cax1|cax2|ccdc115…
GO:2000251	positive regulation of actin cytoskeleton reorganization	708	7	7	0.814973	0.0374	0.323929	0.0554	0.560567	0.313		baiap2a|baiap2b|baiap2l1a|baiap2l1b|baiap2l2a|baiap2l2b|zgc:158689|
GO:0022836	gated channel activity	709	323	323	0.0271372	0.0375	0.324265	0.2881	1	0.942		anxa6|asic1a|asic1b|asic1c|asic2|asic4a|atp6v0cb|cachd1|cacna1aa|cacna1ab|cacna1ba|cacna1bb|cacna1c|cacna1da|cacna1db|cacna1eb|cacna1fa|cacna1fb|cacna1g|cacna1ha|cacna1hb|cacna1ia|cacna1sa|cacna1sb|cacna2d1a|cacna2d2a|cacna2d2b|cacna2d3|cacna2d4a|cacna2d4b|cacnb1|cacnb2a|cacnb2b|cacnb3a|cacnb3b|cacnb4a|cacnb4b|cacng1a|cacng1b|cacng2a|cacng2b|cacng3b|cacng4a|cacng4b|cacng5a|cacng5b|cacng6b|cacng7a…
GO:0055123	digestive system development	710	8	8	0.741276	0.0374	0.32446	0.0418	0.518046	0.375		apc|bhmt|leg1.1|leg1.2|pwp2h|sec13|sec31a|tcf7l2|
GO:0001992	regulation of systemic arterial blood pressure by vasopressin	711	8	8	0.740684	0.0374	0.324993	0.1045	0.751378	0.494	GO:0005000|vasopressin receptor activity,	avpr1aa|avpr1ab|avpr2aa|avpr2ab|avpr2l|oxtr|oxtrl|si:dkey-178o16.4|
GO:0005000	vasopressin receptor activity	712	8	8	0.740684	0.0374	0.324993	0.1045	0.751378	0.494	GO:0001992|regulation of systemic arterial blood pressure by vasopressin,	avpr1aa|avpr1ab|avpr2aa|avpr2ab|avpr2l|oxtr|oxtrl|si:dkey-178o16.4|
GO:0021538	epithalamus development	713	5	5	0.980352	0.0377	0.325462	0.0617	0.595833	0.472		pax6a|pax6b|pitx2|sox2|tbx2b|
GO:0051923	sulfation	714	6	6	0.882287	0.0383	0.329032	0.0323	0.470886	0.214		ndst1b|sult2st3|sult3st4|tpst1|tpst1l|tpst2|
GO:0038036	sphingosine-1-phosphate receptor activity	715	6	6	0.879572	0.0383	0.329567	0.0377	0.510252	0.102		s1pr1|s1pr2|s1pr3a|s1pr4|s1pr5a|s1pr5b|
GO:0002275	myeloid cell activation involved in immune response	716	6	6	0.876753	0.0383	0.330104	0.0306	0.465331	0.634		cxcr3.2|fpr1|kars1|myd88|ptena|ptenb|
GO:0072503	cellular divalent inorganic cation homeostasis	717	188	187	0.0694209	0.0388	0.330112	0.1818	0.928654	0.974		ackr3b|ackr4a|ackr4b|adra1ab|adra1bb|adra1d|agtr1a|agtr1b|anxa6|aplnra|aplnrb|atp13a1|atp13a2|atp1a2a|atp2a1|atp2a1l|atp2a2a|atp2a2b|atp2a3|atp2b1a|atp2b1b|atp2b2|atp2b3a|atp2b3b|atp2b4|atp2c1|atp6v1aa|calb1|calb2a|calb2b|cax1|cax2|ccr10|ccr12a|ccr12b.1|ccr12b.2|ccr6a|ccr6b|ccr7|ccr8.1|ccr9a|ccr9b|cherp|cmklr1|cmklr1l1|cmklrl2|cxcr3.1|cxcr3.2|cxcr3.3|cxcr4a|cxcr4b|drd2a|drd2b|drd2l|drd3|drd4-rs|d…
GO:0071396	cellular response to lipid	718	53	53	0.240619	0.0389	0.330431	0.0406	0.516479	0.898		anxa1a|anxa1b|anxa1c|anxa1d|brinp2|brinp3a.1|brinp3a.2|casp3a|cers2b|cftr|cxcl11.1|cxcl11.5|cxcl11.7|cxcl11.8|cxcl18b|cxcl19|cxcl20|cxcl8a|cxcl8b.3|cyp26a1|cyp2r1|gper1|hamp|hhla2a.1|hhla2b.1|hhla2b.2|il13|il17a/f3|il17d|ldlra|lgals17|myod1|nr1h3|nr1h4|nr1h5|nr1i2|pck1|pck2|raraa|rarab|rarga|rargb|shpk|si:ch211-241b2.5|si:dkey-15j16.3|si:dkey-15j16.6|si:dkey-22i16.9|sphk2|tet1|tet3|ucp1|vdra|vdrb|
GO:0000981	DNA-binding transcription factor activity, RNA polymerase II-specific	719	453	449	-0.00526205	0.0386	0.330536	0.2597	1	0.919		ahr1b|ahr2|alx1|alx4a|alx4b|ar|arid3a|arid3b|arxa|atf4a|atf4b|atf5a|atf5b|barhl1a|barhl1b|barhl2|barx1|barx2|bcl6ab|bhlhe22|bhlhe40|bhlhe41|camta1a|camta1b|carf|cc2d1b|cebp1|clocka|ddit3|drgx|e2f3|e2f4|e2f5|e2f7|e2f8|ebf1a|ebf1b|ebf2|ebf3a|ebf3b|egr1|egr2a|egr2b|egr3|egr4|ehf|elf2a|elf2b|elf3|elk1|elk3|elk4|emx1|emx2|emx3|eomesa|eomesb|epas1a|epas1b|erf|erfl1|erfl3|erg|esr1|esr2a|esr2b|ets2|etv1|…
GO:0070309	lens fiber cell morphogenesis	720	5	5	0.974988	0.0388	0.330643	0.0177	0.3969	0.268		fn1a|itga5|mipa|mipb|ptk2ab|
GO:0048679	regulation of axon regeneration	721	11	11	0.61826	0.0387	0.330857	0.1106	0.765092	0.64	GO:0070570|regulation of neuron projection regeneration,	clcf1|cntfr|col12a1a|col12a1b|epha4a|epha4b|il6st|rgma|sfpq|socs3a|tnc|
GO:0070570	regulation of neuron projection regeneration	722	11	11	0.61826	0.0387	0.330857	0.1106	0.765092	0.64	GO:0048679|regulation of axon regeneration,	clcf1|cntfr|col12a1a|col12a1b|epha4a|epha4b|il6st|rgma|sfpq|socs3a|tnc|
GO:0000976	transcription cis-regulatory region binding	723	476	472	-0.00707514	0.0386	0.331072	0.4926	1	0.925	GO:0001067|transcription regulatory region nucleic acid binding,	aire|alx1|alx4a|alx4b|arid3a|arid3b|arntl1a|arxa|ascl1a|ascl1b|atf3|atf4a|atf4b|atf5a|atf5b|atf6|atf6b|bach1b|barhl1a|barhl1b|barhl2|barx1|barx2|batf|batf3|bcl6ab|bhlhe40|bhlhe41|bptf|brf1a|brf1b|brf2|cdx1b|cdx4|ciarta|creb3l1|creb3l2|creb3l3a|creb3l3b|creb3l3l|cux1a|cux1b|cux2b|dbpa|dbpb|ddit3|dlx1a|dlx2a|dlx2b|dlx3b|dlx4a|dlx4b|dlx5a|dlx6a|drgx|e2f7|emx1|emx2|emx3|eomesa|eomesb|epas1b|fev|fezf2…
GO:0001067	transcription regulatory region nucleic acid binding	724	476	472	-0.00707514	0.0386	0.331072	0.4926	1	0.925	GO:0000976|transcription cis-regulatory region binding,	aire|alx1|alx4a|alx4b|arid3a|arid3b|arntl1a|arxa|ascl1a|ascl1b|atf3|atf4a|atf4b|atf5a|atf5b|atf6|atf6b|bach1b|barhl1a|barhl1b|barhl2|barx1|barx2|batf|batf3|bcl6ab|bhlhe40|bhlhe41|bptf|brf1a|brf1b|brf2|cdx1b|cdx4|ciarta|creb3l1|creb3l2|creb3l3a|creb3l3b|creb3l3l|cux1a|cux1b|cux2b|dbpa|dbpb|ddit3|dlx1a|dlx2a|dlx2b|dlx3b|dlx4a|dlx4b|dlx5a|dlx6a|drgx|e2f7|emx1|emx2|emx3|eomesa|eomesb|epas1b|fev|fezf2…
GO:0033017	sarcoplasmic reticulum membrane	725	14	14	0.545475	0.0388	0.331177	0.0164	0.399948	0.554		atp2a1|atp2a1l|atp2a2a|atp2a2b|atp2a3|klhl41a|klhl41b|pkd2|ryr1a|ryr1b|ryr2b|ryr3|si:dkey-28b4.8|tmem38a|
GO:0035701	hematopoietic stem cell migration	726	11	10	0.641558	0.0393	0.332761	0.0437	0.519686	0.491		bmi1a|cebpa|cnr2|cxcl12a|mmp2|mmp9|myb|selp|selplg|sox32|
GO:0050804	modulation of chemical synaptic transmission	727	107	107	0.130301	0.0394	0.333075	0.0354	0.4956	0.992	GO:0099177|regulation of trans-synaptic signaling,	atcaya|bdnf|calb1|calb2a|calb2b|cel.1|cel.2|clstn1|clstn2|cplx2|cplx2l|cplx3b|cplx4a|cplx4b|dgkza|dgkzb|drd2a|drd2b|drd2l|drd3|drd4-rs|drd4a|gria1a|gria1b|gria2a|gria2b|gria3a|gria3b|gria4a|gria4b|grid1a|grid1b|grid2|grik1a|grik1b|grik4|grik5|grin2aa|grin2ab|grin2bb|grin2cb|grin2da|grin3ba|grin3bb|grm1a|grm1b|grm2a|grm2b|grm3|grm4|grm6a|grm6b|grm8a|grm8b|hcrt|kat2a|mctp1b|mctp2a|mctp2b|ngfa|ngfb|…
GO:0099177	regulation of trans-synaptic signaling	728	107	107	0.130301	0.0394	0.333075	0.0354	0.4956	0.992	GO:0050804|modulation of chemical synaptic transmission,	atcaya|bdnf|calb1|calb2a|calb2b|cel.1|cel.2|clstn1|clstn2|cplx2|cplx2l|cplx3b|cplx4a|cplx4b|dgkza|dgkzb|drd2a|drd2b|drd2l|drd3|drd4-rs|drd4a|gria1a|gria1b|gria2a|gria2b|gria3a|gria3b|gria4a|gria4b|grid1a|grid1b|grid2|grik1a|grik1b|grik4|grik5|grin2aa|grin2ab|grin2bb|grin2cb|grin2da|grin3ba|grin3bb|grm1a|grm1b|grm2a|grm2b|grm3|grm4|grm6a|grm6b|grm8a|grm8b|hcrt|kat2a|mctp1b|mctp2a|mctp2b|ngfa|ngfb|…
GO:0006635	fatty acid beta-oxidation	729	18	18	0.463575	0.0393	0.333294	0.2625	1	0.701		abcd1|acaa1|acaa2|acadl|acadm|acat1|acat2|acox1|acox3|acoxl|auh|cpt2|echdc2|echs1|eci1|ehhadh|hadhaa|hadhab|
GO:0030249	guanylate cyclase regulator activity	730	7	7	0.804952	0.0395	0.333388	0.0888	0.696192	0.385		guca1a|guca1c|guca1e|guca1g|pdzd3a|pdzd3b|si:ch211-103a14.5|
GO:0060088	auditory receptor cell stereocilium organization	731	5	5	0.963588	0.0404	0.33936	0.1151	0.773963	0.205		cdh2|cobl|foxj1b|pacsin1b|tmie|
GO:0005172	vascular endothelial growth factor receptor binding	732	5	5	0.968378	0.0404	0.3399	0.1043	0.75096	0.636	GO:0060753|regulation of mast cell chemotaxis, GO:0060754|positive regulation of mast cell chemotaxis,	pgfb|vegfaa|vegfab|vegfbb|vegfc|
GO:0060753	regulation of mast cell chemotaxis	733	5	5	0.968378	0.0404	0.3399	0.1043	0.75096	0.636	GO:0005172|vascular endothelial growth factor receptor binding, GO:0060754|positive regulation of mast cell chemotaxis,	pgfb|vegfaa|vegfab|vegfbb|vegfc|
GO:0060754	positive regulation of mast cell chemotaxis	734	5	5	0.968378	0.0404	0.3399	0.1043	0.75096	0.636	GO:0005172|vascular endothelial growth factor receptor binding, GO:0060753|regulation of mast cell chemotaxis,	pgfb|vegfaa|vegfab|vegfbb|vegfc|
GO:0031018	endocrine pancreas development	735	56	56	0.22365	0.0406	0.339961	0.0413	0.515471	0.846		adamts9|ankrd55|anxa1a|anxa1b|anxa1c|anxa1d|apc|ascl1b|c2cd4a|camk1da|cdkal1|dachb|fhl1b|fscn1a|fzd2|gck|gckr|gli2a|hnf1a|hnf1ba|hnf4a|hoxc8a|ide|irx3a|isl1|kcnip3b|kcnj11|klhl42|mnx1|neurod1|neurog3|nkx2.2a|nkx6.1|nkx6.2|notch2|nr5a1a|pax4|pdx1|pepd|rdh1|rfx3|rfx6|rgs4|shha|slc30a8|smo|sox4b|sox9b|srebf1|thada|tm4sf4|ved|wfs1b|wnt5b|zfand3|zgc:153115|
GO:0090066	regulation of anatomical structure size	736	155	153	0.0876943	0.0409	0.340319	0.4771	1	0.986		abitram|acvrl1|add1|add2|add3a|add3b|adra1ab|adra1ba|adra1bb|adra1d|adra2c|adra2db|adrb2a|adrb2b|agtr1a|agtr1b|agtr2|arpc1a|arpc1b|arpc2|arpc3|arpc4|arpc5a|arpc5b|arpc5la|arpc5lb|avpr1aa|avpr1ab|avpr2aa|avpr2ab|avpr2l|baiap2a|baiap2b|baiap2l1a|baiap2l1b|baiap2l2a|baiap2l2b|brk1|capga|capgb|capza1a|capza1b|capzb|cdc42ep1a|cdc42ep1b|cdc42ep2|cdc42ep3|cdc42ep4a|cdc42ep4b|cdc42ep5|clns1a|cotl1|dbn1|d…
GO:0004938	alpha2-adrenergic receptor activity	737	5	5	0.965761	0.0404	0.340441	0.0782	0.664261	0.188	GO:0071881|adenylate cyclase-inhibiting adrenergic receptor signaling pathway,	adra2a|adra2b|adra2c|adra2da|adra2db|
GO:0071881	adenylate cyclase-inhibiting adrenergic receptor signaling pathway	738	5	5	0.965761	0.0404	0.340441	0.0782	0.664261	0.188	GO:0004938|alpha2-adrenergic receptor activity,	adra2a|adra2b|adra2c|adra2da|adra2db|
GO:0021953	central nervous system neuron differentiation	739	58	57	0.220375	0.0406	0.3405	0.1046	0.746015	0.9		agtpbp1|atg4da|atoh1c|clp1|cox5aa|cox5ab|disc1|dkk1b|dla|dlc|dld|dll4|draxin|drd4a|emx3|fezf2|fzd8a|gata2a|gata3|gli2a|gli2b|hgfa|htr1ab|igf1ra|igf1rb|insm1a|irx1a|isl1|jag2b|klf8|lef1|lhx1a|met|mib1|nkx2.2a|nkx2.2b|nkx2.9|nkx6.1|nkx6.2|notch1a|notch1b|notch3|nr4a2a|nr4a2b|nrg1|olig2|otpa|sfpq|smo|surf1|tal2|tbx6|th|wdr73|wnt8b|zc4h2|zgc:110006|
GO:0051015	actin filament binding	740	169	167	0.0809417	0.0409	0.340855	0.0266	0.454088	0.923		ablim1a|ablim1b|ablim2|ablim3|actn1|actn3a|actr2a|actr2b|actr3|actr3b|add1|add2|add3a|add3b|aif1l|alpk3a|anxa6|arpc1a|arpc1b|arpc2|arpc3|arpc5a|arpc5b|arpc5la|arpc5lb|avil|capga|capgb|capza1a|capza1b|capzb|coro1a|coro1b|coro1ca|coro1cb|coro2a|coro2ba|coro2bb|coro6|coro7|cotl1|ctnna1|ctnna2|ctnnal1|cyfip1|dbn1|dbnla|dbnlb|dmtn|espn|espnla|espnlb|flii|frg1|fscn1a|fscn1b|fscn2a|fscn2b|gsna|gsnb|hcls…
GO:0006684	sphingomyelin metabolic process	741	11	11	0.61123	0.0409	0.341392	0.007	0.336764	0.478		enpp7.1|enpp7.2|sgms1|smpd1|smpd2a|smpd3|smpd4|smpd5|smpdl3a|smpdl3b|zgc:91976|
GO:0046033	AMP metabolic process	742	15	15	0.514157	0.0411	0.341446	0.1513	0.873151	0.774		adsl|adss1|adss2|adssl|ak1|ak2|ak3|ak4|ampd1|ampd2a|ampd2b|ampd3a|ampd3b|aprt|nt5e|
GO:2000177	regulation of neural precursor cell proliferation	743	12	12	0.587263	0.0409	0.341932	0.105	0.74786	0.686		adgrg1|cdh2|chd8|dct|dner|gper1|ihhb|nes|scrt2|sirt2|tafa1a|trim71|
GO:0036126	sperm flagellum	744	7	7	0.801653	0.0415	0.344229	0.1116	0.763033	0.361	GO:0097729|9+2 motile cilium,	abhd2a|abhd2b|iqcg|saxo2|si:dkeyp-69c1.9|tekt3|tekt4|
GO:0097729	9+2 motile cilium	745	7	7	0.801653	0.0415	0.344229	0.1116	0.763033	0.361	GO:0036126|sperm flagellum,	abhd2a|abhd2b|iqcg|saxo2|si:dkeyp-69c1.9|tekt3|tekt4|
GO:0098797	plasma membrane protein complex	746	368	366	0.0153778	0.0418	0.344557	0.285	1	0.945		abcg2a|abch1|acvr1ba|acvr1bb|acvr1l|acvr2aa|acvr2ab|acvrl1|ap2a1|ap2s1|aph1b|atp1b1a|atp1b1b|atp1b2a|atp1b2b|atp1b3a|atp1b3b|atp1b4|atp6ap1a|atp6ap1b|atp6ap1lb|atp6v0d1|b2m|b2ml|bmpr1aa|c6|c7a|c7b|c8a|c8b|c9|cachd1|cacna1aa|cacna1ab|cacna1ba|cacna1bb|cacna1c|cacna1da|cacna1db|cacna1eb|cacna1fa|cacna1fb|cacna1g|cacna1ha|cacna1hb|cacna1ia|cacna1sa|cacna1sb|cacna2d1a|cacna2d2a|cacna2d2b|cacna2d3|cac…
GO:0098660	inorganic ion transmembrane transport	747	342	342	0.0165115	0.0418	0.345095	0.285	1	0.963		abcc5|ankha|ankhb|ano1a|ano6|aqp1a.1|atp1a1a.1|atp1a1a.2|atp1a1a.3|atp1a1a.4|atp1a1a.5|atp1a1b|atp1a2a|atp1a3a|atp1a3b|atp1b1a|atp1b1b|atp1b2a|atp1b2b|atp1b3a|atp1b3b|atp2a1|atp2a1l|atp2a2a|atp2a2b|atp2a3|atp2b1a|atp2b1b|atp2b2|atp2b3a|atp2b3b|atp2b4|atp2c1|atp5l|atp6v0e1|atp6v1aa|atp6v1ab|atp6v1b2|atp6v1ba|atp6v1g1|atp6v1h|atp7a|atp7b|atpv0e2|bcl2l16|best1|ca2|cacna1aa|cacna1ab|cacna1ba|cacna1bb…
GO:0008502	melatonin receptor activity	748	6	6	0.863714	0.0418	0.345634	0.0944	0.713664	0.000414		mtnr1aa|mtnr1ab|mtnr1al|mtnr1ba|mtnr1bb|mtnr1c|
GO:0002934	desmosome organization	749	6	6	0.855644	0.0418	0.346175	0.1196	0.788198	0.209		dsc2l|dsg2.1|grhl1|jupa|jupb|pkp2|
GO:0004024	alcohol dehydrogenase activity, zinc-dependent	750	5	5	0.955386	0.0421	0.34649	0.0782	0.665329	0.478	GO:0051903|S-(hydroxymethyl)glutathione dehydrogenase activity,	adh5|adh8a|adh8b|zgc:63568|zgc:77938|
GO:0051903	S-(hydroxymethyl)glutathione dehydrogenase activity	751	5	5	0.955386	0.0421	0.34649	0.0782	0.665329	0.478	GO:0004024|alcohol dehydrogenase activity, zinc-dependent,	adh5|adh8a|adh8b|zgc:63568|zgc:77938|
GO:0071949	FAD binding	752	27	27	0.365998	0.0426	0.348977	0.2387	1	0.792		acox1|acox3|acoxl|agps|aox5|aox6|coq6|cyb5r1|cyb5r2|cyb5r3|d2hgdh|dao.1|dao.2|dao.3|dhcr24|kmo|ldhd|mical1|mical2a|mical2b|mical3a|mmachc|mthfr|prodha|xdh|zgc:172341|zgc:92040|
GO:0035051	cardiocyte differentiation	753	26	26	0.361184	0.0426	0.349518	0.1894	0.942902	0.854		atp1a1a.1|cdh2|ddx39ab|fgf8a|fn1a|gata5|hand2|hoxb5b|isl1|mef2ca|mef2cb|nkx2.5|nkx2.7|nr2f1a|pbx2|pbx4|plekha7a|ptch1|ptch2|sema3d|shha|shhb|smarcd3b|smo|tbx1|tbx5a|
GO:0045619	regulation of lymphocyte differentiation	754	20	20	0.419131	0.0428	0.349533	0.0125	0.361475	0.868		anxa1a|anxa1b|anxa1c|anxa1d|cish|ddx46|fam49a|gata3|irf7|kat2a|loxl3a|loxl3b|mettl3|ndrg1b|pglyrp2|pglyrp5|pglyrp6|ppp2r3c|sh3rf1|si:ch211-243a20.4|
GO:0034599	cellular response to oxidative stress	755	28	28	0.360908	0.0426	0.350061	0.0187	0.407244	0.793		anxa1a|anxa1b|anxa1c|anxa1d|brf2|fancc|glrx2|gsr|impact|keap1a|keap1b|lonp1|msra|nfe2l1a|nfe2l1b|nfe2l2a|nfe2l2b|oser1|park7|ppifb|prdx3|prdx5|romo1|ryr1b|si:ch1073-358c10.1|sirt2|slc25a24|srxn1|
GO:0034338	short-chain carboxylesterase activity	756	7	7	0.786198	0.0428	0.350074	0.1	0.74014	0.0914		aadac|aadacl4|abhd2a|abhd2b|nceh1a|nceh1b.1|siae|
GO:0016052	carbohydrate catabolic process	757	63	62	0.198994	0.043	0.350086	0.2578	1	0.908		agla|aglb|aldoaa|aldoab|aldob|aldocb|bpgm|dera|dhtkd1|eno1a|eno1b|eno2|eno3|eno4|enosf1|gale|galk1|galk2|galm|galt|gapdh|gapdhs|gck|gk5|gpia|gpib|hk1|hk2|hkdc1|man2c1|miox|neu1|neu3.1|neu3.2|neu3.3|neu3.4|neu3.5|neu4|pfkla|pfklb|pfkma|pfkmb|pfkpa|pfkpb|pgam1a|pgam1b|pgam2|pgd|pgk1|pgm1|pklr|pkma|pkmb|pygb|pygl|pygma|pygmb|rbks|rpe|tkfc|tpi1a|tpi1b|
GO:0061028	establishment of endothelial barrier	758	5	5	0.944163	0.0431	0.350361	0.0724	0.635391	0.336		cldn5a|f11r.1|f11r.2|tnfrsf19|tnfrsf21|
GO:0035381	ATP-gated ion channel activity	759	8	8	0.702981	0.043	0.350626	0.1367	0.845113	0.497		cftr|nnr|p2rx1|p2rx3a|p2rx3b|p2rx4b|p2rx5|p2rx7|
GO:0008532	N-acetyllactosaminide beta-1,3-N-acetylglucosaminyltransferase activity	760	11	11	0.588356	0.0439	0.356317	0.0709	0.6381	0.457	GO:0030309|poly-N-acetyllactosamine metabolic process, GO:0030311|poly-N-acetyllactosamine biosynthetic process,	b3gnt2a|b3gnt2b|b3gnt2l|b3gnt5a|b3gnt5b|b3gnt7|b3gnt7l|b3gnt9|b4gat1|si:dkey-160o24.3|si:dkey-175m17.6|
GO:0030309	poly-N-acetyllactosamine metabolic process	761	11	11	0.588356	0.0439	0.356317	0.0709	0.6381	0.457	GO:0008532|N-acetyllactosaminide beta-1,3-N-acetylglucosaminyltransferase activity, GO:0030311|poly-N-acetyllactosamine biosynthetic process,	b3gnt2a|b3gnt2b|b3gnt2l|b3gnt5a|b3gnt5b|b3gnt7|b3gnt7l|b3gnt9|b4gat1|si:dkey-160o24.3|si:dkey-175m17.6|
GO:0030311	poly-N-acetyllactosamine biosynthetic process	762	11	11	0.588356	0.0439	0.356317	0.0709	0.6381	0.457	GO:0030309|poly-N-acetyllactosamine metabolic process, GO:0008532|N-acetyllactosaminide beta-1,3-N-acetylglucosaminyltransferase activity,	b3gnt2a|b3gnt2b|b3gnt2l|b3gnt5a|b3gnt5b|b3gnt7|b3gnt7l|b3gnt9|b4gat1|si:dkey-160o24.3|si:dkey-175m17.6|
GO:0015556	C4-dicarboxylate transmembrane transporter activity	763	9	9	0.671193	0.0449	0.36166	0.1052	0.748277	0.646		si:ch1073-100f3.2|slc13a1|slc13a3|slc13a4|slc13a5a|slc13a5b|slc25a11|slc25a12|slc25a18|
GO:0007601	visual perception	764	100	100	0.136513	0.0449	0.362212	0.1521	0.869237	0.781		aipl1|aoc2|arl6|arr3a|arr3b|cacna1fa|cacna1fb|cnga3a|cngb1a|crx|cryba1a|cryba1b|cryba1l1|cryba1l2|cryba2a|cryba4|crybb1|crybb1l1|crybb1l2|crybb1l3|crybb2|crybb3|crygm4|crygm5|crygmx|crygmxl1|crygn1|crygn2|crygs1|crygs2|exorh|gja3|gprc5c|grk1a|grk7a|grk7b|guca1e|gucy2f|impg1b|impg2a|impg2b|kera|lum|nphp3|nr2f5|nyx|opn1lw2|opn1mw1|opn1mw2|opn1mw3|opn1sw1|opn3|opn4.1|opn4a|opn4b|opn4xa|opn4xb|opn7a|…
GO:0030425	dendrite	765	119	117	0.109849	0.0448	0.36251	0.0453	0.515543	0.951		abitram|alcama|als2a|bdnf|brinp2|brinp3a.1|brinp3a.2|calb1|calb2a|calb2b|casc3|chrm2a|chrm2b|chrm3a|chrm3b|chrm4a|chrm5a|chrm5b|cpeb4a|cript|dbn1|dbnla|dbnlb|drd4b|elavl4|elovl5|ephb3a|fmn2a|glra1|gphna|gphnb|gria4a|hcls1|homer1b|homer3b|hrh1|hrh2b|htr1aa|htr1ab|htr1b|htr1d|htr1fa|htr1fb|htr2aa|htr2ab|htr2b|htr2cl1|htr2cl2|htr5aa|htr5ab|htr6|htr7a|htr7b|htr7c|kcnd3|kif1aa|kif1ab|kif1b|kif1c|magi2…
GO:0006537	glutamate biosynthetic process	766	6	6	0.839341	0.0451	0.362719	0.0629	0.60302	0.318	GO:0006543|glutamine catabolic process,	gls2a|gls2b|glsa|glsb|glsl|si:dkey-102c8.2|
GO:0006543	glutamine catabolic process	767	6	6	0.839341	0.0451	0.362719	0.0629	0.60302	0.318	GO:0006537|glutamate biosynthetic process,	gls2a|gls2b|glsa|glsb|glsl|si:dkey-102c8.2|
GO:0030001	metal ion transport	768	413	412	-0.0118469	0.0449	0.362765	0.2694	1	0.953		abcc5|abcc8|abcc8b|abcc9|armc1|armc1l|asic1a|asic1b|asic1c|asic2|asic4a|asic4b|atox1|atp1a1a.1|atp1a1a.2|atp1a1a.3|atp1a1a.4|atp1a1a.5|atp1a1b|atp1a2a|atp1a3a|atp1a3b|atp1b1a|atp1b1b|atp1b2a|atp1b2b|atp1b3a|atp1b3b|atp1b4|atp2a1|atp2a1l|atp2a2a|atp2a2b|atp2a3|atp2b1a|atp2b1b|atp2b2|atp2b3a|atp2b3b|atp2b4|atp2c1|atp7a|atp7b|bcl2l16|ca2|cacna1aa|cacna1ab|cacna1ba|cacna1bb|cacna1c|cacna1da|cacna1db|…
GO:0021675	nerve development	769	25	25	0.383267	0.0452	0.362972	0.104	0.753929	0.865		bdnf|cdh4|dlx3b|dlx4b|gli1|gmds|hoxb1a|kif1b|lhx2b|mib1|nes|neurog1|ngfa|ngfb|ntf3|rb1|rtn4a|rtn4b|six3a|six3b|tbx5a|tbx5b|tnc|vax1|vax2|
GO:0009164	nucleoside catabolic process	770	5	5	0.926714	0.0448	0.363065	0.1277	0.819137	0.718	GO:0034656|nucleobase-containing small molecule catabolic process,	ada|adal|cdaa|dpydb|zgc:103586|
GO:0034656	nucleobase-containing small molecule catabolic process	771	5	5	0.926714	0.0448	0.363065	0.1277	0.819137	0.718	GO:0009164|nucleoside catabolic process,	ada|adal|cdaa|dpydb|zgc:103586|
GO:0071805	potassium ion transmembrane transport	772	142	142	0.0861245	0.0455	0.363725	0.317	1	0.937		atp1a1a.1|atp1a1a.2|atp1a1a.3|atp1a1a.4|atp1a1a.5|atp1a1b|atp1a2a|atp1a3a|atp1a3b|atp1b1a|atp1b1b|atp1b2a|atp1b2b|atp1b3a|atp1b3b|hcn2b|hcn4|hcn4l|kcna1a|kcna1b|kcna2b|kcna4|kcna6a|kcnb1|kcnb2|kcnc1a|kcnc1b|kcnc2|kcnc3a|kcnc3b|kcnc4|kcnd1|kcnd2|kcnd3|kcne4|kcnf1a|kcnf1b|kcng1|kcng2|kcng3|kcng4a|kcng4b|kcnh1a|kcnh1b|kcnh2a|kcnh3|kcnh4a|kcnh4b|kcnh5a|kcnh5b|kcnh6a|kcnh6b|kcnh7|kcnh8|kcnj11|kcnj11l|…
GO:0071363	cellular response to growth factor stimulus	773	27	27	0.34966	0.0456	0.363975	0.0261	0.451376	0.838		acvr1ba|acvr1bb|acvr1l|acvr2aa|acvr2ab|acvrl1|anxa1a|anxa1b|anxa1c|anxa1d|bmpr1aa|bmpr1ab|bmpr1ba|bmpr1bb|bmpr2a|bmpr2b|garem|kdr|ntrk1|ntrk2a|ntrk2b|ntrk3a|ntrk3b|si:dkey-101k6.5|tgfbr1a|tgfbr1b|tgfbr2b|
GO:0050953	sensory perception of light stimulus	774	106	106	0.117245	0.0454	0.364025	0.1489	0.866863	0.804		aipl1|aoc2|arl6|arr3a|arr3b|cacna1fa|cacna1fb|cep131|cnga3a|cngb1a|crx|cryba1a|cryba1b|cryba1l1|cryba1l2|cryba2a|cryba4|crybb1|crybb1l1|crybb1l2|crybb1l3|crybb2|crybb3|crygm4|crygm5|crygmx|crygmxl1|crygn1|crygn2|crygs1|crygs2|cx55.5|exorh|gja3|gprc5c|grk1a|grk7a|grk7b|guca1e|gucy2f|impg1b|impg2a|impg2b|kera|lum|nphp3|nr2f5|nyx|opn1lw2|opn1mw1|opn1mw2|opn1mw3|opn1sw1|opn3|opn4.1|opn4a|opn4b|opn4xa…
GO:0006027	glycosaminoglycan catabolic process	775	7	7	0.762709	0.0455	0.364275	0.0888	0.698261	0.563		hyal3|lygl1|lygl2|pglyrp2|pglyrp5|pglyrp6|sgsh|
GO:0019229	regulation of vasoconstriction	776	21	20	0.40744	0.0461	0.366859	0.1317	0.834678	0.754		adra1ab|adra1ba|adra1bb|adra1d|adra2c|adra2db|agtr1a|agtr1b|avpr1aa|avpr1ab|avpr2aa|avpr2ab|avpr2l|edn1|edn2|hrh1|oxtr|oxtrl|si:dkey-178o16.4|taar19t|
GO:0007267	cell-cell signaling	777	222	219	0.0403518	0.0461	0.367411	0.1767	0.92037	0.947		als2a|apba1a|apba1b|apba2a|apba2b|bmp2b|cacna1aa|cacna1ab|cacna1ba|cacna1bb|cacna1eb|cacnb1|cacnb2a|cacnb2b|cacnb3a|cacnb3b|cacnb4a|cacnb4b|celsr3|cep89|cgas|chata|chrm2a|chrm2b|chrm3a|chrm3b|chrm4a|chrm5a|chrm5b|chrna1|chrna10a|chrna2a|chrna2b|chrna3|chrna4b|chrna5|chrna7|chrna9|chrnb1|chrnb2|chrnb3b|chrnb4|chrnb5b|chrnd|chrne|chrng|cx40.8|cx43|cyp26a1|dagla|daglb|dhh|dld|dlg1|dlg1l|dlg2|dlg4b|d…
GO:0043236	laminin binding	778	9	9	0.665076	0.0465	0.36783	0.1624	0.887831	0.466		adgrg6|agrn|dag1|lgals1l1|lgals2a|lgals2b|lgals3a|lgals3b|rpsa|
GO:0002250	adaptive immune response	779	16	16	0.464714	0.0463	0.367897	0.0287	0.46305	0.55		aire|alcama|cd209|gpr183a|itk|klhl6|orai1b|prkcbb|rag1|ripk2|si:ch211-165d12.4|si:ch211-188c18.1|si:rp71-81e14.2|tec|themis|tnfrsf21|
GO:0005579	membrane attack complex	780	9	9	0.666187	0.0465	0.36838	0.05	0.534545	0.0932		c6|c7a|c7b|c8a|c8b|c9|prf1.2|prf1.7|prf1.9|
GO:0016803	ether hydrolase activity	781	6	6	0.833909	0.0467	0.36886	0.135	0.847473	0.382		ephx1|ephx2|ephx5|lta4h|tmem86a|tmem86b|
GO:0005324	long-chain fatty acid transporter activity	782	9	9	0.661722	0.0465	0.368933	0.1624	0.88967	0.593		abcd3a|abcd3b|slc27a1a|slc27a1b|slc27a2a|slc27a4|slc27a6|zgc:101540|zgc:158482|
GO:0046578	regulation of Ras protein signal transduction	783	157	153	0.0700572	0.0473	0.370832	0.3106	1	0.687		abraa|abrab|akap12b|akap13|als2a|als2b|arfgef1|arfgef2|arfgef3|arhgef10|arhgef10la|arhgef10lb|arhgef11|arhgef12a|arhgef12b|arhgef15|arhgef16|arhgef18a|arhgef18b|arhgef19|arhgef1a|arhgef1b|arhgef2|arhgef28a|arhgef3|arhgef33|arhgef37|arhgef38|arhgef39|arhgef3l|arhgef4|arhgef40|arhgef6|arhgef7a|arhgef7b|arhgef9a|arhgef9b|bcr|cavin4a|cavin4b|ccdc28a|cdc42se1|cdc42se2|cyth1a|cyth1b|cyth3a|cyth4a|cyth4…
GO:0061326	renal tubule development	784	11	11	0.568554	0.0473	0.371382	0.1293	0.823412	0.737		ift74|ift88|irx3b|mecom|nek8|osr1|pkd2|ppargc1a|sim1a|tbx2a|tbx2b|
GO:0016813	hydrolase activity, acting on carbon-nitrogen (but not peptide) bonds, in linear amidines	785	5	5	0.912639	0.0472	0.3717	0.1277	0.817156	0.306		agmat|allc|arg2|ddah2|padi2|
GO:0035479	angioblast cell migration from lateral mesoderm to midline	786	8	8	0.684387	0.0473	0.371934	0.1187	0.787168	0.55		apela|apln|aplnra|aplnrb|ecscr|myo6a|smo|vegfaa|
GO:0004145	diamine N-acetyltransferase activity	787	5	5	0.914635	0.0472	0.372254	0.1277	0.822127	0.319		kat2b|sat1a.1|sat1a.2|sat1b|sat2b|
GO:0060841	venous blood vessel development	788	10	10	0.597394	0.0478	0.374198	0.0148	0.378365	0.587		aggf1|dll4|ephx2|flt1|flt4|meis1b|nr2f1b|nr2f2|spry2|vegfaa|
GO:0016620	oxidoreductase activity, acting on the aldehyde or oxo group of donors, NAD or NADP as acceptor	789	26	26	0.340507	0.048	0.375208	0.1894	0.94379	0.733		adh8b|aldh16a1|aldh18a1|aldh1a2|aldh1a3|aldh1l1|aldh1l2|aldh2.1|aldh2.2|aldh3a1|aldh3a2a|aldh3a2b|aldh3b1|aldh3b2|aldh4a1|aldh5a1|aldh6a1|aldh7a1|aldh8a1|aldh9a1a.1|aldh9a1a.2|aldh9a1b|far1|gapdh|gapdhs|si:dkey-97m3.1|
GO:0007157	heterophilic cell-cell adhesion via plasma membrane cell adhesion molecules	790	18	18	0.437641	0.0481	0.375435	0.0216	0.428117	0.182		crb1|crb2a|crb2b|igsf21a|igsf21b|jag2b|notch1b|pvrl2l|si:ch211-141e20.2|si:ch211-149e23.4|si:ch211-214p13.3|si:ch211-222f23.6|si:ch73-22o12.1|si:dkey-237h12.3|si:dkey-34l15.2|tenm1|tenm3|tenm4|
GO:0050795	regulation of behavior	791	18	17	0.460416	0.0485	0.37689	0.0855	0.690788	0.74		aanat2|cfap20|cnr1|htr1aa|htr1ab|htr1b|htr1d|htr2b|ins|mc4r|npvf|npy|nr1d1|or114-1|pitpnc1a|scn1lab|spx|
GO:0002430	complement receptor mediated signaling pathway	792	9	9	0.654314	0.0484	0.377221	0.0285	0.468391	0.158		cmklr1l1|cmklrl2|fpr1|si:ch73-160i9.3|si:dkey-117a8.1|si:dkey-211g8.1|si:dkey-42l23.4|si:dkey-42l23.5|si:dkey-42l23.7|
GO:0046364	monosaccharide biosynthetic process	793	17	17	0.458347	0.0485	0.377444	0.1494	0.867865	0.818		fbp1a|fbp1b|fbp2|g6pc3|g6pca.1|g6pca.2|g6pcb|gpia|gpib|pck1|pck2|pcxa|pcxb|pgk1|rgn|tpi1a|tpi1b|
GO:0004602	glutathione peroxidase activity	794	16	16	0.456345	0.0489	0.379441	0.2253	1	0.427		alox5ap|gpx1a|gpx1b|gpx3|gpx4a|gpx4b|gpx7|gpx8|gstk1|gstk2|gstk4|ltc4s|mgst2|mgst3a|mgst3b|si:dkey-40m6.14|
GO:0016638	oxidoreductase activity, acting on the CH-NH2 group of donors	795	22	22	0.399593	0.0491	0.380435	0.2497	1	0.749		aoc1|aoc2|aspdh|dao.1|dao.2|dao.3|gldc|glud1a|glud1b|loxa|loxl1|loxl2a|loxl2b|loxl3a|loxl3b|loxl4|loxl5a|loxl5b|mao|pnpo|si:dkey-40g16.6|zgc:172341|
GO:0060538	skeletal muscle organ development	796	11	11	0.558925	0.0498	0.383055	0.081	0.669769	0.557		apobec2a|apobec2b|desma|desmb|lama2|myf5|myod1|six1b|smyd3|tcf21|unc45b|
GO:0031430	M band	797	13	13	0.515898	0.0499	0.383267	0.1016	0.747799	0.568		alpk3a|lmod3|lrrc39|myom1a|myom1b|myom2a|obscna|obscnb|smpx|smyd1a|smyd1b|ttn.1|ttn.2|
GO:0004623	phospholipase A2 activity	798	11	11	0.556618	0.0498	0.383612	0.0947	0.711864	0.492		oc90|pla2g12a|pla2g12b|pla2g1b|pla2g4aa|pla2g4ab|pla2g4f.1|pla2g4f.2|proca1|si:ch211-214p16.3|zgc:101699|
GO:0019359	nicotinamide nucleotide biosynthetic process	799	19	19	0.40327	0.0496	0.383747	0.0783	0.658766	0.759	GO:0019363|pyridine nucleotide biosynthetic process,	afmid|aspdh|haao|ido1|kmo|kynu|nadk2|nadka|nadkb|nadsyn1|nampta|namptb|naprt|nmnat1|nmnat2|nmnat3|si:dkey-145c18.2|si:dkey-145c18.3|si:dkey-193c22.1|
GO:0019363	pyridine nucleotide biosynthetic process	800	19	19	0.40327	0.0496	0.383747	0.0783	0.658766	0.758	GO:0019359|nicotinamide nucleotide biosynthetic process,	afmid|aspdh|haao|ido1|kmo|kynu|nadk2|nadka|nadkb|nadsyn1|nampta|namptb|naprt|nmnat1|nmnat2|nmnat3|si:dkey-145c18.2|si:dkey-145c18.3|si:dkey-193c22.1|
GO:0016125	sterol metabolic process	801	54	54	0.221501	0.0498	0.384171	0.1389	0.847819	0.871		apoa1a|apoa1b|arv1|cadm1b|cetp|ch25h|ch25hl1.1|ch25hl1.2|ch25hl2|cyb5r2|cyp11a1|cyp11a2|cyp11c1|cyp26a1|cyp26b1|cyp26c1|cyp46a1.1|cyp46a1.2|cyp46a1.3|cyp46a1.4|cyp51|cyp7a1|dhcr7|ebp|ebpl|erlin1|faxdc2|fdft1|hmgcra|hmgcrb|hmgcs1|hsd17b7|insig1|insig2|lbr|lipea|lipeb|lss|msmo1|mvda|mvk|npc2|nsdhl|pmvk|sc5d|si:ch1073-429i10.1|soat1|soat2|sqlea|srebf2|star|tm7sf2|zgc:123299|zgc:194242|
GO:0007229	integrin-mediated signaling pathway	802	50	50	0.218014	0.0498	0.384732	0.2635	1	0.572		adam17a|adam28|adam8a|adam9|cdc42|cib2|fermt1|fermt2|fermt3b|fybb|ilk|itga1|itga10|itga11a|itga11b|itga2.2|itga2b|itga3a|itga3b|itga4|itga5|itga6a|itga6b|itga6l|itga8|itga9|itgae.2|itgam|itgav|itgb1a|itgb1b|itgb1b.1|itgb1b.2|itgb1bp1|itgb2|itgb3a|itgb3b|itgb4|itgb5|itgb6|itgb7|itgb8|itgbl1|lama5|mibp2|sema7a|si:ch211-188c16.1|si:dkey-32n7.4|zmp:0000001082|zyx|
GO:0008157	protein phosphatase 1 binding	803	7	7	0.746248	0.0502	0.385012	0.0033	0.38808	0.248		phactr1|phactr3b|phactr4a|phactr4b|ppp1r11|ppp1r9ba|ppp1r9bb|
GO:0110053	regulation of actin filament organization	804	99	98	0.12305	0.0507	0.388284	0.327	1	0.976		abitram|add1|add2|add3a|add3b|ap1ar|arhgef10|arhgef10lb|arpc1a|arpc1b|arpc2|arpc3|arpc4|arpc5a|arpc5b|arpc5la|arpc5lb|arpin|baiap2a|baiap2b|baiap2l1a|baiap2l1b|baiap2l2a|baiap2l2b|brk1|capga|capgb|capza1a|capza1b|capzb|cdc42ep1a|cdc42ep1b|cdc42ep2|cdc42ep3|cdc42ep4a|cdc42ep4b|cdc42ep5|cotl1|dbn1|dbnla|dbnlb|evla|evlb|fhod1|gmfb|gsna|gsnb|hcls1|kank1a|kank1b|kank2|kank3|kank4|limk1a|limk1b|lmod1b|…
GO:0030833	regulation of actin filament polymerization	805	77	76	0.145993	0.0513	0.391745	0.3447	1	0.893		abitram|add1|add2|add3a|add3b|arpc1a|arpc1b|arpc2|arpc3|arpc4|arpc5a|arpc5b|arpc5la|arpc5lb|baiap2a|baiap2b|baiap2l1a|baiap2l1b|baiap2l2a|baiap2l2b|capga|capgb|capza1a|capza1b|capzb|cdc42ep1a|cdc42ep1b|cdc42ep2|cdc42ep3|cdc42ep4a|cdc42ep4b|cdc42ep5|cotl1|dbn1|dbnla|dbnlb|evla|evlb|gsna|gsnb|hcls1|kank1a|kank1b|kank2|kank3|kank4|lmod1b|lmod2a|lmod2b|lmod3|pfn1|pfn2|pfn2l|si:ch211-175f11.5|si:ch211…
GO:0008064	regulation of actin polymerization or depolymerization	806	79	78	0.148155	0.0513	0.392312	0.3447	1	0.894	GO:0030832|regulation of actin filament length,	abitram|add1|add2|add3a|add3b|arpc1a|arpc1b|arpc2|arpc3|arpc4|arpc5a|arpc5b|arpc5la|arpc5lb|baiap2a|baiap2b|baiap2l1a|baiap2l1b|baiap2l2a|baiap2l2b|brk1|capga|capgb|capza1a|capza1b|capzb|cdc42ep1a|cdc42ep1b|cdc42ep2|cdc42ep3|cdc42ep4a|cdc42ep4b|cdc42ep5|cotl1|dbn1|dbnla|dbnlb|evla|evlb|gsna|gsnb|hcls1|kank1a|kank1b|kank2|kank3|kank4|lmod1b|lmod2a|lmod2b|lmod3|pfn1|pfn2|pfn2l|si:ch211-175f11.5|si:…
GO:0030832	regulation of actin filament length	807	79	78	0.148155	0.0513	0.392312	0.3447	1	0.894	GO:0008064|regulation of actin polymerization or depolymerization,	abitram|add1|add2|add3a|add3b|arpc1a|arpc1b|arpc2|arpc3|arpc4|arpc5a|arpc5b|arpc5la|arpc5lb|baiap2a|baiap2b|baiap2l1a|baiap2l1b|baiap2l2a|baiap2l2b|brk1|capga|capgb|capza1a|capza1b|capzb|cdc42ep1a|cdc42ep1b|cdc42ep2|cdc42ep3|cdc42ep4a|cdc42ep4b|cdc42ep5|cotl1|dbn1|dbnla|dbnlb|evla|evlb|gsna|gsnb|hcls1|kank1a|kank1b|kank2|kank3|kank4|lmod1b|lmod2a|lmod2b|lmod3|pfn1|pfn2|pfn2l|si:ch211-175f11.5|si:…
GO:0098655	cation transmembrane transport	808	334	334	0.00252005	0.0523	0.393701	0.285	1	0.962		abcc5|aqp1a.1|atp1a1a.1|atp1a1a.2|atp1a1a.3|atp1a1a.4|atp1a1a.5|atp1a1b|atp1a2a|atp1a3a|atp1a3b|atp1b1a|atp1b1b|atp1b2a|atp1b2b|atp1b3a|atp1b3b|atp2a1|atp2a1l|atp2a2a|atp2a2b|atp2a3|atp2b1a|atp2b1b|atp2b2|atp2b3a|atp2b3b|atp2b4|atp2c1|atp5l|atp6v0e1|atp6v1aa|atp6v1ab|atp6v1b2|atp6v1ba|atp6v1g1|atp6v1h|atp7a|atp7b|atpv0e2|bcl2l16|ca2|cacna1aa|cacna1ab|cacna1ba|cacna1bb|cacna1c|cacna1da|cacna1db|ca…
GO:0120013	lipid transfer activity	809	21	21	0.385081	0.0522	0.394069	0.1654	0.89316	0.707		apoa1a|cert1a|cert1b|cptp|gltpb|gltpd2|pitpnaa|pitpnab|pitpnb|pitpnbl|pitpnc1b|plekha3|plekha8|plrdgb|pltp|prelid1a|prelid1b|prelid3a|prelid3b|si:ch73-269m23.5|ttpa|
GO:0016701	oxidoreductase activity, acting on single donors with incorporation of molecular oxygen	810	36	36	0.259723	0.0517	0.394231	0.1678	0.898783	0.781		adi1|adoa|adob|alox12|alox5a|alox5b.1|alox5b.2|alox5b.3|bco1|bco1l|bco2a|bco2b|bco2l|cdo1|cyp1c1|cyp1c2|ethe1|haao|hgd|hpda|hpdb|hpdl|ido1|miox|p4ha1a|p4ha1b|p4ha2|p4ha3|pir|rpe65b|rpe65c|si:dkey-17e16.9|tdo2a|tdo2b|zgc:152670|zgc:152891|
GO:0003779	actin binding	811	348	344	-0.00097128	0.0523	0.394262	0.0663	0.619893	0.92		ablim1a|ablim1b|ablim2|ablim3|abrab|actn1|actn2b|actn3a|actn3b|actn4|actr2a|actr2b|actr3|actr3b|add1|add2|add3a|add3b|aif1l|alkbh4|alpk3a|antxr2a|anxa6|arpc1a|arpc1b|arpc2|arpc3|arpc4|arpc5a|arpc5b|arpc5la|arpc5lb|avil|cald1a|cald1b|cap1|cap2|capga|capgb|capza1a|capza1b|capzb|ccdc88aa|ccdc88ab|cfl1|cfl1l|cfl2|clmn|cnn1a|cnn1b|cnn2|cnn3a|cnn3b|cobl|cobll1a|cobll1b|coro1a|coro1b|coro1ca|coro1cb|cor…
GO:0019882	antigen processing and presentation	812	23	22	0.384793	0.0522	0.394632	0.2497	1	0.585		b2m|b2ml|cd209|cd74a|cd74b|cd83|erap1a|erap1b|erap2|mhc2bl|mhc2dbb|si:busm1-160c18.6|si:busm1-228j01.6|si:ch73-158p21.3|si:ch73-211l2.3|si:dkey-33b17.1|si:dkey-33b17.3|tap1|tapbp.1|tapbpl|zgc:103700|zgc:123107|
GO:0010851	cyclase regulator activity	813	8	8	0.662956	0.0522	0.395197	0.1045	0.748327	0.475		adgrv1|guca1a|guca1c|guca1e|guca1g|pdzd3a|pdzd3b|si:ch211-103a14.5|
GO:0048665	neuron fate specification	814	29	29	0.309416	0.0521	0.395571	0.1443	0.845665	0.778		dcc|dlx3b|dlx4b|drd4a|evx1|evx2|fgf19|fgf8a|gli1|isl1|isl1l|isl2a|isl2b|lhx3|lhx4|lhx9|mib1|mnx1|mnx2a|mnx2b|ntn1a|olig2|olig3|prdm12b|shha|smo|tbx2b|ved|zc4h2|
GO:0004359	glutaminase activity	815	7	7	0.733227	0.0522	0.395763	0.0785	0.658355	0.364		gls2a|gls2b|glsa|glsb|glsl|nadsyn1|si:dkey-102c8.2|
GO:0046688	response to copper ion	816	13	13	0.505358	0.052	0.395948	0.1191	0.786863	0.655		atp6v0d1|atp7a|cat|cox17|entpd1|entpd2a.1|entpd2a.2|entpd2b|mt2|nt5e|slc11a2|slc31a1|slc40a1|
GO:0006006	glucose metabolic process	817	31	31	0.310123	0.0521	0.39614	0.1878	0.943815	0.874		dcxr|fbp1a|fbp1b|fbp2|g6pc3|g6pca.1|g6pca.2|g6pcb|g6pd|galm|gapdh|gapdhs|gpia|gpib|h6pd|ins|insb|pck1|pck2|pcxa|pcxb|pfklb|pfkma|pfkmb|pfkpa|pfkpb|pgk1|pgm1|tpi1a|tpi1b|zgc:153343|
GO:0010001	glial cell differentiation	818	41	41	0.248653	0.053	0.396713	0.0129	0.350086	0.893		adgrg6|cdc73|cdh2|cdkn1ca|csf1ra|dctn2|dhh|disc1|dner|dtx1|enpp2|erbb2|erbb3b|fgf16|fgf19|fgf8a|foxa2|fzd8a|gle1|hdac1|ihhb|leo1|metrn|mettl14|mettl3|mib1|nkx2.2a|notch1a|notch3|nsfa|olig1|olig2|olig4|pes|shha|shhb|slc16a2|sox10|sox9a|sox9b|xpr1b|
GO:0008233	peptidase activity	819	564	559	-0.0271237	0.0529	0.397088	0.0606	0.587354	0.915		ace|ace2|acy1|adam10a|adam10b|adam11|adam15|adam17a|adam17b|adam19a|adam19b|adam22|adam23a|adam28|adam8a|adam8b|adam9|adamts1|adamts10|adamts12|adamts13|adamts15a|adamts17|adamts18|adamts2|adamts3|adamts6|adamts8a|adamts9|adamtsl2|adamtsl3|adamtsl7|adgb|aebp1|afg3l2|agbl2|agbl5|agtpbp1|ank2b|ankzf1|anpepa|anpepb|aopep|apaf1|apeh|aph1b|asrgl1|atg4a|atg4b|atg4c|atg4da|atg4db|atxn3|bace1|bace2|bap1|…
GO:0006672	ceramide metabolic process	820	44	44	0.254904	0.053	0.397275	0.1595	0.894146	0.871		acer1|acer2|acer3|aldh5a1|asah2|b4galt5|cers1|cers2a|cers2b|cers3b|cers4a|cers5|cers6|degs1|degs2|galca|galcb|gba2|gla|gm2a|naga|neu1|neu3.1|neu3.2|neu3.3|neu3.4|neu3.5|neu4|ormdl1|ormdl2|ormdl3|sgms1|smpd1|smpd2a|smpd4|sptssb|st6galnac3|st6galnac4|st6galnac5a|st6galnac5b|st6galnac6|ugcg|zgc:162183|zgc:91976|
GO:0006629	lipid metabolic process	821	594	593	-0.0269699	0.0529	0.397652	0.251	1	0.964		aacs|aasdh|abcd1|abhd12|abhd15a|abhd2a|abhd2b|abhd3|abo|acaa1|acaa2|acaca|acacb|acad8|acadl|acadm|acads|acat1|acat2|acer1|acer2|acer3|aclya|aclyb|acot14|acot15|acot16|acot17|acot18|acot19|acot20|acot21|acot22|acot7|acot8|acox1|acox3|acoxl|acsf2|acsm3|adh8b|agk|agmo|agpat2|agpat5|agpat9l|agps|aldh1a2|aldh5a1|alg10|alg11|alg12|alg13|alg14|alg2|alg6|alg8|alox5a|angptl3|apoa1a|apoa1b|apoba|apoc2|apod…
GO:0008544	epidermis development	822	14	14	0.486393	0.0533	0.397833	0.1611	0.889918	0.353		arhgef19|atp1b1a|col17a1a|evpla|evplb|grhl1|grhl3|llgl2|nrg2a|scel|spint1a|spint1b|st14a|znf750|
GO:0015137	citrate transmembrane transporter activity	823	5	5	0.873054	0.0534	0.398018	0.1277	0.818146	0.403	GO:0017153|sodium:dicarboxylate symporter activity, GO:0015142|tricarboxylic acid transmembrane transporter activity,	slc13a1|slc13a3|slc13a4|slc13a5a|slc13a5b|
GO:0015142	tricarboxylic acid transmembrane transporter activity	824	5	5	0.873054	0.0534	0.398018	0.1277	0.818146	0.403	GO:0015137|citrate transmembrane transporter activity, GO:0017153|sodium:dicarboxylate symporter activity,	slc13a1|slc13a3|slc13a4|slc13a5a|slc13a5b|
GO:0017153	sodium:dicarboxylate symporter activity	825	5	5	0.873054	0.0534	0.398018	0.1277	0.818146	0.403	GO:0015137|citrate transmembrane transporter activity, GO:0015142|tricarboxylic acid transmembrane transporter activity,	slc13a1|slc13a3|slc13a4|slc13a5a|slc13a5b|
GO:1900087	positive regulation of G1/S transition of mitotic cell cycle	826	10	10	0.578995	0.0535	0.398203	0.006	0.311294	0.694		anxa1a|anxa1b|anxa1c|anxa1d|ccnd1|ccnd2a|ccnd2b|ccnd3|ccndx|cdc45|
GO:0002040	sprouting angiogenesis	827	85	85	0.139678	0.0533	0.398395	0.1602	0.885871	0.968		abca1a|abcg1|adgra2|ano6|arhgef9b|bmpr2a|bmpr2b|camsap2b|ccbe1|cdc42|cdh5|cpn1|cxcl12b|cxcr4a|cxxc5a|dll4|e2f7|e2f8|eif3i|etv2|fbxw11a|fbxw11b|flt1|flt4|fmnl3|foxf1|gas6|gng2|hapln1b|hars|hhex|hlx1|hspa12b|igfbp7|jmjd6|kctd10|kdr|kdrl|ldb2a|lgals2a|lgals2b|lmln|loxl2a|loxl2b|mib1|narfl|nlgn1|nostrin|nrarpa|nrarpb|nrp1a|nrp1b|nrxn1a|nus1|pgfb|plk2b|plxna1b|plxnb2a|plxnd1|rbpja|rbpjb|rcan1a|reck|rn…
GO:0043567	regulation of insulin-like growth factor receptor signaling pathway	828	9	9	0.623556	0.0538	0.399312	0.1412	0.844328	0.25		igfbp1a|igfbp1b|igfbp2a|igfbp2b|igfbp3|igfbp5b|igfbp6a|igfbp6b|pitpnc1a|
GO:0008467	[heparan sulfate]-glucosamine 3-sulfotransferase 1 activity	829	9	9	0.620949	0.0538	0.399873	0.0442	0.518639	0.0324		hs3st1|hs3st1l1|hs3st1l2|hs3st2|hs3st3b1a|hs3st3b1b|hs3st3l|hs3st4|si:dkey-121b10.7|
GO:0007167	enzyme linked receptor protein signaling pathway	830	303	300	0.00946503	0.0542	0.401718	0.0914	0.704059	0.958		acvr1ba|acvr1bb|acvr1l|acvr2aa|acvr2ab|acvrl1|akt1s1|alk|angpt1|appl1|bdnf|blk|blnk|bmp10|bmp15|bmp16|bmp2a|bmp2b|bmp3|bmp4|bmp7a|bmpr1aa|bmpr1ab|bmpr1ba|bmpr1bb|bmpr2a|bmpr2b|brwd1|btc|ccbe1|ccn6|churc1|cnpy1|col1a1a|col4a6|col5a2b|cpne3|csf1ra|csf1rb|dand5|ddr1|ddr2a|ddr2b|ddr2l|dusp22a|dusp22b|dynlrb1|efna1a|efna1b|efna2a|efna3a|efna3b|efna5a|efna5b|efnb1|efnb2a|efnb2b|efnb3a|efnb3b|egfra|ek1|…
GO:0036302	atrioventricular canal development	831	13	13	0.499858	0.0544	0.402074	0.1417	0.844455	0.672		actc1a|dchs1b|foxn4|has2|id4|kctd10|med10|mmd|nppa|rhoua|tbx2b|tbx5a|tmsb4x|
GO:0001725	stress fiber	832	17	17	0.434236	0.0544	0.402636	0.0429	0.526744	0.484	GO:0097517|contractile actin filament bundle,	daam1a|daam1b|fblim1|ilk|ldb3a|ldb3b|lpp|pdlim1|pdlim2|pdlim3a|pdlim3b|pdlim4|pdlim5a|pdlim5b|pdlim7|pgm5|zyx|
GO:0097517	contractile actin filament bundle	833	17	17	0.434236	0.0544	0.402636	0.0429	0.526744	0.484	GO:0001725|stress fiber,	daam1a|daam1b|fblim1|ilk|ldb3a|ldb3b|lpp|pdlim1|pdlim2|pdlim3a|pdlim3b|pdlim4|pdlim5a|pdlim5b|pdlim7|pgm5|zyx|
GO:0005231	excitatory extracellular ligand-gated ion channel activity	834	32	32	0.27752	0.055	0.40425	0.1778	0.925189	0.797		chrna1|chrna10a|chrna2a|chrna2b|chrna3|chrna4b|chrna5|chrna7|chrna9|chrnb1|chrnb2|chrnb3b|chrnb4|chrnb5b|chrnd|chrne|chrng|glra1|glra2|glra3|glra4a|glra4b|glrba|glrbb|nnr|p2rx1|p2rx3a|p2rx3b|p2rx4b|p2rx5|p2rx7|si:ch211-39a7.1|
GO:0070848	response to growth factor	835	28	28	0.318029	0.0549	0.404639	0.0296	0.463441	0.833		acvr1ba|acvr1bb|acvr1l|acvr2aa|acvr2ab|acvrl1|anxa1a|anxa1b|anxa1c|anxa1d|bmpr1aa|bmpr1ab|bmpr1ba|bmpr1bb|bmpr2a|bmpr2b|garem|kdr|ntrk1|ntrk2a|ntrk2b|ntrk3a|ntrk3b|si:dkey-101k6.5|tbc1d7|tgfbr1a|tgfbr1b|tgfbr2b|
GO:0042476	odontogenesis	836	16	16	0.437651	0.055	0.404812	0.1534	0.869157	0.654		acvr1l|cdh2|cyp26b1|eda|ext2|gli1|gli2a|pitx2|prkci|shha|slc35b2|smoc2|sp7|ssuh2rs1|vps4b|wnt10a|
GO:0005328	neurotransmitter:sodium symporter activity	837	26	26	0.324001	0.0549	0.405203	0.1894	0.945571	0.665		si:ch211-117c9.5|si:ch211-132b12.2|si:ch211-225b11.1|si:ch211-283g2.1|slc6a11a|slc6a14|slc6a15|slc6a16a|slc6a16b|slc6a17|slc6a18|slc6a19a.1|slc6a19a.2|slc6a19b|slc6a1a|slc6a1b|slc6a2|slc6a3|slc6a4a|slc6a4b|slc6a5|slc6a6a|slc6a6b|slc6a8|slc6a9|zgc:158427|
GO:0050664	oxidoreductase activity, acting on NAD(P)H, oxygen as acceptor	838	10	10	0.567079	0.0553	0.405329	0.0671	0.622971	0.47		cyba|cybb|duox|kmo|ncf1|nox1|nox5|noxo1b|sh3pxd2aa|sh3pxd2b|
GO:0046416	D-amino acid metabolic process	839	5	5	0.865679	0.0554	0.4055	0.1595	0.888499	0.549		dao.1|dao.2|dao.3|zgc:162816|zgc:172341|
GO:0051051	negative regulation of transport	840	53	51	0.205087	0.0556	0.405842	0.055	0.562979	0.913		amh|anxa1a|anxa1b|anxa1c|anxa1d|cbarpb|cep131|chga|commd1|crhbp|drd2a|drd2b|drd2l|drd3|drd4-rs|drd4a|gem|gopc|hecw1b|hecw2a|il1rapl1a|il1rapl1b|kcne4|lgals3a|lgals3b|nedd4a|nedd4l|nkd1|npvf|pid1|plcb3|ptger3|pxk|rap1aa|rap1ab|rap1b|rem1|rhbdf1a|rrad|si:dkey-151g10.3|si:dkeyp-67f1.2|spx|trh|unc119.2|unc119a|unc119b|vip|wnk1a|wnk1b|wnk2|wnk4b|
GO:0016203	muscle attachment	841	10	10	0.568007	0.0553	0.405891	0.0502	0.534524	0.356		col22a1|dag1|dmd|dnajb6b|ilk|itga7|lama2|lama4|lamb2|postnb|
GO:0045765	regulation of angiogenesis	842	75	75	0.156822	0.0558	0.406181	0.1204	0.787586	0.9		adgrb1a|adgrb1b|adgrb2|adgrb3|adgrg6|apela|aplnra|aplnrb|arhgap18|birc5a|birc5b|bmper|cdh5|dab2ipa|dab2ipb|dlk2|dll4|egfl6|elmo1|enpp2|fgf1a|flt1|gata2a|gata2b|hif1aa|hif1ab|iars1|ism1|itgb1a|kdr|meis1b|mep1a.2|mtdha|mtdhb|mydgf|nme2b.1|nrp1a|ntn1a|oxtr|per2|pgfb|prkd1|ptena|ptenb|ptger3|ptk2ba|reck|s1pr1|sars1|scg2b|sirt1|sirt2|sox11b|spred1|tars1|tek|thbs1a|thbs1b|thbs2a|thbs2b|tie1|tmem184a|tn…
GO:0006562	proline catabolic process	843	7	7	0.720341	0.0556	0.406402	0.1846	0.938428	0.533		aldh4a1|dao.1|dao.2|dao.3|prodha|prodhb|zgc:92040|
GO:0019362	pyridine nucleotide metabolic process	844	21	21	0.377533	0.0558	0.406741	0.086	0.69061	0.79	GO:0046496|nicotinamide nucleotide metabolic process,	afmid|aspdh|haao|ido1|kmo|kynu|nadk2|nadka|nadkb|nadsyn1|nampta|namptb|naprt|nmnat1|nmnat2|nmnat3|nudt12|nudt17|si:dkey-145c18.2|si:dkey-145c18.3|si:dkey-193c22.1|
GO:0046496	nicotinamide nucleotide metabolic process	845	21	21	0.377533	0.0558	0.406741	0.086	0.69061	0.79	GO:0019362|pyridine nucleotide metabolic process,	afmid|aspdh|haao|ido1|kmo|kynu|nadk2|nadka|nadkb|nadsyn1|nampta|namptb|naprt|nmnat1|nmnat2|nmnat3|nudt12|nudt17|si:dkey-145c18.2|si:dkey-145c18.3|si:dkey-193c22.1|
GO:0061783	peptidoglycan muralytic activity	846	6	6	0.780883	0.056	0.407077	0.0863	0.687801	0.541		lygl1|lygl2|lyz|pglyrp2|pglyrp5|pglyrp6|
GO:0006570	tyrosine metabolic process	847	9	9	0.61089	0.0561	0.407244	0.1412	0.850091	0.67		dct|fah|hgd|hpda|hpdb|pah|th|th2|tyr|
GO:0070161	anchoring junction	848	202	200	0.0406437	0.0564	0.408302	0.1065	0.742553	0.921		actb1|actb2|ajap1|ajuba|amot|amotl2a|amotl2b|anxa6|arvcfa|arvcfb|asap3|atat1|bves|cav1|cav2|cav3|cdh1|cdh2|cgnb|cldn1|cldn10b|cldn11a|cldn11b|cldn15a|cldn15b|cldn15la|cldn15lb|cldn17|cldn18|cldn19|cldn2|cldn5a|cldn5b|cldn7a|cldn7b|cldn8|cldna|cldnb|cldnc|cldnd|cldne|cldnf|cldng|cldnh|cldnj|cldnk|ctnna1|ctnna2|ctnnb1|ctnnd1|ctnnd2a|ctnnd2b|cx27.5|cx28.6|cx28.8|cx28.9|cx30.3|cx30.9|cx31.7|cx32.2|cx…
GO:0009636	response to toxic substance	849	12	12	0.530613	0.0565	0.408467	0.0558	0.559268	0.623		abcb4|ahr2|arnt|blmh|drd2a|drd2b|drd2l|drd3|drd4-rs|drd4a|gstp2|nr1i2|
GO:0006820	anion transport	850	188	188	0.0460166	0.0564	0.408861	0.1818	0.93045	0.977		abcb11b|abcc5|ankha|ankhb|ano1a|ano6|anxa1a|anxa1b|anxa1c|anxa1d|best1|best2|best4|bsnd|cftr|clcn1a|clcn1b|clcn2a|clcn2b|clcn2c|clcn3|clcn4|clcn5a|clcn5b|clcn6|clcn7|clcnk|clic1|clic2|clic4|clic5a|clic5b|clns1a|enpp1|folr|gabra1|gabra3|gabra5|gabra6a|gabra6b|gabrg2|glra1|glra2|glra4a|glra4b|glrba|glrbb|mfsd5|mpc1|mpc2|oc90|pacc1|pla2g12a|pla2g12b|pla2g1b|proca1|si:cabz01090193.1|si:cabz01102082.1…
GO:0060385	axonogenesis involved in innervation	851	7	7	0.707576	0.0571	0.408895	0.0429	0.521901	0.284		alcamb|en1a|en1b|en2a|mecp2|robo2|sema5ba|
GO:0006706	steroid catabolic process	852	7	7	0.707707	0.0571	0.409449	0.143	0.846483	0.378	GO:0006707|cholesterol catabolic process, GO:0016127|sterol catabolic process,	cadm1b|cyp46a1.1|cyp46a1.2|cyp46a1.3|cyp46a1.4|cyp7a1|zgc:123299|
GO:0006707	cholesterol catabolic process	853	7	7	0.707707	0.0571	0.409449	0.143	0.846483	0.378	GO:0006706|steroid catabolic process, GO:0016127|sterol catabolic process,	cadm1b|cyp46a1.1|cyp46a1.2|cyp46a1.3|cyp46a1.4|cyp7a1|zgc:123299|
GO:0016127	sterol catabolic process	854	7	7	0.707707	0.0571	0.409449	0.143	0.846483	0.378	GO:0006706|steroid catabolic process, GO:0006707|cholesterol catabolic process,	cadm1b|cyp46a1.1|cyp46a1.2|cyp46a1.3|cyp46a1.4|cyp7a1|zgc:123299|
GO:0030315	T-tubule	855	5	5	0.849757	0.0569	0.40968	0.1151	0.776925	0.0722		ahnak|dysf|si:ch211-125o16.4|si:ch211-69b7.6|stac3|
GO:1901617	organic hydroxy compound biosynthetic process	856	96	96	0.113989	0.057	0.409842	0.2238	1	0.994		acer1|acer3|apoa1a|apoa1b|asah2|ch25h|ch25hl1.1|ch25hl1.2|ch25hl2|cyb5r2|cyp11a2|cyp26a1|cyp26b1|cyp26c1|cyp39a1|cyp51|cyp7a1|cyp7b1|dbh|dct|dhcr7|dhdds|ebp|faxdc2|fdft1|fdx1b|gch1|gch2|hmgcra|hmgcrb|hmgcs1|hsd17b3|hsd17b7|impa1|impa2|impad1|ip6k1|ip6k2a|ip6k2b|ipmka|ipmkb|ippk|itpka|itpkb|itpkca|itpkcb|lbr|lss|moxd1|msmo1|mvda|mvk|nus1|park7|pcbd1|pck1|pck2|pdxka|pdxkb|pgp|plcb3|plcd1a|plcd1b|pl…
GO:0004467	long-chain fatty acid-CoA ligase activity	857	7	7	0.708031	0.0571	0.410004	0.1615	0.888418	0.475		slc27a1a|slc27a1b|slc27a2a|slc27a4|slc27a6|zgc:101540|zgc:158482|
GO:0051606	detection of stimulus	858	78	78	0.136063	0.0568	0.410076	0.1681	0.895856	0.876		ap1b1|cacna1da|cdh23|chm|dhdds|dlat|exorh|gna11b|gnat2|gpr88|grk7a|grm6b|kcnmb2|lamb1a|lamc1|lhfpl5a|myo6b|myo7aa|opn1lw2|opn1mw1|opn1mw2|opn1mw3|opn1sw1|opn3|opn4.1|opn4a|opn4b|opn4xa|opn4xb|opn5|opn6a|opn6b|opn7a|opn7b|opn7c|opn7d|opn8b|opn8c|opn9|or114-1|parapinopsina|parapinopsinb|pard3ab|pcare1|pcdh15a|pcdh15b|piezo1|pigk|pigu|pkd1b|pkd1l2a|pkd2|pkd2l1|ppef1|rgra|rgrb|rho|rhol|rrh|si:dkey-11…
GO:0004459	L-lactate dehydrogenase activity	859	5	5	0.846119	0.0569	0.410238	0.1398	0.846478	0.147		hao1|hao2|ldha|ldhba|ldhbb|
GO:0031532	actin cytoskeleton reorganization	860	19	19	0.380139	0.0574	0.410488	0.0162	0.400609	0.451		anxa1a|anxa1b|anxa1c|anxa1d|fer|parvaa|parvab|parvb|parvg|phactr1|plek|plek2|rictora|rictorb|sipa1l1|thsd7aa|thsd7ba|thsd7bb|zmp:0000001168|
GO:0010043	response to zinc ion	861	13	13	0.486498	0.0576	0.411362	0.236	1	0.571		crip1|glra1|hvcn1|khk|mt2|mtf1|slc30a1a|slc30a2|slc30a4|slc30a5|slc30a8|slc39a10|slc39a3|
GO:0005852	eukaryotic translation initiation factor 3 complex	862	17	16	0.425834	0.0581	0.414374	0.2716	1	0.526		eif3ba|eif3c|eif3d|eif3ea|eif3eb|eif3f|eif3g|eif3ha|eif3hb|eif3i|eif3ja|eif3jb|eif3k|eif3m|eif3s10|eif3s6ip|
GO:1901028	regulation of mitochondrial outer membrane permeabilization involved in apoptotic signaling pathway	863	5	5	0.836674	0.0586	0.417377	0.0411	0.51786	0.416		gsk3aa|gsk3ab|gsk3ba|gsk3bb|slc35f6|
GO:0030834	regulation of actin filament depolymerization	864	26	25	0.34268	0.0588	0.418239	0.2501	1	0.785		add1|add2|add3a|add3b|capga|capgb|capza1a|capza1b|capzb|gsna|gsnb|lmod1b|lmod2a|lmod2b|lmod3|si:dkeyp-117h8.2|sptb|sptbn1|tmod1|tmod2|tmod4|twf1b|twf2b|vil1|xirp2a|
GO:0070006	metalloaminopeptidase activity	865	18	18	0.403802	0.059	0.419098	0.1423	0.843283	0.292		anpepa|anpepb|aopep|dnpep|enpep|erap1a|erap1b|erap2|lnpep|metap1|metap1d|metap2a|metap2b|rnpepl1|trhde.1|trhde.2|xpnpep1|xpnpep2|
GO:0098662	inorganic cation transmembrane transport	866	317	317	-0.00262204	0.0592	0.419955	0.2881	1	0.957		abcc5|aqp1a.1|atp1a1a.1|atp1a1a.2|atp1a1a.3|atp1a1a.4|atp1a1a.5|atp1a1b|atp1a2a|atp1a3a|atp1a3b|atp1b1a|atp1b1b|atp1b2a|atp1b2b|atp1b3a|atp1b3b|atp2a1|atp2a1l|atp2a2a|atp2a2b|atp2a3|atp2b1a|atp2b1b|atp2b2|atp2b3a|atp2b3b|atp2b4|atp2c1|atp5l|atp6v0e1|atp6v1aa|atp6v1ab|atp6v1b2|atp6v1ba|atp6v1g1|atp6v1h|atp7a|atp7b|atpv0e2|bcl2l16|ca2|cacna1aa|cacna1ab|cacna1ba|cacna1bb|cacna1c|cacna1da|cacna1db|ca…
GO:0043049	otic placode formation	867	21	21	0.360758	0.0596	0.422227	0.086	0.689564	0.704		bmper|dlx3b|dlx4b|fgf8a|foxi1|fsta|gata3|hnf1ba|msx1a|msx1b|msx3|pax2a|pax8|smad5|sox3|sox9a|sox9b|stm|tfap2a|tfap2c|wnt8b|
GO:0060119	inner ear receptor cell development	868	19	19	0.373501	0.06	0.424492	0.1782	0.920932	0.773		atoh1a|atp2b1a|cdh23|cops5|dctn2|dlx3b|dlx4b|jag1b|lmx1bb|mif|neurod1|pax2a|pax5|pdzd7a|slc26a2|sox2|stat3|tmem132e|vdrb|
GO:0016868	intramolecular transferase activity, phosphotransferases	869	10	10	0.548192	0.0604	0.425615	0.1596	0.886257	0.442		bpgm|pgam1a|pgam1b|pgam2|pgm1|pgm2|pgm2l1|pgm3|pgm5|pmm2|
GO:0045125	bioactive lipid receptor activity	870	13	13	0.477102	0.0606	0.42589	0.0721	0.636984	0.393		lpar1|lpar2a|lpar2b|lpar3|lpar4|lpar6a|lpar6b|s1pr1|s1pr2|s1pr3a|s1pr4|s1pr5a|s1pr5b|
GO:0014704	intercalated disc	871	8	8	0.633967	0.0604	0.426182	0.1533	0.871389	0.564		cdh2|ctnnb1|cx43|dspa|fermt2|lims1|obscna|pgm5|
GO:0001750	photoreceptor outer segment	872	30	30	0.293875	0.0606	0.426456	0.1443	0.847542	0.586		gna11b|guca1e|nxnl1|opn1lw2|opn1mw1|opn1mw2|opn1mw3|opn1sw1|opn3|opn5|opn6a|opn6b|opn7c|opn7d|opn8b|opn8c|opn9|rgra|rho|rhol|rrh|saga|si:ch211-103a14.5|si:dkey-9i23.8|tmtops2a|tmtops3a|tmtops3b|tmtopsb|valopa|valopb|
GO:0046777	protein autophosphorylation	873	124	121	0.0882738	0.0604	0.426751	0.3237	1	0.655		blk|camk2a|camk2g1|camk4|dclk2a|dyrk1aa|dyrk1ab|dyrk1b|ephb3a|fer|fes|flt4|fyna|fynb|hck|igf1ra|igf1rb|insra|insrb|itk|lck|lyn|map3k12|mapkapk2a|mapkapk2b|mapkapk3|mapkapk5|melk|mknk1|mknk2a|mknk2b|pim1|pim2|pim3|pimr105|pimr106|pimr108|pimr109|pimr110|pimr113|pimr115|pimr117|pimr118|pimr119|pimr124|pimr127|pimr128|pimr129|pimr130|pimr131|pimr132|pimr133|pimr134|pimr135|pimr136|pimr138|pimr140|pi…
GO:0031347	regulation of defense response	874	61	61	0.180534	0.0611	0.4277	0.0556	0.560448	0.909		anxa1a|anxa1b|anxa1c|anxa1d|arrb1|b2m|brd4|cav1|cd226|cgas|cnbpa|coch|cxcl12a|cxcl8a|cxcr4b|foxo3b|ggt1a|ggt1b|ggt1l2.1|ggt1l2.2|gpatch3|hmgb1a|hmgb1b|hmgb2a|hmgb2b|hmgb3a|hmgb3b|ifnphi1|il22|irak3|irf1b|mettl3|mmp9|myd88|nlrc3l|otop1|pias4a|rpl11|rps19|samhd1|sbno2a|sema7a|setd6|si:ch211-196f2.6|si:ch73-236c18.3|si:ch73-63e15.2|sigirr|socs1a|socs1b|spata2|sting1|supt5h|tlr1|tlr2|tlr3|tlr8a|tlr8b…
GO:0006544	glycine metabolic process	875	9	9	0.589674	0.0611	0.428266	0.2158	0.998264	0.62		agxta|agxtb|amt|gcsha|gcshb|gldc|shmt1|shmt2|tha1|
GO:0004767	sphingomyelin phosphodiesterase activity	876	9	9	0.588302	0.0611	0.428834	0.0067	0.331368	0.342		enpp7.1|enpp7.2|smpd1|smpd2a|smpd3|smpd4|smpd5|smpdl3a|smpdl3b|
GO:0035150	regulation of tube size	877	53	52	0.203626	0.0614	0.429232	0.1909	0.943271	0.878	GO:0035296|regulation of tube diameter, GO:0097746|blood vessel diameter maintenance,	acvrl1|adra1ab|adra1ba|adra1bb|adra1d|adra2c|adra2db|adrb2a|adrb2b|agtr1a|agtr1b|agtr2|avpr1aa|avpr1ab|avpr2aa|avpr2ab|avpr2l|drd1a|drd1b|edn1|edn2|ednraa|ednrab|ednrba|ednrbb|gclc|hrh1|htr1aa|htr1ab|htr1b|htr1d|htr2b|htr7a|htr7b|htr7c|notch3|oxtr|oxtrl|p2ry2.1|p2ry2.2|p2ry2.3|si:dkey-178o16.4|si:dkey-63b1.1|taar19t|trpm4a|trpm4b.1|trpm4b.2|urp2|uts2b|uts2r3|uts2r4|uts2r5|
GO:0035296	regulation of tube diameter	878	53	52	0.203626	0.0614	0.429232	0.1909	0.943271	0.878	GO:0097746|blood vessel diameter maintenance, GO:0035150|regulation of tube size,	acvrl1|adra1ab|adra1ba|adra1bb|adra1d|adra2c|adra2db|adrb2a|adrb2b|agtr1a|agtr1b|agtr2|avpr1aa|avpr1ab|avpr2aa|avpr2ab|avpr2l|drd1a|drd1b|edn1|edn2|ednraa|ednrab|ednrba|ednrbb|gclc|hrh1|htr1aa|htr1ab|htr1b|htr1d|htr2b|htr7a|htr7b|htr7c|notch3|oxtr|oxtrl|p2ry2.1|p2ry2.2|p2ry2.3|si:dkey-178o16.4|si:dkey-63b1.1|taar19t|trpm4a|trpm4b.1|trpm4b.2|urp2|uts2b|uts2r3|uts2r4|uts2r5|
GO:0097746	blood vessel diameter maintenance	879	53	52	0.203626	0.0614	0.429232	0.1909	0.943271	0.878	GO:0035296|regulation of tube diameter, GO:0035150|regulation of tube size,	acvrl1|adra1ab|adra1ba|adra1bb|adra1d|adra2c|adra2db|adrb2a|adrb2b|agtr1a|agtr1b|agtr2|avpr1aa|avpr1ab|avpr2aa|avpr2ab|avpr2l|drd1a|drd1b|edn1|edn2|ednraa|ednrab|ednrba|ednrbb|gclc|hrh1|htr1aa|htr1ab|htr1b|htr1d|htr2b|htr7a|htr7b|htr7c|notch3|oxtr|oxtrl|p2ry2.1|p2ry2.2|p2ry2.3|si:dkey-178o16.4|si:dkey-63b1.1|taar19t|trpm4a|trpm4b.1|trpm4b.2|urp2|uts2b|uts2r3|uts2r4|uts2r5|
GO:0046031	ADP metabolic process	880	38	38	0.238812	0.0615	0.429364	0.2863	1	0.889		ak1|ak2|ak3|ak4|aldoaa|aldoab|aldob|aldocb|bpgm|dhtkd1|eno1a|eno1b|eno2|eno3|eno4|gapdh|gapdhs|gck|gpia|gpib|hk1|hk2|hkdc1|pfkla|pfklb|pfkma|pfkmb|pfkpa|pfkpb|pgam1a|pgam1b|pgam2|pgk1|pklr|pkma|pkmb|tpi1a|tpi1b|
GO:0048870	cell motility	881	518	515	-0.0261556	0.0616	0.429496	0.0931	0.709921	0.982		aanat2|ackr3a|ackr3b|ackr4a|ackr4b|acvr1l|acvr2aa|acvrl1|adgra3|afp4|akap12b|alcamb|aldh1l1|alx1|amot|amotl2a|ankrd6b|ano6|anos1a|anxa1a|anxa1b|anxa1c|anxa1d|apc|apc2|apela|apln|aplnra|aplnrb|apoc1|arl13b|arl6ip1|arpc5a|arpc5b|arpc5la|arpc5lb|asap3|atp1a1a.1|atp6v0a1a|b4galt1|bace2|bcar1|bcl2l16|bmi1a|bmp2b|brk1|ca15b|cacna1ia|cald1b|cap1|capzb|cars2|cbfb|ccbe1|ccdc135|ccdc39|ccdc65|ccdc88aa|ccdc…
GO:0007160	cell-matrix adhesion	882	42	41	0.233495	0.0629	0.43512	0.0897	0.702208	0.374		arhgef28a|blzf1|epd|epdl1|epdl2|epdr1|ilk|itga7|itgb1a|itgb1b|itgb1b.1|itgb1b.2|itgb2|itgb3a|itgb3b|itgb4|itgb5|itgb6|itgb7|itgb8|itgbl1|lurap1|mslna|myo18aa|myo18ab|nid1a|nid1b|nid2a|nid2b|parvb|si:ch211-182p11.1|si:ch211-39f2.3|si:ch73-181m17.1|si:ch73-329n5.6|si:dkey-32n7.7|si:dkey-71b5.7|si:dkey-9l20.3|sned1|strc1|tecta|zgc:112964|
GO:0016801	hydrolase activity, acting on ether bonds	883	10	10	0.539697	0.0627	0.435444	0.1867	0.943664	0.556		ahcy|ahcyl1|ahcyl2a|ahcyl2b|ephx1|ephx2|ephx5|lta4h|tmem86a|tmem86b|
GO:0007197	adenylate cyclase-inhibiting G protein-coupled acetylcholine receptor signaling pathway	884	9	8	0.620163	0.0628	0.435567	0.0815	0.672852	0.474		chrm2a|chrm2b|chrm3a|chrm3b|chrm4a|chrm5a|chrm5b|fmn2a|
GO:0001946	lymphangiogenesis	885	40	40	0.233791	0.0629	0.43569	0.2773	1	0.779		arap3|cad|ccbe1|cpt1aa|cxcl12a|cxcr4a|dll4|e2f7|e2f8|elmo1|etv2|flt4|gipc1|hhex|iqsec1a|iqsec1b|itga4|itga9|lpar1|lyve1a|mafba|mcamb|notch1b|notch2|nr2f2|pkd1a|pkd1b|pkd2|prox1a|prox2|prox3|psen1|sox18|sox32|syk|vcam1a|vcam1b|vegfc|wnt5b|zap70|
GO:1902808	positive regulation of cell cycle G1/S phase transition	886	11	11	0.518959	0.0635	0.435852	0.0072	0.337189	0.713		anxa1a|anxa1b|anxa1c|anxa1d|ccnd1|ccnd2a|ccnd2b|ccnd3|ccndx|cdc45|pagr1|
GO:0005751	mitochondrial respiratory chain complex IV	887	10	10	0.544255	0.0627	0.436016	0.2154	1	0.322		cox4i1|cox4i2|cox5aa|cox5ab|cox6a1|cox6a2|ndufa4|ndufa4l|ndufa4l2a|zgc:153317|
GO:0070069	cytochrome complex	888	20	20	0.354797	0.0635	0.436418	0.2033	0.977169	0.644		cox4i1|cox4i2|cox5aa|cox5ab|cox6a1|cox6a2|cox8a|cox8b|cyc1|ndufa4|ndufa4l|ndufa4l2a|si:dkey-85n7.8|uqcc3|uqcr10|uqcrb|uqcrfs1|uqcrh|uqcrq|zgc:153317|
GO:0043679	axon terminus	889	7	7	0.681121	0.0627	0.43659	0.1846	0.936628	0.192		il1rapl1b|pdyn|penka|penkb|pnoca|pnocb|slc1a2a|
GO:0030199	collagen fibril organization	890	20	19	0.359696	0.0632	0.436625	0.0653	0.618189	0.556		col11a2|col2a1a|col2a1b|col5a1|dpt|loxl2a|loxl2b|loxl3a|loxl3b|loxl4|lum|mmp9|plod1a|plod2|plod3|si:dkey-14d8.6|si:dkey-14d8.7|spint1a|zgc:113232|
GO:0016878	acid-thiol ligase activity	891	17	17	0.406679	0.0633	0.436745	0.2154	1	0.692		aacs|aasdh|acsf2|acsm3|acss1|acss2|acss2l|slc27a1a|slc27a1b|slc27a2a|slc27a4|slc27a6|sucla2|suclg1|suclg2|zgc:101540|zgc:158482|
GO:0050661	NADP binding	892	33	33	0.259128	0.0634	0.436866	0.1778	0.920663	0.85		aspdh|cryz|dhcr7|dhfr|dpydb|fmo5|g6pd|gapdh|gapdhs|glyr1|gmds|gsr|h6pd|hibadha|hibadhb|hmgcra|hmgcrb|ndor1|nnt|nnt2|nos1|nos2a|nos2b|pgd|pora|porb|qdpra|qdprb2|si:dkey-239i20.2|si:dkey-239i20.4|zgc:153031|zgc:171517|zgc:77439|
GO:0008202	steroid metabolic process	893	82	82	0.123771	0.0635	0.436986	0.1681	0.897664	0.903		apoa1a|apoa1b|arv1|cadm1b|cetp|ch25h|ch25hl1.1|ch25hl1.2|ch25hl2|cyb5r2|cyp11a1|cyp11a2|cyp11c1|cyp17a1|cyp17a2|cyp1b1|cyp21a2|cyp26a1|cyp26b1|cyp26c1|cyp2r1|cyp39a1|cyp46a1.1|cyp46a1.2|cyp46a1.3|cyp46a1.4|cyp51|cyp7a1|cyp7b1|dhcr24|dhcr7|ebp|ebpl|erlin1|faxdc2|fdft1|fdx1b|hmgcra|hmgcrb|hmgcs1|hsd11b2|hsd17b1|hsd17b12a|hsd17b12b|hsd17b3|hsd17b7|hsd3b1|hsd3b2|hsd3b7|insig1|insig2|lbr|lipea|lipeb|l…
GO:0030149	sphingolipid catabolic process	894	23	23	0.335359	0.0641	0.439401	0.0164	0.390941	0.784	GO:0046466|membrane lipid catabolic process,	acer1|asah2|enpp7.1|enpp7.2|galca|galcb|gba2|gla|gm2a|naga|neu1|neu3.1|neu3.2|neu3.3|neu3.4|neu3.5|neu4|pdxdc1|sgpl1|smpd1|smpd4|smpdl3a|smpdl3b|
GO:0046466	membrane lipid catabolic process	895	23	23	0.335359	0.0641	0.439401	0.0164	0.390941	0.784	GO:0030149|sphingolipid catabolic process,	acer1|asah2|enpp7.1|enpp7.2|galca|galcb|gba2|gla|gm2a|naga|neu1|neu3.1|neu3.2|neu3.3|neu3.4|neu3.5|neu4|pdxdc1|sgpl1|smpd1|smpd4|smpdl3a|smpdl3b|
GO:0061550	cranial ganglion development	896	5	5	0.812409	0.0643	0.439633	0.0782	0.658972	0.365		diras1a|diras1b|foxi1|kif1b|mib1|
GO:0019336	phenol-containing compound catabolic process	897	5	5	0.812398	0.0643	0.440201	0.1595	0.889435	0.654		comta|comtb|dbh|fah|moxd1|
GO:0032649	regulation of interferon-gamma production	898	6	6	0.746442	0.0646	0.441114	0.135	0.846469	0.679		cd226|lgals9l1|lgals9l3|lgals9l5|lgals9l6|si:ch211-196f2.6|
GO:0046890	regulation of lipid biosynthetic process	899	30	30	0.286517	0.0651	0.443384	0.008	0.333354	0.844		anxa1a|anxa1b|anxa1c|anxa1d|apc|cga|cnep1r1|crebl2|ctdnep1a|ctdnep1b|ddit3|fam3a|fgf1a|gip|hmx4|kdm1a|lef1|mid1ip1a|mid1ip1b|mid1ip1l|ormdl1|ormdl2|ormdl3|rcor1|slc27a1a|slc27a1b|star|thrsp|tle3a|yy1b|
GO:0110095	cellular detoxification of aldehyde	900	9	9	0.583249	0.0652	0.443494	0.1206	0.783086	0.607		adh5|adh8a|adh8b|akr1a1a|akr1a1b|esd|park7|zgc:63568|zgc:77938|
GO:0042398	cellular modified amino acid biosynthetic process	901	32	31	0.286547	0.0651	0.443955	0.1114	0.765622	0.865		aldh9a1a.1|aldh9a1b|bbox1|chdh|ckba|ckbb|ckma|ckmb|ckmt1|dhfr|fpgs|gamt|gatm|gch1|gch2|gclc|gclm|gss|mthfd1b|mthfd1l|mthfs|plod1a|plod2|plod3|ptdss1a|ptdss1b|ptdss2|slc27a1a|slc27a1b|tmlhe|zgc:153031|
GO:0005113	patched binding	902	7	7	0.674608	0.0654	0.444283	0.1116	0.766002	0.549		bbs1|dhh|ihha|ihhb|shha|shhb|smo|
GO:0005840	ribosome	903	154	154	0.0556683	0.0659	0.447106	0.0206	0.420908	0.762		btf3|chchd1|dap3|eif3ha|eif3hb|faua|faub|gemin5|hspa14|mrpl10|mrpl11|mrpl12|mrpl13|mrpl14|mrpl15|mrpl16|mrpl17|mrpl18|mrpl19|mrpl2|mrpl20|mrpl21|mrpl22|mrpl23|mrpl24|mrpl27|mrpl28|mrpl3|mrpl33|mrpl34|mrpl35|mrpl36|mrpl37|mrpl38|mrpl39|mrpl4|mrpl40|mrpl41|mrpl46|mrpl47|mrpl48|mrpl54|mrpl57|mrpl9|mrps10|mrps11|mrps14|mrps15|mrps16|mrps17|mrps18a|mrps18b|mrps18c|mrps2|mrps21|mrps23|mrps24|mrps26|mrp…
GO:0016525	negative regulation of angiogenesis	904	26	26	0.289756	0.0667	0.44794	0.1894	0.944679	0.741	GO:2000181|negative regulation of blood vessel morphogenesis,	adgrb1a|adgrb1b|adgrb2|adgrb3|arhgap18|cdh5|dab2ipa|dab2ipb|dlk2|ism1|ntn1a|per2|ptena|ptenb|s1pr1|sars1|sirt2|spred1|thbs1a|thbs1b|thbs2a|thbs2b|tnmd|tp53|unc5b|yjefn3|
GO:2000181	negative regulation of blood vessel morphogenesis	905	26	26	0.289756	0.0667	0.44794	0.1894	0.944679	0.742	GO:0016525|negative regulation of angiogenesis,	adgrb1a|adgrb1b|adgrb2|adgrb3|arhgap18|cdh5|dab2ipa|dab2ipb|dlk2|ism1|ntn1a|per2|ptena|ptenb|s1pr1|sars1|sirt2|spred1|thbs1a|thbs1b|thbs2a|thbs2b|tnmd|tp53|unc5b|yjefn3|
GO:0009069	serine family amino acid metabolic process	906	27	27	0.295592	0.0667	0.448509	0.2387	1	0.864		agxta|agxtb|amt|cbsa|cbsb|cdo1|cth|cthl|dao.1|dao.2|dao.3|gclc|gcsha|gcshb|gldc|phgdh|psat1|psph|sdsl|sephs1|shmt1|shmt2|si:ch73-263o4.4|tha1|thnsl2|zgc:162544|zgc:162816|
GO:0030334	regulation of cell migration	907	190	188	0.0356553	0.0662	0.448566	0.3088	1	0.99		aire|aldh1l1|amot|amotl2a|amotl2b|anos1a|anos1b|anxa1a|anxa1b|anxa1c|anxa1d|anxa3a|anxa3b|apela|arhgap4a|arhgap4b|arpin|ccl25b|cd99|cdc42|cftr|churc1|cnn2|csf1ra|cxcl12a|cxcr3.1|cxcr3.3|cxcr4b|dkk1b|dll4|dpysl3|elp5|elp6|enpp2|fer|fgf1a|fgf8a|gata3|gnb1a|gnb1b|gpc4|gpr183a|hace1|hspd1|ildr1b|inpp5d|inppl1a|kita|klf6a|lama1|lama2|lama3|lama4|lama5|lef1|llgl2|lmln|lrch1|lyn|mdga2a|meak7|miip|mt2|mx…
GO:0051961	negative regulation of nervous system development	908	48	47	0.201427	0.0664	0.448772	0.2094	0.988532	0.88		daam2|dner|epha4a|epha4b|epha4l|her11|her5|her8a|her9|id1|med23|musk|neurog1|notch1a|notch3|robo2|sema3aa|sema3ab|sema3b|sema3bl|sema3c|sema3d|sema3e|sema3fa|sema3fb|sema3ga|sema3gb|sema3h|sema4ab|sema4ba|sema4c|sema4e|sema4ga|sema6bb|sema6d|sema6dl|sema6e|sema7a|si:ch211-113g11.6|si:ch211-129c21.1|si:dkey-49n23.1|sirt2|slit2|slit3|sox10|tnc|wnt8b|
GO:0042813	Wnt-activated receptor activity	909	18	18	0.383882	0.0665	0.448875	0.2157	1	0.277		egf|fzd1|fzd10|fzd2|fzd3a|fzd3b|fzd4|fzd5|fzd6|fzd7a|fzd7b|fzd8a|fzd8b|fzd9a|lrp5|lrp6|nid1a|tspan12|
GO:0009135	purine nucleoside diphosphate metabolic process	910	39	39	0.227853	0.0666	0.448977	0.2863	1	0.892	GO:0009185|ribonucleoside diphosphate metabolic process, GO:0009179|purine ribonucleoside diphosphate metabolic process,	ak1|ak2|ak3|ak4|aldoaa|aldoab|aldob|aldocb|bpgm|dhtkd1|eno1a|eno1b|eno2|eno3|eno4|gapdh|gapdhs|gck|gpia|gpib|hk1|hk2|hkdc1|nudt18|pfkla|pfklb|pfkma|pfkmb|pfkpa|pfkpb|pgam1a|pgam1b|pgam2|pgk1|pklr|pkma|pkmb|tpi1a|tpi1b|
GO:0009179	purine ribonucleoside diphosphate metabolic process	911	39	39	0.227853	0.0666	0.448977	0.2863	1	0.891	GO:0009185|ribonucleoside diphosphate metabolic process, GO:0009135|purine nucleoside diphosphate metabolic process,	ak1|ak2|ak3|ak4|aldoaa|aldoab|aldob|aldocb|bpgm|dhtkd1|eno1a|eno1b|eno2|eno3|eno4|gapdh|gapdhs|gck|gpia|gpib|hk1|hk2|hkdc1|nudt18|pfkla|pfklb|pfkma|pfkmb|pfkpa|pfkpb|pgam1a|pgam1b|pgam2|pgk1|pklr|pkma|pkmb|tpi1a|tpi1b|
GO:0009185	ribonucleoside diphosphate metabolic process	912	39	39	0.227853	0.0666	0.448977	0.2863	1	0.892	GO:0009135|purine nucleoside diphosphate metabolic process, GO:0009179|purine ribonucleoside diphosphate metabolic process,	ak1|ak2|ak3|ak4|aldoaa|aldoab|aldob|aldocb|bpgm|dhtkd1|eno1a|eno1b|eno2|eno3|eno4|gapdh|gapdhs|gck|gpia|gpib|hk1|hk2|hkdc1|nudt18|pfkla|pfklb|pfkma|pfkmb|pfkpa|pfkpb|pgam1a|pgam1b|pgam2|pgk1|pklr|pkma|pkmb|tpi1a|tpi1b|
GO:1990748	cellular detoxification	913	16	16	0.39596	0.0672	0.449018	0.1534	0.8673	0.727		adh5|adh8a|adh8b|akr1a1a|akr1a1b|ccs|esd|park7|prdx1|prdx2|sod1|sod2|sod3a|sod3b|zgc:63568|zgc:77938|
GO:0098531	ligand-activated transcription factor activity	914	50	50	0.191568	0.0667	0.449079	0.3486	1	0.816		ahr1a|ahr1b|ahr2|ar|esr1|esr2a|esr2b|nr1d1|nr1d2a|nr1d4a|nr1d4b|nr1h3|nr1h4|nr1i2|nr2f2|nr4a1|nr4a2a|nr4a2b|nr4a3|nr5a1a|nr5a1b|nr5a2|nr5a5|nr6a1a|nr6a1b|pparaa|pparab|pparda|ppardb|pparg|raraa|rarab|rarga|rargb|rorab|rorb|rorc|rorca|rorcb|rxraa|rxrab|rxrba|rxrbb|rxrga|rxrgb|thraa|thrab|thrb|vdra|vdrb|
GO:0008235	metalloexopeptidase activity	915	45	45	0.195019	0.0664	0.449346	0.277	1	0.607		aebp1|agbl2|agbl5|agtpbp1|anpepa|anpepb|aopep|cpa1|cpa2|cpa4|cpa5|cpa6|cpb1|cpb2|cpda|cpdb|cpe|cpm|cpn1|cpo|cpxm1a|cpxm1b|cpz|dnpep|dpep1|dpep2|enpep|erap1a|erap1b|erap2|lap3|lnpep|metap1|metap1d|metap2a|metap2b|npepl1|pm20d1.2|rnpepl1|si:ch1073-459j12.1|trhde.1|trhde.2|xpnpep1|xpnpep2|zgc:152830|
GO:1901215	negative regulation of neuron death	916	21	21	0.343686	0.067	0.449384	0.1654	0.89225	0.792		bdnf|cdk10|cdk5|cln3|cntf|cpeb4a|fbxo7|foxb1a|gata3|gdnfa|gdnfb|glra4a|gper1|grinab|kdm5c|m17|ngfa|ngfb|ntf3|ogg1|psenen|
GO:0019441	tryptophan catabolic process to kynurenine	917	5	5	0.797404	0.0676	0.449421	0.1789	0.920952	0.644		afmid|ido1|kynu|tdo2a|tdo2b|
GO:0071855	neuropeptide receptor binding	918	17	16	0.39996	0.0672	0.449586	0.1871	0.942984	0.741		adcyap1a|apela|apln|asip2b|galn|ghrh|hcrt|kiss1|mrap2a|npy|pyya|pyyb|si:ch211-131k2.2|spx|tac1|ucn3l|
GO:0016907	G protein-coupled acetylcholine receptor activity	919	10	9	0.571114	0.0674	0.449787	0.0913	0.704314	0.469	GO:0099528|G protein-coupled neurotransmitter receptor activity,	chrm2a|chrm2b|chrm3a|chrm3b|chrm4a|chrm4b|chrm5a|chrm5b|fmn2a|
GO:0099528	G protein-coupled neurotransmitter receptor activity	920	10	9	0.571114	0.0674	0.449787	0.0913	0.704314	0.469	GO:0016907|G protein-coupled acetylcholine receptor activity,	chrm2a|chrm2b|chrm3a|chrm3b|chrm4a|chrm4b|chrm5a|chrm5b|fmn2a|
GO:0030388	fructose 1,6-bisphosphate metabolic process	921	14	14	0.448939	0.0675	0.449887	0.1145	0.779838	0.75		aldoaa|aldoab|aldob|aldocb|fbp1a|fbp1b|fbp2|pfklb|pfkma|pfkmb|pfkpa|pfkpb|tigara|tigarb|
GO:0006531	aspartate metabolic process	922	5	5	0.796171	0.0676	0.449986	0.1398	0.84551	0.38		got1|got1l1|got2a|got2b|zgc:172341|
GO:0055007	cardiac muscle cell differentiation	923	16	16	0.392245	0.0672	0.450155	0.1534	0.868228	0.739		ddx39ab|fgf8a|gata5|hand2|isl1|mef2ca|mef2cb|nkx2.5|nkx2.7|nr2f1a|pbx2|pbx4|plekha7a|smarcd3b|tbx1|tbx5a|
GO:0031589	cell-substrate adhesion	924	62	61	0.164274	0.0678	0.450185	0.1996	0.972636	0.657		arhgef28a|blzf1|bves|epd|epdl1|epdl2|epdr1|ephb3a|ilk|itga7|itgb1a|itgb1b|itgb1b.1|itgb1b.2|itgb2|itgb3a|itgb3b|itgb4|itgb5|itgb6|itgb7|itgb8|itgbl1|lamb1a|lamb1b|lamb2|lamb2l|lamb4|lamc1|lamc3|lurap1|mslna|myo18aa|myo18ab|nid1a|nid1b|nid2a|nid2b|ntn4|parvaa|parvab|parvb|parvg|pxna|si:ch211-158d24.2|si:ch211-182p11.1|si:ch211-241e1.3|si:ch211-278a6.1|si:ch211-39f2.3|si:ch73-181m17.1|si:ch73-329n5…
GO:1903522	regulation of blood circulation	925	77	75	0.137684	0.0692	0.458331	0.0627	0.602193	0.909		adra1ab|adra1ba|adra1bb|adra1d|adra2c|adra2db|adrb1|adrb2a|adrb2b|agtr1a|agtr1b|apela|apln|atp1a1a.1|atp2a2a|avpr1aa|avpr1ab|avpr2aa|avpr2ab|avpr2l|bnip3lb|cacna1c|casq2|chrm2a|desma|edn1|edn2|erp44|fbxl22|flt1|foxn4|gja3|grk5|hcn4|hcn4l|hrh1|ilk|isl1|kcne4|kcnh6a|mcu|melk|mybpc3|myl7|nkx2.5|oxtr|oxtrl|parvb|pkd2|plcg1|plekha7a|popdc2|s100a1|scn12aa|scn1ba|scn1bb|scn3b|shox2|si:ch211-225p5.8|si:d…
GO:0008238	exopeptidase activity	926	74	73	0.133867	0.0692	0.458905	0.3401	1	0.692		ace|ace2|aebp1|agbl2|agbl5|agtpbp1|anpepa|anpepb|aopep|cndp2|cpa1|cpa2|cpa4|cpa5|cpa6|cpb1|cpb2|cpda|cpdb|cpe|cpm|cpn1|cpo|cpvl|cpxm1a|cpxm1b|cpz|ctsa|dnpep|dpep1|dpep2|dpp3|dpp7|enpep|erap1a|erap1b|erap2|hpn|lap3|lnpep|metap1|metap1d|metap2a|metap2b|naalad2|npepl1|pepd|pm20d1.2|prcp|prep|prepl|prss16|rnpep|rnpepl1|scpep1|scrn2|scrn3|si:ch1073-459j12.1|si:ch211-106j24.1|si:ch211-122f10.4|si:ch211…
GO:0007213	G protein-coupled acetylcholine receptor signaling pathway	927	11	10	0.524514	0.0696	0.460404	0.1022	0.750128	0.579	GO:0095500|acetylcholine receptor signaling pathway, GO:0098926|postsynaptic signal transduction,	agrn|chrm2a|chrm2b|chrm3a|chrm3b|chrm4a|chrm5a|chrm5b|fmn2a|gna11b|
GO:0095500	acetylcholine receptor signaling pathway	928	11	10	0.524514	0.0696	0.460404	0.1022	0.750128	0.579	GO:0098926|postsynaptic signal transduction, GO:0007213|G protein-coupled acetylcholine receptor signaling pathway,	agrn|chrm2a|chrm2b|chrm3a|chrm3b|chrm4a|chrm5a|chrm5b|fmn2a|gna11b|
GO:0098926	postsynaptic signal transduction	929	11	10	0.524514	0.0696	0.460404	0.1022	0.750128	0.579	GO:0095500|acetylcholine receptor signaling pathway, GO:0007213|G protein-coupled acetylcholine receptor signaling pathway,	agrn|chrm2a|chrm2b|chrm3a|chrm3b|chrm4a|chrm5a|chrm5b|fmn2a|gna11b|
GO:0030099	myeloid cell differentiation	930	118	118	0.0793104	0.0698	0.460576	0.3237	1	0.957		abcb10|abcc5|actr2b|ago2|akap10|alas1|alas2|arpc1b|ash2l|batf|brd2a|brd2b|brd3a|brd4|brf1a|brf1b|cdc73|cebp1|cebpa|chd7|chrac1|cicb|csf1ra|csf1rb|csf3a|csf3b|csf3r|ddx18|dok2|epb41b|epc2|etv2|fgf21|flt3|flvcr1|gata1a|gata4|gata5|gata6|gfi1aa|gfi1b|gpr183a|hdac9b|irf8|ism1|jagn1a|jagn1b|jak2a|jak2b|jak3|kat5a|kdm6bb|kif1b|klf1|klf17|lmo2|lpar3|mastl|meis1b|mpl|nbeal2|ncoa2|ncoa4|ncor1|ncor2|npas4l…
GO:0042692	muscle cell differentiation	931	31	31	0.267213	0.07	0.460746	0.1878	0.939355	0.798		bves|cited4b|ddx39ab|fgf8a|gata5|hand2|isl1|klhl40a|klhl40b|mef2ca|mef2cb|mrtfaa|mrtfab|mrtfba|mrtfbb|myocd|nkx2.5|nkx2.7|nr2f1a|pbx2|pbx4|plekha7a|popdc2|popdc3|scube2|sema4c|si:dkeyp-69b9.3|six1b|smarcd3b|tbx1|tbx5a|
GO:0016405	CoA-ligase activity	932	12	12	0.492102	0.0701	0.460831	0.2062	0.981304	0.613		aacs|acsf2|acss1|acss2|acss2l|slc27a1a|slc27a1b|slc27a2a|slc27a4|slc27a6|zgc:101540|zgc:158482|
GO:0015293	symporter activity	933	118	118	0.0698293	0.0698	0.461151	0.4623	1	0.961		mfsd12a|mfsd2aa|mfsd2ab|mfsd2b|si:cabz01090193.1|si:cabz01102082.1|si:ch211-117c9.5|si:ch211-132b12.2|si:ch211-190o6.3|si:ch211-225b11.1|si:ch211-283g2.1|si:dkey-126h10.1|si:dkey-229d2.4|si:dkeyp-9d4.5|slc10a1|slc10a2|slc10a4|slc10a7|slc12a1|slc12a10.1|slc12a10.2|slc12a10.3|slc12a2|slc12a3|slc12a4|slc12a5b|slc12a7a|slc12a7b|slc12a8|slc13a1|slc13a3|slc13a4|slc13a5a|slc13a5b|slc15a1a|slc15a1b|slc15…
GO:0042391	regulation of membrane potential	934	133	133	0.0609823	0.07	0.46132	0.3231	1	0.969		atp1b1a|bves|cacna1g|cacna1ha|cacna1hb|cacna1ia|chrna1|chrna10a|chrna2a|chrna2b|chrna3|chrna4b|chrna5|chrna7|chrna9|chrnb1|chrnb2|chrnb3b|chrnb4|chrnb5b|chrnd|chrne|chrng|depdc5|gabra1|gabra3|gabra5|gabra6a|gabra6b|gabrb1|gabrb2a|gabrb3|gabrb4|gabrd|gabrg2|gabrp|gabrr1|gabrr2a|gabrr2b|gabrr3a|gabrz|glra1|glra2|glra4a|glra4b|glrba|glrbb|grin2aa|grin2ab|grin2bb|grin2cb|grin2da|htr3a|htr3b|kcnab2b|k…
GO:0098900	regulation of action potential	935	5	5	0.784918	0.0707	0.463624	0.1398	0.842621	0.399		atp1b1a|depdc5|kcnab2b|rnf207b|tsc2|
GO:0005883	neurofilament	936	5	5	0.791002	0.0707	0.464199	0.0782	0.663196	0.00663		inaa|inab|neflb|nefma|nefmb|
GO:0021654	rhombomere boundary formation	937	11	11	0.488774	0.0712	0.466325	0.1106	0.767097	0.651		efnb2a|efnb3b|egr2b|epha4a|mafba|med12|mib1|notch1b|notch3|rfng|sfpq|
GO:0035162	embryonic hemopoiesis	938	68	68	0.151496	0.0717	0.469019	0.3528	1	0.885		acvr1l|alas2|arrb1|bmi1a|bmp4|cebpa|cftr|clocka|csf3a|csf3r|csrnp1a|cx43|dhx8|dpy30|drll.3|eaf1|enpp2|epb41b|etnppl|etv2|etv6|foxo3b|gata1a|gata2a|gfi1aa|hdac9b|hhex|hoxd4a|irak3|ism1|jak2a|kat5a|kitlgb|lclat1|lmo2|lpar1|meis1b|mta2|mta3|myct1a|ncoa2|ndr1|nop10|npas4l|prkcbb|ptpn9a|rps24|runx1|scube1|slc11a2|slc25a37|slc40a1|slc4a1a|smad3a|smarca1|smyd5|socs1a|sox17|sptb|tal1|tbx20|tfr1a|tll1|tme…
GO:0061035	regulation of cartilage development	939	14	14	0.43367	0.0723	0.47236	0.0362	0.500184	0.659		esrra|ewsr1a|irx5a|irx7|loxl2a|loxl2b|rbms3|rnf2|s1pr2|shha|sox32|spns2|tapt1b|tgfb3|
GO:0060973	cell migration involved in heart development	940	26	26	0.276853	0.0726	0.473152	0.0087	0.338532	0.839		atp1a1a.1|dnaaf1|ednrab|erbb2|fn1a|gata4|gata5|gata6|glrx2|gna12a|gna13a|gna13b|hspb7|pdgfaa|pdgfra|robo1|s1pr2|sdc2|slit2|smarca4a|snai1b|sox32|sphk2|spns2|tdgf1|vegfaa|
GO:0004177	aminopeptidase activity	941	27	27	0.279236	0.0726	0.473735	0.1497	0.868654	0.295		anpepa|anpepb|aopep|dnpep|dpp3|enpep|erap1a|erap1b|erap2|lap3|lnpep|metap1|metap1d|metap2a|metap2b|npepl1|pepd|rnpep|rnpepl1|si:ch211-106j24.1|si:ch211-276a23.5|trhde.1|trhde.2|xpnpep1|xpnpep2|xpnpep3|zgc:152830|
GO:0030055	cell-substrate junction	942	52	51	0.180153	0.0731	0.47524	0.1909	0.944152	0.823		actb1|actb2|anxa6|asap3|atat1|cav1|cav2|cav3|dixdc1a|fblim1|fermt2|ilk|itgb1a|itgb1b.1|itgb1b.2|itgb2|itgb3a|itgb3b|itgb4|itgb5|itgb6|itgb7|itgb8|itgbl1|lasp1|lims1|lims2|lpp|lpxn|nebl|parvaa|parvab|parvb|parvg|pgm5|pleca|plecb|ptk2aa|ptk2ab|ptk2ba|ptk2bb|pxna|sdc4|smpx|tek|tln1|tln2a|tln2b|vcla|zgc:172270|zyx|
GO:0045661	regulation of myoblast differentiation	943	10	10	0.504861	0.0732	0.475306	0.1187	0.786183	0.649		boc|cdon|fosl2|mapk14a|mapk14b|myf5|myf6|myod1|myog|rbm24a|
GO:0048703	embryonic viscerocranium morphogenesis	944	102	101	0.0956248	0.0733	0.475372	0.327	1	0.972		alcama|aldh1a2|aldh1l1|auts2a|bmp2b|caspa|chd5|cnbpa|crispld2|cxcr4a|dcaf7|dhrs9|dlx1a|dlx2a|dlx3b|dlx4b|dlx5a|ece1|edaradd|edn1|ednrab|egr1|eif3ea|fgf20b|fn1a|foxe1|foxi1|fras1|fscn1a|fsta|furina|gfpt1|gnptab|grhl3|hand2|hcfc1b|hmgcrb|hmgcs1|htt|itga5|itga8|kat6a|kdm6a|kmt2d|lbh|loxl3b|lrp5|mecom|med12|med14|meis1b|meis2a|mkxa|mmachc|msx1b|nipbla|nipblb|nkx2.5|nkx3-2|nog3|nr1h3|nr3c1|pak1|phf8|p…
GO:0005925	focal adhesion	945	51	50	0.174977	0.0731	0.475824	0.1909	0.945035	0.821		actb1|actb2|anxa6|asap3|atat1|cav1|cav2|cav3|dixdc1a|fblim1|fermt2|ilk|itgb1a|itgb1b.1|itgb1b.2|itgb2|itgb3a|itgb3b|itgb4|itgb5|itgb6|itgb7|itgb8|itgbl1|lasp1|lims1|lims2|lpp|lpxn|nebl|parvaa|parvab|parvb|parvg|pgm5|pleca|plecb|ptk2aa|ptk2ab|ptk2ba|ptk2bb|pxna|sdc4|tek|tln1|tln2a|tln2b|vcla|zgc:172270|zyx|
GO:0072524	pyridine-containing compound metabolic process	946	24	24	0.309364	0.0737	0.476798	0.104	0.74982	0.833		afmid|aspdh|haao|ido1|kmo|kynu|nadk2|nadka|nadkb|nadsyn1|nampta|namptb|naprt|nmnat1|nmnat2|nmnat3|nudt12|nudt17|pdxka|pdxkb|pnpo|si:dkey-145c18.2|si:dkey-145c18.3|si:dkey-193c22.1|
GO:0031638	zymogen activation	947	9	9	0.550822	0.0737	0.477381	0.1412	0.845283	0.158		mmp14a|mmp14b|plat|plaua|plaub|prss12|si:ch211-51a6.2|si:ch73-127m5.1|si:dkey-14d8.20|
GO:0072525	pyridine-containing compound biosynthetic process	948	22	22	0.325395	0.0752	0.477741	0.1065	0.740602	0.809		afmid|aspdh|haao|ido1|kmo|kynu|nadk2|nadka|nadkb|nadsyn1|nampta|namptb|naprt|nmnat1|nmnat2|nmnat3|pdxka|pdxkb|pnpo|si:dkey-145c18.2|si:dkey-145c18.3|si:dkey-193c22.1|
GO:0034637	cellular carbohydrate biosynthetic process	949	41	41	0.20691	0.0752	0.478315	0.1595	0.892256	0.884		agla|aglb|b3gnt2a|b3gnt2b|b3gnt2l|b3gnt5a|b3gnt5b|b3gnt7|b3gnt7l|b3gnt9|b4gat1|fbp1a|fbp1b|fbp2|gbe1a|gbe1b|gyg1a|gyg1b|gyg2|gys1|gys2|has1|has2|has3|hs2st1a|hs2st1b|impa1|impa2|impad1|ndst2a|ndst3|pck1|pck2|pgm1|pgp|phkg1a|phkg1b|ppp1r3ca|ppp1r3cb|si:dkey-160o24.3|si:dkey-175m17.6|
GO:0030878	thyroid gland development	950	18	18	0.362501	0.0741	0.4788	0.3156	1	0.771		bcl2l1|duox|fgf8a|gata5|hand2|hhex|jag1a|jag1b|kdrl|nkx2.4b|ntn1a|pax2a|slc16a2|tal1|thraa|thrab|thrb|vegfaa|
GO:0016684	oxidoreductase activity, acting on peroxide as acceptor	951	42	42	0.205771	0.0752	0.478891	0.1201	0.78757	0.807		alox5ap|cat|duox|epx|gpx1a|gpx1b|gpx3|gpx4a|gpx4b|gpx7|gpx8|gstk1|gstk2|gstk4|hbaa1|hbae3|hbae5|hbbe2|loxhd1a|loxhd1b|ltc4s|mgst2|mgst3a|mgst3b|mpx|pkd1l2a|prdx1|prdx2|prdx3|prdx4|prdx5|prdx6|ptgs1|ptgs2a|ptgs2b|sesn1|sesn2|sesn3|si:ch211-175m2.5|si:ch211-5k11.8|si:dkey-40m6.14|si:zfos-80g12.1|
GO:0050679	positive regulation of epithelial cell proliferation	952	13	13	0.43542	0.0743	0.478923	0.1417	0.842558	0.755		apela|aplnra|aplnrb|egfra|jcada|mydgf|pdgfbb|pgfb|vegfaa|vegfab|vegfbb|vegfc|vip|
GO:0043649	dicarboxylic acid catabolic process	953	5	5	0.762999	0.075	0.479348	0.1151	0.774948	0.475		aldh1l1|aldh1l2|got2a|got2b|zgc:172341|
GO:0009881	photoreceptor activity	954	40	40	0.211693	0.0752	0.479468	0.2098	0.987777	0.626		cry4|exorh|gpr88|grk7a|opn1lw2|opn1mw1|opn1mw2|opn1mw3|opn1sw1|opn3|opn4.1|opn4a|opn4b|opn4xa|opn4xb|opn5|opn6a|opn6b|opn7a|opn7b|opn7c|opn7d|opn8b|opn8c|opn9|parapinopsina|parapinopsinb|parietopsin|rgra|rho|rhol|rrh|si:dkey-9i23.8|tmtops2a|tmtops3a|tmtops3b|tmtopsa|tmtopsb|valopa|valopb|
GO:0050667	homocysteine metabolic process	955	7	7	0.638302	0.0743	0.479507	0.143	0.843652	0.585		blmh|cbsa|cbsb|cth|cthl|mtrr|zgc:162544|
GO:0015269	calcium-activated potassium channel activity	956	11	11	0.480513	0.0756	0.479706	0.1551	0.872252	0.321		kcnma1a|kcnma1b|kcnmb2|kcnn1a|kcnn1b|kcnn2|kcnn3|kcnn4|pkd2l1|si:ch211-247n2.1|si:ch211-38m6.7|
GO:0016533	protein kinase 5 complex	957	5	5	0.766606	0.075	0.479927	0.1595	0.891314	0.1		cdk5r1a|cdk5r1b|cdk5r2a|cdk5r2b|si:dkeyp-92c9.2|
GO:0005544	calcium-dependent phospholipid binding	958	57	56	0.161316	0.0752	0.480046	0.0413	0.517914	0.846		anxa11a|anxa11b|anxa13|anxa13l|anxa1a|anxa1b|anxa1c|anxa1d|anxa2a|anxa2b|anxa3a|anxa3b|anxa4|anxa5b|anxa6|cpne1|cpne2|cpne3|cpne4a|cpne4b|cpne5a|cpne5b|cpne7|cpne8|cpne9|doc2b|esyt1a|esyt1b|esyt2a|esyt3|pla2g4aa|pla2g4ab|pla2g4f.1|pla2g4f.2|syt10|syt11a|syt11b|syt12|syt13|syt15|syt1a|syt1b|syt2a|syt3|syt4|syt5a|syt5b|syt6a|syt7a|syt7b|syt8|syt9a|syt9b|sytl3|zgc:101699|zgc:101785|
GO:0044262	cellular carbohydrate metabolic process	959	86	85	0.106051	0.0746	0.480272	0.2375	1	0.913		agla|aglb|b3gnt2a|b3gnt2b|b3gnt2l|b3gnt5a|b3gnt5b|b3gnt7|b3gnt7l|b3gnt9|b4gat1|dgat2|fbp1a|fbp1b|fbp2|galk1|galk2|gbe1a|gbe1b|gk5|gnptab|gyg1a|gyg1b|gyg2|gys1|gys2|has1|has2|has3|hdac8|hs2st1a|hs2st1b|impa1|impa2|impad1|inpp5b|inpp5jb|inpp5ka|inpp5kb|inpp5l|ippk|itpk1a|itpk1b|miox|mlsl|ndst2a|ndst3|ocrl|pck1|pck2|pgd|pgm1|pgp|phka1b|phka2|phkb|phkg1a|phkg1b|pomk|ppip5k1b|ppip5k2|ppp1r3b|ppp1r3ca|…
GO:0004703	G protein-coupled receptor kinase activity	960	8	8	0.580811	0.0747	0.480331	0.1533	0.872326	0.202		grk1a|grk1b|grk4|grk5|grk5l|grk6|grk7a|grk7b|
GO:0008048	calcium sensitive guanylate cyclase activator activity	961	5	5	0.766717	0.075	0.480508	0.0949	0.711347	0.222	GO:0030250|guanylate cyclase activator activity, GO:0010853|cyclase activator activity,	guca1a|guca1c|guca1e|guca1g|si:ch211-103a14.5|
GO:0010853	cyclase activator activity	962	5	5	0.766717	0.075	0.480508	0.0949	0.711347	0.222	GO:0030250|guanylate cyclase activator activity, GO:0008048|calcium sensitive guanylate cyclase activator activity,	guca1a|guca1c|guca1e|guca1g|si:ch211-103a14.5|
GO:0030250	guanylate cyclase activator activity	963	5	5	0.766717	0.075	0.480508	0.0949	0.711347	0.222	GO:0008048|calcium sensitive guanylate cyclase activator activity, GO:0010853|cyclase activator activity,	guca1a|guca1c|guca1e|guca1g|si:ch211-103a14.5|
GO:0003188	heart valve formation	964	5	5	0.768784	0.075	0.481091	0.1151	0.778912	0.433	GO:0003190|atrioventricular valve formation,	gata2a|hace1|pdlim7|tbx5a|ugdh|
GO:0003190	atrioventricular valve formation	965	5	5	0.768784	0.075	0.481091	0.1151	0.778912	0.433	GO:0003188|heart valve formation,	gata2a|hace1|pdlim7|tbx5a|ugdh|
GO:0071219	cellular response to molecule of bacterial origin	966	29	29	0.264022	0.075	0.481675	0.3012	1	0.809	GO:0071222|cellular response to lipopolysaccharide,	cxcl11.1|cxcl11.5|cxcl11.7|cxcl11.8|cxcl18b|cxcl19|cxcl20|cxcl8b.3|hhla2a.1|hhla2b.1|hhla2b.2|il13|il17a/f3|il17d|ldlra|lgals17|nr1h3|nr1h4|nr1h5|nr1i2|shpk|si:ch211-241b2.5|si:dkey-15j16.3|si:dkey-15j16.6|si:dkey-22i16.9|tet1|tet3|vdra|vdrb|
GO:0071222	cellular response to lipopolysaccharide	967	29	29	0.264022	0.075	0.481675	0.3012	1	0.809	GO:0071219|cellular response to molecule of bacterial origin,	cxcl11.1|cxcl11.5|cxcl11.7|cxcl11.8|cxcl18b|cxcl19|cxcl20|cxcl8b.3|hhla2a.1|hhla2b.1|hhla2b.2|il13|il17a/f3|il17d|ldlra|lgals17|nr1h3|nr1h4|nr1h5|nr1i2|shpk|si:ch211-241b2.5|si:dkey-15j16.3|si:dkey-15j16.6|si:dkey-22i16.9|tet1|tet3|vdra|vdrb|
GO:0090114	COPII-coated vesicle budding	968	5	5	0.761396	0.0772	0.489272	0.0469	0.526953	0.316		sec13|sec23a|sec23b|sec31a|sec31b|
GO:0097306	cellular response to alcohol	969	8	8	0.572803	0.0777	0.490093	0.2035	0.9702	0.607		ache|cftr|entpd1|entpd2a.2|entpd2b|glra1|ptger2a|ptger2b|
GO:0008237	metallopeptidase activity	970	158	156	0.0412624	0.0775	0.490586	0.4771	1	0.765		ace|ace2|acy1|adam10a|adam10b|adam11|adam15|adam17a|adam17b|adam19a|adam19b|adam22|adam23a|adam28|adam8a|adam8b|adam9|adamts1|adamts10|adamts12|adamts13|adamts15a|adamts17|adamts18|adamts2|adamts3|adamts6|adamts8a|adamts9|aebp1|afg3l2|agbl2|agbl5|agtpbp1|anpepa|anpepb|aopep|bmp1a|bmp1b|brcc3|c6ast1|c6ast3|c6ast4|cndp2|cops5|cpa1|cpa2|cpa4|cpa5|cpa6|cpb1|cpb2|cpda|cpdb|cpe|cpm|cpn1|cpo|cpxm1a|cpxm…
GO:0046716	muscle cell cellular homeostasis	971	8	8	0.57237	0.0777	0.490678	0.0285	0.466941	0.314		adss1|cav3|fbxo32|flnca|flncb|mtm1|mtmr14|st8sia3|
GO:0071467	cellular response to pH	972	6	6	0.696403	0.0779	0.49077	0.0944	0.710618	0.492		asic1a|asic1b|asic1c|hvcn1|impact|nupr1b|
GO:0003128	heart field specification	973	8	8	0.570203	0.0777	0.491265	0.1749	0.92005	0.467		fn1a|fn1b|isl2b|lats1|lats2|lft2|wwtr1|yap1|
GO:1903510	mucopolysaccharide metabolic process	974	15	15	0.383166	0.0809	0.492095	0.1513	0.871251	0.613		chst1|chst11|chst3a|chst7|glceb|has1|has2|has3|hyal3|itih1|itih2|itih3a|itih5|ndnf|uxs1|
GO:0120009	intermembrane lipid transfer	975	8	8	0.558125	0.0809	0.492661	0.1749	0.916407	0.596	GO:0120016|sphingolipid transfer activity, GO:0120017|ceramide transfer activity, GO:1902387|ceramide 1-phosphate binding, GO:1902388|ceramide 1-phosphate transfer activity,	cert1a|cert1b|cptp|gltpb|gltpd2|plekha3|plekha8|si:ch73-269m23.5|
GO:0120016	sphingolipid transfer activity	976	8	8	0.558125	0.0809	0.492661	0.1749	0.916407	0.596	GO:0120017|ceramide transfer activity, GO:0120009|intermembrane lipid transfer, GO:1902387|ceramide 1-phosphate binding, GO:1902388|ceramide 1-phosphate transfer activity,	cert1a|cert1b|cptp|gltpb|gltpd2|plekha3|plekha8|si:ch73-269m23.5|
GO:0120017	ceramide transfer activity	977	8	8	0.558125	0.0809	0.492661	0.1749	0.916407	0.596	GO:0120016|sphingolipid transfer activity, GO:0120009|intermembrane lipid transfer, GO:1902387|ceramide 1-phosphate binding, GO:1902388|ceramide 1-phosphate transfer activity,	cert1a|cert1b|cptp|gltpb|gltpd2|plekha3|plekha8|si:ch73-269m23.5|
GO:1902387	ceramide 1-phosphate binding	978	8	8	0.558125	0.0809	0.492661	0.1749	0.916407	0.596	GO:0120016|sphingolipid transfer activity, GO:0120017|ceramide transfer activity, GO:0120009|intermembrane lipid transfer, GO:1902388|ceramide 1-phosphate transfer activity,	cert1a|cert1b|cptp|gltpb|gltpd2|plekha3|plekha8|si:ch73-269m23.5|
GO:1902388	ceramide 1-phosphate transfer activity	979	8	8	0.558125	0.0809	0.492661	0.1749	0.916407	0.597	GO:0120016|sphingolipid transfer activity, GO:0120017|ceramide transfer activity, GO:0120009|intermembrane lipid transfer, GO:1902387|ceramide 1-phosphate binding,	cert1a|cert1b|cptp|gltpb|gltpd2|plekha3|plekha8|si:ch73-269m23.5|
GO:0007200	phospholipase C-activating G protein-coupled receptor signaling pathway	980	43	42	0.203572	0.0811	0.492745	0.0897	0.70117	0.812		adcyap1r1a|adra1ab|adra1bb|adra1d|cmklr1l1|cmklrl2|drd2a|drd2b|drd2l|drd3|drd4-rs|drd4a|fpr1|gna11a|gna11b|gna14|gna14a|gna15.1|gna15.2|gnaq|gng13b|htr2aa|htr2ab|htr2b|htr2cl1|htr2cl2|p2ry1|p2ry2.1|p2ry2.2|p2ry2.3|ptger3|si:ch73-160i9.3|si:dkey-117a8.1|si:dkey-211g8.1|si:dkey-42l23.4|si:dkey-42l23.5|si:dkey-42l23.7|taar19t|trhr2|trhra|trhrb|vip|
GO:1990782	protein tyrosine kinase binding	981	16	16	0.360241	0.0812	0.492787	0.1534	0.866374	0.498		angpt1|angpt2a|angpt4|cbl|cblb|cblc|cd4-1|cpne3|dicp1.1|dicp1.17|dicp3.3|g6fl|sh2b1|sh2b3|shc1|shc2|
GO:0050768	negative regulation of neurogenesis	982	47	46	0.180066	0.0786	0.492833	0.277	1	0.877		daam2|dner|epha4a|epha4b|epha4l|her11|her5|her8a|her9|id1|med23|musk|neurog1|notch1a|notch3|robo2|sema3aa|sema3ab|sema3b|sema3bl|sema3c|sema3d|sema3e|sema3fa|sema3fb|sema3ga|sema3gb|sema3h|sema4ab|sema4ba|sema4c|sema4e|sema4ga|sema6bb|sema6d|sema6dl|sema6e|sema7a|si:ch211-113g11.6|si:ch211-129c21.1|si:dkey-49n23.1|sirt2|slit2|slit3|sox10|tnc|
GO:0030547	signaling receptor inhibitor activity	983	8	8	0.560132	0.0809	0.493229	0.2035	0.972829	0.435		dkk1a|dkk1b|dkk2|dkk3a|dkk3b|il1b|lrpap1|lypd6|
GO:0009583	detection of light stimulus	984	48	48	0.183027	0.0786	0.493418	0.1549	0.873913	0.753		dhdds|dlat|exorh|gna11b|gnat2|gpr88|grk7a|grm6b|lamb1a|lamc1|opn1lw2|opn1mw1|opn1mw2|opn1mw3|opn1sw1|opn3|opn4.1|opn4a|opn4b|opn4xa|opn4xb|opn5|opn6a|opn6b|opn7a|opn7b|opn7c|opn7d|opn8b|opn8c|opn9|parapinopsina|parapinopsinb|pcare1|pcdh15b|rgra|rgrb|rho|rhol|rrh|si:dkey-9i23.8|synj1|tmtops2a|tmtops3a|tmtops3b|tmtopsb|valopa|valopb|
GO:2000145	regulation of cell motility	985	205	203	0.0240886	0.0793	0.493712	0.3088	1	0.99		aire|aldh1l1|amot|amotl2a|amotl2b|anos1a|anos1b|anxa1a|anxa1b|anxa1c|anxa1d|anxa3a|anxa3b|anxa5b|ap1ar|apela|arhgap4a|arhgap4b|arpin|ccdc125|ccl25b|ccsapa|ccsapb|cd99|cdc42|cfap20|cftr|churc1|cnn2|csf1ra|cxcl12a|cxcr3.1|cxcr3.3|cxcr4b|dkk1b|dll4|dnd1|dpysl3|elp5|elp6|enpp2|fer|fgf1a|fgf8a|foxj1a|gata3|gnb1a|gnb1b|gpc4|gpr183a|hace1|hspd1|ildr1b|inpp5d|inppl1a|kita|klf6a|lama1|lama2|lama3|lama4|la…
GO:0007187	G protein-coupled receptor signaling pathway, coupled to cyclic nucleotide second messenger	986	54	52	0.169205	0.0794	0.493754	0.1389	0.849779	0.685		chrm2a|chrm2b|chrm3a|chrm3b|chrm4a|chrm5a|chrm5b|drd4b|fmn2a|hrh1|hrh2b|htr1aa|htr1ab|htr1b|htr1d|htr1fa|htr1fb|htr2aa|htr2ab|htr2b|htr2cl1|htr2cl2|htr5aa|htr5ab|htr6|htr7a|htr7b|htr7c|or132-1|or132-4|or132-5|or133-1|or134-1|or135-1|or136-1|or137-1|or137-2|or137-3|or137-4|or137-7|or137-8|or137-9|parietopsin|si:dkey-247m21.3|si:dkeyp-3f10.11|si:dkeyp-3f10.12|si:dkeyp-3f10.14|taar10|taar12m|taar14i…
GO:0007216	G protein-coupled glutamate receptor signaling pathway	987	15	15	0.384319	0.0809	0.493798	0.106	0.749936	0.611		dagla|daglb|grm1a|grm1b|grm2a|grm2b|grm3|grm4|grm6a|grm6b|grm8a|grm8b|homer1b|homer3b|trpm1a|
GO:0050777	negative regulation of immune response	988	18	18	0.357071	0.0785	0.493962	0.0125	0.359511	0.889		anxa1a|anxa1b|anxa1c|anxa1d|b2m|irak3|loxl3a|loxl3b|mettl3|otop1|pglyrp2|pglyrp5|pglyrp6|pias4a|samhd1|serping1|socs1a|ythdf2|
GO:0004879	nuclear receptor activity	989	48	48	0.182745	0.0786	0.494004	0.3646	1	0.819		ahr2|ar|esr1|esr2a|esr2b|nr1d1|nr1d2a|nr1d4a|nr1d4b|nr1h3|nr1h4|nr1i2|nr2f2|nr4a1|nr4a2a|nr4a2b|nr4a3|nr5a1a|nr5a1b|nr5a2|nr5a5|nr6a1a|nr6a1b|pparaa|pparab|pparda|ppardb|pparg|raraa|rarab|rarga|rargb|rorab|rorb|rorc|rorca|rorcb|rxraa|rxrab|rxrba|rxrbb|rxrga|rxrgb|thraa|thrab|thrb|vdra|vdrb|
GO:0004190	aspartic-type endopeptidase activity	990	14	14	0.413288	0.0789	0.494129	0.0202	0.417572	0.476	GO:0070001|aspartic-type peptidase activity,	ank2b|bace1|bace2|ctsd|ddi2|hm13|napsa|nots|nrip2|psen1|psen2|sppl2|sppl3|zgc:123258|
GO:0070001	aspartic-type peptidase activity	991	14	14	0.413288	0.0789	0.494129	0.0202	0.417572	0.476	GO:0004190|aspartic-type endopeptidase activity,	ank2b|bace1|bace2|ctsd|ddi2|hm13|napsa|nots|nrip2|psen1|psen2|sppl2|sppl3|zgc:123258|
GO:0070971	endoplasmic reticulum exit site	992	11	11	0.472032	0.0793	0.494294	0.0709	0.635937	0.585		ctage5|mia3|mppe1|sar1ab|sar1b|sec13|sec16b|sec23a|sec23b|sec31a|sec31b|
GO:1904427	positive regulation of calcium ion transmembrane transport	993	7	7	0.627889	0.0809	0.494368	0.143	0.84084	0.73		aplnra|aplnrb|stac|stac3|stim1a|stim1b|stim2b|
GO:0030835	negative regulation of actin filament depolymerization	994	25	24	0.307308	0.0791	0.494796	0.2501	1	0.776		add1|add2|add3a|add3b|capga|capgb|capza1a|capza1b|capzb|gsna|gsnb|lmod1b|lmod2a|lmod2b|lmod3|sptb|sptbn1|tmod1|tmod2|tmod4|twf1b|twf2b|vil1|xirp2a|
GO:0048495	Roundabout binding	995	11	11	0.465711	0.0793	0.494877	0.1551	0.870402	0.125		chad|lrrc15|lrrc17|lrtm2a|lrtm2b|rtn4r|rtn4rl1b|slit1a|slit2|slit3|vasna|
GO:0061959	response to (R)-carnitine	996	6	6	0.687845	0.0808	0.4949	0.2178	0.986813	0.313		acaca|cpt1b|dgat2|fasn|g6pca.2|lpl|
GO:0032095	regulation of response to food	997	8	7	0.622021	0.0809	0.49494	0.0695	0.633036	0.609	GO:0032104|regulation of response to extracellular stimulus, GO:0032107|regulation of response to nutrient levels,	cart1|cart2|cartl|ghrl|nucb2a|si:ch211-191i18.4|spx|
GO:0032104	regulation of response to extracellular stimulus	998	8	7	0.622021	0.0809	0.49494	0.0695	0.633036	0.608	GO:0032095|regulation of response to food, GO:0032107|regulation of response to nutrient levels,	cart1|cart2|cartl|ghrl|nucb2a|si:ch211-191i18.4|spx|
GO:0032107	regulation of response to nutrient levels	999	8	7	0.622021	0.0809	0.49494	0.0695	0.633036	0.608	GO:0032095|regulation of response to food, GO:0032104|regulation of response to extracellular stimulus,	cart1|cart2|cartl|ghrl|nucb2a|si:ch211-191i18.4|spx|
GO:0042110	T cell activation	1000	33	33	0.230578	0.0806	0.495395	0.0277	0.459525	0.825		agtpbp1|anxa1a|anxa1b|anxa1c|anxa1d|arpc1b|batf|cd209|cd4-1|cd74a|cd83|chd7|dicp1.1|dicp1.17|dicp3.3|eomesa|eomesb|eps15l1b|g6fl|gemin5|gpr183a|ikzf1|il7r|jak1|jak3|klf9|prkdc|ptger4a|rag1|rag2|rpl22|snapc3|tnpo3|
GO:0009925	basal plasma membrane	1001	12	12	0.45815	0.0807	0.495434	0.0045	0.360818	0.376		cacna1da|cse1l|egfra|erbb2|erbb3a|erbb3b|erbb4a|erbb4b|met|mst1ra|mst1rb|si:ch73-383l1.1|
GO:0002755	MyD88-dependent toll-like receptor signaling pathway	1002	11	11	0.469401	0.0793	0.495461	0.216	0.988817	0.625		b2m|irak3|myd88|tlr1|tlr2|tlr5a|tlr5b|tlr7|tlr8a|tlr8b|tlr9|
GO:0006527	arginine catabolic process	1003	6	6	0.685163	0.0808	0.495473	0.2178	0.990204	0.572		arg2|ddah2|nos1|nos2a|nos2b|oat|
GO:0045663	positive regulation of myoblast differentiation	1004	9	9	0.531751	0.0804	0.495894	0.1052	0.746271	0.632		boc|cdon|mapk14a|mapk14b|myf5|myf6|myod1|myog|rbm24a|
GO:0006836	neurotransmitter transport	1005	33	33	0.234215	0.0806	0.495971	0.231	1	0.843		cplx2|cplx2l|cplx3b|cplx4a|cplx4b|lin7b|lin7c|pdzd11|ppfia3|si:dkey-126h10.1|slc17a6a|slc17a6b|slc17a7b|slc18a2|slc18a3a|slc18a3b|slc32a1|slc6a1a|slc6a1b|slc6a2|slc6a4a|slc6a4b|slc6a6a|slc6a6b|slc6a9|syn1|syn2a|syn2b|syn3|syt1a|syt1b|syt2a|syt7b|
GO:0035023	regulation of Rho protein signal transduction	1006	128	125	0.0651956	0.0803	0.496434	0.3237	1	0.614		abraa|abrab|akap12b|akap13|als2a|als2b|arhgef10|arhgef10la|arhgef10lb|arhgef11|arhgef12a|arhgef12b|arhgef15|arhgef16|arhgef18a|arhgef18b|arhgef19|arhgef1a|arhgef1b|arhgef2|arhgef28a|arhgef3|arhgef33|arhgef37|arhgef38|arhgef39|arhgef3l|arhgef4|arhgef40|arhgef6|arhgef7a|arhgef7b|arhgef9a|arhgef9b|bcr|cavin4a|cavin4b|ccdc28a|cdc42se1|cdc42se2|dlc1|dnmbp|ect2|eps8l3a|eps8l3b|f2r|f2rl1.1|f2rl1.2|farp1…
GO:0010811	positive regulation of cell-substrate adhesion	1007	9	9	0.532597	0.0804	0.496472	0.2158	0.996521	0.522		agr2|ecm2|lims1|lims2|rell2|robo4|si:dkey-32e6.6|si:dkey-6n6.1|vegfaa|
GO:0005507	copper ion binding	1008	35	35	0.226062	0.0806	0.496549	0.1365	0.847838	0.74		aoc1|aoc2|atp7a|atp7b|ccs|cox11|cox17|cp|cutc|dbh|f5|f8|hephl1a|hephl1b|lacc1|loxa|loxl1|loxl2a|loxl2b|loxl3a|loxl3b|loxl4|loxl5a|loxl5b|moxd1|pam|prnpa|sco1|sco2|si:ch211-255p10.3|si:dkey-16p21.8|sod1|sod3a|sod3b|zgc:63972|
GO:0060976	coronary vasculature development	1009	5	5	0.744684	0.0802	0.496977	0.1277	0.815185	0.542		apela|apln|aplnra|aplnrb|gpc3|
GO:0000902	cell morphogenesis	1010	121	120	0.0630046	0.0803	0.497015	0.1393	0.847328	0.963		adora2b|akap12b|arl13b|arrb1|bves|cap1|cap2|capzb|cdh1|cdh10a|cdh11|cdh12a|cdh13|cdh17|cdh18a|cdh2|cdh23|cdh26.1|cdh28|cdh31|cdh4|cdh5|cdh6|coch|col11a1a|col12a1a|col12a1b|col14a1a|col4a1|col6a1|col6a2|col6a3|col7a1|col7a1l|col9a1b|cxcl12a|cxcl12b|cxcl8a|cxcr4a|cyfip1|cyfip2|eng|ephb3a|f2r|fn1a|frya|fryb|fryl|gna12a|gna13a|gna13b|gpc4|gpr183a|ifngr1|ift122|ilk|itga5|krit1|lamb1a|lamb1b|lamb2|lamb…
GO:0042135	neurotransmitter catabolic process	1011	5	5	0.748795	0.0802	0.49756	0.1789	0.919164	0.515		ache|comta|comtb|hnmt|mao|
GO:1901616	organic hydroxy compound catabolic process	1012	31	30	0.253354	0.0802	0.498144	0.3012	1	0.882		cadm1b|comta|comtb|cyp46a1.1|cyp46a1.2|cyp46a1.3|cyp46a1.4|cyp7a1|dbh|fah|gk5|impa1|impa2|inpp5b|inpp5jb|inpp5ka|inpp5kb|inpp5l|ldhd|miox|moxd1|ocrl|ptena|ptenb|srd5a3|synj1|tkfc|tpi1a|tpi1b|zgc:123299|
GO:0006000	fructose metabolic process	1013	11	11	0.461628	0.083	0.503134	0.185	0.936861	0.616		fbp1a|fbp1b|fbp2|khk|pfkfb1|pfkfb2a|pfkfb2b|pfkfb3|pfkfb4a|pfkfb4b|si:dkey-96f10.1|
GO:0004620	phospholipase activity	1014	59	59	0.15111	0.0834	0.504403	0.0556	0.561518	0.832		abhd12|ddhd1a|ddhd1b|ddhd2|enpp2|enpp7.1|enpp7.2|gdpd1|gdpd3a|gdpd3b|lipia|lipib|napepld|oc90|pitpnm3|pla2g12a|pla2g12b|pla2g1b|pla2g4aa|pla2g4ab|pla2g4f.1|pla2g4f.2|plcb3|plcd1a|plcd1b|plcd3a|plcd3b|plcd4a|plcd4b|plce1|plcg1|plcg2|plch1|plch2a|plch2b|plcl1|pld1a|pld1b|pld2|pld6|pnpla6|pnpla7a|pnpla7b|proca1|sec23ip|si:ch211-168k14.2|si:ch211-210g13.5|si:ch211-214p16.3|si:ch211-260p9.3|si:ch73-55…
GO:0003018	vascular process in circulatory system	1015	61	60	0.149774	0.0834	0.50498	0.268	1	0.894		acvrl1|adra1ab|adra1ba|adra1bb|adra1d|adra2c|adra2db|adrb2a|adrb2b|agtr1a|agtr1b|agtr2|avpr1aa|avpr1ab|avpr2aa|avpr2ab|avpr2l|drd1a|drd1b|edn1|edn2|ednraa|ednrab|ednrba|ednrbb|foxc1a|foxc1b|gclc|hrh1|htr1aa|htr1ab|htr1b|htr1d|htr2b|htr7a|htr7b|htr7c|mfsd2aa|mfsd2ab|notch3|oxtr|oxtrl|p2ry2.1|p2ry2.2|p2ry2.3|pawr|pitx2|plcb3|si:dkey-178o16.4|si:dkey-63b1.1|src|taar19t|trpm4a|trpm4b.1|trpm4b.2|urp2|…
GO:0050994	regulation of lipid catabolic process	1016	10	10	0.481218	0.0841	0.505747	0.2511	1	0.488		acaa2|cpt1aa|cpt1ab|etfa|gh1|pnpla2|pnpla3|si:ch1073-406l10.2|tysnd1|zgc:195173|
GO:0009611	response to wounding	1017	53	52	0.155648	0.0864	0.505784	0.1389	0.848798	0.882		ascl1a|b3gat1a|cdk9|cnp|cxcl8a|cxcl8b.1|dcc|dpysl2b|dpysl3|dspa|duox|ecrg4a|eppk1|evpla|fgfr1op2|foxj1a|gap43|hbegfa|hcar1-4|hmgb1a|irg1l|lgmn|lingo1a|lrp4|lyn|macf1a|mcamb|mmp9|neurog1|nos2a|nos2b|ntrk1|pax7a|pax7b|pla2g4aa|pleca|plecb|plxna1b|ppl|ptena|rac2|rtn4b|sarm1|sdc4|sema4d|sigmar1|smtnl|sox11b|tnc|utp25|vim|zgc:162255|
GO:0042641	actomyosin	1018	18	18	0.348803	0.084	0.506296	0.0529	0.551076	0.482		cdc42bpab|daam1a|daam1b|fblim1|ilk|ldb3a|ldb3b|lpp|pdlim1|pdlim2|pdlim3a|pdlim3b|pdlim4|pdlim5a|pdlim5b|pdlim7|pgm5|zyx|
GO:0002521	leukocyte differentiation	1019	67	67	0.127319	0.0863	0.506319	0.0915	0.703805	0.9		agtpbp1|ak2|akap10|alas1|anxa1a|anxa1b|anxa1c|anxa1d|arpc1b|batf|brf1a|cd79a|cd79b|cebpa|chd7|csf1ra|csf1rb|csf3a|csf3b|csf3r|eomesa|eomesb|eps15l1b|etv2|fgf21|flt3|gata1a|gemin5|gon4l|gpr183a|ikzf1|il2rga|il7r|irf8|jagn1a|jagn1b|jak1|jak3|kif1b|kita|meis1b|ncoa2|ncor1|ncor2|pak4|pbx1a|pir|plcg1|prkdc|ptger4a|rag1|rag2|rpl22|runx1|sart3|sbds|si:ch211-214p13.9|smarcd2|snapc3|spi1b|stat5a|tbl3|tnpo…
GO:0048742	regulation of skeletal muscle fiber development	1020	6	6	0.678002	0.0841	0.506322	0.078	0.665768	0.682		carm1|myf5|myf6|myod1|myog|prmt5|
GO:0004993	G protein-coupled serotonin receptor activity	1021	56	54	0.155983	0.0864	0.506344	0.1389	0.851748	0.684	GO:0099589|serotonin receptor activity,	chrm2a|chrm2b|chrm3a|chrm3b|chrm4a|chrm5a|chrm5b|drd4b|fmn2a|hrh1|hrh2b|htr1aa|htr1ab|htr1b|htr1d|htr1fa|htr1fb|htr2aa|htr2ab|htr2b|htr2cl1|htr2cl2|htr4|htr5aa|htr5ab|htr6|htr7a|htr7b|htr7c|or132-1|or132-4|or132-5|or133-1|or134-1|or135-1|or136-1|or137-1|or137-2|or137-3|or137-4|or137-7|or137-8|or137-9|parietopsin|si:dkey-247m21.3|si:dkeyp-3f10.11|si:dkeyp-3f10.12|si:dkeyp-3f10.14|taar10|taar10a|ta…
GO:0099589	serotonin receptor activity	1022	56	54	0.155983	0.0864	0.506344	0.1389	0.851748	0.684	GO:0004993|G protein-coupled serotonin receptor activity,	chrm2a|chrm2b|chrm3a|chrm3b|chrm4a|chrm5a|chrm5b|drd4b|fmn2a|hrh1|hrh2b|htr1aa|htr1ab|htr1b|htr1d|htr1fa|htr1fb|htr2aa|htr2ab|htr2b|htr2cl1|htr2cl2|htr4|htr5aa|htr5ab|htr6|htr7a|htr7b|htr7c|or132-1|or132-4|or132-5|or133-1|or134-1|or135-1|or136-1|or137-1|or137-2|or137-3|or137-4|or137-7|or137-8|or137-9|parietopsin|si:dkey-247m21.3|si:dkeyp-3f10.11|si:dkeyp-3f10.12|si:dkeyp-3f10.14|taar10|taar10a|ta…
GO:0051693	actin filament capping	1023	24	23	0.289489	0.0848	0.506503	0.3113	1	0.775		add1|add2|add3a|add3b|capga|capgb|capza1a|capza1b|capzb|gsna|gsnb|lmod1b|lmod2a|lmod2b|lmod3|sptb|sptbn1|tmod1|tmod2|tmod4|twf1b|twf2b|vil1|
GO:0016641	oxidoreductase activity, acting on the CH-NH2 group of donors, oxygen as acceptor	1024	18	18	0.345034	0.084	0.506873	0.3156	1	0.72		aoc1|aoc2|dao.1|dao.2|dao.3|loxa|loxl1|loxl2a|loxl2b|loxl3a|loxl3b|loxl4|loxl5a|loxl5b|mao|pnpo|si:dkey-40g16.6|zgc:172341|
GO:0016702	oxidoreductase activity, acting on single donors with incorporation of molecular oxygen, incorporation of two atoms of oxygen	1025	35	35	0.215317	0.0863	0.506881	0.1778	0.924281	0.778		adi1|adoa|adob|alox12|alox5a|alox5b.1|alox5b.2|alox5b.3|bco1|bco1l|bco2a|bco2b|bco2l|cdo1|cyp1c1|cyp1c2|ethe1|haao|hgd|hpda|hpdb|hpdl|ido1|p4ha1a|p4ha1b|p4ha2|p4ha3|pir|rpe65b|rpe65c|si:dkey-17e16.9|tdo2a|tdo2b|zgc:152670|zgc:152891|
GO:0048568	embryonic organ development	1026	148	148	0.0403003	0.0845	0.507	0.4678	1	0.973		acvr1l|alas2|arrb1|ascl1a|bicdl1|bmi1a|bmp2b|bmp4|cavin1b|ccn2a|cebpa|celf1|cftr|chaf1b|clocka|col2a1a|col2a1b|col8a1a|copa|copb1|copb2|cox5aa|cox5ab|csf3a|csf3r|csrnp1a|ctps1a|ctps1b|cx43|dhx8|dkk1b|dla|dpy30|drll.3|dstyk|eaf1|efnb1|egfl6|egr2b|enpp2|epas1b|epb41b|ephb3b|etnppl|etv2|etv6|fas|faslg|fgf8a|foxh1|foxo3b|fstl1a|fstl1b|gata1a|gata2a|gata3|gdf6a|gfi1aa|gli3|gpc4|gtpbp3|hdac9b|hhex|hnf1…
GO:0006090	pyruvate metabolic process	1027	45	45	0.167898	0.0846	0.507025	0.3646	1	0.902		agxtb|aldoaa|aldoab|aldob|aldocb|bpgm|dhtkd1|dlat|eno1a|eno1b|eno2|eno3|eno4|gapdh|gapdhs|gck|gpia|gpib|hk1|hk2|hkdc1|me1|me2|me3|pck1|pck2|pcxa|pcxb|pdha1a|pdhb|pfkla|pfklb|pfkma|pfkmb|pfkpa|pfkpb|pgam1a|pgam1b|pgam2|pgk1|pklr|pkma|pkmb|tpi1a|tpi1b|
GO:0046513	ceramide biosynthetic process	1028	24	24	0.291959	0.0848	0.507075	0.1638	0.889056	0.716		asah2|b4galt5|cers1|cers2a|cers2b|cers3b|cers4a|cers5|cers6|degs1|degs2|sgms1|smpd1|smpd2a|smpd4|sptssb|st6galnac3|st6galnac4|st6galnac5a|st6galnac5b|st6galnac6|ugcg|zgc:162183|zgc:91976|
GO:1903131	mononuclear cell differentiation	1029	39	39	0.201148	0.085	0.507125	0.0371	0.503418	0.843		agtpbp1|akap10|anxa1a|anxa1b|anxa1c|anxa1d|arpc1b|batf|cd79a|cd79b|chd7|csf3r|eomesa|eomesb|eps15l1b|fgf21|flt3|gata1a|gemin5|gon4l|gpr183a|ikzf1|il2rga|il7r|jak1|jak3|kita|pir|prkdc|ptger4a|rag1|rag2|rpl22|sart3|si:ch211-214p13.9|snapc3|stat5a|tbl3|tnpo3|
GO:0055008	cardiac muscle tissue morphogenesis	1030	22	22	0.298823	0.0862	0.50742	0.2033	0.978058	0.818		alpk3a|dpf3|fbxo32|fermt2|gata4|gja3|klf2a|klf2b|lrrc39|mpp5a|mstnb|mybpc3|myom1a|myom1b|myom2a|nrg1|nrg2a|tcap|tnnt2a|ttn.1|ttn.2|wwtr1|
GO:0008038	neuron recognition	1031	34	34	0.221721	0.0863	0.507444	0.0079	0.3318	0.819		adcy1b|adcy8|amigo1|anos1a|bsg|cdh2|cnr1|cntn3a.1|cntn3a.2|dscama|dscamb|efnb2a|ek1|ephb3a|erbb2|erbb3b|gap43|mycbp2|myot|neurog1|nexn|nptna|nptnb|nrp1a|nrp2b|plxna4|robo2|robo3|robo4|sema3d|si:dkeyp-97a10.3|slit2|tnc|vstm2l|
GO:0002687	positive regulation of leukocyte migration	1032	18	18	0.339442	0.084	0.507452	0.2625	1	0.844		cd99|csf1ra|gnb1a|gnb1b|pgfb|rac2|si:ch211-261n11.7|si:ch211-261n11.8|si:ch211-39i22.1|si:dkey-23c22.5|si:dkey-23c22.9|socs1a|vegfaa|vegfab|vegfbb|vegfc|zgc:153631|zgc:153759|
GO:0033218	amide binding	1033	148	148	0.0474798	0.0845	0.507575	0.4678	1	0.951		acad9|acadvl|acbd3|acbd4|acbd5a|acbd6|acbd7|acot11a|acot11b|acot7|adcyap1r1a|adcyap1r1b|anpepa|anpepb|apba1a|apba1b|apba2a|apba2b|apbb1|apbb2b|apbb3|avd|ccdc57|cert1a|cert1b|cptp|crhbp|crhr1|crip1|dbi|eci2|enpep|erap1a|erap1b|erap2|fkbp4|fkbp5|folr|ftcd|gc2|gcgra|gcgrb|ghra|ghrb|ghrhr2|ghrhra|ghrhrb|ghrhrl|gipr|gltpb|gltpd2|gpr1|gss|gstr|gucy2c|gucy2f|ipo4|itm2ba|itm2bb|itm2ca|itm2cb|kdelr2a|kdel…
GO:0021522	spinal cord motor neuron differentiation	1034	24	23	0.293525	0.0848	0.507649	0.0841	0.685758	0.809		clp1|cox5aa|cox5ab|dld|gli2a|htr1ab|igf1ra|igf1rb|insm1a|isl1|jag2b|met|nkx6.1|nkx6.2|notch1a|olig2|otpa|sfpq|smo|surf1|tbx6|th|zc4h2|
GO:0006145	purine nucleobase catabolic process	1035	5	5	0.729196	0.0862	0.507985	0.2011	0.979044	0.467		aox5|aox6|gda|xdh|zgc:103559|
GO:0016298	lipase activity	1036	74	74	0.113407	0.0853	0.508342	0.0856	0.690541	0.866		abhd12|abhd2a|abhd2b|abhd3|dagla|ddhd1a|ddhd1b|ddhd2|enpp2|enpp7.1|enpp7.2|gdpd1|gdpd3a|gdpd3b|lipca|lipea|lipeb|lipf|lipg|lipia|lipib|lpl|mgll|napepld|oc90|pitpnm3|pla1a|pla2g12a|pla2g12b|pla2g1b|pla2g4aa|pla2g4ab|pla2g4f.1|pla2g4f.2|plcb3|plcd1a|plcd1b|plcd3a|plcd3b|plcd4a|plcd4b|plce1|plcg1|plcg2|plch1|plch2a|plch2b|plcl1|pld1a|pld1b|pld2|pld6|pnpla2|pnpla3|pnpla4|pnpla6|pnpla7a|pnpla7b|proca1…
GO:0048639	positive regulation of developmental growth	1037	17	17	0.352566	0.0861	0.508528	0.1794	0.919056	0.835		cdkl5|cntn2|cxcl12a|dbn1|dbnla|dbnlb|ghrh|hcls1|l1cama|nsmfb|sema7a|shtn1|si:dkey-40c11.2|slit1a|spast|tnc|zfyve27|
GO:0004111	creatine kinase activity	1038	5	5	0.726902	0.0862	0.508551	0.1277	0.823128	0.343	GO:0042396|phosphagen biosynthetic process, GO:0006599|phosphagen metabolic process, GO:0046314|phosphocreatine biosynthetic process, GO:0016775|phosphotransferase activity, nitrogenous group as acceptor, GO:0006603|phosphocreatine metabolic process,	ckba|ckbb|ckma|ckmb|ckmt1|
GO:0006599	phosphagen metabolic process	1039	5	5	0.726902	0.0862	0.508551	0.1277	0.823128	0.342	GO:0042396|phosphagen biosynthetic process, GO:0004111|creatine kinase activity, GO:0046314|phosphocreatine biosynthetic process, GO:0016775|phosphotransferase activity, nitrogenous group as acceptor, GO:0006603|phosphocreatine metabolic process,	ckba|ckbb|ckma|ckmb|ckmt1|
GO:0006603	phosphocreatine metabolic process	1040	5	5	0.726902	0.0862	0.508551	0.1277	0.823128	0.343	GO:0042396|phosphagen biosynthetic process, GO:0004111|creatine kinase activity, GO:0006599|phosphagen metabolic process, GO:0046314|phosphocreatine biosynthetic process, GO:0016775|phosphotransferase activity, nitrogenous group as acceptor,	ckba|ckbb|ckma|ckmb|ckmt1|
GO:0016775	phosphotransferase activity, nitrogenous group as acceptor	1041	5	5	0.726902	0.0862	0.508551	0.1277	0.823128	0.342	GO:0042396|phosphagen biosynthetic process, GO:0004111|creatine kinase activity, GO:0006599|phosphagen metabolic process, GO:0046314|phosphocreatine biosynthetic process, GO:0006603|phosphocreatine metabolic process,	ckba|ckbb|ckma|ckmb|ckmt1|
GO:0042396	phosphagen biosynthetic process	1042	5	5	0.726902	0.0862	0.508551	0.1277	0.823128	0.342	GO:0004111|creatine kinase activity, GO:0006599|phosphagen metabolic process, GO:0046314|phosphocreatine biosynthetic process, GO:0016775|phosphotransferase activity, nitrogenous group as acceptor, GO:0006603|phosphocreatine metabolic process,	ckba|ckbb|ckma|ckmb|ckmt1|
GO:0046314	phosphocreatine biosynthetic process	1043	5	5	0.726902	0.0862	0.508551	0.1277	0.823128	0.342	GO:0042396|phosphagen biosynthetic process, GO:0004111|creatine kinase activity, GO:0006599|phosphagen metabolic process, GO:0016775|phosphotransferase activity, nitrogenous group as acceptor, GO:0006603|phosphocreatine metabolic process,	ckba|ckbb|ckma|ckmb|ckmt1|
GO:1901342	regulation of vasculature development	1044	82	82	0.094234	0.087	0.508734	0.1681	0.894955	0.899		adgrb1a|adgrb1b|adgrb2|adgrb3|adgrg6|apela|aplnra|aplnrb|arhgap18|arntl1a|birc5a|birc5b|bmper|cdh5|dab2ipa|dab2ipb|dlk2|dll4|egfl6|elmo1|enpp2|fgf1a|flt1|gata2a|gata2b|hars|hif1aa|hif1ab|hif1an|iars1|ism1|itgb1a|kdr|lrp1aa|lrp1ab|meis1b|mep1a.2|mtdha|mtdhb|myca|mydgf|nme2b.1|nrp1a|ntn1a|oxtr|per2|pgfb|plcg1|prkd1|ptena|ptenb|ptger3|ptk2ba|reck|s1pr1|sars1|scg2b|sirt1|sirt2|sox11b|spred1|tars1|tek…
GO:0033290	eukaryotic 48S preinitiation complex	1045	18	17	0.357871	0.0861	0.509096	0.3163	1	0.57		eif2s1a|eif2s1b|eif3ba|eif3c|eif3d|eif3ea|eif3eb|eif3g|eif3ha|eif3hb|eif3i|eif3ja|eif3jb|eif3k|eif3m|eif3s10|eif3s6ip|
GO:0005583	fibrillar collagen trimer	1046	8	8	0.543392	0.0873	0.509362	0.2035	0.975473	0.216		col11a1b|col1a1a|col1a1b|col1a2|col5a1|col5a2b|col9a2|si:ch211-196i2.1|
GO:0010810	regulation of cell-substrate adhesion	1047	15	15	0.375714	0.0856	0.509556	0.2245	1	0.709		agr2|ap1ar|ecm2|efna5b|ek1|lims1|lims2|macf1a|myoc|rell2|robo4|si:dkey-32e6.6|si:dkey-6n6.1|smtnl|vegfaa|
GO:0014074	response to purine-containing compound	1048	13	13	0.404593	0.0858	0.5096	0.236	1	0.664	GO:0046683|response to organophosphorus,	jun|junba|junbb|jund|p2rx1|p2rx3a|p2rx3b|p2rx4b|p2rx5|p2rx7|rap1aa|rap1ab|rap1b|
GO:0046683	response to organophosphorus	1049	13	13	0.404593	0.0858	0.5096	0.236	1	0.664	GO:0014074|response to purine-containing compound,	jun|junba|junbb|jund|p2rx1|p2rx3a|p2rx3b|p2rx4b|p2rx5|p2rx7|rap1aa|rap1ab|rap1b|
GO:0030856	regulation of epithelial cell differentiation	1050	17	17	0.359133	0.0861	0.509666	0.1494	0.868818	0.721		add1|errfi1a|foxe3|gata3|hhex|hsf4|ins|krit1|lhx1a|maff|mafga|mafgb|myh11a|npas4l|tal1|tm4sf4|vps45|
GO:0004308	exo-alpha-sialidase activity	1051	8	8	0.538255	0.0873	0.509925	0.1749	0.919137	0.482	GO:0016997|alpha-sialidase activity,	neu1|neu3.1|neu3.2|neu3.3|neu3.4|neu3.5|neu4|st3gal7|
GO:0016997	alpha-sialidase activity	1052	8	8	0.538255	0.0873	0.509925	0.1749	0.919137	0.482	GO:0004308|exo-alpha-sialidase activity,	neu1|neu3.1|neu3.2|neu3.3|neu3.4|neu3.5|neu4|st3gal7|
GO:0030223	neutrophil differentiation	1053	19	19	0.3163	0.0879	0.510051	0.2617	1	0.68		alas1|brf1a|cebpa|csf3a|csf3b|csf3r|etv2|gata1a|jagn1a|jagn1b|meis1b|ncor1|ncor2|pbx1a|runx1|smarcd2|spi1b|usb1|zbtb11|
GO:0006085	acetyl-CoA biosynthetic process	1054	9	9	0.506312	0.088	0.510072	0.0091	0.329844	0.699		aclya|aclyb|acss1|acss2|acss2l|dlat|mlycd|pdha1a|pdhb|
GO:0008553	P-type proton-exporting transporter activity	1055	13	13	0.404061	0.0858	0.510173	0.0182	0.402989	0.537		atp2a1|atp2a1l|atp2a2a|atp2a2b|atp2a3|atp2c1|atp6v0d1|atp6v1c1a|atp6v1c1b|atp6v1c2|atp6v1e1b|atp6v1g1|si:dkey-28b4.8|
GO:0006094	gluconeogenesis	1056	16	16	0.358838	0.086	0.510215	0.2253	1	0.799	GO:0019319|hexose biosynthetic process,	fbp1a|fbp1b|fbp2|g6pc3|g6pca.1|g6pca.2|g6pcb|gpia|gpib|pck1|pck2|pcxa|pcxb|pgk1|tpi1a|tpi1b|
GO:0019319	hexose biosynthetic process	1057	16	16	0.358838	0.086	0.510215	0.2253	1	0.799	GO:0006094|gluconeogenesis,	fbp1a|fbp1b|fbp2|g6pc3|g6pca.1|g6pca.2|g6pcb|gpia|gpib|pck1|pck2|pcxa|pcxb|pgk1|tpi1a|tpi1b|
GO:0023052	signaling	1058	247	244	0.00528814	0.0861	0.510237	0.1703	0.896744	0.949		als2a|apba1a|apba1b|apba2a|apba2b|appl1|appl2|bmp2b|cacna1aa|cacna1ab|cacna1ba|cacna1bb|cacna1eb|cacnb1|cacnb2a|cacnb2b|cacnb3a|cacnb3b|cacnb4a|cacnb4b|cacng2a|cacng2b|cacng3b|cacng4a|cacng4b|cacng8a|cacng8b|ccdc141|celsr3|cep89|cgas|chata|chrm2a|chrm2b|chrm3a|chrm3b|chrm4a|chrm5a|chrm5b|chrna1|chrna10a|chrna2a|chrna2b|chrna3|chrna4b|chrna5|chrna7|chrna9|chrnb1|chrnb2|chrnb3b|chrnb4|chrnb5b|chrnd…
GO:0051694	pointed-end actin filament capping	1059	7	7	0.606255	0.0879	0.510611	0.143	0.842713	0.453		lmod1b|lmod2a|lmod2b|lmod3|tmod1|tmod2|tmod4|
GO:0030899	calcium-dependent ATPase activity	1060	8	7	0.598032	0.0879	0.511172	0.0358	0.498562	0.256		tnnt1|tnnt2a|tnnt2b|tnnt2c|tnnt2d|tnnt3a|tnnt3b|
GO:1901343	negative regulation of vasculature development	1061	27	27	0.247974	0.0878	0.511715	0.2387	1	0.758		adgrb1a|adgrb1b|adgrb2|adgrb3|arhgap18|cdh5|dab2ipa|dab2ipb|dlk2|hif1an|ism1|ntn1a|per2|ptena|ptenb|s1pr1|sars1|sirt2|spred1|thbs1a|thbs1b|thbs2a|thbs2b|tnmd|tp53|unc5b|yjefn3|
GO:0030193	regulation of blood coagulation	1062	7	7	0.605467	0.0879	0.511735	0.1615	0.886575	0.508	GO:1900046|regulation of hemostasis,	cpb2|enpp4|f7i|plg|pros1|serpinc1|serping1|
GO:1900046	regulation of hemostasis	1063	7	7	0.605467	0.0879	0.511735	0.1615	0.886575	0.508	GO:0030193|regulation of blood coagulation,	cpb2|enpp4|f7i|plg|pros1|serpinc1|serping1|
GO:0051130	positive regulation of cellular component organization	1064	169	169	0.0225334	0.0886	0.512428	0.0097	0.33995	0.998		add1|anapc11|anapc4|anapc5|anxa1a|anxa1b|anxa1c|anxa1d|arhgef10|arhgef10lb|arl2|atf7ip|baiap2a|baiap2b|baiap2l1a|baiap2l1b|baiap2l2a|baiap2l2b|bbc3|bicd1a|bida|caprin2|cdc42|cdc42ep1a|cdc42ep1b|cdc42ep2|cdc42ep3|cdc42ep4a|cdc42ep4b|cdc42ep5|cdkl5|clcf1|clip1a|clstn1|clstn2|cnot1|cntfr|cntn2|coa8|cxcl12a|cyp11a1|dab2|dbn1|dbnla|dbnlb|doc2b|dpysl3|eif5a|eif5a2|ephb3a|eps8l3a|eps8l3b|evla|evlb|fbxo7…
GO:0051056	regulation of small GTPase mediated signal transduction	1065	174	170	0.0265072	0.0886	0.512988	0.4718	1	0.697		abraa|abrab|akap12b|akap13|als2a|als2b|arfgef1|arfgef2|arfgef3|arhgap19|arhgef10|arhgef10la|arhgef10lb|arhgef11|arhgef12a|arhgef12b|arhgef15|arhgef16|arhgef18a|arhgef18b|arhgef19|arhgef1a|arhgef1b|arhgef2|arhgef28a|arhgef3|arhgef33|arhgef37|arhgef38|arhgef39|arhgef3l|arhgef4|arhgef40|arhgef6|arhgef7a|arhgef7b|arhgef9a|arhgef9b|bcr|cavin4a|cavin4b|ccdc28a|cdc42se1|cdc42se2|chn1|chn2|cyth1a|cyth1b|…
GO:0019976	interleukin-2 binding	1066	5	5	0.712501	0.0891	0.513635	0.1398	0.844545	0.0105		il13ra1|il23r|il2rga|il2rgb|osmr|
GO:0043086	negative regulation of catalytic activity	1067	126	125	0.0537137	0.0893	0.513669	0.0453	0.514437	0.976		adgrv1|agrn|agt|ahsg1|ahsg2|aida|akt1s1|anxa1a|anxa1b|anxa1c|anxa1d|bcl2a|bcl2l1|birc2|birc5a|birc5b|birc7|bod1|bod1l1|camk2n1a|camk2n2|cbl|cblb|cblc|cdk5rap1|cdkn1ba|cdkn1bb|cdkn1ca|cdkn1cb|cenph|deptor|dlg2|drd2a|drd2b|drd2l|drd3|drd4-rs|drd4a|dusp10|fbxo5|fetub|galr1a|gchfr|gckr|hexim1|irak3|kng1|lamtor5|mad2l2|mastl|mcl1a|mcl1b|mcm2|oaz1a|oaz1b|oaz2a|oaz2b|pi15a|pik3ip1|pkib|pkig|pot1|ppm1e|p…
GO:0036368	cone photoresponse recovery	1068	6	6	0.649116	0.0894	0.513686	0.1196	0.78624	0.0325		eml1|grk1b|grk7a|rcvrn2|rcvrn3|rcvrna|
GO:0006545	glycine biosynthetic process	1069	5	5	0.719178	0.0891	0.514195	0.2011	0.978144	0.539		agxta|agxtb|shmt1|shmt2|tha1|
GO:0009986	cell surface	1070	122	122	0.0532903	0.0893	0.514228	0.6202	1	0.961		ambp|antxr1a|antxr1b|antxr1c|antxr1d|antxr2a|antxr2b|ca6|cd209|cd4-1|cd74a|cd83|cdh1|cdh10a|cdh11|cdh12a|cdh13|cdh17|cdh18a|cdh2|cdh23|cdh26.1|cdh28|cdh31|cdh4|cdh5|cdh6|cel.1|cel.2|clstn1|clstn2|cxadr|egfl7|enpp1|fermt2|gpc1a|gpc1b|gpc2|gpc3|gpc4|gpc5a|gpc5b|gpc6a|gpc6b|hdr|hhla2a.1|hhla2b.1|hhla2b.2|hsp90aa1.1|hsp90aa1.2|hsp90ab1|intu|itgb1a|itgb1b.1|itgb1b.2|itgb2|itgb3a|itgb3b|itgb4|itgb5|itg…
GO:0000270	peptidoglycan metabolic process	1071	5	5	0.713633	0.0891	0.514757	0.0949	0.712356	0.622	GO:0009253|peptidoglycan catabolic process,	lygl1|lygl2|pglyrp2|pglyrp5|pglyrp6|
GO:0009253	peptidoglycan catabolic process	1072	5	5	0.713633	0.0891	0.514757	0.0949	0.712356	0.622	GO:0000270|peptidoglycan metabolic process,	lygl1|lygl2|pglyrp2|pglyrp5|pglyrp6|
GO:0015929	hexosaminidase activity	1073	15	13	0.394541	0.0903	0.517733	0.236	1	0.213		hexa|hexb|hexdc|hyal1|hyal2a|hyal2b|hyal3|hyal6|oga|ogal|si:dkey-72l14.3|spam1|zgc:113333|
GO:0015279	store-operated calcium channel activity	1074	13	13	0.396645	0.0903	0.518295	0.0401	0.516324	0.405		orai1a|orai1b|orai2|trpc1|trpc2b|trpc3|trpc4b|trpc5a|trpc5b|trpc6a|trpc6b|trpc7a|trpc7b|
GO:0046653	tetrahydrofolate metabolic process	1075	15	15	0.365191	0.0905	0.518318	0.1256	0.812561	0.816		aldh1l1|aldh1l2|dhfr|gch1|gch2|mthfd1a|mthfd1b|mthfd1l|mthfd2|mthfd2l|mthfr|mthfs|shmt1|shmt2|zgc:153031|
GO:0044092	negative regulation of molecular function	1076	158	157	0.0311298	0.0908	0.519474	0.0721	0.638049	0.983		adgrv1|agrn|agt|ahsg1|ahsg2|aida|akt1s1|anxa1a|anxa1b|anxa1c|anxa1d|bcl2a|bcl2l1|birc2|birc5a|birc5b|birc7|bod1|bod1l1|camk2n1a|camk2n2|cbarpb|cbl|cblb|cblc|cdk5rap1|cdkn1ba|cdkn1bb|cdkn1ca|cdkn1cb|cenph|cnrip1a|cnrip1b|commd6|commd7|crhbp|ddit3|deptor|dlg2|drd2a|drd2b|drd2l|drd3|drd4-rs|drd4a|dusp10|fbxo5|fetub|galr1a|gchfr|gckr|gem|hecw1b|hecw2a|hexim1|id1|id2a|id2b|id3|id4|irak3|kcne4|kctd10|k…
GO:0016717	oxidoreductase activity, acting on paired donors, with oxidation of a pair of donors resulting in the reduction of molecular oxygen to two molecules of water	1077	9	9	0.493733	0.0912	0.520076	0.1206	0.786948	0.589		cyp26a1|cyp26b1|cyp26c1|degs1|degs2|fads2|sc5d|scd|scdb|
GO:0033504	floor plate development	1078	10	10	0.459285	0.0913	0.520086	0.0882	0.696648	0.727		dla|foxa2|foxa3|foxb1a|foxh1|ndr2|nkx2.2a|noto|shha|tdgf1|
GO:0021545	cranial nerve development	1079	21	21	0.295745	0.0914	0.520095	0.1065	0.746487	0.851		cdh4|dlx3b|dlx4b|gli1|gmds|hoxb1a|kif1b|lhx2b|mib1|nes|neurog1|rb1|rtn4a|rtn4b|six3a|six3b|tbx5a|tbx5b|tnc|vax1|vax2|
GO:0007188	adenylate cyclase-modulating G protein-coupled receptor signaling pathway	1080	140	138	0.0473386	0.0915	0.520105	0.2102	0.985278	0.938		adcy1a|adcy1b|adcy2a|adcy2b|adcy3b|adcy5|adcy6a|adcy7|adcy8|adcy9|adcyap1a|adcyap1b|adcyap1r1a|adgrb1a|adgrb2|adgrb3|adgrd1|adgrd2|adgre10|adgre14|adgre15|adgre5b.2|adgre9|adgrg1|adgrg11|adgrg4a|adgrg6|adgrg7.1|adgrl1a|adgrl2a|adgrl4|adra1ab|adra1bb|adra1d|adra2a|adra2b|adra2c|adra2da|adra2db|adrb1|adrb2a|adrb2b|adrb3a|adrb3b|chga|chrm2a|chrm2b|chrm3a|chrm3b|chrm4a|chrm5a|chrm5b|drd1a|drd1b|drd2a…
GO:0009268	response to pH	1081	9	9	0.502853	0.0912	0.520637	0.1412	0.848162	0.558		asic1a|asic1b|asic1c|gpr132a|gpr132b|gpr4|hvcn1|impact|nupr1b|
GO:0070374	positive regulation of ERK1 and ERK2 cascade	1082	45	45	0.159684	0.0917	0.520683	0.1147	0.777199	0.894		adcyap1a|adcyap1b|apela|arrb1|arrb2a|arrb2b|bmp5|ccl19a.1|ccl19a.2|ccl19b|ccl20a.3|ccl25b|ccl34b.1|ccl34b.4|ccl34b.9|ccl35.1|ccl38.1|ccl38.6|ccl38a.4|ccl39.2|ccl39.7|cd4-1|cds1|cds2|cxcl32b.1|dicp1.1|dicp1.17|dicp3.3|g6fl|garem|gpr183a|hmgb1a|hmgb1b|musk|ntrk1|ntrk2a|ntrk2b|ntrk3a|ntrk3b|pdgfaa|pdgfab|pdgfbb|ror1|ror2|sema7a|
GO:0045239	tricarboxylic acid cycle enzyme complex	1083	11	11	0.43685	0.092	0.52071	0.216	0.985407	0.642		bckdha|bckdhb|dhtkd1|dlst|fh|kat2a|mrps36|ogdha|ogdhb|sucla2|suclg2|
GO:0004985	G protein-coupled opioid receptor activity	1084	9	9	0.499058	0.0912	0.521199	0.252	1	0.0901		ogfr|ogfrl1|ogfrl2|oprd1a|oprd1b|oprk1|oprl1|oprm1|zgc:162182|
GO:0006002	fructose 6-phosphate metabolic process	1085	11	11	0.438471	0.092	0.521268	0.185	0.935966	0.742		fbp1a|fbp1b|fbp2|gfpt1|gfpt2|pfkla|pfklb|pfkma|pfkmb|pfkpa|pfkpb|
GO:0070851	growth factor receptor binding	1086	32	32	0.211792	0.0922	0.521285	0.0816	0.6695	0.763		btc|fer|fgf10a|fgf10b|fgf16|fgf17|fgf18a|fgf18b|fgf19|fgf1a|fgf1b|fgf2|fgf23|fgf4|fgf6a|fgf7|fgf8a|fgf8b|hbegfa|hbegfb|il1b|pdgfaa|pdgfab|pdgfbb|pdgfc|pdgfd|pgfb|tgfa|vegfaa|vegfab|vegfbb|vegfc|
GO:0008203	cholesterol metabolic process	1087	39	39	0.186929	0.092	0.521826	0.2219	1	0.832		apoa1a|apoa1b|cadm1b|cetp|ch25h|ch25hl1.1|ch25hl1.2|ch25hl2|cyp11a1|cyp11a2|cyp11c1|cyp46a1.1|cyp46a1.2|cyp46a1.3|cyp46a1.4|cyp51|cyp7a1|dhcr7|ebp|erlin1|fdft1|hsd17b7|insig1|insig2|lipea|lipeb|lss|mvda|mvk|npc2|nsdhl|pmvk|sc5d|soat1|soat2|sqlea|srebf2|star|zgc:123299|
GO:0072523	purine-containing compound catabolic process	1088	19	19	0.29887	0.0928	0.524117	0.0208	0.421738	0.871		ada|adal|aox5|aox6|gda|mlycd|nt5e|nudt15|nudt18|nudt3a|nudt3b|nudt4a|nudt4b|nudt7|pde9a|samhd1|si:dkey-219c10.4|xdh|zgc:103559|
GO:0016051	carbohydrate biosynthetic process	1089	73	73	0.105394	0.0937	0.528073	0.2421	1	0.896		agla|aglb|b3galt1a|b3galt2|b3gnt2a|b3gnt2b|b3gnt2l|b3gnt5a|b3gnt5b|b3gnt7|b3gnt7l|b3gnt9|b4gat1|chst10|chst11|chst12a|chst12b|chst14|fbp1a|fbp1b|fbp2|g6pc3|g6pca.1|g6pca.2|g6pcb|gbe1a|gbe1b|gpia|gpib|gyg1a|gyg1b|gyg2|gys1|gys2|has1|has2|has3|hs2st1a|hs2st1b|impa1|impa2|impad1|mgat2|mpdu1a|mpdu1b|nansa|nansb|ndst2a|ndst3|pck1|pck2|pcxa|pcxb|pgk1|pgm1|pgp|phkg1a|phkg1b|ppp1r3ca|ppp1r3cb|rgn|si:ch21…
GO:0031033	myosin filament organization	1090	13	13	0.387057	0.0938	0.528074	0.1658	0.89168	0.685	GO:0031034|myosin filament assembly, GO:0071688|striated muscle myosin thick filament assembly,	alpk3a|hsp90aa1.1|mef2ca|mef2d|myom1a|myom1b|myom2a|smyd1a|smyd1b|smyhc1|tcap|ttn.1|ttn.2|
GO:0031034	myosin filament assembly	1091	13	13	0.387057	0.0938	0.528074	0.1658	0.89168	0.685	GO:0031033|myosin filament organization, GO:0071688|striated muscle myosin thick filament assembly,	alpk3a|hsp90aa1.1|mef2ca|mef2d|myom1a|myom1b|myom2a|smyd1a|smyd1b|smyhc1|tcap|ttn.1|ttn.2|
GO:0071688	striated muscle myosin thick filament assembly	1092	13	13	0.387057	0.0938	0.528074	0.1658	0.89168	0.685	GO:0031033|myosin filament organization, GO:0031034|myosin filament assembly,	alpk3a|hsp90aa1.1|mef2ca|mef2d|myom1a|myom1b|myom2a|smyd1a|smyd1b|smyhc1|tcap|ttn.1|ttn.2|
GO:0099536	synaptic signaling	1093	193	191	0.00859485	0.0947	0.528085	0.3088	1	0.945		als2a|apba1a|apba1b|apba2a|apba2b|cacna1aa|cacna1ab|cacna1ba|cacna1bb|cacna1eb|cacnb1|cacnb2a|cacnb2b|cacnb3a|cacnb3b|cacnb4a|cacnb4b|cep89|chata|chrm2a|chrm2b|chrm3a|chrm3b|chrm4a|chrm5a|chrm5b|chrna1|chrna10a|chrna2a|chrna2b|chrna3|chrna4b|chrna5|chrna7|chrna9|chrnb1|chrnb2|chrnb3b|chrnb4|chrnb5b|chrnd|chrne|chrng|dagla|daglb|dlg1|dlg1l|dlg2|dlg4b|dlgap1a|dlgap1b|dlgap2a|drd2a|drd2b|drd2l|drd3|…
GO:0009581	detection of external stimulus	1094	74	74	0.105808	0.0937	0.528636	0.2421	1	0.87	GO:0009582|detection of abiotic stimulus,	ap1b1|cacna1da|cdh23|chm|dhdds|dlat|exorh|gna11b|gnat2|gpr88|grk7a|grm6b|lamb1a|lamc1|lhfpl5a|myo6b|myo7aa|opn1lw2|opn1mw1|opn1mw2|opn1mw3|opn1sw1|opn3|opn4.1|opn4a|opn4b|opn4xa|opn4xb|opn5|opn6a|opn6b|opn7a|opn7b|opn7c|opn7d|opn8b|opn8c|opn9|parapinopsina|parapinopsinb|pcare1|pcdh15a|pcdh15b|piezo1|pigk|pigu|pkd1b|pkd1l2a|pkd2|pkd2l1|rgra|rgrb|rho|rhol|rrh|si:dkey-11f4.7|si:dkey-9i23.8|stm|synj1…
GO:0009582	detection of abiotic stimulus	1095	74	74	0.105808	0.0937	0.528636	0.2421	1	0.87	GO:0009581|detection of external stimulus,	ap1b1|cacna1da|cdh23|chm|dhdds|dlat|exorh|gna11b|gnat2|gpr88|grk7a|grm6b|lamb1a|lamc1|lhfpl5a|myo6b|myo7aa|opn1lw2|opn1mw1|opn1mw2|opn1mw3|opn1sw1|opn3|opn4.1|opn4a|opn4b|opn4xa|opn4xb|opn5|opn6a|opn6b|opn7a|opn7b|opn7c|opn7d|opn8b|opn8c|opn9|parapinopsina|parapinopsinb|pcare1|pcdh15a|pcdh15b|piezo1|pigk|pigu|pkd1b|pkd1l2a|pkd2|pkd2l1|rgra|rgrb|rho|rhol|rrh|si:dkey-11f4.7|si:dkey-9i23.8|stm|synj1…
GO:0007268	chemical synaptic transmission	1096	190	188	0.0164524	0.0947	0.528642	0.3088	1	0.943	GO:0098916|anterograde trans-synaptic signaling,	als2a|apba1a|apba1b|apba2a|apba2b|cacna1aa|cacna1ab|cacna1ba|cacna1bb|cacna1eb|cacnb1|cacnb2a|cacnb2b|cacnb3a|cacnb3b|cacnb4a|cacnb4b|cep89|chata|chrm2a|chrm2b|chrm3a|chrm3b|chrm4a|chrm5a|chrm5b|chrna1|chrna10a|chrna2a|chrna2b|chrna3|chrna4b|chrna5|chrna7|chrna9|chrnb1|chrnb2|chrnb3b|chrnb4|chrnb5b|chrnd|chrne|chrng|dlg1|dlg1l|dlg2|dlg4b|dlgap1a|dlgap1b|dlgap2a|drd2a|drd2b|drd2l|drd3|drd4-rs|drd4…
GO:0098916	anterograde trans-synaptic signaling	1097	190	188	0.0164524	0.0947	0.528642	0.3088	1	0.943	GO:0007268|chemical synaptic transmission,	als2a|apba1a|apba1b|apba2a|apba2b|cacna1aa|cacna1ab|cacna1ba|cacna1bb|cacna1eb|cacnb1|cacnb2a|cacnb2b|cacnb3a|cacnb3b|cacnb4a|cacnb4b|cep89|chata|chrm2a|chrm2b|chrm3a|chrm3b|chrm4a|chrm5a|chrm5b|chrna1|chrna10a|chrna2a|chrna2b|chrna3|chrna4b|chrna5|chrna7|chrna9|chrnb1|chrnb2|chrnb3b|chrnb4|chrnb5b|chrnd|chrne|chrng|dlg1|dlg1l|dlg2|dlg4b|dlgap1a|dlgap1b|dlgap2a|drd2a|drd2b|drd2l|drd3|drd4-rs|drd4…
GO:0042558	pteridine-containing compound metabolic process	1098	26	26	0.241072	0.0945	0.5292	0.1497	0.865806	0.859		aldh1l1|aldh1l2|dhfr|fpgs|gch1|gch2|ggh|mthfd1a|mthfd1b|mthfd1l|mthfd2|mthfd2l|mthfr|mthfs|mtr|pcbd1|pts|qdpra|qdprb2|shmt1|shmt2|spra|sprb|zgc:153031|zgc:171517|zgc:171566|
GO:0061448	connective tissue development	1099	5	5	0.692422	0.0947	0.5292	0.2011	0.975455	0.273		arid5b|gh1|ilk|sox6|thbs4b|
GO:0045682	regulation of epidermis development	1100	7	7	0.577994	0.0952	0.529756	0.143	0.844594	0.263		atp1b1a|clint1a|errfi1a|llgl2|maff|mafga|mafgb|
GO:0042788	polysomal ribosome	1101	5	5	0.690255	0.0947	0.529759	0.226	1	0.214		btf3|eif3ha|eif3hb|rps21|rps28|
GO:0030522	intracellular receptor signaling pathway	1102	28	28	0.240989	0.0945	0.529761	0.2985	1	0.78		aldh1a2|apc|cdx1a|cdx4|ctbp1|cyp26a1|esr2a|esr2b|mavs|nr1d4b|nr3c1|pitx2|pknox1.2|ptf1a|raraa|rarab|rarga|rargb|rxraa|rxrab|rxrba|rxrbb|rxrga|rxrgb|sting1|thraa|thrab|thrb|
GO:0097581	lamellipodium organization	1103	10	10	0.443151	0.0944	0.529761	0.2511	1	0.381		ablim1a|ablim1b|ablim2|ablim3|cyfip1|dmtn|gpc4|mmp14a|mmp14b|robo4|
GO:0042417	dopamine metabolic process	1104	7	7	0.583996	0.0952	0.530314	0.1615	0.885656	0.756		comta|comtb|dbh|moxd1|th|th2|tyr|
GO:0046034	ATP metabolic process	1105	53	53	0.147018	0.0944	0.530324	0.3486	1	0.904		ak1|ak2|ak4|aldoaa|aldoab|aldob|aldocb|atp5l|atp6v1aa|atp6v1ab|atp6v1b2|atp6v1ba|bpgm|cox5b2|cyc1|dhtkd1|dlst|eno1a|eno1b|eno2|eno3|eno4|enpp1|gapdh|gapdhs|gck|gpia|gpib|hk1|hk2|hkdc1|pargl|pfkla|pfklb|pfkma|pfkmb|pfkpa|pfkpb|pgam1a|pgam1b|pgam2|pgk1|pklr|pkma|pkmb|si:ch211-140m22.7|si:dkey-22n8.3|tefm|tpi1a|tpi1b|uqcc3|zgc:171957|zgc:86599|
GO:0005347	ATP transmembrane transporter activity	1106	10	10	0.450721	0.0944	0.530887	0.2154	1	0.488		si:dkey-251i10.1|slc25a17|slc25a23a|slc25a23b|slc25a24|slc25a24l|slc25a25a|slc25a42|slc25a5|slc25a6|
GO:0046068	cGMP metabolic process	1107	16	15	0.354563	0.0957	0.531421	0.1513	0.8722	0.648		gc2|gucy1b2|gucy2c|gucy2f|gucy2g|nppa|nppc|npr1a|npr1b|npr2|pde9a|si:ch73-139e5.4|si:dkey-219c10.4|si:dkey-37g12.1|wu:fj39g12|
GO:0008028	monocarboxylic acid transmembrane transporter activity	1108	42	42	0.17341	0.0957	0.531979	0.2773	1	0.73		abcb11a|abcb11b|mpc1|mpc2|si:ch211-117c9.5|si:ch211-132b12.2|si:ch211-234h8.7|si:dkey-126h10.1|si:dkey-246g23.4|slc10a1|slc10a2|slc10a4|slc16a10|slc16a12a|slc16a12b|slc16a1a|slc16a3|slc16a4|slc16a5a|slc16a5b|slc16a6a|slc16a6b|slc16a7|slc16a8|slc16a9a|slc16a9b|slc27a1a|slc27a1b|slc32a1|slc5a12|slc5a8l|slc6a11a|slc6a1a|slc6a1b|slc6a6a|slc6a6b|slc6a8|zgc:101540|zgc:103678|zgc:114041|zgc:158427|zgc:1…
GO:0030241	skeletal muscle myosin thick filament assembly	1109	12	12	0.419311	0.0963	0.533633	0.1484	0.865858	0.664		alpk3a|hsp90aa1.1|mef2ca|mef2d|myom1a|myom1b|myom2a|smyd1a|smyd1b|tcap|ttn.1|ttn.2|
GO:0005242	inward rectifier potassium channel activity	1110	24	24	0.271007	0.0962	0.533638	0.1638	0.892718	0.439		kcnj10a|kcnj11|kcnj11l|kcnj12a|kcnj12b|kcnj13|kcnj14|kcnj16|kcnj1a.1|kcnj1a.2|kcnj1a.3|kcnj1a.4|kcnj1a.5|kcnj1a.6|kcnj1b|kcnj2a|kcnj2b|kcnj3a|kcnj3b|kcnj5|kcnj8|kcnj9|si:ch211-113j13.2|zgc:162160|
GO:0030574	collagen catabolic process	1111	17	17	0.333516	0.0967	0.535289	0.3163	1	0.223		mmp11a|mmp11b|mmp13a|mmp13b|mmp14a|mmp14b|mmp15a|mmp16b|mmp17a|mmp17b|mmp2|mmp20a|mmp21|mmp23bb|mmp24|mmp28|mmp9|
GO:0060351	cartilage development involved in endochondral bone morphogenesis	1112	6	6	0.619036	0.0989	0.53735	0.2178	0.987659	0.412		disc1|edn1|foxd3|jag1b|notch2|prdm1a|
GO:0045776	negative regulation of blood pressure	1113	7	6	0.622971	0.0989	0.537902	0.2477	1	0.631		apln|nos1|nos2a|nos2b|nppa|prcp|
GO:0051924	regulation of calcium ion transport	1114	37	37	0.175584	0.0994	0.538408	0.0448	0.512055	0.889		aplnra|aplnrb|bcl2l10|cacnb1|cacnb2a|cacnb2b|cacnb3a|cacnb3b|cacnb4a|cacnb4b|casq1a|casq1b|casq2|cbarpb|drd2a|drd2b|drd2l|drd3|drd4-rs|drd4a|gem|gpr161|homer1b|homer3b|lgals3a|lgals3b|orai1b|plcb3|rem1|rrad|saraf|si:dkey-151g10.3|stac|stac3|stim1a|stim1b|stim2b|
GO:0006910	phagocytosis, recognition	1115	6	6	0.619413	0.0989	0.538456	0.17	0.902347	0.543	GO:0042571|immunoglobulin complex, circulating, GO:0034987|immunoglobulin receptor binding,	ighd|ighv2-1|ighv4-5|igic1s1|si:ch211-180a12.2|si:ch211-1a19.2|
GO:0034987	immunoglobulin receptor binding	1116	6	6	0.619413	0.0989	0.538456	0.17	0.902347	0.543	GO:0042571|immunoglobulin complex, circulating, GO:0006910|phagocytosis, recognition,	ighd|ighv2-1|ighv4-5|igic1s1|si:ch211-180a12.2|si:ch211-1a19.2|
GO:0042571	immunoglobulin complex, circulating	1117	6	6	0.619413	0.0989	0.538456	0.17	0.902347	0.543	GO:0034987|immunoglobulin receptor binding, GO:0006910|phagocytosis, recognition,	ighd|ighv2-1|ighv4-5|igic1s1|si:ch211-180a12.2|si:ch211-1a19.2|
GO:0050919	negative chemotaxis	1118	37	36	0.176352	0.0994	0.53896	0.2219	1	0.769		chad|lrrc15|lrrc17|lrtm2a|lrtm2b|rtn4r|rtn4rl1b|sema3aa|sema3ab|sema3b|sema3bl|sema3c|sema3d|sema3e|sema3fa|sema3fb|sema3ga|sema3gb|sema3h|sema4ab|sema4ba|sema4c|sema4e|sema4ga|sema6bb|sema6d|sema6dl|sema6e|sema7a|si:ch211-113g11.6|si:ch211-129c21.1|si:dkey-49n23.1|slit1a|slit2|slit3|vasna|
GO:0004309	exopolyphosphatase activity	1119	6	6	0.627313	0.0989	0.53901	0.135	0.84848	0.116	GO:0006797|polyphosphate metabolic process, GO:0006798|polyphosphate catabolic process,	atcaya|atcayb|bnip2|bnipl|prune|prune2|
GO:0006797	polyphosphate metabolic process	1120	6	6	0.627313	0.0989	0.53901	0.135	0.84848	0.116	GO:0004309|exopolyphosphatase activity, GO:0006798|polyphosphate catabolic process,	atcaya|atcayb|bnip2|bnipl|prune|prune2|
GO:0006798	polyphosphate catabolic process	1121	6	6	0.627313	0.0989	0.53901	0.135	0.84848	0.116	GO:0004309|exopolyphosphatase activity, GO:0006797|polyphosphate metabolic process,	atcaya|atcayb|bnip2|bnipl|prune|prune2|
GO:0030027	lamellipodium	1122	32	32	0.197404	0.0987	0.53903	0.1778	0.921565	0.786		abi1a|abi1b|abi2a|abi2b|abi3a|abi3b|abitram|acta1a|acta2|arhgap31|arpin|coro1ca|cyfip1|dbn1|dbnla|dbnlb|hcls1|igf2bp1|inppl1a|inppl1b|kptn|nav3|phactr4a|phactr4b|rab13|sh3rf1|shtn1|si:dkey-40c11.2|slc39a14|srgap2|zgc:153916|zgc:86709|
GO:0050864	regulation of B cell activation	1123	10	10	0.438839	0.0985	0.539051	0.1596	0.883476	0.723		ighd|ighv2-1|ighv4-5|igic1s1|ppp2r3c|si:ch211-180a12.2|si:ch211-1a19.2|si:ch211-243a20.4|tnfrsf21|zgc:101664|
GO:0016137	glycoside metabolic process	1124	5	5	0.683755	0.0976	0.539143	0.226	1	0.443	GO:0016139|glycoside catabolic process,	fuca1.1|fuca1.2|fuca2|gla|naga|
GO:0016139	glycoside catabolic process	1125	5	5	0.683755	0.0976	0.539143	0.226	1	0.443	GO:0016137|glycoside metabolic process,	fuca1.1|fuca1.2|fuca2|gla|naga|
GO:0007602	phototransduction	1126	39	39	0.174798	0.0994	0.539513	0.2219	1	0.654		exorh|gna11b|gpr88|grk7a|opn1lw2|opn1mw1|opn1mw2|opn1mw3|opn1sw1|opn3|opn4.1|opn4a|opn4b|opn4xa|opn4xb|opn5|opn6a|opn6b|opn7a|opn7b|opn7c|opn7d|opn8b|opn8c|opn9|parapinopsina|parapinopsinb|rgra|rgrb|rho|rhol|rrh|si:dkey-9i23.8|tmtops2a|tmtops3a|tmtops3b|tmtopsb|valopa|valopb|
GO:0004022	alcohol dehydrogenase (NAD+) activity	1127	6	6	0.619369	0.0989	0.539566	0.1196	0.787218	0.427	GO:0018455|alcohol dehydrogenase [NAD(P)+] activity,	adh5|adh8a|adh8b|adhfe1|zgc:63568|zgc:77938|
GO:0018455	alcohol dehydrogenase [NAD(P)+] activity	1128	6	6	0.619369	0.0989	0.539566	0.1196	0.787218	0.427	GO:0004022|alcohol dehydrogenase (NAD+) activity,	adh5|adh8a|adh8b|adhfe1|zgc:63568|zgc:77938|
GO:0008305	integrin complex	1129	33	33	0.195261	0.0987	0.539587	0.3669	1	0.404	GO:0098636|protein complex involved in cell adhesion,	itga1|itga10|itga11a|itga11b|itga2.2|itga2b|itga3a|itga3b|itga4|itga5|itga6a|itga6b|itga6l|itga8|itga9|itgae.2|itgam|itgav|itgb1a|itgb1b|itgb1b.1|itgb1b.2|itgb2|itgb3a|itgb3b|itgb4|itgb5|itgb6|itgb7|itgb8|itgbl1|si:dkey-32n7.4|zmp:0000001082|
GO:0098636	protein complex involved in cell adhesion	1130	33	33	0.195261	0.0987	0.539587	0.3669	1	0.404	GO:0008305|integrin complex,	itga1|itga10|itga11a|itga11b|itga2.2|itga2b|itga3a|itga3b|itga4|itga5|itga6a|itga6b|itga6l|itga8|itga9|itgae.2|itgam|itgav|itgb1a|itgb1b|itgb1b.1|itgb1b.2|itgb2|itgb3a|itgb3b|itgb4|itgb5|itgb6|itgb7|itgb8|itgbl1|si:dkey-32n7.4|zmp:0000001082|
GO:0033344	cholesterol efflux	1131	10	10	0.436696	0.0985	0.539609	0.1596	0.885328	0.601		abcg4a|abcg4b|apoa1a|apoa1b|apoeb|npc2|soat1|soat2|zgc:172302|zgc:193725|
GO:0006662	glycerol ether metabolic process	1132	7	7	0.572782	0.0981	0.539652	0.1116	0.765009	0.324	GO:0018904|ether metabolic process,	agmo|agps|gnpat|si:ch73-21k16.5|txn|txn2|zgc:56493|
GO:0018904	ether metabolic process	1133	7	7	0.572782	0.0981	0.539652	0.1116	0.765009	0.324	GO:0006662|glycerol ether metabolic process,	agmo|agps|gnpat|si:ch73-21k16.5|txn|txn2|zgc:56493|
GO:0015749	monosaccharide transmembrane transport	1134	5	5	0.682191	0.0976	0.539707	0.2011	0.97635	0.468		slc23a1|slc23a2|slc2a12|slc2a1a|slc2a2|
GO:0004935	adrenergic receptor activity	1135	28	27	0.228438	0.0999	0.540011	0.1894	0.946463	0.729		adra1aa|adra1ab|adra1ba|adra1bb|adra1d|adra2a|adra2b|adra2c|adra2da|adra2db|adrb1|adrb2a|adrb2b|adrb3a|adrb3b|drd1b|drd2a|drd2b|drd2l|drd3|drd4-rs|drd4a|drd6b|drd7|hrh3|taar19t|zgc:162592|
GO:0005158	insulin receptor binding	1136	10	10	0.432188	0.0985	0.540168	0.1596	0.887188	0.101		brwd1|grb10a|grb10b|irs1|irs2a|irs2b|irs4a|phip|si:ch211-284e13.4|si:ch73-335l21.1|
GO:0004415	hyalurononglucosaminidase activity	1137	7	7	0.566073	0.0981	0.540214	0.1846	0.93933	0.027		hyal1|hyal2a|hyal2b|hyal3|hyal6|si:dkey-72l14.3|spam1|
GO:0042287	MHC protein binding	1138	8	8	0.513667	0.098	0.540225	0.1367	0.844126	0.362		cd4-1|cd74a|cd74b|dicp1.1|dicp1.17|dicp3.3|g6fl|tap1|
GO:1905952	regulation of lipid localization	1139	12	12	0.406064	0.1002	0.540528	0.2416	1	0.747		abca1a|abcg1|amh|nr1h3|pparaa|pparab|pparda|ppardb|pparg|scp2a|scp2b|yjefn3|
GO:0030203	glycosaminoglycan metabolic process	1140	30	30	0.221937	0.1001	0.54054	0.1878	0.940244	0.798		b3galt6|chst1|chst11|chst3a|chst7|ext2|glceb|gnsa|gnsb|has1|has2|has3|hyal3|itih1|itih2|itih3a|itih5|lygl1|lygl2|ndnf|pglyrp2|pglyrp5|pglyrp6|pxylp1|sgsh|slc35b2|ugdh|uxs1|xylt1|xylt2|
GO:0060536	cartilage morphogenesis	1141	45	45	0.142243	0.0999	0.540563	0.3646	1	0.766		alcama|chsy1|coch|col11a1a|col11a2|col12a1a|col12a1b|col14a1a|col4a1|col6a1|col6a2|col6a3|col7a1|col7a1l|col9a1b|crispld2|cyp26b1|dchs2|edn1|fat3a|furina|gpc4|grem2b|ids|matn1|matn3a|matn3b|matn4|mef2ca|plcb3|rap1aa|rap1b|rerea|sec24d|si:dkey-21p1.3|slc35c2|sox9a|tbx1|tmem165|vit|vwa1|vwa2|wls|wnt5b|wnt9a|
GO:0042430	indole-containing compound metabolic process	1142	14	14	0.360343	0.0985	0.540728	0.1343	0.84609	0.824		afmid|asmt|asmt2|haao|ido1|kmo|kynu|rnf180|si:dkey-250l23.4|tdo2a|tdo2b|th2|tph1a|tph2|
GO:0006688	glycosphingolipid biosynthetic process	1143	8	8	0.510928	0.098	0.540788	0.1045	0.749341	0.434		b4galt5|st3gal5|st6galnac3|st6galnac4|st6galnac5a|st6galnac5b|st6galnac6|ugcg|
GO:0007168	receptor guanylyl cyclase signaling pathway	1144	14	13	0.37147	0.0985	0.54129	0.1658	0.892588	0.601		gc2|gucy2c|gucy2f|gucy2g|nppa|nppc|npr1a|npr1b|pdzd3a|pdzd3b|si:ch73-139e5.4|si:dkey-37g12.1|wu:fj39g12|
GO:0051966	regulation of synaptic transmission, glutamatergic	1145	24	24	0.258117	0.1016	0.545301	0.2501	1	0.787		dgkza|dgkzb|drd2a|drd2b|drd2l|drd3|drd4-rs|drd4a|grm1a|grm1b|grm2a|grm2b|grm3|grm4|grm6a|grm6b|grm8a|grm8b|nptx2a|shank1|shank2a|shank2b|shank3a|shank3b|
GO:0032963	collagen metabolic process	1146	25	24	0.260684	0.1016	0.545855	0.3776	1	0.552		bmp1a|mmp11a|mmp11b|mmp13a|mmp13b|mmp14a|mmp14b|mmp15a|mmp16b|mmp17a|mmp17b|mmp2|mmp20a|mmp21|mmp23bb|mmp24|mmp28|mmp9|p3h1|p3h2|p3h3|plod1a|plod2|plod3|
GO:0050801	ion homeostasis	1147	342	340	-0.0289264	0.102	0.54634	0.285	1	0.984		abcb7|ackr3b|ackr4a|ackr4b|aco1|adra1ab|adra1bb|adra1d|agtr1a|agtr1b|anxa6|aplnra|aplnrb|arl15b|atox1|atp13a1|atp13a2|atp1a1a.1|atp1a1a.2|atp1a1a.3|atp1a1a.4|atp1a1a.5|atp1a1b|atp1a2a|atp1a3a|atp1a3b|atp1b1a|atp1b1b|atp1b2a|atp1b2b|atp1b3a|atp1b3b|atp2a1|atp2a1l|atp2a2a|atp2a2b|atp2a3|atp2b1a|atp2b1b|atp2b2|atp2b3a|atp2b3b|atp2b4|atp2c1|atp6ap1a|atp6ap1b|atp6ap1lb|atp6v0a1a|atp6v0a1b|atp6v0a2a|at…
GO:0009072	aromatic amino acid family metabolic process	1148	24	24	0.259505	0.1016	0.54641	0.1638	0.8918	0.858		afmid|dct|fah|gstz1|haao|hgd|hpda|hpdb|hpdl|ido1|kmo|kynu|pah|qdpra|qdprb2|tat|tdo2a|tdo2b|th|th2|tph1a|tph2|tyr|zgc:171517|
GO:0048839	inner ear development	1149	56	56	0.124005	0.1014	0.546445	0.0556	0.559383	0.846		ahi1|ap1b1|apc|atoh1a|atp1a1a.1|cd74a|cd74b|cep290|cx30.3|dacha|dachb|ddt|disp1|dlx3b|esrrga|esrrgb|eya2|fgf10b|fgf8a|foxi1|grhl1|grhl2b|gsc|hoxb1b|kif3b|lepa|lepr|mib1|mif|mkks|msrb3|ndr2|nono|pcdh15a|pcdh15b|pogza|pou4f3|psmd3|rerea|rgs18|shha|six1b|slc9a3r1a|smo|sox10|sox2|sox9a|sox9b|supt6h|tectb|tfap2a|thrb|tlx2|tmie|vdrb|wwc1|
GO:0045240	dihydrolipoyl dehydrogenase complex	1150	8	8	0.502916	0.1022	0.546858	0.1749	0.917315	0.565		bckdha|bckdhb|dhtkd1|dlst|kat2a|mrps36|ogdha|ogdhb|
GO:0022804	active transmembrane transporter activity	1151	352	352	-0.0237568	0.102	0.546894	0.5007	1	0.957		abca12|abca1a|abca1b|abca2|abca3b|abca4a|abca4b|abca5|abcb10|abcb11a|abcb11b|abcb4|abcb5|abcb6a|abcb6b|abcb7|abcb8|abcb9|abcc1|abcc10|abcc12|abcc2|abcc3|abcc4|abcc5|abcc6a|abcc6b.2|abcc8|abcc8b|abcc9|abcd1|abcd3a|abcd3b|abcd4|abcg1|abcg2a|abcg2b|abcg2c|abcg2d|abcg4a|abcg4b|abcg5|abcg8|atp1a1a.1|atp1a1a.2|atp1a1a.3|atp1a1a.4|atp1a1a.5|atp1a1b|atp1a2a|atp1a3a|atp1a3b|atp1b1a|atp1b1b|atp1b2a|atp1b2b…
GO:0004129	cytochrome-c oxidase activity	1152	24	24	0.259656	0.1016	0.546966	0.2501	1	0.609	GO:0016675|oxidoreductase activity, acting on a heme group of donors,	cox4i1|cox4i1l|cox4i2|cox5aa|cox5ab|cox5b2|cox6a1|cox6a2|cox6c|cox7a1|cox7a2a|cox7a2l|cox7b|cox7c|cox8a|cox8b|ndufa4|ndufa4l|ndufa4l2a|si:ch211-226l4.6|si:dkey-85n7.8|surf1|zgc:153317|zgc:86599|
GO:0016675	oxidoreductase activity, acting on a heme group of donors	1153	24	24	0.259656	0.1016	0.546966	0.2501	1	0.609	GO:0004129|cytochrome-c oxidase activity,	cox4i1|cox4i1l|cox4i2|cox5aa|cox5ab|cox5b2|cox6a1|cox6a2|cox6c|cox7a1|cox7a2a|cox7a2l|cox7b|cox7c|cox8a|cox8b|ndufa4|ndufa4l|ndufa4l2a|si:ch211-226l4.6|si:dkey-85n7.8|surf1|zgc:153317|zgc:86599|
GO:0016829	lyase activity	1154	159	159	0.0265276	0.1027	0.548978	0.0721	0.639118	0.976		aclya|acmsd|aco1|aco2|adcy1a|adcy1b|adcy2a|adcy2b|adcy3a|adcy3b|adcy5|adcy6a|adcy7|adcy8|adcy9|adsl|alad|aldoaa|aldoab|aldob|aldocb|alox5a|alox5ap|amd1|apex1|apex2|apip|apmap|asl|auh|azin1a|ca10a|ca10b|ca12|ca14|ca15b|ca2|ca4a|ca4b|ca4c|ca5a|ca6|ca7|ca8|ca9|car15|cbsa|cbsb|cenpv|chac1|chac2|clybl|cpdp|cry-dash|cry5|csad|cth|cthl|cyp17a1|cyp17a2|ddc|dera|echdc1|echdc2|echs1|eci1|eevs|ehhadh|eno1a|…
GO:0045299	otolith mineralization	1155	5	5	0.665777	0.1029	0.549492	0.0858	0.690051	0.334		cldnj|otol1a|otop1|ptena|ptenb|
GO:0038084	vascular endothelial growth factor signaling pathway	1156	10	10	0.430889	0.1031	0.550005	0.2154	1	0.647		ccbe1|nrp1a|nrp1b|nrp2a|nrp2b|pgfb|vegfaa|vegfab|vegfbb|vegfc|
GO:0042592	homeostatic process	1157	540	537	-0.0465769	0.1035	0.551583	0.5043	1	0.981		abcb7|abcg1|abcg5|abcg8|abhd4|ackr3b|ackr4a|ackr4b|aco1|acox1|acox3|acoxl|acp5a|acp5b|adra1ab|adra1bb|adra1d|adss1|agtr1a|agtr1b|akt2|ankrd55|anxa6|aplnra|aplnrb|apoa1a|apoa1b|arl15b|atox1|atp13a1|atp13a2|atp1a1a.1|atp1a1a.2|atp1a1a.3|atp1a1a.4|atp1a1a.5|atp1a1b|atp1a2a|atp1a3a|atp1a3b|atp1b1a|atp1b1b|atp1b2a|atp1b2b|atp1b3a|atp1b3b|atp2a1|atp2a1l|atp2a2a|atp2a2b|atp2a3|atp2b1a|atp2b1b|atp2b2|atp…
GO:0021575	hindbrain morphogenesis	1158	11	11	0.409562	0.1038	0.55207	0.0709	0.637017	0.549		aldh1a2|ascl1a|ascl1b|crabp2a|crabp2b|egr2b|hnf1ba|hoxb1b|irx7|neurog1|raraa|
GO:0009132	nucleoside diphosphate metabolic process	1159	50	50	0.141097	0.1037	0.552093	0.3486	1	0.907		ak1|ak2|ak3|ak4|aldoaa|aldoab|aldob|aldocb|bpgm|cmpk2|dhtkd1|dtymk|eno1a|eno1b|eno2|eno3|eno4|gapdh|gapdhs|gck|gpia|gpib|hk1|hk2|hkdc1|nme2a|nme2b.1|nme2b.2|nme3|nme4|nme5|nme6|nme7|nme8|nudt18|pfkla|pfklb|pfkma|pfkmb|pfkpa|pfkpb|pgam1a|pgam1b|pgam2|pgk1|pklr|pkma|pkmb|tpi1a|tpi1b|
GO:0072073	kidney epithelium development	1160	20	20	0.271368	0.1055	0.554425	0.2033	0.976283	0.854		atp6v0d1|ift74|ift88|irx3b|kirrel3l|lhx1a|mecom|mib1|nostrin|osr1|pkd2|ppargc1a|rbpja|rbpjb|sim1a|tbx2a|tbx2b|vhl|wt1a|yap1|
GO:0050892	intestinal absorption	1161	6	6	0.607148	0.1051	0.554526	0.17	0.898741	0.462		anxa2b|cav1|f11r.1|f11r.2|myo5b|sar1b|
GO:0032103	positive regulation of response to external stimulus	1162	35	35	0.190953	0.1046	0.554653	0.231	1	0.889		cd226|cgas|clcf1|cntfr|coch|csf1ra|cxcl12a|cxcl12b|cxcr4b|hmgb1a|hmgb1b|hmgb2a|hmgb2b|hmgb3a|hmgb3b|il6st|mmp9|myd88|pgfb|si:ch211-196f2.6|si:dkey-92i15.4|sting1|supt5h|tdgf1|tlr1|tlr2|tlr3|tlr8a|tlr8b|tlr9|tnc|vegfaa|vegfab|vegfbb|vegfc|
GO:0001754	eye photoreceptor cell differentiation	1163	21	21	0.271048	0.1055	0.554976	0.2033	0.982524	0.708		agtpbp1|apc|bco1|cdipt|dctn1a|dctn1b|dctn2|dync1h1|ehmt2|gdf6a|insm1a|pax6a|pcdh17|rdh5|rx1|rx2|six7|tbx2b|tubgcp4|znf644a|znf644b|
GO:0044291	cell-cell contact zone	1164	9	9	0.469729	0.1054	0.555002	0.1874	0.9427	0.608		ajap1|cdh2|ctnnb1|cx43|dspa|fermt2|lims1|obscna|pgm5|
GO:0046470	phosphatidylcholine metabolic process	1165	6	6	0.602511	0.1051	0.555079	0.1906	0.945319	0.457		cetp|enpp2|pemt|pnpla6|slc27a1a|slc27a1b|
GO:0006096	glycolytic process	1166	34	34	0.193551	0.1046	0.555209	0.2925	1	0.876	GO:0006757|ATP generation from ADP,	aldoaa|aldoab|aldob|aldocb|bpgm|dhtkd1|eno1a|eno1b|eno2|eno3|eno4|gapdh|gapdhs|gck|gpia|gpib|hk1|hk2|hkdc1|pfkla|pfklb|pfkma|pfkmb|pfkpa|pfkpb|pgam1a|pgam1b|pgam2|pgk1|pklr|pkma|pkmb|tpi1a|tpi1b|
GO:0006757	ATP generation from ADP	1167	34	34	0.193551	0.1046	0.555209	0.2925	1	0.876	GO:0006096|glycolytic process,	aldoaa|aldoab|aldob|aldocb|bpgm|dhtkd1|eno1a|eno1b|eno2|eno3|eno4|gapdh|gapdhs|gck|gpia|gpib|hk1|hk2|hkdc1|pfkla|pfklb|pfkma|pfkmb|pfkpa|pfkpb|pgam1a|pgam1b|pgam2|pgk1|pklr|pkma|pkmb|tpi1a|tpi1b|
GO:0001732	formation of cytoplasmic translation initiation complex	1168	18	17	0.314715	0.1063	0.55532	0.3163	1	0.545		eif2s2|eif3ba|eif3c|eif3d|eif3ea|eif3eb|eif3g|eif3ha|eif3hb|eif3i|eif3ja|eif3jb|eif3k|eif3m|eif3s10|eif3s6ip|eif5|
GO:0045766	positive regulation of angiogenesis	1169	29	29	0.214003	0.1062	0.555346	0.0477	0.532549	0.811	GO:1904018|positive regulation of vasculature development,	apela|aplnra|aplnrb|birc5a|birc5b|egfl6|elmo1|fgf1a|flt1|gata2a|gata2b|itgb1a|kdr|meis1b|mep1a.2|mtdha|mtdhb|mydgf|oxtr|pgfb|ptger3|sirt1|tek|tie1|utp15|vegfaa|vegfab|vegfbb|vegfc|
GO:1904018	positive regulation of vasculature development	1170	29	29	0.214003	0.1062	0.555346	0.0477	0.532549	0.811	GO:0045766|positive regulation of angiogenesis,	apela|aplnra|aplnrb|birc5a|birc5b|egfl6|elmo1|fgf1a|flt1|gata2a|gata2b|itgb1a|kdr|meis1b|mep1a.2|mtdha|mtdhb|mydgf|oxtr|pgfb|ptger3|sirt1|tek|tie1|utp15|vegfaa|vegfab|vegfbb|vegfc|
GO:0004067	asparaginase activity	1171	5	5	0.654908	0.1058	0.55545	0.1398	0.847447	0.16		aspg|asrgl1|si:ch211-209a2.2|si:ch211-256m1.8|si:dkey-103j14.5|
GO:0019203	carbohydrate phosphatase activity	1172	16	16	0.314087	0.1054	0.555555	0.2716	1	0.708	GO:0050308|sugar-phosphatase activity,	fbp1a|fbp1b|fbp2|g6pc3|g6pca.1|g6pca.2|g6pcb|pfkfb1|pfkfb2a|pfkfb2b|pfkfb3|pfkfb4a|pfkfb4b|si:dkey-96f10.1|tigara|tigarb|
GO:0050308	sugar-phosphatase activity	1173	16	16	0.314087	0.1054	0.555555	0.2716	1	0.708	GO:0019203|carbohydrate phosphatase activity,	fbp1a|fbp1b|fbp2|g6pc3|g6pca.1|g6pca.2|g6pcb|pfkfb1|pfkfb2a|pfkfb2b|pfkfb3|pfkfb4a|pfkfb4b|si:dkey-96f10.1|tigara|tigarb|
GO:0044323	retinoic acid-responsive element binding	1174	6	6	0.605196	0.1051	0.555634	0.2477	1	0.09		rxraa|rxrab|rxrba|rxrbb|rxrga|rxrgb|
GO:0015081	sodium ion transmembrane transporter activity	1175	130	130	0.0336094	0.1049	0.555686	0.4705	1	0.99		asic1a|asic1b|asic1c|asic2|asic4a|asic4b|atp1a1a.1|atp1a1a.2|atp1a1a.3|atp1a1a.4|atp1a1a.5|atp1a1b|atp1a2a|atp1a3a|atp1a3b|atp1b1a|atp1b1b|atp1b2a|atp1b2b|atp1b3a|atp1b3b|cacna1g|cacna1ha|cacna1hb|cacna1ia|grik1a|grik1b|grik4|grik5|mfsd2aa|mfsd2ab|pkd2|pkd2l1|scn12aa|scn1ba|scn1bb|scn1lab|scn4aa|scn4ab|scn8aa|scn8ab|si:ch211-117c9.5|si:ch211-132b12.2|si:ch211-225b11.1|si:ch211-251b21.1|si:ch211-2…
GO:0000271	polysaccharide biosynthetic process	1176	32	32	0.189487	0.1046	0.555766	0.1365	0.849833	0.838	GO:0033692|cellular polysaccharide biosynthetic process,	agla|aglb|b3gnt2a|b3gnt2b|b3gnt2l|b3gnt5a|b3gnt5b|b3gnt7|b3gnt7l|b3gnt9|b4gat1|gbe1a|gbe1b|gyg1a|gyg1b|gyg2|gys1|gys2|has1|has2|has3|hs2st1a|hs2st1b|ndst2a|ndst3|pgm1|phkg1a|phkg1b|ppp1r3ca|ppp1r3cb|si:dkey-160o24.3|si:dkey-175m17.6|
GO:0033692	cellular polysaccharide biosynthetic process	1177	32	32	0.189487	0.1046	0.555766	0.1365	0.849833	0.838	GO:0000271|polysaccharide biosynthetic process,	agla|aglb|b3gnt2a|b3gnt2b|b3gnt2l|b3gnt5a|b3gnt5b|b3gnt7|b3gnt7l|b3gnt9|b4gat1|gbe1a|gbe1b|gyg1a|gyg1b|gyg2|gys1|gys2|has1|has2|has3|hs2st1a|hs2st1b|ndst2a|ndst3|pgm1|phkg1a|phkg1b|ppp1r3ca|ppp1r3cb|si:dkey-160o24.3|si:dkey-175m17.6|
GO:0015101	organic cation transmembrane transporter activity	1178	18	18	0.302691	0.1065	0.555817	0.2625	1	0.718		slc18a3a|slc18a3b|slc19a2|slc19a3b|slc22a16|slc22a2|slc22a21|slc22a4|slc22a5|slc25a17|slc25a19|slc25a26|slc25a42|slc25a47a|slc25a47b|slc25a48|slc44a4|slc5a7a|
GO:0016126	sterol biosynthetic process	1179	30	30	0.207394	0.1062	0.555896	0.1878	0.942026	0.763		apoa1a|apoa1b|ch25h|ch25hl1.1|ch25hl1.2|ch25hl2|cyb5r2|cyp26a1|cyp26b1|cyp26c1|cyp51|dhcr7|ebp|faxdc2|fdft1|hmgcra|hmgcrb|hmgcs1|hsd17b7|lbr|lss|msmo1|mvda|mvk|pmvk|sc5d|si:ch1073-429i10.1|sqlea|tm7sf2|zgc:194242|
GO:0042159	lipoprotein catabolic process	1180	8	8	0.486304	0.1061	0.555922	0.2349	1	0.469		apoc2|lypla1|lypla2|lyplal1|notum1a|notum1b|notum2|ppt1|
GO:0034694	response to prostaglandin	1181	6	6	0.605343	0.1051	0.556189	0.2178	0.989354	0.342		cd36|keap1a|keap1b|nfe2l2a|ptger2a|ptger2b|
GO:0016010	dystrophin-associated glycoprotein complex	1182	8	8	0.488124	0.1061	0.556473	0.1187	0.788156	0.204	GO:0090665|glycoprotein complex,	dag1|dmd|pgm5|sgcb|sntb1|sntb2|sntg2|sspn|
GO:0090665	glycoprotein complex	1183	8	8	0.488124	0.1061	0.556473	0.1187	0.788156	0.204	GO:0016010|dystrophin-associated glycoprotein complex,	dag1|dmd|pgm5|sgcb|sntb1|sntb2|sntg2|sspn|
GO:0009066	aspartate family amino acid metabolic process	1184	37	36	0.168718	0.1069	0.556806	0.3593	1	0.883		aasdhppt|aass|adi1|apip|asns|asnsd1|asrgl1|bhmt|cnr1|cnr2|enoph1|gcat|got1|got1l1|got2a|got2b|mri1|mtap|mthfr|mtr|mtrr|nit2|pipox|plod1a|plod2|plod3|sdsl|si:ch211-256m1.8|si:ch73-263o4.4|si:dkey-103j14.5|tdh|tdh2|tha1|thnsl2|zgc:172121|zgc:172341|
GO:0006023	aminoglycan biosynthetic process	1185	27	27	0.219224	0.1068	0.556833	0.1497	0.867703	0.794		b3galt6|b3gnt2a|b3gnt2b|b3gnt2l|b3gnt5a|b3gnt5b|b3gnt7|b3gnt7l|b3gnt9|b4gat1|chs1|chst11|chst3a|chst7|ext2|glceb|has1|has2|has3|pxylp1|si:dkey-160o24.3|si:dkey-175m17.6|slc35b2|ugdh|uxs1|xylt1|xylt2|
GO:0060122	inner ear receptor cell stereocilium organization	1186	10	10	0.413117	0.1078	0.559841	0.2511	1	0.532		cdh2|cdh23|cobl|emx2|foxj1b|ift88|myo7aa|pacsin1b|tmie|ush1c|
GO:0048859	formation of anatomical boundary	1187	14	14	0.34261	0.1078	0.560391	0.1611	0.888064	0.717		apc|cdx1a|cdx4|efnb2a|efnb3b|egr2b|epha4a|mafba|med12|mib1|notch1b|notch3|rfng|sfpq|
GO:0046875	ephrin receptor binding	1188	13	13	0.357638	0.1082	0.560817	0.1658	0.890775	0.146		efna1a|efna1b|efna2a|efna3a|efna3b|efna5a|efna5b|efnb1|efnb2a|efnb2b|efnb3a|efnb3b|si:dkey-246i14.3|
GO:0004708	MAP kinase kinase activity	1189	14	14	0.344862	0.1078	0.560942	0.1954	0.960127	0.413		map2k1|map2k2a|map2k2b|map2k4a|map2k4b|map2k5|map2k6|map2k7|mtmr8|rap1aa|rap1b|sbk3|si:ch211-171h4.3|si:dkey-8e10.3|
GO:0033627	cell adhesion mediated by integrin	1190	13	13	0.35177	0.1082	0.561367	0.2769	1	0.392		itgb1a|itgb1b.1|itgb1b.2|itgb2|itgb3a|itgb3b|itgb4|itgb5|itgb6|itgb7|itgb8|itgbl1|sdc4|
GO:0033700	phospholipid efflux	1191	5	5	0.641802	0.1089	0.562792	0.1277	0.81617	0.612		abca1a|abca1b|apoa1a|apoa1b|zgc:172302|
GO:0042044	fluid transport	1192	6	6	0.590299	0.1089	0.563342	0.044	0.51744	0.432		aqp10b|atp1a2a|cftr|has2|mipa|slc8a4a|
GO:0046939	nucleotide phosphorylation	1193	44	44	0.154388	0.1098	0.56359	0.2773	1	0.899		aldoaa|aldoab|aldob|aldocb|bpgm|dhtkd1|eno1a|eno1b|eno2|eno3|eno4|gapdh|gapdhs|gck|gpia|gpib|hk1|hk2|hkdc1|nme2a|nme2b.1|nme2b.2|nme3|nme4|nme5|nme6|nme7|nme8|pfkla|pfklb|pfkma|pfkmb|pfkpa|pfkpb|pgam1a|pgam1b|pgam2|pgk1|pklr|pkma|pkmb|pnkp|tpi1a|tpi1b|
GO:0038179	neurotrophin signaling pathway	1194	6	6	0.587451	0.1089	0.563893	0.17	0.89964	0.458		akt1s1|bdnf|ngfa|ngfb|ntf3|zfyve27|
GO:0014031	mesenchymal cell development	1195	40	40	0.15683	0.1098	0.564137	0.0699	0.632326	0.863	GO:0048864|stem cell development, GO:0014032|neural crest cell development,	adarb1a|arl6ip1|bmp5|cax1|ctr9|dhrs9|dla|dlx2a|eif3ba|erbb3b|esf1|foxd3|foxi1|gria2a|hmgcrb|kbtbd8|klhl12|leo1|med12|mych|myf5|olfm2a|pef1|polr1a|pparda|prdm1a|rgs2|rtf1|sema3d|sf3b1|smarca4a|sox10|tapt1b|tbx1|tfap2a|tfap2c|thraa|wtip|zic2a|zic2b|
GO:0014032	neural crest cell development	1196	40	40	0.15683	0.1098	0.564137	0.0699	0.632326	0.863	GO:0048864|stem cell development, GO:0014031|mesenchymal cell development,	adarb1a|arl6ip1|bmp5|cax1|ctr9|dhrs9|dla|dlx2a|eif3ba|erbb3b|esf1|foxd3|foxi1|gria2a|hmgcrb|kbtbd8|klhl12|leo1|med12|mych|myf5|olfm2a|pef1|polr1a|pparda|prdm1a|rgs2|rtf1|sema3d|sf3b1|smarca4a|sox10|tapt1b|tbx1|tfap2a|tfap2c|thraa|wtip|zic2a|zic2b|
GO:0048864	stem cell development	1197	40	40	0.15683	0.1098	0.564137	0.0699	0.632326	0.863	GO:0014032|neural crest cell development, GO:0014031|mesenchymal cell development,	adarb1a|arl6ip1|bmp5|cax1|ctr9|dhrs9|dla|dlx2a|eif3ba|erbb3b|esf1|foxd3|foxi1|gria2a|hmgcrb|kbtbd8|klhl12|leo1|med12|mych|myf5|olfm2a|pef1|polr1a|pparda|prdm1a|rgs2|rtf1|sema3d|sf3b1|smarca4a|sox10|tapt1b|tbx1|tfap2a|tfap2c|thraa|wtip|zic2a|zic2b|
GO:0009612	response to mechanical stimulus	1198	49	49	0.141066	0.1096	0.564205	0.1147	0.779194	0.851		acp5b|alpl|ap1b1|atp2a1|bglap|cacna1da|cdh23|chm|col1a1a|col1a2|col5a2b|ctsk|dcst1|dlx5a|eng|get1|jun|junba|junbb|jund|kcnma1a|kcnma1b|lhfpl5a|myo6b|myo7aa|nfatc1|otofa|otofb|pcdh15a|piezo1|pigk|pigu|pkd1b|pkd1l2a|pkd2|pkd2l1|sema4d|si:dkey-11f4.7|tcap|tmc1|tmc2a|tmc2b|tmem132e|tnfsf11|trpa1a|trpa1b|trpn1|ush2a|usp53b|
GO:0035627	ceramide transport	1199	9	9	0.455949	0.1095	0.56424	0.2158	0.992193	0.651	GO:0046625|sphingolipid binding, GO:0097001|ceramide binding,	cert1a|cert1b|cptp|gltpb|gltpd2|plekha3|plekha8|pltp|si:ch73-269m23.5|
GO:0046625	sphingolipid binding	1200	9	9	0.455949	0.1095	0.56424	0.2158	0.992193	0.65	GO:0035627|ceramide transport, GO:0097001|ceramide binding,	cert1a|cert1b|cptp|gltpb|gltpd2|plekha3|plekha8|pltp|si:ch73-269m23.5|
GO:0097001	ceramide binding	1201	9	9	0.455949	0.1095	0.56424	0.2158	0.992193	0.65	GO:0035627|ceramide transport, GO:0046625|sphingolipid binding,	cert1a|cert1b|cptp|gltpb|gltpd2|plekha3|plekha8|pltp|si:ch73-269m23.5|
GO:0031102	neuron projection regeneration	1202	19	19	0.273799	0.1093	0.564308	0.2617	1	0.684		ascl1a|b3gat1a|cnp|csrp1a|dcc|dpysl2b|gap43|hmgb1a|lgmn|lingo1a|lrp4|mcamb|mvp|neurog1|ptena|rtn4b|sema4d|si:ch211-191d15.2|tnc|
GO:0006165	nucleoside diphosphate phosphorylation	1203	43	43	0.154721	0.1098	0.564686	0.2773	1	0.897		aldoaa|aldoab|aldob|aldocb|bpgm|dhtkd1|eno1a|eno1b|eno2|eno3|eno4|gapdh|gapdhs|gck|gpia|gpib|hk1|hk2|hkdc1|nme2a|nme2b.1|nme2b.2|nme3|nme4|nme5|nme6|nme7|nme8|pfkla|pfklb|pfkma|pfkmb|pfkpa|pfkpb|pgam1a|pgam1b|pgam2|pgk1|pklr|pkma|pkmb|tpi1a|tpi1b|
GO:0008300	isoprenoid catabolic process	1204	9	9	0.455371	0.1095	0.564789	0.0913	0.706374	0.761		bco1|bco1l|bco2a|bco2b|bco2l|crabp1b|cyp26a1|cyp26b1|srd5a3|
GO:0043410	positive regulation of MAPK cascade	1205	76	76	0.0761658	0.1107	0.566014	0.0251	0.450268	0.908		adcyap1a|adcyap1b|ankrd6a|ankrd6b|apela|arrb1|arrb2a|arrb2b|axin1|bmp5|ccl19a.1|ccl19a.2|ccl19b|ccl20a.3|ccl25b|ccl34b.1|ccl34b.4|ccl34b.9|ccl35.1|ccl38.1|ccl38.6|ccl38a.4|ccl39.2|ccl39.7|cd4-1|cds1|cds2|cxcl32b.1|dicp1.1|dicp1.17|dicp3.3|dusp22a|dusp22b|edar|erbb2|fgfr1a|fgfr3|g6fl|garem|gpr183a|gpr37a|gpr37b|gpr37l1a|gpr37l1b|hmgb1a|hmgb1b|igf1ra|igf1rb|il11a|il11b|insra|insrb|kita|klhdc10|lamt…
GO:0031103	axon regeneration	1206	16	16	0.300749	0.1107	0.566561	0.2253	1	0.695		ascl1a|b3gat1a|cnp|dcc|dpysl2b|gap43|hmgb1a|lgmn|lingo1a|lrp4|mcamb|neurog1|ptena|rtn4b|sema4d|tnc|
GO:0010038	response to metal ion	1207	82	80	0.076303	0.1107	0.56711	0.3447	1	0.897		aco1|adgrv1|anxa11a|anxa11b|atp6v0d1|atp7a|baxa|carf|cat|cox17|cpne1|cpne2|cpne3|cpne4a|cpne4b|cpne5a|cpne5b|cpne7|cpne8|cpne9|crip1|cybrd1|cygb1|entpd1|entpd2a.1|entpd2a.2|entpd2b|gadd45ba|glra1|hsp70.1|hsp70l|hsp90aa1.1|hvcn1|jun|kcnmb2|khk|mt2|mtf1|nt5e|pcxb|pkd2|rad51|rasa4|slc11a2|slc25a24|slc30a1a|slc30a2|slc30a4|slc30a5|slc30a8|slc31a1|slc39a10|slc39a3|slc40a1|sod1|sod2|stc1l|sumo1|syt10|s…
GO:0098978	glutamatergic synapse	1208	8	8	0.480982	0.1112	0.567474	0.1533	0.869522	0.6		cadps2|cadpsa|cadpsb|gripap1|gsk3ba|gsk3bb|lrfn4a|lrfn4b|
GO:0008360	regulation of cell shape	1209	83	83	0.0798879	0.1107	0.567659	0.1681	0.896759	0.943		amotl2a|amotl2b|anxa1a|anxa1b|anxa1c|anxa1d|brwd1|brwd3|bves|cdc42|cdc42ep1a|cdc42ep1b|cdc42ep2|cdc42ep3|cdc42ep4a|cdc42ep4b|cdc42ep5|cdc42l|cdc42l2|cdc42se1|cdc42se2|cyfip1|fermt2|fmnl1a|fmnl2a|fmnl2b|fmnl3|myh10|myh9b|palm1a|palm1b|palm2akap2|palmda|palmdb|pard3ab|phip|plxna1a|plxna2|plxna4|plxnb1a|plxnb1b|plxnb2a|plxnb2b|plxnb3|plxnc1|ppp1r12a|rac1a|rac1b|rac1l|rac2|rac3a|rac3b|rhoaa|rhoab|rho…
GO:0099537	trans-synaptic signaling	1210	192	190	0.00560723	0.1116	0.567872	0.3088	1	0.945		als2a|apba1a|apba1b|apba2a|apba2b|cacna1aa|cacna1ab|cacna1ba|cacna1bb|cacna1eb|cacnb1|cacnb2a|cacnb2b|cacnb3a|cacnb3b|cacnb4a|cacnb4b|cep89|chata|chrm2a|chrm2b|chrm3a|chrm3b|chrm4a|chrm5a|chrm5b|chrna1|chrna10a|chrna2a|chrna2b|chrna3|chrna4b|chrna5|chrna7|chrna9|chrnb1|chrnb2|chrnb3b|chrnb4|chrnb5b|chrnd|chrne|chrng|dagla|daglb|dlg1|dlg1l|dlg2|dlg4b|dlgap1a|dlgap1b|dlgap2a|drd2a|drd2b|drd2l|drd3|…
GO:0030212	hyaluronan metabolic process	1211	8	8	0.476268	0.1112	0.568022	0.1367	0.846101	0.278		has1|has2|has3|hyal3|itih1|itih2|itih3a|itih5|
GO:1904680	peptide transmembrane transporter activity	1212	7	7	0.52942	0.1122	0.568194	0.2394	1	0.45		abcb9|si:ch211-190o6.3|slc15a1a|slc15a1b|slc15a2|slc15a4|tap1|
GO:0048732	gland development	1213	195	195	0.00091432	0.1116	0.568419	0.1818	0.929551	0.987		a2ml|abcd1|acvr1l|aldh1a2|aldh8a1|angptl3|anxa1a|anxa1b|anxa1c|anxa1d|apc|bcl2l1|bhlha15|bmp2b|bms1|ccl25a|cdca7a|cdx1b|cebpa|celf1|cep128|chd7|cnr1|cnr2|cpn1|ctnnb1|ddx46|dhps|dhrs9|dio3b|dkk1b|dkk2|dnmt1|dnmt3bb.2|duox|ehmt2|eif3i|epas1b|epcam|etv2|ext2|extl3|fads2|fam49a|fgf10a|fgf10b|fgf24|fgf8a|fgfr1a|fhl1b|fn1a|foxa3|foxc1a|foxn1|fscn1a|fzd5|gata4|gata5|gata6|gfer|gli1|gli2a|greb1|grna|hand…
GO:0098771	inorganic ion homeostasis	1214	329	327	-0.0265933	0.1115	0.568457	0.2881	1	0.982		abcb7|ackr3b|ackr4a|ackr4b|aco1|adra1ab|adra1bb|adra1d|agtr1a|agtr1b|anxa6|aplnra|aplnrb|arl15b|atox1|atp13a1|atp13a2|atp1a1a.1|atp1a1a.2|atp1a1a.3|atp1a1a.4|atp1a1a.5|atp1a1b|atp1a2a|atp1a3a|atp1a3b|atp1b1a|atp1b1b|atp1b2a|atp1b2b|atp1b3a|atp1b3b|atp2a1|atp2a1l|atp2a2a|atp2a2b|atp2a3|atp2b1a|atp2b1b|atp2b2|atp2b3a|atp2b3b|atp2b4|atp2c1|atp6ap1a|atp6ap1b|atp6ap1lb|atp6v0a1a|atp6v0a1b|atp6v0a2a|at…
GO:0016661	oxidoreductase activity, acting on other nitrogenous compounds as donors	1215	7	7	0.532274	0.1122	0.568738	0.2091	0.990651	0.378		cygb1|cygb2|ngb|si:ch211-212d10.2|si:ch73-314g15.3|uox|xgb|
GO:0016411	acylglycerol O-acyltransferase activity	1216	10	10	0.4074	0.1125	0.569168	0.2932	1	0.555		agpat2|agpat3|agpat4|agpat9l|dgat1a|dgat1b|dgat2|gpat3|gstk2|lclat1|
GO:0010522	regulation of calcium ion transport into cytosol	1217	7	7	0.532247	0.1122	0.569283	0.0314	0.469403	0.656	GO:0051279|regulation of release of sequestered calcium ion into cytosol,	aplnra|aplnrb|bcl2l10|casq1a|casq1b|casq2|stac3|
GO:0051279	regulation of release of sequestered calcium ion into cytosol	1218	7	7	0.532247	0.1122	0.569283	0.0314	0.469403	0.656	GO:0010522|regulation of calcium ion transport into cytosol,	aplnra|aplnrb|bcl2l10|casq1a|casq1b|casq2|stac3|
GO:0006081	cellular aldehyde metabolic process	1219	32	32	0.179425	0.112	0.56936	0.2925	1	0.849		adh5|adh8a|adh8b|agxtb|aldh2.1|aldh3a1|aldh3a2a|aldh3a2b|aldh3b1|aldh3b2|aldh9a1a.1|aldh9a1b|bco1|bco1l|cyp26a1|dhrs9|esd|hagh|hoga1|hyi|mlsl|park7|pdxka|pdxkb|pnkd|pnpo|rdh1|rpe65b|tpi1a|tpi1b|zgc:63568|zgc:77938|
GO:0007215	glutamate receptor signaling pathway	1220	18	18	0.295527	0.1131	0.569482	0.1423	0.844228	0.692		cacng2a|cpeb4a|dagla|daglb|grid2|grm1a|grm1b|grm2a|grm2b|grm3|grm4|grm6a|grm6b|grm8a|grm8b|homer1b|homer3b|trpm1a|
GO:0016082	synaptic vesicle priming	1221	9	9	0.445799	0.1129	0.569558	0.1052	0.747273	0.443		snap23.1|snap23.2|snap25a|snap25b|snap29|snap47|unc13a|unc13c|zgc:101731|
GO:0006121	mitochondrial electron transport, succinate to ubiquinone	1222	5	5	0.63475	0.1128	0.569597	0.1789	0.922747	0.455		sdha|sdhaf2|sdhc|sdhda|sdhdb|
GO:0090316	positive regulation of intracellular protein transport	1223	13	13	0.339912	0.1137	0.569792	0.1417	0.841612	0.705		cep290|mff|mief1|oaz1a|oaz1b|sar1ab|sar1b|sec16b|si:ch211-210b2.2|si:ch211-210b2.3|si:ch211-210b2.4|zgc:110130|zgc:162193|
GO:0006566	threonine metabolic process	1224	7	7	0.526688	0.1122	0.56983	0.2702	1	0.472		gcat|sdsl|si:ch73-263o4.4|tdh|tdh2|tha1|thnsl2|
GO:0097485	neuron projection guidance	1225	210	210	-0.0099064	0.1136	0.569831	0.4762	1	0.969		adcy1b|adcy8|alcamb|anos1a|apc|arnt2|boc|bsg|capn1a|ccdc141|ccdc80l1|cdh11|cdh2|chad|chrna1|chst11|cntn3a.1|cntn3a.2|col2a1a|col4a5|col6a3|crmp1|cxcl12a|cxcl12b|cxcr4b|cyfip1|cyfip2|dcc|disp1|dpysl2b|dpysl3|dpysl4|dpysl5a|dpysl5b|draxin|dscama|dscamb|dzip1|e2f7|e2f8|efna1a|efna1b|efna2a|efna3a|efna3b|efna5a|efna5b|efnb1|efnb2a|efnb2b|efnb3a|efnb3b|ek1|enah|epha2a|epha3|epha4a|epha4b|epha4l|epha6|…
GO:0061564	axon development	1226	28	28	0.205266	0.1133	0.569946	0.2387	1	0.771		ascl1a|b3gat1a|cnp|dcc|dpysl2b|gap43|hmgb1a|lgmn|lingo1a|lrp4|mcamb|mecp2|myo5b|myo9aa|myo9ab|neflb|nefma|nefmb|neurog1|nsfa|ptena|rab10|rtn4b|sema4d|slc25a46|smn1|tnc|zgc:100846|
GO:0004784	superoxide dismutase activity	1227	6	6	0.584918	0.1131	0.570024	0.1515	0.870508	0.294	GO:0016721|oxidoreductase activity, acting on superoxide radicals as acceptor,	ccs|prnpa|sod1|sod2|sod3a|sod3b|
GO:0016721	oxidoreductase activity, acting on superoxide radicals as acceptor	1228	6	6	0.584918	0.1131	0.570024	0.1515	0.870508	0.293	GO:0004784|superoxide dismutase activity,	ccs|prnpa|sod1|sod2|sod3a|sod3b|
GO:0001609	G protein-coupled adenosine receptor activity	1229	5	5	0.634557	0.1128	0.570141	0.226	1	0.247	GO:0001973|G protein-coupled adenosine receptor signaling pathway, GO:0035588|G protein-coupled purinergic receptor signaling pathway, GO:0035590|purinergic nucleotide receptor signaling pathway,	adora1b|adora2aa|adora2ab|adora2b|adora4a|
GO:0001973	G protein-coupled adenosine receptor signaling pathway	1230	5	5	0.634557	0.1128	0.570141	0.226	1	0.247	GO:0035588|G protein-coupled purinergic receptor signaling pathway, GO:0001609|G protein-coupled adenosine receptor activity, GO:0035590|purinergic nucleotide receptor signaling pathway,	adora1b|adora2aa|adora2ab|adora2b|adora4a|
GO:0035588	G protein-coupled purinergic receptor signaling pathway	1231	5	5	0.634557	0.1128	0.570141	0.226	1	0.247	GO:0001973|G protein-coupled adenosine receptor signaling pathway, GO:0001609|G protein-coupled adenosine receptor activity, GO:0035590|purinergic nucleotide receptor signaling pathway,	adora1b|adora2aa|adora2ab|adora2b|adora4a|
GO:0035590	purinergic nucleotide receptor signaling pathway	1232	5	5	0.634557	0.1128	0.570141	0.226	1	0.247	GO:0001973|G protein-coupled adenosine receptor signaling pathway, GO:0035588|G protein-coupled purinergic receptor signaling pathway, GO:0001609|G protein-coupled adenosine receptor activity,	adora1b|adora2aa|adora2ab|adora2b|adora4a|
GO:0016645	oxidoreductase activity, acting on the CH-NH group of donors	1233	30	30	0.203487	0.114	0.570215	0.1878	0.941134	0.841		aass|aldh1l1|aldh1l2|aldh4a1|dhfr|dmgdh|etfdh|mthfd1a|mthfd1b|mthfd1l|mthfd2|mthfd2l|mthfr|noxred1|paox1|pipox|prodha|prodhb|pycr1a|pycr1b|pycr3|qdpra|qdprb2|sardh|si:dkey-275b16.2|smox|zgc:153031|zgc:171517|zgc:66484|zgc:92040|
GO:0034308	primary alcohol metabolic process	1234	23	23	0.241183	0.1139	0.570254	0.1638	0.890883	0.844		adh5|adh8a|adh8b|aldh1a2|cyp11a1|cyp11a2|cyp11c1|cyp1b1|dhrs3a|dhrs3b|dhrs9|fdx1b|gdpd1|hsd11b2|napepld|park7|pecr|rdh1|rdh10a|rdh10b|thtpa|tpk1|ttr|
GO:0007411	axon guidance	1235	206	206	-0.00462754	0.1136	0.570371	0.4762	1	0.97		adcy1b|adcy8|alcamb|anos1a|apc|arnt2|boc|bsg|capn1a|ccdc141|ccdc80l1|cdh11|cdh2|chad|chrna1|chst11|cntn3a.1|cntn3a.2|col2a1a|col4a5|col6a3|crmp1|cxcl12a|cxcl12b|cxcr4b|cyfip1|cyfip2|dcc|disp1|dpysl2b|dpysl3|dpysl5a|dpysl5b|draxin|dscama|dscamb|dzip1|e2f7|e2f8|efna1a|efna1b|efna2a|efna3a|efna3b|efna5a|efna5b|efnb1|efnb2a|efnb2b|efnb3a|efnb3b|ek1|enah|epha2a|epha3|epha4a|epha4b|epha4l|epha6|epha7|e…
GO:0030218	erythrocyte differentiation	1236	64	64	0.0937428	0.1135	0.57041	0.2578	1	0.839		abcb10|abcc5|actr2b|ago2|alas2|ash2l|cdc73|chd7|chrac1|cicb|dok2|epb41b|epc2|fgf21|flvcr1|gata1a|gfi1aa|gfi1b|hdac9b|ism1|jak2a|jak2b|jak3|kat5a|kdm6bb|klf1|klf17|lmo2|lpar3|meis1b|ncoa4|numb|numbl|pdcd2|phf8|prdm12b|prdm15|rasa3|rbpms|rpl11|rpl27|rpl35|rpl35a|rplp1|rps15a|rps19|rps27.1|rps29|rps3|sfxn4|slc25a38a|slc25a38b|slc4a1a|smarca1|snx3|sparc|stat5a|tal1|tbx16|tet2|tfr1a|trim33|tspo|vhl|
GO:2001222	regulation of neuron migration	1237	6	6	0.571471	0.1154	0.573963	0.2178	0.985126	0.382		gata3|mdga2a|nsmfa|nsmfb|shtn1|srgap2|
GO:0015651	quaternary ammonium group transmembrane transporter activity	1238	6	6	0.575326	0.1154	0.574503	0.2477	1	0.416		slc22a21|slc22a4|slc22a5|slc25a47a|slc25a47b|slc25a48|
GO:0015232	heme transmembrane transporter activity	1239	6	6	0.57593	0.1154	0.575044	0.17	0.900541	0.249		flvcr1|flvcr2a|flvcr2b|hpxa|slc48a1a|slc48a1b|
GO:0004745	NAD-retinol dehydrogenase activity	1240	6	6	0.572523	0.1154	0.575586	0.1906	0.946206	0.282		akr1a1a|akr1a1b|dhrs3a|dhrs3b|dhrs9|rdh1|
GO:0004457	lactate dehydrogenase activity	1241	6	6	0.572774	0.1154	0.576129	0.2178	0.991908	0.185		hao1|hao2|ldha|ldhba|ldhbb|ldhd|
GO:0001968	fibronectin binding	1242	6	6	0.573484	0.1154	0.576673	0.2178	0.992763	0.382		itga5|itgb1a|itgb1b.1|itgb1b.2|loxl3a|loxl3b|
GO:0090559	regulation of membrane permeability	1243	16	16	0.296922	0.1169	0.577085	0.1061	0.748642	0.755		alkbh7|bnip3|bnip3la|bnip3lb|bnip4|f11r.1|f11r.2|gsk3aa|gsk3ab|gsk3ba|gsk3bb|ppifb|rhot1a|rhot2|slc35f6|zgc:73226|
GO:0070654	sensory epithelium regeneration	1244	15	15	0.307779	0.1165	0.577264	0.2704	1	0.69	GO:1990399|epithelium regeneration,	apobec2a|apobec2b|ascl1a|cdh2|dkk1a|dkk1b|fzd2|hbegfa|insm1a|mdka|six3b|tgif1|wnt2ba|wnt4|wnt8b|
GO:1990399	epithelium regeneration	1245	15	15	0.307779	0.1165	0.577264	0.2704	1	0.69	GO:0070654|sensory epithelium regeneration,	apobec2a|apobec2b|ascl1a|cdh2|dkk1a|dkk1b|fzd2|hbegfa|insm1a|mdka|six3b|tgif1|wnt2ba|wnt4|wnt8b|
GO:0005911	cell-cell junction	1246	155	154	0.0106263	0.1171	0.577533	0.1165	0.776471	0.918		ajap1|ajuba|amot|amotl2a|amotl2b|arvcfa|arvcfb|bves|cdh1|cdh2|cgnb|cldn1|cldn10b|cldn11a|cldn11b|cldn15a|cldn15b|cldn15la|cldn15lb|cldn17|cldn18|cldn19|cldn2|cldn5a|cldn5b|cldn7a|cldn7b|cldn8|cldna|cldnb|cldnc|cldnd|cldne|cldnf|cldng|cldnh|cldnj|cldnk|ctnna1|ctnna2|ctnnb1|ctnnd1|ctnnd2a|ctnnd2b|cx27.5|cx28.6|cx28.8|cx28.9|cx30.3|cx30.9|cx31.7|cx32.2|cx32.3|cx34.4|cx34.5|cx35.4|cx36.7|cx39.4|cx39.…
GO:0007259	receptor signaling pathway via JAK-STAT	1247	12	12	0.368374	0.1169	0.577624	0.0368	0.504522	0.537	GO:0097696|receptor signaling pathway via STAT,	jak2a|socs3a|socs3b|socs5b|stat1a|stat1b|stat2|stat3|stat4|stat5a|stat5b|stat6|
GO:0097696	receptor signaling pathway via STAT	1248	12	12	0.368374	0.1169	0.577624	0.0368	0.504522	0.537	GO:0007259|receptor signaling pathway via JAK-STAT,	jak2a|socs3a|socs3b|socs5b|stat1a|stat1b|stat2|stat3|stat4|stat5a|stat5b|stat6|
GO:0055062	phosphate ion homeostasis	1249	7	7	0.522686	0.1168	0.577669	0.2702	1	0.542	GO:0072506|trivalent inorganic anion homeostasis,	enpp1|entpd5a|fgf23|slc34a1a|slc34a2a|slc34a2b|xpr1b|
GO:0072506	trivalent inorganic anion homeostasis	1250	7	7	0.522686	0.1168	0.577669	0.2702	1	0.542	GO:0055062|phosphate ion homeostasis,	enpp1|entpd5a|fgf23|slc34a1a|slc34a2a|slc34a2b|xpr1b|
GO:0002688	regulation of leukocyte chemotaxis	1251	15	15	0.310781	0.1165	0.577805	0.2704	1	0.836		cftr|csf1ra|cxcl12a|cxcr4b|hspd1|inpp5d|inppl1a|lyn|pgfb|ptk2ba|rac2|vegfaa|vegfab|vegfbb|vegfc|
[truncated: 4,860 more rows]
