# Supplementary material for: Omics and imaging combinatorial approach reveals butyrate-induced inflammatory effects in the zebrafish gut
Source: Anim Microbiome. 2023 Mar 3;5:15. doi: 10.1186/s42523-023-00230-2 (PMC9985269; doi:10.1186/s42523-023-00230-2)
Supplement: Supplementary file 9 — Additional file 9: Gene expression of transcripts from zebrafish gut fed either a control, butyrate- or saponin-supplemented diets at 54 and 69 dpf. [file 42523_2023_230_MOESM9_ESM.zip › Supplementary folder 1/rank_C2vsA2.xlsx]

## Sheet: C2vsA2
ID	Name		NumProbes	NumGenes	RawScore	Pval	CorrectedPvalue	MFPvalue	CorrectedMFPvalue	Multifunctionality	Same as	GeneMembers
GO:0099537	trans-synaptic signaling	1	192	190	1.29964	1e-12	9.45e-11	0.0208	0.401728	0.945		als2a|apba1a|apba1b|apba2a|apba2b|cacna1aa|cacna1ab|cacna1ba|cacna1bb|cacna1eb|cacnb1|cacnb2a|cacnb2b|cacnb3a|cacnb3b|cacnb4a|cacnb4b|cep89|chata|chrm2a|chrm2b|chrm3a|chrm3b|chrm4a|chrm5a|chrm5b|chrna1|chrna10a|chrna2a|chrna2b|chrna3|chrna4b|chrna5|chrna7|chrna9|chrnb1|chrnb2|chrnb3b|chrnb4|chrnb5b|chrnd|chrne|chrng|dagla|daglb|dlg1|dlg1l|dlg2|dlg4b|dlgap1a|dlgap1b|dlgap2a|drd2a|drd2b|drd2l|drd3|…
GO:0099536	synaptic signaling	2	193	191	1.30159	1e-12	9.622e-11	0.0208	0.4032	0.945		als2a|apba1a|apba1b|apba2a|apba2b|cacna1aa|cacna1ab|cacna1ba|cacna1bb|cacna1eb|cacnb1|cacnb2a|cacnb2b|cacnb3a|cacnb3b|cacnb4a|cacnb4b|cep89|chata|chrm2a|chrm2b|chrm3a|chrm3b|chrm4a|chrm5a|chrm5b|chrna1|chrna10a|chrna2a|chrna2b|chrna3|chrna4b|chrna5|chrna7|chrna9|chrnb1|chrnb2|chrnb3b|chrnb4|chrnb5b|chrnd|chrne|chrng|dagla|daglb|dlg1|dlg1l|dlg2|dlg4b|dlgap1a|dlgap1b|dlgap2a|drd2a|drd2b|drd2l|drd3|…
GO:0098742	cell-cell adhesion via plasma-membrane adhesion molecules	3	163	162	1.12994	1e-12	9.8e-11	0.0197	0.405651	0.709		LOC108191476|arvcfa|arvcfb|bsg|cdh1|cdh10a|cdh11|cdh12a|cdh13|cdh16|cdh17|cdh18a|cdh2|cdh23|cdh26.1|cdh27|cdh28|cdh31|cdh4|cdh5|cdh6|cdhr1a|cdhr5b|cdk5rap3|celsr1a|celsr1b|celsr2|celsr3|cfl1|cldnd|cldng|clstn1|clstn2|cntn3a.1|cntn3a.2|crb1|crb2a|crb2b|dchs1a|dchs1b|dsc2l|dscama|dscamb|dsg2.1|dsg2l|fat1a|fat1b|fat2|fat3a|gpc4|gpc6a|gpc6b|igsf21a|igsf21b|jag2b|l1cama|lrfn4a|lrfn4b|myot|ncam3|nexn|n…
GO:0071805	potassium ion transmembrane transport	4	142	142	1.33618	1e-12	9.985e-11	0.0158	0.428788	0.937		atp1a1a.1|atp1a1a.2|atp1a1a.3|atp1a1a.4|atp1a1a.5|atp1a1b|atp1a2a|atp1a3a|atp1a3b|atp1b1a|atp1b1b|atp1b2a|atp1b2b|atp1b3a|atp1b3b|hcn2b|hcn4|hcn4l|kcna1a|kcna1b|kcna2b|kcna4|kcna6a|kcnb1|kcnb2|kcnc1a|kcnc1b|kcnc2|kcnc3a|kcnc3b|kcnc4|kcnd1|kcnd2|kcnd3|kcne4|kcnf1a|kcnf1b|kcng1|kcng2|kcng3|kcng4a|kcng4b|kcnh1a|kcnh1b|kcnh2a|kcnh3|kcnh4a|kcnh4b|kcnh5a|kcnh5b|kcnh6a|kcnh6b|kcnh7|kcnh8|kcnj11|kcnj11l|…
GO:0071391	cellular response to estrogen stimulus	5	32	31	2.28028	1e-12	1.018e-10	1e-12	4.811e-10	0.598		adgrl3.1|agxtb|aqp12|c3a.2|c9|cpn1|esr1|fam20cl|fbp1b|fkbp11|hdlbpa|hpxa|lman1|nupr1b|pah|serpinc1|si:dkey-4c23.3|slc31a1|ssr1|ssr4|ucp1|vtg1|vtg2|vtg3|vtg4|vtg5|vtg6|vtg7|wbp2|zgc:66313|zgc:92744|
GO:0051049	regulation of transport	6	390	387	0.951163	1e-12	1.038e-10	0.0001	0.0378	0.984		aak1a|aak1b|abca1a|abcg1|akt2|amh|ano1a|ano6|anxa13|anxa13l|anxa1a|anxa1b|anxa1c|anxa1d|ap1b1|aplnra|aplnrb|arfip1|bcl2l10|bet1l|bicd1a|bmp2k|borcs5|c1qtnf12|cacna1aa|cacna1ab|cacna1ba|cacna1bb|cacna1c|cacna1da|cacna1db|cacna1eb|cacna1fa|cacna1fb|cacna1g|cacna1ha|cacna1hb|cacna1ia|cacna1sa|cacna1sb|cacnb1|cacnb2a|cacnb2b|cacnb3a|cacnb3b|cacnb4a|cacnb4b|cacng1a|cacng1b|cacng2a|cacng2b|cacng3b|cacn…
GO:0050953	sensory perception of light stimulus	7	106	106	1.41265	1e-12	1.058e-10	0.0151	0.431942	0.804		aipl1|aoc2|arl6|arr3a|arr3b|cacna1fa|cacna1fb|cep131|cnga3a|cngb1a|crx|cryba1a|cryba1b|cryba1l1|cryba1l2|cryba2a|cryba4|crybb1|crybb1l1|crybb1l2|crybb1l3|crybb2|crybb3|crygm4|crygm5|crygmx|crygmxl1|crygn1|crygn2|crygs1|crygs2|cx55.5|exorh|gja3|gprc5c|grk1a|grk7a|grk7b|guca1e|gucy2f|impg1b|impg2a|impg2b|kera|lum|nphp3|nr2f5|nyx|opn1lw2|opn1mw1|opn1mw2|opn1mw3|opn1sw1|opn3|opn4.1|opn4a|opn4b|opn4xa…
GO:0050877	nervous system process	8	341	341	1.43404	1e-12	1.08e-10	0.0019	0.3591	0.918		adcy1b|agtpbp1|aipl1|aoc2|ap2s1|arl6|arr3a|arr3b|atp1b2b|atp2b1a|bdnf|cacna1da|cacna1fa|cacna1fb|cacng2a|cacng2b|cacng3b|cacng4a|cacng4b|cacng8a|cacng8b|ccdc141|ccdc151|cd36|cdh23|cep131|chm|chrna1|chrna10a|chrna2a|chrna2b|chrna3|chrna4b|chrna5|chrna7|chrna9|chrnb1|chrnb2|chrnb3b|chrnb4|chrnb5b|chrnd|chrne|chrng|cldn7b|clrn1|cnga3a|cngb1a|col11a2|crx|cryba1a|cryba1b|cryba1l1|cryba1l2|cryba2a|cryb…
GO:0050804	modulation of chemical synaptic transmission	9	107	107	1.51401	1e-12	1.102e-10	0.009	0.496125	0.992	GO:0099177|regulation of trans-synaptic signaling,	atcaya|bdnf|calb1|calb2a|calb2b|cel.1|cel.2|clstn1|clstn2|cplx2|cplx2l|cplx3b|cplx4a|cplx4b|dgkza|dgkzb|drd2a|drd2b|drd2l|drd3|drd4-rs|drd4a|gria1a|gria1b|gria2a|gria2b|gria3a|gria3b|gria4a|gria4b|grid1a|grid1b|grid2|grik1a|grik1b|grik4|grik5|grin2aa|grin2ab|grin2bb|grin2cb|grin2da|grin3ba|grin3bb|grm1a|grm1b|grm2a|grm2b|grm3|grm4|grm6a|grm6b|grm8a|grm8b|hcrt|kat2a|mctp1b|mctp2a|mctp2b|ngfa|ngfb|…
GO:0099177	regulation of trans-synaptic signaling	10	107	107	1.51401	1e-12	1.102e-10	0.009	0.496125	0.992	GO:0050804|modulation of chemical synaptic transmission,	atcaya|bdnf|calb1|calb2a|calb2b|cel.1|cel.2|clstn1|clstn2|cplx2|cplx2l|cplx3b|cplx4a|cplx4b|dgkza|dgkzb|drd2a|drd2b|drd2l|drd3|drd4-rs|drd4a|gria1a|gria1b|gria2a|gria2b|gria3a|gria3b|gria4a|gria4b|grid1a|grid1b|grid2|grik1a|grik1b|grik4|grik5|grin2aa|grin2ab|grin2bb|grin2cb|grin2da|grin3ba|grin3bb|grm1a|grm1b|grm2a|grm2b|grm3|grm4|grm6a|grm6b|grm8a|grm8b|hcrt|kat2a|mctp1b|mctp2a|mctp2b|ngfa|ngfb|…
GO:0043269	regulation of ion transport	11	217	216	1.21847	1e-12	1.126e-10	0.016	0.417103	0.965		ano6|ap1b1|aplnra|aplnrb|bcl2l10|cacna1aa|cacna1ab|cacna1ba|cacna1bb|cacna1c|cacna1da|cacna1db|cacna1eb|cacna1fa|cacna1fb|cacna1g|cacna1ha|cacna1hb|cacna1sa|cacna1sb|cacnb1|cacnb2a|cacnb2b|cacnb3a|cacnb3b|cacnb4a|cacnb4b|cacng1a|cacng1b|cacng2a|cacng2b|cacng3b|cacng4a|cacng4b|cacng5a|cacng5b|cacng7a|cacng7b|cacng8a|cacng8b|casq1a|casq1b|casq2|cbarpb|cldnb|clic1|clic2|clic4|clic5a|clic5b|commd1|dr…
GO:0035150	regulation of tube size	12	53	52	1.51733	1e-12	1.15e-10	0.0074	0.48951	0.878	GO:0035296|regulation of tube diameter, GO:0097746|blood vessel diameter maintenance,	acvrl1|adra1ab|adra1ba|adra1bb|adra1d|adra2c|adra2db|adrb2a|adrb2b|agtr1a|agtr1b|agtr2|avpr1aa|avpr1ab|avpr2aa|avpr2ab|avpr2l|drd1a|drd1b|edn1|edn2|ednraa|ednrab|ednrba|ednrbb|gclc|hrh1|htr1aa|htr1ab|htr1b|htr1d|htr2b|htr7a|htr7b|htr7c|notch3|oxtr|oxtrl|p2ry2.1|p2ry2.2|p2ry2.3|si:dkey-178o16.4|si:dkey-63b1.1|taar19t|trpm4a|trpm4b.1|trpm4b.2|urp2|uts2b|uts2r3|uts2r4|uts2r5|
GO:0035296	regulation of tube diameter	13	53	52	1.51733	1e-12	1.15e-10	0.0074	0.48951	0.878	GO:0097746|blood vessel diameter maintenance, GO:0035150|regulation of tube size,	acvrl1|adra1ab|adra1ba|adra1bb|adra1d|adra2c|adra2db|adrb2a|adrb2b|agtr1a|agtr1b|agtr2|avpr1aa|avpr1ab|avpr2aa|avpr2ab|avpr2l|drd1a|drd1b|edn1|edn2|ednraa|ednrab|ednrba|ednrbb|gclc|hrh1|htr1aa|htr1ab|htr1b|htr1d|htr2b|htr7a|htr7b|htr7c|notch3|oxtr|oxtrl|p2ry2.1|p2ry2.2|p2ry2.3|si:dkey-178o16.4|si:dkey-63b1.1|taar19t|trpm4a|trpm4b.1|trpm4b.2|urp2|uts2b|uts2r3|uts2r4|uts2r5|
GO:0097746	blood vessel diameter maintenance	14	53	52	1.51733	1e-12	1.15e-10	0.0074	0.48951	0.878	GO:0035296|regulation of tube diameter, GO:0035150|regulation of tube size,	acvrl1|adra1ab|adra1ba|adra1bb|adra1d|adra2c|adra2db|adrb2a|adrb2b|agtr1a|agtr1b|agtr2|avpr1aa|avpr1ab|avpr2aa|avpr2ab|avpr2l|drd1a|drd1b|edn1|edn2|ednraa|ednrab|ednrba|ednrbb|gclc|hrh1|htr1aa|htr1ab|htr1b|htr1d|htr2b|htr7a|htr7b|htr7c|notch3|oxtr|oxtrl|p2ry2.1|p2ry2.2|p2ry2.3|si:dkey-178o16.4|si:dkey-63b1.1|taar19t|trpm4a|trpm4b.1|trpm4b.2|urp2|uts2b|uts2r3|uts2r4|uts2r5|
GO:0034765	regulation of ion transmembrane transport	15	180	180	1.31661	1e-12	1.176e-10	0.015	0.431413	0.964		ano6|ap1b1|aplnra|aplnrb|bcl2l10|cacna1aa|cacna1ab|cacna1ba|cacna1bb|cacna1c|cacna1da|cacna1db|cacna1eb|cacna1fa|cacna1fb|cacna1g|cacna1ha|cacna1hb|cacna1sa|cacna1sb|cacnb1|cacnb2a|cacnb2b|cacnb3a|cacnb3b|cacnb4a|cacnb4b|cacng1a|cacng1b|cacng2a|cacng2b|cacng3b|cacng4a|cacng4b|cacng5a|cacng5b|cacng7a|cacng7b|cacng8a|cacng8b|casq1a|casq1b|casq2|cbarpb|clic1|clic2|clic4|clic5a|clic5b|commd1|drd2a|dr…
GO:0034762	regulation of transmembrane transport	16	184	184	1.29633	1e-12	1.203e-10	0.0175	0.420955	0.965		akt2|ano6|ap1b1|aplnra|aplnrb|bcl2l10|c1qtnf12|cacna1aa|cacna1ab|cacna1ba|cacna1bb|cacna1c|cacna1da|cacna1db|cacna1eb|cacna1fa|cacna1fb|cacna1g|cacna1ha|cacna1hb|cacna1sa|cacna1sb|cacnb1|cacnb2a|cacnb2b|cacnb3a|cacnb3b|cacnb4a|cacnb4b|cacng1a|cacng1b|cacng2a|cacng2b|cacng3b|cacng4a|cacng4b|cacng5a|cacng5b|cacng7a|cacng7b|cacng8a|cacng8b|casq1a|casq1b|casq2|cbarpb|clic1|clic2|clic4|clic5a|clic5b|c…
GO:0034705	potassium channel complex	17	46	46	1.62671	1e-12	1.231e-10	0.0066	0.5292	0.703		grik1a|grik1b|grik4|grik5|kcna1a|kcna1b|kcna2b|kcna4|kcna6a|kcnb1|kcnb2|kcnc1a|kcnc1b|kcnc2|kcnc3a|kcnc3b|kcnc4|kcnd1|kcnd2|kcnd3|kcne4|kcnf1a|kcnf1b|kcng1|kcng2|kcng3|kcng4a|kcng4b|kcnmb2|kcnq1.1|kcnq1.2|kcnq2a|kcnq3|kcnq5a|kcnq5b|kcns3a|kcns3b|kcnv2a|kcnv2b|lrrc38a|si:ch211-251b21.1|si:ch73-334d15.4|si:dkey-192j17.1|si:dkey-201i6.2|si:dkey-43k4.5|si:rp71-39b20.4|
GO:0032355	response to estradiol	18	22	22	2.88875	1e-12	1.26e-10	1e-12	6.615e-10	0.699		anxa1a|anxa1b|anxa1c|anxa1d|cyp19a1b|esr1|ggt1a|ggt1b|ggt1l2.1|ggt1l2.2|ggt5a|gper1|myod1|si:ch73-236c18.3|si:dkey-4c23.3|vtg1|vtg2|vtg3|vtg4|vtg5|vtg6|vtg7|
GO:0031226	intrinsic component of plasma membrane	19	848	841	1.13294	1e-12	1.291e-10	1e-12	7.56e-10	0.923		LOC108191476|abcc2|acvr1l|adcy1a|adcy1b|adcy2a|adcy2b|adcy3b|adcy5|adcy6a|adcy7|adcy8|adcy9|adgrb1a|adgrb2|adgrb3|adgrd1|adgrd2|adgre10|adgre14|adgre15|adgre5b.2|adgre9|adgrg1|adgrg11|adgrg4a|adgrg6|adgrg7.1|adgrl1a|adgrl2a|adgrl4|adra1ab|adra1bb|adra1d|adra2a|adra2b|adra2c|adra2da|adra2db|adrb1|adrb2a|adrb2b|adrb3a|adrb3b|ajap1|alk|amigo1|ankhb|aph1b|asah2|asic1a|asic1b|asic1c|asic4a|asic4b|atp1…
GO:0030594	neurotransmitter receptor activity	20	122	120	1.49524	1e-12	1.323e-10	0.016	0.42336	0.953		chrm2a|chrm2b|chrm3a|chrm3b|chrm4a|chrm4b|chrm5a|chrm5b|chrna1|chrna10a|chrna2a|chrna2b|chrna3|chrna4b|chrna5|chrna7|chrna9|chrnb1|chrnb2|chrnb3b|chrnb4|chrnb5b|chrnd|chrne|chrng|drd1a|drd1b|drd2a|drd2b|drd2l|drd3|drd4-rs|drd4a|drd4b|fmn2a|gabra1|gabra3|gabra5|gabra6a|gabra6b|gabrg2|glra1|glra2|glra3|glra4a|glra4b|gria1a|gria1b|gria2a|gria2b|gria3a|gria3b|gria4a|gria4b|grid1a|grid1b|grid2|grik1a|…
GO:0030425	dendrite	21	119	117	1.37595	1e-12	1.357e-10	0.016	0.425487	0.951		abitram|alcama|als2a|bdnf|brinp2|brinp3a.1|brinp3a.2|calb1|calb2a|calb2b|casc3|chrm2a|chrm2b|chrm3a|chrm3b|chrm4a|chrm5a|chrm5b|cpeb4a|cript|dbn1|dbnla|dbnlb|drd4b|elavl4|elovl5|ephb3a|fmn2a|glra1|gphna|gphnb|gria4a|hcls1|homer1b|homer3b|hrh1|hrh2b|htr1aa|htr1ab|htr1b|htr1d|htr1fa|htr1fb|htr2aa|htr2ab|htr2b|htr2cl1|htr2cl2|htr5aa|htr5ab|htr6|htr7a|htr7b|htr7c|kcnd3|kif1aa|kif1ab|kif1b|kif1c|magi2…
GO:0030312	external encapsulating structure	22	218	216	1.11222	1e-12	1.393e-10	0.027	0.419015	0.916	GO:0031012|extracellular matrix,	acana|acanb|adamts1|adamts15a|adamts8a|apoeb|bcan|bmper|ccn1|ccn1l1|ccn1l2|ccn2a|ccn2b|ccn4a|ccn4b|ccn5|ccn6|cd180|chadla|chadlb|cmn|coch|col10a1a|col10a1b|col11a1a|col11a1b|col11a2|col12a1a|col12a1b|col14a1a|col15a1b|col16a1|col17a1a|col17a1b|col18a1a|col18a1b|col19a1|col1a1a|col1a1b|col1a2|col27a1a|col27a1b|col28a1a|col28a2a|col2a1a|col2a1b|col4a1|col4a2|col4a3|col4a4|col4a5|col4a6|col5a1|col5a…
GO:0031012	extracellular matrix	23	218	216	1.11222	1e-12	1.393e-10	0.027	0.419015	0.916	GO:0030312|external encapsulating structure,	acana|acanb|adamts1|adamts15a|adamts8a|apoeb|bcan|bmper|ccn1|ccn1l1|ccn1l2|ccn2a|ccn2b|ccn4a|ccn4b|ccn5|ccn6|cd180|chadla|chadlb|cmn|coch|col10a1a|col10a1b|col11a1a|col11a1b|col11a2|col12a1a|col12a1b|col14a1a|col15a1b|col16a1|col17a1a|col17a1b|col18a1a|col18a1b|col19a1|col1a1a|col1a1b|col1a2|col27a1a|col27a1b|col28a1a|col28a2a|col2a1a|col2a1b|col4a1|col4a2|col4a3|col4a4|col4a5|col4a6|col5a1|col5a…
GO:0023052	signaling	24	247	244	1.27351	1e-12	1.43e-10	0.0135	0.479477	0.949		als2a|apba1a|apba1b|apba2a|apba2b|appl1|appl2|bmp2b|cacna1aa|cacna1ab|cacna1ba|cacna1bb|cacna1eb|cacnb1|cacnb2a|cacnb2b|cacnb3a|cacnb3b|cacnb4a|cacnb4b|cacng2a|cacng2b|cacng3b|cacng4a|cacng4b|cacng8a|cacng8b|ccdc141|celsr3|cep89|cgas|chata|chrm2a|chrm2b|chrm3a|chrm3b|chrm4a|chrm5a|chrm5b|chrna1|chrna10a|chrna2a|chrna2b|chrna3|chrna4b|chrna5|chrna7|chrna9|chrnb1|chrnb2|chrnb3b|chrnb4|chrnb5b|chrnd…
GO:0022843	voltage-gated cation channel activity	25	147	147	1.34841	1e-12	1.47e-10	0.0173	0.419961	0.932		atp6v0cb|cachd1|cacna1aa|cacna1ab|cacna1ba|cacna1bb|cacna1c|cacna1da|cacna1db|cacna1eb|cacna1fa|cacna1fb|cacna1g|cacna1ha|cacna1hb|cacna1ia|cacna1sa|cacna1sb|cacna2d1a|cacna2d2a|cacna2d2b|cacna2d3|cacna2d4a|cacna2d4b|cacnb1|cacnb2a|cacnb2b|cacnb3a|cacnb3b|cacnb4a|cacnb4b|cacng1a|cacng1b|cacng2a|cacng2b|cacng3b|cacng4a|cacng4b|cacng6b|cacng8a|cacng8b|grin1a|grin1b|grin2aa|grin2ab|grin2bb|grin2cb|g…
GO:0022836	gated channel activity	26	323	323	1.12355	1e-12	1.512e-10	0.0138	0.4536	0.942		anxa6|asic1a|asic1b|asic1c|asic2|asic4a|atp6v0cb|cachd1|cacna1aa|cacna1ab|cacna1ba|cacna1bb|cacna1c|cacna1da|cacna1db|cacna1eb|cacna1fa|cacna1fb|cacna1g|cacna1ha|cacna1hb|cacna1ia|cacna1sa|cacna1sb|cacna2d1a|cacna2d2a|cacna2d2b|cacna2d3|cacna2d4a|cacna2d4b|cacnb1|cacnb2a|cacnb2b|cacnb3a|cacnb3b|cacnb4a|cacnb4b|cacng1a|cacng1b|cacng2a|cacng2b|cacng3b|cacng4a|cacng4b|cacng5a|cacng5b|cacng6b|cacng7a…
GO:0022832	voltage-gated channel activity	27	185	185	1.21487	1e-12	1.556e-10	0.0196	0.406758	0.931		atp6v0cb|cachd1|cacna1aa|cacna1ab|cacna1ba|cacna1bb|cacna1c|cacna1da|cacna1db|cacna1eb|cacna1fa|cacna1fb|cacna1g|cacna1ha|cacna1hb|cacna1ia|cacna1sa|cacna1sb|cacna2d1a|cacna2d2a|cacna2d2b|cacna2d3|cacna2d4a|cacna2d4b|cacnb1|cacnb2a|cacnb2b|cacnb3a|cacnb3b|cacnb4a|cacnb4b|cacng1a|cacng1b|cacng2a|cacng2b|cacng3b|cacng4a|cacng4b|cacng5a|cacng5b|cacng6b|cacng7a|cacng7b|cacng8a|cacng8b|clcn1a|clcn1b|c…
GO:0015276	ligand-gated ion channel activity	28	136	136	1.26813	1e-12	1.604e-10	0.0183	0.421059	0.959	GO:0022834|ligand-gated channel activity,	anxa6|asic1a|asic1b|asic1c|asic2|asic4a|cftr|chrna1|chrna10a|chrna2a|chrna2b|chrna3|chrna4b|chrna5|chrna7|chrna9|chrnb1|chrnb2|chrnb3b|chrnb4|chrnb5b|chrnd|chrne|chrng|cnga3a|cnga4|cngb1a|gabra1|gabra3|gabra5|gabra6a|gabra6b|gabrb1|gabrb2a|gabrb2b|gabrb3|gabrb4|gabrd|gabrg2|gabrp|gabrr1|gabrr2a|gabrr2b|gabrr3a|gabrz|glra1|glra2|glra3|glra4a|glra4b|glrba|glrbb|gria1a|gria1b|gria2a|gria2b|gria3a|gr…
GO:0022834	ligand-gated channel activity	29	136	136	1.26813	1e-12	1.604e-10	0.0183	0.421059	0.959	GO:0015276|ligand-gated ion channel activity,	anxa6|asic1a|asic1b|asic1c|asic2|asic4a|cftr|chrna1|chrna10a|chrna2a|chrna2b|chrna3|chrna4b|chrna5|chrna7|chrna9|chrnb1|chrnb2|chrnb3b|chrnb4|chrnb5b|chrnd|chrne|chrng|cnga3a|cnga4|cngb1a|gabra1|gabra3|gabra5|gabra6a|gabra6b|gabrb1|gabrb2a|gabrb2b|gabrb3|gabrb4|gabrd|gabrg2|gabrp|gabrr1|gabrr2a|gabrr2b|gabrr3a|gabrz|glra1|glra2|glra3|glra4a|glra4b|glrba|glrbb|gria1a|gria1b|gria2a|gria2b|gria3a|gr…
GO:0015267	channel activity	30	432	431	1.10575	1e-12	1.654e-10	0.0114	0.486523	0.939	GO:0022803|passive transmembrane transporter activity,	abcc4|anxa6|apnl|aqp10a|aqp10b|aqp11|aqp12|aqp1a.1|aqp1a.2|aqp3a|aqp4|aqp7|aqp8a.1|aqp8a.2|aqp8b|aqp9a|aqp9b|asic1a|asic1b|asic1c|asic2|asic4a|asic4b|atp5l|atp6ap1a|atp6ap1b|atp6ap1la|atp6ap1lb|atp6v0cb|baxa|best1|best2|best4|cachd1|cacna1aa|cacna1ab|cacna1ba|cacna1bb|cacna1c|cacna1da|cacna1db|cacna1eb|cacna1fa|cacna1fb|cacna1g|cacna1ha|cacna1hb|cacna1ia|cacna1sa|cacna1sb|cacna2d1a|cacna2d2a|cacn…
GO:0022803	passive transmembrane transporter activity	31	432	431	1.10575	1e-12	1.654e-10	0.0114	0.486523	0.939	GO:0015267|channel activity,	abcc4|anxa6|apnl|aqp10a|aqp10b|aqp11|aqp12|aqp1a.1|aqp1a.2|aqp3a|aqp4|aqp7|aqp8a.1|aqp8a.2|aqp8b|aqp9a|aqp9b|asic1a|asic1b|asic1c|asic2|asic4a|asic4b|atp5l|atp6ap1a|atp6ap1b|atp6ap1la|atp6ap1lb|atp6v0cb|baxa|best1|best2|best4|cachd1|cacna1aa|cacna1ab|cacna1ba|cacna1bb|cacna1c|cacna1da|cacna1db|cacna1eb|cacna1fa|cacna1fb|cacna1g|cacna1ha|cacna1hb|cacna1ia|cacna1sa|cacna1sb|cacna2d1a|cacna2d2a|cacn…
GO:0015079	potassium ion transmembrane transporter activity	32	175	175	1.31117	1e-12	1.707e-10	0.0175	0.422877	0.94		atp1a1a.1|atp1a1a.2|atp1a1a.3|atp1a1a.4|atp1a1a.5|atp1a1b|atp1a2a|atp1a3a|atp1a3b|atp1b1a|atp1b1b|atp1b2a|atp1b2b|atp1b3a|atp1b3b|atp6v1e1b|grik1a|grik1b|grik4|grik5|hcn2b|hcn3|hcn4|hcn4l|kcna1a|kcna1b|kcna2b|kcna4|kcna6a|kcnab1a|kcnab1b|kcnab2a|kcnab2b|kcnb1|kcnb2|kcnc1a|kcnc1b|kcnc2|kcnc3a|kcnc3b|kcnc4|kcnd1|kcnd2|kcnd3|kcne4|kcnf1a|kcnf1b|kcng1|kcng2|kcng3|kcng4a|kcng4b|kcnh1a|kcnh1b|kcnh2a|kc…
GO:0009583	detection of light stimulus	33	48	48	1.63235	1e-12	1.764e-10	0.0065	0.537469	0.753		dhdds|dlat|exorh|gna11b|gnat2|gpr88|grk7a|grm6b|lamb1a|lamc1|opn1lw2|opn1mw1|opn1mw2|opn1mw3|opn1sw1|opn3|opn4.1|opn4a|opn4b|opn4xa|opn4xb|opn5|opn6a|opn6b|opn7a|opn7b|opn7c|opn7d|opn8b|opn8c|opn9|parapinopsina|parapinopsinb|pcare1|pcdh15b|rgra|rgrb|rho|rhol|rrh|si:dkey-9i23.8|synj1|tmtops2a|tmtops3a|tmtops3b|tmtopsb|valopa|valopb|
GO:0008528	G protein-coupled peptide receptor activity	34	160	159	1.5708	1e-12	1.825e-10	0.0104	0.4914	0.928		ackr3b|ackr4a|ackr4b|adcyap1r1a|adcyap1r1b|agtr1a|agtr1b|agtr2|aplnra|aplnrb|avpr1aa|avpr1ab|avpr2aa|avpr2ab|avpr2l|bdkrb1|cabz01093075.1|calcr|calcrla|calcrlb|ccr10|ccr11.1|ccr12a|ccr12b.1|ccr12b.2|ccr6a|ccr6b|ccr7|ccr8.1|ccr9a|ccr9b|cmklr1|cxcr2|cxcr3.1|cxcr3.2|cxcr3.3|cxcr4a|cxcr4b|cysltr1|ednraa|ednrab|ednrba|ednrbb|f2r|f2rl1.1|f2rl1.2|f2rl2|fshr|galn|galr1a|galr1b|galr2b|gcgra|gcgrb|ghrhr2|g…
GO:0008227	G protein-coupled amine receptor activity	35	139	131	1.5873	1e-12	1.89e-10	0.0164	0.425435	0.736		adra1aa|adra1ab|adra1ba|adra1bb|adra1d|adra2a|adra2b|adra2c|adra2da|adra2db|adrb1|adrb2a|adrb2b|adrb3a|adrb3b|chrm2a|chrm2b|chrm3a|chrm3b|chrm4a|chrm4b|chrm5a|chrm5b|drd1b|drd2a|drd2b|drd2l|drd3|drd4-rs|drd4a|drd4b|drd6b|drd7|fmn2a|gpr52|hrh1|hrh2a|hrh2b|hrh3|htr1aa|htr1ab|htr1b|htr1d|htr1fa|htr1fb|htr2aa|htr2ab|htr2b|htr2cl1|htr2cl2|htr4|htr5aa|htr5ab|htr6|htr7a|htr7b|htr7c|or132-1|or132-4|or132…
GO:0008188	neuropeptide receptor activity	36	46	46	1.79228	1e-12	1.96e-10	0.0063	0.537735	0.637		cysltr1|galn|galr1a|galr1b|galr2b|gpr143|kiss1ra|kiss1rb|ltb4r|ltb4r2a|ltb4r2b|mc2r|nmur1a|nmur1b|nmur3|npffr1l1|npffr1l2|npffr1l3|npffr2a|npy1r|npy2rl|npy4r|npy7r|npy8ar|npy8br|ntsr1|oprm1|prlh2r|prlhr2a|prlhr2b|prokr1b|qrfpra|si:dkey-202l22.3|si:dkey-27p18.2|si:zfos-169g10.2|sstr1a|sstr1b|sstr2a|sstr2b|sstr3|sstr5|tacr1a|tacr1b|tacr2|tacr3a|tacr3l|
GO:0008083	growth factor activity	37	108	108	1.25767	1e-12	2.035e-10	0.0154	0.428931	0.934		admp|amh|bdnf|bmp10|bmp15|bmp16|bmp2a|bmp2b|bmp3|bmp4|bmp5|bmp6|bmp7a|bmp7b|bmp8a|btc|csf1a|csf1b|egf|fgf10a|fgf10b|fgf11a|fgf11b|fgf12a|fgf12b|fgf13a|fgf13b|fgf14|fgf16|fgf17|fgf18a|fgf18b|fgf19|fgf1a|fgf1b|fgf2|fgf20a|fgf20b|fgf21|fgf23|fgf24|fgf4|fgf6a|fgf7|fgf8a|fgf8b|fgf9|gdf10a|gdf10b|gdf11|gdf2|gdf3|gdf5|gdf6b|gdf7|gdf9|gdnfa|gdnfb|gmfb|gsdf|hbegfa|hbegfb|hgfa|igf1|igf2a|igf2b|il11a|il11b|…
GO:0007608	sensory perception of smell	38	104	104	1.76183	1e-12	2.117e-10	0.0139	0.451281	0.000311		gprc6a|ompa|ompb|or101-1|or102-1|or102-2|or102-3|or102-4|or102-5|or103-1|or103-2|or103-3|or103-4|or103-5|or104-1|or104-2|or105-1|or106-11|or106-12|or106-5|or106-6|or107-1|or108-3|or109-1|or109-2|or109-3|or109-4|or109-5|or109-6|or110-1|or110-2|or111-1|or111-10|or111-11|or111-2|or111-3|or111-4|or111-5|or111-6|or111-7|or111-8|or111-9|or112-1|or113-1|or113-2|or114-1|or115-1|or115-12|or115-13|or115-14…
GO:0007606	sensory perception of chemical stimulus	39	115	115	1.74148	1e-12	2.205e-10	0.0142	0.442038	0.0121		cd36|gng13b|gprc6a|ompa|ompb|or101-1|or102-1|or102-2|or102-3|or102-4|or102-5|or103-1|or103-2|or103-3|or103-4|or103-5|or104-1|or104-2|or105-1|or106-11|or106-12|or106-5|or106-6|or107-1|or108-3|or109-1|or109-2|or109-3|or109-4|or109-5|or109-6|or110-1|or110-2|or111-1|or111-10|or111-11|or111-2|or111-3|or111-4|or111-5|or111-6|or111-7|or111-8|or111-9|or112-1|or113-1|or113-2|or114-1|or115-1|or115-12|or115…
GO:0007600	sensory perception	40	256	256	1.46173	1e-12	2.301e-10	0.0123	0.48216	0.915		adcy1b|aipl1|aoc2|arl6|arr3a|arr3b|atp2b1a|cacna1fa|cacna1fb|cd36|cdh23|cep131|cldn7b|clrn1|cnga3a|cngb1a|col11a2|crx|cryba1a|cryba1b|cryba1l1|cryba1l2|cryba2a|cryba4|crybb1|crybb1l1|crybb1l2|crybb1l3|crybb2|crybb3|crygm4|crygm5|crygmx|crygmxl1|crygn1|crygn2|crygs1|crygs2|cx55.5|dcdc2b|exorh|eya4|get1|gja3|gng13b|gprc5c|gprc6a|grk1a|grk7a|grk7b|guca1e|gucy2f|impg1b|impg2a|impg2b|kera|lrp5|lum|mar…
GO:0007268	chemical synaptic transmission	41	190	188	1.31617	1e-12	2.405e-10	0.0208	0.404682	0.943	GO:0098916|anterograde trans-synaptic signaling,	als2a|apba1a|apba1b|apba2a|apba2b|cacna1aa|cacna1ab|cacna1ba|cacna1bb|cacna1eb|cacnb1|cacnb2a|cacnb2b|cacnb3a|cacnb3b|cacnb4a|cacnb4b|cep89|chata|chrm2a|chrm2b|chrm3a|chrm3b|chrm4a|chrm5a|chrm5b|chrna1|chrna10a|chrna2a|chrna2b|chrna3|chrna4b|chrna5|chrna7|chrna9|chrnb1|chrnb2|chrnb3b|chrnb4|chrnb5b|chrnd|chrne|chrng|dlg1|dlg1l|dlg2|dlg4b|dlgap1a|dlgap1b|dlgap2a|drd2a|drd2b|drd2l|drd3|drd4-rs|drd4…
GO:0098916	anterograde trans-synaptic signaling	42	190	188	1.31617	1e-12	2.405e-10	0.0208	0.404682	0.943	GO:0007268|chemical synaptic transmission,	als2a|apba1a|apba1b|apba2a|apba2b|cacna1aa|cacna1ab|cacna1ba|cacna1bb|cacna1eb|cacnb1|cacnb2a|cacnb2b|cacnb3a|cacnb3b|cacnb4a|cacnb4b|cep89|chata|chrm2a|chrm2b|chrm3a|chrm3b|chrm4a|chrm5a|chrm5b|chrna1|chrna10a|chrna2a|chrna2b|chrna3|chrna4b|chrna5|chrna7|chrna9|chrnb1|chrnb2|chrnb3b|chrnb4|chrnb5b|chrnd|chrne|chrng|dlg1|dlg1l|dlg2|dlg4b|dlgap1a|dlgap1b|dlgap2a|drd2a|drd2b|drd2l|drd3|drd4-rs|drd4…
GO:0007267	cell-cell signaling	43	222	219	1.317	1e-12	2.52e-10	0.0138	0.462213	0.947		als2a|apba1a|apba1b|apba2a|apba2b|bmp2b|cacna1aa|cacna1ab|cacna1ba|cacna1bb|cacna1eb|cacnb1|cacnb2a|cacnb2b|cacnb3a|cacnb3b|cacnb4a|cacnb4b|celsr3|cep89|cgas|chata|chrm2a|chrm2b|chrm3a|chrm3b|chrm4a|chrm5a|chrm5b|chrna1|chrna10a|chrna2a|chrna2b|chrna3|chrna4b|chrna5|chrna7|chrna9|chrnb1|chrnb2|chrnb3b|chrnb4|chrnb5b|chrnd|chrne|chrng|cx40.8|cx43|cyp26a1|dagla|daglb|dhh|dld|dlg1|dlg1l|dlg2|dlg4b|d…
GO:0007218	neuropeptide signaling pathway	44	61	61	1.84797	1e-12	2.646e-10	0.0079	0.503696	0.764		adcyap1a|adcyap1b|cysltr1|galn|galr1a|galr2b|glra1|glra2|glra4a|glra4b|glrba|glrbb|gpr1|hcrt|kiss1ra|kiss1rb|ltb4r|ltb4r2a|ltb4r2b|mchr1a|mchr1b|nmbb|npffl|npffr1l1|npffr1l3|nppa|npvf|npy|npy4r|npy7r|npy8ar|oprd1a|oprd1b|oprk1|oprl1|oprm1|pdyn|penka|penkb|pnoca|pnocb|pomca|pomcb|pth2|pth4|pyya|pyyb|rxfp3|rxfp3.2a|rxfp3.2b|scg5|si:dkey-165n16.5|si:dkey-42l23.2|si:zfos-169g10.2|sstr1a|sstr3|sstr5|u…
GO:0007187	G protein-coupled receptor signaling pathway, coupled to cyclic nucleotide second messenger	45	54	52	1.84754	1e-12	2.785e-10	0.0071	0.5292	0.685		chrm2a|chrm2b|chrm3a|chrm3b|chrm4a|chrm5a|chrm5b|drd4b|fmn2a|hrh1|hrh2b|htr1aa|htr1ab|htr1b|htr1d|htr1fa|htr1fb|htr2aa|htr2ab|htr2b|htr2cl1|htr2cl2|htr5aa|htr5ab|htr6|htr7a|htr7b|htr7c|or132-1|or132-4|or132-5|or133-1|or134-1|or135-1|or136-1|or137-1|or137-2|or137-3|or137-4|or137-7|or137-8|or137-9|parietopsin|si:dkey-247m21.3|si:dkeyp-3f10.11|si:dkeyp-3f10.12|si:dkeyp-3f10.14|taar10|taar12m|taar14i…
GO:0007186	G protein-coupled receptor signaling pathway	46	875	865	1.53529	1e-12	2.94e-10	1e-12	1.323e-09	0.915		ackr3a|ackr3b|ackr4a|ackr4b|adcy1a|adcy1b|adcy2a|adcy2b|adcy3b|adcy5|adcy6a|adcy7|adcy8|adcy9|adcyap1a|adcyap1b|adcyap1r1a|adgra1a|adgra2|adgra3|adgrb1a|adgrb1b|adgrb2|adgrb3|adgrd1|adgrd2|adgre10|adgre14|adgre15|adgre5b.2|adgre5b.3|adgre9|adgrf3a|adgrf3b|adgrf6|adgrf7|adgrf8|adgrg1|adgrg11|adgrg2a|adgrg3|adgrg4a|adgrg6|adgrg7.1|adgrl1a|adgrl2a|adgrl3.1|adgrl4|adgrv1|adora1b|adora2aa|adora2ab|ado…
GO:0007156	homophilic cell adhesion via plasma membrane adhesion molecules	47	141	140	1.21752	1e-12	3.113e-10	0.0197	0.402519	0.586		LOC108191476|bsg|cdh1|cdh10a|cdh11|cdh12a|cdh13|cdh16|cdh17|cdh18a|cdh2|cdh23|cdh26.1|cdh27|cdh28|cdh31|cdh4|cdh5|cdh6|cdhr1a|cdhr5b|celsr1a|celsr1b|celsr2|celsr3|clstn1|clstn2|cntn3a.1|cntn3a.2|crb2a|crb2b|dchs1a|dchs1b|dsc2l|dscama|dscamb|dsg2.1|dsg2l|fat1a|fat1b|fat2|fat3a|igsf21a|igsf21b|l1cama|myot|ncam3|nexn|nptna|nptnb|pcdh10a|pcdh10b|pcdh11|pcdh12|pcdh15a|pcdh15b|pcdh17|pcdh18a|pcdh18b|pc…
GO:0007154	cell communication	48	324	321	1.18003	1e-12	3.307e-10	0.0138	0.456435	0.949		adgrv1|als2a|apba1a|apba1b|apba2a|apba2b|atg5|becn1|bmp2b|bmt2|cacna1aa|cacna1ab|cacna1ba|cacna1bb|cacna1eb|cacnb1|cacnb2a|cacnb2b|cacnb3a|cacnb3b|cacnb4a|cacnb4b|cart1|cart2|cartl|celsr3|cep89|cgas|chata|chrm2a|chrm2b|chrm3a|chrm3b|chrm4a|chrm5a|chrm5b|chrna1|chrna10a|chrna2a|chrna2b|chrna3|chrna4b|chrna5|chrna7|chrna9|chrnb1|chrnb2|chrnb3b|chrnb4|chrnb5b|chrnd|chrne|chrng|col4a5|cpeb4a|cx23|cx2…
GO:0006959	humoral immune response	49	45	45	1.65691	1e-12	3.528e-10	0.0015	0.31752	0.796		aire|c1qa|c1qb|c1qc|c3a.1|c3a.2|c3a.3|c3a.4|c3a.6|c4|c6|c7a|c7b|c8a|c8b|cfb|cfd|colec11|cxcl11.1|cxcl11.5|cxcl11.7|cxcl11.8|cxcl18b|cxcl19|cxcl20|cxcl8b.3|ighd|ighv2-1|ighv4-5|igic1s1|masp2|pglyrp2|pglyrp5|pglyrp6|si:ch1073-280e3.1|si:ch211-180a12.2|si:ch211-1a19.2|tfe3a|tfe3b|tfeb|tlr21|tlr9|tnfrsf21|traf3ip2b|traf3ip2l|
GO:0006813	potassium ion transport	50	161	161	1.34004	1e-12	3.78e-10	0.0166	0.422342	0.935		abcc8|abcc8b|abcc9|atp1a1a.1|atp1a1a.2|atp1a1a.3|atp1a1a.4|atp1a1a.5|atp1a1b|atp1a2a|atp1a3a|atp1a3b|atp1b1a|atp1b1b|atp1b2a|atp1b2b|atp1b3a|atp1b3b|atp1b4|hcn2b|hcn3|hcn4|hcn4l|kcna1a|kcna1b|kcna2b|kcna4|kcna6a|kcnab1a|kcnab1b|kcnab2a|kcnab2b|kcnb1|kcnb2|kcnc1a|kcnc1b|kcnc2|kcnc3a|kcnc3b|kcnc4|kcnd1|kcnd2|kcnd3|kcne4|kcnf1a|kcnf1b|kcng1|kcng2|kcng3|kcng4a|kcng4b|kcnh1a|kcnh1b|kcnh2a|kcnh2b|kcnh3…
GO:0005887	integral component of plasma membrane	51	824	817	1.14644	1e-12	4.071e-10	1e-12	1.764e-09	0.922		LOC108191476|abcc2|acvr1l|adcy1a|adcy1b|adcy2a|adcy2b|adcy3b|adcy5|adcy6a|adcy7|adcy8|adcy9|adgrb1a|adgrb2|adgrb3|adgrd1|adgrd2|adgre10|adgre14|adgre15|adgre5b.2|adgre9|adgrg1|adgrg11|adgrg4a|adgrg6|adgrg7.1|adgrl1a|adgrl2a|adgrl4|adra1ab|adra1bb|adra1d|adra2a|adra2b|adra2c|adra2da|adra2db|adrb1|adrb2a|adrb2b|adrb3a|adrb3b|ajap1|alk|amigo1|ankhb|aph1b|asah2|asic1a|asic1b|asic1c|asic4a|asic4b|atp1…
GO:0005576	extracellular region	52	587	581	0.893958	1e-12	4.41e-10	0.0291	0.420757	0.918		a2ml|ache|adamtsl5|adcyap1a|adcyap1b|adipoqa|adipoqb|adm2b|adma|admb|admp|agr2|ahsg1|ahsg2|amh|anos1a|anos1b|apela|apln|apoa1a|apoa1b|apoa4a|apoa4b.1|apoa4b.2|apoc1|apoea|apoeb|apol1|arsk|asah2|asip1|asip2b|avp|b2m|b2ml|bag6l|bglap|bgna|bgnb|bmp10|bmp15|bmp16|bmp2a|bmp2b|bmp3|bmp4|bmp5|bmp6|bmp7a|bmp7b|bmp8a|c1qb|c1qc|c1ql2|c1ql3a|c1ql3b|c1qtnf1|c1qtnf12|c1qtnf2|c1qtnf5|c1qtnf6a|c1qtnf6b|c1qtnf9|…
GO:0005267	potassium channel activity	53	130	130	1.58596	1e-12	4.811e-10	0.0132	0.471989	0.925		grik1a|grik1b|grik4|grik5|hcn2b|hcn3|hcn4|hcn4l|kcna1a|kcna1b|kcna2b|kcna4|kcna6a|kcnab1a|kcnab1b|kcnab2a|kcnab2b|kcnb1|kcnb2|kcnc1a|kcnc1b|kcnc2|kcnc3a|kcnc3b|kcnc4|kcnd1|kcnd2|kcnd3|kcne4|kcnf1a|kcnf1b|kcng1|kcng2|kcng3|kcng4a|kcng4b|kcnh1a|kcnh1b|kcnh2a|kcnh2b|kcnh3|kcnh4a|kcnh4b|kcnh5a|kcnh5b|kcnh6a|kcnh6b|kcnh7|kcnh8|kcnj10a|kcnj11|kcnj11l|kcnj12a|kcnj12b|kcnj13|kcnj14|kcnj16|kcnj1a.1|kcnj1a…
GO:0005261	cation channel activity	54	317	317	1.13608	1e-12	5.292e-10	0.0138	0.459306	0.943		anxa6|aqp1a.1|aqp1a.2|asic1a|asic1b|asic1c|asic2|asic4a|asic4b|atp5l|atp6ap1a|atp6ap1b|atp6ap1la|atp6ap1lb|atp6v0cb|cachd1|cacna1aa|cacna1ab|cacna1ba|cacna1bb|cacna1c|cacna1da|cacna1db|cacna1eb|cacna1fa|cacna1fb|cacna1g|cacna1ha|cacna1hb|cacna1ia|cacna1sa|cacna1sb|cacna2d1a|cacna2d2a|cacna2d2b|cacna2d3|cacna2d4a|cacna2d4b|cacnb1|cacnb2a|cacnb2b|cacnb3a|cacnb3b|cacnb4a|cacnb4b|cacng1a|cacng1b|cacn…
GO:0005249	voltage-gated potassium channel activity	55	96	96	1.62639	1e-12	5.88e-10	0.0139	0.454067	0.803		hcn2b|hcn3|hcn4|hcn4l|kcna1a|kcna1b|kcna2b|kcna4|kcna6a|kcnab1a|kcnab1b|kcnab2a|kcnab2b|kcnb1|kcnb2|kcnc1a|kcnc1b|kcnc2|kcnc3a|kcnc3b|kcnc4|kcnd1|kcnd2|kcnd3|kcne4|kcnf1a|kcnf1b|kcng1|kcng2|kcng3|kcng4a|kcng4b|kcnh1a|kcnh1b|kcnh2a|kcnh2b|kcnh3|kcnh4a|kcnh4b|kcnh5a|kcnh5b|kcnh6a|kcnh6b|kcnh7|kcnh8|kcnj10a|kcnj11|kcnj11l|kcnj12a|kcnj12b|kcnj13|kcnj14|kcnj16|kcnj1a.1|kcnj1a.2|kcnj1a.3|kcnj1a.4|kcnj1…
GO:0005244	voltage-gated ion channel activity	56	181	181	1.2207	1e-12	6.615e-10	0.0196	0.408359	0.93		atp6v0cb|cachd1|cacna1aa|cacna1ab|cacna1ba|cacna1bb|cacna1c|cacna1da|cacna1db|cacna1eb|cacna1fa|cacna1fb|cacna1g|cacna1ha|cacna1hb|cacna1ia|cacna1sa|cacna1sb|cacna2d1a|cacna2d2a|cacna2d2b|cacna2d3|cacna2d4a|cacna2d4b|cacnb1|cacnb2a|cacnb2b|cacnb3a|cacnb3b|cacnb4a|cacnb4b|cacng1a|cacng1b|cacng2a|cacng2b|cacng3b|cacng4a|cacng4b|cacng5a|cacng5b|cacng6b|cacng7a|cacng7b|cacng8a|cacng8b|clcn1a|clcn1b|c…
GO:0005216	ion channel activity	57	398	398	1.07313	1e-12	7.56e-10	0.0151	0.429619	0.94		abcc4|anxa6|aqp1a.1|aqp1a.2|asic1a|asic1b|asic1c|asic2|asic4a|asic4b|atp5l|atp6ap1a|atp6ap1b|atp6ap1la|atp6ap1lb|atp6v0cb|best1|best2|best4|cachd1|cacna1aa|cacna1ab|cacna1ba|cacna1bb|cacna1c|cacna1da|cacna1db|cacna1eb|cacna1fa|cacna1fb|cacna1g|cacna1ha|cacna1hb|cacna1ia|cacna1sa|cacna1sb|cacna2d1a|cacna2d2a|cacna2d2b|cacna2d3|cacna2d4a|cacna2d4b|cacnb1|cacnb2a|cacnb2b|cacnb3a|cacnb3b|cacnb4a|cacn…
GO:0004993	G protein-coupled serotonin receptor activity	58	56	54	1.76011	1e-12	8.82e-10	0.0072	0.501347	0.684	GO:0099589|serotonin receptor activity,	chrm2a|chrm2b|chrm3a|chrm3b|chrm4a|chrm5a|chrm5b|drd4b|fmn2a|hrh1|hrh2b|htr1aa|htr1ab|htr1b|htr1d|htr1fa|htr1fb|htr2aa|htr2ab|htr2b|htr2cl1|htr2cl2|htr4|htr5aa|htr5ab|htr6|htr7a|htr7b|htr7c|or132-1|or132-4|or132-5|or133-1|or134-1|or135-1|or136-1|or137-1|or137-2|or137-3|or137-4|or137-7|or137-8|or137-9|parietopsin|si:dkey-247m21.3|si:dkeyp-3f10.11|si:dkeyp-3f10.12|si:dkeyp-3f10.14|taar10|taar10a|ta…
GO:0099589	serotonin receptor activity	59	56	54	1.76011	1e-12	8.82e-10	0.0072	0.501347	0.684	GO:0004993|G protein-coupled serotonin receptor activity,	chrm2a|chrm2b|chrm3a|chrm3b|chrm4a|chrm5a|chrm5b|drd4b|fmn2a|hrh1|hrh2b|htr1aa|htr1ab|htr1b|htr1d|htr1fa|htr1fb|htr2aa|htr2ab|htr2b|htr2cl1|htr2cl2|htr4|htr5aa|htr5ab|htr6|htr7a|htr7b|htr7c|or132-1|or132-4|or132-5|or133-1|or134-1|or135-1|or136-1|or137-1|or137-2|or137-3|or137-4|or137-7|or137-8|or137-9|parietopsin|si:dkey-247m21.3|si:dkeyp-3f10.11|si:dkeyp-3f10.12|si:dkeyp-3f10.14|taar10|taar10a|ta…
GO:0004984	olfactory receptor activity	60	101	101	1.69947	1e-12	1.058e-09	0.0142	0.444653	0.000207		or101-1|or102-1|or102-2|or102-3|or102-4|or102-5|or103-1|or103-2|or103-3|or103-4|or103-5|or104-1|or104-2|or105-1|or106-11|or106-12|or106-5|or106-6|or107-1|or108-3|or109-1|or109-2|or109-3|or109-4|or109-5|or109-6|or110-1|or110-2|or111-1|or111-10|or111-11|or111-2|or111-3|or111-4|or111-5|or111-6|or111-7|or111-8|or111-9|or112-1|or113-1|or113-2|or114-1|or115-1|or115-10|or115-11|or115-12|or115-13|or115-1…
GO:0004930	G protein-coupled receptor activity	61	724	714	1.67506	1e-12	1.323e-09	1e-12	2.646e-09	0.915		ackr3a|ackr3b|ackr4a|ackr4b|adcyap1r1a|adcyap1r1b|adgra1a|adgra2|adgra3|adgrb1a|adgrb1b|adgrb2|adgrb3|adgrd1|adgrd2|adgre10|adgre14|adgre15|adgre5b.2|adgre5b.3|adgre9|adgrf3a|adgrf3b|adgrf6|adgrf7|adgrf8|adgrg1|adgrg11|adgrg2a|adgrg3|adgrg4a|adgrg6|adgrg7.1|adgrl1a|adgrl2a|adgrl3.1|adgrl4|adgrv1|adora1b|adora2aa|adora2ab|adora2b|adora4a|adra1aa|adra1ab|adra1ba|adra1bb|adra1d|adra2a|adra2b|adra2c|…
GO:0003008	system process	62	590	585	1.17959	1e-12	1.764e-09	0.001	0.278526	0.934		abraa|acta2|acvrl1|adcy1b|adora2aa|adra1ab|adra1ba|adra1bb|adra1d|adra2c|adra2db|adrb2a|adrb2b|agt|agtpbp1|agtr1a|agtr1b|agtr2|aipl1|alpk2|alpk3a|ankhd1|anln|anxa2b|aoc2|ap2s1|apex1|apol1|arl6|arr3a|arr3b|atp1a2a|atp1b2b|atp2a1|atp2b1a|avpr1aa|avpr1ab|avpr2aa|avpr2ab|avpr2l|bag3|bbs9|bdnf|bin1b|bves|cacna1c|cacna1da|cacna1fa|cacna1fb|cacnb1|cacng2a|cacng2b|cacng3b|cacng4a|cacng4b|cacng8a|cacng8b|…
GO:0001653	peptide receptor activity	63	169	168	1.50886	1e-12	2.646e-09	0.0116	0.483364	0.929		ackr3b|ackr4a|ackr4b|adcyap1r1a|adcyap1r1b|agtr1a|agtr1b|agtr2|aplnra|aplnrb|avpr1aa|avpr1ab|avpr2aa|avpr2ab|avpr2l|bdkrb1|cabz01093075.1|calcr|calcrla|calcrlb|ccr10|ccr11.1|ccr12a|ccr12b.1|ccr12b.2|ccr6a|ccr6b|ccr7|ccr8.1|ccr9a|ccr9b|cmklr1|crhr1|cxcr2|cxcr3.1|cxcr3.2|cxcr3.3|cxcr4a|cxcr4b|cysltr1|ednraa|ednrab|ednrba|ednrbb|f2r|f2rl1.1|f2rl1.2|f2rl2|fshr|galn|galr1a|galr1b|galr2b|gc2|gcgra|gcgr…
GO:0000981	DNA-binding transcription factor activity, RNA polymerase II-specific	64	453	449	0.917396	1e-12	5.292e-09	0.0146	0.438995	0.919		ahr1b|ahr2|alx1|alx4a|alx4b|ar|arid3a|arid3b|arxa|atf4a|atf4b|atf5a|atf5b|barhl1a|barhl1b|barhl2|barx1|barx2|bcl6ab|bhlhe22|bhlhe40|bhlhe41|camta1a|camta1b|carf|cc2d1b|cebp1|clocka|ddit3|drgx|e2f3|e2f4|e2f5|e2f7|e2f8|ebf1a|ebf1b|ebf2|ebf3a|ebf3b|egr1|egr2a|egr2b|egr3|egr4|ehf|elf2a|elf2b|elf3|elk1|elk3|elk4|emx1|emx2|emx3|eomesa|eomesb|epas1a|epas1b|erf|erfl1|erfl3|erg|esr1|esr2a|esr2b|ets2|etv1|…
GO:0043627	response to estrogen	65	36	35	2.06774	0.0001	0.007899	1e-12	5.292e-10	0.668		adgrl3.1|agxtb|aqp12|c3a.2|c9|cpn1|cyp19a1b|esr1|esr2a|esr2b|fam20cl|fbp1b|fkbp11|hdlbpa|hpxa|hsp90ab1|lman1|nupr1b|pah|serpinc1|si:dkey-4c23.3|slc31a1|ssr1|ssr4|ucp1|vtg1|vtg2|vtg3|vtg4|vtg5|vtg6|vtg7|wbp2|zgc:66313|zgc:92744|
GO:0042391	regulation of membrane potential	66	133	133	1.12502	0.0001	0.008018	0.0184	0.417909	0.969		atp1b1a|bves|cacna1g|cacna1ha|cacna1hb|cacna1ia|chrna1|chrna10a|chrna2a|chrna2b|chrna3|chrna4b|chrna5|chrna7|chrna9|chrnb1|chrnb2|chrnb3b|chrnb4|chrnb5b|chrnd|chrne|chrng|depdc5|gabra1|gabra3|gabra5|gabra6a|gabra6b|gabrb1|gabrb2a|gabrb3|gabrb4|gabrd|gabrg2|gabrp|gabrr1|gabrr2a|gabrr2b|gabrr3a|gabrz|glra1|glra2|glra4a|glra4b|glrba|glrbb|grin2aa|grin2ab|grin2bb|grin2cb|grin2da|htr3a|htr3b|kcnab2b|k…
GO:0034703	cation channel complex	67	139	139	1.13243	0.0001	0.008142	0.0197	0.400971	0.956		cachd1|cacna1aa|cacna1ab|cacna1ba|cacna1bb|cacna1c|cacna1da|cacna1db|cacna1eb|cacna1fa|cacna1fb|cacna1g|cacna1ha|cacna1hb|cacna1ia|cacna1sa|cacna1sb|cacna2d1a|cacna2d2a|cacna2d2b|cacna2d3|cacna2d4a|cacna2d4b|cacnb1|cacnb2a|cacnb2b|cacnb3a|cacnb3b|cacnb4a|cacnb4b|cacng1a|cacng1b|cacng2a|cacng2b|cacng3b|cacng4a|cacng4b|cacng6b|cacng8a|cacng8b|gria1a|gria1b|gria2a|gria2b|gria3a|gria3b|gria4a|gria4b|…
GO:0034220	ion transmembrane transport	68	425	425	0.856217	0.0001	0.008269	0.0284	0.42336	0.966		abcc5|ankha|ankhb|ano1a|ano6|aqp1a.1|atp1a1a.1|atp1a1a.2|atp1a1a.3|atp1a1a.4|atp1a1a.5|atp1a1b|atp1a2a|atp1a3a|atp1a3b|atp1b1a|atp1b1b|atp1b2a|atp1b2b|atp1b3a|atp1b3b|atp2a1|atp2a1l|atp2a2a|atp2a2b|atp2a3|atp2b1a|atp2b1b|atp2b2|atp2b3a|atp2b3b|atp2b4|atp2c1|atp5l|atp6v0e1|atp6v1aa|atp6v1ab|atp6v1b2|atp6v1ba|atp6v1f|atp6v1g1|atp6v1h|atp7a|atp7b|atpv0e2|bcl2l16|best1|ca2|cacna1aa|cacna1ab|cacna1ba|…
GO:0032870	cellular response to hormone stimulus	69	88	87	1.31549	0.0001	0.0084	1e-12	5.88e-10	0.971		adgrl3.1|agxtb|anxa1a|anxa1b|anxa1c|anxa1d|aqp12|avpr1aa|avpr1ab|avpr2aa|avpr2ab|avpr2l|c3a.2|c9|capn10|cpeb1b|cpn1|cyp11a1|cyp11a2|cyp11c1|esr1|fam20cl|fbp1b|fkbp11|gnrhr1|gnrhr4|hamp|hdlbpa|hpxa|jun|junba|junbb|jund|keap1a|keap1b|lman1|lpin1|ncoa1|ncoa2|ncoa3|nfe2l2a|npffr1l1|npffr1l2|npffr1l3|nr4a1|nr4a2a|nr4a2b|nr4a3|nupr1b|otop1|oxtr|oxtrl|pah|pck1|pck2|pkma|pkmb|prokr1a|ptger2a|ptger2b|rab1…
GO:0009881	photoreceptor activity	70	40	40	1.76444	0.0001	0.008535	0.0065	0.5292	0.626		cry4|exorh|gpr88|grk7a|opn1lw2|opn1mw1|opn1mw2|opn1mw3|opn1sw1|opn3|opn4.1|opn4a|opn4b|opn4xa|opn4xb|opn5|opn6a|opn6b|opn7a|opn7b|opn7c|opn7d|opn8b|opn8c|opn9|parapinopsina|parapinopsinb|parietopsin|rgra|rho|rhol|rrh|si:dkey-9i23.8|tmtops2a|tmtops3a|tmtops3b|tmtopsa|tmtopsb|valopa|valopb|
GO:0009581	detection of external stimulus	71	74	74	1.36065	0.0001	0.008675	0.0115	0.486864	0.87	GO:0009582|detection of abiotic stimulus,	ap1b1|cacna1da|cdh23|chm|dhdds|dlat|exorh|gna11b|gnat2|gpr88|grk7a|grm6b|lamb1a|lamc1|lhfpl5a|myo6b|myo7aa|opn1lw2|opn1mw1|opn1mw2|opn1mw3|opn1sw1|opn3|opn4.1|opn4a|opn4b|opn4xa|opn4xb|opn5|opn6a|opn6b|opn7a|opn7b|opn7c|opn7d|opn8b|opn8c|opn9|parapinopsina|parapinopsinb|pcare1|pcdh15a|pcdh15b|piezo1|pigk|pigu|pkd1b|pkd1l2a|pkd2|pkd2l1|rgra|rgrb|rho|rhol|rrh|si:dkey-11f4.7|si:dkey-9i23.8|stm|synj1…
GO:0009582	detection of abiotic stimulus	72	74	74	1.36065	0.0001	0.008675	0.0115	0.486864	0.87	GO:0009581|detection of external stimulus,	ap1b1|cacna1da|cdh23|chm|dhdds|dlat|exorh|gna11b|gnat2|gpr88|grk7a|grm6b|lamb1a|lamc1|lhfpl5a|myo6b|myo7aa|opn1lw2|opn1mw1|opn1mw2|opn1mw3|opn1sw1|opn3|opn4.1|opn4a|opn4b|opn4xa|opn4xb|opn5|opn6a|opn6b|opn7a|opn7b|opn7c|opn7d|opn8b|opn8c|opn9|parapinopsina|parapinopsinb|pcare1|pcdh15a|pcdh15b|piezo1|pigk|pigu|pkd1b|pkd1l2a|pkd2|pkd2l1|rgra|rgrb|rho|rhol|rrh|si:dkey-11f4.7|si:dkey-9i23.8|stm|synj1…
GO:0008076	voltage-gated potassium channel complex	73	41	41	1.65341	0.0001	0.00882	0.0067	0.5292	0.641		kcna1a|kcna1b|kcna2b|kcna4|kcna6a|kcnb1|kcnb2|kcnc1a|kcnc1b|kcnc2|kcnc3a|kcnc3b|kcnc4|kcnd1|kcnd2|kcnd3|kcne4|kcnf1a|kcnf1b|kcng1|kcng2|kcng3|kcng4a|kcng4b|kcnmb2|kcnq1.1|kcnq1.2|kcnq2a|kcnq3|kcnq5a|kcnq5b|kcns3a|kcns3b|kcnv2a|kcnv2b|lrrc38a|si:ch73-334d15.4|si:dkey-192j17.1|si:dkey-201i6.2|si:dkey-43k4.5|si:rp71-39b20.4|
GO:0007601	visual perception	74	100	100	1.44237	0.0001	0.008969	0.0145	0.43848	0.781		aipl1|aoc2|arl6|arr3a|arr3b|cacna1fa|cacna1fb|cnga3a|cngb1a|crx|cryba1a|cryba1b|cryba1l1|cryba1l2|cryba2a|cryba4|crybb1|crybb1l1|crybb1l2|crybb1l3|crybb2|crybb3|crygm4|crygm5|crygmx|crygmxl1|crygn1|crygn2|crygs1|crygs2|exorh|gja3|gprc5c|grk1a|grk7a|grk7b|guca1e|gucy2f|impg1b|impg2a|impg2b|kera|lum|nphp3|nr2f5|nyx|opn1lw2|opn1mw1|opn1mw2|opn1mw3|opn1sw1|opn3|opn4.1|opn4a|opn4b|opn4xa|opn4xb|opn7a|…
GO:0003018	vascular process in circulatory system	75	61	60	1.41749	0.0001	0.009124	0.0083	0.499132	0.894		acvrl1|adra1ab|adra1ba|adra1bb|adra1d|adra2c|adra2db|adrb2a|adrb2b|agtr1a|agtr1b|agtr2|avpr1aa|avpr1ab|avpr2aa|avpr2ab|avpr2l|drd1a|drd1b|edn1|edn2|ednraa|ednrab|ednrba|ednrbb|foxc1a|foxc1b|gclc|hrh1|htr1aa|htr1ab|htr1b|htr1d|htr2b|htr7a|htr7b|htr7c|mfsd2aa|mfsd2ab|notch3|oxtr|oxtrl|p2ry2.1|p2ry2.2|p2ry2.3|pawr|pitx2|plcb3|si:dkey-178o16.4|si:dkey-63b1.1|src|taar19t|trpm4a|trpm4b.1|trpm4b.2|urp2|…
GO:0000977	RNA polymerase II transcription regulatory region sequence-specific DNA binding	76	417	413	0.858664	0.0001	0.009284	0.0215	0.403468	0.926		aire|alx1|alx4a|alx4b|arid3a|arid3b|arxa|ascl1a|ascl1b|atf3|atf4a|atf4b|atf5a|atf5b|atf6|atf6b|barhl1a|barhl1b|barhl2|barx1|barx2|batf|batf3|bcl6ab|bhlhe40|bhlhe41|bptf|cdx1b|cdx4|creb3l1|creb3l2|creb3l3a|creb3l3b|creb3l3l|cux1a|cux1b|cux2b|dbpa|dbpb|ddit3|dlx1a|dlx2a|dlx2b|dlx3b|dlx4a|dlx4b|dlx5a|dlx6a|drgx|e2f7|emx1|emx2|emx3|eomesa|eomesb|fezf2|fosaa|fosab|fosb|fosl1a|fosl1b|fosl2|fosl2l|foxh1…
GO:0099094	ligand-gated cation channel activity	77	98	98	1.22645	0.0002	0.0147	0.0152	0.427864	0.968		asic1a|asic1b|asic1c|asic2|asic4a|chrna1|chrna10a|chrna2a|chrna2b|chrna3|chrna4b|chrna5|chrna7|chrna9|chrnb1|chrnb2|chrnb3b|chrnb4|chrnb5b|chrnd|chrne|chrng|cnga3a|cnga4|cngb1a|gria1a|gria1b|gria2a|gria2b|gria3a|gria3b|gria4a|gria4b|grik1a|grik1b|grik4|grik5|grin1a|grin1b|grin2aa|grin2ab|grin2bb|grin2cb|grin2da|itpr1a|itpr1b|itpr2|itpr3|jph1a|jph1b|jph2|jph3|kcnj10a|kcnj11|kcnj11l|kcnj12a|kcnj12b…
GO:0051606	detection of stimulus	78	78	78	1.32354	0.0002	0.014907	0.0102	0.490713	0.876		ap1b1|cacna1da|cdh23|chm|dhdds|dlat|exorh|gna11b|gnat2|gpr88|grk7a|grm6b|kcnmb2|lamb1a|lamc1|lhfpl5a|myo6b|myo7aa|opn1lw2|opn1mw1|opn1mw2|opn1mw3|opn1sw1|opn3|opn4.1|opn4a|opn4b|opn4xa|opn4xb|opn5|opn6a|opn6b|opn7a|opn7b|opn7c|opn7d|opn8b|opn8c|opn9|or114-1|parapinopsina|parapinopsinb|pard3ab|pcare1|pcdh15a|pcdh15b|piezo1|pigk|pigu|pkd1b|pkd1l2a|pkd2|pkd2l1|ppef1|rgra|rgrb|rho|rhol|rrh|si:dkey-11…
GO:0008020	G protein-coupled photoreceptor activity	79	33	33	1.89924	0.0002	0.01512	0.0053	0.492063	0.594		exorh|gpr88|opn1lw2|opn1mw1|opn1mw2|opn1mw3|opn1sw1|opn3|opn4.1|opn4a|opn4b|opn4xa|opn4xb|opn5|opn6a|opn6b|opn7c|opn7d|opn8b|opn8c|opn9|parapinopsina|rgra|rho|rhol|rrh|si:dkey-9i23.8|tmtops2a|tmtops3a|tmtops3b|tmtopsb|valopa|valopb|
GO:0007602	phototransduction	80	39	39	1.77676	0.0002	0.0153391	0.0058	0.520231	0.654		exorh|gna11b|gpr88|grk7a|opn1lw2|opn1mw1|opn1mw2|opn1mw3|opn1sw1|opn3|opn4.1|opn4a|opn4b|opn4xa|opn4xb|opn5|opn6a|opn6b|opn7a|opn7b|opn7c|opn7d|opn8b|opn8c|opn9|parapinopsina|parapinopsinb|rgra|rgrb|rho|rhol|rrh|si:dkey-9i23.8|tmtops2a|tmtops3a|tmtops3b|tmtopsb|valopa|valopb|
GO:0005230	extracellular ligand-gated ion channel activity	81	80	80	1.26994	0.0002	0.0155647	0.0135	0.473126	0.886		chrna1|chrna10a|chrna2a|chrna2b|chrna3|chrna4b|chrna5|chrna7|chrna9|chrnb1|chrnb2|chrnb3b|chrnb4|chrnb5b|chrnd|chrne|chrng|gabra1|gabra3|gabra5|gabra6a|gabra6b|gabrb1|gabrb2a|gabrb2b|gabrb3|gabrb4|gabrd|gabrg2|gabrp|gabrr1|gabrr2a|gabrr2b|gabrr3a|gabrz|glra1|glra2|glra3|glra4a|glra4b|glrba|glrbb|gria1a|gria1b|gria2a|gria2b|gria3a|gria3b|gria4a|gria4b|grid1a|grid1b|grid2|grik1a|grik1b|grik4|grik5|…
GO:0030546	signaling receptor activator activity	82	289	285	0.923054	0.0003	0.021168	0.0341	0.439069	0.936	GO:0048018|receptor ligand activity,	adcyap1a|adcyap1b|adm2b|adma|admb|admp|amh|apela|apln|avp|bdnf|bmp10|bmp15|bmp16|bmp2a|bmp2b|bmp3|bmp4|bmp5|bmp6|bmp7a|bmp7b|bmp8a|btc|c1qtnf12|calca|cart1|cart2|cartl|ccka|cckb|ccl19a.1|ccl19a.2|ccl19b|ccl20a.3|ccl25a|ccl25b|ccl27b|ccl34a.4|ccl34b.1|ccl34b.4|ccl34b.9|ccl35.1|ccl36.1|ccl38.1|ccl38.6|ccl38a.4|ccl39.2|ccl39.7|cd40lg|cga|clcf1|crhb|csf1a|csf1b|csf3a|csf3b|cxcl11.1|cxcl11.5|cxcl11.7|…
GO:0048018	receptor ligand activity	83	289	285	0.923054	0.0003	0.021168	0.0341	0.439069	0.936	GO:0030546|signaling receptor activator activity,	adcyap1a|adcyap1b|adm2b|adma|admb|admp|amh|apela|apln|avp|bdnf|bmp10|bmp15|bmp16|bmp2a|bmp2b|bmp3|bmp4|bmp5|bmp6|bmp7a|bmp7b|bmp8a|btc|c1qtnf12|calca|cart1|cart2|cartl|ccka|cckb|ccl19a.1|ccl19a.2|ccl19b|ccl20a.3|ccl25a|ccl25b|ccl27b|ccl34a.4|ccl34b.1|ccl34b.4|ccl34b.9|ccl35.1|ccl36.1|ccl38.1|ccl38.6|ccl38a.4|ccl39.2|ccl39.7|cd40lg|cga|clcf1|crhb|csf1a|csf1b|csf3a|csf3b|cxcl11.1|cxcl11.5|cxcl11.7|…
GO:0030545	signaling receptor regulator activity	84	297	293	0.923002	0.0003	0.021454	0.0341	0.44014	0.937		adcyap1a|adcyap1b|adm2b|adma|admb|admp|amh|apela|apln|avp|bdnf|bmp10|bmp15|bmp16|bmp2a|bmp2b|bmp3|bmp4|bmp5|bmp6|bmp7a|bmp7b|bmp8a|btc|c1qtnf12|calca|cart1|cart2|cartl|ccka|cckb|ccl19a.1|ccl19a.2|ccl19b|ccl20a.3|ccl25a|ccl25b|ccl27b|ccl34a.4|ccl34b.1|ccl34b.4|ccl34b.9|ccl35.1|ccl36.1|ccl38.1|ccl38.6|ccl38a.4|ccl39.2|ccl39.7|cd40lg|cga|clcf1|crhb|csf1a|csf1b|csf3a|csf3b|cxcl11.1|cxcl11.5|cxcl11.7|…
GO:0003700	DNA-binding transcription factor activity	85	869	861	0.802903	0.0003	0.0217479	0.0166	0.424383	0.916		aff2|aff3|aff4|ahr1a|ahr1b|ahr2|ahrrb|alx1|alx4a|alx4b|ar|arid3a|arid3b|arnt|arnt2|arntl1a|arntl1b|arntl2|arxa|ascl1a|ascl1b|atf1|atf2|atf3|atf4a|atf4b|atf5a|atf5b|atf6|atf6b|atf7a|atf7b|atoh8|bach1a|bach1b|bach2a|bach2b|barhl1a|barhl1b|barhl2|barx1|barx2|batf|batf3|bcl11aa|bcl11ab|bcl11ba|bcl6ab|bhlhe22|bhlhe40|bhlhe41|camta1a|camta1b|carf|cbfa2t3|cc2d1b|cdx1b|cdx4|cebp1|cebpa|cebpb|cebpd|cebpg|…
GO:0034702	ion channel complex	86	183	183	1.03247	0.0004	0.0267949	0.0244	0.413862	0.961		best1|best2|best4|cachd1|cacna1aa|cacna1ab|cacna1ba|cacna1bb|cacna1c|cacna1da|cacna1db|cacna1eb|cacna1fa|cacna1fb|cacna1g|cacna1ha|cacna1hb|cacna1ia|cacna1sa|cacna1sb|cacna2d1a|cacna2d2a|cacna2d2b|cacna2d3|cacna2d4a|cacna2d4b|cacnb1|cacnb2a|cacnb2b|cacnb3a|cacnb3b|cacnb4a|cacnb4b|cacng1a|cacng1b|cacng2a|cacng2b|cacng3b|cacng4a|cacng4b|cacng6b|cacng8a|cacng8b|cftr|chrna1|chrna2a|chrna2b|chrna3|chr…
GO:0018298	protein-chromophore linkage	87	33	33	1.73988	0.0004	0.0271385	0.0072	0.521951	0.604		cry-dash|exorh|opn1lw2|opn1mw1|opn1mw2|opn1mw3|opn1sw1|opn3|opn4.1|opn4a|opn4b|opn4xa|opn4xb|opn5|opn6b|opn7a|opn7b|opn7c|opn7d|opn8b|parapinopsina|parapinopsinb|parietopsin|rho|rhol|rrh|tmtops2a|tmtops3a|tmtops3b|tmtopsa|tmtopsb|valopa|valopb|
GO:0006956	complement activation	88	25	25	2.27085	0.0004	0.0274909	0.0015	0.305308	0.555		c1qa|c1qb|c1qc|c3a.1|c3a.2|c3a.3|c3a.4|c3a.6|c4|c6|c7a|c7b|c8a|c8b|cfb|cfd|colec11|ighd|ighv2-1|ighv4-5|igic1s1|masp2|si:ch1073-280e3.1|si:ch211-180a12.2|si:ch211-1a19.2|
GO:0006836	neurotransmitter transport	89	33	33	1.71025	0.0004	0.0278526	0.0047	0.5076	0.843		cplx2|cplx2l|cplx3b|cplx4a|cplx4b|lin7b|lin7c|pdzd11|ppfia3|si:dkey-126h10.1|slc17a6a|slc17a6b|slc17a7b|slc18a2|slc18a3a|slc18a3b|slc32a1|slc6a1a|slc6a1b|slc6a2|slc6a4a|slc6a4b|slc6a6a|slc6a6b|slc6a9|syn1|syn2a|syn2b|syn3|syt1a|syt1b|syt2a|syt7b|
GO:0045807	positive regulation of endocytosis	90	9	9	3.72373	0.0005	0.0326667	0.0001	0.0407077	0.567		bicd1a|dab2|gpc3|hip1|hip1rb|hspa8|pick1|si:ch211-204c21.1|vtg2|
GO:0000976	transcription cis-regulatory region binding	91	476	472	0.835929	0.0005	0.033075	0.0265	0.427555	0.925	GO:0001067|transcription regulatory region nucleic acid binding,	aire|alx1|alx4a|alx4b|arid3a|arid3b|arntl1a|arxa|ascl1a|ascl1b|atf3|atf4a|atf4b|atf5a|atf5b|atf6|atf6b|bach1b|barhl1a|barhl1b|barhl2|barx1|barx2|batf|batf3|bcl6ab|bhlhe40|bhlhe41|bptf|brf1a|brf1b|brf2|cdx1b|cdx4|ciarta|creb3l1|creb3l2|creb3l3a|creb3l3b|creb3l3l|cux1a|cux1b|cux2b|dbpa|dbpb|ddit3|dlx1a|dlx2a|dlx2b|dlx3b|dlx4a|dlx4b|dlx5a|dlx6a|drgx|e2f7|emx1|emx2|emx3|eomesa|eomesb|epas1b|fev|fezf2…
GO:0001067	transcription regulatory region nucleic acid binding	92	476	472	0.835929	0.0005	0.033075	0.0265	0.427555	0.925	GO:0000976|transcription cis-regulatory region binding,	aire|alx1|alx4a|alx4b|arid3a|arid3b|arntl1a|arxa|ascl1a|ascl1b|atf3|atf4a|atf4b|atf5a|atf5b|atf6|atf6b|bach1b|barhl1a|barhl1b|barhl2|barx1|barx2|batf|batf3|bcl6ab|bhlhe40|bhlhe41|bptf|brf1a|brf1b|brf2|cdx1b|cdx4|ciarta|creb3l1|creb3l2|creb3l3a|creb3l3b|creb3l3l|cux1a|cux1b|cux2b|dbpa|dbpb|ddit3|dlx1a|dlx2a|dlx2b|dlx3b|dlx4a|dlx4b|dlx5a|dlx6a|drgx|e2f7|emx1|emx2|emx3|eomesa|eomesb|epas1b|fev|fezf2…
GO:0120025	plasma membrane bounded cell projection	93	501	497	0.831488	0.0006	0.0356764	0.0251	0.423023	0.958		abhd17c|abhd2a|abhd2b|abi1a|abi1b|abi2a|abi2b|abi3a|abi3b|abitram|acta1a|acta2|adcyap1a|adcyap1b|alcama|alcamb|als2a|ankrd27|anks6|apba1a|apba1b|apba2a|apba2b|arf6a|arhgap31|arl13a|arl13b|arl2bp|arl6|arpin|atat1|b9d2|bbip1|bbs5|bbs7|bbs9|bdnf|brinp2|brinp3a.1|brinp3a.2|bsg|calb1|calb2a|calb2b|camk2a|camk2b1|camk2d1|camk2d2|camk2g1|camk2g2|casc3|ccdc103|ccdc135|ccdc151|ccdc39|ccdc40|ccdc65|ccka|cc…
GO:0043565	sequence-specific DNA binding	94	863	858	0.781598	0.0006	0.0360818	0.0166	0.420322	0.919		acd|ahr2|aire|alx1|alx4a|alx4b|ar|arid3a|arid3b|arnt|arntl1a|arxa|arxb|ascl1a|ascl1b|atf1|atf3|atf4a|atf4b|atf5a|atf5b|atf6|atf6b|atoh1a|atoh1b|atoh1c|bach1b|barhl1a|barhl1b|barhl2|barx1|barx2|batf|batf3|bcl11aa|bcl11ab|bcl11ba|bcl6ab|bhlhe40|bhlhe41|bptf|brf1a|brf1b|brf2|camta1a|camta1b|camta2|cbfb|cdc45|cdc6|cdx1a|cdx1b|cdx4|cebp1|ches1|ciarta|creb3l1|creb3l2|creb3l3a|creb3l3b|creb3l3l|crx|ctc1…
GO:0030182	neuron differentiation	95	199	198	0.991553	0.0006	0.0364966	0.0267	0.419277	0.976		agtpbp1|alcama|anos1a|ap1b1|apc|arnt2|ascl1a|ascl1b|atg4da|atoh1a|atoh1b|atoh1c|atp1b2b|atp2b2|bco1|bdnf|birc5a|birc5b|camk2g1|cdh23|cdipt|cdk5|cdk5r1b|chm|clp1|cox5aa|cox5ab|crb3a|crx|ctdsp2|dctn1a|dctn1b|dctn2|disc1|dkk1b|dla|dlc|dld|dll4|draxin|drd4a|dtx1|dync1h1|ehmt2|emx1|emx2|emx3|en1a|en1b|en2a|en2b|epas1b|erbb2|eya4|fezf2|fgf16|fgf8a|foxg1a|foxn4|fzd8a|gas7a|gata2a|gata3|gdf6a|gli1|gli2a|…
GO:0007200	phospholipase C-activating G protein-coupled receptor signaling pathway	96	43	42	1.54914	0.0006	0.0369209	0.0072	0.508032	0.812		adcyap1r1a|adra1ab|adra1bb|adra1d|cmklr1l1|cmklrl2|drd2a|drd2b|drd2l|drd3|drd4-rs|drd4a|fpr1|gna11a|gna11b|gna14|gna14a|gna15.1|gna15.2|gnaq|gng13b|htr2aa|htr2ab|htr2b|htr2cl1|htr2cl2|p2ry1|p2ry2.1|p2ry2.2|p2ry2.3|ptger3|si:ch73-160i9.3|si:dkey-117a8.1|si:dkey-211g8.1|si:dkey-42l23.4|si:dkey-42l23.5|si:dkey-42l23.7|taar19t|trhr2|trhra|trhrb|vip|
GO:0005921	gap junction	97	37	36	1.5992	0.0006	0.0373553	0.0071	0.52185	0.262		cx27.5|cx28.6|cx28.8|cx28.9|cx30.3|cx30.9|cx31.7|cx32.2|cx32.3|cx34.4|cx34.5|cx35.4|cx36.7|cx39.4|cx39.9|cx40.8|cx43|cx43.4|cx44.2|cx47.1|cx52.6|cx52.7|cx52.9|cx55.5|gja3|gja5a|gja5b|gja8a|gja8b|gjd2b|panx1a|panx1b|panx2|panx3|si:dkey-91f15.1|specc1la|
GO:0005242	inward rectifier potassium channel activity	98	24	24	2.09904	0.0006	0.0378	0.0052	0.5096	0.439		kcnj10a|kcnj11|kcnj11l|kcnj12a|kcnj12b|kcnj13|kcnj14|kcnj16|kcnj1a.1|kcnj1a.2|kcnj1a.3|kcnj1a.4|kcnj1a.5|kcnj1a.6|kcnj1b|kcnj2a|kcnj2b|kcnj3a|kcnj3b|kcnj5|kcnj8|kcnj9|si:ch211-113j13.2|zgc:162160|
GO:0002252	immune effector process	99	47	47	1.49286	0.0006	0.0382554	0.0021	0.37044	0.86		aire|batf|c1qa|c1qb|c1qc|c3a.1|c3a.2|c3a.3|c3a.4|c3a.6|c4|c6|c7a|c7b|c8a|c8b|cd209|cd74a|cd83|cfb|cfd|cftr|colec11|cxcr3.2|eomesa|eomesb|fpr1|gpr183a|ighd|ighv2-1|ighv4-5|igic1s1|jagn1a|jagn1b|kars1|masp2|myd88|nsmaf|ntrk1|ptena|ptenb|rac2|rnf168|rnf8|si:ch1073-280e3.1|si:ch211-180a12.2|si:ch211-1a19.2|
GO:0001530	lipopolysaccharide binding	100	8	8	3.75828	0.0006	0.0387219	1e-12	5.292e-09	0.306		caspb|cd59|hamp|ly97.2|ly97.3|vtg2|znf365|zranb2|
GO:0042995	cell projection	101	555	551	0.801079	0.0007	0.0402652	0.0223	0.400039	0.957		abhd17c|abhd2a|abhd2b|abi1a|abi1b|abi2a|abi2b|abi3a|abi3b|abitram|acta1a|acta2|actr2a|actr2b|adcyap1a|adcyap1b|adgrv1|afap1l1a|agbl2|aif1l|alcama|alcamb|als2a|ankrd27|anks6|apba1a|apba1b|apba2a|apba2b|arf6a|arhgap31|arl13a|arl13b|arl2bp|arl3b|arl6|arpin|atat1|b9d1|b9d2|bbip1|bbs5|bbs7|bbs9|bdnf|brinp2|brinp3a.1|brinp3a.2|bsg|calb1|calb2a|calb2b|camk2a|camk2b1|camk2d1|camk2d2|camk2g1|camk2g2|casc3…
GO:0098660	inorganic ion transmembrane transport	102	342	342	0.862414	0.0007	0.0407077	0.0388	0.453266	0.963		abcc5|ankha|ankhb|ano1a|ano6|aqp1a.1|atp1a1a.1|atp1a1a.2|atp1a1a.3|atp1a1a.4|atp1a1a.5|atp1a1b|atp1a2a|atp1a3a|atp1a3b|atp1b1a|atp1b1b|atp1b2a|atp1b2b|atp1b3a|atp1b3b|atp2a1|atp2a1l|atp2a2a|atp2a2b|atp2a3|atp2b1a|atp2b1b|atp2b2|atp2b3a|atp2b3b|atp2b4|atp2c1|atp5l|atp6v0e1|atp6v1aa|atp6v1ab|atp6v1b2|atp6v1ba|atp6v1g1|atp6v1h|atp7a|atp7b|atpv0e2|bcl2l16|best1|ca2|cacna1aa|cacna1ab|cacna1ba|cacna1bb…
GO:0043005	neuron projection	103	354	351	0.870032	0.0007	0.04116	0.0301	0.423641	0.963		abhd17c|abitram|adcyap1a|adcyap1b|alcama|alcamb|als2a|ankrd27|apba1a|apba1b|apba2a|apba2b|atat1|bbs7|bdnf|brinp2|brinp3a.1|brinp3a.2|bsg|calb1|calb2a|calb2b|camk2a|camk2b1|camk2d1|camk2d2|camk2g1|camk2g2|casc3|ccka|ccsapb|cdh23|chata|chrm2a|chrm2b|chrm3a|chrm3b|chrm4a|chrm5a|chrm5b|chrna1|chrna10a|chrna2a|chrna2b|chrna3|chrna4b|chrna5|chrna7|chrna9|chrnb1|chrnb2|chrnb3b|chrnb4|chrnb5b|chrnd|chrne…
GO:0098609	cell-cell adhesion	104	221	220	0.947925	0.0008	0.0445642	0.0304	0.421143	0.916		LOC108191476|amotl1|arnt2|arvcfa|arvcfb|bsg|bves|cd99|cdh1|cdh10a|cdh11|cdh12a|cdh13|cdh16|cdh17|cdh18a|cdh2|cdh23|cdh26.1|cdh27|cdh28|cdh31|cdh4|cdh5|cdh6|cdhr1a|cdhr5b|cdk5rap3|cel.1|cel.2|celsr1a|celsr1b|celsr2|celsr3|cfl1|cldn7b|cldnd|cldng|clstn1|clstn2|cntn3a.1|cntn3a.2|crb1|crb2a|crb2b|ctnna2|ctnnd1|ctnnd2a|ctnnd2b|dcbld2|dchs1a|dchs1b|dlg1|dlg1l|dlg2|dlg3|dlg4b|dsc2l|dscama|dscamb|dsg2.1|…
GO:0007193	adenylate cyclase-inhibiting G protein-coupled receptor signaling pathway	105	34	33	1.67115	0.0008	0.0450383	0.0053	0.50085	0.799		adra2a|adra2b|adra2c|adra2da|adra2db|chrm2a|chrm2b|chrm3a|chrm3b|chrm4a|chrm5a|chrm5b|drd2a|drd2b|drd2l|drd3|drd4-rs|drd4a|drd4b|fmn2a|gpr37a|gpr37b|gpr37l1a|gpr37l1b|htr1aa|htr1ab|htr1fa|htr1fb|htr5aa|htr5ab|insl3|paqr7b|psap|
GO:0005922	connexin complex	106	34	33	1.63969	0.0008	0.0455226	0.0083	0.493524	0.185		cx23|cx27.5|cx28.1|cx28.6|cx28.8|cx28.9|cx30.3|cx30.9|cx31.7|cx32.2|cx32.3|cx34.4|cx34.5|cx35.4|cx36.7|cx39.4|cx39.9|cx40.8|cx43|cx43.4|cx44.2|cx47.1|cx52.6|cx52.7|cx52.9|gja3|gja5a|gja5b|gja8a|gja8b|gjd2b|si:dkey-91f15.1|si:rp71-1c10.10|
GO:0003013	circulatory system process	107	142	140	1.03639	0.0009	0.0496125	0.0197	0.404079	0.977		abraa|acta2|acvrl1|adora2aa|adra1ab|adra1ba|adra1bb|adra1d|adra2c|adra2db|adrb2a|adrb2b|agtr1a|agtr1b|agtr2|alpk2|ankhd1|apex1|atp1a2a|avpr1aa|avpr1ab|avpr2aa|avpr2ab|avpr2l|bag3|bves|cbfb|ccm2|ccm2l|cmlc1|crip1|crip2|cryaba|cryabb|csrp3|desma|dhfr|dhrs9|disp1|dldh|dlst|dnd1|drd1a|drd1b|edn1|edn2|ednraa|ednrab|ednrba|ednrbb|egf|fbxo32|foxc1a|foxc1b|gclc|gli2a|gnb5a|gper1|hand2|hbegfb|hcn4|hrh1|hs…
GO:0002253	activation of immune response	108	71	71	1.24593	0.001	0.0545567	0.0046	0.5292	0.84		c1qa|c1qb|c1qc|c3a.1|c3a.2|c3a.3|c3a.4|c3a.6|c4|c6|c7a|c7b|c8a|c8b|cd276|cd79a|cd79b|cfb|cfd|cgas|cmklr1l1|cmklrl2|colec11|crfb1|fpr1|fybb|hmgb1a|hmgb1b|ighd|ighv2-1|ighv4-5|igic1s1|il10rb|itk|klhl6|masp2|myd88|prkcbb|si:ch1073-280e3.1|si:ch211-180a12.2|si:ch211-188c16.1|si:ch211-1a19.2|si:ch211-214p13.9|si:ch73-160i9.3|si:dkey-117a8.1|si:dkey-169i5.4|si:dkey-192g7.3|si:dkey-1h24.6|si:dkey-211g8.…
GO:0055077	gap junction hemi-channel activity	109	9	9	2.64989	0.0011	0.0588	0.003	0.466941	0.214		cx36.7|cx43|cx52.6|cx55.5|gja3|gja5b|gja8b|gjd2b|panx1a|
GO:0001594	trace-amine receptor activity	110	56	51	1.33682	0.0011	0.0594	0.0202	0.40339	0.000104		gpr52|si:ch211-238p8.35|si:dkey-246e3.4|taar10|taar10a|taar10b|taar10c|taar10d|taar11|taar12a|taar12b|taar12c|taar12f|taar12g|taar12i|taar12j|taar12m|taar13a|taar13b|taar13d|taar14a|taar14d|taar14g|taar14h|taar14j|taar14l|taar16f|taar16g|taar18g|taar19b|taar19c|taar19d|taar19e|taar19h|taar19j|taar19k|taar19l|taar19m|taar19o|taar19p|taar19q|taar19u|taar1b|taar20b|taar20c|taar20h|taar20q|taar20r|ta…
GO:0004994	somatostatin receptor activity	111	7	7	2.93442	0.0012	0.0616544	0.0037	0.515274	0.0107		si:zfos-169g10.2|sstr1a|sstr1b|sstr2a|sstr2b|sstr3|sstr5|
GO:0098797	plasma membrane protein complex	112	368	366	0.849553	0.0012	0.0622588	0.0466	0.490273	0.945		abcg2a|abch1|acvr1ba|acvr1bb|acvr1l|acvr2aa|acvr2ab|acvrl1|ap2a1|ap2s1|aph1b|atp1b1a|atp1b1b|atp1b2a|atp1b2b|atp1b3a|atp1b3b|atp1b4|atp6ap1a|atp6ap1b|atp6ap1lb|atp6v0d1|b2m|b2ml|bmpr1aa|c6|c7a|c7b|c8a|c8b|c9|cachd1|cacna1aa|cacna1ab|cacna1ba|cacna1bb|cacna1c|cacna1da|cacna1db|cacna1eb|cacna1fa|cacna1fb|cacna1g|cacna1ha|cacna1hb|cacna1ia|cacna1sa|cacna1sb|cacna2d1a|cacna2d2a|cacna2d2b|cacna2d3|cac…
GO:0005509	calcium ion binding	113	639	635	0.801641	0.0012	0.0628752	0.04	0.460174	0.915		LOC108191476|acana|actn1|actn2b|actn3a|actn3b|actn4|adgre5b.3|adgrf8|adgrl4|agrn|aif1l|alox12|ankef1b|anxa11a|anxa11b|anxa13|anxa13l|anxa1a|anxa1b|anxa1c|anxa1d|anxa2a|anxa2b|anxa3a|anxa3b|anxa4|anxa5b|anxa6|asah2|aspn|atp2a1|bglap|bmp1a|bmp1b|c1r|c1s|cabp1a|cabp1b|cabp2a|cabp2b|cabp5a|cabp7b|cacna1ab|cacna1sa|calb1|calb2a|calb2b|calm2a|calm3a|calml4a|calml4b|caln1|calr|calr3a|calr3b|calua|calub|…
GO:0001750	photoreceptor outer segment	114	30	30	1.64783	0.0012	0.063504	0.0115	0.483	0.586		gna11b|guca1e|nxnl1|opn1lw2|opn1mw1|opn1mw2|opn1mw3|opn1sw1|opn3|opn5|opn6a|opn6b|opn7c|opn7d|opn8b|opn8c|opn9|rgra|rho|rhol|rrh|saga|si:ch211-103a14.5|si:dkey-9i23.8|tmtops2a|tmtops3a|tmtops3b|tmtopsb|valopa|valopb|
GO:2001257	regulation of cation channel activity	115	43	43	1.44224	0.0013	0.06552	0.0112	0.489838	0.904		cacnb1|cacnb2a|cacnb2b|cacnb3a|cacnb3b|cacnb4a|cacnb4b|cacng2a|cacng2b|cacng3b|cacng4a|cacng4b|cacng8a|cacng8b|cbarpb|drd2a|drd2b|drd2l|drd3|drd4-rs|drd4a|gem|kcne4|klhl24a|klhl24b|neto2b|prnprs3|rem1|rnf207b|rrad|shank1|shank2a|shank2b|shank3a|shank3b|shisa7b|shisa9a|shisa9b|stac|stac3|stim1a|stim1b|stim2b|
GO:0051966	regulation of synaptic transmission, glutamatergic	116	24	24	1.85456	0.0013	0.06615	0.0071	0.53676	0.787		dgkza|dgkzb|drd2a|drd2b|drd2l|drd3|drd4-rs|drd4a|grm1a|grm1b|grm2a|grm2b|grm3|grm4|grm6a|grm6b|grm8a|grm8b|nptx2a|shank1|shank2a|shank2b|shank3a|shank3b|
GO:0022829	wide pore channel activity	117	17	16	2.18182	0.0015	0.0741869	0.0046	0.51794	0.277		cx23|cx30.3|cx36.7|cx40.8|cx43|cx52.6|cx55.5|gja3|gja5a|gja5b|gja8b|gjd2b|panx1a|panx1b|panx2|panx3|
GO:0005615	extracellular space	118	649	642	0.789332	0.0015	0.0748868	0.0809	0.602142	0.92		a2ml|ace|ace2|admp|aebp1|agt|ahsg2|angptl4|anxa1a|anxa1b|anxa1c|anxa1d|apela|apln|apoa1a|apoeb|avp|bdnf|bmp10|bmp15|bmp16|bmp2a|bmp2b|bmp3|bmp4|bmp5|bmp6|bmp7a|bmp7b|bmp8a|bmper|bpifcl|btc|c18h3orf33|c1qtnf12|c1r|c3a.1|c3a.2|c3a.3|c3a.4|c3a.6|c3b.1|c3b.2|c4|c4b|c5|calca|cart1|cart2|cartl|ccka|ccl19a.1|ccl19a.2|ccl19b|ccl20a.3|ccl25b|ccl34b.1|ccl34b.4|ccl34b.9|ccl35.1|ccl36.1|ccl38.1|ccl38.6|ccl38…
GO:0098655	cation transmembrane transport	119	334	334	0.84471	0.0016	0.0776807	0.0388	0.454269	0.962		abcc5|aqp1a.1|atp1a1a.1|atp1a1a.2|atp1a1a.3|atp1a1a.4|atp1a1a.5|atp1a1b|atp1a2a|atp1a3a|atp1a3b|atp1b1a|atp1b1b|atp1b2a|atp1b2b|atp1b3a|atp1b3b|atp2a1|atp2a1l|atp2a2a|atp2a2b|atp2a3|atp2b1a|atp2b1b|atp2b2|atp2b3a|atp2b3b|atp2b4|atp2c1|atp5l|atp6v0e1|atp6v1aa|atp6v1ab|atp6v1b2|atp6v1ba|atp6v1g1|atp6v1h|atp7a|atp7b|atpv0e2|bcl2l16|ca2|cacna1aa|cacna1ab|cacna1ba|cacna1bb|cacna1c|cacna1da|cacna1db|ca…
GO:0048167	regulation of synaptic plasticity	120	33	33	1.53341	0.0016	0.0784	0.0044	0.51744	0.862		calb1|calb2a|calb2b|grin2aa|grin2ab|grin2bb|grin2cb|grin2da|kat2a|npas4a|npas4b|nptx2b|nsmfa|nsmfb|rims1a|rims1b|rims2a|rims2b|rims3|rims4|scgn|shank1|shank2a|shank2b|shank3a|shank3b|shisa7b|shisa9a|shisa9b|slc24a1|slc24a2|sypb|syt12|
GO:0003341	cilium movement	121	67	65	1.22389	0.0017	0.0817854	0.0098	0.513481	0.854		afg1lb|aftphb|ak9|arhgef11|arhgef18b|bbs1|cacna1ia|ccdc103|ccdc114|ccdc135|ccdc151|ccdc39|ccdc40|ccsapb|cep131|cep70|cfap206|cfap53|dnaaf4|dnah1|dnah12|dnah3|dnah6|dnah7|dnah9|dnah9l|dnai1.1|dnai1.2|dnai2a|foxj1a|gas8|gle1|glis2b|hs3st3l|ift57|ift88|ippk|kcnip1a|lrrc23|lrrc6|mcamb|mettl3|ocrl|ofd1|poc1b|ptk7a|rfx3|rock2b|rpgrb|rsph9|ruvbl1|ruvbl2|si:ch73-222h13.1|si:dkey-208b23.5|spa17|tekt1|tekt…
GO:0071482	cellular response to light stimulus	122	44	44	1.37158	0.0018	0.0835579	0.0098	0.508447	0.744		aurkb|ciao2a|crip1|ercc1|gpr88|ift88|impact|mapk14a|mapk14b|mettl3|opn1lw2|opn1mw1|opn1mw2|opn1mw3|opn1sw1|opn3|opn4.1|opn4a|opn4b|opn4xa|opn4xb|opn5|opn6a|opn6b|opn7c|opn7d|opn8b|opn8c|opn9|rgra|rho|rhol|rrh|si:dkey-9i23.8|tefa|tefb|tmtops2a|tmtops3a|tmtops3b|tmtopsb|trpm1a|valopa|valopb|xpa|
GO:0045028	G protein-coupled purinergic nucleotide receptor activity	123	11	11	2.28072	0.0018	0.0842973	0.0095	0.50274	0.27		gpr171|gpr34b|p2ry1|p2ry11|p2ry12|p2ry13|p2ry2.1|p2ry2.2|p2ry2.3|p2ry8|ptafr|
GO:0045087	innate immune response	124	62	61	1.22413	0.0018	0.08505	0.0052	0.500335	0.846		ankhd1|caiap|caspa|cfd|cnpy3|colec11|csf1ra|cxcr3.2|ddx41|defbl1|defbl3|ecsit|ighd|ighv2-1|ighv4-5|igic1s1|ilrun|inavaa|inavab|ly86|masp2|msrb1a|myd88|nrros|ppp1r14ba|ppp1r14bb|ptpn6|ptx3a|ptx3b|pycard|ripk2|rsad2|samhd1|serinc5|si:ch211-113a14.19|si:ch211-180a12.2|si:ch211-195h23.3|si:ch211-1a19.2|si:ch211-66k16.27|si:dkey-108k21.19|sod2|stat6|sting1|ticam1|tlr1|tlr2|tlr22|tlr3|tlr5a|tlr5b|tlr7|…
GO:0007613	memory	125	9	9	2.35315	0.0018	0.0858162	0.0012	0.288655	0.663		bdnf|kat2a|nf1a|nf1b|ngfa|ngfb|npas4a|npas4b|ntf3|
GO:0001640	adenylate cyclase inhibiting G protein-coupled glutamate receptor activity	126	5	5	2.91957	0.0019	0.0859385	0.009	0.501347	0.277	GO:0098988|G protein-coupled glutamate receptor activity,	grm2a|grm2b|grm3|grm6a|grm6b|
GO:0098988	G protein-coupled glutamate receptor activity	127	5	5	2.91957	0.0019	0.0859385	0.009	0.501347	0.277	GO:0001640|adenylate cyclase inhibiting G protein-coupled glutamate receptor activity,	grm2a|grm2b|grm3|grm6a|grm6b|
GO:0046873	metal ion transmembrane transporter activity	128	406	406	0.820324	0.0019	0.0866793	0.0386	0.455962	0.953		anxa6|asic1a|asic1b|asic1c|asic2|asic4a|asic4b|atp1a1a.1|atp1a1a.2|atp1a1a.3|atp1a1a.4|atp1a1a.5|atp1a1b|atp1a2a|atp1a3a|atp1a3b|atp1b1a|atp1b1b|atp1b2a|atp1b2b|atp1b3a|atp1b3b|atp2a1|atp2a1l|atp2a2a|atp2a2b|atp2a3|atp2b1a|atp2b1b|atp2b2|atp2b3a|atp2b3b|atp2b4|atp2c1|atp6v0cb|atp6v1e1b|atp7a|atp7b|cachd1|cacna1aa|cacna1ab|cacna1ba|cacna1bb|cacna1c|cacna1da|cacna1db|cacna1eb|cacna1fa|cacna1fb|cacn…
GO:0009725	response to hormone	129	144	143	0.996394	0.0019	0.087433	1e-12	1.058e-09	0.972		abhd2a|abhd2b|adgrl3.1|agxtb|anxa1a|anxa1b|anxa1c|anxa1d|anxa3a|anxa3b|aqp12|asic2|asic4b|avpr1aa|avpr1ab|avpr2aa|avpr2ab|avpr2l|bcl3|c3a.2|c9|capn10|cd36|cnn2|cpeb1b|cpn1|cyp11a1|cyp11a2|cyp11c1|cyp19a1b|cyp2k22|dio2|esr1|esr2a|esr2b|fam20cl|fbp1b|fkbp11|foxd3|gclc|gnrhr1|gnrhr4|hamp|hdlbpa|hpxa|hsp90ab1|jun|junba|junbb|jund|keap1a|keap1b|khk|lipca|lman1|lpin1|meak7|ncoa1|ncoa2|ncoa3|nfe2l2a|nos…
GO:0042923	neuropeptide binding	130	19	19	1.85832	0.002	0.0889412	0.0088	0.506191	0.277		gpr1|mchr1a|mchr1b|npy2rl|npy4r|npy7r|npy8ar|npy8br|oprd1a|oprd1b|oprk1|oprl1|oprm1|si:dkey-42l23.2|si:zfos-169g10.2|sstr1a|sstr3|sstr5|zgc:194202|
GO:0050778	positive regulation of immune response	131	88	88	1.09931	0.002	0.0896949	0.0069	0.5292	0.955		anxa1a|anxa1b|anxa1c|anxa1d|c1qa|c1qb|c1qc|c3a.1|c3a.2|c3a.3|c3a.4|c3a.6|c4|c6|c7a|c7b|c8a|c8b|cd226|cd276|cd79a|cd79b|cfb|cfd|cgas|cmklr1l1|cmklrl2|coch|colec11|crfb1|fpr1|fybb|hmgb1a|hmgb1b|hmgb2a|hmgb2b|hmgb3a|hmgb3b|ighd|ighv2-1|ighv4-5|igic1s1|il10rb|itk|klhl6|masp2|myd88|prkcbb|si:ch1073-280e3.1|si:ch211-180a12.2|si:ch211-188c16.1|si:ch211-196f2.6|si:ch211-1a19.2|si:ch211-214p13.9|si:ch211-…
GO:0098662	inorganic cation transmembrane transport	132	317	317	0.85173	0.0022	0.0962182	0.035	0.446313	0.957		abcc5|aqp1a.1|atp1a1a.1|atp1a1a.2|atp1a1a.3|atp1a1a.4|atp1a1a.5|atp1a1b|atp1a2a|atp1a3a|atp1a3b|atp1b1a|atp1b1b|atp1b2a|atp1b2b|atp1b3a|atp1b3b|atp2a1|atp2a1l|atp2a2a|atp2a2b|atp2a3|atp2b1a|atp2b1b|atp2b2|atp2b3a|atp2b3b|atp2b4|atp2c1|atp5l|atp6v0e1|atp6v1aa|atp6v1ab|atp6v1b2|atp6v1ba|atp6v1g1|atp6v1h|atp7a|atp7b|atpv0e2|bcl2l16|ca2|cacna1aa|cacna1ab|cacna1ba|cacna1bb|cacna1c|cacna1da|cacna1db|ca…
GO:0014070	response to organic cyclic compound	133	84	84	1.08327	0.0022	0.09702	1e-12	8.82e-10	0.905		abhd2a|abhd2b|ahr1a|ahr2|anxa1a|anxa1b|anxa1c|anxa1d|anxa3a|anxa3b|asic2|asic4b|bcl3|cftr|cgas|cnn2|cxcl8a|cyp11a1|cyp19a1b|cyp1a|cyp2k22|cyp2r1|esr1|ggt1a|ggt1b|ggt1l2.1|ggt1l2.2|ggt5a|gper1|hamp|ifnphi1|il12a|il1b|impact|inpp5b|jun|junba|junbb|jund|lta|mxc|myod1|nptna|nr3c1|ocrl|p2rx1|p2rx3a|p2rx3b|p2rx4b|p2rx5|p2rx7|paqr7a|paqr7b|paqr8|pck1|pck2|ptgs1|ptgs2a|ptgs2b|rap1aa|rap1ab|rap1b|si:ch73-…
GO:0070286	axonemal dynein complex assembly	134	24	23	1.71558	0.0023	0.0997672	0.0077	0.496932	0.581		ccdc103|ccdc114|ccdc151|ccdc39|ccdc40|ccdc65|daw1|dnaaf2|dnaaf3l|dnaaf4|dnah5|dnah5l|dnai1.1|dnai1.2|dnai2a|dnal1|drc1|pih1d1|pih1d2|pih1d3|ruvbl1|ruvbl2|spag1a|
GO:0004890	GABA-A receptor activity	135	18	18	1.76977	0.0024	0.103259	0.0184	0.421527	0.424		gabra1|gabra3|gabra5|gabra6a|gabra6b|gabrb1|gabrb2a|gabrb2b|gabrb3|gabrb4|gabrd|gabrg2|gabrp|gabrr1|gabrr2a|gabrr2b|gabrr3a|gabrz|
GO:0048636	positive regulation of muscle organ development	136	5	5	2.83365	0.0025	0.10584	0.0131	0.481425	0.707		fgf8a|myf5|myf6|myod1|myog|
GO:0005102	signaling receptor binding	137	614	609	0.782364	0.0025	0.106694	0.04	0.461176	0.939		abca12|adcyap1a|adcyap1b|adm2b|adma|admb|admp|amh|angpt1|angpt2a|angpt4|ankrd13c|apela|apln|apoeb|arhgef11|arhgef1b|arpp19a|arr3a|arr3b|arrb1|arrb2a|arrb2b|asip1|asip2b|asxl1|asxl2|avp|bbs1|bdnf|blk|bmp10|bmp15|bmp16|bmp2a|bmp2b|bmp3|bmp4|bmp5|bmp6|bmp7a|bmp7b|bmp8a|brwd1|btc|c1qtnf12|calca|cart1|cart2|cartl|cbl|cblb|cblc|ccka|cckb|ccl19a.1|ccl19a.2|ccl19b|ccl20a.3|ccl25a|ccl25b|ccl27b|ccl34a.4|c…
GO:0099601	regulation of neurotransmitter receptor activity	138	19	19	1.78714	0.0026	0.10834	0.0188	0.411114	0.83		cacng2a|cacng2b|cacng3b|cacng4a|cacng4b|cacng8a|cacng8b|klhl24a|klhl24b|neto2b|prnprs3|shank1|shank2a|shank2b|shank3a|shank3b|shisa7b|shisa9a|shisa9b|
GO:0019229	regulation of vasoconstriction	139	21	20	1.74744	0.0027	0.109072	0.0152	0.4256	0.754		adra1ab|adra1ba|adra1bb|adra1d|adra2c|adra2db|agtr1a|agtr1b|avpr1aa|avpr1ab|avpr2aa|avpr2ab|avpr2l|edn1|edn2|hrh1|oxtr|oxtrl|si:dkey-178o16.4|taar19t|
GO:0060079	excitatory postsynaptic potential	140	7	7	2.43996	0.0026	0.1092	0.0017	0.3332	0.527		grin2aa|grin2ab|grin2bb|grin2cb|grin2da|npas4a|npas4b|
GO:0005882	intermediate filament	141	68	67	1.18325	0.0027	0.109911	0.0051	0.5292	0.225		bfsp2|cyt1|cyt1l|desma|desmb|dspa|eppk1|evpla|fam83hb|iffo1a|iffo1b|iffo2a|iffo2b|inaa|inab|krt1-19d|krt1-c5|krt15|krt17|krt18a.1|krt18a.2|krt18b|krt222|krt4|krt5|krt8|krt91|krt92|krt93|krt94|krt96|krt97|krt98|krt99|krtt1c19e|lmna|lmnb1|lmnb2|lmnl3|macf1a|narf|nefla|neflb|nefma|nefmb|nes|ngs|pleca|plecb|ppl|prph|si:ch211-156l18.7|si:ch211-243g18.2|si:dkey-183i3.5|si:dkey-222f2.1|si:dkey-222n6.2|s…
GO:0004935	adrenergic receptor activity	142	28	27	1.5286	0.0027	0.110763	0.0177	0.42193	0.729		adra1aa|adra1ab|adra1ba|adra1bb|adra1d|adra2a|adra2b|adra2c|adra2da|adra2db|adrb1|adrb2a|adrb2b|adrb3a|adrb3b|drd1b|drd2a|drd2b|drd2l|drd3|drd4-rs|drd4a|drd6b|drd7|hrh3|taar19t|zgc:162592|
GO:2000311	regulation of AMPA receptor activity	143	15	15	1.95679	0.0027	0.111628	0.0135	0.47628	0.81		cacng2a|cacng2b|cacng3b|cacng4a|cacng4b|cacng8a|cacng8b|shank1|shank2a|shank2b|shank3a|shank3b|shisa7b|shisa9a|shisa9b|
GO:0021675	nerve development	144	25	25	1.65264	0.0028	0.112255	0.0059	0.52038	0.865		bdnf|cdh4|dlx3b|dlx4b|gli1|gmds|hoxb1a|kif1b|lhx2b|mib1|nes|neurog1|ngfa|ngfb|ntf3|rb1|rtn4a|rtn4b|six3a|six3b|tbx5a|tbx5b|tnc|vax1|vax2|
GO:0046777	protein autophosphorylation	145	124	121	1.01463	0.003	0.1176	0.0301	0.422518	0.655		blk|camk2a|camk2g1|camk4|dclk2a|dyrk1aa|dyrk1ab|dyrk1b|ephb3a|fer|fes|flt4|fyna|fynb|hck|igf1ra|igf1rb|insra|insrb|itk|lck|lyn|map3k12|mapkapk2a|mapkapk2b|mapkapk3|mapkapk5|melk|mknk1|mknk2a|mknk2b|pim1|pim2|pim3|pimr105|pimr106|pimr108|pimr109|pimr110|pimr113|pimr115|pimr117|pimr118|pimr119|pimr124|pimr127|pimr128|pimr129|pimr130|pimr131|pimr132|pimr133|pimr134|pimr135|pimr136|pimr138|pimr140|pi…
GO:0007204	positive regulation of cytosolic calcium ion concentration	146	115	114	1.01381	0.003	0.118478	0.0234	0.406009	0.979		ackr3b|ackr4a|ackr4b|adra1ab|adra1bb|adra1d|agtr1a|agtr1b|aplnra|aplnrb|ccr10|ccr12a|ccr12b.1|ccr12b.2|ccr6a|ccr6b|ccr7|ccr8.1|ccr9a|ccr9b|cmklr1|cmklr1l1|cmklrl2|cxcr3.1|cxcr3.2|cxcr3.3|cxcr4a|cxcr4b|drd2a|drd2b|drd2l|drd3|drd4-rs|drd4a|f2r|f2rl1.1|f2rl1.2|fam155b|fpr1|galr1a|gpr17|gpr18|gpr184|gpr35.1|gpr4|gpr55a|htr2aa|htr2ab|htr2b|htr2cl1|htr2cl2|itpr2|itpr3|kiss1|letm1|lpar4|lpar5b|lpar6a|lp…
GO:0008191	metalloendopeptidase inhibitor activity	147	8	8	2.24558	0.003	0.119368	0.0011	0.2772	0.199		lxn|reck|timp2a|timp2b|timp4.1|timp4.2|timp4.3|wfikkn1|
GO:0000978	RNA polymerase II cis-regulatory region sequence-specific DNA binding	148	195	195	0.921029	0.0032	0.124518	0.0293	0.421347	0.933		atf3|atf6|atf6b|batf|batf3|bptf|creb3l1|creb3l2|creb3l3a|creb3l3b|creb3l3l|ddit3|dlx1a|dlx2a|dlx2b|dlx3b|dlx4a|dlx4b|dlx5a|dlx6a|e2f7|emx1|emx2|emx3|fosaa|fosab|fosb|fosl1a|fosl1b|fosl2|fosl2l|foxj2|gata1a|gata1b|gata2a|gata2b|gata3|gata4|gata5|gata6|gcfc2|gmeb1|gsx1|hmx3b|hnrnpua|hnrnpub|hoxa2b|hoxa3a|hoxb2a|hoxb3a|hoxc3a|hoxd3a|hsf1|hsf2|hsf4|hsf5|insm1a|insm1b|jdp2a|jdp2b|jun|junba|junbb|jund|…
GO:0006910	phagocytosis, recognition	149	6	6	2.4704	0.0034	0.131334	0.0092	0.4968	0.543	GO:0042571|immunoglobulin complex, circulating, GO:0034987|immunoglobulin receptor binding,	ighd|ighv2-1|ighv4-5|igic1s1|si:ch211-180a12.2|si:ch211-1a19.2|
GO:0034987	immunoglobulin receptor binding	150	6	6	2.4704	0.0034	0.131334	0.0092	0.4968	0.543	GO:0042571|immunoglobulin complex, circulating, GO:0006910|phagocytosis, recognition,	ighd|ighv2-1|ighv4-5|igic1s1|si:ch211-180a12.2|si:ch211-1a19.2|
GO:0042571	immunoglobulin complex, circulating	151	6	6	2.4704	0.0034	0.131334	0.0092	0.4968	0.543	GO:0034987|immunoglobulin receptor binding, GO:0006910|phagocytosis, recognition,	ighd|ighv2-1|ighv4-5|igic1s1|si:ch211-180a12.2|si:ch211-1a19.2|
GO:0008328	ionotropic glutamate receptor complex	152	46	46	1.28121	0.0037	0.135975	0.0188	0.409422	0.872	GO:0098878|neurotransmitter receptor complex,	cacng2a|cacng2b|cacng3b|cacng4a|cacng4b|cacng8a|cacng8b|dlg1|dlg1l|dlg2|dlg3|dlg4b|gria1a|gria1b|gria2a|gria2b|gria3a|gria3b|gria4a|gria4b|grik1a|grik1b|grik4|grik5|grin1a|grin1b|grin2aa|grin2ab|grin2bb|grin2cb|grin2da|scrib|shank1|shank2a|shank2b|shank3a|shank3b|shisa7b|shisa9a|shisa9b|si:ch211-251b21.1|si:dkey-283b1.7|synj2bp|vwc2|vwc2l|zgc:113531|
GO:0098878	neurotransmitter receptor complex	153	46	46	1.28121	0.0037	0.135975	0.0188	0.409422	0.873	GO:0008328|ionotropic glutamate receptor complex,	cacng2a|cacng2b|cacng3b|cacng4a|cacng4b|cacng8a|cacng8b|dlg1|dlg1l|dlg2|dlg3|dlg4b|gria1a|gria1b|gria2a|gria2b|gria3a|gria3b|gria4a|gria4b|grik1a|grik1b|grik4|grik5|grin1a|grin1b|grin2aa|grin2ab|grin2bb|grin2cb|grin2da|scrib|shank1|shank2a|shank2b|shank3a|shank3b|shisa7b|shisa9a|shisa9b|si:ch211-251b21.1|si:dkey-283b1.7|synj2bp|vwc2|vwc2l|zgc:113531|
GO:0071880	adenylate cyclase-activating adrenergic receptor signaling pathway	154	27	26	1.46706	0.0037	0.136926	0.0212	0.402116	0.741		adra1ab|adra1bb|adra1d|adra2a|adra2b|adra2c|adra2da|adra2db|adrb1|adrb2a|adrb2b|adrb3a|adrb3b|chga|drd1b|drd2a|drd2b|drd2l|drd3|drd4-rs|drd4a|drd6b|drd7|hrh3|taar19t|zgc:162592|
GO:0003009	skeletal muscle contraction	155	24	23	1.58951	0.0036	0.137059	0.0139	0.448529	0.647		cx39.9|ryr1b|si:rp71-17i16.4|smyhc1|smyhc2|stac|stac3|tcap|tnnc2|tnni1b|tnni1d|tnni2a.1|tnni2a.2|tnni2a.3|tnni2b.1|tnni2b.2|tnnt1|tnnt2a|tnnt2b|tnnt2c|tnnt2d|tnnt3a|tnnt3b|
GO:0008066	glutamate receptor activity	156	37	37	1.37088	0.0037	0.13789	0.0135	0.470013	0.78		gria1a|gria1b|gria2a|gria2b|gria3a|gria3b|gria4a|gria4b|grid1a|grid1b|grid2|grik1a|grik1b|grik4|grik5|grin1a|grin1b|grin2aa|grin2ab|grin2bb|grin2cb|grin2da|grin3a|grin3ba|grin3bb|grm1a|grm1b|grm2a|grm2b|grm3|grm4|grm6a|grm6b|grm8a|grm8b|si:ch211-251b21.1|si:dkey-183j2.10|
GO:0005861	troponin complex	157	17	16	1.77613	0.0036	0.138052	0.0138	0.468138	0.354		si:rp71-17i16.4|tnnc2|tnni1b|tnni1d|tnni2a.1|tnni2a.2|tnni2a.3|tnni2b.1|tnni2b.2|tnnt1|tnnt2a|tnnt2b|tnnt2c|tnnt2d|tnnt3a|tnnt3b|
GO:0022824	transmitter-gated ion channel activity	158	56	56	1.15667	0.0039	0.138515	0.0324	0.430806	0.874	GO:0022835|transmitter-gated channel activity,	chrna1|chrna10a|chrna2a|chrna2b|chrna3|chrna4b|chrna5|chrna7|chrna9|chrnb1|chrnb2|chrnb3b|chrnb4|chrnb5b|chrnd|chrne|chrng|gabra1|gabra3|gabra5|gabra6a|gabra6b|gabrg2|glra1|glra2|glra3|glra4a|glra4b|gria1a|gria1b|gria2a|gria2b|gria3a|gria3b|gria4a|gria4b|grid1a|grid1b|grid2|grik1a|grik1b|grik4|grik5|grin1a|grin1b|grin2aa|grin2ab|grin2bb|grin2cb|grin2da|grin3a|grin3ba|grin3bb|si:ch211-251b21.1|si:…
GO:0022835	transmitter-gated channel activity	159	56	56	1.15667	0.0039	0.138515	0.0324	0.430806	0.874	GO:0022824|transmitter-gated ion channel activity,	chrna1|chrna10a|chrna2a|chrna2b|chrna3|chrna4b|chrna5|chrna7|chrna9|chrnb1|chrnb2|chrnb3b|chrnb4|chrnb5b|chrnd|chrne|chrng|gabra1|gabra3|gabra5|gabra6a|gabra6b|gabrg2|glra1|glra2|glra3|glra4a|glra4b|gria1a|gria1b|gria2a|gria2b|gria3a|gria3b|gria4a|gria4b|grid1a|grid1b|grid2|grik1a|grik1b|grik4|grik5|grin1a|grin1b|grin2aa|grin2ab|grin2bb|grin2cb|grin2da|grin3a|grin3ba|grin3bb|si:ch211-251b21.1|si:…
GO:0006941	striated muscle contraction	160	29	28	1.45302	0.0038	0.138687	0.0149	0.433246	0.681		bin1b|csrp3|cx39.9|icam3|nkx2.5|ryr1b|si:rp71-17i16.4|smyhc1|smyhc2|stac|stac3|tcap|tnnc2|tnni1b|tnni1d|tnni2a.1|tnni2a.2|tnni2a.3|tnni2b.1|tnni2b.2|tnnt1|tnnt2a|tnnt2b|tnnt2c|tnnt2d|tnnt3a|tnnt3b|tpm4a|
GO:0060078	regulation of postsynaptic membrane potential	161	14	14	1.87449	0.0037	0.138868	0.003	0.481091	0.75		gabra1|gabra3|gabra5|gabra6a|gabra6b|gabrg2|grin2aa|grin2ab|grin2bb|grin2cb|grin2da|npas4a|npas4b|slc6a9|
GO:0005501	retinoid binding	162	12	12	1.93571	0.0039	0.139451	0.0136	0.46433	0.595	GO:0019840|isoprenoid binding,	crabp1b|crabp2a|exorh|nr2f2|opn3|opn5|ptgdsb.1|rbp4|rbp5|rho|rhol|stra6|
GO:0019840	isoprenoid binding	163	12	12	1.93571	0.0039	0.139451	0.0136	0.46433	0.596	GO:0005501|retinoid binding,	crabp1b|crabp2a|exorh|nr2f2|opn3|opn5|ptgdsb.1|rbp4|rbp5|rho|rhol|stra6|
GO:0050909	sensory perception of taste	164	11	11	1.99081	0.0037	0.13986	0.0159	0.424964	0.00155		gng13b|ora3|ora4|tas2r200.1|tas2r200.2|tas2r201.1|tas2r201.2|tas2r202|tas2r203|tas2r3|trpm5|
GO:0051480	regulation of cytosolic calcium ion concentration	165	141	140	0.958296	0.004	0.140185	0.0272	0.420884	0.974		ackr3b|ackr4a|ackr4b|adra1ab|adra1bb|adra1d|agtr1a|agtr1b|aplnra|aplnrb|atp1a2a|atp2b1a|atp2b1b|atp2b2|atp2b3a|atp2b3b|atp2b4|calb1|calb2a|calb2b|ccr10|ccr12a|ccr12b.1|ccr12b.2|ccr6a|ccr6b|ccr7|ccr8.1|ccr9a|ccr9b|cmklr1|cmklr1l1|cmklrl2|cxcr3.1|cxcr3.2|cxcr3.3|cxcr4a|cxcr4b|drd2a|drd2b|drd2l|drd3|drd4-rs|drd4a|f2r|f2rl1.1|f2rl1.2|fam155b|fpr1|fyna|galr1a|gpr17|gpr18|gpr184|gpr35.1|gpr4|gpr55a|htr…
GO:0001614	purinergic nucleotide receptor activity	166	17	17	1.70851	0.0039	0.1404	0.0157	0.434997	0.567	GO:0016502|nucleotide receptor activity,	gpr171|gpr34b|p2rx1|p2rx3a|p2rx3b|p2rx4b|p2rx5|p2rx7|p2ry1|p2ry11|p2ry12|p2ry13|p2ry2.1|p2ry2.2|p2ry2.3|p2ry8|ptafr|
GO:0016502	nucleotide receptor activity	167	17	17	1.70851	0.0039	0.1404	0.0157	0.434997	0.567	GO:0001614|purinergic nucleotide receptor activity,	gpr171|gpr34b|p2rx1|p2rx3a|p2rx3b|p2rx4b|p2rx5|p2rx7|p2ry1|p2ry11|p2ry12|p2ry13|p2ry2.1|p2ry2.2|p2ry2.3|p2ry8|ptafr|
GO:0035914	skeletal muscle cell differentiation	168	13	12	1.9126	0.004	0.14112	0.0099	0.489634	0.641		cdkn1a|fhl1a|klhl40a|klhl40b|klhl41a|klhl41b|marcksa|marcksb|myf5|myf6|myod1|myog|
GO:0043195	terminal bouton	169	11	11	1.94407	0.0039	0.141362	0.0088	0.495421	0.572		ap3d1|cplx2|cplx2l|cplx3b|cplx4a|cplx4b|ghrh|slc18a2|slc18a3a|slc18a3b|unc13c|
GO:0060291	long-term synaptic potentiation	170	13	13	1.80659	0.0043	0.149708	0.0194	0.415647	0.73		grin2aa|grin2ab|grin2bb|grin2cb|grin2da|shank1|shank2a|shank2b|shank3a|shank3b|slc24a1|slc24a2|syt12|
GO:0036158	outer dynein arm assembly	171	9	9	2.01145	0.0045	0.155647	0.0128	0.480409	0.357		ccdc114|ccdc151|dnaaf4|dnah5|dnah5l|dnai1.1|dnai1.2|dnai2a|dnal1|
GO:0003073	regulation of systemic arterial blood pressure	172	10	10	1.98764	0.0046	0.158073	0.0308	0.424463	0.488		agt|avpr1aa|avpr1ab|avpr2aa|avpr2ab|avpr2l|ccdc80|oxtr|oxtrl|si:dkey-178o16.4|
GO:0007422	peripheral nervous system development	173	25	25	1.54514	0.0047	0.159438	0.0077	0.503067	0.789		agrn|bdnf|ccdc141|cdh2|dlx2a|fgf24|fgf8a|foxd3|gdnfa|gdnfb|gfi1ab|neurog1|nfasca|ngfa|ngfb|nrg1|nrg2a|ntf3|pax2a|pax2b|pax8|rtn4b|sema3d|sox3|tfap2a|
GO:0000987	cis-regulatory region sequence-specific DNA binding	174	203	203	0.893904	0.0047	0.160467	0.03	0.42336	0.933		atf3|atf6|atf6b|batf|batf3|bptf|brf1a|brf1b|brf2|creb3l1|creb3l2|creb3l3a|creb3l3b|creb3l3l|ddit3|dlx1a|dlx2a|dlx2b|dlx3b|dlx4a|dlx4b|dlx5a|dlx6a|e2f7|emx1|emx2|emx3|fosaa|fosab|fosb|fosl1a|fosl1b|fosl2|fosl2l|foxj2|gata1a|gata1b|gata2a|gata2b|gata3|gata4|gata5|gata6|gcfc2|gmeb1|gsx1|gtf3c5|hmx3b|hnrnpua|hnrnpub|hoxa2b|hoxa3a|hoxb2a|hoxb3a|hoxc3a|hoxd3a|hsf1|hsf2|hsf4|hsf5|insm1a|insm1b|jdp2a|jdp…
GO:1904062	regulation of cation transmembrane transport	175	73	73	1.09474	0.0049	0.161061	0.0186	0.41013	0.913		ap1b1|aplnra|aplnrb|bcl2l10|cacnb1|cacnb2a|cacnb2b|cacnb3a|cacnb3b|cacnb4a|cacnb4b|cacng2a|cacng2b|cacng3b|cacng4a|cacng4b|cacng8a|cacng8b|casq1a|casq1b|casq2|cbarpb|commd1|drd2a|drd2b|drd2l|drd3|drd4-rs|drd4a|ednraa|fxyd1|fxyd6|fxyd6l|gem|hecw1b|hecw2a|kcne4|klhl24a|klhl24b|nedd4a|nedd4l|neto2b|park7|pm20d1.1|pm20d1.2|prnprs3|rem1|rnf207b|rrad|scn1ba|scn1bb|scn3b|shank1|shank2a|shank2b|shank3a|s…
GO:0071875	adrenergic receptor signaling pathway	176	28	27	1.41431	0.0048	0.161794	0.0257	0.429036	0.729		adra1ab|adra1bb|adra1d|adra2a|adra2b|adra2c|adra2da|adra2db|adrb1|adrb2a|adrb2b|adrb3a|adrb3b|chga|drd1b|drd2a|drd2b|drd2l|drd3|drd4-rs|drd4a|drd6b|drd7|hrh3|lmbrd2b|taar19t|zgc:162592|
GO:0016533	protein kinase 5 complex	177	5	5	2.5702	0.0049	0.162068	0.0233	0.405604	0.1		cdk5r1a|cdk5r1b|cdk5r2a|cdk5r2b|si:dkeyp-92c9.2|
GO:0045761	regulation of adenylate cyclase activity	178	9	9	1.98479	0.0049	0.163087	0.0167	0.42084	0.713		adgrv1|drd2a|drd2b|drd2l|drd3|drd4-rs|drd4a|galr1a|npffr2a|
GO:0007198	adenylate cyclase-inhibiting serotonin receptor signaling pathway	179	6	6	2.28986	0.005	0.163333	0.0119	0.480724	0.325	GO:0098664|G protein-coupled serotonin receptor signaling pathway,	htr1aa|htr1ab|htr1fa|htr1fb|htr5aa|htr5ab|
GO:0098664	G protein-coupled serotonin receptor signaling pathway	180	6	6	2.28986	0.005	0.163333	0.0119	0.480724	0.325	GO:0007198|adenylate cyclase-inhibiting serotonin receptor signaling pathway,	htr1aa|htr1ab|htr1fa|htr1fb|htr5aa|htr5ab|
GO:0007194	negative regulation of adenylate cyclase activity	181	8	8	2.11734	0.0049	0.164119	0.016	0.419168	0.724	GO:0031280|negative regulation of cyclase activity, GO:0051350|negative regulation of lyase activity,	adgrv1|drd2a|drd2b|drd2l|drd3|drd4-rs|drd4a|galr1a|
GO:0031280	negative regulation of cyclase activity	182	8	8	2.11734	0.0049	0.164119	0.016	0.419168	0.724	GO:0007194|negative regulation of adenylate cyclase activity, GO:0051350|negative regulation of lyase activity,	adgrv1|drd2a|drd2b|drd2l|drd3|drd4-rs|drd4a|galr1a|
GO:0051350	negative regulation of lyase activity	183	8	8	2.11734	0.0049	0.164119	0.016	0.419168	0.724	GO:0031280|negative regulation of cyclase activity, GO:0007194|negative regulation of adenylate cyclase activity,	adgrv1|drd2a|drd2b|drd2l|drd3|drd4-rs|drd4a|galr1a|
GO:0001637	G protein-coupled chemoattractant receptor activity	184	29	29	1.41917	0.0051	0.164568	0.0227	0.405839	0.643	GO:0004950|chemokine receptor activity,	ackr3b|ackr4a|ackr4b|cabz01093075.1|ccr10|ccr11.1|ccr12a|ccr12b.1|ccr12b.2|ccr6a|ccr6b|ccr7|ccr8.1|ccr9a|ccr9b|cmklr1|cxcr2|cxcr3.1|cxcr3.2|cxcr3.3|cxcr4a|cxcr4b|gpr75|ora5|rxfp3.3a3|rxfp3.3b|si:cabz01093077.1|xcr1a.1|xcr1b.1|
GO:0004950	chemokine receptor activity	185	29	29	1.41917	0.0051	0.164568	0.0227	0.405839	0.643	GO:0001637|G protein-coupled chemoattractant receptor activity,	ackr3b|ackr4a|ackr4b|cabz01093075.1|ccr10|ccr11.1|ccr12a|ccr12b.1|ccr12b.2|ccr6a|ccr6b|ccr7|ccr8.1|ccr9a|ccr9b|cmklr1|cxcr2|cxcr3.1|cxcr3.2|cxcr3.3|cxcr4a|cxcr4b|gpr75|ora5|rxfp3.3a3|rxfp3.3b|si:cabz01093077.1|xcr1a.1|xcr1b.1|
GO:0035240	dopamine binding	186	7	7	2.20621	0.0051	0.165578	0.0166	0.426443	0.745	GO:1901338|catecholamine binding,	drd2a|drd2b|drd2l|drd3|drd4-rs|drd4a|gpr143|
GO:1901338	catecholamine binding	187	7	7	2.20621	0.0051	0.165578	0.0166	0.426443	0.745	GO:0035240|dopamine binding,	drd2a|drd2b|drd2l|drd3|drd4-rs|drd4a|gpr143|
GO:0046930	pore complex	188	11	11	1.86996	0.0052	0.166778	0.0051	0.50923	0.163		aep1|apnl|c6|c7a|c7b|c8a|c8b|c9|prf1.2|prf1.7|prf1.9|
GO:0044057	regulation of system process	189	120	117	0.98283	0.0054	0.172149	0.0201	0.405989	0.996		abcd1|adra1ab|adra1ba|adra1bb|adra1d|adra2c|adra2db|adrb1|adrb2a|adrb2b|agtr1a|agtr1b|amh|anxa6|apela|apln|atp1a1a.1|atp2a1|atp2a2a|avpr1aa|avpr1ab|avpr2aa|avpr2ab|avpr2l|bace1|bnip3lb|cacna1c|casq1a|casq1b|casq2|chrm2a|chrm3a|crhbp|depdc5|desma|edn1|edn2|eif4ebp3l|emp2|erp44|fbxl22|fbxw7|flt1|foxn4|gja3|grk5|hcn4|hcn4l|hcrt|hrh1|hspb1|ilk|isl1|kcnab2b|kcne4|kcnh6a|mcu|melk|mstnb|mtor|mybpc3|myl7…
GO:0002221	pattern recognition receptor signaling pathway	190	25	25	1.51461	0.0055	0.174287	0.0182	0.424293	0.679		b2m|cd40|irak3|mavs|myd88|sting1|tlr1|tlr18|tlr19|tlr2|tlr20.2|tlr20.4|tlr21|tlr22|tlr3|tlr4al|tlr4ba|tlr4bb|tlr5a|tlr5b|tlr7|tlr8a|tlr8b|tlr9|unc93b1|
GO:0006955	immune response	191	265	262	0.838848	0.0057	0.178488	0.0144	0.437959	0.929		ackr3b|ackr4a|ackr4b|aire|alcama|ankhd1|b2m|b2ml|c1qa|c1qb|c1qc|c3a.1|c3a.2|c3a.3|c3a.4|c3a.6|c4|c6|c7a|c7b|c8a|c8b|c9|caiap|caspa|ccl19a.1|ccl19a.2|ccl19b|ccl20a.3|ccl25a|ccl25b|ccl27b|ccl34a.4|ccl34b.1|ccl34b.4|ccl34b.9|ccl35.1|ccl36.1|ccl38.1|ccl38.6|ccl38a.4|ccl39.2|ccl39.7|ccr10|ccr12a|ccr12b.1|ccr12b.2|ccr6a|ccr6b|ccr7|ccr8.1|ccr9a|ccr9b|cd209|cd27|cd36|cd4-2.1|cd40lg|cd74a|cd74b|cfb|cfd|cf…
GO:0061550	cranial ganglion development	192	5	5	2.49598	0.0057	0.17955	0.0051	0.519023	0.365		diras1a|diras1b|foxi1|kif1b|mib1|
GO:0032412	regulation of ion transmembrane transporter activity	193	62	62	1.12075	0.0058	0.180551	0.0201	0.407545	0.911		ap1b1|cacnb1|cacnb2a|cacnb2b|cacnb3a|cacnb3b|cacnb4a|cacnb4b|cacng2a|cacng2b|cacng3b|cacng4a|cacng4b|cacng8a|cacng8b|cbarpb|drd2a|drd2b|drd2l|drd3|drd4-rs|drd4a|fxyd1|fxyd6|fxyd6l|gem|hecw1b|hecw2a|kcne4|klhl24a|klhl24b|nedd4a|nedd4l|neto2b|prnprs3|rem1|rnf207b|rrad|scn1ba|scn1bb|scn3b|shank1|shank2a|shank2b|shank3a|shank3b|shisa7b|shisa9a|shisa9b|si:ch211-225p5.8|si:dkey-151g10.3|si:dkey-262k9.4…
GO:0016917	GABA receptor activity	194	22	22	1.54597	0.0059	0.182589	0.0281	0.423662	0.579		gabbr1a|gabbr1b|gabbr2|gabra1|gabra3|gabra5|gabra6a|gabra6b|gabrb1|gabrb2a|gabrb2b|gabrb3|gabrb4|gabrd|gabrg2|gabrp|gabrr1|gabrr2a|gabrr2b|gabrr3a|gabrz|gpr156|
GO:0001990	regulation of systemic arterial blood pressure by hormone	195	9	9	1.92775	0.006	0.184605	0.036	0.4536	0.517	GO:0050886|endocrine process, GO:0003044|regulation of systemic arterial blood pressure mediated by a chemical signal,	agt|avpr1aa|avpr1ab|avpr2aa|avpr2ab|avpr2l|oxtr|oxtrl|si:dkey-178o16.4|
GO:0003044	regulation of systemic arterial blood pressure mediated by a chemical signal	196	9	9	1.92775	0.006	0.184605	0.036	0.4536	0.517	GO:0050886|endocrine process, GO:0001990|regulation of systemic arterial blood pressure by hormone,	agt|avpr1aa|avpr1ab|avpr2aa|avpr2ab|avpr2l|oxtr|oxtrl|si:dkey-178o16.4|
GO:0050886	endocrine process	197	9	9	1.92775	0.006	0.184605	0.036	0.4536	0.517	GO:0003044|regulation of systemic arterial blood pressure mediated by a chemical signal, GO:0001990|regulation of systemic arterial blood pressure by hormone,	agt|avpr1aa|avpr1ab|avpr2aa|avpr2ab|avpr2l|oxtr|oxtrl|si:dkey-178o16.4|
GO:0007188	adenylate cyclase-modulating G protein-coupled receptor signaling pathway	198	140	138	0.959185	0.0063	0.187301	0.0221	0.400525	0.938		adcy1a|adcy1b|adcy2a|adcy2b|adcy3b|adcy5|adcy6a|adcy7|adcy8|adcy9|adcyap1a|adcyap1b|adcyap1r1a|adgrb1a|adgrb2|adgrb3|adgrd1|adgrd2|adgre10|adgre14|adgre15|adgre5b.2|adgre9|adgrg1|adgrg11|adgrg4a|adgrg6|adgrg7.1|adgrl1a|adgrl2a|adgrl4|adra1ab|adra1bb|adra1d|adra2a|adra2b|adra2c|adra2da|adra2db|adrb1|adrb2a|adrb2b|adrb3a|adrb3b|chga|chrm2a|chrm2b|chrm3a|chrm3b|chrm4a|chrm5a|chrm5b|drd1a|drd1b|drd2a…
GO:0062023	collagen-containing extracellular matrix	199	80	80	1.06954	0.0062	0.187488	0.0118	0.480351	0.736		adamts15a|adamts8a|cmn|coch|col11a1a|col12a1a|col12a1b|col14a1a|col4a1|col6a1|col6a2|col6a3|col7a1|col7a1l|col9a1b|col9a3|elna|elnb|fbln2|fmoda|fmodb|fn1a|frem3|gpc1a|gpc1b|gpc2|gpc3|gpc4|gpc5a|gpc5b|gpc5c|gpc6a|gpc6b|impg2a|impg2b|lama1|lama2|lama3|lama4|lamb4|lamc1|lamc3|loxl2a|loxl2b|lum|matn1|matn3a|matn3b|matn4|mgp|ntn1a|ntn1b|ntn2|omd|prelp|si:ch1073-15f12.3|si:ch211-158d24.2|si:ch73-173h19…
GO:1990573	potassium ion import across plasma membrane	200	52	52	1.15062	0.0064	0.18816	0.0158	0.4266	0.846		atp1a1a.1|atp1a1a.2|atp1a1a.3|atp1a1a.4|atp1a1a.5|atp1a1b|atp1a2a|atp1a3a|atp1a3b|atp1b1a|atp1b1b|atp1b2a|atp1b2b|atp1b3a|atp1b3b|kcnh3|kcnj11|kcnj11l|kcnj12a|kcnj12b|kcnj13|kcnj14|kcnj16|kcnj1a.1|kcnj1a.2|kcnj1a.3|kcnj1a.4|kcnj1a.5|kcnj1a.6|kcnj1b|kcnj2a|kcnj2b|kcnj3a|kcnj3b|kcnj5|kcnj8|kcnj9|si:cabz01090193.1|si:ch211-113j13.2|slc12a1|slc12a10.1|slc12a10.2|slc12a10.3|slc12a2|slc12a3|slc12a4|slc…
GO:0016493	C-C chemokine receptor activity	201	24	24	1.49483	0.0063	0.188359	0.0223	0.40277	0.62		ackr3b|ackr4a|ackr4b|ccr10|ccr12a|ccr12b.1|ccr12b.2|ccr6a|ccr6b|ccr7|ccr8.1|ccr9a|ccr9b|cmklr1|cxcr3.1|cxcr3.2|cxcr3.3|cxcr4a|cxcr4b|gpr75|ora5|rxfp3.3a3|rxfp3.3b|xcr1a.1|
GO:0031514	motile cilium	202	35	35	1.32263	0.0062	0.188566	0.0109	0.50159	0.651		abhd2a|abhd2b|ccdc103|ccdc135|ccdc151|ccdc65|ces3|cfap161|cfap20|cfap206|cfap36|dnah9|dnah9l|drc1|flr|gas8|ift172|ift46|ift52|ift80|ift81|ift88|iqcg|mns1|ropn1l|rsph9|saxo2|scg5|si:dkey-26i13.8|si:dkeyp-69c1.9|spa17|tekt3|tekt4|zbbx|zgc:162324|
GO:0098960	postsynaptic neurotransmitter receptor activity	203	69	68	1.11044	0.0064	0.189211	0.0266	0.421459	0.9		chrm2a|chrm2b|chrm3a|chrm3b|chrm4a|chrm4b|chrm5a|chrm5b|chrna1|chrna10a|chrna2a|chrna2b|chrna3|chrna4b|chrna5|chrna7|chrna9|chrnb1|chrnb2|chrnb3b|chrnb4|chrnb5b|chrnd|chrne|chrng|drd1a|drd1b|drd2a|drd2b|drd2l|drd3|drd4-rs|drd4a|drd4b|fmn2a|gabra1|gabra3|gabra5|gabra6a|gabra6b|gabrg2|gria1a|gria1b|gria2a|gria2b|gria3a|gria3b|gria4a|gria4b|grid1a|grid1b|grid2|grik1a|grik1b|grik4|grik5|grin2aa|grin2…
GO:0007611	learning or memory	204	14	14	1.72557	0.0063	0.18943	0.0021	0.35849	0.765		ap2s1|bdnf|foxb1a|kat2a|nf1a|nf1b|ngfa|ngfb|npas4a|npas4b|ntf3|pappaa|pcxa|vip|
GO:0030001	metal ion transport	205	413	412	0.792402	0.0062	0.189655	0.0492	0.498786	0.953		abcc5|abcc8|abcc8b|abcc9|armc1|armc1l|asic1a|asic1b|asic1c|asic2|asic4a|asic4b|atox1|atp1a1a.1|atp1a1a.2|atp1a1a.3|atp1a1a.4|atp1a1a.5|atp1a1b|atp1a2a|atp1a3a|atp1a3b|atp1b1a|atp1b1b|atp1b2a|atp1b2b|atp1b3a|atp1b3b|atp1b4|atp2a1|atp2a1l|atp2a2a|atp2a2b|atp2a3|atp2b1a|atp2b1b|atp2b2|atp2b3a|atp2b3b|atp2b4|atp2c1|atp7a|atp7b|bcl2l16|ca2|cacna1aa|cacna1ab|cacna1ba|cacna1bb|cacna1c|cacna1da|cacna1db|…
GO:1901215	negative regulation of neuron death	206	21	21	1.52744	0.0066	0.190859	0.011	0.489176	0.792		bdnf|cdk10|cdk5|cln3|cntf|cpeb4a|fbxo7|foxb1a|gata3|gdnfa|gdnfb|glra4a|gper1|grinab|kdm5c|m17|ngfa|ngfb|ntf3|ogg1|psenen|
GO:0002224	toll-like receptor signaling pathway	207	22	22	1.52464	0.0066	0.191908	0.0205	0.406315	0.636		b2m|cd40|irak3|myd88|tlr1|tlr18|tlr19|tlr2|tlr20.2|tlr20.4|tlr21|tlr3|tlr4al|tlr4ba|tlr4bb|tlr5a|tlr5b|tlr7|tlr8a|tlr8b|tlr9|unc93b1|
GO:0007215	glutamate receptor signaling pathway	208	18	18	1.57051	0.0067	0.192698	0.0149	0.43564	0.692		cacng2a|cpeb4a|dagla|daglb|grid2|grm1a|grm1b|grm2a|grm2b|grm3|grm4|grm6a|grm6b|grm8a|grm8b|homer1b|homer3b|trpm1a|
GO:0021554	optic nerve development	209	11	11	1.82568	0.0066	0.192968	0.0072	0.494836	0.682		lhx2b|rb1|rtn4a|rtn4b|six3a|six3b|tbx5a|tbx5b|tnc|vax1|vax2|
GO:0031674	I band	210	5	5	2.39831	0.0069	0.196316	0.0166	0.428523	0.301		atp2a1|fermt2|gatad1|klhl40a|klhl40b|
GO:0007216	G protein-coupled glutamate receptor signaling pathway	211	15	15	1.65352	0.0069	0.197377	0.011	0.497538	0.611		dagla|daglb|grm1a|grm1b|grm2a|grm2b|grm3|grm4|grm6a|grm6b|grm8a|grm8b|homer1b|homer3b|trpm1a|
GO:0019814	immunoglobulin complex	212	10	10	1.87058	0.0072	0.203756	0.014	0.446313	0.632		cd79a|cd79b|cd83|ighd|ighv2-1|ighv4-5|igic1s1|si:ch211-180a12.2|si:ch211-1a19.2|si:ch211-214p13.9|
GO:0032281	AMPA glutamate receptor complex	213	22	22	1.48876	0.0074	0.2072	0.0401	0.458335	0.714		cacng2a|cacng2b|cacng3b|cacng4a|cacng4b|cacng8a|cacng8b|gria1a|gria1b|gria2a|gria2b|gria3a|gria3b|gria4a|gria4b|shisa7b|shisa9a|shisa9b|si:dkey-283b1.7|vwc2|vwc2l|zgc:113531|
GO:0016918	retinal binding	214	7	7	2.10147	0.0074	0.208302	0.0148	0.43512	0.375		exorh|opn3|opn5|rbp5|rho|rhol|stra6|
GO:0007189	adenylate cyclase-activating G protein-coupled receptor signaling pathway	215	92	91	1.00167	0.0076	0.21168	0.0289	0.423653	0.938		adcy1a|adcy1b|adcy2a|adcy2b|adcy3b|adcy5|adcy6a|adcy7|adcy8|adcy9|adcyap1a|adcyap1b|adgrb1a|adgrb2|adgrb3|adgrd1|adgrd2|adgre10|adgre14|adgre15|adgre5b.2|adgre9|adgrg1|adgrg11|adgrg4a|adgrg6|adgrg7.1|adgrl1a|adgrl2a|adgrl4|adra1ab|adra1bb|adra1d|adra2a|adra2b|adra2c|adra2da|adra2db|adrb1|adrb2a|adrb2b|adrb3a|adrb3b|chga|drd1a|drd1b|drd2a|drd2b|drd2l|drd3|drd4-rs|drd4a|drd6b|drd7|fshr|ghrh|gnal|gn…
GO:0002430	complement receptor mediated signaling pathway	216	9	9	1.88433	0.0077	0.213342	0.036	0.452523	0.158		cmklr1l1|cmklrl2|fpr1|si:ch73-160i9.3|si:dkey-117a8.1|si:dkey-211g8.1|si:dkey-42l23.4|si:dkey-42l23.5|si:dkey-42l23.7|
GO:0071696	ectodermal placode development	217	14	14	1.67415	0.0079	0.216616	0.0099	0.503758	0.67		dlx3b|fgf10b|fgf24|foxi1|gata3|htt|neurod4|neurog1|parp3|pnocb|sox2|sox3|tfap2a|tfap2c|
GO:0043524	negative regulation of neuron apoptotic process	218	19	19	1.56176	0.008	0.217108	0.0088	0.500748	0.795		bdnf|cdk10|cdk5|cln3|cntf|cpeb4a|foxb1a|gata3|gdnfa|gdnfb|glra4a|gper1|kdm5c|m17|ngfa|ngfb|ntf3|ogg1|psenen|
GO:0005243	gap junction channel activity	219	8	7	2.07903	0.0079	0.217744	0.0215	0.402042	0.139		cx23|cx30.3|cx40.8|cx43|cx52.6|gja3|gja5a|
GO:0016202	regulation of striated muscle tissue development	220	10	9	1.86973	0.008	0.218227	0.0207	0.40572	0.686	GO:0048641|regulation of skeletal muscle tissue development,	mespba|mespbb|mstnb|myf5|myf6|myod1|myog|ripply1|tbx6|
GO:0048641	regulation of skeletal muscle tissue development	221	10	9	1.86973	0.008	0.218227	0.0207	0.40572	0.686	GO:0016202|regulation of striated muscle tissue development,	mespba|mespbb|mstnb|myf5|myf6|myod1|myog|ripply1|tbx6|
GO:1902495	transmembrane transporter complex	222	229	229	0.846556	0.0082	0.220276	0.0352	0.447785	0.96		abcg2a|abch1|atp1b1a|atp1b1b|atp1b2a|atp1b2b|atp1b3a|atp1b3b|atp1b4|best1|best2|best4|cachd1|cacna1aa|cacna1ab|cacna1ba|cacna1bb|cacna1c|cacna1da|cacna1db|cacna1eb|cacna1fa|cacna1fb|cacna1g|cacna1ha|cacna1hb|cacna1ia|cacna1sa|cacna1sb|cacna2d1a|cacna2d2a|cacna2d2b|cacna2d3|cacna2d4a|cacna2d4b|cacnb1|cacnb2a|cacnb2b|cacnb3a|cacnb3b|cacnb4a|cacnb4b|cacng1a|cacng1b|cacng2a|cacng2b|cacng3b|cacng4a|ca…
GO:0036157	outer dynein arm	223	5	5	2.35454	0.0082	0.2214	0.0144	0.44049	0.158		dnah5|dnah5l|dnai1.1|dnai1.2|dnai2a|
GO:0071495	cellular response to endogenous stimulus	224	121	120	0.951366	0.0084	0.224509	0.0001	0.03528	0.988		adgrl3.1|agxtb|anxa1a|anxa1b|anxa1c|anxa1d|aqp12|avpr1aa|avpr1ab|avpr2aa|avpr2ab|avpr2l|c3a.2|c9|capn10|castor2|cpeb1b|cpeb4a|cpn1|cyp11a1|cyp11a2|cyp11c1|esr1|fam20cl|fbp1b|fkbp11|garem|glra1|gnrhr1|gnrhr4|hamp|hdlbpa|hpxa|impact|jun|junba|junbb|jund|keap1a|keap1b|lamtor1|lamtor2|lamtor3|lamtor4|lamtor5|lman1|lpin1|ncoa1|ncoa2|ncoa3|nfe2l2a|npffr1l1|npffr1l2|npffr1l3|nr4a1|nr4a2a|nr4a2b|nr4a3|nt…
GO:0007155	cell adhesion	225	418	416	0.782629	0.0085	0.22604	0.062	0.536995	0.916	GO:0022610|biological adhesion,	LOC108191476|acana|acanb|alcama|amigo1|amotl1|arhgef28a|arnt2|arvcfa|arvcfb|bcan|blzf1|bsg|bves|ccn1|ccn1l1|ccn1l2|ccn2a|ccn2b|ccn4a|ccn4b|ccn5|ccn6|cd44a|cd44b|cd99|cd99l2|cdh1|cdh10a|cdh11|cdh12a|cdh13|cdh16|cdh17|cdh18a|cdh2|cdh23|cdh26.1|cdh27|cdh28|cdh31|cdh4|cdh5|cdh6|cdhr1a|cdhr5b|cdk5rap3|cel.1|cel.2|celsr1a|celsr1b|celsr2|celsr3|cfl1|cldn7b|cldnd|cldng|clstn1|clstn2|cntn1a|cntn3a.1|cntn3…
GO:0022610	biological adhesion	226	418	416	0.782629	0.0085	0.22604	0.062	0.536995	0.916	GO:0007155|cell adhesion,	LOC108191476|acana|acanb|alcama|amigo1|amotl1|arhgef28a|arnt2|arvcfa|arvcfb|bcan|blzf1|bsg|bves|ccn1|ccn1l1|ccn1l2|ccn2a|ccn2b|ccn4a|ccn4b|ccn5|ccn6|cd44a|cd44b|cd99|cd99l2|cdh1|cdh10a|cdh11|cdh12a|cdh13|cdh16|cdh17|cdh18a|cdh2|cdh23|cdh26.1|cdh27|cdh28|cdh31|cdh4|cdh5|cdh6|cdhr1a|cdhr5b|cdk5rap3|cel.1|cel.2|celsr1a|celsr1b|celsr2|celsr3|cfl1|cldn7b|cldnd|cldng|clstn1|clstn2|cntn1a|cntn3a.1|cntn3…
GO:0030100	regulation of endocytosis	227	28	28	1.34721	0.0086	0.227556	0.0007	0.2058	0.784		aak1a|aak1b|bicd1a|bmp2k|dab2|gpc3|hip1|hip1rb|hspa8|lgals3a|lgals3b|mib1|mib2|notch1a|notch3|pick1|pllp|rab20|rab4a|rab4b|rab5b|rab5c|si:ch211-204c21.1|ston2|unc119.2|unc119a|unc119b|vtg2|
GO:0021545	cranial nerve development	228	21	21	1.45719	0.009	0.236955	0.011	0.493322	0.851		cdh4|dlx3b|dlx4b|gli1|gmds|hoxb1a|kif1b|lhx2b|mib1|nes|neurog1|rb1|rtn4a|rtn4b|six3a|six3b|tbx5a|tbx5b|tnc|vax1|vax2|
GO:0051260	protein homooligomerization	229	94	93	0.994134	0.0096	0.237398	0.0237	0.405891	0.935		aldh9a1a.1|aldh9a1b|asic1a|asic1b|asic1c|atl1|atl2|atl3|crtc1a|crtc1b|crtc2|crtc3|evla|evlb|gnmt|jmjd6|kcna1a|kcna1b|kcna2b|kcna4|kcna6a|kcnb1|kcnb2|kcnc1a|kcnc1b|kcnc2|kcnc3a|kcnc3b|kcnc4|kcnd1|kcnd2|kcnd3|kcnf1a|kcnf1b|kcng1|kcng2|kcng3|kcng4a|kcng4b|kcns3a|kcns3b|kcnv2a|kcnv2b|kctd1|kctd10|kctd12.1|kctd12.2|kctd12b|kctd13|kctd14|kctd15a|kctd15b|kctd16a|kctd16b|kctd17|kctd2|kctd3|kctd4|kctd5a|k…
GO:0060158	phospholipase C-activating dopamine receptor signaling pathway	230	13	13	1.64623	0.0092	0.237495	0.028	0.42336	0.569		drd2a|drd2b|drd2l|drd3|drd4-rs|drd4a|gna11a|gna11b|gna14|gna14a|gna15.1|gna15.2|gnaq|
GO:0048923	posterior lateral line neuromast hair cell differentiation	231	5	5	2.30435	0.0095	0.238265	0.0087	0.505938	0.353		atoh1a|atp1b2b|eya4|irx4a|neurod1|
GO:0002764	immune response-regulating signaling pathway	232	71	71	1.04255	0.0091	0.238402	0.0186	0.415322	0.855		b2m|cd276|cd40|cd79a|cd79b|cmklr1l1|cmklrl2|crfb1|fpr1|fybb|ighd|ighv2-1|ighv4-5|igic1s1|il10rb|irak3|itk|kita|klhl6|mavs|myd88|prkcbb|si:ch211-180a12.2|si:ch211-188c16.1|si:ch211-1a19.2|si:ch211-214p13.8|si:ch211-214p13.9|si:ch73-160i9.3|si:dkey-117a8.1|si:dkey-169i5.4|si:dkey-192g7.3|si:dkey-1h24.6|si:dkey-211g8.1|si:dkey-222p3.1|si:dkey-42l23.4|si:dkey-42l23.5|si:dkey-42l23.7|si:dkey-70p6.1|si…
GO:0050795	regulation of behavior	233	18	17	1.51743	0.0096	0.238513	0.0237	0.407209	0.74		aanat2|cfap20|cnr1|htr1aa|htr1ab|htr1b|htr1d|htr2b|ins|mc4r|npvf|npy|nr1d1|or114-1|pitpnc1a|scn1lab|spx|
GO:0050890	cognition	234	15	15	1.57586	0.0092	0.238659	0.0031	0.46872	0.784		ap2s1|bdnf|fmr1|foxb1a|kat2a|nf1a|nf1b|ngfa|ngfb|npas4a|npas4b|ntf3|pappaa|pcxa|vip|
GO:0008217	regulation of blood pressure	235	33	31	1.31756	0.0093	0.238911	0.0227	0.404473	0.816		agt|apln|avpr1aa|avpr1ab|avpr2aa|avpr2ab|avpr2l|ccdc80|ednraa|ednrab|ednrba|ednrbb|erap1a|erap1b|nos1|nos2a|nos2b|nppa|oxtr|oxtrl|prcp|ptgs1|ptgs2a|ptgs2b|si:dkey-178o16.4|spx|urp2|uts2b|uts2r3|uts2r4|uts2r5|
GO:0008543	fibroblast growth factor receptor signaling pathway	236	34	34	1.2835	0.0094	0.239158	0.0063	0.546551	0.677		churc1|cnpy1|ext2|fgf10a|fgf10b|fgf12a|fgf12b|fgf16|fgf17|fgf18a|fgf18b|fgf19|fgf1a|fgf1b|fgf2|fgf23|fgf4|fgf6a|fgf7|fgf8a|fgf8b|fgfbp1a|fgfr1a|fgfr1b|fgfr2|fgfr3|fgfr4|gata3|kl|shcbp1|trim71|wnt16|zdhhc16a|zeb2a|
GO:0001708	cell fate specification	237	92	91	0.992205	0.0095	0.2394	0.0178	0.422411	0.989		apc2|bmpr1aa|bmpr1ab|cdkn1ca|cnbpa|dcc|dhh|disc1|disp1|dlx3b|dlx4b|drd4a|dusp4|en2a|en2b|eomesa|eomesb|evx1|evx2|fgf19|fgf8a|fmr1|foxh1|foxi1|foxi3a|foxi3b|gcm2|gli1|gli2a|hoxb5a|hoxb5b|ihha|ihhb|isl1|isl1l|isl2a|isl2b|kat6a|kctd15a|kctd15b|lhx3|lhx4|lhx9|mespba|mespbb|mgaa|mib1|mnx1|mnx2a|mnx2b|nkx2.2a|noto|nrg1|ntn1a|olig2|olig3|olig4|pax2a|ppdpfa|ppdpfb|prdm12b|rx3|scube2|shha|shhb|smo|sox6|tb…
GO:0038036	sphingosine-1-phosphate receptor activity	238	6	6	2.12398	0.0096	0.239638	0.022	0.401462	0.102		s1pr1|s1pr2|s1pr3a|s1pr4|s1pr5a|s1pr5b|
GO:0006942	regulation of striated muscle contraction	239	13	13	1.65137	0.0092	0.239834	0.0139	0.445811	0.637		adra1ba|adra1bb|atp2a1|casq1a|casq1b|casq2|desma|erp44|fbxl22|pkd2|strip2|tnnt3a|tnnt3b|
GO:0007612	learning	240	8	8	1.93684	0.0094	0.240313	0.0019	0.346717	0.655		ap2s1|foxb1a|nf1a|nf1b|npas4a|npas4b|pappaa|pcxa|
GO:0006729	tetrahydrobiopterin biosynthetic process	241	9	9	1.83153	0.0095	0.240545	0.0046	0.50715	0.604	GO:0046146|tetrahydrobiopterin metabolic process,	gch1|gch2|pcbd1|pts|qdpra|qdprb2|spra|sprb|zgc:171517|
GO:0046146	tetrahydrobiopterin metabolic process	242	9	9	1.83153	0.0095	0.240545	0.0046	0.50715	0.604	GO:0006729|tetrahydrobiopterin biosynthetic process,	gch1|gch2|pcbd1|pts|qdpra|qdprb2|spra|sprb|zgc:171517|
GO:0044306	neuron projection terminus	243	9	9	1.81819	0.0098	0.241217	0.0324	0.429726	0.393		il1rapl1b|pdyn|penka|penkb|pnoca|pnocb|si:dkey-126h10.1|slc1a2a|slc32a1|
GO:0001992	regulation of systemic arterial blood pressure by vasopressin	244	8	8	1.91894	0.0101	0.24745	0.0416	0.464446	0.494	GO:0005000|vasopressin receptor activity,	avpr1aa|avpr1ab|avpr2aa|avpr2ab|avpr2l|oxtr|oxtrl|si:dkey-178o16.4|
GO:0005000	vasopressin receptor activity	245	8	8	1.91894	0.0101	0.24745	0.0416	0.464446	0.494	GO:0001992|regulation of systemic arterial blood pressure by vasopressin,	avpr1aa|avpr1ab|avpr2aa|avpr2ab|avpr2l|oxtr|oxtrl|si:dkey-178o16.4|
GO:0045165	cell fate commitment	246	60	59	1.07697	0.0102	0.248748	0.0324	0.428652	0.868		atoh7|axin1|batf|bmp2b|bmp4|cav3|dctn1a|en1b|foxa2|foxc1a|foxn4|fzd8a|gdf6a|kita|mib1|ndr2|nkx6.1|nr2f2|olig1|prdm1a|prdm1b|prdm1c|rbpja|rbpjb|rx3|shha|shhb|smo|sox13|sox5|sox6|tbr1a|tbr1b|tbx2b|tcf7l2|wnt1|wnt10a|wnt10b|wnt11|wnt16|wnt2|wnt2ba|wnt3|wnt3a|wnt4|wnt5a|wnt5b|wnt6a|wnt6b|wnt7aa|wnt7ba|wnt7bb|wnt8a|wnt8b|wnt9a|wnt9b|wt1a|wwtr1|zdhhc16a|
GO:0022898	regulation of transmembrane transporter activity	247	65	65	1.05573	0.0105	0.250297	0.0266	0.425279	0.912	GO:0032409|regulation of transporter activity,	ap1b1|cacnb1|cacnb2a|cacnb2b|cacnb3a|cacnb3b|cacnb4a|cacnb4b|cacng2a|cacng2b|cacng3b|cacng4a|cacng4b|cacng8a|cacng8b|cbarpb|drd2a|drd2b|drd2l|drd3|drd4-rs|drd4a|fxyd1|fxyd6|fxyd6l|gem|hecw1b|hecw2a|kcne4|klhl24a|klhl24b|nedd4a|nedd4l|neto2b|park7|pm20d1.1|pm20d1.2|prnprs3|rem1|rnf207b|rrad|scn1ba|scn1bb|scn3b|shank1|shank2a|shank2b|shank3a|shank3b|shisa7b|shisa9a|shisa9b|si:ch211-225p5.8|si:dkey-…
GO:0032409	regulation of transporter activity	248	65	65	1.05573	0.0105	0.250297	0.0266	0.425279	0.912	GO:0022898|regulation of transmembrane transporter activity,	ap1b1|cacnb1|cacnb2a|cacnb2b|cacnb3a|cacnb3b|cacnb4a|cacnb4b|cacng2a|cacng2b|cacng3b|cacng4a|cacng4b|cacng8a|cacng8b|cbarpb|drd2a|drd2b|drd2l|drd3|drd4-rs|drd4a|fxyd1|fxyd6|fxyd6l|gem|hecw1b|hecw2a|kcne4|klhl24a|klhl24b|nedd4a|nedd4l|neto2b|park7|pm20d1.1|pm20d1.2|prnprs3|rem1|rnf207b|rrad|scn1ba|scn1bb|scn3b|shank1|shank2a|shank2b|shank3a|shank3b|shisa7b|shisa9a|shisa9b|si:ch211-225p5.8|si:dkey-…
GO:0003012	muscle system process	249	69	67	1.0526	0.0105	0.25143	0.0169	0.421862	0.882		alpk3a|atp2a1|bin1b|cacna1c|cacnb1|cald1a|cald1b|csrp3|cx39.9|desma|desmb|dmd|gdnfa|htr1d|htr2b|htr7a|htr7b|htr7c|icam3|kita|lmod1b|lmod2a|lmod2b|lmod3|lsp1a|myom1a|myom1b|myom2a|nkx2.5|p2ry1|ptger3|rock2a|ryr1b|si:dkey-63b1.1|si:rp71-17i16.4|slmapa|slmapb|smyhc1|smyhc2|stac|stac3|sulf1|sulf2a|sulf2b|tcap|tmod1|tmod2|tmod4|tnnc2|tnni1b|tnni1d|tnni2a.1|tnni2a.2|tnni2a.3|tnni2b.1|tnni2b.2|tnnt1|tnn…
GO:0004703	G protein-coupled receptor kinase activity	250	8	8	1.90429	0.0104	0.252462	0.0285	0.420117	0.202		grk1a|grk1b|grk4|grk5|grk5l|grk6|grk7a|grk7b|
GO:0021794	thalamus development	251	7	7	2.01158	0.0105	0.252573	0.0127	0.487017	0.223		arxa|her6|lhx2b|lhx9|pcdh10b|wnt3|wnt3a|
GO:0001161	intronic transcription regulatory region sequence-specific DNA binding	252	7	7	2.014	0.0105	0.253726	0.0195	0.416105	0.345	GO:0001162|RNA polymerase II intronic transcription regulatory region sequence-specific DNA binding,	emx1|emx2|emx3|gsx1|noto|vax1|vax2|
GO:0001162	RNA polymerase II intronic transcription regulatory region sequence-specific DNA binding	253	7	7	2.014	0.0105	0.253726	0.0195	0.416105	0.345	GO:0001161|intronic transcription regulatory region sequence-specific DNA binding,	emx1|emx2|emx3|gsx1|noto|vax1|vax2|
GO:0001505	regulation of neurotransmitter levels	254	52	52	1.10927	0.0108	0.25515	0.0131	0.478105	0.895		ache|chata|comta|comtb|cplx2|cplx2l|cplx3b|cplx4a|cplx4b|dagla|daglb|dbh|gad1b|gad2|gdnfa|hcrt|hnmt|hrh3|lin7b|lin7c|mao|mctp1b|mctp2a|mctp2b|moxd1|pdzd11|ppfia3|rap1aa|rap1ab|rap1b|rims1a|rims1b|rims2a|rims2b|rims3|rims4|slc44a4|slc5a7a|slc6a2|slc6a4a|slc6a4b|snapin|syn1|syn2a|syn2b|syn3|syt12|syt1a|syt1b|syt2a|syt7b|trpm7|
GO:0019957	C-C chemokine binding	255	23	23	1.39664	0.0108	0.256294	0.0302	0.420575	0.623		ackr3b|ackr4a|ackr4b|ccr10|ccr12a|ccr12b.1|ccr12b.2|ccr6a|ccr6b|ccr7|ccr8.1|ccr9a|ccr9b|cmklr1|cxcr3.1|cxcr3.2|cxcr3.3|cxcr4a|cxcr4b|ora5|rxfp3.3a3|rxfp3.3b|xcr1a.1|
GO:0097060	synaptic membrane	256	148	147	0.911566	0.011	0.25872	0.0272	0.419657	0.991		abhd17c|atad1a|atad1b|cacng2a|cacng2b|cacng3b|cacng4a|cacng4b|cacng8a|cacng8b|cdh2|chrm2a|chrm2b|chrm3a|chrm3b|chrm4a|chrm4b|chrm5a|chrm5b|chrna1|chrna10a|chrna2a|chrna2b|chrna3|chrna4b|chrna5|chrna7|chrna9|chrnb1|chrnb2|chrnb3b|chrnb4|chrnb5b|chrnd|chrne|chrng|clstn1|clstn2|cpeb4a|dagla|daglb|dbn1|dbnla|dbnlb|dlg1|dlg1l|dlg2|dlg4b|dlgap1a|dmd|dnm1a|dnm1b|dnm2a|dnm3a|dtnbp1a|glra1|glra4a|glrba|gl…
GO:0005883	neurofilament	257	5	5	2.2405	0.0111	0.259917	0.0357	0.450894	0.00663		inaa|inab|neflb|nefma|nefmb|
GO:0005858	axonemal dynein complex	258	12	12	1.66068	0.0115	0.268097	0.0147	0.439505	0.463		ccdc65|dnah1|dnah12|dnah3|dnah5|dnah5l|dnah7|dnai1.1|dnai1.2|dnai2a|drc1|wdr78|
GO:0050864	regulation of B cell activation	259	10	10	1.74983	0.012	0.271385	0.0158	0.430998	0.723		ighd|ighv2-1|ighv4-5|igic1s1|ppp2r3c|si:ch211-180a12.2|si:ch211-1a19.2|si:ch211-243a20.4|tnfrsf21|zgc:101664|
GO:0022890	inorganic cation transmembrane transporter activity	260	556	556	0.743152	0.0119	0.271443	0.041	0.462627	0.96		anxa6|aqp1a.1|aqp1a.2|asic1a|asic1b|asic1c|asic2|asic4a|asic4b|atp1a1a.1|atp1a1a.2|atp1a1a.3|atp1a1a.4|atp1a1a.5|atp1a1b|atp1a2a|atp1a3a|atp1a3b|atp1b1a|atp1b1b|atp1b2a|atp1b2b|atp1b3a|atp1b3b|atp2a1|atp2a1l|atp2a2a|atp2a2b|atp2a3|atp2b1a|atp2b1b|atp2b2|atp2b3a|atp2b3b|atp2b4|atp2c1|atp5l|atp6ap1a|atp6ap1b|atp6ap1la|atp6ap1lb|atp6v0a1a|atp6v0a1b|atp6v0a2a|atp6v0a2b|atp6v0b|atp6v0ca|atp6v0cb|atp6v…
GO:0045211	postsynaptic membrane	261	109	108	0.945504	0.0122	0.272415	0.0328	0.430714	0.986		abhd17c|atad1a|atad1b|chrm2a|chrm2b|chrm3a|chrm3b|chrm4a|chrm4b|chrm5a|chrm5b|chrna1|chrna10a|chrna2a|chrna2b|chrna3|chrna4b|chrna5|chrna7|chrna9|chrnb1|chrnb2|chrnb3b|chrnb4|chrnb5b|chrnd|chrne|chrng|clstn1|clstn2|cpeb4a|dagla|daglb|dbn1|dbnla|dbnlb|dlg4b|dlgap1a|dmd|dnm1a|dnm1b|dnm2a|dnm3a|dtnbp1a|glra1|glra4a|glrba|glrbb|gper1|gphna|gphnb|gria1a|gria1b|gria2a|gria2b|gria3a|gria3b|gria4a|gria4b…
GO:0010469	regulation of signaling receptor activity	262	36	36	1.2068	0.012	0.272549	0.0294	0.421639	0.887		arrb1|arrb2a|arrb2b|cacng2a|cacng2b|cacng3b|cacng4a|cacng4b|cacng8a|cacng8b|cbl|cblb|cblc|cnrip1a|cnrip1b|crhbp|cxcl11.1|cxcl11.5|hmgb1a|hmgb1b|klhl24a|klhl24b|neto2b|prnprs3|pth2|shank1|shank2a|shank2b|shank3a|shank3b|shisa7b|shisa9a|shisa9b|si:ch73-105b23.6|zfyve28|zgpat|
GO:0019956	chemokine binding	263	24	24	1.36997	0.0119	0.272618	0.0365	0.453423	0.626		ackr3a|ackr3b|ackr4a|ackr4b|ccr10|ccr12a|ccr12b.1|ccr12b.2|ccr6a|ccr6b|ccr7|ccr8.1|ccr9a|ccr9b|cmklr1|cxcr3.1|cxcr3.2|cxcr3.3|cxcr4a|cxcr4b|ora5|rxfp3.3a3|rxfp3.3b|xcr1a.1|
GO:0005930	axoneme	264	35	34	1.23373	0.0118	0.272688	0.0094	0.502473	0.699		arl6|bbs1|bbs7|ccdc103|ccdc114|ccdc39|ccdc40|ccdc65|ccsapb|cfap53|dnaaf1|dnah10|dnah9|dnah9l|dnali1|drc1|dync2li1|efhc1|ift140|ift172|ift20|ift52|ift88|kif17|lca5|rp1l1a|rp1l1b|rsph9|spata4|spef1|traf3ip1|ttll3|wdr11|wdr35|
GO:0005125	cytokine activity	265	107	107	0.947105	0.0122	0.273569	0.0196	0.41324	0.951		admp|bmp10|bmp15|bmp16|bmp2a|bmp2b|bmp3|bmp4|bmp5|bmp6|bmp7a|bmp7b|bmp8a|ccl19a.1|ccl19a.2|ccl19b|ccl20a.3|ccl25a|ccl25b|ccl27b|ccl34a.4|ccl34b.1|ccl34b.4|ccl34b.9|ccl35.1|ccl36.1|ccl38.1|ccl38.6|ccl38a.4|ccl39.2|ccl39.7|cd40lg|clcf1|csf1a|csf1b|csf3a|csf3b|cxcl11.1|cxcl11.5|cxcl11.7|cxcl11.8|cxcl12a|cxcl12b|cxcl14|cxcl18a.1|cxcl18b|cxcl19|cxcl20|cxcl32b.1|cxcl8a|cxcl8b.1|cxcl8b.3|gdf10a|gdf10b|g…
GO:0050853	B cell receptor signaling pathway	266	14	14	1.58197	0.0119	0.273803	0.0179	0.421008	0.667		cd79a|cd79b|ighd|ighv2-1|ighv4-5|igic1s1|itk|klhl6|prkcbb|si:ch211-180a12.2|si:ch211-1a19.2|si:ch211-214p13.9|si:dkey-70p6.1|tec|
GO:0043176	amine binding	267	8	8	1.87022	0.0118	0.273884	0.0169	0.412142	0.519	GO:0051378|serotonin binding,	htr1aa|htr1ab|htr1fa|htr1fb|htr5aa|htr5ab|slc6a4a|slc6a4b|
GO:0051378	serotonin binding	268	8	8	1.87022	0.0118	0.273884	0.0169	0.412142	0.519	GO:0043176|amine binding,	htr1aa|htr1ab|htr1fa|htr1fb|htr5aa|htr5ab|slc6a4a|slc6a4b|
GO:0030322	stabilization of membrane potential	269	19	19	1.44701	0.0122	0.274734	0.0296	0.422219	0.345		kcnk10a|kcnk10b|kcnk12l|kcnk13a|kcnk13b|kcnk15|kcnk18|kcnk1a|kcnk1b|kcnk2a|kcnk2b|kcnk3a|kcnk3b|kcnk4a|kcnk5a|kcnk5b|kcnk6|kcnk9|si:ch211-261a10.5|
GO:0031994	insulin-like growth factor I binding	270	8	8	1.86571	0.0124	0.275718	0.0113	0.490161	0.218	GO:0031995|insulin-like growth factor II binding,	igfbp1a|igfbp1b|igfbp2a|igfbp2b|igfbp3|igfbp5b|igfbp6a|igfbp6b|
GO:0031995	insulin-like growth factor II binding	271	8	8	1.86571	0.0124	0.275718	0.0113	0.490161	0.218	GO:0031994|insulin-like growth factor I binding,	igfbp1a|igfbp1b|igfbp2a|igfbp2b|igfbp3|igfbp5b|igfbp6a|igfbp6b|
GO:0019226	transmission of nerve impulse	272	9	9	1.7573	0.0126	0.276677	0.0503	0.500353	0.545		cacng2a|cacng2b|cacng3b|cacng4a|cacng4b|cacng8a|cacng8b|ccdc141|nfasca|
GO:0010811	positive regulation of cell-substrate adhesion	273	9	9	1.75187	0.0126	0.27783	0.0261	0.428948	0.522		agr2|ecm2|lims1|lims2|rell2|robo4|si:dkey-32e6.6|si:dkey-6n6.1|vegfaa|
GO:0008502	melatonin receptor activity	274	6	6	2.04839	0.0126	0.278992	0.0425	0.469541	0.000414		mtnr1aa|mtnr1ab|mtnr1al|mtnr1ba|mtnr1bb|mtnr1c|
GO:0050871	positive regulation of B cell activation	275	8	8	1.85447	0.013	0.284281	0.0142	0.439453	0.666		ighd|ighv2-1|ighv4-5|igic1s1|ppp2r3c|si:ch211-180a12.2|si:ch211-1a19.2|zgc:101664|
GO:0015269	calcium-activated potassium channel activity	276	11	11	1.68084	0.0132	0.287467	0.0284	0.420988	0.321		kcnma1a|kcnma1b|kcnmb2|kcnn1a|kcnn1b|kcnn2|kcnn3|kcnn4|pkd2l1|si:ch211-247n2.1|si:ch211-38m6.7|
GO:1901020	negative regulation of calcium ion transmembrane transporter activity	277	10	10	1.71028	0.0133	0.288457	0.0308	0.42336	0.779	GO:1901386|negative regulation of voltage-gated calcium channel activity, GO:1903170|negative regulation of calcium ion transmembrane transport,	cbarpb|drd2a|drd2b|drd2l|drd3|drd4-rs|drd4a|gem|rem1|rrad|
GO:1901386	negative regulation of voltage-gated calcium channel activity	278	10	10	1.71028	0.0133	0.288457	0.0308	0.42336	0.778	GO:1901020|negative regulation of calcium ion transmembrane transporter activity, GO:1903170|negative regulation of calcium ion transmembrane transport,	cbarpb|drd2a|drd2b|drd2l|drd3|drd4-rs|drd4a|gem|rem1|rrad|
GO:1903170	negative regulation of calcium ion transmembrane transport	279	10	10	1.71028	0.0133	0.288457	0.0308	0.42336	0.778	GO:1901020|negative regulation of calcium ion transmembrane transporter activity, GO:1901386|negative regulation of voltage-gated calcium channel activity,	cbarpb|drd2a|drd2b|drd2l|drd3|drd4-rs|drd4a|gem|rem1|rrad|
GO:0006936	muscle contraction	280	66	64	1.03549	0.0135	0.2916	0.0169	0.419882	0.876		alpk3a|bin1b|cacnb1|cald1a|cald1b|csrp3|cx39.9|desma|desmb|dmd|gdnfa|htr1d|htr2b|htr7a|htr7b|htr7c|icam3|kita|lmod1b|lmod2a|lmod2b|lmod3|lsp1a|myom1a|myom1b|myom2a|nkx2.5|ptger3|rock2a|ryr1b|si:dkey-63b1.1|si:rp71-17i16.4|slmapa|slmapb|smyhc1|smyhc2|stac|stac3|sulf1|sulf2a|sulf2b|tcap|tmod1|tmod2|tmod4|tnnc2|tnni1b|tnni1d|tnni2a.1|tnni2a.2|tnni2a.3|tnni2b.1|tnni2b.2|tnnt1|tnnt2a|tnnt2b|tnnt2c|tnn…
GO:0001591	dopamine neurotransmitter receptor activity, coupled via Gi/Go	281	6	6	2.02066	0.0137	0.294717	0.0296	0.42336	0.749	GO:0001963|synaptic transmission, dopaminergic, GO:0048149|behavioral response to ethanol, GO:0048148|behavioral response to cocaine, GO:0051481|negative regulation of cytosolic calcium ion concentration, GO:0051967|negative regulation of synaptic transmission, glutamatergic,	drd2a|drd2b|drd2l|drd3|drd4-rs|drd4a|
GO:0001963	synaptic transmission, dopaminergic	282	6	6	2.02066	0.0137	0.294717	0.0296	0.42336	0.749	GO:0048149|behavioral response to ethanol, GO:0048148|behavioral response to cocaine, GO:0001591|dopamine neurotransmitter receptor activity, coupled via Gi/Go, GO:0051481|negative regulation of cytosolic calcium ion concentration, GO:0051967|negative regulation of synaptic transmission, glutamatergic,	drd2a|drd2b|drd2l|drd3|drd4-rs|drd4a|
GO:0048148	behavioral response to cocaine	283	6	6	2.02066	0.0137	0.294717	0.0296	0.42336	0.749	GO:0001963|synaptic transmission, dopaminergic, GO:0048149|behavioral response to ethanol, GO:0001591|dopamine neurotransmitter receptor activity, coupled via Gi/Go, GO:0051481|negative regulation of cytosolic calcium ion concentration, GO:0051967|negative regulation of synaptic transmission, glutamatergic,	drd2a|drd2b|drd2l|drd3|drd4-rs|drd4a|
GO:0048149	behavioral response to ethanol	284	6	6	2.02066	0.0137	0.294717	0.0296	0.42336	0.749	GO:0001963|synaptic transmission, dopaminergic, GO:0048148|behavioral response to cocaine, GO:0001591|dopamine neurotransmitter receptor activity, coupled via Gi/Go, GO:0051481|negative regulation of cytosolic calcium ion concentration, GO:0051967|negative regulation of synaptic transmission, glutamatergic,	drd2a|drd2b|drd2l|drd3|drd4-rs|drd4a|
GO:0051481	negative regulation of cytosolic calcium ion concentration	285	6	6	2.02066	0.0137	0.294717	0.0296	0.42336	0.749	GO:0001963|synaptic transmission, dopaminergic, GO:0048149|behavioral response to ethanol, GO:0048148|behavioral response to cocaine, GO:0001591|dopamine neurotransmitter receptor activity, coupled via Gi/Go, GO:0051967|negative regulation of synaptic transmission, glutamatergic,	drd2a|drd2b|drd2l|drd3|drd4-rs|drd4a|
GO:0051967	negative regulation of synaptic transmission, glutamatergic	286	6	6	2.02066	0.0137	0.294717	0.0296	0.42336	0.749	GO:0001963|synaptic transmission, dopaminergic, GO:0048149|behavioral response to ethanol, GO:0048148|behavioral response to cocaine, GO:0001591|dopamine neurotransmitter receptor activity, coupled via Gi/Go, GO:0051481|negative regulation of cytosolic calcium ion concentration,	drd2a|drd2b|drd2l|drd3|drd4-rs|drd4a|
GO:0030534	adult behavior	287	16	16	1.47721	0.0142	0.304236	0.0349	0.446113	0.785		btbd9|cart1|cart2|cartl|cct8|chrna2a|drd2a|drd2b|drd2l|drd3|drd4-rs|drd4a|gabbr1b|gja5b|otog|si:ch211-191i18.4|
GO:0032589	neuron projection membrane	288	18	18	1.4264	0.0145	0.308169	0.0587	0.521209	0.756		adgrv1|gabra1|gabra3|gabra5|gabra6a|gabra6b|gabrg2|gper1|kcnc1a|kcnc1b|kcnc2|kcnc3a|kcnc4|myo1ca|shisa7b|shisa9a|shisa9b|si:ch73-334d15.4|
GO:2001258	negative regulation of cation channel activity	289	11	11	1.6566	0.0145	0.309411	0.0284	0.419812	0.807		cbarpb|drd2a|drd2b|drd2l|drd3|drd4-rs|drd4a|gem|kcne4|rem1|rrad|
GO:0007210	serotonin receptor signaling pathway	290	7	7	1.91284	0.0147	0.31117	0.0148	0.437551	0.435		htr1aa|htr1ab|htr1fa|htr1fb|htr5aa|htr5ab|nos1|
GO:0048742	regulation of skeletal muscle fiber development	291	6	6	2.00343	0.0148	0.312038	0.022	0.400082	0.682		carm1|myf5|myf6|myod1|myog|prmt5|
GO:1901861	regulation of muscle tissue development	292	11	10	1.68529	0.015	0.315	0.027	0.420247	0.681		ltbp3|mespba|mespbb|mstnb|myf5|myf6|myod1|myog|ripply1|tbx6|
GO:0060976	coronary vasculature development	293	5	5	2.13631	0.0154	0.320854	0.0381	0.454111	0.542		apela|apln|aplnra|aplnrb|gpc3|
GO:0004938	alpha2-adrenergic receptor activity	294	5	5	2.13658	0.0154	0.322122	0.0357	0.453056	0.188	GO:0071881|adenylate cyclase-inhibiting adrenergic receptor signaling pathway,	adra2a|adra2b|adra2c|adra2da|adra2db|
GO:0071881	adenylate cyclase-inhibiting adrenergic receptor signaling pathway	295	5	5	2.13658	0.0154	0.322122	0.0357	0.453056	0.188	GO:0004938|alpha2-adrenergic receptor activity,	adra2a|adra2b|adra2c|adra2da|adra2db|
GO:0036368	cone photoresponse recovery	296	6	6	1.97084	0.0158	0.325345	0.0398	0.459872	0.0325		eml1|grk1b|grk7a|rcvrn2|rcvrn3|rcvrna|
GO:1990837	sequence-specific double-stranded DNA binding	297	502	498	0.743456	0.0157	0.325821	0.0333	0.431921	0.926		aire|alx1|alx4a|alx4b|arid3a|arid3b|arntl1a|arxa|ascl1a|ascl1b|atf3|atf4a|atf4b|atf5a|atf5b|atf6|atf6b|bach1b|barhl1a|barhl1b|barhl2|barx1|barx2|batf|batf3|bcl6ab|bhlhe40|bhlhe41|bptf|brf1a|brf1b|brf2|cdc45|cdc6|cdx1b|cdx4|ciarta|creb3l1|creb3l2|creb3l3a|creb3l3b|creb3l3l|cux1a|cux1b|cux2b|dbpa|dbpb|ddit3|dlx1a|dlx2a|dlx2b|dlx3b|dlx4a|dlx4b|dlx5a|dlx6a|drgx|e2f7|emx1|emx2|emx3|eomesa|eomesb|epas1…
GO:0005251	delayed rectifier potassium channel activity	298	16	16	1.46081	0.0158	0.326616	0.029	0.422777	0.426		kcna1a|kcna2b|kcna6a|kcnc1a|kcnc1b|kcnc2|kcnc3a|kcnc4|kcne4|kcnq1.1|kcnq1.2|kcnq2a|kcnq3|kcnq5a|kcnq5b|si:ch73-334d15.4|
GO:0060048	cardiac muscle contraction	299	21	20	1.36116	0.016	0.326919	0.0281	0.422458	0.473		bin1b|csrp3|icam3|nkx2.5|tcap|tnni1b|tnni1d|tnni2a.1|tnni2a.2|tnni2a.3|tnni2b.1|tnni2b.2|tnnt1|tnnt2a|tnnt2b|tnnt2c|tnnt2d|tnnt3a|tnnt3b|tpm4a|
GO:0030017	sarcomere	300	22	21	1.36182	0.016	0.328186	0.0657	0.545815	0.439		abraa|abrab|alpk3a|cavin4a|chl1a|dusp27|igfn1.4|lrrc10|mtmr12|mybpha|mybphb|myom1a|myom1b|myom2a|myom3|ncam1a|pkd2|si:dkey-29b11.3|tnnt2a|ttn.1|ttn.2|
GO:0060143	positive regulation of syncytium formation by plasma membrane fusion	301	6	6	1.95351	0.0164	0.331255	0.0229	0.401281	0.718	GO:1901741|positive regulation of myoblast fusion,	mapk14a|mapk14b|myf5|myf6|myod1|myog|
GO:1901741	positive regulation of myoblast fusion	302	6	6	1.95351	0.0164	0.331255	0.0229	0.401281	0.718	GO:0060143|positive regulation of syncytium formation by plasma membrane fusion,	mapk14a|mapk14b|myf5|myf6|myod1|myog|
GO:0015318	inorganic molecular entity transmembrane transporter activity	303	671	671	0.730272	0.0163	0.331768	0.0373	0.452733	0.955		abcc4|ankha|ankhb|anxa6|aqp10a|aqp10b|aqp1a.1|aqp1a.2|aqp3a|aqp4|aqp7|aqp8a.1|aqp8a.2|aqp8b|aqp9a|aqp9b|asic1a|asic1b|asic1c|asic2|asic4a|asic4b|atp1a1a.1|atp1a1a.2|atp1a1a.3|atp1a1a.4|atp1a1a.5|atp1a1b|atp1a2a|atp1a3a|atp1a3b|atp1b1a|atp1b1b|atp1b2a|atp1b2b|atp1b3a|atp1b3b|atp2a1|atp2a1l|atp2a2a|atp2a2b|atp2a3|atp2b1a|atp2b1b|atp2b2|atp2b3a|atp2b3b|atp2b4|atp2c1|atp5l|atp6ap1a|atp6ap1b|atp6ap1la…
GO:0007599	hemostasis	304	43	43	1.11697	0.0164	0.332524	0.1353	0.794681	0.659		ano6|crfb12|enpp4|f10|f2|f2r|f2rl1.1|f2rl1.2|f2rl2|f3a|f3b|f7|f7i|f7l|f8|f9a|f9b|fga|fgb|fgg|g6fl|habp2|il10ra|itga2b|mylka|p2ry12|plg|prkcaa|prkcbb|proca|proza|prozb|serpind1|si:ch211-132p1.2|si:dkey-163m14.2|si:dkey-163m14.6|si:dkey-163m14.7|tfpi2|tfpia|vkorc1|vwf|zgc:100868|zgc:171965|
GO:0006958	complement activation, classical pathway	305	9	9	1.69403	0.0168	0.338044	0.0185	0.416604	0.441		c1qa|c1qb|c1qc|ighd|ighv2-1|ighv4-5|igic1s1|si:ch211-180a12.2|si:ch211-1a19.2|
GO:0005212	structural constituent of eye lens	306	23	23	1.30983	0.0171	0.342777	0.0365	0.454489	0.00539		cryaba|cryabb|cryba1a|cryba1b|cryba1l1|cryba1l2|cryba2a|cryba4|crybb1|crybb1l1|crybb1l2|crybb1l3|crybb2|crybb3|crygm4|crygm5|crygmx|crygmxl1|crygn1|crygn2|crygs1|crygs2|lim2.2|
GO:1903169	regulation of calcium ion transmembrane transport	307	28	28	1.24921	0.0173	0.344179	0.0257	0.426346	0.87		aplnra|aplnrb|bcl2l10|cacnb1|cacnb2a|cacnb2b|cacnb3a|cacnb3b|cacnb4a|cacnb4b|casq1a|casq1b|casq2|cbarpb|drd2a|drd2b|drd2l|drd3|drd4-rs|drd4a|gem|rem1|rrad|stac|stac3|stim1a|stim1b|stim2b|
GO:0007195	adenylate cyclase-inhibiting dopamine receptor signaling pathway	308	7	7	1.8821	0.0173	0.345478	0.031	0.423907	0.643		drd2a|drd2b|drd2l|drd3|drd4-rs|drd4a|drd4b|
GO:1903522	regulation of blood circulation	309	77	75	0.992238	0.018	0.348923	0.0186	0.411846	0.909		adra1ab|adra1ba|adra1bb|adra1d|adra2c|adra2db|adrb1|adrb2a|adrb2b|agtr1a|agtr1b|apela|apln|atp1a1a.1|atp2a2a|avpr1aa|avpr1ab|avpr2aa|avpr2ab|avpr2l|bnip3lb|cacna1c|casq2|chrm2a|desma|edn1|edn2|erp44|fbxl22|flt1|foxn4|gja3|grk5|hcn4|hcn4l|hrh1|ilk|isl1|kcne4|kcnh6a|mcu|melk|mybpc3|myl7|nkx2.5|oxtr|oxtrl|parvb|pkd2|plcg1|plekha7a|popdc2|s100a1|scn12aa|scn1ba|scn1bb|scn3b|shox2|si:ch211-225p5.8|si:d…
GO:0030852	regulation of granulocyte differentiation	310	6	5	2.096	0.018	0.350206	0.0267	0.420525	0.337	GO:0045658|regulation of neutrophil differentiation,	cebp1|irf8|myb|runx1|spi1b|
GO:0045658	regulation of neutrophil differentiation	311	6	5	2.096	0.018	0.350206	0.0267	0.420525	0.337	GO:0030852|regulation of granulocyte differentiation,	cebp1|irf8|myb|runx1|spi1b|
GO:0021515	cell differentiation in spinal cord	312	45	44	1.10678	0.0179	0.35084	0.0157	0.432731	0.878		cdc73|clp1|cox5aa|cox5ab|dbx1a|dbx1b|dla|dlc|dld|dll4|draxin|drd4a|fzd8a|gata2a|gata3|gli2a|htr1ab|igf1ra|igf1rb|insm1a|isl1|jag2b|leo1|lhx1a|met|mib1|nkx2.2a|nkx2.2b|nkx2.9|nkx6.1|nkx6.2|notch1a|notch1b|notch3|olig2|otpa|sfpq|slc16a2|smo|surf1|tal2|tbx6|th|zc4h2|
GO:0005581	collagen trimer	313	70	69	0.996025	0.018	0.351498	0.0472	0.487856	0.601		adipoqa|adipoqb|c1qb|c1qc|c1ql2|c1ql3a|c1ql3b|c1qtnf1|c1qtnf2|c1qtnf5|c1qtnf6a|c1qtnf6b|c1qtnf9|ccbe1|col10a1a|col10a1b|col11a1a|col11a1b|col11a2|col12a1a|col14a1a|col15a1a|col15a1b|col18a1a|col18a1b|col1a1a|col1a1b|col1a2|col22a1|col27a1a|col27a1b|col28a1a|col28a1b|col28a2a|col28a2b|col2a1a|col2a1b|col4a1|col4a2|col4a3|col4a4|col4a5|col4a6|col5a1|col5a2b|col5a3a|col5a3b|col7a1l|col8a1a|col8a1b|c…
GO:0050878	regulation of body fluid levels	314	55	55	1.05112	0.0182	0.351512	0.0645	0.5418	0.788		ano6|bves|cftr|chrm3a|cpb2|crfb12|cse1l|enpp4|f10|f2|f2r|f2rl1.1|f2rl1.2|f2rl2|f3a|f3b|f7|f7i|f7l|f8|f9a|f9b|fga|fgb|fgg|g6fl|habp2|has2|il10ra|itga2b|mylka|p2ry12|p2ry2.1|p2ry2.2|p2ry2.3|plg|prkcaa|prkcbb|proca|pros1|proza|prozb|serpinc1|serpind1|serping1|si:ch211-132p1.2|si:dkey-163m14.2|si:dkey-163m14.6|si:dkey-163m14.7|tfpi2|tfpia|vkorc1|vwf|zgc:100868|zgc:171965|
GO:0014904	myotube cell development	315	44	44	1.10888	0.0179	0.352144	0.0202	0.404918	0.774	GO:0048741|skeletal muscle fiber development,	acta1a|acta1b|actn2b|adss1|ambra1a|ambra1b|cavin4b|ccdc78|chrna1|dag1|dmd|dmrt2a|dok7|gdf6a|inpp5ka|inpp5kb|klhl40a|klhl40b|klhl41a|klhl41b|lgals2a|lmod3|mtm1|mtmr12|mybpc1|myf5|myhz2|myo18aa|myo18ab|myod1|nphs1|pbx2|pbx4|plod2|rbfox1l|rbfox2|scube3|shha|si:ch211-117c19.1|six1a|six1b|smo|spry4|tm4sf5|
GO:0048741	skeletal muscle fiber development	316	44	44	1.10888	0.0179	0.352144	0.0202	0.404918	0.774	GO:0014904|myotube cell development,	acta1a|acta1b|actn2b|adss1|ambra1a|ambra1b|cavin4b|ccdc78|chrna1|dag1|dmd|dmrt2a|dok7|gdf6a|inpp5ka|inpp5kb|klhl40a|klhl40b|klhl41a|klhl41b|lgals2a|lmod3|mtm1|mtmr12|mybpc1|myf5|myhz2|myo18aa|myo18ab|myod1|nphs1|pbx2|pbx4|plod2|rbfox1l|rbfox2|scube3|shha|si:ch211-117c19.1|six1a|six1b|smo|spry4|tm4sf5|
GO:0005579	membrane attack complex	317	9	9	1.68446	0.0178	0.3528	0.0099	0.49896	0.0932		c6|c7a|c7b|c8a|c8b|c9|prf1.2|prf1.7|prf1.9|
GO:0007596	blood coagulation	318	42	42	1.1135	0.0179	0.353458	0.1353	0.795564	0.664	GO:0050817|coagulation,	ano6|crfb12|enpp4|f10|f2|f2r|f2rl1.1|f2rl1.2|f2rl2|f3a|f3b|f7|f7i|f7l|f8|f9a|f9b|fga|fgb|fgg|g6fl|habp2|il10ra|itga2b|mylka|p2ry12|plg|prkcaa|prkcbb|proca|proza|prozb|serpind1|si:ch211-132p1.2|si:dkey-163m14.2|si:dkey-163m14.6|si:dkey-163m14.7|tfpi2|tfpia|vkorc1|zgc:100868|zgc:171965|
GO:0050817	coagulation	319	42	42	1.1135	0.0179	0.353458	0.1353	0.795564	0.664	GO:0007596|blood coagulation,	ano6|crfb12|enpp4|f10|f2|f2r|f2rl1.1|f2rl1.2|f2rl2|f3a|f3b|f7|f7i|f7l|f8|f9a|f9b|fga|fgb|fgg|g6fl|habp2|il10ra|itga2b|mylka|p2ry12|plg|prkcaa|prkcbb|proca|proza|prozb|serpind1|si:ch211-132p1.2|si:dkey-163m14.2|si:dkey-163m14.6|si:dkey-163m14.7|tfpi2|tfpia|vkorc1|zgc:100868|zgc:171965|
GO:0006937	regulation of muscle contraction	320	32	30	1.21224	0.0185	0.356007	0.0193	0.415185	0.816		adra1ab|adra1ba|adra1bb|adra1d|adra2c|adra2db|adrb2a|adrb2b|anxa6|atp2a1|casq1a|casq1b|casq2|chrm3a|desma|erp44|fbxl22|nmu|pkd2|si:rp71-17i16.4|strip2|taar19t|tnnc2|tnnt1|tnnt2a|tnnt2b|tnnt2c|tnnt2d|tnnt3a|tnnt3b|
GO:1990351	transporter complex	321	235	235	0.815187	0.0186	0.356635	0.041	0.461643	0.962		abcg2a|abch1|atp1b1a|atp1b1b|atp1b2a|atp1b2b|atp1b3a|atp1b3b|atp1b4|best1|best2|best4|cachd1|cacna1aa|cacna1ab|cacna1ba|cacna1bb|cacna1c|cacna1da|cacna1db|cacna1eb|cacna1fa|cacna1fb|cacna1g|cacna1ha|cacna1hb|cacna1ia|cacna1sa|cacna1sb|cacna2d1a|cacna2d2a|cacna2d2b|cacna2d3|cacna2d4a|cacna2d4b|cacnb1|cacnb2a|cacnb2b|cacnb3a|cacnb3b|cacnb4a|cacnb4b|cacng1a|cacng1b|cacng2a|cacng2b|cacng3b|cacng4a|ca…
GO:0016933	extracellularly glycine-gated ion channel activity	322	7	7	1.86427	0.0187	0.357258	0.031	0.422814	0.468		glra1|glra2|glra3|glra4a|glra4b|glrba|glrbb|
GO:0019835	cytolysis	323	9	9	1.6759	0.019	0.361683	0.0082	0.498786	0.0153		mmd|mmd2a|prf1.1|prf1.2|prf1.3|prf1.5|prf1.6|prf1.7|prf1.9|
GO:0005104	fibroblast growth factor receptor binding	324	16	16	1.41567	0.0191	0.362284	0.0533	0.507309	0.406		fgf10a|fgf10b|fgf16|fgf17|fgf18a|fgf18b|fgf19|fgf1a|fgf1b|fgf2|fgf23|fgf4|fgf6a|fgf7|fgf8a|fgf8b|
GO:0003351	epithelial cilium movement involved in extracellular fluid movement	325	31	30	1.20481	0.0193	0.36477	0.0081	0.498433	0.754	GO:0006858|extracellular transport,	arhgef11|ccdc103|ccdc151|ccdc39|ccdc40|cep131|cep70|cfap53|dnaaf4|dnah6|dnah9|dnah9l|foxj1a|gas8|gle1|ift57|ift88|ippk|lrrc23|lrrc6|mcamb|ofd1|poc1b|ptk7a|rfx3|rock2b|rpgrb|ruvbl1|ruvbl2|si:dkey-208b23.5|
GO:0006858	extracellular transport	326	31	30	1.20481	0.0193	0.36477	0.0081	0.498433	0.754	GO:0003351|epithelial cilium movement involved in extracellular fluid movement,	arhgef11|ccdc103|ccdc151|ccdc39|ccdc40|cep131|cep70|cfap53|dnaaf4|dnah6|dnah9|dnah9l|foxj1a|gas8|gle1|ift57|ift88|ippk|lrrc23|lrrc6|mcamb|ofd1|poc1b|ptk7a|rfx3|rock2b|rpgrb|ruvbl1|ruvbl2|si:dkey-208b23.5|
GO:0004415	hyalurononglucosaminidase activity	327	7	7	1.83949	0.0197	0.371005	0.0622	0.537847	0.027		hyal1|hyal2a|hyal2b|hyal3|hyal6|si:dkey-72l14.3|spam1|
GO:0099643	signal release from synapse	328	35	34	1.17352	0.0198	0.371566	0.0128	0.48384	0.819		cadps2|cadpsa|cadpsb|cplx2|cplx2l|cplx3b|cplx4a|cplx4b|doc2b|lin7b|lin7c|otofa|otofb|pdzd11|ppfia3|rims1a|rims1b|rims2a|rims2b|rims3|rims4|snapin|syn1|syn2a|syn2b|syn3|syt1a|syt1b|syt2a|syt5a|syt5b|syt7b|syt8|unc13c|
GO:0045202	synapse	329	212	211	0.824431	0.0204	0.378796	0.04	0.459176	0.965		abhd17c|ache|apba1a|apba1b|apba2a|apba2b|atad1a|atad1b|bsnb|cacna1da|cadps2|cadpsa|cadpsb|calb1|calb2a|calb2b|cel.1|cel.2|chrm2a|chrm2b|chrm3a|chrm3b|chrm4a|chrm4b|chrm5a|chrm5b|chrna1|chrna10a|chrna2a|chrna2b|chrna3|chrna4b|chrna5|chrna7|chrna9|chrnb1|chrnb2|chrnb3b|chrnb4|chrnb5b|chrnd|chrne|chrng|cops4|cops5|cpeb1a|cpeb1b|cpeb3|cpeb4a|cyfip1|cyfip2|dlg1|dlg1l|dlg2|dlg4b|dlgap1a|dlgap1b|dmd|dnm…
GO:0055074	calcium ion homeostasis	330	189	188	0.830409	0.0205	0.379322	0.0369	0.449942	0.971		ackr3b|ackr4a|ackr4b|adra1ab|adra1bb|adra1d|agtr1a|agtr1b|anxa6|aplnra|aplnrb|atp13a1|atp13a2|atp1a2a|atp2a1|atp2a1l|atp2a2a|atp2a2b|atp2a3|atp2b1a|atp2b1b|atp2b2|atp2b3a|atp2b3b|atp2b4|atp2c1|atp6v1aa|calb1|calb2a|calb2b|calca|casr|cax1|cax2|ccr10|ccr12a|ccr12b.1|ccr12b.2|ccr6a|ccr6b|ccr7|ccr8.1|ccr9a|ccr9b|cherp|cmklr1|cmklr1l1|cmklrl2|cxcr3.1|cxcr3.2|cxcr3.3|cxcr4a|cxcr4b|drd2a|drd2b|drd2l|drd…
GO:0003823	antigen binding	331	8	8	1.7473	0.0203	0.379603	0.016	0.421254	0.573		ighd|ighv2-1|ighv4-5|igic1s1|si:ch211-180a12.2|si:ch211-1a19.2|znf365|zranb2|
GO:0007269	neurotransmitter secretion	332	12	12	1.54073	0.0204	0.38013	0.0147	0.437036	0.478		lin7b|lin7c|pdzd11|ppfia3|syn1|syn2a|syn2b|syn3|syt1a|syt1b|syt2a|syt7b|
GO:0060997	dendritic spine morphogenesis	333	6	6	1.88661	0.0218	0.385838	0.0536	0.50652	0.707		ephb3a|shank1|shank2a|shank2b|shank3a|shank3b|
GO:0008569	minus-end-directed microtubule motor activity	334	12	12	1.53562	0.021	0.385875	0.0214	0.403021	0.381		dnah1|dnah10|dnah12|dnah3|dnah5|dnah5l|dnah6|dnah7|dnah9|dnah9l|dync2li1|kifc3|
GO:0007158	neuron cell-cell adhesion	335	10	10	1.59295	0.0211	0.386371	0.0521	0.501297	0.577		cdh2|cel.1|cel.2|nlgn1|nlgn2a|nlgn2b|nlgn3a|nlgn3b|nlgn4xa|nlgn4xb|
GO:0017017	MAP kinase tyrosine/serine/threonine phosphatase activity	336	14	14	1.44829	0.0214	0.386515	0.0099	0.508649	0.242	GO:0033549|MAP kinase phosphatase activity,	dusp1|dusp10|dusp14|dusp16|dusp2|dusp28|dusp4|dusp5|dusp6|dusp7|dusp8a|si:ch1073-184j22.2|si:dkey-175m17.7|zgc:153044|
GO:0033549	MAP kinase phosphatase activity	337	14	14	1.44829	0.0214	0.386515	0.0099	0.508649	0.242	GO:0017017|MAP kinase tyrosine/serine/threonine phosphatase activity,	dusp1|dusp10|dusp14|dusp16|dusp2|dusp28|dusp4|dusp5|dusp6|dusp7|dusp8a|si:ch1073-184j22.2|si:dkey-175m17.7|zgc:153044|
GO:0043679	axon terminus	338	7	7	1.81469	0.0212	0.386863	0.0377	0.455499	0.192		il1rapl1b|pdyn|penka|penkb|pnoca|pnocb|slc1a2a|
GO:0030553	cGMP binding	339	6	6	1.88219	0.0218	0.387133	0.0325	0.427836	0.308		cnga3a|cnga4|cngb1a|prkg1a|prkg1b|prkg2|
GO:0016594	glycine binding	340	8	8	1.73855	0.021	0.38722	0.0382	0.45428	0.539		glra1|glra2|glra3|glra4a|glra4b|glrba|glrbb|gnmt|
GO:0004784	superoxide dismutase activity	341	6	6	1.89882	0.0213	0.387353	0.0202	0.406458	0.294	GO:0016721|oxidoreductase activity, acting on superoxide radicals as acceptor,	ccs|prnpa|sod1|sod2|sod3a|sod3b|
GO:0016721	oxidoreductase activity, acting on superoxide radicals as acceptor	342	6	6	1.89882	0.0213	0.387353	0.0202	0.406458	0.293	GO:0004784|superoxide dismutase activity,	ccs|prnpa|sod1|sod2|sod3a|sod3b|
GO:0022840	leak channel activity	343	20	20	1.3136	0.0214	0.387838	0.0401	0.459327	0.382	GO:0022841|potassium ion leak channel activity, GO:0022842|narrow pore channel activity,	kcnk10a|kcnk10b|kcnk12l|kcnk13a|kcnk13b|kcnk15|kcnk18|kcnk1a|kcnk1b|kcnk2a|kcnk2b|kcnk3a|kcnk3b|kcnk4a|kcnk5a|kcnk5b|kcnk6|kcnk9|si:ch211-261a10.5|tmem175|
GO:0022841	potassium ion leak channel activity	344	20	20	1.3136	0.0214	0.387838	0.0401	0.459327	0.382	GO:0022840|leak channel activity, GO:0022842|narrow pore channel activity,	kcnk10a|kcnk10b|kcnk12l|kcnk13a|kcnk13b|kcnk15|kcnk18|kcnk1a|kcnk1b|kcnk2a|kcnk2b|kcnk3a|kcnk3b|kcnk4a|kcnk5a|kcnk5b|kcnk6|kcnk9|si:ch211-261a10.5|tmem175|
GO:0022842	narrow pore channel activity	345	20	20	1.3136	0.0214	0.387838	0.0401	0.459327	0.382	GO:0022840|leak channel activity, GO:0022841|potassium ion leak channel activity,	kcnk10a|kcnk10b|kcnk12l|kcnk13a|kcnk13b|kcnk15|kcnk18|kcnk1a|kcnk1b|kcnk2a|kcnk2b|kcnk3a|kcnk3b|kcnk4a|kcnk5a|kcnk5b|kcnk6|kcnk9|si:ch211-261a10.5|tmem175|
GO:0001539	cilium or flagellum-dependent cell motility	346	12	11	1.55392	0.022	0.38808	0.0284	0.422171	0.475	GO:0060285|cilium-dependent cell motility,	cacna1ia|ccdc135|ccdc39|ccdc65|daw1|dnaaf2|dnah1|drc1|efhc1|mettl3|rfx3|
GO:0060285	cilium-dependent cell motility	347	12	11	1.55392	0.022	0.38808	0.0284	0.422171	0.475	GO:0001539|cilium or flagellum-dependent cell motility,	cacna1ia|ccdc135|ccdc39|ccdc65|daw1|dnaaf2|dnah1|drc1|efhc1|mettl3|rfx3|
GO:0051149	positive regulation of muscle cell differentiation	348	9	9	1.63918	0.0218	0.388436	0.0291	0.42191	0.751	GO:0051155|positive regulation of striated muscle cell differentiation,	mapk14a|mapk14b|myf5|myf6|myod1|myog|prdm1a|rbm24a|si:dkeyp-69b9.3|
GO:0051155	positive regulation of striated muscle cell differentiation	349	9	9	1.63918	0.0218	0.388436	0.0291	0.42191	0.751	GO:0051149|positive regulation of muscle cell differentiation,	mapk14a|mapk14b|myf5|myf6|myod1|myog|prdm1a|rbm24a|si:dkeyp-69b9.3|
GO:0050776	regulation of immune response	350	141	141	0.861456	0.0216	0.3888	0.0072	0.514897	0.969		anxa1a|anxa1b|anxa1c|anxa1d|b2m|c1qa|c1qb|c1qc|c3a.1|c3a.2|c3a.3|c3a.4|c3a.6|c4|c6|c7a|c7b|c8a|c8b|cacna1fa|cacna1fb|cav1|cd226|cd276|cd40|cd79a|cd79b|cfb|cfd|cgas|cmklr1l1|cmklrl2|coch|colec11|crfb1|fer|fes|fpr1|fybb|gpatch3|hcst|hmgb1a|hmgb1b|hmgb2a|hmgb2b|hmgb3a|hmgb3b|ighd|ighv2-1|ighv4-5|igic1s1|il10rb|irak3|irf1b|itk|kita|klhl6|lgr4|loxl3a|loxl3b|lpxn|masp2|mavs|mettl3|myd88|otop1|pglyrp2|p…
GO:0043567	regulation of insulin-like growth factor receptor signaling pathway	351	9	9	1.64053	0.0218	0.389749	0.014	0.441	0.25		igfbp1a|igfbp1b|igfbp2a|igfbp2b|igfbp3|igfbp5b|igfbp6a|igfbp6b|pitpnc1a|
GO:0001941	postsynaptic membrane organization	352	9	9	1.64203	0.0218	0.39107	0.0503	0.502241	0.506	GO:0097104|postsynaptic membrane assembly, GO:0097090|presynaptic membrane organization, GO:0042043|neurexin family protein binding, GO:0097105|presynaptic membrane assembly,	cel.1|cel.2|nlgn1|nlgn2a|nlgn2b|nlgn3a|nlgn3b|nlgn4xa|nlgn4xb|
GO:0042043	neurexin family protein binding	353	9	9	1.64203	0.0218	0.39107	0.0503	0.502241	0.506	GO:0001941|postsynaptic membrane organization, GO:0097104|postsynaptic membrane assembly, GO:0097090|presynaptic membrane organization, GO:0097105|presynaptic membrane assembly,	cel.1|cel.2|nlgn1|nlgn2a|nlgn2b|nlgn3a|nlgn3b|nlgn4xa|nlgn4xb|
GO:0097090	presynaptic membrane organization	354	9	9	1.64203	0.0218	0.39107	0.0503	0.502241	0.506	GO:0001941|postsynaptic membrane organization, GO:0097104|postsynaptic membrane assembly, GO:0042043|neurexin family protein binding, GO:0097105|presynaptic membrane assembly,	cel.1|cel.2|nlgn1|nlgn2a|nlgn2b|nlgn3a|nlgn3b|nlgn4xa|nlgn4xb|
GO:0097104	postsynaptic membrane assembly	355	9	9	1.64203	0.0218	0.39107	0.0503	0.502241	0.506	GO:0001941|postsynaptic membrane organization, GO:0097090|presynaptic membrane organization, GO:0042043|neurexin family protein binding, GO:0097105|presynaptic membrane assembly,	cel.1|cel.2|nlgn1|nlgn2a|nlgn2b|nlgn3a|nlgn3b|nlgn4xa|nlgn4xb|
GO:0097105	presynaptic membrane assembly	356	9	9	1.64203	0.0218	0.39107	0.0503	0.502241	0.506	GO:0001941|postsynaptic membrane organization, GO:0097104|postsynaptic membrane assembly, GO:0097090|presynaptic membrane organization, GO:0042043|neurexin family protein binding,	cel.1|cel.2|nlgn1|nlgn2a|nlgn2b|nlgn3a|nlgn3b|nlgn4xa|nlgn4xb|
GO:0002684	positive regulation of immune system process	357	125	125	0.886024	0.0223	0.392065	0.0101	0.49036	0.984		anxa1a|anxa1b|anxa1c|anxa1d|c1qa|c1qb|c1qc|c3a.1|c3a.2|c3a.3|c3a.4|c3a.6|c4|c6|c7a|c7b|c8a|c8b|cd226|cd276|cd40lg|cd79a|cd79b|cd99|cfb|cfd|cgas|cmklr1l1|cmklrl2|coch|colec11|crfb1|csf1ra|ddx46|fer|fes|fpr1|fybb|gata3|gnb1a|gnb1b|hhla2a.1|hhla2b.1|hhla2b.2|hmgb1a|hmgb1b|hmgb2a|hmgb2b|hmgb3a|hmgb3b|ighd|ighv2-1|ighv4-5|igic1s1|il10rb|il34|itk|kars1|klhl6|lgals17|masp2|mmp9|myd88|pgfb|ppp2r3c|prkcbb…
GO:1901739	regulation of myoblast fusion	358	7	7	1.79588	0.0231	0.404785	0.0257	0.427687	0.591		mapk14a|mapk14b|myf5|myf6|myod1|myog|plekho1b|
GO:0005272	sodium channel activity	359	25	25	1.256	0.0234	0.408689	0.0182	0.422432	0.787		asic1a|asic1b|asic1c|asic2|asic4a|asic4b|cacna1g|cacna1ha|cacna1hb|cacna1ia|grik1a|grik1b|grik4|grik5|pkd2|pkd2l1|scn12aa|scn1ba|scn1bb|scn1lab|scn4aa|scn4ab|scn8aa|scn8ab|si:ch211-251b21.1|
GO:0004977	melanocortin receptor activity	360	7	7	1.78612	0.0236	0.410826	0.0834	0.610446	0.0585		mc1r|mc2r|mc3r|mc4r|mc5ra|mc5rb|oprm1|
GO:0021514	ventral spinal cord interneuron differentiation	361	17	17	1.33791	0.0237	0.411214	0.021	0.402652	0.712		dla|dlc|dld|dll4|drd4a|gata2a|gata3|jag2b|mib1|nkx2.2a|nkx2.2b|nkx2.9|notch1a|notch1b|notch3|olig2|tal2|
GO:0008585	female gonad development	362	6	6	1.8402	0.0239	0.413329	0.036	0.45145	0.265		brca2|figla|fshb|fshr|lhb|lhcgr|
GO:0010810	regulation of cell-substrate adhesion	363	15	15	1.408	0.0242	0.417154	0.0367	0.454839	0.709		agr2|ap1ar|ecm2|efna5b|ek1|lims1|lims2|macf1a|myoc|rell2|robo4|si:dkey-32e6.6|si:dkey-6n6.1|smtnl|vegfaa|
GO:0090257	regulation of muscle system process	364	36	34	1.14205	0.0245	0.420955	0.0191	0.41256	0.841		adra1ab|adra1ba|adra1bb|adra1d|adra2c|adra2db|adrb2a|adrb2b|anxa6|atp2a1|casq1a|casq1b|casq2|chrm3a|desma|eif4ebp3l|erp44|fbxl22|hspb1|mstnb|mymk|nmu|pkd2|si:rp71-17i16.4|strip2|taar19t|tnnc2|tnnt1|tnnt2a|tnnt2b|tnnt2c|tnnt2d|tnnt3a|tnnt3b|
GO:0007413	axonal fasciculation	365	14	14	1.4184	0.0246	0.421305	0.0044	0.5292	0.76	GO:0106030|neuron projection fasciculation,	amigo1|anos1a|cdh2|cnr1|ek1|ephb3a|erbb2|erbb3b|neurog1|nrp1a|nrp2b|robo2|sema3d|tnc|
GO:0106030	neuron projection fasciculation	366	14	14	1.4184	0.0246	0.421305	0.0044	0.5292	0.76	GO:0007413|axonal fasciculation,	amigo1|anos1a|cdh2|cnr1|ek1|ephb3a|erbb2|erbb3b|neurog1|nrp1a|nrp2b|robo2|sema3d|tnc|
GO:0031279	regulation of cyclase activity	367	12	12	1.48774	0.025	0.424038	0.0292	0.421053	0.797	GO:0051339|regulation of lyase activity,	adgrv1|drd2a|drd2b|drd2l|drd3|drd4-rs|drd4a|galr1a|nos1|nos2a|nos2b|npffr2a|
GO:0051339	regulation of lyase activity	368	12	12	1.48774	0.025	0.424038	0.0292	0.421053	0.797	GO:0031279|regulation of cyclase activity,	adgrv1|drd2a|drd2b|drd2l|drd3|drd4-rs|drd4a|galr1a|nos1|nos2a|nos2b|npffr2a|
GO:0061548	ganglion development	369	9	9	1.59812	0.0249	0.425067	0.012	0.47391	0.621		adgra2|ascl1a|diras1a|diras1b|foxi1|kif1b|mib1|phox2bb|reck|
GO:0005237	inhibitory extracellular ligand-gated ion channel activity	370	12	12	1.49234	0.025	0.425402	0.0436	0.476717	0.722		gabra1|gabra3|gabra5|gabra6a|gabra6b|gabrg2|glra1|glra2|glra4a|glra4b|glrba|glrbb|
GO:0050805	negative regulation of synaptic transmission	371	11	11	1.5232	0.0252	0.426065	0.0217	0.400127	0.798		drd2a|drd2b|drd2l|drd3|drd4-rs|drd4a|rap1aa|rap1ab|rap1b|slc24a1|slc24a2|
GO:0036268	swimming	372	6	6	1.81955	0.0254	0.428079	0.036	0.450383	0.306		gba|kcnj10a|klhl40a|klhl40b|pomk|zgc:100846|
GO:0021953	central nervous system neuron differentiation	373	58	57	1	0.0255	0.4284	0.0184	0.41971	0.9		agtpbp1|atg4da|atoh1c|clp1|cox5aa|cox5ab|disc1|dkk1b|dla|dlc|dld|dll4|draxin|drd4a|emx3|fezf2|fzd8a|gata2a|gata3|gli2a|gli2b|hgfa|htr1ab|igf1ra|igf1rb|insm1a|irx1a|isl1|jag2b|klf8|lef1|lhx1a|met|mib1|nkx2.2a|nkx2.2b|nkx2.9|nkx6.1|nkx6.2|notch1a|notch1b|notch3|nr4a2a|nr4a2b|nrg1|olig2|otpa|sfpq|smo|surf1|tal2|tbx6|th|wdr73|wnt8b|zc4h2|zgc:110006|
GO:1901385	regulation of voltage-gated calcium channel activity	374	19	19	1.30072	0.0258	0.432068	0.0476	0.486292	0.781		cacnb1|cacnb2a|cacnb2b|cacnb3a|cacnb3b|cacnb4a|cacnb4b|cbarpb|drd2a|drd2b|drd2l|drd3|drd4-rs|drd4a|gem|rem1|rrad|stac|stac3|
GO:0016358	dendrite development	375	17	17	1.32262	0.026	0.434044	0.0119	0.477082	0.515		dcc|grip1|lama4|map1aa|map1ab|map1sa|map1sb|nbeaa|ntn1a|ntn1b|ntn2|si:ch1073-15f12.3|smn1|tmeff1b|tmeff2a|tmeff2b|ulk2|
GO:0048738	cardiac muscle tissue development	376	22	22	1.27326	0.0264	0.439336	0.0242	0.411789	0.696		aplnra|aplnrb|cmlc1|fer1l6|fgfr1a|fhl1a|gata1a|gata1b|gata4|gata5|gja3|myl7|rbm24a|rbm24b|sgcd|sgcg|smad4a|smyd5|synpo2la|synpo2lb|ttn.2|unc45b|
GO:0051926	negative regulation of calcium ion transport	377	11	11	1.51669	0.0266	0.439897	0.0321	0.428973	0.786		cbarpb|drd2a|drd2b|drd2l|drd3|drd4-rs|drd4a|gem|plcb3|rem1|rrad|
GO:0045907	positive regulation of vasoconstriction	378	14	13	1.4245	0.0267	0.440176	0.0578	0.518437	0.692		adra1ab|adra1bb|adra1d|avpr1aa|avpr1ab|avpr2aa|avpr2ab|avpr2l|hrh1|oxtr|oxtrl|si:dkey-178o16.4|taar19t|
GO:0004952	dopamine neurotransmitter receptor activity	379	9	9	1.57822	0.0268	0.440452	0.0452	0.48816	0.644		drd1a|drd1b|drd2a|drd2b|drd2l|drd3|drd4-rs|drd4a|drd4b|
GO:0030154	cell differentiation	380	988	985	0.695961	0.0269	0.440727	0.0181	0.423828	0.956		abcb10|abcc5|ackr3a|ackr3b|actr2b|adgra2|adgrg6|adtrp1|aggf1|ago2|agr2|agrn|agtpbp1|ak2|akap10|alas1|alas2|alcama|angptl1a|angptl2b|anos1a|anxa1a|anxa1b|anxa1c|anxa1d|anxa6|ap1b1|ap2a1|apc|apela|aplnra|aplnrb|aqp3a|arnt2|arpc1b|ascl1a|ascl1b|ash2l|atg4da|atoh1a|atoh1b|atoh1c|atoh7|atoh8|atp1a1a.1|atp1b2b|atp2b2|atraid|batf|bco1|bdnf|bglap|bhlhe22|bhlhe40|bhlhe41|birc5a|birc5b|blk|bmp2b|bmp3|bmp4|…
GO:0034312	diol biosynthetic process	381	11	11	1.51418	0.0266	0.441276	0.0072	0.488492	0.685		acer1|asah2|gch1|gch2|pcbd1|pts|qdpra|qdprb2|spra|sprb|zgc:171517|
GO:0051124	synaptic assembly at neuromuscular junction	382	6	6	1.79362	0.0274	0.447533	0.0595	0.521315	0.682		musk|shank1|shank2a|shank2b|shank3a|shank3b|
GO:0008324	cation transmembrane transporter activity	383	589	589	0.72654	0.0278	0.45267	0.0603	0.525713	0.961		anxa6|aqp1a.1|aqp1a.2|asic1a|asic1b|asic1c|asic2|asic4a|asic4b|atp1a1a.1|atp1a1a.2|atp1a1a.3|atp1a1a.4|atp1a1a.5|atp1a1b|atp1a2a|atp1a3a|atp1a3b|atp1b1a|atp1b1b|atp1b2a|atp1b2b|atp1b3a|atp1b3b|atp2a1|atp2a1l|atp2a2a|atp2a2b|atp2a3|atp2b1a|atp2b1b|atp2b2|atp2b3a|atp2b3b|atp2b4|atp2c1|atp5l|atp6ap1a|atp6ap1b|atp6ap1la|atp6ap1lb|atp6v0a1a|atp6v0a1b|atp6v0a2a|atp6v0a2b|atp6v0b|atp6v0ca|atp6v0cb|atp6v…
GO:0004983	neuropeptide Y receptor activity	384	12	12	1.46197	0.0279	0.452904	0.0577	0.523754	0.0126		npy1r|npy2rl|npy4r|npy7r|npy8ar|npy8br|prlh2r|prlhr2a|prlhr2b|prokr1b|si:dkey-202l22.3|si:dkey-27p18.2|
GO:0106027	neuron projection organization	385	11	11	1.50238	0.028	0.453138	0.0368	0.4508	0.75		emx2|ephb3a|kif1b|kif5aa|kifbp|pick1|shank1|shank2a|shank2b|shank3a|shank3b|
GO:1903036	positive regulation of response to wounding	386	10	10	1.53018	0.0282	0.4536	0.0081	0.504296	0.689		anxa1a|anxa1b|anxa1c|anxa1d|clcf1|cntfr|enpp4|il6st|lgals2a|tnc|
GO:0045505	dynein intermediate chain binding	387	16	16	1.34333	0.0282	0.454983	0.029	0.421615	0.425		bicd1a|dnah1|dnah10|dnah12|dnah3|dnah5|dnah5l|dnah6|dnah7|dnah9|dnah9l|dnal4a|dnal4b|dynll1|dynll2b|dynlrb1|
GO:0051259	protein complex oligomerization	388	110	109	0.889877	0.0288	0.461847	0.0328	0.429648	0.94		aldh9a1a.1|aldh9a1b|asic1a|asic1b|asic1c|atl1|atl2|atl3|cbr4|cpsf6|crtc1a|crtc1b|crtc2|crtc3|dnm1l|evla|evlb|farsa|gnmt|jmjd6|kcna1a|kcna1b|kcna2b|kcna4|kcna6a|kcnb1|kcnb2|kcnc1a|kcnc1b|kcnc2|kcnc3a|kcnc3b|kcnc4|kcnd1|kcnd2|kcnd3|kcnf1a|kcnf1b|kcng1|kcng2|kcng3|kcng4a|kcng4b|kcns3a|kcns3b|kcnv2a|kcnv2b|kctd1|kctd10|kctd12.1|kctd12.2|kctd12b|kctd13|kctd14|kctd15a|kctd15b|kctd16a|kctd16b|kctd17|kct…
GO:0006812	cation transport	389	488	487	0.742377	0.0292	0.462654	0.05	0.505927	0.955		abcc5|abcc8|abcc8b|abcc9|apnl|aqp1a.1|armc1|armc1l|asic1a|asic1b|asic1c|asic2|asic4a|asic4b|atox1|atp13a1|atp13a2|atp13a3|atp1a1a.1|atp1a1a.2|atp1a1a.3|atp1a1a.4|atp1a1a.5|atp1a1b|atp1a2a|atp1a3a|atp1a3b|atp1b1a|atp1b1b|atp1b2a|atp1b2b|atp1b3a|atp1b3b|atp1b4|atp2a1|atp2a1l|atp2a2a|atp2a2b|atp2a3|atp2b1a|atp2b1b|atp2b2|atp2b3a|atp2b3b|atp2b4|atp2c1|atp5l|atp6v0e1|atp6v1aa|atp6v1ab|atp6v1b2|atp6v1b…
GO:0005319	lipid transporter activity	390	72	71	0.944526	0.0292	0.464043	0.0005	0.165375	0.872		abca12|abca1a|abca1b|abca2|abca3b|abca4a|abca4b|abca5|abcb11a|abcb11b|abcd3a|abcd3b|abcg1|apoa1a|apoba|apobb.1|apobb.2|cert1a|cert1b|cetp|cptp|gltpb|gltpd2|mfsd2aa|mfsd2ab|mfsd2b|npc1|pctp|pitpnaa|pitpnab|pitpnb|pitpnbl|pitpnc1b|pitpnm3|plekha3|plekha8|plrdgb|plscr3a|plscr3b|pltp|prelid1a|prelid1b|prelid3a|prelid3b|rbp4|rft1|si:ch211-71m22.1|si:ch211-71m22.3|si:ch73-206p6.1|si:ch73-269m23.5|si:dk…
GO:0006954	inflammatory response	391	128	128	0.864179	0.0291	0.465248	0.0551	0.510664	0.973		afap1l2|agtr1a|agtr1b|agtr2|anxa1a|anxa1b|anxa1c|anxa1d|ccl19a.1|ccl19a.2|ccl19b|ccl20a.3|ccl25b|ccl34b.1|ccl34b.4|ccl34b.9|ccl35.1|ccl38.1|ccl38.6|ccl38a.4|ccl39.2|ccl39.7|cdk9|ciita|cmklr1l1|cmklrl2|csf1ra|cxcl11.1|cxcl11.5|cxcl11.7|cxcl11.8|cxcl18b|cxcl19|cxcl20|cxcl32b.1|cxcl8a|cxcl8b.1|cxcl8b.3|cxcr3.1|cxcr3.3|elf3|fpr1|ggt5a|il17a/f3|il17d|il1b|il1fma|irg1l|loxl3a|loxl3b|lta4h|mark1|mecp2|m…
GO:0030212	hyaluronan metabolic process	392	8	8	1.65176	0.0292	0.465441	0.0169	0.41405	0.278		has1|has2|has3|hyal3|itih1|itih2|itih3a|itih5|
GO:0004970	ionotropic glutamate receptor activity	393	27	27	1.15659	0.0297	0.466387	0.0593	0.524775	0.712		gria1a|gria1b|gria2a|gria2b|gria3a|gria3b|gria4a|gria4b|grid1a|grid1b|grid2|grik1a|grik1b|grik4|grik5|grin1a|grin1b|grin2aa|grin2ab|grin2bb|grin2cb|grin2da|grin3a|grin3ba|grin3bb|si:ch211-251b21.1|si:dkey-183j2.10|
GO:1903510	mucopolysaccharide metabolic process	394	15	15	1.36733	0.0297	0.467775	0.0195	0.412776	0.613		chst1|chst11|chst3a|chst7|glceb|has1|has2|has3|hyal3|itih1|itih2|itih3a|itih5|ndnf|uxs1|
GO:0051239	regulation of multicellular organismal process	395	543	537	0.730744	0.0299	0.468138	0.0333	0.432982	0.995		aanat2|abcc6a|abcd1|add1|adgrb1a|adgrb1b|adgrb2|adgrb3|adgrg6|adra1ab|adra1ba|adra1bb|adra1d|adra2c|adra2db|adrb1|adrb2a|adrb2b|afap1l2|agtr1a|agtr1b|aida|alx1|amh|ankhb|ano6|anxa1a|anxa1b|anxa1c|anxa1d|anxa3a|anxa3b|anxa5b|anxa6|apc|apela|apln|aplnra|aplnrb|arhgap18|arntl1a|ascl1a|ascl1b|atg5|atoh7|atp1a1a.1|atp2a1|atp2a2a|atp6v1h|atraid|avpr1aa|avpr1ab|avpr2aa|avpr2ab|avpr2l|axin1|axin2|bace1|b…
GO:0098793	presynapse	396	25	25	1.22701	0.0297	0.469171	0.0182	0.420587	0.759		ap3d1|cplx2|cplx2l|cplx3b|cplx4a|cplx4b|dnmbp|fmr1|fxr1|fxr2|ghrh|il1rapl1b|lin7a|lin7b|lin7c|pdyn|penka|penkb|pnoca|pnocb|slc18a2|slc18a3a|slc18a3b|slc1a2a|unc13c|
GO:0050806	positive regulation of synaptic transmission	397	22	22	1.24998	0.0306	0.470742	0.0461	0.491857	0.826		clstn1|clstn2|grin2aa|grin2ab|grin2bb|grin2cb|grin2da|rims1a|rims1b|rims2a|rims2b|rims3|rims4|shank1|shank2a|shank2b|shank3a|shank3b|si:ch211-276c2.2|slc24a1|slc24a2|syt12|
GO:0005523	tropomyosin binding	398	15	14	1.37927	0.0307	0.470911	0.0209	0.402192	0.616		lmod1b|lmod2a|lmod2b|lmod3|tmod1|tmod2|tmod4|tnnt1|tnnt2a|tnnt2b|tnnt2c|tnnt2d|tnnt3a|tnnt3b|
GO:0060393	regulation of pathway-restricted SMAD protein phosphorylation	399	38	38	1.08731	0.0308	0.47108	0.0388	0.455276	0.764		admp|bmp10|bmp15|bmp16|bmp2a|bmp2b|bmp3|bmp4|bmp5|bmp6|bmp7a|bmp7b|bmp8a|gdf10a|gdf10b|gdf11|gdf2|gdf3|gdf5|gdf6b|gdf7|gdf9|inha|inhbaa|inhbab|inhbb|lft1|lft2|mstna|mstnb|ndr1|ndr2|smad6a|spaw|tgfb1a|tgfb1b|tgfb2|tgfb3|
GO:0030160	synaptic receptor adaptor activity	400	5	5	1.94566	0.0306	0.472114	0.054	0.50939	0.69	GO:0035255|ionotropic glutamate receptor binding, GO:0098698|postsynaptic specialization assembly, GO:2000463|positive regulation of excitatory postsynaptic potential, GO:0097106|postsynaptic density organization, GO:0097107|postsynaptic density assembly, GO:0099084|postsynaptic specialization organization, GO:0098815|modulation of excitatory postsynaptic potential, GO:0051968|positive regulation…	shank1|shank2a|shank2b|shank3a|shank3b|
GO:0035255	ionotropic glutamate receptor binding	401	5	5	1.94566	0.0306	0.472114	0.054	0.50939	0.69	GO:0098698|postsynaptic specialization assembly, GO:0030160|synaptic receptor adaptor activity, GO:2000463|positive regulation of excitatory postsynaptic potential, GO:0097106|postsynaptic density organization, GO:0097107|postsynaptic density assembly, GO:0099084|postsynaptic specialization organization, GO:0098815|modulation of excitatory postsynaptic potential, GO:0051968|positive regulation of…	shank1|shank2a|shank2b|shank3a|shank3b|
GO:0051968	positive regulation of synaptic transmission, glutamatergic	402	5	5	1.94566	0.0306	0.472114	0.054	0.50939	0.69	GO:0035255|ionotropic glutamate receptor binding, GO:0098698|postsynaptic specialization assembly, GO:0030160|synaptic receptor adaptor activity, GO:2000463|positive regulation of excitatory postsynaptic potential, GO:0097106|postsynaptic density organization, GO:0097107|postsynaptic density assembly, GO:0099084|postsynaptic specialization organization, GO:0098815|modulation of excitatory postsyn…	shank1|shank2a|shank2b|shank3a|shank3b|
GO:0097106	postsynaptic density organization	403	5	5	1.94566	0.0306	0.472114	0.054	0.50939	0.689	GO:0035255|ionotropic glutamate receptor binding, GO:0098698|postsynaptic specialization assembly, GO:0030160|synaptic receptor adaptor activity, GO:2000463|positive regulation of excitatory postsynaptic potential, GO:0097107|postsynaptic density assembly, GO:0099084|postsynaptic specialization organization, GO:0098815|modulation of excitatory postsynaptic potential, GO:0051968|positive regulatio…	shank1|shank2a|shank2b|shank3a|shank3b|
GO:0097107	postsynaptic density assembly	404	5	5	1.94566	0.0306	0.472114	0.054	0.50939	0.689	GO:0035255|ionotropic glutamate receptor binding, GO:0098698|postsynaptic specialization assembly, GO:0030160|synaptic receptor adaptor activity, GO:2000463|positive regulation of excitatory postsynaptic potential, GO:0097106|postsynaptic density organization, GO:0099084|postsynaptic specialization organization, GO:0098815|modulation of excitatory postsynaptic potential, GO:0051968|positive regul…	shank1|shank2a|shank2b|shank3a|shank3b|
GO:0098698	postsynaptic specialization assembly	405	5	5	1.94566	0.0306	0.472114	0.054	0.50939	0.69	GO:0035255|ionotropic glutamate receptor binding, GO:0030160|synaptic receptor adaptor activity, GO:2000463|positive regulation of excitatory postsynaptic potential, GO:0097106|postsynaptic density organization, GO:0097107|postsynaptic density assembly, GO:0099084|postsynaptic specialization organization, GO:0098815|modulation of excitatory postsynaptic potential, GO:0051968|positive regulation o…	shank1|shank2a|shank2b|shank3a|shank3b|
GO:0098815	modulation of excitatory postsynaptic potential	406	5	5	1.94566	0.0306	0.472114	0.054	0.50939	0.69	GO:0035255|ionotropic glutamate receptor binding, GO:0098698|postsynaptic specialization assembly, GO:0030160|synaptic receptor adaptor activity, GO:2000463|positive regulation of excitatory postsynaptic potential, GO:0097106|postsynaptic density organization, GO:0097107|postsynaptic density assembly, GO:0099084|postsynaptic specialization organization, GO:0051968|positive regulation of synaptic …	shank1|shank2a|shank2b|shank3a|shank3b|
GO:0099084	postsynaptic specialization organization	407	5	5	1.94566	0.0306	0.472114	0.054	0.50939	0.689	GO:0035255|ionotropic glutamate receptor binding, GO:0098698|postsynaptic specialization assembly, GO:0030160|synaptic receptor adaptor activity, GO:2000463|positive regulation of excitatory postsynaptic potential, GO:0097106|postsynaptic density organization, GO:0097107|postsynaptic density assembly, GO:0098815|modulation of excitatory postsynaptic potential, GO:0051968|positive regulation of sy…	shank1|shank2a|shank2b|shank3a|shank3b|
GO:2000463	positive regulation of excitatory postsynaptic potential	408	5	5	1.94566	0.0306	0.472114	0.054	0.50939	0.689	GO:0035255|ionotropic glutamate receptor binding, GO:0098698|postsynaptic specialization assembly, GO:0030160|synaptic receptor adaptor activity, GO:0097106|postsynaptic density organization, GO:0097107|postsynaptic density assembly, GO:0099084|postsynaptic specialization organization, GO:0098815|modulation of excitatory postsynaptic potential, GO:0051968|positive regulation of synaptic transmiss…	shank1|shank2a|shank2b|shank3a|shank3b|
GO:0003207	cardiac chamber formation	409	5	5	1.94528	0.0306	0.473495	0.0282	0.42276	0.318		cadm4|ilk|mybpc3|tbx5a|tbx5b|
GO:0006811	ion transport	410	764	763	0.709202	0.0304	0.474563	0.0506	0.49588	0.954		abcb11b|abcc4|abcc5|abcc8|abcc8b|abcc9|ankha|ankhb|ano1a|ano6|anxa1a|anxa1b|anxa1c|anxa1d|apnl|aqp1a.1|armc1|armc1l|asic1a|asic1b|asic1c|asic2|asic4a|asic4b|atox1|atp13a1|atp13a2|atp13a3|atp1a1a.1|atp1a1a.2|atp1a1a.3|atp1a1a.4|atp1a1a.5|atp1a1b|atp1a2a|atp1a3a|atp1a3b|atp1b1a|atp1b1b|atp1b2a|atp1b2b|atp1b3a|atp1b3b|atp1b4|atp2a1|atp2a1l|atp2a2a|atp2a2b|atp2a3|atp2b1a|atp2b1b|atp2b2|atp2b3a|atp2b3…
GO:0001595	angiotensin receptor activity	411	5	5	1.95168	0.0306	0.474883	0.0688	0.55842	0.14	GO:0004945|angiotensin type II receptor activity,	agtr1a|agtr1b|agtr2|si:cabz01093077.1|si:ch211-207g17.3|
GO:0004945	angiotensin type II receptor activity	412	5	5	1.95168	0.0306	0.474883	0.0688	0.55842	0.14	GO:0001595|angiotensin receptor activity,	agtr1a|agtr1b|agtr2|si:cabz01093077.1|si:ch211-207g17.3|
GO:0097061	dendritic spine organization	413	7	7	1.68815	0.0306	0.47628	0.0622	0.536095	0.723	GO:0099173|postsynapse organization,	ephb3a|pick1|shank1|shank2a|shank2b|shank3a|shank3b|
GO:0099173	postsynapse organization	414	7	7	1.68815	0.0306	0.47628	0.0622	0.536095	0.723	GO:0097061|dendritic spine organization,	ephb3a|pick1|shank1|shank2a|shank2b|shank3a|shank3b|
GO:0051146	striated muscle cell differentiation	415	23	23	1.2161	0.0315	0.480398	0.0264	0.427244	0.805		bves|ddx39ab|fgf8a|gata5|hand2|isl1|klhl40a|klhl40b|mef2ca|mef2cb|nkx2.5|nkx2.7|nr2f1a|pbx2|pbx4|plekha7a|popdc2|popdc3|scube2|six1b|smarcd3b|tbx1|tbx5a|
GO:0005109	frizzled binding	416	26	26	1.14847	0.0318	0.480816	0.0395	0.459415	0.548		dvl1a|dvl1b|dvl2|dvl3a|wnt1|wnt10a|wnt10b|wnt11|wnt16|wnt2|wnt2ba|wnt3|wnt3a|wnt4|wnt5a|wnt5b|wnt6a|wnt6b|wnt7aa|wnt7ba|wnt7bb|wnt8a|wnt8b|wnt9a|wnt9b|znrf3|
GO:0010927	cellular component assembly involved in morphogenesis	417	66	64	0.957124	0.0317	0.482059	0.0106	0.496418	0.888		ache|actn2b|actr10|adgrg6|alpk3a|asb2b|bves|chchd10|chrnd|cmlc1|cntnap1|cryaba|cryabb|cx36.7|cxcl12a|cxcr4a|desma|dnajb6b|dusp27|erbb2|foxa2|hs3st1l1|hsp90aa1.1|lmod2a|lmod2b|lmod3|mef2aa|mef2ca|mef2d|megf10|myh6|myh7|myl7|mylk3|myo18aa|myo18ab|myom1a|myom1b|myom2a|myot|naca|obscnb|pgm5|plecb|prox1a|qki2|qkia|smo|smyd1a|smyd1b|smyhc1|tcap|tenm4|tmod1|tmod2|tmod4|tnnt3a|tnnt3b|tpcn2|tpm3|tpm4a|ttn…
GO:0021592	fourth ventricle development	418	8	8	1.62379	0.0318	0.482194	0.0382	0.452247	0.411		fgfrl1a|hoxb1b|lmx1ba|lmx1bb|rfng|wnt1|zic1|zic4|
GO:0005160	transforming growth factor beta receptor binding	419	40	40	1.04923	0.032	0.482462	0.0448	0.488828	0.781		admp|bmp10|bmp15|bmp16|bmp2a|bmp2b|bmp3|bmp4|bmp5|bmp6|bmp7a|bmp7b|bmp8a|gdf10a|gdf10b|gdf11|gdf2|gdf3|gdf5|gdf6b|gdf7|gdf9|inha|inhbaa|inhbab|inhbb|lft1|lft2|mstna|mstnb|ndr1|ndr2|si:dkey-101k6.5|spaw|tgfb1a|tgfb1b|tgfb2|tgfb3|tgfb5|tgfbr2b|
GO:0001881	receptor recycling	420	6	6	1.75244	0.0323	0.485601	0.0114	0.490478	0.0412		plekhj1|prkcg|sb:cb470|si:ch211-193c2.2|si:ch73-111k22.3|zgc:153733|
GO:0016037	light absorption	421	5	5	1.9113	0.0329	0.49322	0.0403	0.45864	0.227		exorh|opn5|parapinopsina|parapinopsinb|rho|
GO:0010862	positive regulation of pathway-restricted SMAD protein phosphorylation	422	37	37	1.07759	0.033	0.493322	0.0388	0.456288	0.761	GO:0060395|SMAD protein signal transduction,	admp|bmp10|bmp15|bmp16|bmp2a|bmp2b|bmp3|bmp4|bmp5|bmp6|bmp7a|bmp7b|bmp8a|gdf10a|gdf10b|gdf11|gdf2|gdf3|gdf5|gdf6b|gdf7|gdf9|inha|inhbaa|inhbab|inhbb|lft1|lft2|mstna|mstnb|ndr1|ndr2|spaw|tgfb1a|tgfb1b|tgfb2|tgfb3|
GO:0060395	SMAD protein signal transduction	423	37	37	1.07759	0.033	0.493322	0.0388	0.456288	0.761	GO:0010862|positive regulation of pathway-restricted SMAD protein phosphorylation,	admp|bmp10|bmp15|bmp16|bmp2a|bmp2b|bmp3|bmp4|bmp5|bmp6|bmp7a|bmp7b|bmp8a|gdf10a|gdf10b|gdf11|gdf2|gdf3|gdf5|gdf6b|gdf7|gdf9|inha|inhbaa|inhbab|inhbb|lft1|lft2|mstna|mstnb|ndr1|ndr2|spaw|tgfb1a|tgfb1b|tgfb2|tgfb3|
GO:0015250	water channel activity	424	8	8	1.61597	0.0331	0.493423	0.0169	0.415976	0.215		aqp1a.1|aqp1a.2|aqp4|aqp8a.1|aqp8a.2|aqp8b|mipa|mipb|
GO:0046532	regulation of photoreceptor cell differentiation	425	5	5	1.89616	0.0343	0.500043	0.0216	0.401078	0.533		cdh2|cdh4|dlx1a|dlx2a|id2a|
GO:0006558	L-phenylalanine metabolic process	426	8	8	1.61122	0.0344	0.500123	0.0073	0.489008	0.597	GO:1902221|erythrose 4-phosphate/phosphoenolpyruvate family amino acid metabolic process, GO:1902222|erythrose 4-phosphate/phosphoenolpyruvate family amino acid catabolic process, GO:0006559|L-phenylalanine catabolic process,	fah|hgd|hpda|pah|qdpra|qdprb2|tat|zgc:171517|
GO:0006559	L-phenylalanine catabolic process	427	8	8	1.61122	0.0344	0.500123	0.0073	0.489008	0.597	GO:1902221|erythrose 4-phosphate/phosphoenolpyruvate family amino acid metabolic process, GO:1902222|erythrose 4-phosphate/phosphoenolpyruvate family amino acid catabolic process, GO:0006558|L-phenylalanine metabolic process,	fah|hgd|hpda|pah|qdpra|qdprb2|tat|zgc:171517|
GO:1902221	erythrose 4-phosphate/phosphoenolpyruvate family amino acid metabolic process	428	8	8	1.61122	0.0344	0.500123	0.0073	0.489008	0.597	GO:1902222|erythrose 4-phosphate/phosphoenolpyruvate family amino acid catabolic process, GO:0006558|L-phenylalanine metabolic process, GO:0006559|L-phenylalanine catabolic process,	fah|hgd|hpda|pah|qdpra|qdprb2|tat|zgc:171517|
GO:1902222	erythrose 4-phosphate/phosphoenolpyruvate family amino acid catabolic process	429	8	8	1.61122	0.0344	0.500123	0.0073	0.489008	0.597	GO:1902221|erythrose 4-phosphate/phosphoenolpyruvate family amino acid metabolic process, GO:0006558|L-phenylalanine metabolic process, GO:0006559|L-phenylalanine catabolic process,	fah|hgd|hpda|pah|qdpra|qdprb2|tat|zgc:171517|
GO:0032410	negative regulation of transporter activity	430	15	15	1.3341	0.0343	0.501424	0.0511	0.494371	0.831	GO:0032413|negative regulation of ion transmembrane transporter activity,	cbarpb|drd2a|drd2b|drd2l|drd3|drd4-rs|drd4a|gem|hecw1b|hecw2a|kcne4|nedd4a|nedd4l|rem1|rrad|
GO:0032413	negative regulation of ion transmembrane transporter activity	431	15	15	1.3341	0.0343	0.501424	0.0511	0.494371	0.831	GO:0032410|negative regulation of transporter activity,	cbarpb|drd2a|drd2b|drd2l|drd3|drd4-rs|drd4a|gem|hecw1b|hecw2a|kcne4|nedd4a|nedd4l|rem1|rrad|
GO:0030326	embryonic limb morphogenesis	432	5	5	1.8948	0.0343	0.502813	0.0267	0.42178	0.297		sp8b|sp9|tbx4|tbx5a|tbx5b|
GO:0021538	epithalamus development	433	5	5	1.8907	0.0343	0.50421	0.0422	0.467202	0.472		pax6a|pax6b|pitx2|sox2|tbx2b|
GO:0048886	neuromast hair cell differentiation	434	9	9	1.51006	0.0352	0.50482	0.0167	0.418845	0.532		atoh1a|atp1b2b|eya4|irx4a|kremen1|mgat5|neurod1|pho|prox1a|
GO:0060119	inner ear receptor cell development	435	19	19	1.24305	0.034	0.505416	0.0212	0.403563	0.773		atoh1a|atp2b1a|cdh23|cops5|dctn2|dlx3b|dlx4b|jag1b|lmx1bb|mif|neurod1|pax2a|pax5|pdzd7a|slc26a2|sox2|stat3|tmem132e|vdrb|
GO:0005929	cilium	436	114	113	0.878259	0.0341	0.505482	0.0196	0.4116	0.938		abhd2a|abhd2b|anks6|arl13a|arl13b|arl2bp|arl6|b9d2|bbip1|bbs5|bbs7|bbs9|ccdc103|ccdc135|ccdc151|ccdc39|ccdc40|ccdc65|ccsapb|cdh23|cdk20|cep104|cep19|cep41|ces3|cfap157|cfap161|cfap20|cfap206|cfap36|cfap53|cfap77|cluap1|cplane2|daw1|dnaaf1|dnaaf4|dnah9|dnah9l|drc1|dync2h1|dync2li1|dzip1|dzip1l|fam92a1|flr|gas8|gli2a|gpr161|ift122|ift172|ift20|ift46|ift52|ift57|ift80|ift81|ift88|invs|iqcg|kif17|kif…
GO:0034763	negative regulation of transmembrane transport	437	17	17	1.27932	0.0342	0.505549	0.0546	0.5096	0.846		cbarpb|commd1|drd2a|drd2b|drd2l|drd3|drd4-rs|drd4a|gem|hecw1b|hecw2a|kcne4|nedd4a|nedd4l|pid1|rem1|rrad|
GO:0010522	regulation of calcium ion transport into cytosol	438	7	7	1.65829	0.0343	0.505614	0.0257	0.430394	0.656	GO:0051279|regulation of release of sequestered calcium ion into cytosol,	aplnra|aplnrb|bcl2l10|casq1a|casq1b|casq2|stac3|
GO:0051279	regulation of release of sequestered calcium ion into cytosol	439	7	7	1.65829	0.0343	0.505614	0.0257	0.430394	0.656	GO:0010522|regulation of calcium ion transport into cytosol,	aplnra|aplnrb|bcl2l10|casq1a|casq1b|casq2|stac3|
GO:0038179	neurotrophin signaling pathway	440	6	6	1.73878	0.035	0.506066	0.0275	0.423052	0.458		akt1s1|bdnf|ngfa|ngfb|ntf3|zfyve27|
GO:0030168	platelet activation	441	9	9	1.51624	0.0352	0.506191	0.0637	0.541092	0.304		adra2c|adra2db|bambia|f8|fga|fgb|fgg|lrrc32|p2ry1|
GO:0005112	Notch binding	442	14	14	1.34238	0.035	0.507452	0.0599	0.523952	0.398		chac1|dla|dlb|dlc|dld|dlk2|dll4|galnt11|jag1a|jag1b|jag2a|jag2b|si:ch73-281k2.5|sned1|
GO:0051952	regulation of amine transport	443	30	29	1.11784	0.0352	0.507571	0.028	0.425793	0.836		chga|drd2a|drd2b|drd2l|drd3|drd4-rs|drd4a|gdnfa|syt10|syt11a|syt11b|syt12|syt13|syt15|syt1a|syt1b|syt2a|syt3|syt4|syt5a|syt5b|syt6a|syt7a|syt7b|syt8|syt9a|syt9b|trh|vip|
GO:0008406	gonad development	444	10	10	1.48146	0.0355	0.507746	0.0521	0.500387	0.484		amh|ar|brca2|ddx4|dmrt1|figla|fshb|fshr|lhb|lhcgr|
GO:0048306	calcium-dependent protein binding	445	6	6	1.72324	0.0359	0.510706	0.0468	0.490427	0.226		anxa11a|anxa11b|anxa3a|anxa3b|si:rp71-17i16.4|tnnc2|
GO:0051694	pointed-end actin filament capping	446	7	7	1.63819	0.036	0.510756	0.0195	0.414434	0.453		lmod1b|lmod2a|lmod2b|lmod3|tmod1|tmod2|tmod4|
GO:0099529	neurotransmitter receptor activity involved in regulation of postsynaptic membrane potential	447	47	47	1.02223	0.0362	0.510854	0.0735	0.575388	0.858	GO:1904315|transmitter-gated ion channel activity involved in regulation of postsynaptic membrane potential,	chrna1|chrna10a|chrna2a|chrna2b|chrna3|chrna4b|chrna5|chrna7|chrna9|chrnb1|chrnb2|chrnb3b|chrnb4|chrnb5b|chrnd|chrne|chrng|gabra1|gabra3|gabra5|gabra6a|gabra6b|gabrg2|gria1a|gria1b|gria2a|gria2b|gria3a|gria3b|gria4a|gria4b|grid1a|grid1b|grid2|grik1a|grik1b|grik4|grik5|grin2aa|grin2ab|grin2bb|grin2cb|grin2da|grin3ba|grin3bb|si:ch211-251b21.1|si:ch211-39a7.1|
GO:1904315	transmitter-gated ion channel activity involved in regulation of postsynaptic membrane potential	448	47	47	1.02223	0.0362	0.510854	0.0735	0.575388	0.858	GO:0099529|neurotransmitter receptor activity involved in regulation of postsynaptic membrane potential,	chrna1|chrna10a|chrna2a|chrna2b|chrna3|chrna4b|chrna5|chrna7|chrna9|chrnb1|chrnb2|chrnb3b|chrnb4|chrnb5b|chrnd|chrne|chrng|gabra1|gabra3|gabra5|gabra6a|gabra6b|gabrg2|gria1a|gria1b|gria2a|gria2b|gria3a|gria3b|gria4a|gria4b|grid1a|grid1b|grid2|grik1a|grik1b|grik4|grik5|grin2aa|grin2ab|grin2bb|grin2cb|grin2da|grin3ba|grin3bb|si:ch211-251b21.1|si:ch211-39a7.1|
GO:0035082	axoneme assembly	449	16	16	1.29496	0.0359	0.512083	0.0533	0.50549	0.553		ccdc40|cep41|cfap157|cfap206|dnaaf1|dzip1|gas8|iqcg|rp1l1a|rp1l1b|rsph9|stk36|tbc1d32|ttc26|ttll3|ttll6|
GO:0055003	cardiac myofibril assembly	450	18	17	1.26734	0.0362	0.51222	0.008	0.504	0.659		alpk3a|asb2b|cmlc1|cx36.7|erbb2|hs3st1l1|myh6|myh7|myl7|mylk3|myom1a|myom1b|myom2a|tcap|tpm4a|ttn.1|ttn.2|
GO:0045601	regulation of endothelial cell differentiation	451	5	5	1.86355	0.0365	0.513718	0.0131	0.484792	0.495		add1|hhex|krit1|npas4l|tal1|
GO:0004687	myosin light chain kinase activity	452	7	6	1.71301	0.0366	0.513759	0.0536	0.507426	0.0086		mylk2|mylk3|mylk4a|mylk4b|mylk5|si:dkey-240h12.4|
GO:0009719	response to endogenous stimulus	453	177	176	0.807958	0.0369	0.5166	0.0001	0.0441	0.984		abhd2a|abhd2b|adgrl3.1|agxtb|anxa1a|anxa1b|anxa1c|anxa1d|anxa3a|anxa3b|aqp12|asic2|asic4b|avpr1aa|avpr1ab|avpr2aa|avpr2ab|avpr2l|bcl3|c3a.2|c9|capn10|castor2|cd36|cnn2|cpeb1b|cpeb4a|cpn1|cyp11a1|cyp11a2|cyp11c1|cyp19a1b|cyp2k22|dio2|esr1|esr2a|esr2b|fam20cl|fbp1b|fkbp11|foxd3|garem|gclc|glra1|gnrhr1|gnrhr4|hamp|hdlbpa|hpxa|hsp90ab1|impact|jun|junba|junbb|jund|keap1a|keap1b|khk|lamtor1|lamtor2|lam…
GO:0051240	positive regulation of multicellular organismal process	454	169	168	0.822851	0.0372	0.519426	0.0229	0.402614	0.999		aanat2|abcd1|adra1ab|adra1bb|adra1d|afap1l2|alx1|ano6|anxa1a|anxa1b|anxa1c|anxa1d|apela|apln|aplnra|aplnrb|atoh7|atp2a1|atp6v1h|atraid|avpr1aa|avpr1ab|avpr2aa|avpr2ab|avpr2l|bace1|birc5a|birc5b|cactin|caprin2|cd226|cdkl5|cgas|chrm3a|clstn1|clstn2|cntn2|csf1ra|ctnnb1|cxcl12a|dbn1|dbnla|dbnlb|dct|ddx46|egfl6|elmo1|enpp4|ephb3a|faima|fgf19|fgf1a|fgf8a|flt1|gata2a|gata2b|gata3|gdnfa|gdnfb|ghrh|gper1|…
GO:0032879	regulation of localization	455	669	664	0.707201	0.0374	0.519477	0.001	0.2646	0.989		aak1a|aak1b|abca1a|abcg1|adcyap1a|adcyap1b|aire|akt2|aldh1l1|amh|amot|amotl2a|amotl2b|ano1a|ano6|anos1a|anos1b|anxa13|anxa13l|anxa1a|anxa1b|anxa1c|anxa1d|anxa3a|anxa3b|anxa5b|anxa6|ap1ar|ap1b1|apela|aplnra|aplnrb|arfip1|arhgap4a|arhgap4b|arpin|bcl2l10|bet1l|bicd1a|bmp2k|bora|borcs5|c1qtnf12|cacna1aa|cacna1ab|cacna1ba|cacna1bb|cacna1c|cacna1da|cacna1db|cacna1eb|cacna1fa|cacna1fb|cacna1g|cacna1ha|c…
GO:0005231	excitatory extracellular ligand-gated ion channel activity	456	32	32	1.07805	0.0375	0.519503	0.0758	0.583892	0.797		chrna1|chrna10a|chrna2a|chrna2b|chrna3|chrna4b|chrna5|chrna7|chrna9|chrnb1|chrnb2|chrnb3b|chrnb4|chrnb5b|chrnd|chrne|chrng|glra1|glra2|glra3|glra4a|glra4b|glrba|glrbb|nnr|p2rx1|p2rx3a|p2rx3b|p2rx4b|p2rx5|p2rx7|si:ch211-39a7.1|
GO:0009416	response to light stimulus	457	122	122	0.850407	0.0374	0.520844	0.0234	0.404682	0.951		aanat1|aanat2|arl3l2|arntl1a|arntl1b|arntl2|atp6v0e1|aurkb|ciao2a|clocka|clockb|crip1|cry1a|cry2|cry3a|cry5|dagla|ddb2|dhdds|dlat|dtl|eml1|ercc1|ercc2|ercc3|exorh|fbxl3a|fbxl3b|foxb1a|galn|gna11b|gnat1|gnat2|gnb5a|gpr88|grk1b|grk7a|grm6b|hdc|ift88|il7r|impact|ipo13|lama1|lamb1a|lamc1|lhx2b|mapk14a|mapk14b|mettl3|npas2|nr3c1|nyx|opn1lw2|opn1mw1|opn1mw2|opn1mw3|opn1sw1|opn3|opn4.1|opn4a|opn4b|opn4x…
GO:0009074	aromatic amino acid family catabolic process	458	16	16	1.29189	0.0378	0.522291	0.0138	0.465157	0.813		afmid|fah|haao|hgd|hpda|hpdb|ido1|kmo|kynu|pah|qdpra|qdprb2|tat|tdo2a|tdo2b|zgc:171517|
GO:0005005	transmembrane-ephrin receptor activity	459	9	9	1.48634	0.038	0.523687	0.0452	0.487166	0.327		ek1|epha2a|epha3|epha4a|epha4b|epha4l|epha6|epha7|epha8|
GO:0001217	DNA-binding transcription repressor activity	460	59	58	0.963733	0.0381	0.523702	0.0126	0.486709	0.755	GO:0001227|DNA-binding transcription repressor activity, RNA polymerase II-specific,	bcl6ab|bhlhe40|bhlhe41|cc2d1b|emx1|emx2|emx3|foxh1|gsx1|helt|her1|her11|her12|her13|her2|her4.2|her4.4|her5|her6|her7|her8.2|her8a|her9|hes2.1|hes2.2|hes6|hey1|hey2|heyl|hhex|insm1a|insm1b|irf4a|klf3|klf6a|noto|nr1d1|patz1|pparaa|pparab|pparda|ppardb|pparg|puraa|purab|purba|purbb|purg|si:ch211-236k19.4|vax1|vax2|vrtn|zbtb16a|zbtb20|zbtb32|zbtb34|zbtb37|zgc:171929|
GO:0001227	DNA-binding transcription repressor activity, RNA polymerase II-specific	461	59	58	0.963733	0.0381	0.523702	0.0126	0.486709	0.755	GO:0001217|DNA-binding transcription repressor activity,	bcl6ab|bhlhe40|bhlhe41|cc2d1b|emx1|emx2|emx3|foxh1|gsx1|helt|her1|her11|her12|her13|her2|her4.2|her4.4|her5|her6|her7|her8.2|her8a|her9|hes2.1|hes2.2|hes6|hey1|hey2|heyl|hhex|insm1a|insm1b|irf4a|klf3|klf6a|noto|nr1d1|patz1|pparaa|pparab|pparda|ppardb|pparg|puraa|purab|purba|purbb|purg|si:ch211-236k19.4|vax1|vax2|vrtn|zbtb16a|zbtb20|zbtb32|zbtb34|zbtb37|zgc:171929|
GO:0016934	extracellularly glycine-gated chloride channel activity	462	6	6	1.69026	0.0387	0.527836	0.0501	0.505008	0.477		glra1|glra2|glra4a|glra4b|glrba|glrbb|
GO:0098943	neurotransmitter receptor transport, postsynaptic endosome to lysosome	463	8	8	1.57379	0.0388	0.52784	0.0625	0.536932	0.665		ap3d1|cacng2a|cacng2b|cacng3b|cacng4a|cacng4b|cacng8a|cacng8b|
GO:0060012	synaptic transmission, glycinergic	464	7	7	1.61525	0.0386	0.5292	0.0509	0.496064	0.546		glra1|glra2|glra4a|glra4b|glrba|glrbb|slc6a5|
GO:0034311	diol metabolic process	465	12	12	1.3861	0.0387	0.5292	0.0084	0.49392	0.705		acer1|asah2|gch1|gch2|pcbd1|pts|qdpra|qdprb2|sphk2|spra|sprb|zgc:171517|
GO:0032809	neuronal cell body membrane	466	7	7	1.59172	0.0409	0.554982	0.0834	0.608762	0.362	GO:0044298|cell body membrane,	kcnc1a|kcnc1b|kcnc2|kcnc3a|kcnc4|si:ch73-334d15.4|slc6a2|
GO:0044298	cell body membrane	467	7	7	1.59172	0.0409	0.554982	0.0834	0.608762	0.362	GO:0032809|neuronal cell body membrane,	kcnc1a|kcnc1b|kcnc2|kcnc3a|kcnc4|si:ch73-334d15.4|slc6a2|
GO:0034766	negative regulation of ion transmembrane transport	468	16	16	1.27157	0.0416	0.563036	0.0533	0.506398	0.839	GO:1904063|negative regulation of cation transmembrane transport,	cbarpb|commd1|drd2a|drd2b|drd2l|drd3|drd4-rs|drd4a|gem|hecw1b|hecw2a|kcne4|nedd4a|nedd4l|rem1|rrad|
GO:1904063	negative regulation of cation transmembrane transport	469	16	16	1.27157	0.0416	0.563036	0.0533	0.506398	0.839	GO:0034766|negative regulation of ion transmembrane transport,	cbarpb|commd1|drd2a|drd2b|drd2l|drd3|drd4-rs|drd4a|gem|hecw1b|hecw2a|kcne4|nedd4a|nedd4l|rem1|rrad|
GO:0030672	synaptic vesicle membrane	470	45	44	1.01422	0.0424	0.570944	0.0332	0.432745	0.812	GO:0099501|exocytic vesicle membrane,	borcs5|clta|dnm1l|drd2a|drd2b|drd2l|drd3|drd4-rs|drd4a|dtnbp1a|mctp1b|mctp2a|mctp2b|otofa|scamp5a|si:dkey-102f14.5|slc17a6a|slc17a6b|slc17a7b|slc18a2|snapin|sv2ba|sv2ca|syn1|syn2a|syn2b|syngr1a|syngr2a|syngr2b|syngr3a|syngr3b|synpr|sypa|sypb|sypl1|sypl2a|sypl2b|syt1a|syt1b|syt2a|syt5a|syt5b|syt8|unc13c|
GO:0099501	exocytic vesicle membrane	471	45	44	1.01422	0.0424	0.570944	0.0332	0.432745	0.812	GO:0030672|synaptic vesicle membrane,	borcs5|clta|dnm1l|drd2a|drd2b|drd2l|drd3|drd4-rs|drd4a|dtnbp1a|mctp1b|mctp2a|mctp2b|otofa|scamp5a|si:dkey-102f14.5|slc17a6a|slc17a6b|slc17a7b|slc18a2|snapin|sv2ba|sv2ca|syn1|syn2a|syn2b|syngr1a|syngr2a|syngr2b|syngr3a|syngr3b|synpr|sypa|sypb|sypl1|sypl2a|sypl2b|syt1a|syt1b|syt2a|syt5a|syt5b|syt8|unc13c|
GO:0005432	calcium:sodium antiporter activity	472	14	14	1.29632	0.0423	0.57105	0.0523	0.500491	0.395		slc24a1|slc24a2|slc24a3|slc24a4a|slc24a4b|slc24a5|slc24a6a|slc8a1a|slc8a1b|slc8a2a|slc8a2b|slc8a3|slc8a4a|slc8a4b|
GO:0032438	melanosome organization	473	8	8	1.55801	0.0427	0.572072	0.0416	0.463468	0.472		atp6ap1b|atp6v0d1|gpr143|pmela|pmelb|tyr|tyrp1a|tyrp1b|
GO:0008021	synaptic vesicle	474	75	75	0.91455	0.0427	0.573524	0.0186	0.413576	0.875		amph|apba1a|apba2a|apba2b|atp6v0cb|bdnf|bin1b|clcn3|clcn4|clcn5a|clcn5b|cops4|cops5|dclk2a|ngfa|ngfb|ntf3|picalma|picalmb|pick1|rab10|rab12|rab13|rab15|rab3aa|rab3ab|rab3b|rab3c|rab3da|rab3db|rab40b|rab40c|rab44|rab8a|rab8b|rogdi|sept4a|sept5a|sept5b|si:ch211-200p22.4|si:dkey-30j16.3|slc6a17|snap91a|snap91b|snapin|stx11a|stx11b.1|stx11b.2|stx12|stx12l|stx1a|stx2a|stx2b|stx3a|stx4|stx6|stx7l|syn1|…
GO:0060538	skeletal muscle organ development	475	11	11	1.40188	0.043	0.574636	0.0217	0.398738	0.557		apobec2a|apobec2b|desma|desmb|lama2|myf5|myod1|six1b|smyd3|tcf21|unc45b|
GO:0060219	camera-type eye photoreceptor cell differentiation	476	15	15	1.27725	0.0433	0.577188	0.0367	0.452719	0.55		cdipt|dctn1a|dctn1b|dync1h1|ehmt2|gdf6a|insm1a|pax6a|pcdh17|rx1|rx2|tbx2b|tubgcp4|znf644a|znf644b|
GO:0005179	hormone activity	477	91	88	0.891104	0.0437	0.5796	0.08	0.601364	0.77		adcyap1a|adcyap1b|adm2b|adma|admb|apela|apln|avp|c1qtnf12|calca|cart1|cart2|cartl|ccka|cckb|cga|crhb|epoa|epob|fndc5b|fshb|galn|gcga|gcgb|gh1|ghrh|ghrl|hamp|hcrt|igf1|igf2a|igf2b|inha|inhbab|inhbb|ins|insb|insl3|insl5a|insl5b|lepa|lepb|lhb|metrn|mlnl|muc5.2|npffl|nppa|nppc|npy|nts|pomca|pomcb|prl|prl2|prlh2|pth1a|pth4|pthlha|pyya|pyyb|rab3gap2|rln1|rln3b|si:ch1073-184j22.1|si:ch211-191i18.4|si:ch…
GO:0015467	G-protein activated inward rectifier potassium channel activity	478	5	5	1.78583	0.0436	0.579727	0.0812	0.601835	0.0508		kcnj2b|kcnj3a|kcnj3b|kcnj5|kcnj9|
GO:0035476	angioblast cell migration	479	13	13	1.32088	0.0443	0.583173	0.0578	0.5202	0.663		apela|apln|aplnra|aplnrb|ecscr|efnb2a|ephb4a|isl2a|meis1b|myo6a|plxnd1|smo|vegfaa|
GO:0098953	receptor diffusion trapping	480	9	9	1.45827	0.0441	0.583443	0.0721	0.565264	0.706	GO:0099628|neurotransmitter receptor diffusion trapping, GO:0098970|postsynaptic neurotransmitter receptor diffusion trapping,	cacng2a|cacng2b|cacng3b|cacng4a|cacng4b|cacng8a|cacng8b|gphna|gphnb|
GO:0098970	postsynaptic neurotransmitter receptor diffusion trapping	481	9	9	1.45827	0.0441	0.583443	0.0721	0.565264	0.706	GO:0098953|receptor diffusion trapping, GO:0099628|neurotransmitter receptor diffusion trapping,	cacng2a|cacng2b|cacng3b|cacng4a|cacng4b|cacng8a|cacng8b|gphna|gphnb|
GO:0099628	neurotransmitter receptor diffusion trapping	482	9	9	1.45827	0.0441	0.583443	0.0721	0.565264	0.706	GO:0098953|receptor diffusion trapping, GO:0098970|postsynaptic neurotransmitter receptor diffusion trapping,	cacng2a|cacng2b|cacng3b|cacng4a|cacng4b|cacng8a|cacng8b|gphna|gphnb|
GO:0036126	sperm flagellum	483	7	7	1.57896	0.0446	0.584216	0.0235	0.405088	0.361	GO:0097729|9+2 motile cilium,	abhd2a|abhd2b|iqcg|saxo2|si:dkeyp-69c1.9|tekt3|tekt4|
GO:0097729	9+2 motile cilium	484	7	7	1.57896	0.0446	0.584216	0.0235	0.405088	0.361	GO:0036126|sperm flagellum,	abhd2a|abhd2b|iqcg|saxo2|si:dkeyp-69c1.9|tekt3|tekt4|
GO:0031430	M band	485	13	13	1.32097	0.0443	0.584627	0.041	0.459686	0.568		alpk3a|lmod3|lrrc39|myom1a|myom1b|myom2a|obscna|obscnb|smpx|smyd1a|smyd1b|ttn.1|ttn.2|
GO:0015075	ion transmembrane transporter activity	486	753	753	0.698282	0.0449	0.585248	0.0506	0.494963	0.956		abcc2|abcc4|abcc5|ankha|ankhb|anxa6|aqp10a|aqp1a.1|aqp1a.2|aqp3a|aqp9a|aqp9b|asic1a|asic1b|asic1c|asic2|asic4a|asic4b|atp1a1a.1|atp1a1a.2|atp1a1a.3|atp1a1a.4|atp1a1a.5|atp1a1b|atp1a2a|atp1a3a|atp1a3b|atp1b1a|atp1b1b|atp1b2a|atp1b2b|atp1b3a|atp1b3b|atp2a1|atp2a1l|atp2a2a|atp2a2b|atp2a3|atp2b1a|atp2b1b|atp2b2|atp2b3a|atp2b3b|atp2b4|atp2c1|atp5l|atp6ap1a|atp6ap1b|atp6ap1la|atp6ap1lb|atp6v0a1a|atp6v0…
GO:0008273	calcium, potassium:sodium antiporter activity	487	7	7	1.57525	0.0446	0.585666	0.0377	0.456541	0.284		slc24a1|slc24a2|slc24a3|slc24a4a|slc24a4b|slc24a5|slc24a6a|
GO:0098839	postsynaptic density membrane	488	37	37	1.03505	0.0449	0.586693	0.0847	0.6174	0.838	GO:0099634|postsynaptic specialization membrane,	cacng2a|cacng2b|cacng3b|cacng4a|cacng4b|cacng8a|cacng8b|dlg1|dlg1l|dlg2|dlg4b|gria1a|gria1b|gria2a|gria2b|gria3a|gria3b|gria4a|gria4b|grid1a|grid1b|grid2|grik1a|grik1b|grik4|grik5|grin2aa|grin2ab|grin2bb|grin2cb|grin2da|grin3ba|grin3bb|grm1a|grm1b|si:ch211-251b21.1|synj2bp|
GO:0099634	postsynaptic specialization membrane	489	37	37	1.03505	0.0449	0.586693	0.0847	0.6174	0.838	GO:0098839|postsynaptic density membrane,	cacng2a|cacng2b|cacng3b|cacng4a|cacng4b|cacng8a|cacng8b|dlg1|dlg1l|dlg2|dlg4b|gria1a|gria1b|gria2a|gria2b|gria3a|gria3b|gria4a|gria4b|grid1a|grid1b|grid2|grik1a|grik1b|grik4|grik5|grin2aa|grin2ab|grin2bb|grin2cb|grin2da|grin3ba|grin3bb|grm1a|grm1b|si:ch211-251b21.1|synj2bp|
GO:0001665	alpha-N-acetylgalactosaminide alpha-2,6-sialyltransferase activity	490	5	5	1.76643	0.0452	0.587711	0.0892	0.641367	0.21		st6galnac3|st6galnac4|st6galnac5a|st6galnac5b|st6galnac6|
GO:0051965	positive regulation of synapse assembly	491	5	5	1.752	0.0463	0.600538	0.0381	0.455136	0.373		clstn1|clstn2|ephb3a|si:ch211-276c2.2|tnc|
GO:0032590	dendrite membrane	492	12	12	1.34249	0.0466	0.601481	0.1062	0.699888	0.648		gabra1|gabra3|gabra5|gabra6a|gabra6b|gabrg2|kcnc1a|kcnc1b|kcnc2|kcnc3a|kcnc4|si:ch73-334d15.4|
GO:0021536	diencephalon development	493	12	12	1.33741	0.0466	0.602952	0.0322	0.429225	0.591		arnt2|csrnp1b|dla|dlb|fezf2|fgf16|mib1|nkx2.1|shha|sim1a|smo|zic2a|
GO:0014059	regulation of dopamine secretion	494	26	25	1.14083	0.0474	0.610318	0.0302	0.421684	0.789		drd2a|drd2b|drd2l|drd3|drd4-rs|drd4a|syt10|syt11a|syt11b|syt12|syt13|syt15|syt1a|syt1b|syt2a|syt3|syt4|syt5a|syt5b|syt6a|syt7a|syt7b|syt8|syt9a|syt9b|
GO:0099095	ligand-gated anion channel activity	495	13	13	1.30057	0.0479	0.613769	0.0578	0.516685	0.747		cftr|gabra1|gabra3|gabra5|gabra6a|gabra6b|gabrg2|glra1|glra2|glra4a|glra4b|glrba|glrbb|
GO:0021984	adenohypophysis development	496	13	13	1.29575	0.0479	0.615259	0.041	0.460662	0.673		ascl1a|disp1|dzip1|eya1|gli1|gli2a|her4.1|hey1|pitx3|rx3|shha|six1b|smo|
GO:0008467	[heparan sulfate]-glucosamine 3-sulfotransferase 1 activity	497	9	9	1.44156	0.0483	0.6174	0.0207	0.407228	0.0324		hs3st1|hs3st1l1|hs3st1l2|hs3st2|hs3st3b1a|hs3st3b1b|hs3st3l|hs3st4|si:dkey-121b10.7|
GO:0043523	regulation of neuron apoptotic process	498	30	30	1.06815	0.0492	0.627389	0.0227	0.403115	0.857		bdnf|birc5a|birc5b|cdk10|cdk5|cln3|cntf|cpeb4a|epas1b|foxb1a|foxo3a|gata3|gdnfa|gdnfb|glra4a|gper1|hm13|kdm5c|m17|msx1b|ngfa|ngfb|ntf3|ogg1|park7|phf8|psenen|scrt2|sppl3|tp53|
GO:0098659	inorganic cation import across plasma membrane	499	67	67	0.918359	0.0498	0.633513	0.0266	0.422724	0.887	GO:0099587|inorganic ion import across plasma membrane,	atp1a1a.1|atp1a1a.2|atp1a1a.3|atp1a1a.4|atp1a1a.5|atp1a1b|atp1a2a|atp1a3a|atp1a3b|atp1b1a|atp1b1b|atp1b2a|atp1b2b|atp1b3a|atp1b3b|ca2|fam155b|kcnh3|kcnj11|kcnj11l|kcnj12a|kcnj12b|kcnj13|kcnj14|kcnj16|kcnj1a.1|kcnj1a.2|kcnj1a.3|kcnj1a.4|kcnj1a.5|kcnj1a.6|kcnj1b|kcnj2a|kcnj2b|kcnj3a|kcnj3b|kcnj5|kcnj8|kcnj9|p2rx7|si:cabz01090193.1|si:ch211-113j13.2|slc12a1|slc12a10.1|slc12a10.2|slc12a10.3|slc12a2|s…
GO:0099587	inorganic ion import across plasma membrane	500	67	67	0.918359	0.0498	0.633513	0.0266	0.422724	0.887	GO:0098659|inorganic cation import across plasma membrane,	atp1a1a.1|atp1a1a.2|atp1a1a.3|atp1a1a.4|atp1a1a.5|atp1a1b|atp1a2a|atp1a3a|atp1a3b|atp1b1a|atp1b1b|atp1b2a|atp1b2b|atp1b3a|atp1b3b|ca2|fam155b|kcnh3|kcnj11|kcnj11l|kcnj12a|kcnj12b|kcnj13|kcnj14|kcnj16|kcnj1a.1|kcnj1a.2|kcnj1a.3|kcnj1a.4|kcnj1a.5|kcnj1a.6|kcnj1b|kcnj2a|kcnj2b|kcnj3a|kcnj3b|kcnj5|kcnj8|kcnj9|p2rx7|si:cabz01090193.1|si:ch211-113j13.2|slc12a1|slc12a10.1|slc12a10.2|slc12a10.3|slc12a2|s…
GO:0048753	pigment granule organization	501	9	9	1.42362	0.0505	0.640878	0.0503	0.498479	0.476		atp6ap1b|atp6v0d1|bloc1s1|gpr143|pmela|pmelb|tyr|tyrp1a|tyrp1b|
GO:0008532	N-acetyllactosaminide beta-1,3-N-acetylglucosaminyltransferase activity	502	11	11	1.34973	0.051	0.645675	0.019	0.412082	0.457	GO:0030309|poly-N-acetyllactosamine metabolic process, GO:0030311|poly-N-acetyllactosamine biosynthetic process,	b3gnt2a|b3gnt2b|b3gnt2l|b3gnt5a|b3gnt5b|b3gnt7|b3gnt7l|b3gnt9|b4gat1|si:dkey-160o24.3|si:dkey-175m17.6|
GO:0030309	poly-N-acetyllactosamine metabolic process	503	11	11	1.34973	0.051	0.645675	0.019	0.412082	0.457	GO:0008532|N-acetyllactosaminide beta-1,3-N-acetylglucosaminyltransferase activity, GO:0030311|poly-N-acetyllactosamine biosynthetic process,	b3gnt2a|b3gnt2b|b3gnt2l|b3gnt5a|b3gnt5b|b3gnt7|b3gnt7l|b3gnt9|b4gat1|si:dkey-160o24.3|si:dkey-175m17.6|
GO:0030311	poly-N-acetyllactosamine biosynthetic process	504	11	11	1.34973	0.051	0.645675	0.019	0.412082	0.457	GO:0030309|poly-N-acetyllactosamine metabolic process, GO:0008532|N-acetyllactosaminide beta-1,3-N-acetylglucosaminyltransferase activity,	b3gnt2a|b3gnt2b|b3gnt2l|b3gnt5a|b3gnt5b|b3gnt7|b3gnt7l|b3gnt9|b4gat1|si:dkey-160o24.3|si:dkey-175m17.6|
GO:0048168	regulation of neuronal synaptic plasticity	505	7	7	1.53615	0.0512	0.64666	0.0749	0.581189	0.281		nptx2b|nsmfa|nsmfb|shisa7b|shisa9a|shisa9b|sypb|
GO:0004936	alpha-adrenergic receptor activity	506	11	10	1.38889	0.0517	0.65142	0.0594	0.523908	0.552		adra1ab|adra1ba|adra1bb|adra1d|adra2a|adra2b|adra2c|adra2da|adra2db|taar19t|
GO:0043949	regulation of cAMP-mediated signaling	507	8	8	1.49109	0.0525	0.659929	0.0689	0.557521	0.6		aplnra|aplnrb|cgas|mgrn1a|mgrn1b|pde11a|pde11al|pde3a|
GO:0030247	polysaccharide binding	508	15	15	1.23731	0.0528	0.660562	0.0367	0.453777	0.163		cuzd1.1|cuzd1.2|enpp1|enpp2|epm2a|gpcpd1|pomk|prg4a|prg4b|si:dkey-178e17.3|si:dkey-7k24.5|stbd1|tinagl1|vtna|vtnb|
GO:0005520	insulin-like growth factor binding	509	31	31	1.05793	0.0527	0.660873	0.028	0.42702	0.38		ccn1|ccn1l1|ccn1l2|ccn2a|ccn2b|ccn4a|ccn4b|ccn5|ccn6|crim1|esm1|htra1a|htra1b|htra3a|htra4|igf1ra|igf1rb|igf2r|igfbp1a|igfbp1b|igfbp2a|igfbp2b|igfbp3|igfbp5b|igfbp6a|igfbp6b|igfbp7|kazald2|kazald3|si:ch211-106h11.3|si:ch73-330k17.3|
GO:0032675	regulation of interleukin-6 production	510	5	5	1.70103	0.0532	0.663996	0.0403	0.457656	0.658		afap1l2|hmgb1a|hmgb1b|si:dkey-220o5.5|tlr9|
GO:0035254	glutamate receptor binding	511	7	7	1.52135	0.0534	0.664924	0.0749	0.582898	0.662		homer1b|homer3b|shank1|shank2a|shank2b|shank3a|shank3b|
GO:0061371	determination of heart left/right asymmetry	512	51	51	0.953043	0.0536	0.665848	0.0343	0.439505	0.816		acvr1l|armc4|atp1a2a|bbs4|bmp4|bmpr1aa|bmpr1ab|catip|ccdc151|ccsapb|cfl1|cldn5a|dnaaf1|dnah5l|dnah6|dnai1.1|dzip1|enc3|enpp2|fgfr2|furina|gmnn|gpr22a|hspb12|hspb7|lft1|lpar3|mespab|mespba|mespbb|mmp21|nek8|noto|nphp4|nudc|ofd1|pkd2|rab23|rargb|rbp7a|rp2|sox17|spaw|ttc17|ttc25|ttc36|ttc39c|ttc4|ttc9c|ubxn10|wtip|
GO:1901214	regulation of neuron death	513	35	35	1.02362	0.0541	0.670485	0.0296	0.419955	0.858		bdnf|birc5a|birc5b|cdk10|cdk5|cln3|clu|cntf|cpeb4a|epas1b|fbxo7|foxb1a|foxo3a|gata3|gdnfa|gdnfb|glra4a|gper1|grinab|hm13|kdm5c|m17|msx1b|ngfa|ngfb|ntf3|ogg1|park7|phf8|psenen|rilpl1|sarm1|scrt2|sppl3|tp53|
GO:0055117	regulation of cardiac muscle contraction	514	8	8	1.48346	0.0543	0.671392	0.051	0.494308	0.418		adra1ba|adra1bb|casq2|desma|erp44|fbxl22|pkd2|strip2|
GO:0030016	myofibril	515	9	9	1.41091	0.0547	0.673192	0.0261	0.42762	0.631	GO:0043292|contractile fiber,	lmod2a|lmod2b|lmod3|tmod1|tmod2|tmod4|tnnt2a|twf1b|twf2b|
GO:0043292	contractile fiber	516	9	9	1.41091	0.0547	0.673192	0.0261	0.42762	0.631	GO:0030016|myofibril,	lmod2a|lmod2b|lmod3|tmod1|tmod2|tmod4|tnnt2a|twf1b|twf2b|
GO:0007631	feeding behavior	517	9	9	1.40102	0.0547	0.674761	0.0913	0.652918	0.619		apln|cart1|cart2|cartl|hcrt|htr2cl1|htr2cl2|si:ch211-191i18.4|trh|
GO:0039020	pronephric nephron tubule development	518	5	5	1.69057	0.0551	0.674975	0.0381	0.456166	0.557		ift74|irx3b|mecom|osr1|sim1a|
GO:0006874	cellular calcium ion homeostasis	519	179	178	0.794193	0.055	0.675313	0.0436	0.479691	0.973		ackr3b|ackr4a|ackr4b|adra1ab|adra1bb|adra1d|agtr1a|agtr1b|anxa6|aplnra|aplnrb|atp13a1|atp13a2|atp1a2a|atp2a1|atp2a1l|atp2a2a|atp2a2b|atp2a3|atp2b1a|atp2b1b|atp2b2|atp2b3a|atp2b3b|atp2b4|atp2c1|atp6v1aa|calb1|calb2a|calb2b|cax1|cax2|ccr10|ccr12a|ccr12b.1|ccr12b.2|ccr6a|ccr6b|ccr7|ccr8.1|ccr9a|ccr9b|cherp|cmklr1|cmklr1l1|cmklrl2|cxcr3.1|cxcr3.2|cxcr3.3|cxcr4a|cxcr4b|drd2a|drd2b|drd2l|drd3|drd4-rs|d…
GO:0098802	plasma membrane signaling receptor complex	520	119	119	0.821621	0.0553	0.675861	0.0996	0.680986	0.968		acvr1ba|acvr1bb|acvr1l|acvr2aa|acvr2ab|acvrl1|bmpr1aa|cacng2a|cacng2b|cacng3b|cacng4a|cacng4b|cacng8a|cacng8b|cd79a|cd79b|chrna1|chrna2a|chrna2b|chrna3|chrna4b|chrna5|chrna7|chrnb1|chrnb2|chrnb3b|chrnb4|chrnb5b|chrnd|chrne|chrng|dlg1|dlg1l|dlg2|dlg3|dlg4b|gabbr1a|gabbr1b|gabbr2|gpr156|gria1a|gria1b|gria2a|gria2b|gria3a|gria3b|gria4a|gria4b|grik1a|grik1b|grik4|grik5|grin1a|grin1b|grin2aa|grin2ab|g…
GO:0042490	mechanoreceptor differentiation	521	18	18	1.18687	0.0559	0.681619	0.0211	0.403109	0.731		atoh1a|atoh1b|atoh1c|atp1b2b|camk2g1|chm|crb3a|dla|eya4|irx4a|kremen1|mgat5|mib1|myo6b|neurod1|pax2a|pho|prox1a|
GO:0030239	myofibril assembly	522	58	56	0.913101	0.0563	0.684919	0.0112	0.49392	0.869		ache|actn2b|alpk3a|asb2b|bves|chchd10|chrnd|cmlc1|cryaba|cryabb|cx36.7|cxcl12a|cxcr4a|desma|dnajb6b|dusp27|erbb2|hs3st1l1|hsp90aa1.1|lmod2a|lmod2b|lmod3|mef2aa|megf10|myh6|myh7|myl7|mylk3|myo18aa|myo18ab|myom1a|myom1b|myom2a|myot|naca|obscnb|pgm5|plecb|prox1a|qki2|qkia|smo|smyd1a|smyd1b|tcap|tmod1|tmod2|tmod4|tnnt3a|tnnt3b|tpcn2|tpm3|tpm4a|ttn.1|ttn.2|unc45b|
GO:0048634	regulation of muscle organ development	523	16	15	1.21697	0.0605	0.722722	0.0511	0.493469	0.706		fgf8a|hhip|mespba|mespbb|mstnb|myf5|myf6|myod1|myog|pip4k2aa|ptch1|ptch2|ripply1|taf3|tbx6|
GO:0048596	embryonic camera-type eye morphogenesis	524	10	10	1.33736	0.0601	0.722839	0.066	0.544886	0.551		lum|pax2a|pitx2|rx3|six3b|six7|smarca4a|tcf7l1a|znf503|znf703|
GO:0005604	basement membrane	525	22	22	1.13085	0.06	0.72328	0.0242	0.413117	0.528		col14a1a|frem3|lama1|lama2|lama3|lama4|lamb4|lamc1|lamc3|loxl2a|loxl2b|ntn1a|ntn1b|ntn2|si:ch1073-15f12.3|si:ch211-158d24.2|si:dkey-220k22.1|tmeff1a|tmeff1b|tmeff2a|tmeff2b|vwa2|
GO:0048771	tissue remodeling	526	8	8	1.44482	0.0599	0.723723	0.0563	0.515466	0.492		htr1b|lgr4|mmp2|pdlim7|plg|rspo3|spp2|tbx5a|
GO:0050433	regulation of catecholamine secretion	527	28	27	1.05948	0.0605	0.724357	0.0311	0.423088	0.814		chga|drd2a|drd2b|drd2l|drd3|drd4-rs|drd4a|syt10|syt11a|syt11b|syt12|syt13|syt15|syt1a|syt1b|syt2a|syt3|syt4|syt5a|syt5b|syt6a|syt7a|syt7b|syt8|syt9a|syt9b|vip|
GO:0042692	muscle cell differentiation	528	31	31	1.03169	0.0604	0.7248	0.043	0.474075	0.798		bves|cited4b|ddx39ab|fgf8a|gata5|hand2|isl1|klhl40a|klhl40b|mef2ca|mef2cb|mrtfaa|mrtfab|mrtfba|mrtfbb|myocd|nkx2.5|nkx2.7|nr2f1a|pbx2|pbx4|plekha7a|popdc2|popdc3|scube2|sema4c|si:dkeyp-69b9.3|six1b|smarcd3b|tbx1|tbx5a|
GO:0021537	telencephalon development	529	8	8	1.44909	0.0599	0.725379	0.0382	0.453261	0.434		arxa|dmrta2|emx3|lhx2b|ndr2|smo|tdgf1|zdhhc16a|
GO:0004966	galanin receptor activity	530	8	8	1.4527	0.0599	0.727043	0.0772	0.588678	0.178		cysltr1|galn|galr1a|galr1b|galr2b|ltb4r|ltb4r2a|ltb4r2b|
GO:0008146	sulfotransferase activity	531	71	71	0.890081	0.0611	0.728246	0.0916	0.652419	0.66		chst1|chst10|chst11|chst12a|chst12b|chst14|chst2a|chst2b|chst3a|chst3b|chst7|dsela|gal3st1a|gal3st1b|gal3st2|gal3st3|gal3st4|hs2st1a|hs2st1b|hs3st1|hs3st1l1|hs3st1l2|hs3st2|hs3st3b1a|hs3st3b1b|hs3st3l|hs3st4|hs6st1a|hs6st1b|hs6st2|hs6st3a|hs6st3b|ndst1a|ndst1b|ndst2a|ndst2b|ndst3|si:ch211-216b21.2|si:ch211-236h17.3|si:ch211-269c21.2|si:ch73-62b13.1|si:dkey-121b10.7|si:dkey-26i13.3|si:dkey-26i13.4…
GO:0003310	pancreatic A cell differentiation	532	6	6	1.53641	0.0617	0.733745	0.0651	0.545109	0.464		insm1a|insm1b|nkx6.1|nkx6.2|pax6b|rfx6|
GO:0008038	neuron recognition	533	34	34	1.00183	0.062	0.735659	0.0128	0.487321	0.819		adcy1b|adcy8|amigo1|anos1a|bsg|cdh2|cnr1|cntn3a.1|cntn3a.2|dscama|dscamb|efnb2a|ek1|ephb3a|erbb2|erbb3b|gap43|mycbp2|myot|neurog1|nexn|nptna|nptnb|nrp1a|nrp2b|plxna4|robo2|robo3|robo4|sema3d|si:dkeyp-97a10.3|slit2|tnc|vstm2l|
GO:0004972	NMDA glutamate receptor activity	534	7	7	1.47041	0.0634	0.747245	0.0681	0.553587	0.37	GO:0017146|NMDA selective glutamate receptor complex,	grin1a|grin1b|grin2aa|grin2ab|grin2bb|grin2cb|grin2da|
GO:0017146	NMDA selective glutamate receptor complex	535	7	7	1.47041	0.0634	0.747245	0.0681	0.553587	0.371	GO:0004972|NMDA glutamate receptor activity,	grin1a|grin1b|grin2aa|grin2ab|grin2bb|grin2cb|grin2da|
GO:0005865	striated muscle thin filament	536	13	13	1.23759	0.0633	0.747731	0.0368	0.451846	0.656	GO:0036379|myofilament,	alpk3a|lmod2a|lmod2b|lmod3|myom1a|myom1b|myom2a|tmod1|tmod2|tmod4|tpm2|ttn.1|ttn.2|
GO:0036379	myofilament	537	13	13	1.23759	0.0633	0.747731	0.0368	0.451846	0.656	GO:0005865|striated muscle thin filament,	alpk3a|lmod2a|lmod2b|lmod3|myom1a|myom1b|myom2a|tmod1|tmod2|tmod4|tpm2|ttn.1|ttn.2|
GO:0071478	cellular response to radiation	538	55	55	0.923383	0.0633	0.749404	0.0263	0.429567	0.823		aurkb|badb|bbc3|ciao2a|crip1|ercc1|gpr88|ift88|impact|mapk14a|mapk14b|mettl3|opn1lw2|opn1mw1|opn1mw2|opn1mw3|opn1sw1|opn3|opn4.1|opn4a|opn4b|opn4xa|opn4xb|opn5|opn6a|opn6b|opn7c|opn7d|opn8b|opn8c|opn9|pole3|rad9a|rad9b|rgra|rho|rhol|rrh|si:ch73-352p4.5|si:dkey-74k8.3|si:dkey-9i23.15|si:dkey-9i23.8|swi5|tefa|tefb|tmtops2a|tmtops3a|tmtops3b|tmtopsb|trpm1a|valopa|valopb|xpa|xrcc5|xrcc6|
GO:0072507	divalent inorganic cation homeostasis	539	201	200	0.7669	0.0648	0.762048	0.047	0.487694	0.971		ackr3b|ackr4a|ackr4b|adra1ab|adra1bb|adra1d|agtr1a|agtr1b|anxa6|aplnra|aplnrb|arl15b|atp13a1|atp13a2|atp1a2a|atp2a1|atp2a1l|atp2a2a|atp2a2b|atp2a3|atp2b1a|atp2b1b|atp2b2|atp2b3a|atp2b3b|atp2b4|atp2c1|atp6v1aa|calb1|calb2a|calb2b|calca|casr|cax1|cax2|ccr10|ccr12a|ccr12b.1|ccr12b.2|ccr6a|ccr6b|ccr7|ccr8.1|ccr9a|ccr9b|cherp|cmklr1|cmklr1l1|cmklrl2|cnnm2a|cnnm2b|cxcr3.1|cxcr3.2|cxcr3.3|cxcr4a|cxcr4b|…
GO:0072080	nephron tubule development	540	10	10	1.32273	0.0661	0.767108	0.0521	0.49948	0.733		ift74|ift88|irx3b|mecom|osr1|pkd2|ppargc1a|sim1a|tbx2a|tbx2b|
GO:0004309	exopolyphosphatase activity	541	6	6	1.51664	0.0654	0.767399	0.0719	0.569603	0.116	GO:0006797|polyphosphate metabolic process, GO:0006798|polyphosphate catabolic process,	atcaya|atcayb|bnip2|bnipl|prune|prune2|
GO:0006797	polyphosphate metabolic process	542	6	6	1.51664	0.0654	0.767399	0.0719	0.569603	0.116	GO:0004309|exopolyphosphatase activity, GO:0006798|polyphosphate catabolic process,	atcaya|atcayb|bnip2|bnipl|prune|prune2|
GO:0006798	polyphosphate catabolic process	543	6	6	1.51664	0.0654	0.767399	0.0719	0.569603	0.116	GO:0004309|exopolyphosphatase activity, GO:0006797|polyphosphate metabolic process,	atcaya|atcayb|bnip2|bnipl|prune|prune2|
GO:0030500	regulation of bone mineralization	544	15	15	1.1904	0.0656	0.768042	0.081	0.601195	0.614	GO:0110149|regulation of biomineralization, GO:0070167|regulation of biomineral tissue development,	abcc6a|ankhb|ano6|atraid|enpp1|fgf23|galnt2|lgmn|omd|phospho1|pth4|ptk2ba|tmem119a|tmem119b|twist1b|
GO:0070167	regulation of biomineral tissue development	545	15	15	1.1904	0.0656	0.768042	0.081	0.601195	0.613	GO:0110149|regulation of biomineralization, GO:0030500|regulation of bone mineralization,	abcc6a|ankhb|ano6|atraid|enpp1|fgf23|galnt2|lgmn|omd|phospho1|pth4|ptk2ba|tmem119a|tmem119b|twist1b|
GO:0110149	regulation of biomineralization	546	15	15	1.1904	0.0656	0.768042	0.081	0.601195	0.613	GO:0070167|regulation of biomineral tissue development, GO:0030500|regulation of bone mineralization,	abcc6a|ankhb|ano6|atraid|enpp1|fgf23|galnt2|lgmn|omd|phospho1|pth4|ptk2ba|tmem119a|tmem119b|twist1b|
GO:0007517	muscle organ development	547	43	43	0.957237	0.0672	0.768083	0.0448	0.487822	0.846		apobec2a|apobec2b|arrb2b|cavin4a|cert1a|chst11|col6a2|col6a4a|desma|desmb|dmd|gfra3|gli2a|hs6st2|hsp90aa1.1|hsp90ab1|lama2|lamb1a|lamc1|loxa|mbnl2|megf10|mibp2|mstnb|myf5|myf6|mymk|myod1|myog|noc3l|obscna|pax3b|ret|scube2|shha|six1b|smo|smyd3|spega|st8sia3|tbx1|tcf21|unc45b|
GO:0001816	cytokine production	548	13	13	1.22609	0.0671	0.7686	0.0761	0.582809	0.663		aep1|aire|batf|cd226|kat2a|nfat5a|nfat5b|nfatc1|nfatc3b|nfatc4|si:ch211-196f2.6|sting1|tlr9|
GO:0008048	calcium sensitive guanylate cyclase activator activity	549	5	5	1.62555	0.0658	0.768683	0.0892	0.638764	0.222	GO:0030250|guanylate cyclase activator activity, GO:0010853|cyclase activator activity,	guca1a|guca1c|guca1e|guca1g|si:ch211-103a14.5|
GO:0010853	cyclase activator activity	550	5	5	1.62555	0.0658	0.768683	0.0892	0.638764	0.222	GO:0030250|guanylate cyclase activator activity, GO:0008048|calcium sensitive guanylate cyclase activator activity,	guca1a|guca1c|guca1e|guca1g|si:ch211-103a14.5|
GO:0030250	guanylate cyclase activator activity	551	5	5	1.62555	0.0658	0.768683	0.0892	0.638764	0.222	GO:0008048|calcium sensitive guanylate cyclase activator activity, GO:0010853|cyclase activator activity,	guca1a|guca1c|guca1e|guca1g|si:ch211-103a14.5|
GO:0060113	inner ear receptor cell differentiation	552	10	10	1.32502	0.0661	0.768794	0.014	0.443641	0.598		atoh1a|atoh1b|atoh1c|camk2g1|chm|crb3a|dla|mib1|myo6b|pax2a|
GO:0030133	transport vesicle	553	112	110	0.824883	0.067	0.769119	0.0196	0.409973	0.948		amph|ankrd27|apba1a|apba2a|apba2b|atp6v0cb|bdnf|bin1b|bloc1s5|bloc1s6|clcn3|clcn4|clcn5a|clcn5b|cnsta|cnstb|cops4|cops5|dclk2a|emc3|exoc3l1|myrip|ngfa|ngfb|nrsn1|nrsn1l|ntf3|picalma|picalmb|pick1|rab10|rab12|rab13|rab15|rab3aa|rab3ab|rab3b|rab3c|rab3da|rab3db|rab40b|rab40c|rab44|rab8a|rab8b|rogdi|sept4a|sept5a|sept5b|si:ch1073-392o20.2|si:ch211-200p22.4|si:ch211-266g18.6|si:dkey-206p8.1|si:dkey-3…
GO:0030259	lipid glycosylation	554	12	12	1.25172	0.0666	0.769535	0.0257	0.425014	0.00332		abo|b4galnt1a|b4galnt1b|b4galnt2.1|b4galnt2.2|gbgt1l1|gbgt1l2|gbgt1l3|gbgt1l4|si:ch211-135f11.4|si:ch211-287c22.1|si:dkey-110k5.10|
GO:0060142	regulation of syncytium formation by plasma membrane fusion	555	9	9	1.34795	0.0669	0.769641	0.0503	0.497547	0.463		mapk14a|mapk14b|myf5|myf6|myod1|myog|plekho1b|slc3a2a|slc3a2b|
GO:0016079	synaptic vesicle exocytosis	556	26	25	1.07277	0.0665	0.770061	0.0264	0.428555	0.783		cadps2|cadpsa|cadpsb|cplx2|cplx2l|cplx3b|cplx4a|cplx4b|doc2b|otofa|otofb|rims1a|rims1b|rims2a|rims2b|rims3|rims4|snapin|syt1a|syt1b|syt2a|syt5a|syt5b|syt8|unc13c|
GO:0033504	floor plate development	557	10	10	1.31959	0.0661	0.770487	0.0463	0.490039	0.727		dla|foxa2|foxa3|foxb1a|foxh1|ndr2|nkx2.2a|noto|shha|tdgf1|
GO:0046920	alpha-(1->3)-fucosyltransferase activity	558	14	14	1.20471	0.0669	0.771318	0.0803	0.599362	0.0896		ft1|ft2|fut10|fut11|fut7|fut9a|fut9b|fut9d|zgc:103510|zgc:112433|zgc:136963|zgc:165519|zgc:165582|zgc:173737|
GO:1901019	regulation of calcium ion transmembrane transporter activity	559	22	22	1.10153	0.069	0.778567	0.0789	0.595633	0.829		cacnb1|cacnb2a|cacnb2b|cacnb3a|cacnb3b|cacnb4a|cacnb4b|cbarpb|drd2a|drd2b|drd2l|drd3|drd4-rs|drd4a|gem|rem1|rrad|stac|stac3|stim1a|stim1b|stim2b|
GO:0031628	opioid receptor binding	560	6	6	1.49362	0.0695	0.779225	0.0719	0.567056	0.161		npffr2a|pdyn|penka|penkb|pnoca|pnocb|
GO:0097546	ciliary base	561	10	10	1.3112	0.0687	0.780173	0.0109	0.497266	0.298		cep126|cfap53|crocc2|fam92a1|ift88|kif6|nphp4|si:ch73-242m19.1|si:dkey-224e22.2|ttc26|
GO:0030278	regulation of ossification	562	20	20	1.09986	0.069	0.780231	0.0957	0.664625	0.703		abcc6a|ankhb|ano6|atraid|col1a1a|cyp26b1|enpp1|fgf23|galnt2|gba|lgmn|omd|phospho1|pth4|ptk2ba|sost|tgfb3|tmem119a|tmem119b|twist1b|
GO:0019722	calcium-mediated signaling	563	54	54	0.92307	0.0693	0.780289	0.0131	0.4716	0.814		ackr3b|ackr4a|ackr4b|bcl2l10|calm2a|calm3a|calml4a|calml4b|casq1a|casq1b|casq2|ccr10|ccr12a|ccr12b.1|ccr12b.2|ccr6a|ccr6b|ccr7|ccr8.1|ccr9a|ccr9b|cmklr1|cxcr3.1|cxcr3.2|cxcr3.3|cxcr4a|cxcr4b|desma|efcab11|erp44|mcu|mlnl|nfat5a|nfat5b|nfatc1|nfatc3b|nfatc4|ora5|pkd2|ppp1r9a|ppp1r9ba|ppp1r9bb|ppp3ca|ppp3cb|ppp3cca|ppp3ccb|rcan1a|rcan1b|rcan2|rcan3|rxfp3.3a3|rxfp3.3b|tpcn2|xcr1a.1|
GO:0014044	Schwann cell development	564	6	6	1.49211	0.0695	0.780879	0.0042	0.516893	0.609		erbb2|erbb3b|nkx2.2a|nrg1|nsfa|sox10|
GO:0015671	oxygen transport	565	10	10	1.31483	0.0687	0.78185	0.1051	0.697853	0.531		cygb1|cygb2|hbaa1|hbae3|hbae5|hbbe2|mb|ngb|si:ch211-5k11.8|xgb|
GO:0051924	regulation of calcium ion transport	566	37	37	0.972968	0.069	0.781902	0.0501	0.503091	0.889		aplnra|aplnrb|bcl2l10|cacnb1|cacnb2a|cacnb2b|cacnb3a|cacnb3b|cacnb4a|cacnb4b|casq1a|casq1b|casq2|cbarpb|drd2a|drd2b|drd2l|drd3|drd4-rs|drd4a|gem|gpr161|homer1b|homer3b|lgals3a|lgals3b|orai1b|plcb3|rem1|rrad|saraf|si:dkey-151g10.3|stac|stac3|stim1a|stim1b|stim2b|
GO:0005344	oxygen carrier activity	567	10	10	1.31483	0.0687	0.783535	0.1051	0.69873	0.531	GO:0019825|oxygen binding,	cygb1|cygb2|hbaa1|hbae3|hbae5|hbbe2|mb|ngb|si:ch211-5k11.8|xgb|
GO:0019825	oxygen binding	568	10	10	1.31483	0.0687	0.783535	0.1051	0.69873	0.531	GO:0005344|oxygen carrier activity,	cygb1|cygb2|hbaa1|hbae3|hbae5|hbbe2|mb|ngb|si:ch211-5k11.8|xgb|
GO:0051588	regulation of neurotransmitter transport	569	22	22	1.09237	0.0714	0.797149	0.0553	0.508952	0.739		cplx2|cplx2l|cplx3b|cplx4a|cplx4b|gdnfa|hcrt|mctp1b|mctp2a|mctp2b|rap1aa|rap1ab|rap1b|rims1a|rims1b|rims2a|rims2b|rims3|rims4|snapin|syt12|trpm7|
GO:0042472	inner ear morphogenesis	570	24	24	1.06925	0.0718	0.798247	0.0223	0.4014	0.775		atp1b2b|chd7|crbn|cul4a|dlx3b|dlx4b|eya1|eya4|foxi1|hmx2|hmx3a|igfbp3|irx1a|jag1b|lmx1bb|nfe2|otop1|sharpin|shrprbck1r|slc12a2|smo|sox10|tmc2b|tmie|
GO:0046928	regulation of neurotransmitter secretion	571	21	21	1.08659	0.0714	0.798835	0.0461	0.492851	0.72		cplx2|cplx2l|cplx3b|cplx4a|cplx4b|hcrt|mctp1b|mctp2a|mctp2b|rap1aa|rap1ab|rap1b|rims1a|rims1b|rims2a|rims2b|rims3|rims4|snapin|syt12|trpm7|
GO:0048787	presynaptic active zone membrane	572	9	9	1.33524	0.0721	0.799902	0.0207	0.404223	0.401		stx11a|stx11b.1|stx11b.2|stx1a|stx2a|stx2b|stx3a|stx4|zgc:165520|
GO:0001819	positive regulation of cytokine production	573	24	24	1.06714	0.0718	0.799928	0.0673	0.551318	0.88		afap1l2|anxa1a|anxa1b|anxa1c|anxa1d|cd226|cgas|hmgb1a|hmgb1b|mt2|sema7a|si:ch211-196f2.6|si:ch211-243a20.4|si:dkey-220o5.5|sting1|sulf1|sulf2a|sulf2b|tlr3|tlr5a|tlr5b|tlr9|zbtb16a|zbtb16b|
GO:0051050	positive regulation of transport	574	85	85	0.839028	0.0726	0.803764	0.0015	0.33075	0.914		akt2|ano1a|ano6|anxa13|anxa13l|anxa1a|anxa1b|anxa1c|anxa1d|aplnra|aplnrb|bicd1a|borcs5|cacna1g|cacna1ha|cacna1hb|cacna1ia|cadps2|cadpsa|cadpsb|cep290|cnsta|cnstb|cpsf6|crebl2|dab2|doc2b|gck|ghrh|gpc3|gsk3aa|gsk3ab|gsk3ba|gsk3bb|hip1|hip1rb|hspa8|lgals3a|lgals3b|mcu|mff|mief1|ncbp2|oaz1a|oaz1b|orai1b|p2ry2.1|p2ry2.2|p2ry2.3|park7|pick1|ptbp1a|rab27a|rab27b|rbm26|rbm27|rfx6|rnf207b|sar1ab|sar1b|sca…
GO:0014706	striated muscle tissue development	575	79	78	0.857533	0.0728	0.804296	0.0213	0.40257	0.899		aplnra|aplnrb|atp1a2a|bag3|bves|cdkn1a|cmlc1|col15a1a|col6a1|cryaba|cryabb|dag1|desma|disp1|dmd|dnajb6a|dnajb6b|eya2|fer1l6|fgfr1a|fhl1a|fkrp|fxr1|gata1a|gata1b|gata4|gata5|gfpt1|gfra3|gja3|golga2|hmgcra|hspg2|itga6a|itga7|kif5ba|kif5bb|lamc1|ldb3a|mstnb|mtm1|myf5|myf6|myl7|myod1|myog|myot|pax3b|pgm5|pleca|plecb|popdc2|popdc3|ppargc1a|pxna|qkia|rbm24a|rbm24b|ret|sgcd|sgcg|six1a|six1b|slc8a4a|smad…
GO:0009913	epidermal cell differentiation	576	28	28	1.02499	0.0735	0.808653	0.0479	0.488414	0.783		anxa1a|anxa1b|anxa1c|anxa1d|ap1b1|atoh1a|atoh1b|atoh1c|atp1b2b|capn12|cdh23|chm|crb3a|eya4|foxi3a|irx4a|kremen1|mgat5|mib1|myo6b|myo7aa|neurod1|pcdh15a|pho|prox1a|pth1a|svep1|zgc:171929|
GO:0003690	double-stranded DNA binding	577	563	559	0.694785	0.0735	0.810338	0.041	0.463615	0.929		aff2|aff3|aff4|aire|alx1|alx4a|alx4b|aptx|arid3a|arid3b|arntl1a|arxa|ascl1a|ascl1b|atf3|atf4a|atf4b|atf5a|atf5b|atf6|atf6b|bach1b|barhl1a|barhl1b|barhl2|barx1|barx2|batf|batf3|bcl6ab|bhlhe40|bhlhe41|bptf|brf1a|brf1b|brf2|cdc45|cdc6|cdx1b|cdx4|cgas|ciarta|creb3l1|creb3l2|creb3l3a|creb3l3b|creb3l3l|cux1a|cux1b|cux2b|dbpa|dbpb|ddit3|dlx1a|dlx2a|dlx2b|dlx3b|dlx4a|dlx4b|dlx5a|dlx6a|dmc1|drgx|e2f7|egr1…
GO:0042417	dopamine metabolic process	578	7	7	1.43103	0.0739	0.811367	0.0749	0.582042	0.756		comta|comtb|dbh|moxd1|th|th2|tyr|
GO:0035050	embryonic heart tube development	579	39	38	0.957333	0.0741	0.811878	0.0501	0.504048	0.887		acta1b|acvr1l|apc|apela|atp1a1a.1|atp1a2a|cx43|dand5|eya4|fgf24|fgf8a|fn1a|gata4|has2|kdrl|lft1|mixl1|mpp5a|mxtx1|myh7|ndrg4|nkx2.5|nkx2.7|noto|pard6gb|prkci|rdh1|s1pr2|sema3d|sox32|spaw|supt6h|tal1|tbx20|tbx2a|tbx2b|tbx3a|tbx5a|
GO:0070654	sensory epithelium regeneration	580	15	15	1.16664	0.0762	0.831444	0.069	0.556628	0.69	GO:1990399|epithelium regeneration,	apobec2a|apobec2b|ascl1a|cdh2|dkk1a|dkk1b|fzd2|hbegfa|insm1a|mdka|six3b|tgif1|wnt2ba|wnt4|wnt8b|
GO:1990399	epithelium regeneration	581	15	15	1.16664	0.0762	0.831444	0.069	0.556628	0.69	GO:0070654|sensory epithelium regeneration,	apobec2a|apobec2b|ascl1a|cdh2|dkk1a|dkk1b|fzd2|hbegfa|insm1a|mdka|six3b|tgif1|wnt2ba|wnt4|wnt8b|
GO:0002755	MyD88-dependent toll-like receptor signaling pathway	582	11	11	1.26	0.0764	0.831911	0.0719	0.571314	0.625		b2m|irak3|myd88|tlr1|tlr2|tlr5a|tlr5b|tlr7|tlr8a|tlr8b|tlr9|
GO:0043049	otic placode formation	583	21	21	1.08105	0.0762	0.833162	0.0401	0.457347	0.704		bmper|dlx3b|dlx4b|fgf8a|foxi1|fsta|gata3|hnf1ba|msx1a|msx1b|msx3|pax2a|pax8|smad5|sox3|sox9a|sox9b|stm|tfap2a|tfap2c|wnt8b|
GO:0042664	negative regulation of endodermal cell fate specification	584	8	8	1.36217	0.0769	0.833924	0.0689	0.558375	0.657	GO:1903225|negative regulation of endodermal cell differentiation,	bmp2b|bmp4|bmp7a|fgf17|fgf24|fgf8a|fgfr1a|nog1|
GO:1903225	negative regulation of endodermal cell differentiation	585	8	8	1.36217	0.0769	0.833924	0.0689	0.558375	0.657	GO:0042664|negative regulation of endodermal cell fate specification,	bmp2b|bmp4|bmp7a|fgf17|fgf24|fgf8a|fgfr1a|nog1|
GO:0043066	negative regulation of apoptotic process	586	189	187	0.761018	0.0768	0.834549	0.047	0.491549	0.924		acd|akt2|angptl4|apex1|api5|aurkb|baxb|bcl2a|bcl2b|bcl2l1|bcl2l10|bcl2l16|bcl6aa|bco2l|bcor|bdnf|birc2|birc5a|birc5b|birc6|birc7|c1ql4l|cd27|cdk10|cdk5|cerkl|chd8|chm|chuk|ciapin1|cln3|cntf|cops5|cpeb4a|ddb1|ddt|egfra|eya1|eya2|eya3|eya4|faima|fancd2|foxb1a|gata1a|gata3|gclc|gdnfa|gdnfb|glra4a|gper1|grinab|hax1|heatr1|herpud1|hyou1|hypk|kdm5c|lamtor5|lgals3a|lgals3b|lrrc14b|m17|maea|mcl1a|mcl1b|m…
GO:0005540	hyaluronic acid binding	587	22	22	1.06933	0.0803	0.85848	0.1356	0.786837	0.153		acana|acanb|bcan|cd44a|cd44b|hapln1a|hapln1b|hapln2|hapln4|hmmr|impg2a|impg2b|layna|laynb|lyve1a|lyve1b|ncanb|stab1|stab2|susd5|vcana|vcanb|
GO:0048332	mesoderm morphogenesis	588	11	11	1.24147	0.0795	0.8586	0.0719	0.565371	0.489		acvr1l|cdh2|dact2|foxa1|foxa2|foxa3|foxh1|noto|quo|sp5a|sp5l|
GO:0060059	embryonic retina morphogenesis in camera-type eye	589	28	28	1.01328	0.0802	0.859147	0.075	0.578571	0.79		atp6v0ca|atp6v0e1|cdh2|cdk5|cdk5r1b|cdk5r2a|crb2a|egr1|epb41l5|fgf24|fgf8a|foxc1a|foxc1b|foxg1a|gdf6a|irx7|lhx1a|meis1b|mpp5a|pbx2|pbx4|pde6c|reep6|sfrp1a|sfrp5|smarca4a|zic1|zic2a|
GO:0034451	centriolar satellite	590	5	5	1.54838	0.0806	0.85995	0.0578	0.521975	0.177		ccdc113|ccdc13|cep131|cep290|pcm1|
GO:0042559	pteridine-containing compound biosynthetic process	591	15	15	1.14765	0.0798	0.860085	0.0118	0.484074	0.752		dhfr|fpgs|gch1|gch2|mthfd1b|mthfd1l|mthfs|pcbd1|pts|qdpra|qdprb2|spra|sprb|zgc:153031|zgc:171517|
GO:0003352	regulation of cilium movement	592	11	11	1.24216	0.0795	0.860356	0.0475	0.488097	0.674		ccdc65|ccsapa|ccsapb|cfap20|drc1|foxj1a|tacr1a|tacr1b|tacr2|tacr3a|tacr3l|
GO:0009612	response to mechanical stimulus	593	49	49	0.925014	0.08	0.860488	0.0545	0.509565	0.851		acp5b|alpl|ap1b1|atp2a1|bglap|cacna1da|cdh23|chm|col1a1a|col1a2|col5a2b|ctsk|dcst1|dlx5a|eng|get1|jun|junba|junbb|jund|kcnma1a|kcnma1b|lhfpl5a|myo6b|myo7aa|nfatc1|otofa|otofb|pcdh15a|piezo1|pigk|pigu|pkd1b|pkd1l2a|pkd2|pkd2l1|sema4d|si:dkey-11f4.7|tcap|tmc1|tmc2a|tmc2b|tmem132e|tnfsf11|trpa1a|trpa1b|trpn1|ush2a|usp53b|
GO:0015464	acetylcholine receptor activity	594	27	26	1.01715	0.0802	0.860889	0.075	0.581113	0.74		chrm2a|chrm2b|chrm3a|chrm3b|chrm4a|chrm4b|chrm5a|chrm5b|chrna1|chrna2a|chrna2b|chrna3|chrna4b|chrna5|chrna7|chrnb1|chrnb2|chrnb3b|chrnb4|chrnb5b|chrnd|chrne|chrng|fmn2a|ric3b|si:ch211-39a7.1|
GO:0016529	sarcoplasmic reticulum	595	13	13	1.18107	0.0813	0.863935	0.0761	0.581127	0.354		atp2a1|calua|calub|itpr2|itpr3|klhl41a|klhl41b|mtmr12|pkd2|si:ch211-266g18.10|thbs4b|tmem38a|trdn|
GO:0005518	collagen binding	596	19	19	1.09269	0.0813	0.865673	0.1153	0.739597	0.341		adgrg6|aspn|dcn|ddr1|ddr2a|ddr2b|ddr2l|ecm2|ppib|serpinh1a|serpinh1b|si:dkey-32e6.6|si:dkey-6n6.1|sparc|sparcl1|sparcl2|spock2|spock3|tgfbi|
GO:0010752	regulation of cGMP-mediated signaling	597	5	5	1.53473	0.0822	0.866539	0.114	0.734821	0.324		cgas|pde10a|pde11a|pde11al|rundc3ab|
GO:0007212	dopamine receptor signaling pathway	598	18	18	1.11302	0.0819	0.86683	0.082	0.603538	0.623		caly|drd2a|drd2b|drd2l|drd3|drd4-rs|drd4a|drd4b|gna11a|gna11b|gna14|gna14a|gna15.1|gna15.2|gnal|gnal2|gnaq|gnas|
GO:0030856	regulation of epithelial cell differentiation	599	17	17	1.11133	0.0821	0.867212	0.0317	0.430145	0.721		add1|errfi1a|foxe3|gata3|hhex|hsf4|ins|krit1|lhx1a|maff|mafga|mafgb|myh11a|npas4l|tal1|tm4sf4|vps45|
GO:0019955	cytokine binding	600	62	61	0.872027	0.0818	0.867506	0.1127	0.731789	0.824		ackr3a|ackr3b|ackr4a|ackr4b|ccr10|ccr12a|ccr12b.1|ccr12b.2|ccr6a|ccr6b|ccr7|ccr8.1|ccr9a|ccr9b|cmklr1|cntfr|crlf1a|crlf1b|csf1ra|csf1rb|csf3r|cxcl18b|cxcr2|cxcr3.1|cxcr3.2|cxcr3.3|cxcr4a|cxcr4b|ebi3|ghra|ghrb|il11ra|il12ba|il12bb|il12rb2|il12rb2l|il13ra1|il13ra2|il1b|il23r|il2rga|il2rgb|il4r.1|il6r|il6st|kita|lepr|lifra|lifrb|ora5|osmr|prlra|prlrb|rxfp3.3a3|rxfp3.3b|si:ch211-112c15.8|si:dkey-101k…
GO:0060385	axonogenesis involved in innervation	601	7	7	1.38262	0.0829	0.872181	0.0509	0.495152	0.284		alcamb|en1a|en1b|en2a|mecp2|robo2|sema5ba|
GO:1901890	positive regulation of cell junction assembly	602	6	6	1.43646	0.0835	0.875014	0.0501	0.502139	0.486		clstn1|clstn2|ephb3a|si:ch211-276c2.2|tnc|vegfaa|
GO:0019218	regulation of steroid metabolic process	603	6	6	1.43868	0.0835	0.87675	0.0719	0.567903	0.617		apoa1a|apoa1b|cga|fgf1a|star|stub1|
GO:0098739	import across plasma membrane	604	73	73	0.849109	0.0841	0.87956	0.0321	0.43115	0.897		atp1a1a.1|atp1a1a.2|atp1a1a.3|atp1a1a.4|atp1a1a.5|atp1a1b|atp1a2a|atp1a3a|atp1a3b|atp1b1a|atp1b1b|atp1b2a|atp1b2b|atp1b3a|atp1b3b|ca2|fam155b|folr|kcnh3|kcnj11|kcnj11l|kcnj12a|kcnj12b|kcnj13|kcnj14|kcnj16|kcnj1a.1|kcnj1a.2|kcnj1a.3|kcnj1a.4|kcnj1a.5|kcnj1a.6|kcnj1b|kcnj2a|kcnj2b|kcnj3a|kcnj3b|kcnj5|kcnj8|kcnj9|p2rx7|si:cabz01090193.1|si:ch211-113j13.2|slc12a1|slc12a10.1|slc12a10.2|slc12a10.3|slc1…
GO:0003414	chondrocyte morphogenesis involved in endochondral bone morphogenesis	605	21	21	1.05991	0.0848	0.885131	0.0657	0.547534	0.37	GO:0003429|growth plate cartilage chondrocyte morphogenesis, GO:0003422|growth plate cartilage morphogenesis,	coch|col11a1a|col12a1a|col12a1b|col14a1a|col4a1|col6a1|col6a2|col6a3|col7a1|col7a1l|col9a1b|matn1|matn3a|matn3b|matn4|si:dkey-21p1.3|slc35c2|vit|vwa1|vwa2|
GO:0003422	growth plate cartilage morphogenesis	606	21	21	1.05991	0.0848	0.885131	0.0657	0.547534	0.37	GO:0003414|chondrocyte morphogenesis involved in endochondral bone morphogenesis, GO:0003429|growth plate cartilage chondrocyte morphogenesis,	coch|col11a1a|col12a1a|col12a1b|col14a1a|col4a1|col6a1|col6a2|col6a3|col7a1|col7a1l|col9a1b|matn1|matn3a|matn3b|matn4|si:dkey-21p1.3|slc35c2|vit|vwa1|vwa2|
GO:0003429	growth plate cartilage chondrocyte morphogenesis	607	21	21	1.05991	0.0848	0.885131	0.0657	0.547534	0.37	GO:0003414|chondrocyte morphogenesis involved in endochondral bone morphogenesis, GO:0003422|growth plate cartilage morphogenesis,	coch|col11a1a|col12a1a|col12a1b|col14a1a|col4a1|col6a1|col6a2|col6a3|col7a1|col7a1l|col9a1b|matn1|matn3a|matn3b|matn4|si:dkey-21p1.3|slc35c2|vit|vwa1|vwa2|
GO:0006911	phagocytosis, engulfment	608	32	32	0.962177	0.0859	0.894848	0.0473	0.487937	0.744		adgrb1b|bin2a|bin2b|havcr1|ighd|ighv2-1|ighv4-5|igic1s1|rac1a|rac1b|rac1l|rac2|rhoga|rhogb|rhogc|rhogd|si:ch211-180a12.2|si:ch211-195b13.6|si:ch211-1a19.2|si:ch211-1f22.1|si:ch211-1f22.2|si:dkey-6b12.5|xkr6a|xkr6b|xkr7|xkr8.1|xkr8.2|xkr8.3|xkr9|ywhaba|zgc:123035|zgc:198371|
GO:0042470	melanosome	609	17	17	1.09603	0.0863	0.895489	0.0546	0.508703	0.576	GO:0048770|pigment granule,	calua|calub|dct|hsp90aa1.1|rab27a|rab27b|rab32a|rab32b|rab38b|rab38c|sec22ba|sec22bb|tyr|tyrp1a|tyrp1b|zgc:162171|zgc:91968|
GO:0048770	pigment granule	610	17	17	1.09603	0.0863	0.895489	0.0546	0.508703	0.576	GO:0042470|melanosome,	calua|calub|dct|hsp90aa1.1|rab27a|rab27b|rab32a|rab32b|rab38b|rab38c|sec22ba|sec22bb|tyr|tyrp1a|tyrp1b|zgc:162171|zgc:91968|
GO:0001574	ganglioside biosynthetic process	611	6	6	1.42944	0.0865	0.895808	0.1153	0.737808	0.312		b4galt5|st6galnac3|st6galnac4|st6galnac5a|st6galnac5b|st6galnac6|
GO:0048488	synaptic vesicle endocytosis	612	27	26	1.00337	0.0862	0.896209	0.0593	0.523899	0.797	GO:0140238|presynaptic endocytosis,	actb1|actb2|amph|cel.1|cel.2|fcho2|nlgn1|nlgn2a|nlgn2b|nlgn3a|nlgn3b|nlgn4xa|nlgn4xb|picalma|picalmb|si:ch211-200p22.4|si:ch211-233a24.2|snap91a|snap91b|synj1|syt1a|syt1b|syt2a|syt5a|syt5b|syt8|
GO:0140238	presynaptic endocytosis	613	27	26	1.00337	0.0862	0.896209	0.0593	0.523899	0.797	GO:0048488|synaptic vesicle endocytosis,	actb1|actb2|amph|cel.1|cel.2|fcho2|nlgn1|nlgn2a|nlgn2b|nlgn3a|nlgn3b|nlgn4xa|nlgn4xb|picalma|picalmb|si:ch211-200p22.4|si:ch211-233a24.2|snap91a|snap91b|synj1|syt1a|syt1b|syt2a|syt5a|syt5b|syt8|
GO:0005080	protein kinase C binding	614	14	14	1.14254	0.088	0.907789	0.0691	0.556586	0.33		dact1|dact2|dact3a|nell2a|nell2b|pard6a|pard6b|pard6ga|pard6gb|pick1|si:ch211-13f8.1|si:ch211-168f7.5|si:dkey-121a11.3|sqstm1|
GO:0051046	regulation of secretion	615	126	123	0.786046	0.088	0.909563	0.0301	0.4214	0.994		amh|ano1a|anxa1a|anxa1b|anxa1c|anxa1d|arfip1|cacna1g|cacna1ha|cacna1hb|cacna1ia|cadps2|cadpsa|cadpsb|cbarpb|chga|cplane2|cplx2|cplx2l|cplx3b|cplx4a|cplx4b|creb3l2|crhbp|doc2b|drd2a|drd2b|drd2l|drd3|drd4-rs|drd4a|fer|fes|gck|ghrh|gip|hcrt|hmgn3|hnf4a|htr1aa|htr1ab|ica1|il1rapl1a|il1rapl1b|mctp1b|mctp2a|mctp2b|mcu|nkx6.1|npvf|p2ry2.1|p2ry2.2|p2ry2.3|ptbp1a|ptger3|rab10|rab12|rab13|rab15|rab27a|rab2…
GO:0006570	tyrosine metabolic process	616	9	9	1.28237	0.0888	0.910716	0.1032	0.693945	0.67		dct|fah|hgd|hpda|hpdb|pah|th|th2|tyr|
GO:0035675	neuromast hair cell development	617	13	13	1.16587	0.0888	0.912485	0.028	0.424573	0.697		atoh1a|atp6v0d1|dcdc2b|insm1a|lrp5|mcoln1a|mcoln1b|s1pr2|slc44a4|socs3a|stat3|tgfb1a|tmem132e|
GO:0001517	N-acetylglucosamine 6-O-sulfotransferase activity	618	6	6	1.4126	0.0887	0.91323	0.1249	0.764128	0.199		chst1|chst2a|chst2b|chst3a|chst7|si:ch73-62b13.1|
GO:0043069	negative regulation of programmed cell death	619	191	189	0.750802	0.0894	0.91333	0.047	0.49058	0.925		acd|akt2|angptl4|apex1|api5|aurkb|baxb|bcl2a|bcl2b|bcl2l1|bcl2l10|bcl2l16|bcl6aa|bco2l|bcor|bdnf|birc2|birc5a|birc5b|birc6|birc7|c1ql4l|cct3|cd27|cdk10|cdk5|cerkl|chd8|chm|chuk|ciapin1|cln3|cntf|cops5|cpeb4a|crx|ddb1|ddt|egfra|eya1|eya2|eya3|eya4|faima|fancd2|foxb1a|gata1a|gata3|gclc|gdnfa|gdnfb|glra4a|gper1|grinab|hax1|heatr1|herpud1|hyou1|hypk|kdm5c|lamtor5|lgals3a|lgals3b|lrrc14b|m17|maea|mcl1…
GO:0007399	nervous system development	620	192	192	0.752459	0.0894	0.915096	0.0369	0.450981	0.932		actl6a|acvr1ba|acvr1bb|adarb1a|adgra2|alk|ap1s1|appa|appb|ascl1a|ascl1b|atg5|atoh7|atoh8|atxn1a|atxn1b|barhl1a|barhl1b|barhl2|bicdl1|btbd6a|btbd6b|bzw2|cables1|cdh2|chac1|cntn1a|crmp1|cyfip1|disc1|dla|dlb|dld|dpf1|dpf2|dpf2l|dpf3|dpysl5a|dpysl5b|dscama|dscamb|efna2a|efna5b|efnb2a|elp3|enc1|ephb3a|erbb3a|erbb3b|fev|fezf1|fezf2|fgf14|fgf17|fgf8b|foxn4|gap43|gfra1a|gfra1b|gfra2a|gfra2b|gfra3|gfra4a|…
GO:0045663	positive regulation of myoblast differentiation	621	9	9	1.26695	0.0906	0.91674	0.0503	0.499414	0.632		boc|cdon|mapk14a|mapk14b|myf5|myf6|myod1|myog|rbm24a|
GO:0098657	import into cell	622	83	82	0.836011	0.0905	0.917483	0.0387	0.456126	0.907		atp1a1a.1|atp1a1a.2|atp1a1a.3|atp1a1a.4|atp1a1a.5|atp1a1b|atp1a2a|atp1a3a|atp1a3b|atp1b1a|atp1b1b|atp1b2a|atp1b2b|atp1b3a|atp1b3b|ca2|fam155b|folr|kcnh3|kcnj11|kcnj11l|kcnj12a|kcnj12b|kcnj13|kcnj14|kcnj16|kcnj1a.1|kcnj1a.2|kcnj1a.3|kcnj1a.4|kcnj1a.5|kcnj1a.6|kcnj1b|kcnj2a|kcnj2b|kcnj3a|kcnj3b|kcnj5|kcnj8|kcnj9|mib1|neurl1b|p2rx7|si:cabz01090193.1|si:ch211-113j13.2|slc12a1|slc12a10.1|slc12a10.2|sl…
GO:0043951	negative regulation of cAMP-mediated signaling	623	7	7	1.35128	0.0904	0.918228	0.0925	0.654425	0.528		aplnra|aplnrb|mgrn1a|mgrn1b|pde11a|pde11al|pde3a|
GO:0060827	regulation of canonical Wnt signaling pathway involved in neural plate anterior/posterior pattern formation	624	5	5	1.50492	0.0903	0.918976	0.1058	0.699867	0.356		gbx1|lypd6|rspo3|tcf7l1a|tpbga|
GO:0031680	G-protein beta/gamma-subunit complex	625	12	12	1.1575	0.0903	0.920747	0.1607	0.838683	0.0698		gng12a|gng2|gng3|gng5|gng7|gng8|gngt1|gngt2a|si:ch211-286b5.5|si:dkey-117i10.1|si:dkey-204f11.64|si:dkey-44g17.6|
GO:0140375	immune receptor activity	626	86	85	0.818152	0.0915	0.92232	0.122	0.755116	0.75		ackr3b|ackr4a|ackr4b|cabz01093075.1|ccr10|ccr11.1|ccr12a|ccr12b.1|ccr12b.2|ccr6a|ccr6b|ccr7|ccr8.1|ccr9a|ccr9b|cmklr1|cntfr|crfb1|crfb12|crfb15|crfb16|crfb2|crfb4|crlf1a|crlf1b|csf3r|cxcr2|cxcr3.1|cxcr3.2|cxcr3.3|cxcr4a|cxcr4b|ebi3|f3a|f3b|ghra|ghrb|gpr1|gpr75|ifngr1|ifnlr1|il10ra|il10rb|il11ra|il12ba|il12bb|il12rb2|il12rb2l|il13ra1|il13ra2|il15ra|il17ra1a|il17rc|il17rd|il17rel|il1rapl1a|il1rapl2…
GO:0055001	muscle cell development	627	84	84	0.82058	0.0915	0.92408	0.0391	0.455765	0.967		acta1a|acta1b|actn2b|adss1|akap12b|alpk2|alpk3b|ambra1a|ambra1b|apc|asb2b|axin1|bmp2b|capzb|cavin4b|ccdc78|chrna1|cmlc1|cxcl12a|cxcr4a|cyp26a1|cyp26c1|dag1|dmd|dmrt2a|dok7|dyrk3|foxf2b|gas8|gdf6a|gli2a|gpc4|gsk3ab|icam3|ihhb|ilk|inpp5ka|inpp5kb|itgb1b|klhl40a|klhl40b|klhl41a|klhl41b|lbx2|lgals2a|lmod3|lrrc10|mat2aa|mef2ca|mef2cb|meox1|mtm1|mtmr12|mybpc1|myf5|myh7ba|myhz2|myl7|myo18aa|myo18ab|myod…
GO:0007416	synapse assembly	628	25	25	1.02668	0.0919	0.924591	0.0103	0.491059	0.743		bsnb|cdh2|ctbp2a|ctbp2l|dbnla|dbnlb|dok7|fbxo45|get3|musk|nbeaa|npas4a|npas4b|pclob|sdcbp2|sdk1a|sdk1b|sdk2b|shank1|shank2a|shank2b|shank3a|shank3b|spast|tjp1b|
GO:0048608	reproductive structure development	629	20	20	1.03923	0.0929	0.931111	0.0957	0.663754	0.745		ahr2|amh|anxa1a|anxa1b|anxa1c|anxa1d|ar|bmp15|brca2|ddx4|dmrt1|figla|fshb|fshr|hsd17b3|lhb|lhcgr|phlda2|pla2g4aa|tcf21|
GO:0034706	sodium channel complex	630	20	20	1.03692	0.0929	0.932878	0.0461	0.493849	0.765		cacna1g|cacna1ha|cacna1hb|cacna1ia|grik1a|grik1b|grik4|grik5|scn12aa|scn1ba|scn1bb|scn1lab|scn2b|scn3b|scn4aa|scn4ab|scn8aa|scn8ab|si:ch211-225p5.8|si:ch211-251b21.1|
GO:0031720	haptoglobin binding	631	5	5	1.48282	0.0944	0.939032	0.1251	0.758338	0.36	GO:0031838|haptoglobin-hemoglobin complex,	hbaa1|hbae3|hbae5|hbbe2|si:ch211-5k11.8|
GO:0031838	haptoglobin-hemoglobin complex	632	5	5	1.48282	0.0944	0.939032	0.1251	0.758338	0.36	GO:0031720|haptoglobin binding,	hbaa1|hbae3|hbae5|hbbe2|si:ch211-5k11.8|
GO:0005833	hemoglobin complex	633	5	5	1.48282	0.0944	0.9408	0.1251	0.761829	0.36		hbaa1|hbae3|hbae5|hbbe2|si:ch211-5k11.8|
GO:0021575	hindbrain morphogenesis	634	11	11	1.20364	0.0944	0.942575	0.1085	0.714157	0.549		aldh1a2|ascl1a|ascl1b|crabp2a|crabp2b|egr2b|hnf1ba|hoxb1b|irx7|neurog1|raraa|
GO:0014855	striated muscle cell proliferation	635	11	11	1.20716	0.0944	0.944357	0.0217	0.401526	0.627	GO:0060038|cardiac muscle cell proliferation,	cav1|myl7|ndrg4|nkx2.5|nkx2.7|nppa|npr1a|npr2|npr3|smarca4a|tbx20|
GO:0060038	cardiac muscle cell proliferation	636	11	11	1.20716	0.0944	0.944357	0.0217	0.401526	0.627	GO:0014855|striated muscle cell proliferation,	cav1|myl7|ndrg4|nkx2.5|nkx2.7|nppa|npr1a|npr2|npr3|smarca4a|tbx20|
GO:0045125	bioactive lipid receptor activity	637	13	13	1.13653	0.0955	0.948191	0.0578	0.519317	0.393		lpar1|lpar2a|lpar2b|lpar3|lpar4|lpar6a|lpar6b|s1pr1|s1pr2|s1pr3a|s1pr4|s1pr5a|s1pr5b|
GO:0099503	secretory vesicle	638	109	108	0.792652	0.0975	0.966236	0.0328	0.428587	0.949		amph|apba1a|apba2a|apba2b|atp6v0cb|avp|bdnf|bin1b|cbarpb|chga|chgb|clcn3|clcn4|clcn5a|clcn5b|cops4|cops5|dclk2a|ebag9|enkur|ngfa|ngfb|ntf3|picalma|picalmb|pick1|rab10|rab12|rab13|rab15|rab27a|rab27b|rab3aa|rab3ab|rab3b|rab3c|rab3da|rab3db|rab40b|rab40c|rab44|rab4b|rab8a|rab8b|rogdi|scg2b|scg5|scube2|sept4a|sept5a|sept5b|si:ch211-200p22.4|si:ch211-266g18.6|si:dkey-30j16.3|slc6a17|snap91a|snap91b|s…
GO:0005044	scavenger receptor activity	639	44	44	0.902291	0.0983	0.972343	0.0784	0.595255	0.413		ackr4a|ackr4b|cfi|corin|cuzd1.1|cuzd1.2|enpp1|enpp2|hhipl1|hpn|lgals3bpa|lgals3bpb|loxl2a|loxl2b|loxl3a|loxl3b|loxl4|marco|prg4a|prg4b|prss12|scara5|scarb2a|scarf1|si:ch211-136a13.1|si:ch211-150o23.3|si:ch211-51a6.2|si:ch73-127m5.1|si:dkey-14d8.20|si:dkey-178e17.3|si:dkey-195m11.11|si:dkey-21h14.8|si:dkey-21h14.9|si:dkey-7k24.5|tinagl1|tmprss13b|tmprss15|tmprss3a|tmprss4a|tmprss4b|tmprss5|vtna|vt…
GO:0001754	eye photoreceptor cell differentiation	640	21	21	1.01984	0.0985	0.972504	0.0553	0.510729	0.708		agtpbp1|apc|bco1|cdipt|dctn1a|dctn1b|dctn2|dync1h1|ehmt2|gdf6a|insm1a|pax6a|pcdh17|rdh5|rx1|rx2|six7|tbx2b|tubgcp4|znf644a|znf644b|
GO:0015669	gas transport	641	12	12	1.14397	0.0988	0.973649	0.1218	0.759206	0.626		aqp1a.1|ca2|cygb1|cygb2|hbaa1|hbae3|hbae5|hbbe2|mb|ngb|si:ch211-5k11.8|xgb|
GO:0043209	myelin sheath	642	8	8	1.27337	0.0993	0.974945	0.051	0.495215	0.231		hsp90aa1.1|hsp90aa1.2|mbpa|mbpb|mpz|scn1bb|sirt2|zwi|
GO:0035479	angioblast cell migration from lateral mesoderm to midline	643	8	8	1.27941	0.0993	0.976758	0.0853	0.620918	0.55		apela|apln|aplnra|aplnrb|ecscr|myo6a|smo|vegfaa|
GO:0060343	trabecula formation	644	5	5	1.46181	0.1004	0.982101	0.0039	0.4914	0.378	GO:0060347|heart trabecula formation,	adgrg6|erbb2|ids|npnta|nrg2a|
GO:0060347	heart trabecula formation	645	5	5	1.46181	0.1004	0.982101	0.0039	0.4914	0.378	GO:0060343|trabecula formation,	adgrg6|erbb2|ids|npnta|nrg2a|
GO:0001733	galactosylceramide sulfotransferase activity	646	5	5	1.4613	0.1004	0.98392	0.1478	0.8139	0.0767	GO:0050694|galactose 3-O-sulfotransferase activity,	gal3st1a|gal3st1b|gal3st2|gal3st3|gal3st4|
GO:0050694	galactose 3-O-sulfotransferase activity	647	5	5	1.4613	0.1004	0.98392	0.1478	0.8139	0.0766	GO:0001733|galactosylceramide sulfotransferase activity,	gal3st1a|gal3st1b|gal3st2|gal3st3|gal3st4|
GO:0060537	muscle tissue development	648	86	85	0.807459	0.1013	0.989077	0.0289	0.422483	0.901		aplnra|aplnrb|atp1a2a|bag3|bves|cdkn1a|cmlc1|col15a1a|col6a1|cryaba|cryabb|csrp1a|csrp1b|csrp3|dag1|desma|disp1|dmd|dnajb6a|dnajb6b|eya2|fer1l6|fgfr1a|fhl1a|fkrp|foxo1a|fxr1|gata1a|gata1b|gata4|gata5|gfpt1|gfra3|gja3|golga2|hmgcra|hspg2|itga6a|itga7|kif5ba|kif5bb|lamc1|ldb3a|mstnb|mtm1|mybpc2b|myf5|myf6|myl7|myod1|myog|myot|pax3b|pgm5|pleca|plecb|popdc2|popdc3|ppargc1a|pxna|qkia|rbm24a|rbm24b|ret…
GO:0001216	DNA-binding transcription activator activity	649	84	83	0.822655	0.1017	0.991154	0.082	0.604379	0.781	GO:0001228|DNA-binding transcription activator activity, RNA polymerase II-specific,	alx1|alx4a|alx4b|arid3a|arid3b|barhl1a|barhl1b|barhl2|barx1|barx2|carf|ddit3|ebf1a|ebf1b|ebf2|ebf3a|ebf3b|eomesa|eomesb|foxj2|gbx1|gbx2|gcm2|hoxa4a|hoxb4a|hoxc4a|hoxd4a|irf2bp1|irf2bp2a|irf2bp2b|irf2bpl|irf4a|mgaa|myca|mycb|mych|mycla|myclb|myf5|myf6|myod1|myog|myt1a|myt1b|myt1la|prdm2b|rbpja|rbpjb|rbpjl|rreb1a|rreb1b|sox10|sox8a|sox8b|sox9a|sox9b|stat1a|stat1b|stat2|stat3|stat4|stat5a|stat5b|sta…
GO:0001228	DNA-binding transcription activator activity, RNA polymerase II-specific	650	84	83	0.822655	0.1017	0.991154	0.082	0.604379	0.781	GO:0001216|DNA-binding transcription activator activity,	alx1|alx4a|alx4b|arid3a|arid3b|barhl1a|barhl1b|barhl2|barx1|barx2|carf|ddit3|ebf1a|ebf1b|ebf2|ebf3a|ebf3b|eomesa|eomesb|foxj2|gbx1|gbx2|gcm2|hoxa4a|hoxb4a|hoxc4a|hoxd4a|irf2bp1|irf2bp2a|irf2bp2b|irf2bpl|irf4a|mgaa|myca|mycb|mych|mycla|myclb|myf5|myf6|myod1|myog|myt1a|myt1b|myt1la|prdm2b|rbpja|rbpjb|rbpjl|rreb1a|rreb1b|sox10|sox8a|sox8b|sox9a|sox9b|stat1a|stat1b|stat2|stat3|stat4|stat5a|stat5b|sta…
GO:0016907	G protein-coupled acetylcholine receptor activity	651	10	9	1.22184	0.1021	0.9914	0.0568	0.519146	0.469	GO:0099528|G protein-coupled neurotransmitter receptor activity,	chrm2a|chrm2b|chrm3a|chrm3b|chrm4a|chrm4b|chrm5a|chrm5b|fmn2a|
GO:0099528	G protein-coupled neurotransmitter receptor activity	652	10	9	1.22184	0.1021	0.9914	0.0568	0.519146	0.469	GO:0016907|G protein-coupled acetylcholine receptor activity,	chrm2a|chrm2b|chrm3a|chrm3b|chrm4a|chrm4b|chrm5a|chrm5b|fmn2a|
GO:0071214	cellular response to abiotic stimulus	653	65	65	0.847946	0.102	0.99225	0.0266	0.423998	0.867	GO:0104004|cellular response to environmental stimulus,	asic1a|asic1b|asic1c|aurkb|badb|bbc3|ciao2a|crip1|eng|ercc1|gpr88|hvcn1|ift88|impact|mapk14a|mapk14b|mettl3|nupr1b|opn1lw2|opn1mw1|opn1mw2|opn1mw3|opn1sw1|opn3|opn4.1|opn4a|opn4b|opn4xa|opn4xb|opn5|opn6a|opn6b|opn7c|opn7d|opn8b|opn8c|opn9|piezo1|pole3|rad9a|rad9b|rgra|rho|rhol|rrh|si:cabz01090193.1|si:cabz01102082.1|si:ch73-352p4.5|si:dkey-11f4.7|si:dkey-74k8.3|si:dkey-9i23.15|si:dkey-9i23.8|swi5…
GO:0104004	cellular response to environmental stimulus	654	65	65	0.847946	0.102	0.99225	0.0266	0.423998	0.866	GO:0071214|cellular response to abiotic stimulus,	asic1a|asic1b|asic1c|aurkb|badb|bbc3|ciao2a|crip1|eng|ercc1|gpr88|hvcn1|ift88|impact|mapk14a|mapk14b|mettl3|nupr1b|opn1lw2|opn1mw1|opn1mw2|opn1mw3|opn1sw1|opn3|opn4.1|opn4a|opn4b|opn4xa|opn4xb|opn5|opn6a|opn6b|opn7c|opn7d|opn8b|opn8c|opn9|piezo1|pole3|rad9a|rad9b|rgra|rho|rhol|rrh|si:cabz01090193.1|si:cabz01102082.1|si:ch73-352p4.5|si:dkey-11f4.7|si:dkey-74k8.3|si:dkey-9i23.15|si:dkey-9i23.8|swi5…
GO:0016500	protein-hormone receptor activity	655	12	12	1.12863	0.1029	0.995515	0.0667	0.549807	0.624		fshr|gnrhr1|gnrhr4|igf1ra|igf1rb|insra|insrb|lgr4|lhcgr|mchr1a|mchr1b|tshr|
GO:0042289	MHC class II protein binding	656	7	7	1.30769	0.1028	0.996369	0.1428	0.806508	0.273		cd4-1|cd74a|cd74b|dicp1.1|dicp1.17|dicp3.3|g6fl|
GO:0043696	dedifferentiation	657	6	6	1.34843	0.1034	0.998527	0.0595	0.522179	0.491	GO:0043697|cell dedifferentiation,	apobec2a|apobec2b|ascl1a|cdk6|dkk1b|insm1a|
GO:0043697	cell dedifferentiation	658	6	6	1.34843	0.1034	0.998527	0.0595	0.522179	0.491	GO:0043696|dedifferentiation,	apobec2a|apobec2b|ascl1a|cdk6|dkk1b|insm1a|
GO:0014069	postsynaptic density	659	55	55	0.862631	0.104	1	0.0131	0.47483	0.887		abhd17c|add1|add2|add3a|add3b|als2a|cpeb4a|dbn1|dbnla|dbnlb|dlg4b|dlgap1a|dnm1a|dnm1b|dnm2a|dnm3a|dtnbp1a|fmr1|fxr1|fxr2|gap43|gper1|hcls1|homer1b|homer3b|insyn1|lzts3b|mxa|mxb|mxc|mxd|mxe|mxf|mxg|n4bp3|neurl1aa|neurl1ab|nsmfb|pick1|ppp1r9a|ppp1r9ba|ppp1r9bb|scrib|shank1|shank2a|shank2b|shank3a|shank3b|shisa7b|shisa9a|shisa9b|si:dkey-40c11.2|si:dkeyp-110c12.3|srgap2|usp8|
GO:0007274	neuromuscular synaptic transmission	660	21	21	1.01746	0.1043	1	0.1611	0.839115	0.6		cacna1ab|chata|chrna1|chrna2a|chrna2b|chrna3|chrna4b|chrna5|chrnb1|chrnb2|chrnb3b|chrnb4|chrnb5b|chrnd|chrne|chrng|lrp4|rimbp2|si:ch211-105f12.2|si:ch211-176g13.8|si:ch73-287m6.1|
GO:0072503	cellular divalent inorganic cation homeostasis	661	188	187	0.734466	0.1047	1	0.0699	0.557935	0.974		ackr3b|ackr4a|ackr4b|adra1ab|adra1bb|adra1d|agtr1a|agtr1b|anxa6|aplnra|aplnrb|atp13a1|atp13a2|atp1a2a|atp2a1|atp2a1l|atp2a2a|atp2a2b|atp2a3|atp2b1a|atp2b1b|atp2b2|atp2b3a|atp2b3b|atp2b4|atp2c1|atp6v1aa|calb1|calb2a|calb2b|cax1|cax2|ccr10|ccr12a|ccr12b.1|ccr12b.2|ccr6a|ccr6b|ccr7|ccr8.1|ccr9a|ccr9b|cherp|cmklr1|cmklr1l1|cmklrl2|cxcr3.1|cxcr3.2|cxcr3.3|cxcr4a|cxcr4b|drd2a|drd2b|drd2l|drd3|drd4-rs|d…
GO:0002429	immune response-activating cell surface receptor signaling pathway	662	42	42	0.895092	0.1054	1	0.0784	0.596968	0.734		cd276|cd79a|cd79b|cmklr1l1|cmklrl2|fpr1|fybb|ighd|ighv2-1|ighv4-5|igic1s1|itk|klhl6|prkcbb|si:ch211-180a12.2|si:ch211-188c16.1|si:ch211-1a19.2|si:ch211-214p13.9|si:ch73-160i9.3|si:dkey-117a8.1|si:dkey-169i5.4|si:dkey-192g7.3|si:dkey-1h24.6|si:dkey-211g8.1|si:dkey-222p3.1|si:dkey-42l23.4|si:dkey-42l23.5|si:dkey-42l23.7|si:dkey-70p6.1|si:dkey-71p21.13|tec|themis|themis2|ube2nb|vtcn1|zgc:123297|zgc:…
GO:0010830	regulation of myotube differentiation	663	9	9	1.21056	0.1054	1	0.0503	0.501295	0.78		carm1|mapk14a|mapk14b|myf5|myf6|myod1|myog|prmt5|rbm24a|
GO:0007190	activation of adenylate cyclase activity	664	8	8	1.25972	0.1055	1	0.0563	0.51636	0.157		cap1|fshr|lhcgr|rxfp1|rxfp2a|rxfp2b|rxfp2l|tshr|
GO:0030054	cell junction	665	432	429	0.699212	0.1055	1	0.083	0.609204	0.937		abhd17c|ache|actb1|actb2|ada|afap1l1a|ajap1|ajuba|amot|amotl2a|amotl2b|anxa6|apba1a|apba1b|apba2a|apba2b|arvcfa|arvcfb|asap3|atad1a|atad1b|atat1|bsnb|bves|cacna1da|cadps2|cadpsa|cadpsb|calb1|calb2a|calb2b|cav1|cav2|cav3|cd99l2|cdh1|cdh2|cel.1|cel.2|cep170aa|cgnb|chrm2a|chrm2b|chrm3a|chrm3b|chrm4a|chrm4b|chrm5a|chrm5b|chrna1|chrna10a|chrna2a|chrna2b|chrna3|chrna4b|chrna5|chrna7|chrna9|chrnb1|chrnb…
GO:0008157	protein phosphatase 1 binding	666	7	7	1.30197	0.1061	1	0.0054	0.492703	0.248		phactr1|phactr3b|phactr4a|phactr4b|ppp1r11|ppp1r9ba|ppp1r9bb|
GO:0035701	hematopoietic stem cell migration	667	11	10	1.1843	0.1064	1	0.066	0.546592	0.491		bmi1a|cebpa|cnr2|cxcl12a|mmp2|mmp9|myb|selp|selplg|sox32|
GO:0001765	membrane raft assembly	668	5	5	1.43994	0.1066	1	0.0892	0.640497	0.44	GO:0044854|plasma membrane raft assembly, GO:0070836|caveola assembly, GO:0044857|plasma membrane raft organization,	cav1|cav2|cav3|pacsin2|zgc:172270|
GO:0044854	plasma membrane raft assembly	669	5	5	1.43994	0.1066	1	0.0892	0.640497	0.44	GO:0001765|membrane raft assembly, GO:0070836|caveola assembly, GO:0044857|plasma membrane raft organization,	cav1|cav2|cav3|pacsin2|zgc:172270|
GO:0044857	plasma membrane raft organization	670	5	5	1.43994	0.1066	1	0.0892	0.640497	0.439	GO:0001765|membrane raft assembly, GO:0044854|plasma membrane raft assembly, GO:0070836|caveola assembly,	cav1|cav2|cav3|pacsin2|zgc:172270|
GO:0070836	caveola assembly	671	5	5	1.43994	0.1066	1	0.0892	0.640497	0.439	GO:0001765|membrane raft assembly, GO:0044854|plasma membrane raft assembly, GO:0044857|plasma membrane raft organization,	cav1|cav2|cav3|pacsin2|zgc:172270|
GO:0071709	membrane assembly	672	23	23	0.99041	0.1073	1	0.0673	0.547926	0.778		ankle2|cav1|cav2|cav3|cel.1|cel.2|chmp4ba|chmp7|nlgn1|nlgn2a|nlgn2b|nlgn3a|nlgn3b|nlgn4xa|nlgn4xb|nsfl1c|pacsin2|reep3b|spast|tmpoa|ubxn2a|zdhhc8a|zgc:172270|
GO:0099003	vesicle-mediated transport in synapse	673	59	58	0.845352	0.1073	1	0.0436	0.477704	0.899		actb1|actb2|amph|ap3d1|cadps2|cadpsa|cadpsb|cel.1|cel.2|cplx2|cplx2l|cplx3b|cplx4a|cplx4b|dnm1a|dnm1b|dnm2a|dnm3a|doc2b|fcho2|mxa|mxb|mxc|mxd|mxe|mxf|mxg|nlgn1|nlgn2a|nlgn2b|nlgn3a|nlgn3b|nlgn4xa|nlgn4xb|otofa|otofb|picalma|picalmb|rims1a|rims1b|rims2a|rims2b|rims3|rims4|si:ch211-200p22.4|si:ch211-233a24.2|si:dkeyp-110c12.3|snap91a|snap91b|snapin|synj1|syt1a|syt1b|syt2a|syt5a|syt5b|syt8|unc13c|
GO:0099572	postsynaptic specialization	674	57	57	0.839304	0.1073	1	0.0143	0.439974	0.892		abhd17c|add1|add2|add3a|add3b|als2a|cpeb4a|dbn1|dbnla|dbnlb|dlg4b|dlgap1a|dnm1a|dnm1b|dnm2a|dnm3a|dtnbp1a|fmr1|fxr1|fxr2|gap43|gper1|gphna|gphnb|hcls1|homer1b|homer3b|insyn1|lzts3b|mxa|mxb|mxc|mxd|mxe|mxf|mxg|n4bp3|neurl1aa|neurl1ab|nsmfb|pick1|ppp1r9a|ppp1r9ba|ppp1r9bb|scrib|shank1|shank2a|shank2b|shank3a|shank3b|shisa7b|shisa9a|shisa9b|si:dkey-40c11.2|si:dkeyp-110c12.3|srgap2|usp8|
GO:0007275	multicellular organism development	675	668	666	0.677697	0.1076	1	0.0373	0.453774	0.937		abcc6a|adgra3|adgrv1|agbl5|agrn|agtpbp1|aida|alcama|alx1|alx4a|alx4b|ambra1a|ambra1b|anks6|apela|apln|aplnra|aplnrb|apoa2|arl13b|arvcfa|arvcfb|arxa|arxb|asah2|ascl1a|ascl1b|atoh7|atoh8|atp13a2|aurkb|auts2a|axin1|axin2|bcl2l16|bcl9l|bhlha9|btbd6a|btbd6b|bves|bzw2|c19h1orf109|c1qtnf12|c3a.1|ca8|camk1db|cavin4a|ccbe1|ccdc85ca|ccdc85cb|ccm2|ccn2a|ccsapb|cdh2|cdk20|cdx1a|cdx1b|cdx4|cep290|cep55l|cert1…
GO:0009584	detection of visible light	676	11	11	1.1594	0.1086	1	0.0135	0.466941	0.631		dhdds|dlat|gna11b|gnat2|grk7a|grm6b|lamb1a|lamc1|pcare1|pcdh15b|synj1|
GO:0048679	regulation of axon regeneration	677	11	11	1.16233	0.1086	1	0.0125	0.486397	0.64	GO:0070570|regulation of neuron projection regeneration,	clcf1|cntfr|col12a1a|col12a1b|epha4a|epha4b|il6st|rgma|sfpq|socs3a|tnc|
GO:0070570	regulation of neuron projection regeneration	678	11	11	1.16233	0.1086	1	0.0125	0.486397	0.64	GO:0048679|regulation of axon regeneration,	clcf1|cntfr|col12a1a|col12a1b|epha4a|epha4b|il6st|rgma|sfpq|socs3a|tnc|
GO:0060034	notochord cell differentiation	679	8	8	1.24256	0.1087	1	0.0853	0.620065	0.292		bmp4|col15a1a|dla|fstl1a|fstl1b|lama1|noto|pacsin3|
GO:0030286	dynein complex	680	33	33	0.925876	0.1087	1	0.0473	0.486988	0.677		ccdc65|dctn2|dnah1|dnah10|dnah12|dnah2|dnah3|dnah5|dnah5l|dnah6|dnah7|dnah9|dnah9l|dnai1.1|dnai1.2|dnai2a|dnal1|dnal4a|dnal4b|drc1|dync1h1|dync1i1|dync1i2a|dync1i2b|dync1li1|dync1li2|dync2li1|dynll1|dynll2a|dynll2b|dynlrb1|wdr34|wdr78|
GO:0060999	positive regulation of dendritic spine development	681	13	13	1.11284	0.109	1	0.1181	0.743145	0.731		caprin2|dbn1|dbnla|dbnlb|hcls1|llph|shank1|shank2a|shank2b|shank3a|shank3b|si:dkey-40c11.2|zgc:110006|
GO:0050910	detection of mechanical stimulus involved in sensory perception of sound	682	9	9	1.2064	0.1096	1	0.1303	0.773903	0.436		cacna1da|cdh23|chm|pcdh15a|tmc1|tmc2a|tmc2b|tmem132e|trpn1|
GO:0007379	segment specification	683	17	17	1.05037	0.1106	1	0.0648	0.543457	0.611		chuk|dlc|efhc2|fn1a|her1|her4.1|her6|her7|mespab|mespba|mespbb|mxtx1|myhz1.1|prrc1|ptprub|rbpja|ripply1|
GO:0043266	regulation of potassium ion transport	684	17	17	1.04373	0.1106	1	0.0881	0.63432	0.858		drd2a|drd2b|drd2l|drd3|drd4-rs|drd4a|kcne4|klhl24a|klhl24b|neto2b|rnf207b|si:dkey-151g10.3|vip|wnk1a|wnk1b|wnk2|wnk4b|
GO:0061326	renal tubule development	685	11	11	1.15527	0.1111	1	0.0635	0.542003	0.737		ift74|ift88|irx3b|mecom|nek8|osr1|pkd2|ppargc1a|sim1a|tbx2a|tbx2b|
GO:0055002	striated muscle cell development	686	14	14	1.08493	0.1114	1	0.0952	0.667283	0.747		cxcl12a|cxcr4a|dmd|gli2a|gpc4|ihhb|myf5|myod1|obscnb|shha|shhb|smo|tcf3a|vangl2|
GO:0022625	cytosolic large ribosomal subunit	687	42	42	0.887509	0.1121	1	0.0038	0.50274	0.425		rpl10|rpl10a|rpl11|rpl12|rpl13|rpl13a|rpl14|rpl15|rpl17|rpl18|rpl18a|rpl19|rpl21|rpl23|rpl23a|rpl24|rpl26|rpl27|rpl28|rpl29|rpl3|rpl30|rpl31|rpl32|rpl35|rpl35a|rpl36|rpl36a|rpl38|rpl39|rpl4|rpl5a|rpl5b|rpl6|rpl7|rpl7a|rpl7l1|rpl8|rpl9|rplp0|rplp1|rsl24d1|
GO:0010959	regulation of metal ion transport	688	67	67	0.8281	0.1125	1	0.0739	0.577664	0.906		ap1b1|aplnra|aplnrb|bcl2l10|cacnb1|cacnb2a|cacnb2b|cacnb3a|cacnb3b|cacnb4a|cacnb4b|casq1a|casq1b|casq2|cbarpb|cldnb|commd1|drd2a|drd2b|drd2l|drd3|drd4-rs|drd4a|fxyd1|fxyd6|fxyd6l|gem|gpr161|hecw1b|hecw2a|homer1b|homer3b|kcne4|klhl24a|klhl24b|lgals3a|lgals3b|nedd4a|nedd4l|neto2b|nkain1|nkain2|nkain4|orai1b|plcb3|rem1|rnf207b|rrad|saraf|scn1ba|scn1bb|scn3b|si:ch211-225p5.8|si:dkey-151g10.3|si:dkey-…
GO:0035462	determination of left/right asymmetry in diencephalon	689	6	6	1.32244	0.1129	1	0.0864	0.62463	0.581	GO:0035545|determination of left/right asymmetry in nervous system,	acvr1l|dand5|lft1|pitx2|spaw|tcf7l2|
GO:0035545	determination of left/right asymmetry in nervous system	690	6	6	1.32244	0.1129	1	0.0864	0.62463	0.581	GO:0035462|determination of left/right asymmetry in diencephalon,	acvr1l|dand5|lft1|pitx2|spaw|tcf7l2|
GO:0004896	cytokine receptor activity	691	85	84	0.803459	0.1135	1	0.122	0.757775	0.751		ackr3b|ackr4a|ackr4b|cabz01093075.1|ccr10|ccr11.1|ccr12a|ccr12b.1|ccr12b.2|ccr6a|ccr6b|ccr7|ccr8.1|ccr9a|ccr9b|cmklr1|cntfr|crfb1|crfb12|crfb15|crfb16|crfb2|crfb4|crlf1a|crlf1b|csf3r|cxcr2|cxcr3.1|cxcr3.2|cxcr3.3|cxcr4a|cxcr4b|ebi3|f3a|f3b|ghra|ghrb|gpr75|ifngr1|ifnlr1|il10ra|il10rb|il11ra|il12ba|il12bb|il12rb2|il12rb2l|il13ra1|il13ra2|il15ra|il17ra1a|il17rc|il17rd|il17rel|il1rapl1a|il1rapl2|il20…
GO:0016597	amino acid binding	692	24	24	0.981528	0.1136	1	0.0673	0.550466	0.866		aars1|aars2|cad|ddah2|gclc|glra1|glra2|glra3|glra4a|glra4b|glrba|glrbb|gnmt|gpr143|gprc6a|nags|ora1|otc|sesn1|sesn2|sesn3|shmt1|shmt2|si:zfos-80g12.1|
GO:1903034	regulation of response to wounding	693	25	25	0.979767	0.1136	1	0.0302	0.419471	0.854		anxa1a|anxa1b|anxa1c|anxa1d|clcf1|cntfr|col12a1a|col12a1b|cpb2|cxcl12a|cxcr4b|enpp4|epha4a|epha4b|f7i|il6st|lgals2a|plg|pros1|rgma|serpinc1|serping1|sfpq|socs3a|tnc|
GO:0002274	myeloid leukocyte activation	694	16	16	1.05159	0.1136	1	0.1029	0.696351	0.812		batf|cxcl20|cxcl8a|cxcl8b.1|cxcl8b.3|cxcr2|cxcr3.2|fpr1|il1b|kars1|myd88|ndrg1a|ndrg1b|p2ry12|ptena|ptenb|
GO:0031681	G-protein beta-subunit binding	695	13	13	1.09982	0.1138	1	0.1582	0.838872	0.126		gng12a|gng2|gng3|gng5|gng7|gng8|gngt1|gngt2a|oprm1|si:ch211-286b5.5|si:dkey-117i10.1|si:dkey-204f11.64|si:dkey-44g17.6|
GO:0015277	kainate selective glutamate receptor activity	696	5	5	1.40777	0.1149	1	0.0969	0.669445	0.266	GO:0032983|kainate selective glutamate receptor complex,	grik1a|grik1b|grik4|grik5|si:ch211-251b21.1|
GO:0032983	kainate selective glutamate receptor complex	697	5	5	1.40777	0.1149	1	0.0969	0.669445	0.266	GO:0015277|kainate selective glutamate receptor activity,	grik1a|grik1b|grik4|grik5|si:ch211-251b21.1|
GO:1901016	regulation of potassium ion transmembrane transporter activity	698	5	5	1.40172	0.1149	1	0.1355	0.787985	0.391		kcne4|klhl24a|klhl24b|neto2b|rnf207b|
GO:0061035	regulation of cartilage development	699	14	14	1.08198	0.1157	1	0.0952	0.6664	0.659		esrra|ewsr1a|irx5a|irx7|loxl2a|loxl2b|rbms3|rnf2|s1pr2|shha|sox32|spns2|tapt1b|tgfb3|
GO:0031726	CCR1 chemokine receptor binding	700	6	6	1.30523	0.116	1	0.0864	0.625484	0.415	GO:0031729|CCR4 chemokine receptor binding, GO:0031730|CCR5 chemokine receptor binding,	ccl34b.9|ccl35.1|ccl39.2|ccl39.7|mark1|zgc:173545|
GO:0031729	CCR4 chemokine receptor binding	701	6	6	1.30523	0.116	1	0.0864	0.625484	0.415	GO:0031726|CCR1 chemokine receptor binding, GO:0031730|CCR5 chemokine receptor binding,	ccl34b.9|ccl35.1|ccl39.2|ccl39.7|mark1|zgc:173545|
GO:0031730	CCR5 chemokine receptor binding	702	6	6	1.30523	0.116	1	0.0864	0.625484	0.416	GO:0031726|CCR1 chemokine receptor binding, GO:0031729|CCR4 chemokine receptor binding,	ccl34b.9|ccl35.1|ccl39.2|ccl39.7|mark1|zgc:173545|
GO:0032103	positive regulation of response to external stimulus	703	35	35	0.912735	0.116	1	0.0232	0.405196	0.889		cd226|cgas|clcf1|cntfr|coch|csf1ra|cxcl12a|cxcl12b|cxcr4b|hmgb1a|hmgb1b|hmgb2a|hmgb2b|hmgb3a|hmgb3b|il6st|mmp9|myd88|pgfb|si:ch211-196f2.6|si:dkey-92i15.4|sting1|supt5h|tdgf1|tlr1|tlr2|tlr3|tlr8a|tlr8b|tlr9|tnc|vegfaa|vegfab|vegfbb|vegfc|
GO:0005901	caveola	704	12	12	1.10014	0.1163	1	0.0915	0.653466	0.553		asah2|bves|cav1|cav2|cav3|cavin1a|cavin1b|cavin2a|cavin2b|cavin4a|smpd2a|zgc:172270|
GO:0051153	regulation of striated muscle cell differentiation	705	12	12	1.09952	0.1163	1	0.0577	0.522857	0.787		carm1|dab2|mapk14a|mapk14b|myf5|myf6|myod1|myog|prdm1a|prmt5|rbm24a|si:dkeyp-69b9.3|
GO:0042287	MHC protein binding	706	8	8	1.22901	0.1164	1	0.1552	0.829615	0.362		cd4-1|cd74a|cd74b|dicp1.1|dicp1.17|dicp3.3|g6fl|tap1|
GO:0006952	defense response	707	251	250	0.720332	0.1165	1	0.0179	0.422888	0.965		aep1|afap1l2|agbl5|agtr1a|agtr1b|agtr2|ankhd1|anxa1a|anxa1b|anxa1c|anxa1d|batf|c1ql4l|caiap|caspa|caspb|ccl19a.1|ccl19a.2|ccl19b|ccl20a.3|ccl25b|ccl34b.1|ccl34b.4|ccl34b.9|ccl35.1|ccl38.1|ccl38.6|ccl38a.4|ccl39.2|ccl39.7|cd180|cd36|cd59|cdk9|cfd|cftr|ch25h|ciita|cmklr1l1|cmklrl2|cnpy3|coch|colec11|crfb1|csf1ra|cxcl11.1|cxcl11.5|cxcl11.7|cxcl11.8|cxcl12a|cxcl12b|cxcl18b|cxcl19|cxcl20|cxcl32b.1|cxc…
GO:0070782	phosphatidylserine exposure on apoptotic cell surface	708	10	10	1.15632	0.1175	1	0.0831	0.609093	0.247		si:ch211-195b13.6|xkr6a|xkr6b|xkr7|xkr8.1|xkr8.2|xkr8.3|xkr9|zgc:123035|zgc:198371|
GO:0060287	epithelial cilium movement involved in determination of left/right asymmetry	709	17	16	1.04344	0.1183	1	0.0151	0.427322	0.56		ccdc39|ccdc40|cep131|cep70|cfap53|dnaaf4|dnah6|dnah9|gle1|ippk|mcamb|ofd1|poc1b|rfx3|rock2b|rpgrb|
GO:0002761	regulation of myeloid leukocyte differentiation	710	12	11	1.12723	0.1195	1	0.0719	0.570457	0.563		cebp1|il34|irf8|med12|myb|runx1|spi1a|spi1b|tfe3a|tfe3b|tmem178|
GO:0072009	nephron epithelium development	711	11	11	1.13121	0.1195	1	0.0635	0.54113	0.716		ift74|ift88|irx3b|mecom|nostrin|osr1|pkd2|ppargc1a|sim1a|tbx2a|tbx2b|
GO:0000254	C-4 methylsterol oxidase activity	712	6	6	1.29927	0.1199	1	0.206	0.955436	0.0664		ch25h|ch25hl1.1|ch25hl1.2|ch25hl2|faxdc2|msmo1|
GO:0005372	water transmembrane transporter activity	713	14	14	1.064	0.1209	1	0.038	0.457036	0.499		aqp10a|aqp10b|aqp1a.1|aqp1a.2|aqp3a|aqp4|aqp7|aqp8a.1|aqp8a.2|aqp8b|aqp9a|aqp9b|mipa|mipb|
GO:0016286	small conductance calcium-activated potassium channel activity	714	5	5	1.38909	0.1211	1	0.1251	0.760079	0.0689		kcnn1a|kcnn1b|kcnn2|kcnn3|kcnn4|
GO:0033002	muscle cell proliferation	715	13	13	1.0745	0.1219	1	0.0319	0.431751	0.68		cav1|foxo1a|myl7|naa35|ndrg4|nkx2.5|nkx2.7|nppa|npr1a|npr2|npr3|smarca4a|tbx20|
GO:0008503	benzodiazepine receptor activity	716	6	6	1.29443	0.1224	1	0.1516	0.822838	0.558	GO:1902710|GABA receptor complex, GO:1902711|GABA-A receptor complex, GO:0022851|GABA-gated chloride ion channel activity, GO:0051932|synaptic transmission, GABAergic,	gabra1|gabra3|gabra5|gabra6a|gabra6b|gabrg2|
GO:0022851	GABA-gated chloride ion channel activity	717	6	6	1.29443	0.1224	1	0.1516	0.822838	0.558	GO:1902710|GABA receptor complex, GO:1902711|GABA-A receptor complex, GO:0051932|synaptic transmission, GABAergic, GO:0008503|benzodiazepine receptor activity,	gabra1|gabra3|gabra5|gabra6a|gabra6b|gabrg2|
GO:0051932	synaptic transmission, GABAergic	718	6	6	1.29443	0.1224	1	0.1516	0.822838	0.558	GO:1902710|GABA receptor complex, GO:1902711|GABA-A receptor complex, GO:0022851|GABA-gated chloride ion channel activity, GO:0008503|benzodiazepine receptor activity,	gabra1|gabra3|gabra5|gabra6a|gabra6b|gabrg2|
GO:1902710	GABA receptor complex	719	6	6	1.29443	0.1224	1	0.1516	0.822838	0.558	GO:1902711|GABA-A receptor complex, GO:0022851|GABA-gated chloride ion channel activity, GO:0051932|synaptic transmission, GABAergic, GO:0008503|benzodiazepine receptor activity,	gabra1|gabra3|gabra5|gabra6a|gabra6b|gabrg2|
GO:1902711	GABA-A receptor complex	720	6	6	1.29443	0.1224	1	0.1516	0.822838	0.558	GO:1902710|GABA receptor complex, GO:0022851|GABA-gated chloride ion channel activity, GO:0051932|synaptic transmission, GABAergic, GO:0008503|benzodiazepine receptor activity,	gabra1|gabra3|gabra5|gabra6a|gabra6b|gabrg2|
GO:0005003	ephrin receptor activity	721	17	16	1.03304	0.1239	1	0.1029	0.695462	0.45		ek1|epha2a|epha2b|epha3|epha4a|epha4b|epha4l|epha6|epha7|epha8|ephb2a|ephb2b|ephb3a|ephb4a|ephb4b|ephb6|
GO:0004060	arylamine N-acetyltransferase activity	722	5	5	1.37637	0.1239	1	0.0969	0.67032	0.00352		si:dkey-78a14.4|si:rp71-1f1.4|si:rp71-1f1.5|si:rp71-1f1.6|zgc:101040|
GO:0048520	positive regulation of behavior	723	5	5	1.37343	0.1239	1	0.1355	0.78972	0.568		aanat2|cfap20|cnr1|npvf|npy|
GO:0002027	regulation of heart rate	724	16	15	1.04919	0.1245	1	0.0953	0.666219	0.72		adrb1|adrb2a|adrb2b|atp1a1a.1|chrm2a|hcn4|hcn4l|kcne4|mybpc3|scn1ba|scn1bb|scn3b|si:ch211-225p5.8|spx|trpm7|
GO:0060047	heart contraction	725	67	67	0.82156	0.1248	1	0.052	0.501246	0.872		acta2|adora2aa|alpk2|ankhd1|apex1|atp1a2a|bag3|bves|cbfb|ccm2|ccm2l|cmlc1|crip1|crip2|cryaba|cryabb|csrp3|desma|dhfr|dhrs9|dldh|dlst|dnd1|fbxo32|gnb5a|gper1|hand2|hbegfb|hcn4|hs3st1l1|ik|ilk|junba|kcnh6a|kcnk3a|kcnk3b|krit1|lims1|lims2|lmna|lrrc10|lrrc39|myh11a|myh6|myl7|myot|myzap|nkx2.5|ogdha|ogdhb|rangrf|rbfox1|sgcd|sgcg|slc2a12|slc8a4a|smyd1b|smyd2a|smyd2b|sra1|strip1|taf1a|tcap|tnnt2a|tpm4a|…
GO:0090171	chondrocyte morphogenesis	726	23	23	0.964916	0.1252	1	0.0797	0.600815	0.463		coch|col11a1a|col12a1a|col12a1b|col14a1a|col4a1|col6a1|col6a2|col6a3|col7a1|col7a1l|col9a1b|matn1|matn3a|matn3b|matn4|mpi|pmm2|si:dkey-21p1.3|slc35c2|vit|vwa1|vwa2|
GO:0042813	Wnt-activated receptor activity	727	18	18	1.00928	0.1268	1	0.1985	0.930436	0.277		egf|fzd1|fzd10|fzd2|fzd3a|fzd3b|fzd4|fzd5|fzd6|fzd7a|fzd7b|fzd8a|fzd8b|fzd9a|lrp5|lrp6|nid1a|tspan12|
GO:0045661	regulation of myoblast differentiation	728	10	10	1.12741	0.1272	1	0.066	0.545737	0.649		boc|cdon|fosl2|mapk14a|mapk14b|myf5|myf6|myod1|myog|rbm24a|
GO:0060294	cilium movement involved in cell motility	729	10	10	1.12978	0.1272	1	0.1384	0.786695	0.362		cacna1ia|ccdc135|dnah1|lrrc6|mettl3|rsph9|tekt1|tekt2|tekt3|tekt4|
GO:0051482	positive regulation of cytosolic calcium ion concentration involved in phospholipase C-activating G protein-coupled signaling pathway	730	28	28	0.932502	0.1276	1	0.1158	0.737441	0.691		drd2a|drd2b|drd2l|drd3|drd4-rs|drd4a|f2r|f2rl1.1|f2rl1.2|gpr17|gpr18|gpr184|gpr35.1|gpr4|gpr55a|lpar4|lpar5b|lpar6a|lpar6b|p2ry10|p2ry8|si:ch211-132e22.4|si:dkey-163m14.2|si:dkey-163m14.6|si:dkey-163m14.7|si:dkey-96n2.3|zgc:171965|zgc:172079|
GO:0023061	signal release	731	50	49	0.866645	0.1277	1	0.0307	0.424189	0.891		adcyap1a|anxa1a|anxa1b|anxa1c|anxa1d|cadps2|cadpsa|cadpsb|cplx2|cplx2l|cplx3b|cplx4a|cplx4b|doc2b|ghrh|hnf1a|hnf1ba|hnf1bb|lin7b|lin7c|otofa|otofb|park7|pdzd11|porcn|ppfia3|rims1a|rims1b|rims2a|rims2b|rims3|rims4|slc44a4|snapin|syn1|syn2a|syn2b|syn3|syt1a|syt1b|syt2a|syt5a|syt5b|syt7b|syt8|unc13c|vip|vipb|wls|
GO:0030018	Z disc	732	58	58	0.826068	0.1282	1	0.0607	0.527462	0.849		alpk3a|bag3|capza1a|casq1a|casq1b|casq2|cbfb|csrp1a|csrp1b|csrp3|desma|fhl1a|fhl2a|fhl2b|fhl3a|fhl3b|fhl5|hsp90aa1.1|ilk|ldb3a|ldb3b|lims1|myom1a|myom1b|myom2a|myoz1b|myoz2a|myoz2b|myoz3a|neb|nexn|nrap|obscna|parvb|pdlim1|pdlim2|pdlim3a|pdlim3b|pdlim4|pdlim5a|pdlim5b|pdlim7|pgm5|ppp1r12a|psen1|psen2|ryr1a|ryr1b|ryr2b|ryr3|smn1|spega|synpo2b|synpo2lb|tcap|ttn.1|ttn.2|unc45b|
GO:0031175	neuron projection development	733	116	116	0.760754	0.1284	1	0.0176	0.421444	0.958		adcyap1a|adcyap1b|amigo1|anos1a|appb|ascl1a|b3gat1a|bicdl1|camsap1a|camsap1b|camsap2a|camsap2b|camsap3|cdh2|cdh23|cnp|cnr1|cntn1a|cobl|csrp1a|dcc|dpysl2b|dtnbp1a|ek1|emx2|ephb3a|erbb2|erbb3b|foxj1b|frya|fryb|fryl|gap43|gdnfa|gpm6aa|gpm6ab|gpm6ba|gpm6bb|grip1|hmgb1a|ift88|lama4|lgmn|lingo1a|lrp4|manf|map1aa|map1ab|map1sa|map1sb|map2|map4l|maptb|mcamb|mecp2|mvp|myo5b|myo7aa|myo9aa|myo9ab|nbeaa|nefl…
GO:0002768	immune response-regulating cell surface receptor signaling pathway	734	44	44	0.865976	0.1297	1	0.0784	0.59611	0.742		cd276|cd79a|cd79b|cmklr1l1|cmklrl2|fpr1|fybb|ighd|ighv2-1|ighv4-5|igic1s1|itk|kita|klhl6|prkcbb|si:ch211-180a12.2|si:ch211-188c16.1|si:ch211-1a19.2|si:ch211-214p13.8|si:ch211-214p13.9|si:ch73-160i9.3|si:dkey-117a8.1|si:dkey-169i5.4|si:dkey-192g7.3|si:dkey-1h24.6|si:dkey-211g8.1|si:dkey-222p3.1|si:dkey-42l23.4|si:dkey-42l23.5|si:dkey-42l23.7|si:dkey-70p6.1|si:dkey-71p21.13|tec|themis|themis2|ube2n…
GO:0030551	cyclic nucleotide binding	735	20	20	0.97431	0.1309	1	0.0553	0.509839	0.628		bves|cnga3a|cnga4|cngb1a|gpr157|hcn4|hcn4l|kcnh3|popdc2|popdc3|prkar1aa|prkar1ab|prkar1b|prkar2aa|prkar2ab|prkg1a|prkg1b|prkg2|si:dkey-100n23.5|sting1|
GO:0050936	xanthophore differentiation	736	5	5	1.33992	0.1317	1	0.1355	0.788851	0.261		csf1ra|leo1|pax3a|sox10|sox5|
GO:0009072	aromatic amino acid family metabolic process	737	24	24	0.953324	0.1319	1	0.0264	0.429873	0.858		afmid|dct|fah|gstz1|haao|hgd|hpda|hpdb|hpdl|ido1|kmo|kynu|pah|qdpra|qdprb2|tat|tdo2a|tdo2b|th|th2|tph1a|tph2|tyr|zgc:171517|
GO:0019834	phospholipase A2 inhibitor activity	738	6	6	1.25563	0.1322	1	0.104	0.694033	0.624		anxa1a|anxa1b|anxa1c|anxa1d|anxa3a|anxa3b|
GO:0072376	protein activation cascade	739	7	7	1.2263	0.1325	1	0.1777	0.887159	0.245	GO:0072378|blood coagulation, fibrin clot formation,	f13a1a.1|f13a1b|f7|fga|fgb|fgg|hpn|
GO:0072378	blood coagulation, fibrin clot formation	740	7	7	1.2263	0.1325	1	0.1777	0.887159	0.245	GO:0072376|protein activation cascade,	f13a1a.1|f13a1b|f7|fga|fgb|fgg|hpn|
GO:0007610	behavior	741	154	153	0.735587	0.1325	1	0.0229	0.403956	0.967		abcd1|abhd12|adgrl3.1|ambra1a|ambra1b|ap2s1|apln|ar|arl3l2|atoh7|atp13a2|atp1a3a|atp1a3b|atp6v0e1|bag3|bdnf|bhlhe40|btbd9|ca10a|ca10b|ca6|ca8|cacna1ab|camk1gb|cart1|cart2|cartl|cct8|cdh23|chata|chrna2a|cib2|col6a1|cryaba|cryabb|dagla|depdc5|desma|desmb|dio3b|dnajb6a|dnajb6b|drd2a|drd2b|drd2l|drd3|drd4-rs|drd4a|fbxo32|fhl1a|fhl1b|flnca|flncb|foxb1a|gabbr1b|gdpd5a|gja5b|gnb5a|hcrt|htr2cl1|htr2cl2|i…
GO:0006183	GTP biosynthetic process	742	11	11	1.0967	0.1327	1	0.0635	0.542879	0.702		impdh1a|impdh1b|nme2a|nme2b.1|nme2b.2|nme3|nme4|nme5|nme6|nme7|nme8|
GO:0001664	G protein-coupled receptor binding	743	134	133	0.74402	0.1336	1	0.0551	0.51156	0.957		adcyap1a|apela|apln|arhgef11|arhgef1b|arr3a|arr3b|arrb1|arrb2a|arrb2b|asip2b|bbs1|calca|ccl19a.1|ccl19a.2|ccl19b|ccl20a.3|ccl25a|ccl25b|ccl27b|ccl34a.4|ccl34b.1|ccl34b.4|ccl34b.9|ccl35.1|ccl36.1|ccl38.1|ccl38.6|ccl38a.4|ccl39.2|ccl39.7|cnrip1a|cnrip1b|cxcl11.1|cxcl11.5|cxcl11.7|cxcl11.8|cxcl12a|cxcl12b|cxcl14|cxcl18a.1|cxcl18b|cxcl19|cxcl20|cxcl32b.1|cxcl8a|cxcl8b.1|cxcl8b.3|dvl1a|dvl1b|dvl2|dvl3…
GO:0009897	external side of plasma membrane	744	129	128	0.750351	0.1336	1	0.1384	0.792655	0.929		ackr3b|ackr4a|ackr4b|atp6ap2|ccr10|ccr12a|ccr12b.1|ccr12b.2|ccr6a|ccr6b|ccr7|ccr8.1|ccr9a|ccr9b|cd226|cd248a|cd248b|cd27|cd276|cd4-1|cd40|cd40lg|cd79a|cd79b|clec14a|cmklr1|cntfr|crlf1a|crlf1b|csf3r|cxcr3.1|cxcr3.2|cxcr3.3|cxcr4a|cxcr4b|dicp1.1|dicp1.17|dicp3.3|ebi3|enox1|enox2|g6fl|gfra1a|gfra1b|gfra2a|gfra2b|gfra3|gfra4a|gfral|ghra|ghrb|hhla2a.1|hhla2b.1|hhla2b.2|ighd|ighv2-1|ighv4-5|igic1s1|il1…
GO:0035637	multicellular organismal signaling	745	19	19	0.981827	0.1344	1	0.1405	0.79692	0.779		cacng2a|cacng2b|cacng3b|cacng4a|cacng4b|cacng8a|cacng8b|ccdc141|kcne4|nfasca|popdc2|scn1ba|scn1bb|scn3b|si:ch211-225p5.8|skia|trpm4a|trpm4b.1|trpm4b.2|
GO:0060295	regulation of cilium movement involved in cell motility	746	9	9	1.1402	0.1347	1	0.1032	0.693064	0.684	GO:1902019|regulation of cilium-dependent cell motility,	ccsapa|ccsapb|cfap20|foxj1a|tacr1a|tacr1b|tacr2|tacr3a|tacr3l|
GO:1902019	regulation of cilium-dependent cell motility	747	9	9	1.1402	0.1347	1	0.1032	0.693064	0.684	GO:0060295|regulation of cilium movement involved in cell motility,	ccsapa|ccsapb|cfap20|foxj1a|tacr1a|tacr1b|tacr2|tacr3a|tacr3l|
GO:0050808	synapse organization	748	69	69	0.802638	0.1348	1	0.0136	0.467345	0.892		ache|als2a|ascc1|bsnb|cacna1da|cacna1fa|cacnb1|cacnb2a|cacnb2b|cacnb3a|cacnb3b|cacnb4a|cacnb4b|ccdc141|cdh2|clrn1|ctbp2a|ctbp2l|dbnla|dbnlb|dok7|fbxo45|get3|gfpt1|gphna|gphnb|il1rapl1b|inpp5ka|l1cama|lrp4|mecp2|mfn2|mtm1|musk|nbeaa|ncam3|nfasca|nlgn1|nlgn2a|nlgn2b|nlgn3a|npas4a|npas4b|pclob|pdzrn3a|pdzrn3b|prkcg|sdcbp2|sdk1a|sdk1b|sdk2b|shank1|shank2a|shank2b|shank3a|shank3b|smn1|spast|synj1|tard…
GO:0017158	regulation of calcium ion-dependent exocytosis	749	28	27	0.917442	0.1353	1	0.0479	0.487475	0.792		cacna1g|cacna1ha|cacna1hb|cacna1ia|cbarpb|doc2b|ptbp1a|scamp5a|syt10|syt11a|syt11b|syt12|syt13|syt15|syt1a|syt1b|syt2a|syt3|syt4|syt5a|syt5b|syt6a|syt7a|syt7b|syt8|syt9a|syt9b|
GO:0060632	regulation of microtubule-based movement	750	12	12	1.0578	0.1354	1	0.0667	0.5481	0.698		borcs5|ccdc65|ccsapa|ccsapb|cfap20|drc1|foxj1a|tacr1a|tacr1b|tacr2|tacr3a|tacr3l|
GO:2000177	regulation of neural precursor cell proliferation	751	12	12	1.05536	0.1354	1	0.1218	0.758312	0.686		adgrg1|cdh2|chd8|dct|dner|gper1|ihhb|nes|scrt2|sirt2|tafa1a|trim71|
GO:0021521	ventral spinal cord interneuron specification	752	7	7	1.21174	0.1362	1	0.1594	0.843545	0.319	GO:0060573|cell fate specification involved in pattern specification,	evx1|evx2|gli1|lhx3|lhx4|mib1|prdm12b|
GO:0060573	cell fate specification involved in pattern specification	753	7	7	1.21174	0.1362	1	0.1594	0.843545	0.319	GO:0021521|ventral spinal cord interneuron specification,	evx1|evx2|gli1|lhx3|lhx4|mib1|prdm12b|
GO:0019336	phenol-containing compound catabolic process	754	5	5	1.31929	0.1369	1	0.1478	0.813054	0.654		comta|comtb|dbh|fah|moxd1|
GO:0033993	response to lipid	755	140	140	0.742679	0.1372	1	0.0007	0.217906	0.978		abhd2a|abhd2b|anxa1a|anxa1b|anxa1c|anxa1d|anxa3a|anxa3b|asic2|asic4b|bcl3|brinp2|brinp3a.1|brinp3a.2|casp3a|cers2b|cftr|cnn2|cxcl11.1|cxcl11.5|cxcl11.7|cxcl11.8|cxcl18b|cxcl19|cxcl20|cxcl8a|cxcl8b.3|cxcr4b|cyp11a1|cyp19a1b|cyp26a1|cyp2k22|cyp2r1|esr1|fabp1b.1|fabp1b.2|fabp2|ggt1a|ggt1b|ggt1l2.1|ggt1l2.2|ggt5a|gper1|hamp|hhla2a.1|hhla2b.1|hhla2b.2|ighd|il12a|il13|il17a/f3|il17d|il1b|jun|junba|junb…
GO:0043330	response to exogenous dsRNA	756	9	9	1.13468	0.1381	1	0.1166	0.740753	0.548	GO:0043331|response to dsRNA,	cgas|ifnphi1|il12a|il1b|lta|mxc|sting1|tlr3|tnfa|
GO:0043331	response to dsRNA	757	9	9	1.13468	0.1381	1	0.1166	0.740753	0.549	GO:0043330|response to exogenous dsRNA,	cgas|ifnphi1|il12a|il1b|lta|mxc|sting1|tlr3|tnfa|
GO:0060548	negative regulation of cell death	758	211	209	0.717295	0.1382	1	0.0578	0.517559	0.925		acd|agr2|akt2|angptl4|apex1|api5|aurkb|baxb|bcl2a|bcl2b|bcl2l1|bcl2l10|bcl2l16|bcl6aa|bco2l|bcor|bdnf|birc2|birc5a|birc5b|birc6|birc7|c1ql4l|ccn1|ccn1l1|ccn1l2|ccn2a|ccn2b|ccn4a|ccn4b|ccn5|ccn6|ccsapb|cct3|cd27|cdk10|cdk5|cerkl|chd8|chm|chuk|ciapin1|cln3|cntf|cops5|cpeb4a|crx|ddb1|ddt|egfra|eya1|eya2|eya3|eya4|faima|fancd2|fbxo7|foxb1a|gata1a|gata3|gclc|gdnfa|gdnfb|glra4a|gper1|grinab|hax1|heatr1…
GO:0070382	exocytic vesicle	759	96	95	0.764038	0.1389	1	0.032	0.430901	0.952		amph|apba1a|apba2a|apba2b|atp6v0cb|bdnf|bin1b|clcn3|clcn4|clcn5a|clcn5b|cops4|cops5|dclk2a|ngfa|ngfb|ntf3|picalma|picalmb|pick1|rab10|rab12|rab13|rab15|rab3aa|rab3ab|rab3b|rab3c|rab3da|rab3db|rab40b|rab40c|rab44|rab8a|rab8b|rogdi|sept4a|sept5a|sept5b|si:ch211-200p22.4|si:ch211-266g18.6|si:dkey-30j16.3|slc6a17|snap91a|snap91b|snapin|stx11a|stx11b.1|stx11b.2|stx12|stx12l|stx1a|stx2a|stx2b|stx3a|stx…
GO:0032095	regulation of response to food	760	8	7	1.20731	0.1397	1	0.1594	0.842702	0.609	GO:0032104|regulation of response to extracellular stimulus, GO:0032107|regulation of response to nutrient levels,	cart1|cart2|cartl|ghrl|nucb2a|si:ch211-191i18.4|spx|
GO:0032104	regulation of response to extracellular stimulus	761	8	7	1.20731	0.1397	1	0.1594	0.842702	0.608	GO:0032095|regulation of response to food, GO:0032107|regulation of response to nutrient levels,	cart1|cart2|cartl|ghrl|nucb2a|si:ch211-191i18.4|spx|
GO:0032107	regulation of response to nutrient levels	762	8	7	1.20731	0.1397	1	0.1594	0.842702	0.608	GO:0032095|regulation of response to food, GO:0032104|regulation of response to extracellular stimulus,	cart1|cart2|cartl|ghrl|nucb2a|si:ch211-191i18.4|spx|
GO:0035315	hair cell differentiation	763	19	19	0.974293	0.14	1	0.0476	0.487233	0.741		ap1b1|atoh1a|atoh1b|atoh1c|atp1b2b|cdh23|chm|crb3a|eya4|irx4a|kremen1|mgat5|mib1|myo6b|myo7aa|neurod1|pcdh15a|pho|prox1a|
GO:0048731	system development	764	497	496	0.675035	0.1401	1	0.0587	0.522085	0.949		acana|acanb|actl6a|acvr1ba|acvr1bb|acvr1l|acvr2aa|acvrl1|adarb1a|add3a|adgra2|agrn|alk|angpt2b|ap1g1|ap1g2|ap1s1|apc|appa|appb|arnt2|ascl1a|ascl1b|atg5|atoh7|atoh8|atp1a1a.1|atp1a3a|atp1a3b|atxn1a|atxn1b|barhl1a|barhl1b|barhl2|barx1|bcan|bdnf|bhmt|bicdl1|bmp1a|bmpr2a|btbd6a|btbd6b|bzw2|cables1|casr|ccdc141|ccnk|cd44a|cdh2|cdh4|cdh5|cenpf|cenpw|chac1|chd3|chd8|chuk|cmn|cntn1a|cntn2|col17a1b|col1a1…
GO:0031114	regulation of microtubule depolymerization	765	11	11	1.08047	0.1415	1	0.1701	0.863058	0.541		apc|apc2|camsap1a|camsap2a|camsap2b|map1aa|map1ab|map1b|map1sa|map1sb|spast|
GO:0031579	membrane raft organization	766	6	6	1.22317	0.142	1	0.104	0.693159	0.505		cav1|cav2|cav3|pacsin2|yjefn3|zgc:172270|
GO:0009713	catechol-containing compound biosynthetic process	767	5	5	1.30499	0.1425	1	0.1058	0.701621	0.698	GO:0042423|catecholamine biosynthetic process,	dbh|moxd1|th|th2|tyr|
GO:0015280	ligand-gated sodium channel activity	768	5	5	1.30021	0.1425	1	0.1058	0.700743	0.201		asic1a|asic1b|asic1c|asic2|asic4a|
GO:0042423	catecholamine biosynthetic process	769	5	5	1.30499	0.1425	1	0.1058	0.701621	0.698	GO:0009713|catechol-containing compound biosynthetic process,	dbh|moxd1|th|th2|tyr|
GO:0001757	somite specification	770	16	16	1.003	0.1434	1	0.0638	0.540207	0.569		chuk|dlc|fn1a|her1|her4.1|her6|her7|mespab|mespba|mespbb|mxtx1|myhz1.1|prrc1|ptprub|rbpja|ripply1|
GO:0098700	neurotransmitter loading into synaptic vesicle	771	6	6	1.21169	0.1447	1	0.1362	0.782595	0.541		si:dkey-126h10.1|slc17a6a|slc17a6b|slc17a7b|slc18a2|slc32a1|
GO:0048247	lymphocyte chemotaxis	772	17	17	0.980951	0.1448	1	0.1218	0.760101	0.752		ccl19a.1|ccl19a.2|ccl19b|ccl20a.3|ccl25b|ccl34b.1|ccl34b.4|ccl34b.9|ccl35.1|ccl38.1|ccl38.6|ccl38a.4|ccl39.2|ccl39.7|ch25h|cxcl32b.1|gpr183a|
GO:0006531	aspartate metabolic process	773	5	5	1.28938	0.1454	1	0.1251	0.760953	0.38		got1|got1l1|got2a|got2b|zgc:172341|
GO:0019911	structural constituent of myelin sheath	774	9	9	1.10691	0.1465	1	0.1484	0.811294	0.0525		cmtm8a|cmtm8b|mal2|marveld1|mbpa|mbpb|pllp|si:dkey-221l4.10|zgc:153665|
GO:0009636	response to toxic substance	775	12	12	1.03175	0.1465	1	0.1062	0.700761	0.623		abcb4|ahr2|arnt|blmh|drd2a|drd2b|drd2l|drd3|drd4-rs|drd4a|gstp2|nr1i2|
GO:0021522	spinal cord motor neuron differentiation	776	24	23	0.933753	0.1467	1	0.0544	0.511341	0.809		clp1|cox5aa|cox5ab|dld|gli2a|htr1ab|igf1ra|igf1rb|insm1a|isl1|jag2b|met|nkx6.1|nkx6.2|notch1a|olig2|otpa|sfpq|smo|surf1|tbx6|th|zc4h2|
GO:0003015	heart process	777	70	70	0.794811	0.1483	1	0.0472	0.488811	0.873		acta2|adora2aa|alpk2|ankhd1|apex1|atp1a2a|bag3|bves|cbfb|ccm2|ccm2l|cmlc1|crip1|crip2|cryaba|cryabb|csrp3|desma|dhfr|dhrs9|dldh|dlst|dnd1|fbxo32|gnb5a|gper1|hand2|hbegfb|hcn4|hs3st1l1|ik|ilk|junba|kcnh6a|kcnk1a|kcnk1b|kcnk3a|kcnk3b|krit1|lims1|lims2|lmna|lrrc10|lrrc39|myh11a|myh6|myl7|myot|myzap|nkx2.5|ogdha|ogdhb|rangrf|rbfox1|rbfox1l|sgcd|sgcg|slc2a12|slc8a4a|smyd1b|smyd2a|smyd2b|sra1|strip1|ta…
GO:0031629	synaptic vesicle fusion to presynaptic active zone membrane	778	16	16	0.987873	0.1503	1	0.0465	0.490195	0.61	GO:0099500|vesicle fusion to plasma membrane,	snap23.1|snap23.2|snap25a|snap25b|snap29|snap47|stx11a|stx11b.1|stx11b.2|stx1a|stx2a|stx2b|stx3a|stx4|zgc:101731|zgc:165520|
GO:0099500	vesicle fusion to plasma membrane	779	16	16	0.987873	0.1503	1	0.0465	0.490195	0.61	GO:0031629|synaptic vesicle fusion to presynaptic active zone membrane,	snap23.1|snap23.2|snap25a|snap25b|snap29|snap47|stx11a|stx11b.1|stx11b.2|stx1a|stx2a|stx2b|stx3a|stx4|zgc:101731|zgc:165520|
GO:0048839	inner ear development	780	56	56	0.799207	0.1504	1	0.0324	0.427583	0.846		ahi1|ap1b1|apc|atoh1a|atp1a1a.1|cd74a|cd74b|cep290|cx30.3|dacha|dachb|ddt|disp1|dlx3b|esrrga|esrrgb|eya2|fgf10b|fgf8a|foxi1|grhl1|grhl2b|gsc|hoxb1b|kif3b|lepa|lepr|mib1|mif|mkks|msrb3|ndr2|nono|pcdh15a|pcdh15b|pogza|pou4f3|psmd3|rerea|rgs18|shha|six1b|slc9a3r1a|smo|sox10|sox2|sox9a|sox9b|supt6h|tectb|tfap2a|thrb|tlx2|tmie|vdrb|wwc1|
GO:0021884	forebrain neuron development	781	10	10	1.0821	0.1516	1	0.1384	0.787541	0.367		auts2a|lhx6|lhx8a|neurog1|nr4a2a|nr4a2b|otpa|otpb|prox1a|si:ch211-236k19.2|
GO:0031960	response to corticosteroid	782	10	10	1.07626	0.1516	1	0.1224	0.755824	0.766	GO:0051384|response to glucocorticoid,	anxa1a|anxa1b|anxa1c|anxa1d|anxa3a|anxa3b|cyp2k22|nr3c1|pck1|pck2|
GO:0051384	response to glucocorticoid	783	10	10	1.07626	0.1516	1	0.1224	0.755824	0.766	GO:0031960|response to corticosteroid,	anxa1a|anxa1b|anxa1c|anxa1d|anxa3a|anxa3b|cyp2k22|nr3c1|pck1|pck2|
GO:0033018	sarcoplasmic reticulum lumen	784	5	5	1.26968	0.1518	1	0.0578	0.522868	0.269		calua|calub|casq1a|casq1b|casq2|
GO:0035249	synaptic transmission, glutamatergic	785	33	33	0.872582	0.1522	1	0.1523	0.82326	0.812		als2a|gria1a|gria1b|gria2a|gria2b|gria3a|gria3b|gria4a|gria4b|grid1a|grid1b|grid2|grik1a|grik1b|grik4|grik5|grin2aa|grin2ab|grin2bb|grin2cb|grin2da|grin3ba|grin3bb|napaa|napab|napba|napbb|si:ch211-251b21.1|slc17a6a|slc17a6b|slc17a7b|unc13a|unc13c|
GO:0030285	integral component of synaptic vesicle membrane	786	6	6	1.19567	0.1526	1	0.1362	0.786009	0.489	GO:0098563|intrinsic component of synaptic vesicle membrane,	si:dkey-126h10.1|slc17a6a|slc17a6b|slc17a7b|slc32a1|stx6|
GO:0098563	intrinsic component of synaptic vesicle membrane	787	6	6	1.19567	0.1526	1	0.1362	0.786009	0.489	GO:0030285|integral component of synaptic vesicle membrane,	si:dkey-126h10.1|slc17a6a|slc17a6b|slc17a7b|slc32a1|stx6|
GO:0051048	negative regulation of secretion	788	21	19	0.948512	0.1547	1	0.1405	0.796066	0.85		amh|anxa1a|anxa1b|anxa1c|anxa1d|cbarpb|chga|crhbp|il1rapl1a|il1rapl1b|npvf|ptger3|rap1aa|rap1ab|rap1b|rhbdf1a|si:dkeyp-67f1.2|spx|trh|
GO:0030658	transport vesicle membrane	789	56	55	0.810142	0.1555	1	0.0645	0.542661	0.858		borcs5|clta|dnm1l|drd2a|drd2b|drd2l|drd3|drd4-rs|drd4a|dtnbp1a|gosr2|mctp1b|mctp2a|mctp2b|otofa|scamp5a|scg3|sec16b|sec22ba|sec22bb|si:dkey-102f14.5|slc17a6a|slc17a6b|slc17a7b|slc18a2|snapin|spred2b|srebf2|sv2ba|sv2ca|syn1|syn2a|syn2b|syngr1a|syngr2a|syngr2b|syngr3a|syngr3b|synpr|sypa|sypb|sypl1|sypl2a|sypl2b|syt1a|syt1b|syt2a|syt5a|syt5b|syt8|unc13c|uso1|vma21|vti1a|vti1b|
GO:0043473	pigmentation	790	54	54	0.806729	0.1555	1	0.0858	0.621991	0.873		adrb2a|aldoaa|asip2b|atoh7|atp6v0b|atp6v1h|bnc2|chd7|csf1ra|ctr9|cx39.4|dct|dio2|ednrba|eif3ea|erbb3b|gart|gja5b|hps5|hsd3b1|impdh1a|kcnj13|kita|ltk|med23|meox1|mfsd12a|mib1|mitfa|mycbp2|noto|nsfb|ocrl|pax3a|pax7a|pdhb|pmela|prdm1a|psenen|rtf1|slc24a5|slc45a2|sox10|szl|tfap2a|tjp1a|trim33|trpm7|tspan36|tyr|tyrp1a|tyrp1b|vps18|vps39|
GO:0045664	regulation of neuron differentiation	791	51	51	0.810481	0.1555	1	0.0462	0.489961	0.861		akt1|alk|appb|ascl1a|ascl1b|bdnf|brinp1|brinp2|brinp3a.1|brinp3a.2|brinp3b|cdh2|cdh4|cdon|dlx1a|dlx2a|dpysl2b|eftud2|glra1|glra4a|gnl2|gnl3|her2|her6|id1|id2a|id2b|id3|id4|impact|lfng|ltk|mdkb|mecp2|mib1|neurod2|neurog1|ngfa|ngfb|ntf3|olig4|per1b|prdm1a|rest|si:ch211-194k22.8|six1a|stmn4|tcf12|tcf3a|tcf3b|zc4h2|
GO:0036065	fucosylation	792	20	20	0.930237	0.1561	1	0.1611	0.837467	0.4		ft1|ft2|fuom|fut10|fut11|fut7|fut8a|fut9a|fut9b|fut9d|lfng|mfng|rfng|slc35c1|zgc:103510|zgc:112433|zgc:136963|zgc:165519|zgc:165582|zgc:173737|
GO:0051959	dynein light intermediate chain binding	793	22	22	0.923187	0.1561	1	0.0957	0.662885	0.522		ccdc88aa|ccdc88b|ccdc88c|dnah1|dnah10|dnah12|dnah3|dnah5|dnah5l|dnah6|dnah7|dnah9|dnah9l|dnal4a|dnal4b|dynll1|dynll2b|hook1|hook2|rilp|rilpl1|rilpl2|
GO:0007157	heterophilic cell-cell adhesion via plasma membrane cell adhesion molecules	794	18	18	0.961804	0.1562	1	0.1415	0.800875	0.182		crb1|crb2a|crb2b|igsf21a|igsf21b|jag2b|notch1b|pvrl2l|si:ch211-141e20.2|si:ch211-149e23.4|si:ch211-214p13.3|si:ch211-222f23.6|si:ch73-22o12.1|si:dkey-237h12.3|si:dkey-34l15.2|tenm1|tenm3|tenm4|
GO:0004067	asparaginase activity	795	5	5	1.25889	0.1564	1	0.1251	0.762706	0.16		aspg|asrgl1|si:ch211-209a2.2|si:ch211-256m1.8|si:dkey-103j14.5|
GO:0050211	procollagen galactosyltransferase activity	796	5	5	1.25727	0.1564	1	0.1599	0.839475	0.0243		cercam|colgalt1|colgalt2|si:ch211-114l13.7|si:ch211-13f8.2|
GO:0021782	glial cell development	797	29	29	0.871215	0.1566	1	0.01	0.49	0.827		abcd1|actr10|adgrg1|erbb2|erbb3b|foxd3|gna12a|gna13a|gna13b|hmgcs1|irf8|kmt2a|leo1|nkx2.2a|nlrc3l|notch3|nrg1|nrros|nsfa|olig1|olig2|prdm8|prdm8b|rbpja|si:dkeyp-41f9.4|slc7a7|smo|sox10|tuba8l3|
GO:0043025	neuronal cell body	798	45	45	0.832006	0.1569	1	0.1335	0.786728	0.823		als2a|avp|brinp2|brinp3a.1|brinp3a.2|fmr1|fxr1|fxr2|gria4a|hsp90aa1.1|hsp90aa1.2|il1rapl1b|kcnc1a|kcnc1b|kcnc2|kcnc3a|kcnc4|kcnd3|kcnn1a|kcnn1b|kcnn2|kcnn3|kcnn4|l1cama|map1aa|map1ab|map1sa|map1sb|ncam3|nrsn1|nrsn1l|pafah1b1a|pafah1b1b|pde1a|pdyn|penka|penkb|pi4k2a|pnoca|pnocb|psen1|psen2|ric3b|scn1bb|si:ch73-334d15.4|
GO:0051963	regulation of synapse assembly	799	11	11	1.04108	0.157	1	0.0719	0.564532	0.693		clstn1|clstn2|epb41l3a|ephb3a|gpc4|gpc6a|gpc6b|lrfn4a|lrfn4b|si:ch211-276c2.2|tnc|
GO:0032098	regulation of appetite	800	9	8	1.12031	0.1588	1	0.1552	0.831294	0.466		cart1|cart2|cartl|htr4|nucb2a|si:ch211-191i18.4|si:dkey-247m21.3|spx|
GO:0071467	cellular response to pH	801	6	6	1.17693	0.1604	1	0.1153	0.736028	0.492		asic1a|asic1b|asic1c|hvcn1|impact|nupr1b|
GO:0046530	photoreceptor cell differentiation	802	23	23	0.905738	0.1619	1	0.0673	0.549617	0.732		agtpbp1|apc|bco1|cdipt|dctn1a|dctn1b|dctn2|dync1h1|ehmt2|gdf6a|insm1a|kif3b|pax6a|pcdh17|rdh5|rx1|rx2|six7|slbp|tbx2b|tubgcp4|znf644a|znf644b|
GO:0055007	cardiac muscle cell differentiation	803	16	16	0.968118	0.1631	1	0.1029	0.694575	0.739		ddx39ab|fgf8a|gata5|hand2|isl1|mef2ca|mef2cb|nkx2.5|nkx2.7|nr2f1a|pbx2|pbx4|plekha7a|smarcd3b|tbx1|tbx5a|
GO:0071855	neuropeptide receptor binding	804	17	16	0.969927	0.1631	1	0.1738	0.877624	0.741		adcyap1a|apela|apln|asip2b|galn|ghrh|hcrt|kiss1|mrap2a|npy|pyya|pyyb|si:ch211-131k2.2|spx|tac1|ucn3l|
GO:0001578	microtubule bundle formation	805	22	22	0.915729	0.1633	1	0.1356	0.787701	0.615		ccdc40|cep41|cfap157|cfap206|dnaaf1|dzip1|gas8|iqcg|map2|nckap5l|prc1a|prc1b|rp1l1a|rp1l1b|rsph9|spast|stk36|tbc1d32|tppp3|ttc26|ttll3|ttll6|
GO:0030838	positive regulation of actin filament polymerization	806	20	20	0.919308	0.1633	1	0.1356	0.785975	0.679		baiap2a|baiap2b|baiap2l1a|baiap2l1b|baiap2l2a|baiap2l2b|cdc42ep1a|cdc42ep1b|cdc42ep2|cdc42ep3|cdc42ep4a|cdc42ep4b|cdc42ep5|evla|evlb|si:dkeyp-117h8.2|vaspa|vaspb|zgc:154093|zgc:158689|
GO:0072073	kidney epithelium development	807	20	20	0.914615	0.1633	1	0.1131	0.7308	0.854		atp6v0d1|ift74|ift88|irx3b|kirrel3l|lhx1a|mecom|mib1|nostrin|osr1|pkd2|ppargc1a|rbpja|rbpjb|sim1a|tbx2a|tbx2b|vhl|wt1a|yap1|
GO:0045665	negative regulation of neuron differentiation	808	11	11	1.0314	0.1639	1	0.0475	0.487151	0.569		akt1|dlx1a|dlx2a|her2|her6|id1|id2a|id2b|id3|id4|lfng|
GO:0060998	regulation of dendritic spine development	809	14	14	0.979633	0.1653	1	0.131	0.777188	0.736		arf6a|caprin2|dbn1|dbnla|dbnlb|hcls1|llph|shank1|shank2a|shank2b|shank3a|shank3b|si:dkey-40c11.2|zgc:110006|
GO:0044297	cell body	810	49	49	0.824967	0.1663	1	0.1335	0.785853	0.831		acta1a|acta2|als2a|avp|brinp2|brinp3a.1|brinp3a.2|fmr1|fxr1|fxr2|gria4a|hsp90aa1.1|hsp90aa1.2|il1rapl1b|kcnc1a|kcnc1b|kcnc2|kcnc3a|kcnc4|kcnd3|kcnn1a|kcnn1b|kcnn2|kcnn3|kcnn4|l1cama|map1aa|map1ab|map1sa|map1sb|ncam3|nrsn1|nrsn1l|pafah1b1a|pafah1b1b|pde1a|pdyn|penka|penkb|pi4k2a|pnoca|pnocb|psen1|psen2|ric3b|scn1bb|si:ch73-334d15.4|zgc:103697|zgc:86709|
GO:0030574	collagen catabolic process	811	17	17	0.944442	0.1668	1	0.2742	1	0.223		mmp11a|mmp11b|mmp13a|mmp13b|mmp14a|mmp14b|mmp15a|mmp16b|mmp17a|mmp17b|mmp2|mmp20a|mmp21|mmp23bb|mmp24|mmp28|mmp9|
GO:0002218	activation of innate immune response	812	5	5	1.22576	0.1669	1	0.1355	0.792338	0.696		cgas|hmgb1a|hmgb1b|myd88|sting1|
GO:0015816	glycine transport	813	5	5	1.22614	0.1669	1	0.1757	0.883005	0.453		slc25a38a|slc25a38b|slc6a17|slc6a5|slc6a9|
GO:0045923	positive regulation of fatty acid metabolic process	814	5	5	1.22782	0.1669	1	0.1251	0.756605	0.767		anxa1a|anxa1b|anxa1c|anxa1d|mlycd|
GO:0030193	regulation of blood coagulation	815	7	7	1.1439	0.1672	1	0.1777	0.888836	0.508	GO:1900046|regulation of hemostasis,	cpb2|enpp4|f7i|plg|pros1|serpinc1|serping1|
GO:1900046	regulation of hemostasis	816	7	7	1.1439	0.1672	1	0.1777	0.888836	0.508	GO:0030193|regulation of blood coagulation,	cpb2|enpp4|f7i|plg|pros1|serpinc1|serping1|
GO:0035775	pronephric glomerulus morphogenesis	817	12	12	0.995367	0.1673	1	0.1607	0.837857	0.698	GO:0072102|glomerulus morphogenesis,	abrab|apol1|lmx1ba|lmx1bb|mdm2|noto|osr1|pax2a|podxl|tbx16|tdgf1|vcana|
GO:0072102	glomerulus morphogenesis	818	12	12	0.995367	0.1673	1	0.1607	0.837857	0.698	GO:0035775|pronephric glomerulus morphogenesis,	abrab|apol1|lmx1ba|lmx1bb|mdm2|noto|osr1|pax2a|podxl|tbx16|tdgf1|vcana|
GO:0033293	monocarboxylic acid binding	819	28	28	0.878539	0.1673	1	0.1784	0.886472	0.7		acox1|acox3|acoxl|avd|crabp1b|crabp2a|dbt|fabp10a|fabp1a|fabp1b.1|fabp1b.2|fabp2|fabp6|fabp7a|fabp7b|nr1h4|nr2f2|ora1|pcxa|pcxb|pparaa|pparab|pparda|ppardb|pparg|ptgdsb.1|stard5|vdra|
GO:0035118	embryonic pectoral fin morphogenesis	820	26	26	0.879073	0.1673	1	0.1436	0.809298	0.76		apc|cdh2|crbn|cul4a|ext2|extl3|fgf10a|fgf24|fibinb|hand2|hoxc8a|irx1a|med12|nipbla|nipblb|pi4kaa|prdm1a|rdh1|sall1a|sall4|sox9a|sox9b|sp8b|sp9|tbx5a|wnt2ba|
GO:0005227	calcium activated cation channel activity	821	19	19	0.928588	0.1675	1	0.1153	0.740495	0.506		kcnma1a|kcnma1b|kcnmb2|kcnn1a|kcnn1b|kcnn2|kcnn3|kcnn4|pkd2l1|si:ch211-247n2.1|si:ch211-38m6.7|tmem63a|tmem63ba|tmem63c|trpm3|trpm4a|trpm4b.1|trpm4b.2|trpm5|
GO:0030916	otic vesicle formation	822	11	11	1.02381	0.1689	1	0.0321	0.430059	0.671		atp1a1a.1|cep290|dlx3b|dlx4b|fgf8a|foxi1|hnf1ba|igfbp3|sox9a|sox9b|sparc|
GO:0032096	negative regulation of response to food	823	7	6	1.14952	0.1689	1	0.1681	0.864514	0.576	GO:0032099|negative regulation of appetite, GO:0032105|negative regulation of response to extracellular stimulus, GO:0032108|negative regulation of response to nutrient levels,	cart1|cart2|cartl|nucb2a|si:ch211-191i18.4|spx|
GO:0032099	negative regulation of appetite	824	7	6	1.14952	0.1689	1	0.1681	0.864514	0.576	GO:0032096|negative regulation of response to food, GO:0032105|negative regulation of response to extracellular stimulus, GO:0032108|negative regulation of response to nutrient levels,	cart1|cart2|cartl|nucb2a|si:ch211-191i18.4|spx|
GO:0032105	negative regulation of response to extracellular stimulus	825	7	6	1.14952	0.1689	1	0.1681	0.864514	0.576	GO:0032096|negative regulation of response to food, GO:0032099|negative regulation of appetite, GO:0032108|negative regulation of response to nutrient levels,	cart1|cart2|cartl|nucb2a|si:ch211-191i18.4|spx|
GO:0032108	negative regulation of response to nutrient levels	826	7	6	1.14952	0.1689	1	0.1681	0.864514	0.576	GO:0032096|negative regulation of response to food, GO:0032099|negative regulation of appetite, GO:0032105|negative regulation of response to extracellular stimulus,	cart1|cart2|cartl|nucb2a|si:ch211-191i18.4|spx|
GO:0005892	acetylcholine-gated channel complex	827	16	16	0.955085	0.1692	1	0.206	0.956274	0.613	GO:0042166|acetylcholine binding,	chrna1|chrna2a|chrna2b|chrna3|chrna4b|chrna5|chrna7|chrnb1|chrnb2|chrnb3b|chrnb4|chrnb5b|chrnd|chrne|chrng|si:ch211-39a7.1|
GO:0042166	acetylcholine binding	828	16	16	0.955085	0.1692	1	0.206	0.956274	0.613	GO:0005892|acetylcholine-gated channel complex,	chrna1|chrna2a|chrna2b|chrna3|chrna4b|chrna5|chrna7|chrnb1|chrnb2|chrnb3b|chrnb4|chrnb5b|chrnd|chrne|chrng|si:ch211-39a7.1|
GO:0007286	spermatid development	829	7	7	1.12559	0.1708	1	0.0509	0.496979	0.326		piwil1|pld6|rnf8|ropn1l|spaca4l|sycp3|tdrd5|
GO:0045299	otolith mineralization	830	5	5	1.21474	0.1709	1	0.0309	0.423634	0.334		cldnj|otol1a|otop1|ptena|ptenb|
GO:0015929	hexosaminidase activity	831	15	13	0.980803	0.1736	1	0.1853	0.902954	0.213		hexa|hexb|hexdc|hyal1|hyal2a|hyal2b|hyal3|hyal6|oga|ogal|si:dkey-72l14.3|spam1|zgc:113333|
GO:0042491	inner ear auditory receptor cell differentiation	832	6	6	1.13613	0.1736	1	0.0249	0.420993	0.41		atoh1a|atoh1b|atoh1c|chm|crb3a|myo6b|
GO:0035108	limb morphogenesis	833	8	8	1.08508	0.1743	1	0.0625	0.537805	0.432		etv4|etv5a|etv5b|sp8b|sp9|tbx4|tbx5a|tbx5b|
GO:0048066	developmental pigmentation	834	30	30	0.85152	0.1753	1	0.1281	0.763407	0.82		atp6v0b|atp6v1h|bnc2|csf1ra|dct|dio2|ednrba|erbb3b|hps5|impdh1a|kita|ltk|meox1|mib1|mycbp2|noto|pax3a|pax7a|pmela|prdm1a|psenen|slc24a5|slc45a2|sox10|szl|trim33|trpm7|tyr|vps18|vps39|
GO:0022848	acetylcholine-gated cation-selective channel activity	835	18	18	0.932282	0.1756	1	0.1985	0.931261	0.618		chrna1|chrna10a|chrna2a|chrna2b|chrna3|chrna4b|chrna5|chrna7|chrna9|chrnb1|chrnb2|chrnb3b|chrnb4|chrnb5b|chrnd|chrne|chrng|si:ch211-39a7.1|
GO:0001709	cell fate determination	836	7	7	1.12083	0.1761	1	0.0287	0.42189	0.624		acvr1ba|atoh1a|atoh1b|ndr2|olig2|prdm1a|sox32|
GO:0030899	calcium-dependent ATPase activity	837	8	7	1.12036	0.1761	1	0.1154	0.735779	0.256		tnnt1|tnnt2a|tnnt2b|tnnt2c|tnnt2d|tnnt3a|tnnt3b|
GO:0019905	syntaxin binding	838	49	48	0.809105	0.1766	1	0.1026	0.696102	0.77		cplx2|cplx2l|cplx3b|cplx4a|cplx4b|napaa|napab|napba|napbb|napga|napgb|snap23.1|snap23.2|snap25a|snap25b|snap29|snap47|snphb|stxbp5a|stxbp5b|stxbp5l|sybu|synpr|sypa|sypb|sypl1|sypl2a|sypl2b|syt10|syt12|syt1a|syt1b|syt2a|syt3|syt5a|syt5b|syt6a|syt8|syt9a|syt9b|txlna|txlnba|txlnbb|txlng|unc13c|vps52|vps54|zgc:101731|
GO:0001965	G-protein alpha-subunit binding	839	9	9	1.04811	0.1769	1	0.1166	0.741643	0.231		adgrv1|arhgef11|cdh1|oprm1|rgs14a|ric8a|ric8b|si:ch211-195b15.7|si:dkey-94f20.4|
GO:0008201	heparin binding	840	57	57	0.780647	0.1771	1	0.2078	0.961257	0.707		aplp1|aplp2|apoeb|appa|appb|ccn1|ccn1l1|ccn1l2|ccn2a|ccn2b|ccn4a|ccn4b|ccn5|ccn6|chad|col5a1|colq|ecm2|eva1c|fgf1a|fgf1b|fgfr1a|impg2a|impg2b|lpl|lrpap1|lrrc15|lrrc17|lrtm2a|lrtm2b|ndnf|ndnfl|nell2a|nell2b|nrp1a|ptprfb|rspo1|rspo3|rtn4r|rtn4rl1b|serpinc1|si:ch211-106h11.3|si:dkey-32e6.6|si:dkey-6n6.1|slit1a|slit2|slit3|thbs1a|thbs1b|thbs3a|thbs3b|thbs4a|vasna|vegfaa|vegfab|vegfba|wu:fc38h03|
GO:0019755	one-carbon compound transport	841	5	5	1.19752	0.1785	1	0.0969	0.668572	0.374		aqp1a.1|ca2|rhag|si:dkey-183c6.7|slc14a2|
GO:0050729	positive regulation of inflammatory response	842	5	5	1.19332	0.1785	1	0.1251	0.755741	0.323		mmp9|tlr1|tlr2|tlr3|tlr9|
GO:0042165	neurotransmitter binding	843	25	25	0.889227	0.1786	1	0.1848	0.908042	0.752		chrna1|chrna2a|chrna2b|chrna3|chrna4b|chrna5|chrna7|chrnb1|chrnb2|chrnb3b|chrnb4|chrnb5b|chrnd|chrne|chrng|si:ch211-117c9.5|si:ch211-132b12.2|si:ch211-39a7.1|slc6a11a|slc6a1a|slc6a1b|slc6a6a|slc6a6b|slc6a8|zgc:158427|
GO:0051047	positive regulation of secretion	844	23	23	0.884004	0.1786	1	0.0544	0.510434	0.835		ano1a|cacna1g|cacna1ha|cacna1hb|cacna1ia|cadps2|cadpsa|cadpsb|doc2b|gck|ghrh|mcu|p2ry2.1|p2ry2.2|p2ry2.3|ptbp1a|rab27a|rab27b|rfx6|scamp5a|tcf7l2|trh|vip|
GO:0090100	positive regulation of transmembrane receptor protein serine/threonine kinase signaling pathway	845	53	53	0.789291	0.1796	1	0.1171	0.74126	0.842		acsl4a|admp|b4galt5|bmp10|bmp15|bmp16|bmp2a|bmp2b|bmp3|bmp4|bmp5|bmp6|bmp7a|bmp7b|bmp8a|fbxl15|flcn|gdf10a|gdf10b|gdf11|gdf2|gdf3|gdf5|gdf6a|gdf6b|gdf7|gdf9|hsp90ab1|inha|inhbaa|inhbab|inhbb|lft1|lft2|lzts2a|mgaa|mstna|mstnb|ndr1|ndr2|neo1a|ppp4cb|sfrp1a|sfrp5|snw1|spaw|tgfb1a|tgfb1b|tgfb2|tgfb3|tll1|tsc22d3|twsg1b|
GO:0007214	gamma-aminobutyric acid signaling pathway	846	11	11	1.00635	0.1806	1	0.2246	0.99463	0.629		celsr3|gabbr1a|gabbr1b|gabbr2|gabra1|gabra3|gabra5|gabra6a|gabra6b|gabrg2|gpr156|
GO:0014037	Schwann cell differentiation	847	7	7	1.11086	0.1808	1	0.0048	0.508032	0.657		adgrg6|erbb2|erbb3b|gle1|nsfa|slc16a2|sox10|
GO:0030431	sleep	848	7	7	1.11186	0.1808	1	0.0622	0.53697	0.21		bhlhe41|dbh|galn|hcrt|prokr1b|qrfpra|qrfprb|
GO:0050848	regulation of calcium-mediated signaling	849	7	7	1.1121	0.1808	1	0.1271	0.766948	0.551		enpp2|gpr143|lpar3|rcan1a|rcan2|rcan3|rgn|
GO:0003146	heart jogging	850	34	34	0.848253	0.1808	1	0.0602	0.525707	0.85		acvr1l|adap2|apc|bmp4|bmpr2a|bmpr2b|camk2a|camk2g1|ccdc103|ccdc40|cobl|dand5|dnaaf1|dub|fn1a|foxj1a|foxj1b|furina|fzd2|gsk3ba|has2|lrrc6|nipbla|nipblb|nkd1|nphp3|ntn1a|pkd2|ptpn11a|spaw|tbx5a|tbx5b|vdra|vdrb|
GO:0035723	interleukin-15-mediated signaling pathway	851	6	6	1.12188	0.1825	1	0.1681	0.863675	0.162		cd4-1|dicp1.1|dicp1.17|dicp3.3|g6fl|il15ra|
GO:0071698	olfactory placode development	852	6	6	1.11602	0.1825	1	0.1681	0.862837	0.388		dlx3b|htt|neurod4|neurog1|tfap2a|tfap2c|
GO:2001044	regulation of integrin-mediated signaling pathway	853	6	6	1.12451	0.1825	1	0.1362	0.781747	0.616		lims1|lims2|loxl3a|loxl3b|phactr4a|phactr4b|
GO:0034341	response to interferon-gamma	854	15	15	0.947497	0.1831	1	0.1102	0.720863	0.725	GO:0071346|cellular response to interferon-gamma,	ccl19a.1|ccl19a.2|ccl19b|ccl20a.3|ccl25b|ccl34b.1|ccl34b.4|ccl34b.9|ccl35.1|ccl38.1|ccl38.6|ccl38a.4|ccl39.2|ccl39.7|cxcl32b.1|
GO:0071346	cellular response to interferon-gamma	855	15	15	0.947497	0.1831	1	0.1102	0.720863	0.725	GO:0034341|response to interferon-gamma,	ccl19a.1|ccl19a.2|ccl19b|ccl20a.3|ccl25b|ccl34b.1|ccl34b.4|ccl34b.9|ccl35.1|ccl38.1|ccl38.6|ccl38a.4|ccl39.2|ccl39.7|cxcl32b.1|
GO:0002757	immune response-activating signal transduction	856	44	44	0.810145	0.1832	1	0.1038	0.69621	0.744		cd276|cd79a|cd79b|cmklr1l1|cmklrl2|crfb1|fpr1|fybb|ighd|ighv2-1|ighv4-5|igic1s1|il10rb|itk|klhl6|prkcbb|si:ch211-180a12.2|si:ch211-188c16.1|si:ch211-1a19.2|si:ch211-214p13.9|si:ch73-160i9.3|si:dkey-117a8.1|si:dkey-169i5.4|si:dkey-192g7.3|si:dkey-1h24.6|si:dkey-211g8.1|si:dkey-222p3.1|si:dkey-42l23.4|si:dkey-42l23.5|si:dkey-42l23.7|si:dkey-70p6.1|si:dkey-71p21.13|tec|themis|themis2|ube2nb|vtcn1|zg…
GO:0060326	cell chemotaxis	857	92	92	0.7496	0.1834	1	0.122	0.756	0.911		aanat2|ackr3b|ackr4a|ackr4b|ano6|anxa1a|anxa1b|anxa1c|anxa1d|ccl19a.1|ccl19a.2|ccl19b|ccl20a.3|ccl25b|ccl34b.1|ccl34b.4|ccl34b.9|ccl35.1|ccl38.1|ccl38.6|ccl38a.4|ccl39.2|ccl39.7|ccr10|ccr12a|ccr12b.1|ccr12b.2|ccr6a|ccr6b|ccr7|ccr8.1|ccr9a|ccr9b|ch25h|cmklr1|csf1ra|csf3b|cul1a|cul1b|cxcl11.1|cxcl11.5|cxcl11.7|cxcl11.8|cxcl14|cxcl18b|cxcl19|cxcl20|cxcl32b.1|cxcl8a|cxcl8b.1|cxcl8b.3|cxcr3.1|cxcr3.2|…
GO:0004953	icosanoid receptor activity	858	16	16	0.942774	0.1837	1	0.1448	0.804918	0.608		cysltr1|ltb4r|ltb4r2a|ltb4r2b|ptger1a|ptger1b|ptger1c|ptger2a|ptger2b|ptger3|ptger4a|ptger4b|ptger4c|ptgfr|ptgir|tbxa2r|
GO:0031103	axon regeneration	859	16	16	0.935018	0.1837	1	0.0638	0.538484	0.695		ascl1a|b3gat1a|cnp|dcc|dpysl2b|gap43|hmgb1a|lgmn|lingo1a|lrp4|mcamb|neurog1|ptena|rtn4b|sema4d|tnc|
GO:0019730	antimicrobial humoral response	860	14	14	0.951396	0.1846	1	0.1523	0.824102	0.704		colec11|cxcl11.1|cxcl11.5|cxcl11.7|cxcl11.8|cxcl18b|cxcl19|cxcl20|cxcl8b.3|pglyrp2|pglyrp5|pglyrp6|tlr21|tlr9|
GO:0006023	aminoglycan biosynthetic process	861	27	27	0.858062	0.1859	1	0.0257	0.43176	0.794		b3galt6|b3gnt2a|b3gnt2b|b3gnt2l|b3gnt5a|b3gnt5b|b3gnt7|b3gnt7l|b3gnt9|b4gat1|chs1|chst11|chst3a|chst7|ext2|glceb|has1|has2|has3|pxylp1|si:dkey-160o24.3|si:dkey-175m17.6|slc35b2|ugdh|uxs1|xylt1|xylt2|
GO:0003876	AMP deaminase activity	862	5	5	1.1689	0.1866	1	0.1926	0.924061	0.419	GO:0047623|adenosine-phosphate deaminase activity,	ampd1|ampd2a|ampd2b|ampd3a|ampd3b|
GO:0021587	cerebellum morphogenesis	863	5	5	1.17201	0.1866	1	0.1251	0.759208	0.192		hgfa|met|ptpro|smo|wnt1|
GO:0047623	adenosine-phosphate deaminase activity	864	5	5	1.1689	0.1866	1	0.1926	0.924061	0.419	GO:0003876|AMP deaminase activity,	ampd1|ampd2a|ampd2b|ampd3a|ampd3b|
GO:0007519	skeletal muscle tissue development	865	64	63	0.77206	0.1867	1	0.0266	0.426567	0.876		atp1a2a|bag3|bves|cdkn1a|col15a1a|col6a1|cryaba|cryabb|dag1|desma|disp1|dmd|dnajb6a|dnajb6b|fer1l6|fhl1a|fxr1|gfpt1|gfra3|golga2|hmgcra|hspg2|itga6a|itga7|kif5ba|kif5bb|lamc1|ldb3a|mstnb|mtm1|myf5|myf6|myod1|myog|myot|pax3b|pleca|plecb|popdc2|popdc3|ppargc1a|pxna|qkia|rbm24a|rbm24b|ret|six1a|six1b|slc8a4a|smad4a|smyd2a|smyd5|sox6|stac3|synpo2la|synpo2lb|tardbp|tardbpl|tcf21|tln1|ttn.1|ttn.2|unc45…
GO:0005262	calcium channel activity	866	102	102	0.742477	0.1874	1	0.1095	0.71895	0.952		anxa6|atp6v0cb|cachd1|cacna1aa|cacna1ab|cacna1ba|cacna1bb|cacna1c|cacna1da|cacna1db|cacna1eb|cacna1fa|cacna1fb|cacna1g|cacna1ha|cacna1hb|cacna1ia|cacna1sa|cacna1sb|cacna2d1a|cacna2d2a|cacna2d2b|cacna2d3|cacna2d4a|cacna2d4b|cacnb1|cacnb2a|cacnb2b|cacnb3a|cacnb3b|cacnb4a|cacnb4b|cacng1a|cacng1b|cacng2a|cacng2b|cacng3b|cacng4a|cacng4b|cacng5a|cacng5b|cacng6b|cacng7a|cacng7b|cacng8a|cacng8b|fam155b|i…
GO:0071600	otic vesicle morphogenesis	867	10	10	1.00021	0.1885	1	0.0338	0.437334	0.587		crbn|cul4a|dlx3b|dlx4b|eya1|foxi1|nfe2|sharpin|shrprbck1r|sox10|
GO:0043114	regulation of vascular permeability	868	8	8	1.05653	0.1895	1	0.1236	0.75705	0.511		foxc1a|foxc1b|hrh1|notch3|pawr|pitx2|plcb3|src|
GO:0015368	calcium:cation antiporter activity	869	17	17	0.921395	0.1904	1	0.1042	0.693618	0.528		cax1|cax2|letm1|slc24a1|slc24a2|slc24a3|slc24a4a|slc24a4b|slc24a5|slc24a6a|slc8a1a|slc8a1b|slc8a2a|slc8a2b|slc8a3|slc8a4a|slc8a4b|
GO:0048499	synaptic vesicle membrane organization	870	17	17	0.921616	0.1904	1	0.0546	0.507809	0.644		ap3d1|snap23.1|snap23.2|snap25a|snap25b|snap29|snap47|stx11a|stx11b.1|stx11b.2|stx1a|stx2a|stx2b|stx3a|stx4|zgc:101731|zgc:165520|
GO:1905332	positive regulation of morphogenesis of an epithelium	871	5	5	1.16633	0.1911	1	0.0578	0.521086	0.608		gdnfa|gdnfb|lhx1a|plcd4a|sec14l8|
GO:1903224	regulation of endodermal cell differentiation	872	16	16	0.924991	0.1917	1	0.1214	0.759396	0.783		bmp2b|bmp4|bmp7a|dusp6|fgf17|fgf24|fgf8a|fgfr1a|nog1|notch1a|osr1|pou5f3|sox32|tbx16|ved|vox|
GO:0005911	cell-cell junction	873	155	154	0.708153	0.1924	1	0.1177	0.74328	0.918		ajap1|ajuba|amot|amotl2a|amotl2b|arvcfa|arvcfb|bves|cdh1|cdh2|cgnb|cldn1|cldn10b|cldn11a|cldn11b|cldn15a|cldn15b|cldn15la|cldn15lb|cldn17|cldn18|cldn19|cldn2|cldn5a|cldn5b|cldn7a|cldn7b|cldn8|cldna|cldnb|cldnc|cldnd|cldne|cldnf|cldng|cldnh|cldnj|cldnk|ctnna1|ctnna2|ctnnb1|ctnnd1|ctnnd2a|ctnnd2b|cx27.5|cx28.6|cx28.8|cx28.9|cx30.3|cx30.9|cx31.7|cx32.2|cx32.3|cx34.4|cx34.5|cx35.4|cx36.7|cx39.4|cx39.…
GO:0090066	regulation of anatomical structure size	874	155	153	0.709041	0.1924	1	0.0298	0.421662	0.986		abitram|acvrl1|add1|add2|add3a|add3b|adra1ab|adra1ba|adra1bb|adra1d|adra2c|adra2db|adrb2a|adrb2b|agtr1a|agtr1b|agtr2|arpc1a|arpc1b|arpc2|arpc3|arpc4|arpc5a|arpc5b|arpc5la|arpc5lb|avpr1aa|avpr1ab|avpr2aa|avpr2ab|avpr2l|baiap2a|baiap2b|baiap2l1a|baiap2l1b|baiap2l2a|baiap2l2b|brk1|capga|capgb|capza1a|capza1b|capzb|cdc42ep1a|cdc42ep1b|cdc42ep2|cdc42ep3|cdc42ep4a|cdc42ep4b|cdc42ep5|clns1a|cotl1|dbn1|d…
GO:0051764	actin crosslink formation	875	10	10	0.994152	0.1949	1	0.0944	0.664315	0.361		actn1|actn3a|baiap2a|baiap2b|baiap2l1a|baiap2l1b|baiap2l2a|baiap2l2b|dpysl3|zgc:158689|
GO:0042310	vasoconstriction	876	22	21	0.87891	0.1955	1	0.1131	0.732589	0.704		adra1ab|adra1bb|adra1d|edn2|ednraa|ednrab|ednrba|ednrbb|htr1aa|htr1ab|htr1b|htr1d|htr2b|htr7a|htr7b|htr7c|si:dkey-63b1.1|taar19t|trpm4a|trpm4b.1|trpm4b.2|
GO:0010467	gene expression	877	24	23	0.86535	0.1961	1	0.1513	0.825443	0.776		aep1|aire|batf|cd226|elac2|igl3v2|igl4v8|kat2a|mto1|nfat5a|nfat5b|nfatc1|nfatc3b|nfatc4|si:ch211-137i24.12|si:ch211-196f2.6|sting1|supv3l1|tlr9|trmt10b|trmt10c|trmt61b|zgc:153659|
GO:0005201	extracellular matrix structural constituent	878	79	78	0.748372	0.1986	1	0.1229	0.758027	0.735		col10a1a|col10a1b|col11a1a|col11a1b|col11a2|col15a1b|col16a1|col17a1a|col17a1b|col18a1a|col18a1b|col19a1|col1a1a|col1a1b|col1a2|col27a1a|col27a1b|col28a1a|col28a2a|col2a1a|col2a1b|col4a1|col4a2|col4a3|col4a4|col4a5|col4a6|col5a1|col5a2a|col5a2b|col5a3a|col5a3b|col8a1a|col8a1b|col8a2|col9a1a|col9a2|col9a3|colq|elna|elnb|emid1|fbn2b|impg2a|impg2b|lama1|lama3|lamb1a|lamb1b|lamb2|lamb2l|lamb4|lamc1|m…
GO:0035094	response to nicotine	879	15	15	0.930543	0.1989	1	0.2105	0.964473	0.596		chrna1|chrna2a|chrna2b|chrna3|chrna4b|chrna5|chrna7|chrnb1|chrnb2|chrnb3b|chrnb4|chrnb5b|chrnd|chrne|chrng|
GO:0048495	Roundabout binding	880	11	11	0.968698	0.1991	1	0.2246	0.992968	0.125		chad|lrrc15|lrrc17|lrtm2a|lrtm2b|rtn4r|rtn4rl1b|slit1a|slit2|slit3|vasna|
GO:0007271	synaptic transmission, cholinergic	881	17	17	0.908788	0.1992	1	0.2338	1	0.618		chrna1|chrna2a|chrna2b|chrna3|chrna4b|chrna5|chrna7|chrnb1|chrnb2|chrnb3b|chrnb4|chrnb5b|chrnd|chrne|chrng|ric3b|si:ch211-39a7.1|
GO:0061386	closure of optic fissure	882	17	17	0.905447	0.1992	1	0.198	0.930565	0.701		afap1l2|fgf8a|foxc1a|lmx1ba|lmx1bb|phactr4a|phactr4b|pitx2|sfrp1a|sfrp5|sox11a|sox11b|sox4a|sox4b|tln1|vax1|vax2|
GO:0016539	intein-mediated protein splicing	883	5	5	1.1427	0.1992	1	0.1355	0.791464	0.326	GO:0030908|protein splicing,	dhh|ercc6l|ihha|ihhb|shha|
GO:0030908	protein splicing	884	5	5	1.1427	0.1992	1	0.1355	0.791464	0.326	GO:0016539|intein-mediated protein splicing,	dhh|ercc6l|ihha|ihhb|shha|
GO:0015141	succinate transmembrane transporter activity	885	6	6	1.09136	0.1994	1	0.0946	0.664838	0.491		si:ch1073-100f3.2|slc13a1|slc13a3|slc13a4|slc13a5a|slc13a5b|
GO:0032479	regulation of type I interferon production	886	6	6	1.09285	0.1994	1	0.1516	0.821995	0.465		cgas|gpatch3|pias4a|sting1|zbtb16a|zbtb16b|
GO:0002088	lens development in camera-type eye	887	46	46	0.792506	0.1995	1	0.1755	0.885363	0.553		cdipt|copz1|cryba1a|cryba1b|cryba1l1|cryba1l2|cryba2a|cryba4|crybb1|crybb1l1|crybb1l2|crybb1l3|crybb2|crybb3|crygm4|crygm5|crygmx|crygmxl1|crygn1|crygn2|crygs1|crygs2|dnajb1a|dnajb1b|dnase1l1l|dnmt1|fgf19|foxe3|hsf1|inpp5ka|ints7|lama1|mab21l2|mipa|mipb|pax6b|pitx3|rbm42|sipa1l3|sox11a|sox11b|sox21b|sufu|tcf4|uhrf1|unc45b|
GO:0051101	regulation of DNA binding	888	9	9	0.997827	0.1995	1	0.1166	0.739865	0.579		apobec2a|apobec2b|dot1l|id1|id2a|id2b|id3|id4|sirt2|
GO:0005113	patched binding	889	7	7	1.06862	0.1996	1	0.1594	0.844389	0.549		bbs1|dhh|ihha|ihhb|shha|shhb|smo|
GO:0004971	AMPA glutamate receptor activity	890	8	8	1.0317	0.2008	1	0.2416	1	0.318		gria1a|gria1b|gria2a|gria2b|gria3a|gria3b|gria4a|gria4b|
GO:0042119	neutrophil activation	891	8	8	1.03444	0.2008	1	0.1552	0.830453	0.651		cxcl20|cxcl8a|cxcl8b.1|cxcl8b.3|cxcr2|fpr1|il1b|myd88|
GO:0048936	peripheral nervous system neuron axonogenesis	892	13	13	0.941468	0.2009	1	0.0668	0.548071	0.574		dpysl3|her4.1|her4.2|her4.4|isl1|notch1a|notch1b|notch3|rtn4a|rtn4r|sema3d|smn1|ssbp3a|
GO:0099590	neurotransmitter receptor internalization	893	19	19	0.888707	0.2011	1	0.1983	0.931148	0.775		cacng2a|cacng2b|cacng3b|cacng4a|cacng4b|cacng8a|cacng8b|dnm1a|dnm1b|dnm2a|dnm3a|mxa|mxb|mxc|mxd|mxe|mxf|mxg|si:dkeyp-110c12.3|
GO:0016782	transferase activity, transferring sulphur-containing groups	894	84	84	0.735725	0.202	1	0.1784	0.88814	0.754		cdk5rap1|cdkal1|chst1|chst10|chst11|chst12a|chst12b|chst14|chst2a|chst2b|chst3a|chst3b|chst7|ctu2|dsela|gal3st1a|gal3st1b|gal3st2|gal3st3|gal3st4|hs2st1a|hs2st1b|hs3st1|hs3st1l1|hs3st1l2|hs3st2|hs3st3b1a|hs3st3b1b|hs3st3l|hs3st4|hs6st1a|hs6st1b|hs6st2|hs6st3a|hs6st3b|lias|mbip|mocos|mocs3|ndst1a|ndst1b|ndst2a|ndst2b|ndst3|nfs1|oxct1a|oxct1b|si:ch211-216b21.2|si:ch211-236h17.3|si:ch211-269c21.2|si…
GO:0032330	regulation of chondrocyte differentiation	895	6	6	1.08152	0.203	1	0.1249	0.762365	0.411		ewsr1a|irx5a|irx7|loxl2a|loxl2b|rnf2|
GO:0021534	cell proliferation in hindbrain	896	5	5	1.12793	0.2036	1	0.114	0.733927	0.12		gas2l3|gli2b|sema3d|zic1|zic4|
GO:0004957	prostaglandin E receptor activity	897	9	9	0.988415	0.2039	1	0.1484	0.812974	0.472		ptger1a|ptger1b|ptger1c|ptger2a|ptger2b|ptger3|ptger4a|ptger4b|ptger4c|
GO:0046620	regulation of organ growth	898	9	9	0.993099	0.2039	1	0.1692	0.860968	0.648		cdk9|hhex|larp7|lats1|lats2|ruvbl1|ruvbl2|tbx20|yap1|
GO:0048897	myelination of lateral line nerve axons	899	9	9	0.992001	0.2039	1	0.0063	0.5292	0.688	GO:0048932|myelination of posterior lateral line nerve axons,	adgrg1|adgrg6|egr2b|erbb2|erbb3b|gna12a|gna13a|gna13b|nsfa|
GO:0048932	myelination of posterior lateral line nerve axons	900	9	9	0.992001	0.2039	1	0.0063	0.5292	0.688	GO:0048897|myelination of lateral line nerve axons,	adgrg1|adgrg6|egr2b|erbb2|erbb3b|gna12a|gna13a|gna13b|nsfa|
GO:0071679	commissural neuron axon guidance	901	9	9	0.99581	0.2039	1	0.1887	0.909472	0.607		cdh2|fezf2|fzd3a|htr2ab|robo3|scrib|smo|vangl2|wnt8b|
GO:0043271	negative regulation of ion transport	902	25	25	0.857279	0.2041	1	0.1229	0.754509	0.89		cbarpb|commd1|drd2a|drd2b|drd2l|drd3|drd4-rs|drd4a|gem|hecw1b|hecw2a|kcne4|nedd4a|nedd4l|plcb3|pxk|rem1|rrad|si:dkey-151g10.3|trh|vip|wnk1a|wnk1b|wnk2|wnk4b|
GO:0043112	receptor metabolic process	903	36	36	0.800261	0.2044	1	0.063	0.539476	0.836		arr3a|arr3b|arrb1|arrb2a|arrb2b|cacng2a|cacng2b|cacng3b|cacng4a|cacng4b|cacng8a|cacng8b|dnm1a|dnm1b|dnm2a|dnm3a|fscn1a|mvb12a|mxa|mxb|mxc|mxd|mxe|mxf|mxg|plekhj1|prkcg|ramp2|saga|sb:cb470|si:ch211-193c2.2|si:ch73-111k22.3|si:dkeyp-110c12.3|zgc:153733|zgc:91818|znrf3|
GO:0051592	response to calcium ion	904	39	38	0.796788	0.2044	1	0.1108	0.720336	0.752		adgrv1|anxa11a|anxa11b|cpne1|cpne2|cpne3|cpne4a|cpne4b|cpne5a|cpne5b|cpne7|cpne8|cpne9|kcnmb2|pkd2|rasa4|slc25a24|stc1l|syt10|syt11a|syt11b|syt12|syt13|syt15|syt1a|syt1b|syt2a|syt3|syt4|syt5a|syt5b|syt6a|syt7a|syt7b|syt8|syt9a|syt9b|trpv6|
GO:0050908	detection of light stimulus involved in visual perception	905	8	8	1.02618	0.2057	1	0.0187	0.410624	0.49	GO:0050962|detection of light stimulus involved in sensory perception,	dhdds|dlat|gnat2|grm6b|lamb1a|lamc1|pcare1|pcdh15b|
GO:0050962	detection of light stimulus involved in sensory perception	906	8	8	1.02618	0.2057	1	0.0187	0.410624	0.49	GO:0050908|detection of light stimulus involved in visual perception,	dhdds|dlat|gnat2|grm6b|lamb1a|lamc1|pcare1|pcdh15b|
GO:0015185	gamma-aminobutyric acid transmembrane transporter activity	907	11	11	0.964567	0.2057	1	0.1475	0.813942	0.643		si:ch211-117c9.5|si:ch211-132b12.2|si:dkey-126h10.1|slc32a1|slc6a11a|slc6a1a|slc6a1b|slc6a6a|slc6a6b|slc6a8|zgc:158427|
GO:0061074	regulation of neural retina development	908	11	11	0.95688	0.2057	1	0.2906	1	0.455		atoh8|atp6v1h|ccnd1|csf1ra|dio1|dio2|dio3b|dmbx1a|dmbx1b|olfm1a|vsx2|
GO:0048665	neuron fate specification	909	29	29	0.82588	0.2063	1	0.1596	0.840401	0.778		dcc|dlx3b|dlx4b|drd4a|evx1|evx2|fgf19|fgf8a|gli1|isl1|isl1l|isl2a|isl2b|lhx3|lhx4|lhx9|mib1|mnx1|mnx2a|mnx2b|ntn1a|olig2|olig3|prdm12b|shha|smo|tbx2b|ved|zc4h2|
GO:0001518	voltage-gated sodium channel complex	910	15	15	0.913297	0.2063	1	0.069	0.557478	0.712		cacna1g|cacna1ha|cacna1hb|cacna1ia|scn12aa|scn1ba|scn1bb|scn1lab|scn2b|scn3b|scn4aa|scn4ab|scn8aa|scn8ab|si:ch211-225p5.8|
GO:0042663	regulation of endodermal cell fate specification	911	15	15	0.920671	0.2063	1	0.1276	0.76734	0.763		bmp2b|bmp4|bmp7a|dusp6|fgf17|fgf24|fgf8a|fgfr1a|nog1|notch1a|pou5f3|sox32|tbx16|ved|vox|
GO:0010769	regulation of cell morphogenesis involved in differentiation	912	10	10	0.974961	0.2067	1	0.1384	0.788388	0.711		alcama|ap1ar|caprin2|dbn1|dbnla|dbnlb|hcls1|lims1|lims2|si:dkey-40c11.2|
GO:0042063	gliogenesis	913	10	10	0.966507	0.2067	1	0.1557	0.828938	0.592		anxa1a|anxa1b|anxa1c|anxa1d|gcm2|her2|her8a|shha|shhb|snx5|
GO:0005879	axonemal microtubule	914	5	5	1.12067	0.2069	1	0.0357	0.451972	0.141		cep162|cfap206|flr|saxo2|si:dkeyp-69c1.9|
GO:0061041	regulation of wound healing	915	12	12	0.927569	0.2071	1	0.2139	0.963369	0.723		anxa1a|anxa1b|anxa1c|anxa1d|cpb2|enpp4|f7i|lgals2a|plg|pros1|serpinc1|serping1|
GO:0070098	chemokine-mediated signaling pathway	916	28	28	0.836299	0.2072	1	0.1436	0.807578	0.839		ccl19a.1|ccl19a.2|ccl19b|ccl20a.3|ccl25b|ccl34b.1|ccl34b.4|ccl34b.9|ccl35.1|ccl38.1|ccl38.6|ccl38a.4|ccl39.2|ccl39.7|cxcl11.1|cxcl11.5|cxcl11.7|cxcl11.8|cxcl12a|cxcl12b|cxcl18b|cxcl19|cxcl20|cxcl32b.1|cxcl8b.3|cxcr3.2|mark1|zgc:173545|
GO:0031644	regulation of nervous system process	917	19	18	0.891	0.2078	1	0.1672	0.86156	0.824		abcd1|bace1|depdc5|fbxw7|hcrt|kcnab2b|mtor|rnf10|shank1|shank2a|shank2b|shank3a|shank3b|spx|tenm4|tnfrsf21|vip|znf16l|
GO:0008016	regulation of heart contraction	918	58	57	0.760035	0.2081	1	0.0607	0.52833	0.896		adra1ba|adra1bb|adrb1|adrb2a|adrb2b|apela|apln|atp1a1a.1|atp2a2a|bnip3lb|cacna1c|casq2|chrm2a|desma|erp44|fbxl22|flt1|foxn4|gja3|grk5|hcn4|hcn4l|ilk|isl1|kcne4|kcnh6a|mcu|melk|mybpc3|myl7|nkx2.5|parvb|pkd2|plcg1|plekha7a|popdc2|s100a1|scn12aa|scn1ba|scn1bb|scn3b|shox2|si:ch211-225p5.8|skia|slc8a1a|spx|strip2|taz|tbx2b|tmem65|tnnt2a|trpm4a|trpm4b.1|trpm4b.2|trpm7|vdac2|vegfaa|
GO:0002548	monocyte chemotaxis	919	17	17	0.893513	0.2087	1	0.1445	0.805789	0.768		ccl19a.1|ccl19a.2|ccl19b|ccl20a.3|ccl25b|ccl34b.1|ccl34b.4|ccl34b.9|ccl35.1|ccl38.1|ccl38.6|ccl38a.4|ccl39.2|ccl39.7|cxcl32b.1|lgals3a|lgals3b|
GO:0086001	cardiac muscle cell action potential	920	8	8	1.01864	0.2108	1	0.2161	0.966696	0.476		kcne4|kcnq1.1|prrx1a|scn1ba|scn1bb|scn3b|si:ch211-225p5.8|slc4a3|
GO:0060259	regulation of feeding behavior	921	7	6	1.05623	0.2108	1	0.206	0.953764	0.622		cfap20|cnr1|ins|mc4r|npy|spx|
GO:0004514	nicotinate-nucleotide diphosphorylase (carboxylating) activity	922	5	5	1.10717	0.2112	1	0.0892	0.639629	0.225		nampta|namptb|naprt|si:dkey-145c18.2|si:dkey-145c18.3|
GO:0048385	regulation of retinoic acid receptor signaling pathway	923	12	12	0.922781	0.2127	1	0.2139	0.965012	0.619		aldh1a2|cnot1|crabp2a|crabp2b|cyp26b1|dhrs3a|dhrs3b|foxc1a|tgif1|wwtr1|zic2a|zic2b|
GO:0009888	tissue development	924	389	386	0.6582	0.2129	1	0.0406	0.460075	0.976		abhd12|acta1b|acvr1l|adarb1a|adgra2|ahi1|aldh1a2|amer2|apc|apela|aplnra|aplnrb|apobec2a|apobec2b|arhgef19|arid5b|arrb1|ascl1a|atp1a1a.1|atp1a2a|atp1b1a|atp2b1a|atp6ap1b|atp6v0d1|atp6v1h|atrn|atrnl1a|atrnl1b|bag3|barhl1a|barhl1b|barhl2|barx1|barx2|bcl9l|bcor|bmp2b|bmp4|bves|canx|ccn2a|cd9b|cdh1|cdh2|cdkn1a|cfdp1|chd7|cldnj|clocka|cmlc1|col15a1a|col17a1a|col27a1a|col27a1b|col6a1|copa|copb1|copb2|cr…
GO:0001508	action potential	925	20	20	0.854867	0.213	1	0.0957	0.665499	0.746		cacna1g|cacna1ha|cacna1hb|cacna1ia|kcne4|kcnq1.1|kiss1|prrx1a|rnf121|scn12aa|scn1ba|scn1bb|scn1lab|scn3b|scn4aa|scn4ab|scn8aa|scn8ab|si:ch211-225p5.8|slc4a3|
GO:0005184	neuropeptide hormone activity	926	23	22	0.855945	0.213	1	0.1896	0.912978	0.67		adcyap1a|adcyap1b|avp|cart1|cart2|cartl|ccka|galn|ghrh|hcrt|npffl|npy|nts|pomca|pomcb|pyya|pyyb|si:ch211-191i18.4|si:dkey-175g6.2|spx|vgf|vip|
GO:1904427	positive regulation of calcium ion transmembrane transport	927	7	7	1.03903	0.214	1	0.1594	0.841022	0.73		aplnra|aplnrb|stac|stac3|stim1a|stim1b|stim2b|
GO:0021703	locus ceruleus development	928	5	5	1.09642	0.2157	1	0.2117	0.964958	0.494		bmp2b|bmp7a|fgf8a|pax2a|phox2a|
GO:0048678	response to axon injury	929	18	18	0.872018	0.2165	1	0.0694	0.558153	0.718		ascl1a|b3gat1a|cnp|dcc|dpysl2b|dpysl3|gap43|hmgb1a|lgmn|lingo1a|lrp4|mcamb|neurog1|ptena|rtn4b|sarm1|sema4d|tnc|
GO:0001885	endothelial cell development	930	16	16	0.892479	0.2168	1	0.0638	0.539344	0.757		cldn5a|f11r.1|f11r.2|fbn2b|ilk|lama4|lclat1|meis1b|mib1|npas4l|slc2a1a|sox32|tll1|tnfrsf19|tnfrsf21|ubiad1|
GO:0048666	neuron development	931	133	133	0.707296	0.2172	1	0.0269	0.419926	0.978		ache|adgrl1.1|adgrv1|adipor1b|alk|arxa|atat1|atg4da|atoh1a|atp2b1a|atp6v0d1|auts2a|bbs5|bves|ccsapa|ccsapb|cdc42|cdh23|cdk5|cep290|cerkl|chd7|cnot8|cops5|cpsf4|crb2b|crx|dcdc2b|dctn2|dhdds|diras1a|diras1b|dlc|dlx3b|dlx4b|dnmt3bb.2|dzank1|eftud2|etv1|ewsr1a|ewsr1b|exoc5|fezf2|foxi1|gas7a|gdf3|gle1|hdac1|hmx1|hsd17b4|htt|ift57|ift88|insm1a|irx1a|irx4a|isl1|jag1b|kcnc3a|kif17|lhx6|lhx8a|lingo1b|lmx1…
GO:0009268	response to pH	932	9	9	0.972533	0.2188	1	0.1484	0.812133	0.558		asic1a|asic1b|asic1c|gpr132a|gpr132b|gpr4|hvcn1|impact|nupr1b|
GO:0120036	plasma membrane bounded cell projection organization	933	337	336	0.664395	0.2189	1	0.0466	0.4893	0.946		ablim1a|ablim1b|ablim2|ablim3|adcyap1a|adcyap1b|agbl5|ahi1|aif1l|ak5|akap12b|amigo1|amotl2a|anos1a|appb|arhgef9b|arl13a|arl13b|arl3a|arl3b|arl3l1|arl3l2|arl6|ascl1a|atp6v0d1|atr|b3gat1a|b9d1|b9d2|bbip1|bbs1|bbs4|bbs5|bbs7|bbs9|bicdl1|camsap1a|camsap1b|camsap2a|camsap2b|camsap3|catip|cby1|ccdc113|ccdc13|ccdc28b|ccdc40|cdc14aa|cdc14ab|cdc14b|cdc42|cdh2|cdh23|cdk20|cdkn3|cenpf|cenpj|cep126|cep131|ce…
GO:0009996	negative regulation of cell fate specification	934	11	11	0.935542	0.2193	1	0.1278	0.765065	0.745		bmp2b|bmp4|bmp7a|fgf17|fgf24|fgf8a|fgfr1a|klf2a|klf2b|nog1|vsx1|
GO:0001501	skeletal system development	935	65	65	0.747803	0.2202	1	0.1451	0.802371	0.842		acana|acanb|acvr2aa|apc|bcan|bmp1a|casr|cmn|col1a1a|col1a1b|col1a2|col27a1a|col27a1b|col2a1a|col2a1b|col5a2b|evx1|ext2|gdf6a|hapln1a|hapln1b|hapln2|hapln4|hdac1|hoxa4a|hoxb4a|hoxc4a|hoxd4a|igfbp3|irx5a|irx7|itga5|itpr3|kat6a|meox1|mmp14a|mmp14b|mmp16b|myhz2|nansa|ncanb|pax1b|plod2|ptk7a|rdh1|rspo2|si:ch211-207d6.2|si:ch211-285f17.1|slc35b2|stat3|sulf1|sulf2a|sulf2b|tfap2a|trpm7|tshr|ucmab|uts2r3|…
GO:0016331	morphogenesis of embryonic epithelium	936	10	10	0.948948	0.2209	1	0.1557	0.829773	0.644		lmx1ba|lmx1bb|neurod4|nkd1|pou5f3|shha|smo|smoc1|tbx18|vangl2|
GO:0051899	membrane depolarization	937	10	10	0.949754	0.2209	1	0.0594	0.523036	0.598	GO:0086010|membrane depolarization during action potential,	cacna1g|cacna1ha|cacna1hb|cacna1ia|scn12aa|scn1lab|scn4aa|scn4ab|scn8aa|scn8ab|
GO:0086010	membrane depolarization during action potential	938	10	10	0.949754	0.2209	1	0.0594	0.523036	0.598	GO:0051899|membrane depolarization,	cacna1g|cacna1ha|cacna1hb|cacna1ia|scn12aa|scn1lab|scn4aa|scn4ab|scn8aa|scn8ab|
GO:0035113	embryonic appendage morphogenesis	939	34	34	0.80259	0.2213	1	0.1201	0.753937	0.84		acvr1l|apc|bmp4|cdh2|col22a1|crbn|cul4a|ext2|extl3|fbln1|fgf10a|fgf24|fibinb|hand2|hmcn2|hoxc8a|irx1a|med12|nipbla|nipblb|pi4kaa|prdm1a|rdh1|sall1a|sall4|sox9a|sox9b|sp8b|sp9|tbx4|tbx5a|tbx5b|tll1|wnt2ba|
GO:0001936	regulation of endothelial cell proliferation	940	12	12	0.90529	0.2218	1	0.1607	0.839511	0.757		apela|aplnra|aplnrb|jcada|mydgf|pgfb|tnmd|vegfaa|vegfab|vegfbb|vegfc|vip|
GO:0000149	SNARE binding	941	97	96	0.721002	0.2221	1	0.032	0.432	0.944		ankrd27|cplx2|cplx2l|cplx3b|cplx4a|cplx4b|exoc3|exoc3l1|exoc3l2a|exoc3l2b|exoc3l4|gosr2|napaa|napab|napba|napbb|napga|napgb|picalma|picalmb|si:ch211-200p22.4|si:ch211-208k15.1|si:dkey-196h17.9|si:dkey-45k15.1|snap23.1|snap23.2|snap25a|snap25b|snap29|snap47|snap91a|snap91b|snapin|snphb|stx11a|stx11b.1|stx11b.2|stx12|stx12l|stx16|stx17|stx1a|stx1b|stx2a|stx2b|stx3a|stx4|stx5a|stx5al|stx6|stx7l|stx8…
GO:0031672	A band	942	5	5	1.07195	0.223	1	0.0812	0.600994	0.459		hsp90aa1.1|klhl40a|klhl40b|ppp1r12a|unc45b|
GO:0008138	protein tyrosine/serine/threonine phosphatase activity	943	54	53	0.757424	0.2238	1	0.0462	0.491932	0.604		cdc14aa|cdc14ab|cdc14b|dupd1|dusp1|dusp10|dusp11|dusp12|dusp13a|dusp14|dusp16|dusp19a|dusp19b|dusp2|dusp22a|dusp22b|dusp23a|dusp23b|dusp27|dusp28|dusp3a|dusp4|dusp5|dusp6|dusp7|dusp8a|epm2a|ptena|ptenb|ptp4a1|ptp4a2a|ptp4a2b|ptp4a3a|ptp4a3b|ptpdc1a|ptpdc1b|ptpmt1|rngtt|si:ch1073-184j22.2|si:ch211-121a2.2|si:ch211-195b15.8|si:ch211-203d1.3|si:dkey-175m17.7|ssh1a|ssh1b|ssh2a|ssh2b|styx|styxl1|tpte|…
GO:0060788	ectodermal placode formation	944	25	25	0.831324	0.2241	1	0.0673	0.54877	0.773		axin1|bmper|dlx3b|dlx4b|fgf8a|foxh1|foxi1|fsta|gata3|hnf1ba|msx1a|msx1b|msx3|ndr2|pax2a|pax8|smad5|sox3|sox9a|sox9b|stm|tdgf1|tfap2a|tfap2c|wnt8b|
GO:0031349	positive regulation of defense response	945	20	20	0.844355	0.2242	1	0.1356	0.785115	0.777		cd226|cgas|coch|hmgb1a|hmgb1b|hmgb2a|hmgb2b|hmgb3a|hmgb3b|mmp9|myd88|si:ch211-196f2.6|sting1|supt5h|tlr1|tlr2|tlr3|tlr8a|tlr8b|tlr9|
GO:0034483	heparan sulfate sulfotransferase activity	946	21	21	0.84022	0.2242	1	0.0789	0.596484	0.49		hs2st1a|hs2st1b|hs3st1|hs3st1l1|hs3st1l2|hs3st2|hs3st3b1a|hs3st3b1b|hs3st3l|hs3st4|hs6st1a|hs6st1b|hs6st2|hs6st3a|hs6st3b|ndst1a|ndst1b|ndst2a|ndst2b|ndst3|si:dkey-121b10.7|
GO:0048769	sarcomerogenesis	947	7	7	1.01814	0.2247	1	0.196	0.927757	0.466		cbfb|hsp90aa1.1|mylk3|smyd1b|tcap|ttn.1|ttn.2|
GO:0021854	hypothalamus development	948	18	18	0.859735	0.2255	1	0.0983	0.673839	0.609		adcyap1r1b|disc1|fezf2|foxh1|lef1|ndr1|ndr2|nkx2.1|nkx2.4a|nkx2.4b|nr5a1a|nsfa|otpb|rbfox1|rx3|sox14|tdgf1|wnt8b|
GO:1903530	regulation of secretion by cell	949	120	118	0.701934	0.2268	1	0.0652	0.544225	0.993		amh|ano1a|anxa1a|anxa1b|anxa1c|anxa1d|arfip1|cacna1g|cacna1ha|cacna1hb|cacna1ia|cadps2|cadpsa|cadpsb|cbarpb|chga|cplane2|cplx2|cplx2l|cplx3b|cplx4a|cplx4b|creb3l2|crhbp|doc2b|drd2a|drd2b|drd2l|drd3|drd4-rs|drd4a|fer|fes|gck|ghrh|gip|hcrt|hmgn3|hnf4a|htr1aa|htr1ab|ica1|il1rapl1a|il1rapl1b|mctp1b|mctp2a|mctp2b|mcu|nkx6.1|npvf|ptbp1a|rab10|rab12|rab13|rab15|rab27a|rab27b|rab3aa|rab3ab|rab3b|rab3c|ra…
GO:0008504	monoamine transmembrane transporter activity	950	6	6	1.02374	0.2269	1	0.1681	0.865355	0.452		si:ch211-160d14.6|slc18a2|slc29a4|slc6a2|slc6a4a|slc6a4b|
GO:0007197	adenylate cyclase-inhibiting G protein-coupled acetylcholine receptor signaling pathway	951	9	8	0.978911	0.2298	1	0.0969	0.666833	0.474		chrm2a|chrm2b|chrm3a|chrm3b|chrm4a|chrm5a|chrm5b|fmn2a|
GO:0045214	sarcomere organization	952	40	39	0.785085	0.2302	1	0.1441	0.807815	0.769		actn2b|alpk3a|capn3a|capn3b|cav3|cbfb|cmlc1|csrp1a|csrp1b|csrp3|desma|dmd|flii|flncb|hs3st1l1|itgb1b|klhl41a|klhl41b|lrrc39|myl7|myom1a|myom1b|myom2a|orai1b|slc8a1a|smyd1a|smyd1b|tfpi2|tln1|tnnt1|tnnt2a|tnnt2b|tnnt2c|tnnt2d|tnnt3a|tnnt3b|ttn.1|ttn.2|vcla|
GO:0030240	skeletal muscle thin filament assembly	953	13	13	0.899683	0.2303	1	0.1003	0.684887	0.672		alpk3a|cct5|hsp90aa1.1|lmod3|myom1a|myom1b|myom2a|smyd1a|smyd1b|smyhc1|tcap|ttn.1|ttn.2|
GO:0060325	face morphogenesis	954	9	9	0.951864	0.231	1	0.1887	0.910301	0.338		aldh1a2|crispld2|edn1|grhl3|jag1b|notch2|pitx2|specc1|specc1la|
GO:0034650	cortisol metabolic process	955	5	5	1.05324	0.231	1	0.0969	0.667702	0.511	GO:1902644|tertiary alcohol metabolic process,	cyp11a1|cyp11a2|cyp11c1|fdx1b|hsd11b2|
GO:1902644	tertiary alcohol metabolic process	956	5	5	1.05324	0.231	1	0.0969	0.667702	0.511	GO:0034650|cortisol metabolic process,	cyp11a1|cyp11a2|cyp11c1|fdx1b|hsd11b2|
GO:1903531	negative regulation of secretion by cell	957	18	17	0.86723	0.232	1	0.169	0.864104	0.824		amh|anxa1a|anxa1b|anxa1c|anxa1d|cbarpb|chga|crhbp|il1rapl1a|il1rapl1b|npvf|rap1aa|rap1ab|rap1b|rhbdf1a|si:dkeyp-67f1.2|trh|
GO:0060971	embryonic heart tube left/right pattern formation	958	6	6	1.00867	0.2332	1	0.1362	0.783446	0.597		bmpr1aa|foxh1|furina|nkd1|pitx2|spaw|
GO:0008009	chemokine activity	959	35	35	0.789262	0.2341	1	0.1934	0.923712	0.82	GO:0042379|chemokine receptor binding,	ccl19a.1|ccl19a.2|ccl19b|ccl20a.3|ccl25a|ccl25b|ccl27b|ccl34a.4|ccl34b.1|ccl34b.4|ccl34b.9|ccl35.1|ccl36.1|ccl38.1|ccl38.6|ccl38a.4|ccl39.2|ccl39.7|cxcl11.1|cxcl11.5|cxcl11.7|cxcl11.8|cxcl12a|cxcl12b|cxcl14|cxcl18a.1|cxcl18b|cxcl19|cxcl20|cxcl32b.1|cxcl8a|cxcl8b.1|cxcl8b.3|mark1|zgc:173545|
GO:0042379	chemokine receptor binding	960	35	35	0.789262	0.2341	1	0.1934	0.923712	0.82	GO:0008009|chemokine activity,	ccl19a.1|ccl19a.2|ccl19b|ccl20a.3|ccl25a|ccl25b|ccl27b|ccl34a.4|ccl34b.1|ccl34b.4|ccl34b.9|ccl35.1|ccl36.1|ccl38.1|ccl38.6|ccl38a.4|ccl39.2|ccl39.7|cxcl11.1|cxcl11.5|cxcl11.7|cxcl11.8|cxcl12a|cxcl12b|cxcl14|cxcl18a.1|cxcl18b|cxcl19|cxcl20|cxcl32b.1|cxcl8a|cxcl8b.1|cxcl8b.3|mark1|zgc:173545|
GO:0030141	secretory granule	961	25	24	0.824853	0.2345	1	0.1513	0.824593	0.667		avp|cbarpb|chga|chgb|ebag9|enkur|rab10|rab13|rab27a|rab27b|rab44|rab4b|scg2b|scg5|scube2|syt1a|syt1b|syt2a|syt5a|syt5b|syt8|syt9a|syt9b|trh|
GO:0015629	actin cytoskeleton	962	67	67	0.732833	0.2362	1	0.0169	0.41792	0.78		ablim1a|ablim1b|ablim2|ablim3|acta1a|acta1b|acta2|actb1|actc1a|actc1b|arhgap32a|arhgap32b|arpc1a|arpc1b|arpc2|arpc4|arpc5a|arpc5b|arpc5la|arpc5lb|baiap2a|baiap2b|baiap2l1a|baiap2l1b|baiap2l2a|baiap2l2b|catip|cfl1|cfl1l|cfl2|coro1ca|coro1cb|ctnna1|ctnna2|dmtn|fybb|kptn|lima1a|macf1a|msrb1a|myoz1b|myoz2a|myoz2b|myoz3a|parvaa|parvab|parvb|parvg|pdlim7|ppp1r9a|ppp1r9ba|ppp1r9bb|si:ch211-241j12.3|si:d…
GO:0061061	muscle structure development	963	68	68	0.741393	0.2362	1	0.0739	0.576812	0.893		apobec2a|apobec2b|arrb2b|cavin4a|cert1a|chst11|col6a1|col6a2|col6a4a|ctsd|dag1|desma|desmb|dmd|dnm2a|dpm1|dpm2|dpm3|gfra3|gli2a|homer1b|hs6st2|hsp90aa1.1|hsp90ab1|klhl40a|klhl40b|lama2|lamb1a|lamc1|ldb3a|ldb3b|loxa|mbnl2|megf10|mibp2|msgn1|mstnb|mtm1|myf5|myf6|mymk|myod1|myog|noc3l|obscna|pax3b|pdlim1|pdlim2|pdlim3a|pdlim3b|pdlim4|pdlim5a|pdlim5b|pdlim7|pomk|ret|scube2|sgcd|shha|six1b|smo|smyd3|s…
GO:0009925	basal plasma membrane	964	12	12	0.887847	0.2371	1	0.0099	0.494253	0.376		cacna1da|cse1l|egfra|erbb2|erbb3a|erbb3b|erbb4a|erbb4b|met|mst1ra|mst1rb|si:ch73-383l1.1|
GO:0002275	myeloid cell activation involved in immune response	965	6	6	1.00542	0.2373	1	0.1362	0.786867	0.634		cxcr3.2|fpr1|kars1|myd88|ptena|ptenb|
GO:0051051	negative regulation of transport	966	53	51	0.752667	0.2379	1	0.1603	0.838249	0.913		amh|anxa1a|anxa1b|anxa1c|anxa1d|cbarpb|cep131|chga|commd1|crhbp|drd2a|drd2b|drd2l|drd3|drd4-rs|drd4a|gem|gopc|hecw1b|hecw2a|il1rapl1a|il1rapl1b|kcne4|lgals3a|lgals3b|nedd4a|nedd4l|nkd1|npvf|pid1|plcb3|ptger3|pxk|rap1aa|rap1ab|rap1b|rem1|rhbdf1a|rrad|si:dkey-151g10.3|si:dkeyp-67f1.2|spx|trh|unc119.2|unc119a|unc119b|vip|wnk1a|wnk1b|wnk2|wnk4b|
GO:0048020	CCR chemokine receptor binding	967	17	17	0.850743	0.2402	1	0.1445	0.804941	0.737		ccl19a.1|ccl19a.2|ccl19b|ccl20a.3|ccl25b|ccl34b.1|ccl34b.4|ccl34b.9|ccl35.1|ccl38.1|ccl38.6|ccl38a.4|ccl39.2|ccl39.7|cxcl32b.1|mark1|zgc:173545|
GO:0098552	side of membrane	968	139	138	0.697759	0.2416	1	0.1384	0.789238	0.933		ackr3b|ackr4a|ackr4b|ajap1|atp6ap2|borcs5|ccr10|ccr12a|ccr12b.1|ccr12b.2|ccr6a|ccr6b|ccr7|ccr8.1|ccr9a|ccr9b|cd226|cd248a|cd248b|cd27|cd276|cd4-1|cd40|cd40lg|cd79a|cd79b|clec14a|cmklr1|cntfr|crlf1a|crlf1b|csf3r|cxcr3.1|cxcr3.2|cxcr3.3|cxcr4a|cxcr4b|dicp1.1|dicp1.17|dicp3.3|ebi3|enox1|enox2|g6fl|gfra1a|gfra1b|gfra2a|gfra2b|gfra3|gfra4a|gfral|ghra|ghrb|hhla2a.1|hhla2b.1|hhla2b.2|ighd|ighv2-1|ighv4-…
GO:0021593	rhombomere morphogenesis	969	6	6	0.987951	0.2417	1	0.1153	0.736917	0.707		cyp26a1|cyp26b1|cyp26c1|hnf1ba|hoxb1a|hoxb1b|
GO:0048845	venous blood vessel morphogenesis	970	6	6	0.987326	0.2417	1	0.2265	0.997203	0.292		ccbe1|ephb4a|gipc1|isl2a|tnnt2a|vegfc|
GO:0071356	cellular response to tumor necrosis factor	971	16	16	0.862781	0.2418	1	0.1448	0.80155	0.744		ccl19a.1|ccl19a.2|ccl19b|ccl20a.3|ccl25b|ccl34b.1|ccl34b.4|ccl34b.9|ccl35.1|ccl38.1|ccl38.6|ccl38a.4|ccl39.2|ccl39.7|chuk|cxcl32b.1|
GO:0071542	dopaminergic neuron differentiation	972	16	16	0.864511	0.2418	1	0.0872	0.628695	0.629		anos1a|arnt2|bdnf|id3|manf|nr4a2a|nr4a2b|olig2|otpa|per1b|pink1|rem2|sim1a|sncb|sncgb|zdhhc15b|
GO:0050688	regulation of defense response to virus	973	8	8	0.961232	0.2426	1	0.1729	0.875585	0.579		cav1|cgas|foxo3b|gpatch3|ifnphi1|irf1b|sting1|traf3|
GO:0042430	indole-containing compound metabolic process	974	14	14	0.86458	0.2426	1	0.0803	0.600208	0.824		afmid|asmt|asmt2|haao|ido1|kmo|kynu|rnf180|si:dkey-250l23.4|tdo2a|tdo2b|th2|tph1a|tph2|
GO:0021986	habenula development	975	18	18	0.846951	0.2432	1	0.1672	0.8624	0.73		daam1a|kctd12.1|kctd12.2|med12|mib1|mycbp2|neurod4|neurog1|notch1a|pax6a|pitx2|sec61a1|shha|smo|tcf7l2|ulk2|wls|wnt4|
GO:0071677	positive regulation of mononuclear cell migration	976	7	7	0.966576	0.245	1	0.2158	0.968629	0.681	GO:2000406|positive regulation of T cell migration, GO:2000403|positive regulation of lymphocyte migration,	si:ch211-261n11.7|si:ch211-261n11.8|si:dkey-23c22.5|si:dkey-23c22.9|socs1a|zgc:153631|zgc:153759|
GO:2000403	positive regulation of lymphocyte migration	977	7	7	0.966576	0.245	1	0.2158	0.968629	0.681	GO:2000406|positive regulation of T cell migration, GO:0071677|positive regulation of mononuclear cell migration,	si:ch211-261n11.7|si:ch211-261n11.8|si:dkey-23c22.5|si:dkey-23c22.9|socs1a|zgc:153631|zgc:153759|
GO:2000406	positive regulation of T cell migration	978	7	7	0.966576	0.245	1	0.2158	0.968629	0.681	GO:0071677|positive regulation of mononuclear cell migration, GO:2000403|positive regulation of lymphocyte migration,	si:ch211-261n11.7|si:ch211-261n11.8|si:dkey-23c22.5|si:dkey-23c22.9|socs1a|zgc:153631|zgc:153759|
GO:0030900	forebrain development	979	33	33	0.779229	0.2463	1	0.0296	0.421084	0.834		axin1|chd8|cxcl12a|cxcr4b|dixdc1a|dkk1b|draxin|epha4a|fezf2|fgf16|hmgb1a|igf2b|lhx2b|lhx5|lmo4a|med12|nkx2.1|npas4a|pax6a|rtn4b|rx3|sfrp5|shha|shhb|smo|tcf7l1a|tdgf1|vax2|vsx1|vwc2|wnt8b|yaf2|zdhhc15b|
GO:0051877	pigment granule aggregation in cell center	980	6	6	0.978171	0.2466	1	0.2265	0.996374	0.408		bbs4|bbs5|bbs7|kcnj13|mkks|ttc8|
GO:0001609	G protein-coupled adenosine receptor activity	981	5	5	1.01848	0.2491	1	0.2543	1	0.247	GO:0001973|G protein-coupled adenosine receptor signaling pathway, GO:0035588|G protein-coupled purinergic receptor signaling pathway, GO:0035590|purinergic nucleotide receptor signaling pathway,	adora1b|adora2aa|adora2ab|adora2b|adora4a|
GO:0001973	G protein-coupled adenosine receptor signaling pathway	982	5	5	1.01848	0.2491	1	0.2543	1	0.247	GO:0035588|G protein-coupled purinergic receptor signaling pathway, GO:0001609|G protein-coupled adenosine receptor activity, GO:0035590|purinergic nucleotide receptor signaling pathway,	adora1b|adora2aa|adora2ab|adora2b|adora4a|
GO:0030204	chondroitin sulfate metabolic process	983	5	5	1.01095	0.2491	1	0.2117	0.964128	0.34		chst11|chst3a|chst7|ndnf|uxs1|
GO:0035588	G protein-coupled purinergic receptor signaling pathway	984	5	5	1.01848	0.2491	1	0.2543	1	0.247	GO:0001973|G protein-coupled adenosine receptor signaling pathway, GO:0001609|G protein-coupled adenosine receptor activity, GO:0035590|purinergic nucleotide receptor signaling pathway,	adora1b|adora2aa|adora2ab|adora2b|adora4a|
GO:0035590	purinergic nucleotide receptor signaling pathway	985	5	5	1.01848	0.2491	1	0.2543	1	0.247	GO:0001973|G protein-coupled adenosine receptor signaling pathway, GO:0035588|G protein-coupled purinergic receptor signaling pathway, GO:0001609|G protein-coupled adenosine receptor activity,	adora1b|adora2aa|adora2ab|adora2b|adora4a|
GO:0098974	postsynaptic actin cytoskeleton organization	986	5	5	1.01322	0.2491	1	0.2117	0.961645	0.612	GO:0099188|postsynaptic cytoskeleton organization,	dbn1|dbnla|dbnlb|hcls1|si:dkey-40c11.2|
GO:0099188	postsynaptic cytoskeleton organization	987	5	5	1.01322	0.2491	1	0.2117	0.961645	0.612	GO:0098974|postsynaptic actin cytoskeleton organization,	dbn1|dbnla|dbnlb|hcls1|si:dkey-40c11.2|
GO:0036230	granulocyte activation	988	9	9	0.913746	0.25	1	0.1887	0.911132	0.683		cxcl20|cxcl8a|cxcl8b.1|cxcl8b.3|cxcr2|fpr1|il1b|kars1|myd88|
GO:0010454	negative regulation of cell fate commitment	989	14	14	0.853775	0.2506	1	0.1523	0.824945	0.81		bmp2b|bmp4|bmp7a|fgf17|fgf24|fgf8a|fgfr1a|klf2a|klf2b|loxl3a|loxl3b|nog1|vsx1|wnt8b|
GO:0042562	hormone binding	990	43	43	0.758177	0.2508	1	0.3704	1	0.795		abhd2a|abhd2b|adcyap1r1a|adcyap1r1b|ar|crhbp|crhr1|crym|esr1|esr2a|esr2b|gc2|gcgra|gcgrb|ghra|ghrb|ghrhr2|ghrhra|ghrhrb|ghrhrl|gipr|gper1|gucy2c|gucy2f|lifra|npr1a|npr1b|prlra|prlrb|pth1r|pth2ra|pth2rb|pth3r|shbg|si:ch73-139e5.4|si:dkey-37g12.1|slc16a2|slc40a1|thrb|ttr|vipr1a|vipr1b|vipr2|
GO:0048592	eye morphogenesis	991	41	41	0.761609	0.2508	1	0.1353	0.792921	0.87		aldh1a2|axin1|ccnd1|cct3|cdh2|cdh4|epb41l5|fgfrl1a|gja3|hs6st2|hsp70.1|hsp70.3|ift122|kif22|lama1|lamb1a|lum|mab21l2|mfap2|ndr2|nsfa|pard3ab|pax2a|pim1|pitx2|plxnd1|rab11fip4a|rx3|sharpin|six3b|six7|smarca4a|sox11a|sox11b|sox2|tcf7l1a|ubr3|vangl2|vax2|znf503|znf703|
GO:0050906	detection of stimulus involved in sensory perception	992	26	26	0.790101	0.251	1	0.0479	0.486539	0.767		ap1b1|cacna1da|cdh23|chm|dhdds|dlat|gnat2|grm6b|lamb1a|lamc1|lhfpl5a|myo6b|myo7aa|pcare1|pcdh15a|pcdh15b|pigk|pigu|ppef1|tmc1|tmc2a|tmc2b|tmem132e|trpa1a|trpa1b|trpn1|
GO:0005126	cytokine receptor binding	993	120	120	0.690215	0.2511	1	0.155	0.834446	0.965		admp|bmp10|bmp15|bmp16|bmp2a|bmp2b|bmp3|bmp4|bmp5|bmp6|bmp7a|bmp7b|bmp8a|ccl19a.1|ccl19a.2|ccl19b|ccl20a.3|ccl25a|ccl25b|ccl27b|ccl34a.4|ccl34b.1|ccl34b.4|ccl34b.9|ccl35.1|ccl36.1|ccl38.1|ccl38.6|ccl38a.4|ccl39.2|ccl39.7|cd40lg|cntf|cxcl11.1|cxcl11.5|cxcl11.7|cxcl11.8|cxcl12a|cxcl12b|cxcl14|cxcl18a.1|cxcl18b|cxcl19|cxcl20|cxcl32b.1|cxcl8a|cxcl8b.1|cxcl8b.3|eda|epoa|epob|fadd|faslg|gdf10a|gdf10b|g…
GO:0002286	T cell activation involved in immune response	994	7	7	0.962414	0.2513	1	0.196	0.930253	0.593		batf|cd209|cd74a|cd83|eomesa|eomesb|gpr183a|
GO:0070555	response to interleukin-1	995	20	20	0.808113	0.2517	1	0.1611	0.835825	0.823		anxa1a|anxa1b|anxa1c|anxa1d|ccl19a.1|ccl19a.2|ccl19b|ccl20a.3|ccl25b|ccl34b.1|ccl34b.4|ccl34b.9|ccl35.1|ccl38.1|ccl38.6|ccl38a.4|ccl39.2|ccl39.7|cxcl32b.1|rbmx|
GO:0051131	chaperone-mediated protein complex assembly	996	6	6	0.968372	0.2526	1	0.1362	0.784299	0.0834		lonp1|mkks|pfdn6|ptges3a|ptges3b|si:ch211-131k2.3|
GO:0008506	sucrose:proton symporter activity	997	5	5	1.00288	0.2536	1	0.1599	0.840309	0.366	GO:0015157|oligosaccharide transmembrane transporter activity, GO:0015154|disaccharide transmembrane transporter activity, GO:0008515|sucrose transmembrane transporter activity, GO:0009669|sucrose:cation symporter activity,	slc45a1|slc45a2|slc45a3|slc45a4b|zgc:77158|
GO:0008515	sucrose transmembrane transporter activity	998	5	5	1.00288	0.2536	1	0.1599	0.840309	0.366	GO:0015157|oligosaccharide transmembrane transporter activity, GO:0015154|disaccharide transmembrane transporter activity, GO:0008506|sucrose:proton symporter activity, GO:0009669|sucrose:cation symporter activity,	slc45a1|slc45a2|slc45a3|slc45a4b|zgc:77158|
GO:0009669	sucrose:cation symporter activity	999	5	5	1.00288	0.2536	1	0.1599	0.840309	0.366	GO:0015157|oligosaccharide transmembrane transporter activity, GO:0015154|disaccharide transmembrane transporter activity, GO:0008506|sucrose:proton symporter activity, GO:0008515|sucrose transmembrane transporter activity,	slc45a1|slc45a2|slc45a3|slc45a4b|zgc:77158|
GO:0015154	disaccharide transmembrane transporter activity	1000	5	5	1.00288	0.2536	1	0.1599	0.840309	0.366	GO:0015157|oligosaccharide transmembrane transporter activity, GO:0008506|sucrose:proton symporter activity, GO:0008515|sucrose transmembrane transporter activity, GO:0009669|sucrose:cation symporter activity,	slc45a1|slc45a2|slc45a3|slc45a4b|zgc:77158|
GO:0015157	oligosaccharide transmembrane transporter activity	1001	5	5	1.00288	0.2536	1	0.1599	0.840309	0.366	GO:0015154|disaccharide transmembrane transporter activity, GO:0008506|sucrose:proton symporter activity, GO:0008515|sucrose transmembrane transporter activity, GO:0009669|sucrose:cation symporter activity,	slc45a1|slc45a2|slc45a3|slc45a4b|zgc:77158|
GO:0019932	second-messenger-mediated signaling	1002	68	68	0.728018	0.2537	1	0.0364	0.454313	0.875		ackr3b|ackr4a|ackr4b|adgrg6|bcl2l10|calm2a|calm3a|calml4a|calml4b|casq1a|casq1b|casq2|ccr10|ccr12a|ccr12b.1|ccr12b.2|ccr6a|ccr6b|ccr7|ccr8.1|ccr9a|ccr9b|cmklr1|cxcr3.1|cxcr3.2|cxcr3.3|cxcr4a|cxcr4b|desma|efcab11|erp44|inpp5l|mcu|mlnl|nfat5a|nfat5b|nfatc1|nfatc3b|nfatc4|nos1|nos2a|nos2b|nppa|ora5|pde3a|pde9a|pkd2|ppp1r9a|ppp1r9ba|ppp1r9bb|ppp3ca|ppp3cb|ppp3cca|ppp3ccb|prkar1aa|prkar1ab|prkar1b|prk…
GO:0031214	biomineral tissue development	1003	25	25	0.798372	0.2544	1	0.0159	0.427121	0.688	GO:0110148|biomineralization,	atp2b1a|atp6v1h|cfdp1|chd7|cldnj|col27a1a|col27a1b|entpd5a|fam20a|fam20cb|fam20cl|fbxl15|lgr4|mst1|mst1rb|otol1a|otop1|pls3|ptena|ptenb|pth4|pthlha|shox|slc10a7|slc40a1|
GO:0110148	biomineralization	1004	25	25	0.798372	0.2544	1	0.0159	0.427121	0.688	GO:0031214|biomineral tissue development,	atp2b1a|atp6v1h|cfdp1|chd7|cldnj|col27a1a|col27a1b|entpd5a|fam20a|fam20cb|fam20cl|fbxl15|lgr4|mst1|mst1rb|otol1a|otop1|pls3|ptena|ptenb|pth4|pthlha|shox|slc10a7|slc40a1|
GO:0071347	cellular response to interleukin-1	1005	16	16	0.845217	0.2581	1	0.1448	0.802389	0.747		ccl19a.1|ccl19a.2|ccl19b|ccl20a.3|ccl25b|ccl34b.1|ccl34b.4|ccl34b.9|ccl35.1|ccl38.1|ccl38.6|ccl38a.4|ccl39.2|ccl39.7|cxcl32b.1|rbmx|
GO:0005416	amino acid:cation symporter activity	1006	14	14	0.844583	0.2586	1	0.179	0.886955	0.712		si:ch211-117c9.5|si:ch211-132b12.2|si:dkey-126h10.1|slc32a1|slc6a11a|slc6a15|slc6a1a|slc6a1b|slc6a5|slc6a6a|slc6a6b|slc6a8|slc6a9|zgc:158427|
GO:0051147	regulation of muscle cell differentiation	1007	14	14	0.843212	0.2586	1	0.0952	0.668168	0.826		carm1|dab2|mapk14a|mapk14b|myf5|myf6|myod1|myog|prdm1a|prmt5|rbm24a|rbpms2a|rbpms2b|si:dkeyp-69b9.3|
GO:0000271	polysaccharide biosynthetic process	1008	32	32	0.764578	0.2597	1	0.0381	0.4572	0.838	GO:0033692|cellular polysaccharide biosynthetic process,	agla|aglb|b3gnt2a|b3gnt2b|b3gnt2l|b3gnt5a|b3gnt5b|b3gnt7|b3gnt7l|b3gnt9|b4gat1|gbe1a|gbe1b|gyg1a|gyg1b|gyg2|gys1|gys2|has1|has2|has3|hs2st1a|hs2st1b|ndst2a|ndst3|pgm1|phkg1a|phkg1b|ppp1r3ca|ppp1r3cb|si:dkey-160o24.3|si:dkey-175m17.6|
GO:0033692	cellular polysaccharide biosynthetic process	1009	32	32	0.764578	0.2597	1	0.0381	0.4572	0.838	GO:0000271|polysaccharide biosynthetic process,	agla|aglb|b3gnt2a|b3gnt2b|b3gnt2l|b3gnt5a|b3gnt5b|b3gnt7|b3gnt7l|b3gnt9|b4gat1|gbe1a|gbe1b|gyg1a|gyg1b|gyg2|gys1|gys2|has1|has2|has3|hs2st1a|hs2st1b|ndst2a|ndst3|pgm1|phkg1a|phkg1b|ppp1r3ca|ppp1r3cb|si:dkey-160o24.3|si:dkey-175m17.6|
GO:0014036	neural crest cell fate specification	1010	7	7	0.939672	0.2598	1	0.196	0.929419	0.397	GO:0048866|stem cell fate specification,	cnbpa|fmr1|kat6a|kctd15a|kctd15b|tfap2a|tfap2c|
GO:0048866	stem cell fate specification	1011	7	7	0.939672	0.2598	1	0.196	0.929419	0.397	GO:0014036|neural crest cell fate specification,	cnbpa|fmr1|kat6a|kctd15a|kctd15b|tfap2a|tfap2c|
GO:0010595	positive regulation of endothelial cell migration	1012	12	12	0.851418	0.26	1	0.1865	0.906298	0.723		anxa1a|anxa1b|anxa1c|anxa1d|anxa3a|anxa3b|cdc42|mt2|nrp1a|syk|tek|zap70|
GO:0140115	export across plasma membrane	1013	19	19	0.809625	0.2613	1	0.2368	1	0.79		aqp1a.1|atp1a1a.1|atp1a1a.2|atp1a1a.3|atp1a1a.4|atp1a1a.5|atp1a1b|atp1a2a|atp1a3a|atp1a3b|atp1b1a|atp1b1b|atp1b2a|atp1b2b|atp1b3a|atp1b3b|kcnd3|kcne4|nr3c1|
GO:0031256	leading edge membrane	1014	30	30	0.767191	0.2624	1	0.1979	0.933411	0.831		adgrv1|aif1l|clasp2|coro1ca|eps8l3a|eps8l3b|fermt2|gabra1|gabra3|gabra5|gabra6a|gabra6b|gabrg2|gper1|jcada|kcnc1a|kcnc1b|kcnc2|kcnc3a|kcnc4|lcp1|myo1ca|nckap1|pacsin1b|panx1a|sh3yl1|shisa7b|shisa9a|shisa9b|si:ch73-334d15.4|
GO:0010770	positive regulation of cell morphogenesis involved in differentiation	1015	9	9	0.891383	0.2628	1	0.1692	0.862627	0.686		alcama|caprin2|dbn1|dbnla|dbnlb|hcls1|lims1|lims2|si:dkey-40c11.2|
GO:0016553	base conversion or substitution editing	1016	11	11	0.872195	0.2629	1	0.0719	0.568752	0.627		adad2|adar|adarb1a|adarb1b|adarb2|adat2|adat3|aicda|apobec2a|mettl3|rbm47|
GO:0006228	UTP biosynthetic process	1017	10	10	0.884578	0.2632	1	0.0944	0.666086	0.696	GO:0046051|UTP metabolic process,	cad|nme2a|nme2b.1|nme2b.2|nme3|nme4|nme5|nme6|nme7|nme8|
GO:0046051	UTP metabolic process	1018	10	10	0.884578	0.2632	1	0.0944	0.666086	0.696	GO:0006228|UTP biosynthetic process,	cad|nme2a|nme2b.1|nme2b.2|nme3|nme4|nme5|nme6|nme7|nme8|
GO:2000404	regulation of T cell migration	1019	10	10	0.884004	0.2632	1	0.2017	0.938783	0.665		aire|lrch1|si:ch211-261n11.7|si:ch211-261n11.8|si:dkey-23c22.5|si:dkey-23c22.9|socs1a|zbtb17|zgc:153631|zgc:153759|
GO:0051216	cartilage development	1020	97	96	0.699785	0.2647	1	0.1095	0.718059	0.961		acvr1l|acvr2aa|aldh7a1|and1|and2|b3gat3|barx1|camk1da|ccn6|chd7|cnbpa|col11a2|ctsk|dcaf7|dcn|ddrgk1|disc1|dlx1a|dlx2a|dlx3b|dlx5a|dnmt1|edn1|ednraa|ednrab|egf|enpp2|ext2|faf1|fgf8a|fgfrl1a|fgfrl1b|fmr1|foxc1a|foxc1b|foxd3|foxl1|furina|furinb|gcm2|gnptab|gpc4|grem2b|htt|inka1a|jag1b|kat6a|kif5ba|kif5bb|loxa|lpar1|marcksa|marcksb|marcksl1a|marcksl1b|matn1|mbtps1|mbtps2|mmp14a|mmp14b|nog1|nog2|nog3|…
GO:0098542	defense response to other organism	1021	132	131	0.6795	0.2656	1	0.0116	0.479587	0.956		aep1|agbl5|ankhd1|batf|c1ql4l|caiap|caspa|caspb|cd180|cd36|cd59|cfd|cftr|ch25h|cnpy3|coch|colec11|crfb1|csf1ra|cxcr2|cxcr3.2|ddx41|defbl1|defbl3|dram1|duox|ecsit|gig2i|hamp|hsp90b1|ifit10|ifit11|ifit12|ifit14|ifit15|ifit16|ifit8|ifit9|ifnphi1|ifnphi3|ighd|ighv2-1|ighv4-5|igic1s1|il1b|il22|ilf3b|ilrun|inavaa|inavab|irf5|jagn1a|jagn1b|leap2|ly86|ly97.2|ly97.3|lygl1|lygl2|marco|masp2|mavs|mpeg1.1|mp…
GO:0006584	catecholamine metabolic process	1022	13	13	0.844062	0.2673	1	0.0761	0.581967	0.714	GO:0009712|catechol-containing compound metabolic process,	comta|comtb|dbh|mao|moxd1|rnf180|si:dkey-250l23.4|sult1st1|sult1st2|sult1st3|th|th2|tyr|
GO:0009712	catechol-containing compound metabolic process	1023	13	13	0.844062	0.2673	1	0.0761	0.581967	0.714	GO:0006584|catecholamine metabolic process,	comta|comtb|dbh|mao|moxd1|rnf180|si:dkey-250l23.4|sult1st1|sult1st2|sult1st3|th|th2|tyr|
GO:0017095	heparan sulfate 6-O-sulfotransferase activity	1024	5	5	0.968565	0.2673	1	0.232	1	0.107		hs6st1a|hs6st1b|hs6st2|hs6st3a|hs6st3b|
GO:0014003	oligodendrocyte development	1025	14	14	0.831064	0.2678	1	0.0523	0.499588	0.622		abcd1|actr10|adgrg1|gna12a|gna13a|gna13b|hmgcs1|notch3|olig1|olig2|prdm8|prdm8b|si:dkeyp-41f9.4|smo|
GO:0015168	glycerol transmembrane transporter activity	1026	8	8	0.922329	0.2683	1	0.1552	0.832136	0.443		aqp10a|aqp10b|aqp1a.1|aqp1a.2|aqp3a|aqp7|aqp9a|aqp9b|
GO:0038024	cargo receptor activity	1027	51	51	0.730757	0.2689	1	0.1603	0.839078	0.582		ackr4a|ackr4b|cfi|corin|cuzd1.1|cuzd1.2|enpp1|enpp2|folr|hhipl1|hpn|ldlra|lgals3bpa|lgals3bpb|loxl2a|loxl2b|loxl3a|loxl3b|loxl4|marco|prg4a|prg4b|prss12|scara5|scarb2a|scarf1|si:ch211-136a13.1|si:ch211-150o23.3|si:ch211-51a6.2|si:ch73-127m5.1|si:dkey-14d8.20|si:dkey-178e17.3|si:dkey-195m11.11|si:dkey-21h14.8|si:dkey-21h14.9|si:dkey-7k24.5|tex261|tfr1a|tfr1b|tinagl1|tmprss13b|tmprss15|tmprss3a|tmp…
GO:0005351	carbohydrate:proton symporter activity	1028	9	9	0.885633	0.2692	1	0.1692	0.864292	0.484		slc2a10|slc2a12|slc2a6|slc2a8|slc45a1|slc45a2|slc45a3|slc45a4b|zgc:77158|
GO:0062013	positive regulation of small molecule metabolic process	1029	11	11	0.868254	0.2699	1	0.1965	0.927634	0.857		anxa1a|anxa1b|anxa1c|anxa1d|arpp19a|fgf1a|mlycd|nos1|nos2a|nos2b|pth1r|
GO:0009145	purine nucleoside triphosphate biosynthetic process	1030	20	20	0.785608	0.2719	1	0.1131	0.733487	0.843	GO:0009206|purine ribonucleoside triphosphate biosynthetic process,	atp5l|cox5b2|cyc1|dlst|impdh1a|impdh1b|nme2a|nme2b.1|nme2b.2|nme3|nme4|nme5|nme6|nme7|nme8|si:ch211-140m22.7|si:dkey-22n8.3|uqcc3|zgc:171957|zgc:86599|
GO:0009206	purine ribonucleoside triphosphate biosynthetic process	1031	20	20	0.785608	0.2719	1	0.1131	0.733487	0.843	GO:0009145|purine nucleoside triphosphate biosynthetic process,	atp5l|cox5b2|cyc1|dlst|impdh1a|impdh1b|nme2a|nme2b.1|nme2b.2|nme3|nme4|nme5|nme6|nme7|nme8|si:ch211-140m22.7|si:dkey-22n8.3|uqcc3|zgc:171957|zgc:86599|
GO:0051781	positive regulation of cell division	1032	20	20	0.786118	0.2719	1	0.2274	0.992905	0.683		aurkb|cdc14aa|cdc14ab|cdc14b|cspp1b|fgf17|fgf1a|fgf1b|fgf8b|garem|gdf3|pkp4|si:ch1073-266p11.2|tgfb1a|tgfb1b|tgfb2|tgfb3|tgfb5|thbs4b|vegfaa|
GO:0030249	guanylate cyclase regulator activity	1033	7	7	0.91893	0.2722	1	0.196	0.928587	0.385		guca1a|guca1c|guca1e|guca1g|pdzd3a|pdzd3b|si:ch211-103a14.5|
GO:0035677	posterior lateral line neuromast hair cell development	1034	7	7	0.913988	0.2722	1	0.2158	0.970275	0.553		insm1a|lrp5|s1pr2|socs3a|stat3|tgfb1a|tmem132e|
GO:0015020	glucuronosyltransferase activity	1035	40	39	0.74347	0.2738	1	0.2968	1	0.0363		b3gat1a|b3gat2|b3gat3|b4gat1|ext1a|ext1b|ext1c|ext2|ugt1a2|ugt1a4|ugt1a5|ugt1a7|ugt1ab|ugt1b1|ugt1b2|ugt1b3|ugt1b4|ugt1b5|ugt1b7|ugt2a1|ugt2a2|ugt2a3|ugt2a5|ugt2b1|ugt2b3|ugt2b6|ugt5a1|ugt5a2|ugt5a4|ugt5a5|ugt5b2|ugt5c1|ugt5c2|ugt5c3|ugt5d1|ugt5e1|ugt5f1|ugt5g1|ugt5g2|
GO:0044325	transmembrane transporter binding	1036	26	26	0.76705	0.2743	1	0.2161	0.963438	0.748		ank1b|cav3|cbarpb|herpud1|kcne4|lrrc38a|pacs1a|pacs2|pde4ba|pde4bb|rims1a|rims1b|rims2a|rims2b|rims3|rims4|scn1ba|scn1bb|scn3b|si:ch211-126j24.1|si:ch211-210b2.2|si:ch211-210b2.3|si:ch211-210b2.4|si:ch211-225p5.8|stac|zgc:162193|
GO:0061564	axon development	1037	28	28	0.765191	0.2743	1	0.0955	0.664982	0.771		ascl1a|b3gat1a|cnp|dcc|dpysl2b|gap43|hmgb1a|lgmn|lingo1a|lrp4|mcamb|mecp2|myo5b|myo9aa|myo9ab|neflb|nefma|nefmb|neurog1|nsfa|ptena|rab10|rtn4b|sema4d|slc25a46|smn1|tnc|zgc:100846|
GO:0010851	cyclase regulator activity	1038	8	8	0.912511	0.2752	1	0.1942	0.922537	0.475		adgrv1|guca1a|guca1c|guca1e|guca1g|pdzd3a|pdzd3b|si:ch211-103a14.5|
GO:0044853	plasma membrane raft	1039	16	16	0.821751	0.2753	1	0.1448	0.80323	0.662		add1|add2|add3a|add3b|asah2|bves|cav1|cav2|cav3|cavin1a|cavin1b|cavin2a|cavin2b|cavin4a|smpd2a|zgc:172270|
GO:0090596	sensory organ morphogenesis	1040	44	44	0.739115	0.2758	1	0.1776	0.889176	0.877		aldh1a2|axin1|ccnd1|cct3|cdh2|cdh4|epb41l5|eya1|fgfrl1a|gja3|hs6st2|hsp70.1|hsp70.3|ift122|kif22|lama1|lamb1a|lum|mab21l2|mfap2|ndr2|nsfa|pard3ab|pax2a|pim1|pitx2|plxnd1|rab11fip4a|rx3|sharpin|six3b|six7|smarca4a|sox11a|sox11b|sox2|tbx1|tcf7l1a|ubr3|vangl2|vax2|veph1|znf503|znf703|
GO:0006704	glucocorticoid biosynthetic process	1041	5	5	0.945063	0.2761	1	0.114	0.735717	0.429		cyp11a1|cyp11a2|cyp11c1|cyp21a2|fdx1b|
GO:0048319	axial mesoderm morphogenesis	1042	5	5	0.954602	0.2761	1	0.232	0.999792	0.335		foxa1|foxa2|foxa3|foxh1|noto|
GO:0061028	establishment of endothelial barrier	1043	5	5	0.946041	0.2761	1	0.2543	1	0.336		cldn5a|f11r.1|f11r.2|tnfrsf19|tnfrsf21|
GO:0060037	pharyngeal system development	1044	25	25	0.781735	0.2764	1	0.1513	0.822898	0.631		barx1|dio3b|dlx2a|dmrt2b|dnmt3bb.2|esf1|faf1|fgf8a|fscn1a|igfbp3|kctd15a|kctd15b|pknox1.2|prdm1a|rad21a|rarga|rerea|smad5|sparc|tbx1|tbx2a|twist1a|twist1b|wnt11|wnt9a|
GO:0005248	voltage-gated sodium channel activity	1045	14	14	0.821978	0.2769	1	0.0803	0.601057	0.699		asic4a|cacna1g|cacna1ha|cacna1hb|cacna1ia|pkd2|scn12aa|scn1ba|scn1bb|scn1lab|scn4aa|scn4ab|scn8aa|scn8ab|
GO:0098632	cell-cell adhesion mediator activity	1046	14	14	0.818221	0.2769	1	0.2801	1	0.283		bsg|cntn3a.1|cntn3a.2|dscama|dscamb|myot|nexn|nptna|nptnb|ntng1a|robo3|robo4|si:dkeyp-97a10.3|vstm2l|
GO:0030030	cell projection organization	1047	487	486	0.641739	0.2775	1	0.0368	0.452897	0.948		abitram|ablim1a|ablim1b|ablim2|ablim3|adcyap1a|adcyap1b|agbl5|agrn|ahi1|aif1l|ak5|akap12b|alcama|alcamb|aldoaa|als2a|amigo1|amotl2a|ankrd27|anos1a|appb|arhgef9b|arl13a|arl13b|arl3a|arl3b|arl3l1|arl3l2|arl6|ascc1|ascl1a|atp6v0d1|atr|b3gat1a|b9d1|b9d2|bbip1|bbs1|bbs4|bbs5|bbs7|bbs9|bdnf|bicdl1|cad|camsap1a|camsap1b|camsap2a|camsap2b|camsap3|catip|cby1|ccdc103|ccdc113|ccdc13|ccdc28b|ccdc40|cdc14aa|c…
GO:0004955	prostaglandin receptor activity	1048	11	11	0.859148	0.2783	1	0.1701	0.864716	0.554		ptger1a|ptger1b|ptger1c|ptger2a|ptger2b|ptger3|ptger4a|ptger4b|ptger4c|ptgfr|ptgir|
GO:0061575	cyclin-dependent protein serine/threonine kinase activator activity	1049	12	12	0.828795	0.2784	1	0.1392	0.790393	0.453		ccnk|ccnt1|ccnt2a|ccnt2b|cdk5r1a|cdk5r1b|cdk5r2a|cdk5r2b|cks1b|cks2|mnat1|si:dkeyp-92c9.2|
GO:0003828	alpha-N-acetylneuraminate alpha-2,8-sialyltransferase activity	1050	5	5	0.940811	0.2808	1	0.3028	1	0.0271		st8sia1|st8sia3|st8sia4|st8sia5|st8sia6|
GO:0070309	lens fiber cell morphogenesis	1051	5	5	0.943486	0.2808	1	0.063	0.54035	0.268		fn1a|itga5|mipa|mipb|ptk2ab|
GO:0006688	glycosphingolipid biosynthetic process	1052	8	8	0.901003	0.281	1	0.2161	0.968333	0.434		b4galt5|st3gal5|st6galnac3|st6galnac4|st6galnac5a|st6galnac5b|st6galnac6|ugcg|
GO:0019238	cyclohydrolase activity	1053	8	8	0.896285	0.281	1	0.1729	0.876424	0.651		atic|gch1|gch2|mthfd1a|mthfd1b|mthfd1l|mthfd2|mthfd2l|
GO:0008519	ammonium transmembrane transporter activity	1054	9	9	0.866418	0.2836	1	0.1692	0.863458	0.271		aqp1a.1|aqp1a.2|rh50|rhag|rhbg|rhcga|rhcgb|rhcgl1|rhd|
GO:0097324	melanocyte migration	1055	10	10	0.851977	0.2837	1	0.2017	0.93961	0.531		bace2|csf1ra|gja5b|igsf11|kcnj13|kita|lmln|ltk|psenen|slc24a5|
GO:0043650	dicarboxylic acid biosynthetic process	1056	13	13	0.826141	0.2858	1	0.246	1	0.712		gls2a|gls2b|glsa|glsb|glsl|got1|got1l1|haao|kmo|kynu|mthfd1b|mthfd1l|si:dkey-102c8.2|
GO:0071901	negative regulation of protein serine/threonine kinase activity	1057	17	17	0.803407	0.2858	1	0.169	0.86494	0.77		aida|cdk5rap1|cdkn1ba|cdkn1bb|cdkn1ca|cdkn1cb|dusp10|hexim1|irak3|pkib|pkig|ptprja|ptprjb.1|si:dkey-175m17.7|spry1|spry2|spry4|
GO:0005313	L-glutamate transmembrane transporter activity	1058	5	5	0.924367	0.2863	1	0.2117	0.966623	0.51	GO:0015172|acidic amino acid transmembrane transporter activity,	slc17a6a|slc17a6b|slc17a7b|slc25a12|slc25a18|
GO:0007026	negative regulation of microtubule depolymerization	1059	5	5	0.923381	0.2863	1	0.2793	1	0.419	GO:0031111|negative regulation of microtubule polymerization or depolymerization,	apc|apc2|camsap1a|camsap2a|camsap2b|
GO:0015172	acidic amino acid transmembrane transporter activity	1060	5	5	0.924367	0.2863	1	0.2117	0.966623	0.51	GO:0005313|L-glutamate transmembrane transporter activity,	slc17a6a|slc17a6b|slc17a7b|slc25a12|slc25a18|
GO:0016880	acid-ammonia (or amide) ligase activity	1061	5	5	0.931151	0.2863	1	0.232	1	0.328		dph6|glula|glulb|glulc|lgsn|
GO:0031111	negative regulation of microtubule polymerization or depolymerization	1062	5	5	0.923381	0.2863	1	0.2793	1	0.419	GO:0007026|negative regulation of microtubule depolymerization,	apc|apc2|camsap1a|camsap2a|camsap2b|
GO:0060420	regulation of heart growth	1063	5	5	0.923849	0.2863	1	0.1926	0.922388	0.484		cdk9|larp7|ruvbl1|ruvbl2|tbx20|
GO:0005507	copper ion binding	1064	35	35	0.751401	0.2874	1	0.1934	0.925382	0.74		aoc1|aoc2|atp7a|atp7b|ccs|cox11|cox17|cp|cutc|dbh|f5|f8|hephl1a|hephl1b|lacc1|loxa|loxl1|loxl2a|loxl2b|loxl3a|loxl3b|loxl4|loxl5a|loxl5b|moxd1|pam|prnpa|sco1|sco2|si:ch211-255p10.3|si:dkey-16p21.8|sod1|sod3a|sod3b|zgc:63972|
GO:0046631	alpha-beta T cell activation	1065	8	8	0.885152	0.2878	1	0.2161	0.967514	0.843	GO:0046632|alpha-beta T cell differentiation,	anxa1a|anxa1b|anxa1c|anxa1d|batf|eomesa|eomesb|gpr183a|
GO:0046632	alpha-beta T cell differentiation	1066	8	8	0.885152	0.2878	1	0.2161	0.967514	0.843	GO:0046631|alpha-beta T cell activation,	anxa1a|anxa1b|anxa1c|anxa1d|batf|eomesa|eomesb|gpr183a|
GO:0030514	negative regulation of BMP signaling pathway	1067	31	31	0.746236	0.2878	1	0.1596	0.841238	0.622		atl1|bambia|ccn6|igfbp3|ldb2a|lemd3|nog1|nog2|nog3|nog5|nup62l|pnpla6|rargb|scube2|si:dkey-283b1.7|skia|skib|skila|skilb|skor1a|skor1b|skor2|slc33a1|smad6a|smurf1|smurf2|szl|vwc2|vwc2l|zgc:113531|zmynd11|
GO:0035138	pectoral fin morphogenesis	1068	31	31	0.75059	0.2878	1	0.1979	0.93258	0.794		apc|cdh2|crbn|cul4a|dhrs9|ext2|extl3|fgf10a|fgf16|fgf24|fibinb|foxl1|hand2|hoxc8a|irx1a|lama5|med12|nipbla|nipblb|pi4kaa|prdm1a|rdh1|sall1a|sall4|sec23a|sox9a|sox9b|sp8b|sp9|tbx5a|wnt2ba|
GO:0045785	positive regulation of cell adhesion	1069	23	23	0.7688	0.2884	1	0.1229	0.753635	0.848		agr2|anxa1a|anxa1b|anxa1c|anxa1d|ecm2|gata3|hhla2a.1|hhla2b.1|hhla2b.2|lgals17|lims1|lims2|podxl|rell2|robo4|si:ch211-241b2.5|si:dkey-15j16.3|si:dkey-15j16.6|si:dkey-22i16.9|si:dkey-32e6.6|si:dkey-6n6.1|vegfaa|
GO:0035025	positive regulation of Rho protein signal transduction	1070	27	26	0.763669	0.2893	1	0.3176	1	0.565		abraa|abrab|f2r|f2rl1.1|f2rl1.2|gpr17|gpr18|gpr184|gpr35.1|gpr4|gpr55a|lpar4|lpar5b|lpar6a|lpar6b|p2ry10|p2ry8|robo4|si:ch211-132e22.4|si:dkey-163m14.2|si:dkey-163m14.6|si:dkey-163m14.7|si:dkey-29b11.3|si:dkey-96n2.3|zgc:171965|zgc:172079|
GO:0046883	regulation of hormone secretion	1071	27	26	0.753573	0.2893	1	0.1436	0.808437	0.874		amh|ano1a|anxa1a|anxa1b|anxa1c|anxa1d|crhbp|doc2b|gck|ghrh|gip|hmgn3|hnf4a|htr1aa|htr1ab|ica1|mcu|nkx6.1|npvf|rfx3|rfx6|si:dkeyp-67f1.2|syt9b|tcf7l2|trh|uqcc2|
GO:0097581	lamellipodium organization	1072	10	10	0.847195	0.2893	1	0.332	1	0.381		ablim1a|ablim1b|ablim2|ablim3|cyfip1|dmtn|gpc4|mmp14a|mmp14b|robo4|
GO:0046039	GTP metabolic process	1073	15	15	0.816069	0.2899	1	0.1276	0.766469	0.784		ak3|ak4|impdh1a|impdh1b|nme2a|nme2b.1|nme2b.2|nme3|nme4|nme5|nme6|nme7|nme8|opa1|ran|
GO:0015085	calcium ion transmembrane transporter activity	1074	126	126	0.675919	0.2902	1	0.1384	0.790943	0.952		anxa6|atp2a1|atp2a1l|atp2a2a|atp2a2b|atp2a3|atp2b1a|atp2b1b|atp2b2|atp2b3a|atp2b3b|atp2b4|atp2c1|atp6v0cb|cachd1|cacna1aa|cacna1ab|cacna1ba|cacna1bb|cacna1c|cacna1da|cacna1db|cacna1eb|cacna1fa|cacna1fb|cacna1g|cacna1ha|cacna1hb|cacna1ia|cacna1sa|cacna1sb|cacna2d1a|cacna2d2a|cacna2d2b|cacna2d3|cacna2d4a|cacna2d4b|cacnb1|cacnb2a|cacnb2b|cacnb3a|cacnb3b|cacnb4a|cacnb4b|cacng1a|cacng1b|cacng2a|cacng2…
GO:0016024	CDP-diacylglycerol biosynthetic process	1075	7	7	0.883376	0.2913	1	0.0925	0.655301	0.52	GO:0046341|CDP-diacylglycerol metabolic process,	agpat9l|cds1|cds2|gpam|gpat3|lclat1|tamm41|
GO:0046341	CDP-diacylglycerol metabolic process	1076	7	7	0.883376	0.2913	1	0.0925	0.655301	0.52	GO:0016024|CDP-diacylglycerol biosynthetic process,	agpat9l|cds1|cds2|gpam|gpat3|lclat1|tamm41|
GO:0048048	embryonic eye morphogenesis	1077	22	22	0.771919	0.2922	1	0.1896	0.910493	0.776		axin1|cct3|cdh2|epb41l5|hs6st2|lum|mab21l2|mfap2|ndr2|pard3ab|pax2a|pitx2|plxnd1|rx3|six3b|six7|smarca4a|tcf7l1a|vangl2|vax2|znf503|znf703|
GO:0001839	neural plate morphogenesis	1078	5	5	0.922066	0.2925	1	0.2117	0.969132	0.519		neurod4|nkd1|shha|smo|vangl2|
GO:0001958	endochondral ossification	1079	5	5	0.920066	0.2925	1	0.2543	1	0.332	GO:0036075|replacement ossification,	gpc4|ostn|wls|wnt5b|wnt9a|
GO:0036075	replacement ossification	1080	5	5	0.920066	0.2925	1	0.2543	1	0.332	GO:0001958|endochondral ossification,	gpc4|ostn|wls|wnt5b|wnt9a|
GO:1901998	toxin transport	1081	6	6	0.89345	0.2929	1	0.3396	1	0.00756		antxr1a|antxr1b|antxr1c|antxr1d|antxr2a|antxr2b|
GO:0021654	rhombomere boundary formation	1082	11	11	0.828983	0.2931	1	0.1965	0.928462	0.651		efnb2a|efnb3b|egr2b|epha4a|mafba|med12|mib1|notch1b|notch3|rfng|sfpq|
GO:0035141	medial fin morphogenesis	1083	13	13	0.809793	0.2934	1	0.1853	0.902123	0.717		acvr1l|bmp4|cdh2|col22a1|cx43|dlx5a|dlx6a|fbln1|hmcn2|lama5|shha|smo|tll1|
GO:0048663	neuron fate commitment	1084	14	14	0.801977	0.2944	1	0.2426	1	0.682		axin1|dctn1a|en1b|foxn4|gdf6a|mib1|olig1|shha|shhb|smo|tbr1a|tbr1b|tbx2b|zdhhc16a|
GO:0002250	adaptive immune response	1085	16	16	0.799548	0.2945	1	0.2896	1	0.55		aire|alcama|cd209|gpr183a|itk|klhl6|orai1b|prkcbb|rag1|ripk2|si:ch211-165d12.4|si:ch211-188c18.1|si:rp71-81e14.2|tec|themis|tnfrsf21|
GO:0030878	thyroid gland development	1086	18	18	0.78239	0.2968	1	0.2776	1	0.771		bcl2l1|duox|fgf8a|gata5|hand2|hhex|jag1a|jag1b|kdrl|nkx2.4b|ntn1a|pax2a|slc16a2|tal1|thraa|thrab|thrb|vegfaa|
GO:0097164	ammonium ion metabolic process	1087	9	9	0.848487	0.297	1	0.0637	0.540225	0.65		chdh|enpp6|hnmt|rnf180|si:dkey-250l23.4|th2|tph1a|tph2|trh|
GO:0002523	leukocyte migration involved in inflammatory response	1088	5	5	0.906206	0.2981	1	0.232	1	0.424		cxcl8a|cxcl8b.1|cxcr2|duox|nsmaf|
GO:0035988	chondrocyte proliferation	1089	5	5	0.910999	0.2981	1	0.1926	0.923224	0.0737		frzb|fzd7a|mustn1a|mustn1b|wls|
GO:0045582	positive regulation of T cell differentiation	1090	5	5	0.908164	0.2981	1	0.2543	1	0.725		anxa1a|anxa1b|anxa1c|anxa1d|gata3|
GO:0008484	sulfuric ester hydrolase activity	1091	15	15	0.800333	0.2982	1	0.0953	0.664463	0.276		arsa|arsg|arsh|arsia|arsk|galns|gnsa|gnsb|ids|sgsh|si:dkey-174i8.1|sts|sulf1|sulf2a|sulf2b|
GO:0022821	potassium ion antiporter activity	1092	15	15	0.806181	0.2982	1	0.1276	0.768213	0.649		slc24a1|slc24a2|slc24a3|slc24a4a|slc24a4b|slc24a5|slc24a6a|slc9a2|slc9a3.1|slc9a3.2|slc9a5|slc9a6a|slc9a6b|slc9a7|slc9a8|
GO:0006940	regulation of smooth muscle contraction	1093	11	10	0.836075	0.2986	1	0.1557	0.830609	0.621		adra1ab|adra1bb|adra1d|adra2c|adra2db|adrb2a|adrb2b|chrm3a|nmu|taar19t|
GO:0006685	sphingomyelin catabolic process	1094	6	6	0.890821	0.2992	1	0.0595	0.523047	0.196		enpp7.1|enpp7.2|smpd1|smpd4|smpdl3a|smpdl3b|
GO:0086002	cardiac muscle cell action potential involved in contraction	1095	6	6	0.885662	0.2992	1	0.251	1	0.511		kcne4|prrx1a|scn1ba|scn1bb|scn3b|si:ch211-225p5.8|
GO:0042734	presynaptic membrane	1096	32	32	0.73439	0.2996	1	0.0758	0.581353	0.848		cdh2|grik1a|grik1b|grik4|grik5|pi4k2a|picalma|picalmb|rims1a|rims1b|rims2a|rims2b|rims3|rims4|rogdi|scrib|si:ch211-200p22.4|si:ch211-251b21.1|slc6a2|snap91a|snap91b|stx11a|stx11b.1|stx11b.2|stx1a|stx2a|stx2b|stx3a|stx4|unc13c|zgc:165520|znrf2b|
GO:0016814	hydrolase activity, acting on carbon-nitrogen (but not peptide) bonds, in cyclic amidines	1097	31	31	0.735947	0.2998	1	0.1281	0.76513	0.866		ada|adad1|adad2|adal|adar|adarb1a|adarb1b|adarb2|adat1|adat2|adat3|aicda|ampd1|ampd2a|ampd2b|ampd3a|ampd3b|apobec2a|atic|cdaa|cdadc1|dctd|gch1|gch2|gda|mthfd1a|mthfd1b|mthfd1l|mthfd2|mthfd2l|zgc:103586|
GO:0017046	peptide hormone binding	1098	31	31	0.741961	0.2998	1	0.3685	1	0.672		adcyap1r1a|adcyap1r1b|crhbp|crhr1|gc2|gcgra|gcgrb|ghra|ghrb|ghrhr2|ghrhra|ghrhrb|ghrhrl|gipr|gucy2c|gucy2f|lifra|npr1a|npr1b|prlra|prlrb|pth1r|pth2ra|pth2rb|pth3r|si:ch73-139e5.4|si:dkey-37g12.1|slc40a1|vipr1a|vipr1b|vipr2|
GO:0001938	positive regulation of endothelial cell proliferation	1099	11	11	0.819862	0.3002	1	0.1965	0.929292	0.74		apela|aplnra|aplnrb|jcada|mydgf|pgfb|vegfaa|vegfab|vegfbb|vegfc|vip|
GO:0030198	extracellular matrix organization	1100	126	124	0.66895	0.3009	1	0.2342	1	0.933	GO:0043062|extracellular structure organization, GO:0045229|external encapsulating structure organization,	anln|ap1s1|atp1a1a.1|b3gat3|col10a1a|col10a1b|col11a1b|col11a2|col14a1a|col15a1b|col16a1|col17a1a|col17a1b|col18a1a|col18a1b|col19a1|col1a1a|col1a1b|col1a2|col27a1a|col27a1b|col28a1a|col28a2a|col2a1a|col2a1b|col4a2|col4a3|col4a4|col4a5|col4a6|col5a1|col5a2a|col5a2b|col5a3a|col5a3b|col8a1a|col8a1b|col8a2|col9a1a|col9a2|col9a3|colq|dpt|ecm2|efemp2a|efemp2b|egfl6|emid1|ext2|fbln1|fbln2|fbln5|fkrp|fr…
GO:0043062	extracellular structure organization	1101	126	124	0.66895	0.3009	1	0.2342	1	0.932	GO:0030198|extracellular matrix organization, GO:0045229|external encapsulating structure organization,	anln|ap1s1|atp1a1a.1|b3gat3|col10a1a|col10a1b|col11a1b|col11a2|col14a1a|col15a1b|col16a1|col17a1a|col17a1b|col18a1a|col18a1b|col19a1|col1a1a|col1a1b|col1a2|col27a1a|col27a1b|col28a1a|col28a2a|col2a1a|col2a1b|col4a2|col4a3|col4a4|col4a5|col4a6|col5a1|col5a2a|col5a2b|col5a3a|col5a3b|col8a1a|col8a1b|col8a2|col9a1a|col9a2|col9a3|colq|dpt|ecm2|efemp2a|efemp2b|egfl6|emid1|ext2|fbln1|fbln2|fbln5|fkrp|fr…
GO:0045229	external encapsulating structure organization	1102	126	124	0.66895	0.3009	1	0.2342	1	0.933	GO:0043062|extracellular structure organization, GO:0030198|extracellular matrix organization,	anln|ap1s1|atp1a1a.1|b3gat3|col10a1a|col10a1b|col11a1b|col11a2|col14a1a|col15a1b|col16a1|col17a1a|col17a1b|col18a1a|col18a1b|col19a1|col1a1a|col1a1b|col1a2|col27a1a|col27a1b|col28a1a|col28a2a|col2a1a|col2a1b|col4a2|col4a3|col4a4|col4a5|col4a6|col5a1|col5a2a|col5a2b|col5a3a|col5a3b|col8a1a|col8a1b|col8a2|col9a1a|col9a2|col9a3|colq|dpt|ecm2|efemp2a|efemp2b|egfl6|emid1|ext2|fbln1|fbln2|fbln5|fkrp|fr…
GO:0009755	hormone-mediated signaling pathway	1103	49	49	0.71343	0.3023	1	0.1755	0.883678	0.841		abhd2a|abhd2b|adipor1a|adipor1b|adipor2|asip1|asip2b|crhbp|esr1|esr2a|esr2b|fshb|fshr|lhb|lhcgr|lifra|nr1d1|nr1d2b|nr1d4a|nr1d4b|nr3c1|nr5a1a|nr5a1b|nr5a2|nr5a5|pparaa|pparab|pparda|ppardb|pparg|prlra|prlrb|raraa|rarab|rarga|rargb|rxfp1|rxfp2a|rxfp2b|rxfp2l|slc27a1a|slc27a1b|thraa|thrab|thrb|trh|tshba|tshr|ucn3l|
GO:0042558	pteridine-containing compound metabolic process	1104	26	26	0.744095	0.3026	1	0.0395	0.458408	0.859		aldh1l1|aldh1l2|dhfr|fpgs|gch1|gch2|ggh|mthfd1a|mthfd1b|mthfd1l|mthfd2|mthfd2l|mthfr|mthfs|mtr|pcbd1|pts|qdpra|qdprb2|shmt1|shmt2|spra|sprb|zgc:153031|zgc:171517|zgc:171566|
GO:0046579	positive regulation of Ras protein signal transduction	1105	28	27	0.75216	0.3026	1	0.3176	1	0.582	GO:0051057|positive regulation of small GTPase mediated signal transduction,	abraa|abrab|f2r|f2rl1.1|f2rl1.2|gpr17|gpr18|gpr184|gpr35.1|gpr4|gpr55a|lpar4|lpar5b|lpar6a|lpar6b|p2ry10|p2ry8|robo4|shoc2|si:ch211-132e22.4|si:dkey-163m14.2|si:dkey-163m14.6|si:dkey-163m14.7|si:dkey-29b11.3|si:dkey-96n2.3|zgc:171965|zgc:172079|
GO:0051057	positive regulation of small GTPase mediated signal transduction	1106	28	27	0.75216	0.3026	1	0.3176	1	0.582	GO:0046579|positive regulation of Ras protein signal transduction,	abraa|abrab|f2r|f2rl1.1|f2rl1.2|gpr17|gpr18|gpr184|gpr35.1|gpr4|gpr55a|lpar4|lpar5b|lpar6a|lpar6b|p2ry10|p2ry8|robo4|shoc2|si:ch211-132e22.4|si:dkey-163m14.2|si:dkey-163m14.6|si:dkey-163m14.7|si:dkey-29b11.3|si:dkey-96n2.3|zgc:171965|zgc:172079|
GO:1990782	protein tyrosine kinase binding	1107	16	16	0.788133	0.3028	1	0.3332	1	0.498		angpt1|angpt2a|angpt4|cbl|cblb|cblc|cd4-1|cpne3|dicp1.1|dicp1.17|dicp3.3|g6fl|sh2b1|sh2b3|shc1|shc2|
GO:0071310	cellular response to organic substance	1108	238	236	0.656538	0.3032	1	0.0013	0.299113	0.992		ache|acvr1ba|acvr1bb|acvr1l|acvr2aa|acvr2ab|acvrl1|adgrl3.1|agxtb|ahr1a|ahr2|anxa1a|anxa1b|anxa1c|anxa1d|aqp12|avpr1aa|avpr1ab|avpr2aa|avpr2ab|avpr2l|bmpr1aa|bmpr1ab|bmpr1ba|bmpr1bb|bmpr2a|bmpr2b|brinp2|brinp3a.1|brinp3a.2|c3a.2|c9|capn10|casp3a|castor2|ccl19a.1|ccl19a.2|ccl19b|ccl20a.3|ccl25b|ccl34b.1|ccl34b.4|ccl34b.9|ccl35.1|ccl38.1|ccl38.6|ccl38a.4|ccl39.2|ccl39.7|cers2b|cftr|cgas|chuk|cpeb1b…
GO:0030864	cortical actin cytoskeleton	1109	20	20	0.75679	0.3033	1	0.0461	0.49485	0.665		antxr2a|cap1|cap2|cotl1|dbn1|dbnla|dbnlb|dcdc2b|gys2|hcls1|llgl1|llgl2|mlpha|mlphb|myrip|shroom1|shroom3|shroom4|si:ch211-106h4.9|si:dkey-40c11.2|
GO:0000015	phosphopyruvate hydratase complex	1110	5	5	0.897157	0.3036	1	0.1478	0.814747	0.184	GO:0004634|phosphopyruvate hydratase activity,	eno1a|eno1b|eno2|eno3|eno4|
GO:0004634	phosphopyruvate hydratase activity	1111	5	5	0.897157	0.3036	1	0.1478	0.814747	0.184	GO:0000015|phosphopyruvate hydratase complex,	eno1a|eno1b|eno2|eno3|eno4|
GO:0019441	tryptophan catabolic process to kynurenine	1112	5	5	0.900049	0.3036	1	0.2793	1	0.644		afmid|ido1|kynu|tdo2a|tdo2b|
GO:0007368	determination of left/right symmetry	1113	143	142	0.660328	0.304	1	0.0505	0.498593	0.975		acvr1l|ahi1|aldh1a2|arhgef11|arl6|armc4|atp1a1a.1|atp1a2a|atp6ap1b|atr|axin1|bbs1|bbs4|bbs7|bmp2b|bmp4|bmp7a|bmpr1aa|bmpr1ab|bmpr2a|bmpr2b|catip|ccdc103|ccdc151|ccdc39|ccdc40|ccsapb|celf1|cfap53|cfl1|chd7|cldn5a|cnpy1|dand5|daw1|dld|dmrt2a|dmrt2b|dnaaf1|dnaaf4|dnah5l|dnah6|dnah7|dnai1.1|dnmt1|dnmt3bb.1|dub|dzip1|enc3|enpp2|exoc5|fgf4|fgf8a|fgfr2|fibpb|flr|flt1|foxh1|foxj1a|foxj1b|furina|fzd2|gmnn…
GO:0008045	motor neuron axon guidance	1114	55	55	0.700819	0.3044	1	0.0858	0.622844	0.88		capn1a|cdh2|chrna1|chst11|col6a3|e2f7|e2f8|etv5b|flt4|foxc1a|gli2a|hif1ab|kcnc3a|lama1|lama4|lamc3|lhx1a|musk|nkx2.2a|notum2|nrp1a|nrxn2a|ntn1a|ntn1b|ntn2|pin1|plod3|pls3|ppp1r12a|rac1a|rac1b|rac1l|rac2|rest|rhoga|rhogb|rhogc|rhogd|rtn4b|scn8aa|sema3aa|sema3ab|sema3h|si:ch1073-15f12.3|si:ch211-1f22.1|si:ch211-1f22.2|si:dkey-6b12.5|smn1|stat3|tmeff1b|tmeff2a|tmeff2b|tmem41b|vegfaa|vegfc|
GO:0007213	G protein-coupled acetylcholine receptor signaling pathway	1115	11	10	0.819436	0.3054	1	0.1224	0.756707	0.579	GO:0095500|acetylcholine receptor signaling pathway, GO:0098926|postsynaptic signal transduction,	agrn|chrm2a|chrm2b|chrm3a|chrm3b|chrm4a|chrm5a|chrm5b|fmn2a|gna11b|
GO:0095500	acetylcholine receptor signaling pathway	1116	11	10	0.819436	0.3054	1	0.1224	0.756707	0.579	GO:0098926|postsynaptic signal transduction, GO:0007213|G protein-coupled acetylcholine receptor signaling pathway,	agrn|chrm2a|chrm2b|chrm3a|chrm3b|chrm4a|chrm5a|chrm5b|fmn2a|gna11b|
GO:0098926	postsynaptic signal transduction	1117	11	10	0.819436	0.3054	1	0.1224	0.756707	0.579	GO:0095500|acetylcholine receptor signaling pathway, GO:0007213|G protein-coupled acetylcholine receptor signaling pathway,	agrn|chrm2a|chrm2b|chrm3a|chrm3b|chrm4a|chrm5a|chrm5b|fmn2a|gna11b|
GO:0008211	glucocorticoid metabolic process	1118	6	6	0.877702	0.306	1	0.1249	0.763246	0.467		cyp11a1|cyp11a2|cyp11c1|cyp21a2|fdx1b|hsd11b2|
GO:0042044	fluid transport	1119	6	6	0.87329	0.306	1	0.2265	0.998865	0.432		aqp10b|atp1a2a|cftr|has2|mipa|slc8a4a|
GO:0031272	regulation of pseudopodium assembly	1120	8	8	0.859484	0.3081	1	0.3347	1	0.332	GO:0031274|positive regulation of pseudopodium assembly,	cdc42ep1a|cdc42ep1b|cdc42ep2|cdc42ep3|cdc42ep4a|cdc42ep4b|cdc42ep5|zgc:154093|
GO:0031274	positive regulation of pseudopodium assembly	1121	8	8	0.859484	0.3081	1	0.3347	1	0.332	GO:0031272|regulation of pseudopodium assembly,	cdc42ep1a|cdc42ep1b|cdc42ep2|cdc42ep3|cdc42ep4a|cdc42ep4b|cdc42ep5|zgc:154093|
GO:0001568	blood vessel development	1122	103	102	0.670493	0.3102	1	0.0457	0.491554	0.984		acvrl1|aggf1|amot|amotl1|amotl2a|amotl2b|angpt1|angpt2b|apela|apln|aplnra|aplnrb|arhgef7b|bmp10|bmper|cdkn1a|col1a1a|col5a2b|cpn1|crim1|cxxc1b|cyp26a1|dlc|dll4|dzip1|efnb2a|efnb2b|ephb2a|ephb4a|ephx2|etv2|fer|flt1|flt4|foxc1a|foxc1b|foxe3|foxh1|foxl1|git1|gpc3|has2|hey2|hsp70l|hsp90ab1|ilk|itgav|itgb8|kat7b|kdr|kdrl|krit1|lama1|lmo2|mcamb|meis1b|mfap2|mib1|mtmr8|nf1a|nf1b|nkx2.5|notch1a|notch1b|n…
GO:0042554	superoxide anion generation	1123	7	7	0.854761	0.3107	1	0.2158	0.969451	0.267		cyba|cybb|duox|ncf2|nox1|nox5|noxa1|
GO:0004860	protein kinase inhibitor activity	1124	23	23	0.74386	0.3112	1	0.1848	0.911427	0.658	GO:0019210|kinase inhibitor activity,	camk2n1a|camk2n2|cdkn1a|cdkn1ba|cdkn1bb|cdkn1ca|cdkn1cb|cdkn1d|hexim1|inka1a|inka1b|inka2|pkib|pkig|prkrip1|sh3bp5a|sh3bp5b|sh3bp5la|sh3bp5lb|si:dkey-112a7.4|si:dkey-33m11.6|si:dkey-7n6.2|smcr8b|
GO:0019210	kinase inhibitor activity	1125	23	23	0.74386	0.3112	1	0.1848	0.911427	0.658	GO:0004860|protein kinase inhibitor activity,	camk2n1a|camk2n2|cdkn1a|cdkn1ba|cdkn1bb|cdkn1ca|cdkn1cb|cdkn1d|hexim1|inka1a|inka1b|inka2|pkib|pkig|prkrip1|sh3bp5a|sh3bp5b|sh3bp5la|sh3bp5lb|si:dkey-112a7.4|si:dkey-33m11.6|si:dkey-7n6.2|smcr8b|
GO:0050982	detection of mechanical stimulus	1126	24	24	0.748491	0.3112	1	0.1848	0.906359	0.756		ap1b1|cacna1da|cdh23|chm|lhfpl5a|myo6b|myo7aa|pcdh15a|piezo1|pigk|pigu|pkd1b|pkd1l2a|pkd2|pkd2l1|si:dkey-11f4.7|tcap|tmc1|tmc2a|tmc2b|tmem132e|trpa1a|trpa1b|trpn1|
GO:0021772	olfactory bulb development	1127	6	6	0.863115	0.3119	1	0.278	1	0.316		agtpbp1|anos1a|msi2b|neurog1|ptprsa|sox10|
GO:0021952	central nervous system projection neuron axonogenesis	1128	19	19	0.757141	0.3126	1	0.0812	0.599317	0.613		coro1a|dcc|emx3|ephb2a|ephb2b|kctd13|kif22|kifbp|mapk3|mycbp2|ncam1a|ntn1a|ntn1b|ppp4ca|robo2|slit2|slit3|tlcd3ba|zgc:100846|
GO:0008376	acetylgalactosaminyltransferase activity	1129	29	29	0.723842	0.3126	1	0.1281	0.765995	0.593		b3galnt2|b3galt1a|b3galt2|b3galt4|b3galt6|b3gnt2a|b3gnt2b|b3gnt2l|b3gnt5a|b3gnt5b|b3gnt7|b3gnt7l|b3gnt9|b4galnt3a|b4galnt3b|b4galnt4a|b4galnt4b|chpf2|chpfa|chpfb|chsy1|chsy3|csgalnact1a|csgalnact1b|csgalnact2|si:dkey-160o24.3|si:dkey-175m17.6|zgc:194330|zgc:194551|
GO:0048593	camera-type eye morphogenesis	1130	12	12	0.79561	0.3131	1	0.2139	0.96419	0.621		aldh1a2|ccnd1|cdh4|hsp70.1|hsp70.3|ift122|lama1|pim1|pitx2|rx3|sox11a|sox11b|
GO:0007498	mesoderm development	1131	33	33	0.72193	0.3141	1	0.0758	0.583043	0.829		acvr1l|aldh1a2|arrb1|bcl9l|clocka|eif4g2a|eif4g2b|fgf17|fgf8a|gadd45aa|kmt2a|lft1|lft2|msgn1|myf5|ndr1|osr1|pcdh10b|pou5f3|rela|smad3a|sox32|sp5l|spaw|tal1|tbx16|tbx2b|tdgf1|tnc|vsx1|wnt3a|wnt8a|zmiz2|
GO:0016051	carbohydrate biosynthetic process	1132	73	73	0.68315	0.3143	1	0.0916	0.651542	0.896		agla|aglb|b3galt1a|b3galt2|b3gnt2a|b3gnt2b|b3gnt2l|b3gnt5a|b3gnt5b|b3gnt7|b3gnt7l|b3gnt9|b4gat1|chst10|chst11|chst12a|chst12b|chst14|fbp1a|fbp1b|fbp2|g6pc3|g6pca.1|g6pca.2|g6pcb|gbe1a|gbe1b|gpia|gpib|gyg1a|gyg1b|gyg2|gys1|gys2|has1|has2|has3|hs2st1a|hs2st1b|impa1|impa2|impad1|mgat2|mpdu1a|mpdu1b|nansa|nansb|ndst2a|ndst3|pck1|pck2|pcxa|pcxb|pgk1|pgm1|pgp|phkg1a|phkg1b|ppp1r3ca|ppp1r3cb|rgn|si:ch21…
GO:0005583	fibrillar collagen trimer	1133	8	8	0.841017	0.3156	1	0.37	1	0.216		col11a1b|col1a1a|col1a1b|col1a2|col5a1|col5a2b|col9a2|si:ch211-196i2.1|
GO:0061844	antimicrobial humoral immune response mediated by antimicrobial peptide	1134	8	8	0.845953	0.3156	1	0.3347	1	0.436		cxcl11.1|cxcl11.5|cxcl11.7|cxcl11.8|cxcl18b|cxcl19|cxcl20|cxcl8b.3|
GO:0050840	extracellular matrix binding	1135	22	22	0.74774	0.3159	1	0.2738	1	0.512		adgrg6|agrn|bmper|cd248a|cd248b|clec14a|dag1|lgals1l1|lgals2a|lgals2b|lgals3a|lgals3b|rpsa|smoc1|sparc|sparcl1|sparcl2|spock2|spock3|tgfbi|thbs1a|thbs1b|
GO:0006121	mitochondrial electron transport, succinate to ubiquinone	1136	5	5	0.879959	0.3168	1	0.232	1	0.455		sdha|sdhaf2|sdhc|sdhda|sdhdb|
GO:0032366	intracellular sterol transport	1137	5	5	0.877061	0.3168	1	0.1355	0.790591	0.235		arv1|npc2|relch|star|zgc:193725|
GO:0070097	delta-catenin binding	1138	5	5	0.876599	0.3168	1	0.3315	1	0.114		dact1|dact2|dact3a|plekha7a|si:ch211-168f7.5|
GO:1901879	regulation of protein depolymerization	1139	38	37	0.715567	0.317	1	0.1441	0.805256	0.855		add1|add2|add3a|add3b|apc|apc2|camsap1a|camsap2a|camsap2b|capga|capgb|capza1a|capza1b|capzb|gsna|gsnb|lmod1b|lmod2a|lmod2b|lmod3|map1aa|map1ab|map1b|map1sa|map1sb|nes|si:dkeyp-117h8.2|spast|sptb|sptbn1|tmod1|tmod2|tmod4|twf1b|twf2b|vil1|xirp2a|
GO:0043270	positive regulation of ion transport	1140	18	18	0.758439	0.3175	1	0.1985	0.929612	0.876		ano6|aplnra|aplnrb|lgals3a|lgals3b|orai1b|rnf207b|si:dkey-151g10.3|stac|stac3|stim1a|stim1b|stim2b|trh|wnk1a|wnk1b|wnk2|wnk4b|
GO:0046658	anchored component of plasma membrane	1141	18	18	0.76164	0.3175	1	0.2373	1	0.617		cpo|efna5b|folr|gpc1a|gpc1b|gpc2|gpc3|gpc4|gpc5a|gpc5b|gpc5c|gpc6a|gpc6b|lypd6|prmt8b|rgma|rgmb|zgc:109949|
GO:0003170	heart valve development	1142	11	11	0.801443	0.3176	1	0.2246	0.995463	0.621		adap2|apc|foxn4|has2|id4|klf2a|npnta|pdcd4b|pkd2|sox9b|trpv4|
GO:0046364	monosaccharide biosynthetic process	1143	17	17	0.769299	0.3178	1	0.2742	1	0.818		fbp1a|fbp1b|fbp2|g6pc3|g6pca.1|g6pca.2|g6pcb|gpia|gpib|pck1|pck2|pcxa|pcxb|pgk1|rgn|tpi1a|tpi1b|
GO:0017080	sodium channel regulator activity	1144	10	10	0.795934	0.3199	1	0.2945	1	0.394		fxyd1|fxyd6|fxyd6l|scn1ba|scn1bb|scn2b|scn3b|si:ch211-225p5.8|si:dkey-262k9.4|si:dkey-56f14.4|
GO:0006182	cGMP biosynthetic process	1145	14	13	0.77611	0.3207	1	0.246	1	0.573		gc2|gucy1b2|gucy2c|gucy2f|gucy2g|nppa|nppc|npr1a|npr1b|npr2|si:ch73-139e5.4|si:dkey-37g12.1|wu:fj39g12|
GO:0030325	adrenal gland development	1146	13	13	0.77748	0.3207	1	0.246	1	0.696		abcd1|etv2|fn1a|foxc1a|itga5|mc2r|noto|nr0b1|nr5a1a|rbpja|rbpjb|tdgf1|wt1a|
GO:0042577	lipid phosphatase activity	1147	12	12	0.782554	0.3212	1	0.0667	0.548952	0.228		ephx2|plpp2b|plpp3|plppr1|plppr2a|plppr3a|plppr3b|plppr4a|plppr5b|ppap2d|ptena|ptenb|
GO:0014031	mesenchymal cell development	1148	40	40	0.706847	0.3224	1	0.0448	0.486821	0.863	GO:0048864|stem cell development, GO:0014032|neural crest cell development,	adarb1a|arl6ip1|bmp5|cax1|ctr9|dhrs9|dla|dlx2a|eif3ba|erbb3b|esf1|foxd3|foxi1|gria2a|hmgcrb|kbtbd8|klhl12|leo1|med12|mych|myf5|olfm2a|pef1|polr1a|pparda|prdm1a|rgs2|rtf1|sema3d|sf3b1|smarca4a|sox10|tapt1b|tbx1|tfap2a|tfap2c|thraa|wtip|zic2a|zic2b|
GO:0014032	neural crest cell development	1149	40	40	0.706847	0.3224	1	0.0448	0.486821	0.863	GO:0048864|stem cell development, GO:0014031|mesenchymal cell development,	adarb1a|arl6ip1|bmp5|cax1|ctr9|dhrs9|dla|dlx2a|eif3ba|erbb3b|esf1|foxd3|foxi1|gria2a|hmgcrb|kbtbd8|klhl12|leo1|med12|mych|myf5|olfm2a|pef1|polr1a|pparda|prdm1a|rgs2|rtf1|sema3d|sf3b1|smarca4a|sox10|tapt1b|tbx1|tfap2a|tfap2c|thraa|wtip|zic2a|zic2b|
GO:0048864	stem cell development	1150	40	40	0.706847	0.3224	1	0.0448	0.486821	0.863	GO:0014032|neural crest cell development, GO:0014031|mesenchymal cell development,	adarb1a|arl6ip1|bmp5|cax1|ctr9|dhrs9|dla|dlx2a|eif3ba|erbb3b|esf1|foxd3|foxi1|gria2a|hmgcrb|kbtbd8|klhl12|leo1|med12|mych|myf5|olfm2a|pef1|polr1a|pparda|prdm1a|rgs2|rtf1|sema3d|sf3b1|smarca4a|sox10|tapt1b|tbx1|tfap2a|tfap2c|thraa|wtip|zic2a|zic2b|
GO:0043649	dicarboxylic acid catabolic process	1151	5	5	0.859602	0.323	1	0.2543	1	0.475		aldh1l1|aldh1l2|got2a|got2b|zgc:172341|
GO:0005890	sodium:potassium-exchanging ATPase complex	1152	7	7	0.832985	0.3233	1	0.2416	1	0.497	GO:0090533|cation-transporting ATPase complex,	atp1b1a|atp1b1b|atp1b2a|atp1b2b|atp1b3a|atp1b3b|atp1b4|
GO:0016661	oxidoreductase activity, acting on other nitrogenous compounds as donors	1153	7	7	0.833869	0.3233	1	0.2416	1	0.378		cygb1|cygb2|ngb|si:ch211-212d10.2|si:ch73-314g15.3|uox|xgb|
GO:0090533	cation-transporting ATPase complex	1154	7	7	0.832985	0.3233	1	0.2416	1	0.497	GO:0005890|sodium:potassium-exchanging ATPase complex,	atp1b1a|atp1b1b|atp1b2a|atp1b2b|atp1b3a|atp1b3b|atp1b4|
GO:2000251	positive regulation of actin cytoskeleton reorganization	1155	7	7	0.83291	0.3233	1	0.1428	0.805648	0.313		baiap2a|baiap2b|baiap2l1a|baiap2l1b|baiap2l2a|baiap2l2b|zgc:158689|
GO:0032963	collagen metabolic process	1156	25	24	0.732916	0.3243	1	0.381	1	0.552		bmp1a|mmp11a|mmp11b|mmp13a|mmp13b|mmp14a|mmp14b|mmp15a|mmp16b|mmp17a|mmp17b|mmp2|mmp20a|mmp21|mmp23bb|mmp24|mmp28|mmp9|p3h1|p3h2|p3h3|plod1a|plod2|plod3|
GO:0043652	engulfment of apoptotic cell	1157	23	23	0.733013	0.3243	1	0.2269	0.994002	0.613		adgrb1b|havcr1|rac1a|rac1b|rac1l|rac2|rhoga|rhogb|rhogc|rhogd|si:ch211-195b13.6|si:ch211-1f22.1|si:ch211-1f22.2|si:dkey-6b12.5|xkr6a|xkr6b|xkr7|xkr8.1|xkr8.2|xkr8.3|xkr9|zgc:123035|zgc:198371|
GO:0002263	cell activation involved in immune response	1158	15	15	0.769263	0.3258	1	0.1778	0.886821	0.821		batf|cd209|cd74a|cd83|cxcr3.2|eomesa|eomesb|fpr1|gpr183a|kars1|myd88|ptena|ptenb|rnf168|rnf8|
GO:0002366	leukocyte activation involved in immune response	1159	15	15	0.769263	0.3258	1	0.1778	0.885986	0.821		batf|cd209|cd74a|cd83|cxcr3.2|eomesa|eomesb|fpr1|gpr183a|kars1|myd88|ptena|ptenb|rnf168|rnf8|
GO:0005391	P-type sodium:potassium-exchanging transporter activity	1160	15	15	0.769573	0.3258	1	0.245	1	0.719	GO:0036376|sodium ion export across plasma membrane, GO:0008554|P-type sodium transporter activity, GO:0030007|cellular potassium ion homeostasis,	atp1a1a.1|atp1a1a.2|atp1a1a.3|atp1a1a.4|atp1a1a.5|atp1a1b|atp1a2a|atp1a3a|atp1a3b|atp1b1a|atp1b1b|atp1b2a|atp1b2b|atp1b3a|atp1b3b|
GO:0008554	P-type sodium transporter activity	1161	15	15	0.769573	0.3258	1	0.245	1	0.719	GO:0005391|P-type sodium:potassium-exchanging transporter activity, GO:0036376|sodium ion export across plasma membrane, GO:0030007|cellular potassium ion homeostasis,	atp1a1a.1|atp1a1a.2|atp1a1a.3|atp1a1a.4|atp1a1a.5|atp1a1b|atp1a2a|atp1a3a|atp1a3b|atp1b1a|atp1b1b|atp1b2a|atp1b2b|atp1b3a|atp1b3b|
GO:0014065	phosphatidylinositol 3-kinase signaling	1162	11	11	0.790432	0.3258	1	0.3305	1	0.405		mtmr8|nitr9|nyap2a|nyap2b|pik3c2b|pik3cb|pik3cd|pik3cg|si:rp71-17i16.5|tyrobp|zgc:158659|
GO:0030007	cellular potassium ion homeostasis	1163	15	15	0.769573	0.3258	1	0.245	1	0.719	GO:0005391|P-type sodium:potassium-exchanging transporter activity, GO:0036376|sodium ion export across plasma membrane, GO:0008554|P-type sodium transporter activity,	atp1a1a.1|atp1a1a.2|atp1a1a.3|atp1a1a.4|atp1a1a.5|atp1a1b|atp1a2a|atp1a3a|atp1a3b|atp1b1a|atp1b1b|atp1b2a|atp1b2b|atp1b3a|atp1b3b|
GO:0031076	embryonic camera-type eye development	1164	11	11	0.786421	0.3258	1	0.2906	1	0.664		bicdl1|fgf8a|gdf6a|igf1ra|igf1rb|irx1a|lmo4a|mib1|nes|shha|smo|
GO:0036376	sodium ion export across plasma membrane	1165	15	15	0.769573	0.3258	1	0.245	1	0.719	GO:0005391|P-type sodium:potassium-exchanging transporter activity, GO:0008554|P-type sodium transporter activity, GO:0030007|cellular potassium ion homeostasis,	atp1a1a.1|atp1a1a.2|atp1a1a.3|atp1a1a.4|atp1a1a.5|atp1a1b|atp1a2a|atp1a3a|atp1a3b|atp1b1a|atp1b1b|atp1b2a|atp1b2b|atp1b3a|atp1b3b|
GO:0098631	cell adhesion mediator activity	1166	15	15	0.770699	0.3258	1	0.3278	1	0.317		bsg|cntn3a.1|cntn3a.2|dscama|dscamb|myot|nexn|nptna|nptnb|ntng1a|robo3|robo4|rpsa|si:dkeyp-97a10.3|vstm2l|
GO:0032525	somite rostral/caudal axis specification	1167	9	9	0.80181	0.326	1	0.1303	0.774773	0.487		foxd5|foxh1|itga5|mespab|mespba|mespbb|rap1b|ripply1|ripply2|
GO:0046654	tetrahydrofolate biosynthetic process	1168	6	6	0.847364	0.3264	1	0.1851	0.906151	0.641		dhfr|gch1|gch2|mthfd1b|mthfd1l|zgc:153031|
GO:0031045	dense core granule	1169	9	8	0.820692	0.3273	1	0.0969	0.665967	0.499		syt1a|syt1b|syt2a|syt5a|syt5b|syt8|syt9a|syt9b|
GO:2000249	regulation of actin cytoskeleton reorganization	1170	8	8	0.820295	0.3273	1	0.1729	0.874748	0.393		baiap2a|baiap2b|baiap2l1a|baiap2l1b|baiap2l2a|baiap2l2b|ptk2ba|zgc:158689|
GO:0060217	hemangioblast cell differentiation	1171	10	10	0.79091	0.3284	1	0.2601	1	0.439		aggf1|enpp2|erg|etv2|etv5a|hhex|lclat1|lpar1|snrkb|tal1|
GO:0001947	heart looping	1172	122	121	0.661904	0.3291	1	0.0996	0.681867	0.993		acvr1l|adap2|alcama|apc|apex1|apobec2a|atoh8|atp1a2a|atp2a2a|atp6v0d1|bbs1|bbs4|bbs5|bbs7|bmp4|bmp7a|bmpr1aa|bmpr2a|bmpr2b|bnip3lb|cacna1c|cald1b|ccdc103|ccdc40|cenpf|cep162|chd7|cobl|cxxc5a|dand5|dhfr|dhrs9|dnaaf1|dub|dzip1|eomesa|eomesb|ep300a|ep300b|fabp3|foxh1|foxj1a|foxj1b|foxn4|furina|fzd2|gata4|gdf3|glis2b|gpr22a|grk5l|gsk3ab|gsk3ba|hace1|hand2|has2|invs|kctd10|lmo7b|lrrc10|lrrc6|meis1b|me…
GO:0072593	reactive oxygen species metabolic process	1173	35	35	0.714245	0.3291	1	0.1934	0.919562	0.808		cat|ccs|cyb5r4|cyba|cybb|duox|gpx1a|gpx1b|hbaa1|hbae3|hbae5|hbbe2|myh11a|ncf1|ncf2|ncf4|nox1|nox5|noxa1|noxo1a|noxo1b|nrros|prdx1|prdx2|prdx4|prdx5|sh3pxd2aa|sh3pxd2ab|sh3pxd2b|si:ch211-5k11.8|sod1|sod2|sod3a|sod3b|spast|
GO:0034612	response to tumor necrosis factor	1174	22	22	0.740595	0.3294	1	0.1896	0.912148	0.819		ccl19a.1|ccl19a.2|ccl19b|ccl20a.3|ccl25b|ccl34b.1|ccl34b.4|ccl34b.9|ccl35.1|ccl38.1|ccl38.6|ccl38a.4|ccl39.2|ccl39.7|chuk|cxcl32b.1|ggt1a|ggt1b|ggt1l2.1|ggt1l2.2|ggt5a|si:ch73-236c18.3|
GO:0048702	embryonic neurocranium morphogenesis	1175	20	20	0.740941	0.3294	1	0.2738	1	0.729		ahsa1a|fgf8a|gata3|irf6|mecom|med12|ndnf|pdgfra|pdgfrb|prdm1a|prdm5|rbm24a|rbm24b|scfd1|sec23a|sec23b|shha|shhb|smo|wnt9a|
GO:0032217	riboflavin transmembrane transporter activity	1176	5	5	0.857953	0.3295	1	0.2793	1	0.127		si:ch73-196l6.5|slc52a2|slc52a3|zgc:109949|zgc:91890|
GO:0034067	protein localization to Golgi apparatus	1177	5	5	0.849192	0.3295	1	0.1251	0.75747	0.171		arl1|arl5a|arl5c|arl8|sys1|
GO:0090313	regulation of protein targeting to membrane	1178	7	7	0.822634	0.3308	1	0.2709	1	0.458	GO:1903533|regulation of protein targeting, GO:0090314|positive regulation of protein targeting to membrane,	mff|mief1|si:ch211-210b2.2|si:ch211-210b2.3|si:ch211-210b2.4|zgc:110130|zgc:162193|
GO:0090314	positive regulation of protein targeting to membrane	1179	7	7	0.822634	0.3308	1	0.2709	1	0.458	GO:0090313|regulation of protein targeting to membrane, GO:1903533|regulation of protein targeting,	mff|mief1|si:ch211-210b2.2|si:ch211-210b2.3|si:ch211-210b2.4|zgc:110130|zgc:162193|
GO:1903533	regulation of protein targeting	1180	7	7	0.822634	0.3308	1	0.2709	1	0.458	GO:0090313|regulation of protein targeting to membrane, GO:0090314|positive regulation of protein targeting to membrane,	mff|mief1|si:ch211-210b2.2|si:ch211-210b2.3|si:ch211-210b2.4|zgc:110130|zgc:162193|
GO:0006094	gluconeogenesis	1181	16	16	0.757699	0.3318	1	0.2896	1	0.799	GO:0019319|hexose biosynthetic process,	fbp1a|fbp1b|fbp2|g6pc3|g6pca.1|g6pca.2|g6pcb|gpia|gpib|pck1|pck2|pcxa|pcxb|pgk1|tpi1a|tpi1b|
GO:0019319	hexose biosynthetic process	1182	16	16	0.757699	0.3318	1	0.2896	1	0.799	GO:0006094|gluconeogenesis,	fbp1a|fbp1b|fbp2|g6pc3|g6pca.1|g6pca.2|g6pcb|gpia|gpib|pck1|pck2|pcxa|pcxb|pgk1|tpi1a|tpi1b|
GO:0071248	cellular response to metal ion	1183	39	38	0.706764	0.3319	1	0.1852	0.904131	0.771		adgrv1|carf|cpne1|cpne2|cpne3|cpne4a|cpne4b|cpne5a|cpne5b|cpne7|cpne8|cpne9|glra1|hvcn1|mtf1|pkd2|rasa4|slc25a24|sumo1|syt10|syt11a|syt11b|syt12|syt13|syt15|syt1a|syt1b|syt2a|syt3|syt4|syt5a|syt5b|syt6a|syt7a|syt7b|syt8|syt9a|syt9b|
GO:0099637	neurotransmitter receptor transport	1184	13	13	0.765064	0.3322	1	0.1853	0.901294	0.798		ap3d1|cacng2a|cacng2b|cacng3b|cacng4a|cacng4b|cacng8a|cacng8b|grip1|grip2a|grip2b|gripap1|scrib|
GO:0019838	growth factor binding	1185	73	73	0.677236	0.334	1	0.1327	0.782886	0.832		ccn1|ccn1l1|ccn1l2|ccn2a|ccn2b|ccn4a|ccn4b|ccn5|ccn6|crim1|ebi3|esm1|fgfr1a|fgfr1b|fgfr2|fgfr3|fgfrl1a|fgfrl1b|fibpa|fibpb|flt1|flt4|ghra|glg1a|glg1b|gpc1a|gpc1b|htra1a|htra1b|htra3a|htra4|igf1ra|igf1rb|igf2r|igfbp1a|igfbp1b|igfbp2a|igfbp2b|igfbp3|igfbp5b|igfbp6a|igfbp6b|igfbp7|il11ra|il13ra1|il1b|il23r|il2rga|il2rgb|il4r.1|il6r|kazald2|kazald3|kdr|kdrl|ngfra|ngfrb|nradd|nrp1a|nrp1b|nrros|ntrk1|n…
GO:0009799	specification of symmetry	1186	144	143	0.65408	0.3342	1	0.0505	0.497665	0.975	GO:0009855|determination of bilateral symmetry,	acvr1l|ahi1|aldh1a2|arhgef11|arl6|armc4|atp1a1a.1|atp1a2a|atp6ap1b|atr|axin1|bbs1|bbs4|bbs7|bmp2b|bmp4|bmp7a|bmpr1aa|bmpr1ab|bmpr2a|bmpr2b|catip|ccdc103|ccdc151|ccdc39|ccdc40|ccsapb|celf1|cfap53|cfl1|chd7|cldn5a|cnpy1|ctnnb1|dand5|daw1|dld|dmrt2a|dmrt2b|dnaaf1|dnaaf4|dnah5l|dnah6|dnah7|dnai1.1|dnmt1|dnmt3bb.1|dub|dzip1|enc3|enpp2|exoc5|fgf4|fgf8a|fgfr2|fibpb|flr|flt1|foxh1|foxj1a|foxj1b|furina|fz…
GO:0009855	determination of bilateral symmetry	1187	144	143	0.65408	0.3342	1	0.0505	0.497665	0.975	GO:0009799|specification of symmetry,	acvr1l|ahi1|aldh1a2|arhgef11|arl6|armc4|atp1a1a.1|atp1a2a|atp6ap1b|atr|axin1|bbs1|bbs4|bbs7|bmp2b|bmp4|bmp7a|bmpr1aa|bmpr1ab|bmpr2a|bmpr2b|catip|ccdc103|ccdc151|ccdc39|ccdc40|ccsapb|celf1|cfap53|cfl1|chd7|cldn5a|cnpy1|ctnnb1|dand5|daw1|dld|dmrt2a|dmrt2b|dnaaf1|dnaaf4|dnah5l|dnah6|dnah7|dnai1.1|dnmt1|dnmt3bb.1|dub|dzip1|enc3|enpp2|exoc5|fgf4|fgf8a|fgfr2|fibpb|flr|flt1|foxh1|foxj1a|foxj1b|furina|fz…
GO:0003353	positive regulation of cilium movement	1188	5	5	0.84107	0.3359	1	0.2543	1	0.542	GO:0097225|sperm midpiece, GO:2000155|positive regulation of cilium-dependent cell motility, GO:0004995|tachykinin receptor activity, GO:1902093|positive regulation of flagellated sperm motility,	tacr1a|tacr1b|tacr2|tacr3a|tacr3l|
GO:0004995	tachykinin receptor activity	1189	5	5	0.84107	0.3359	1	0.2543	1	0.542	GO:0097225|sperm midpiece, GO:2000155|positive regulation of cilium-dependent cell motility, GO:0003353|positive regulation of cilium movement, GO:1902093|positive regulation of flagellated sperm motility,	tacr1a|tacr1b|tacr2|tacr3a|tacr3l|
GO:0097225	sperm midpiece	1190	5	5	0.84107	0.3359	1	0.2543	1	0.543	GO:2000155|positive regulation of cilium-dependent cell motility, GO:0003353|positive regulation of cilium movement, GO:0004995|tachykinin receptor activity, GO:1902093|positive regulation of flagellated sperm motility,	tacr1a|tacr1b|tacr2|tacr3a|tacr3l|
GO:1901317	regulation of flagellated sperm motility	1191	5	5	0.84107	0.3359	1	0.2543	1	0.542		tacr1a|tacr1b|tacr2|tacr3a|tacr3l|
GO:1902093	positive regulation of flagellated sperm motility	1192	5	5	0.84107	0.3359	1	0.2543	1	0.542	GO:0097225|sperm midpiece, GO:2000155|positive regulation of cilium-dependent cell motility, GO:0003353|positive regulation of cilium movement, GO:0004995|tachykinin receptor activity,	tacr1a|tacr1b|tacr2|tacr3a|tacr3l|
GO:2000155	positive regulation of cilium-dependent cell motility	1193	5	5	0.84107	0.3359	1	0.2543	1	0.543	GO:0097225|sperm midpiece, GO:0003353|positive regulation of cilium movement, GO:0004995|tachykinin receptor activity, GO:1902093|positive regulation of flagellated sperm motility,	tacr1a|tacr1b|tacr2|tacr3a|tacr3l|
GO:0034620	cellular response to unfolded protein	1194	11	10	0.781439	0.3366	1	0.2945	1	0.525		hsc70|hsp70.3|hsp70l|hspa13|hspa14|hspa1b|hspa5|hspa8|hspa8b|hspa9|
GO:0048709	oligodendrocyte differentiation	1195	23	23	0.731494	0.3374	1	0.2715	1	0.817		cdc73|dhh|enpp2|fgf16|fgf19|fgf8a|foxa2|fzd8a|hdac1|ihhb|leo1|nkx2.2a|notch3|olig1|olig2|olig4|pes|shha|shhb|slc16a2|sox10|sox9a|sox9b|
GO:0006875	cellular metal ion homeostasis	1196	235	233	0.642715	0.3394	1	0.0942	0.665563	0.981		abcb7|ackr3b|ackr4a|ackr4b|aco1|adra1ab|adra1bb|adra1d|agtr1a|agtr1b|anxa6|aplnra|aplnrb|atox1|atp13a1|atp13a2|atp1a1a.1|atp1a1a.2|atp1a1a.3|atp1a1a.4|atp1a1a.5|atp1a1b|atp1a2a|atp1a3a|atp1a3b|atp1b1a|atp1b1b|atp1b2a|atp1b2b|atp1b3a|atp1b3b|atp2a1|atp2a1l|atp2a2a|atp2a2b|atp2a3|atp2b1a|atp2b1b|atp2b2|atp2b3a|atp2b3b|atp2b4|atp2c1|atp6v0d1|atp6v1aa|atp7a|atp7b|calb1|calb2a|calb2b|cax1|cax2|ccdc115…
GO:0071675	regulation of mononuclear cell migration	1197	12	12	0.758029	0.3397	1	0.2468	1	0.69		aire|csf1ra|lrch1|si:ch211-261n11.7|si:ch211-261n11.8|si:dkey-23c22.5|si:dkey-23c22.9|socs1a|stk10|zbtb17|zgc:153631|zgc:153759|
GO:0005245	voltage-gated calcium channel activity	1198	44	44	0.696119	0.3398	1	0.2951	1	0.78		atp6v0cb|cachd1|cacna1aa|cacna1ab|cacna1ba|cacna1bb|cacna1c|cacna1da|cacna1db|cacna1eb|cacna1fa|cacna1fb|cacna1g|cacna1ha|cacna1hb|cacna1ia|cacna1sa|cacna1sb|cacna2d1a|cacna2d2a|cacna2d2b|cacna2d3|cacna2d4a|cacna2d4b|cacnb1|cacnb2a|cacnb2b|cacnb3a|cacnb3b|cacnb4a|cacnb4b|cacng1a|cacng1b|cacng2a|cacng2b|cacng3b|cacng4a|cacng4b|cacng6b|cacng8a|cacng8b|pkd2|tpcn1|tpcn2|
GO:0030902	hindbrain development	1199	41	41	0.697715	0.3398	1	0.1038	0.69445	0.871		acvr2aa|bco1|brd2a|cdh2|cyp26a1|cyp26b1|cyp26c1|fgf8a|gbx1|gbx2|hnf1ba|hoxb1b|irx1b|irx7|lmx1ba|meis3|mib1|ncor1|pax2a|pax6a|pax6b|pbx4|pknox1.1|pou5f3|ptf1a|rfng|rnf152|shha|smo|snx14|sp5l|tcf7l1b|tfap2a|wnt1|wnt8a|zic1|zic2a|zic2b|zic4|znf503|znf703|
GO:0010594	regulation of endothelial cell migration	1200	18	17	0.752453	0.3407	1	0.2742	1	0.776		anxa1a|anxa1b|anxa1c|anxa1d|anxa3a|anxa3b|cdc42|cnn2|dll4|mt2|nrp1a|prcp|prkcz|reck|syk|tek|zap70|
GO:0030314	junctional membrane complex	1201	5	5	0.829958	0.3414	1	0.3948	1	0.035		jph1a|jph1b|jph2|jph3|si:ch211-146m13.3|
GO:0042476	odontogenesis	1202	16	16	0.750874	0.3419	1	0.1738	0.878462	0.654		acvr1l|cdh2|cyp26b1|eda|ext2|gli1|gli2a|pitx2|prkci|shha|slc35b2|smoc2|sp7|ssuh2rs1|vps4b|wnt10a|
GO:0009310	amine catabolic process	1203	13	13	0.757229	0.3421	1	0.281	1	0.834	GO:0042402|cellular biogenic amine catabolic process,	afmid|comta|comtb|dbh|haao|hnmt|ido1|kmo|kynu|mao|moxd1|tdo2a|tdo2b|
GO:0042402	cellular biogenic amine catabolic process	1204	13	13	0.757229	0.3421	1	0.281	1	0.834	GO:0009310|amine catabolic process,	afmid|comta|comtb|dbh|haao|hnmt|ido1|kmo|kynu|mao|moxd1|tdo2a|tdo2b|
GO:1904064	positive regulation of cation transmembrane transport	1205	13	13	0.75754	0.3421	1	0.2136	0.968613	0.859		aplnra|aplnrb|rnf207b|si:dkey-151g10.3|stac|stac3|stim1a|stim1b|stim2b|wnk1a|wnk1b|wnk2|wnk4b|
GO:0008417	fucosyltransferase activity	1206	20	20	0.727263	0.3422	1	0.2274	0.994546	0.358		ft1|ft2|fut10|fut11|fut7|fut8a|fut8b|fut9a|fut9b|fut9d|gmds|pofut1|pofut2|si:ch1073-440p11.2|zgc:103510|zgc:112433|zgc:136963|zgc:165519|zgc:165582|zgc:173737|
GO:0021549	cerebellum development	1207	21	21	0.727514	0.3422	1	0.0657	0.546674	0.615		bmi1a|bmi1b|brf1b|ca8|cep290|cep55l|chmp1a|fgf8a|gbx1|gbx2|hgfa|klf8|met|otud4|pax2a|pcare1|rnf216|rp1l1a|si:ch73-119p20.1|wdr73|znhit3|
GO:0055013	cardiac muscle cell development	1208	20	20	0.723204	0.3422	1	0.1356	0.784257	0.671		alpk2|alpk3b|asb2b|bmp2b|cmlc1|cyp26a1|cyp26c1|gsk3ab|icam3|ilk|itgb1b|lrrc10|mat2aa|mef2ca|mef2cb|myl7|ogg1|opa1|tln1|tomm70a|
GO:2000401	regulation of lymphocyte migration	1209	11	11	0.766942	0.3427	1	0.2571	1	0.655		aire|lrch1|si:ch211-261n11.7|si:ch211-261n11.8|si:dkey-23c22.5|si:dkey-23c22.9|socs1a|stk10|zbtb17|zgc:153631|zgc:153759|
GO:1902476	chloride transmembrane transport	1210	29	29	0.70057	0.3431	1	0.1596	0.839566	0.86		ano1a|ano6|best1|gabra1|gabra3|gabra5|gabra6a|gabra6b|gabrg2|glra1|glra2|glra4a|glra4b|glrba|glrbb|si:cabz01090193.1|si:cabz01102082.1|slc12a1|slc12a10.1|slc12a10.2|slc12a10.3|slc12a2|slc12a3|slc12a4|slc12a5b|slc12a7a|slc12a7b|slc12a8|zgc:153039|
GO:0070306	lens fiber cell differentiation	1211	8	8	0.804135	0.3432	1	0.1096	0.717826	0.467		celf1|ddx39ab|dlx3b|dlx4b|hsf4|pitx3|psmd6|tdrd7a|
GO:0005178	integrin binding	1212	35	35	0.701803	0.3433	1	0.2417	1	0.584		ccn1|ccn1l1|ccn1l2|ccn2a|ccn2b|ccn4a|ccn4b|ccn5|ccn6|edil3a|edil3b|fgf1a|fn1a|itgb1a|itgb1b.1|itgb1b.2|itgb2|itgb3a|itgb3b|itgb4|itgb5|itgb6|itgb7|itgb8|itgbl1|lama5|lamb1a|lamb1b|lamb2|nisch|sema7a|si:ch211-106h11.3|si:ch211-215c18.3|tgfbi|thy1|
GO:0070851	growth factor receptor binding	1213	32	32	0.701613	0.3433	1	0.2417	1	0.763		btc|fer|fgf10a|fgf10b|fgf16|fgf17|fgf18a|fgf18b|fgf19|fgf1a|fgf1b|fgf2|fgf23|fgf4|fgf6a|fgf7|fgf8a|fgf8b|hbegfa|hbegfb|il1b|pdgfaa|pdgfab|pdgfbb|pdgfc|pdgfd|pgfb|tgfa|vegfaa|vegfab|vegfbb|vegfc|
GO:0071277	cellular response to calcium ion	1214	34	33	0.704303	0.3433	1	0.1523	0.821582	0.722		adgrv1|cpne1|cpne2|cpne3|cpne4a|cpne4b|cpne5a|cpne5b|cpne7|cpne8|cpne9|pkd2|rasa4|slc25a24|syt10|syt11a|syt11b|syt12|syt13|syt15|syt1a|syt1b|syt2a|syt3|syt4|syt5a|syt5b|syt6a|syt7a|syt7b|syt8|syt9a|syt9b|
GO:0019430	removal of superoxide radicals	1215	7	7	0.799742	0.344	1	0.1428	0.807369	0.429	GO:0098869|cellular oxidant detoxification,	ccs|prdx1|prdx2|sod1|sod2|sod3a|sod3b|
GO:0098869	cellular oxidant detoxification	1216	7	7	0.799742	0.344	1	0.1428	0.807369	0.429	GO:0019430|removal of superoxide radicals,	ccs|prdx1|prdx2|sod1|sod2|sod3a|sod3b|
GO:0005158	insulin receptor binding	1217	10	10	0.764891	0.3444	1	0.332	1	0.101		brwd1|grb10a|grb10b|irs1|irs2a|irs2b|irs4a|phip|si:ch211-284e13.4|si:ch73-335l21.1|
GO:0033017	sarcoplasmic reticulum membrane	1218	14	14	0.750503	0.3448	1	0.179	0.886125	0.554		atp2a1|atp2a1l|atp2a2a|atp2a2b|atp2a3|klhl41a|klhl41b|pkd2|ryr1a|ryr1b|ryr2b|ryr3|si:dkey-28b4.8|tmem38a|
GO:0002702	positive regulation of production of molecular mediator of immune response	1219	5	5	0.817382	0.3472	1	0.2793	1	0.622		cd226|cd40lg|sema7a|si:ch211-196f2.6|zgc:101664|
GO:0005944	phosphatidylinositol 3-kinase complex, class IB	1220	5	5	0.826306	0.3472	1	0.232	1	0.243		pik3cg|pik3r5|pik3r6a|pik3r6b|si:rp71-17i16.5|
GO:0099174	regulation of presynapse organization	1221	5	5	0.822739	0.3472	1	0.2793	1	0.597	GO:1905606|regulation of presynapse assembly,	gpc4|gpc6a|gpc6b|lrfn4a|lrfn4b|
GO:1905606	regulation of presynapse assembly	1222	5	5	0.822739	0.3472	1	0.2793	1	0.597	GO:0099174|regulation of presynapse organization,	gpc4|gpc6a|gpc6b|lrfn4a|lrfn4b|
GO:0004720	protein-lysine 6-oxidase activity	1223	9	9	0.769767	0.3479	1	0.3346	1	0.496	GO:0018057|peptidyl-lysine oxidation,	loxa|loxl1|loxl2a|loxl2b|loxl3a|loxl3b|loxl4|loxl5a|loxl5b|
GO:0005332	gamma-aminobutyric acid:sodium symporter activity	1224	9	9	0.772146	0.3479	1	0.2345	1	0.537		si:ch211-117c9.5|si:ch211-132b12.2|slc6a11a|slc6a1a|slc6a1b|slc6a6a|slc6a6b|slc6a8|zgc:158427|
GO:0015556	C4-dicarboxylate transmembrane transporter activity	1225	9	9	0.768962	0.3479	1	0.1692	0.861796	0.646		si:ch1073-100f3.2|slc13a1|slc13a3|slc13a4|slc13a5a|slc13a5b|slc25a11|slc25a12|slc25a18|
GO:0018057	peptidyl-lysine oxidation	1226	9	9	0.769767	0.3479	1	0.3346	1	0.496	GO:0004720|protein-lysine 6-oxidase activity,	loxa|loxl1|loxl2a|loxl2b|loxl3a|loxl3b|loxl4|loxl5a|loxl5b|
GO:0018158	protein oxidation	1227	9	9	0.769767	0.3479	1	0.3346	1	0.496		loxa|loxl1|loxl2a|loxl2b|loxl3a|loxl3b|loxl4|loxl5a|loxl5b|
GO:0050818	regulation of coagulation	1228	9	9	0.774241	0.3479	1	0.2617	1	0.554		anxa5b|cpb2|enpp4|f7i|plg|pros1|serpinc1|serping1|sppl2|
GO:0019228	neuronal action potential	1229	12	12	0.745683	0.3484	1	0.0915	0.652585	0.621		cacna1g|cacna1ha|cacna1hb|cacna1ia|kiss1|rnf121|scn12aa|scn1lab|scn4aa|scn4ab|scn8aa|scn8ab|
GO:0031102	neuron projection regeneration	1230	19	19	0.729065	0.3492	1	0.1153	0.738702	0.684		ascl1a|b3gat1a|cnp|csrp1a|dcc|dpysl2b|gap43|hmgb1a|lgmn|lingo1a|lrp4|mcamb|mvp|neurog1|ptena|rtn4b|sema4d|si:ch211-191d15.2|tnc|
GO:1901888	regulation of cell junction assembly	1231	19	19	0.727446	0.3492	1	0.1669	0.861692	0.828		clstn1|clstn2|efna5b|ek1|epb41l3a|ephb3a|gpc4|gpc6a|gpc6b|lrfn4a|lrfn4b|macf1a|rock1|rock2a|rock2b|si:ch211-276c2.2|smtnl|tnc|vegfaa|
GO:0098661	inorganic anion transmembrane transport	1232	38	38	0.694471	0.3497	1	0.1852	0.903298	0.877		ankha|ankhb|ano1a|ano6|best1|gabra1|gabra3|gabra5|gabra6a|gabra6b|gabrg2|glra1|glra2|glra4a|glra4b|glrba|glrbb|si:cabz01090193.1|si:cabz01102082.1|si:ch1073-100f3.2|slc12a1|slc12a10.1|slc12a10.2|slc12a10.3|slc12a2|slc12a3|slc12a4|slc12a5b|slc12a7a|slc12a7b|slc12a8|slc20a1a|slc20a1b|slc20a2|slc25a3a|slc25a3b|slc26a2|zgc:153039|
GO:0001952	regulation of cell-matrix adhesion	1233	7	7	0.793555	0.35	1	0.2983	1	0.566		efna5b|ek1|macf1a|myoc|robo4|smtnl|vegfaa|
GO:0120178	steroid hormone biosynthetic process	1234	11	11	0.753628	0.3517	1	0.1085	0.71327	0.663		cyp11a1|cyp11a2|cyp11c1|dhcr7|hsd17b1|hsd17b12a|hsd17b12b|hsd17b3|rdh8a|rdh8b|zmp:0000001048|
GO:0022839	ion gated channel activity	1235	27	27	0.710776	0.3543	1	0.2161	0.965064	0.668		kcnma1a|kcnma1b|kcnmb2|kcnn1a|kcnn1b|kcnn2|kcnn3|kcnn4|kcnt1|kcnt2|pkd2l1|si:ch211-247n2.1|si:ch211-38m6.7|si:dkey-21e5.1|tmem63a|tmem63ba|tmem63c|trpm3|trpm4a|trpm4b.1|trpm4b.2|trpm5|ttyh1|ttyh2|ttyh2l|ttyh3a|ttyh3b|
GO:0042136	neurotransmitter biosynthetic process	1236	9	9	0.76127	0.3545	1	0.2345	1	0.732		chata|dagla|daglb|dbh|gad1b|gad2|moxd1|slc44a4|slc5a7a|
GO:0043407	negative regulation of MAP kinase activity	1237	9	9	0.75581	0.3545	1	0.3346	1	0.625		aida|dusp10|irak3|ptprja|ptprjb.1|si:dkey-175m17.7|spry1|spry2|spry4|
GO:0080111	DNA demethylation	1238	9	9	0.757438	0.3545	1	0.0809	0.601296	0.702		aicda|alkbh2|alkbh3|apex1|apobec2a|fto|tet1|tet2|tet3|
GO:1903035	negative regulation of response to wounding	1239	9	9	0.757174	0.3545	1	0.2617	1	0.673		cpb2|epha4a|epha4b|f7i|plg|pros1|rgma|sfpq|socs3a|
GO:0090092	regulation of transmembrane receptor protein serine/threonine kinase signaling pathway	1240	125	125	0.656274	0.3556	1	0.155	0.831907	0.963		acsl4a|acvr1l|admp|aplnra|aplnrb|araf|atl1|b4galt5|bambia|bambib|bcl9l|bmp10|bmp15|bmp16|bmp2a|bmp2b|bmp3|bmp4|bmp5|bmp6|bmp7a|bmp7b|bmp8a|bmper|ccn6|dab2|dact2|dand5|dzip1|fbxl15|flcn|foxh1|fscn1a|fsta|fstb|fstl1a|fstl1b|fstl3|gdf10a|gdf10b|gdf11|gdf2|gdf3|gdf5|gdf6a|gdf6b|gdf7|gdf9|has2|hsp90ab1|ids|igfbp3|inha|inhbaa|inhbab|inhbb|ldb2a|ldlrad4a|lemd3|lft1|lft2|lzts2a|mgaa|mstna|mstnb|ndr1|ndr2…
GO:0034637	cellular carbohydrate biosynthetic process	1241	41	41	0.68186	0.3565	1	0.0448	0.485823	0.884		agla|aglb|b3gnt2a|b3gnt2b|b3gnt2l|b3gnt5a|b3gnt5b|b3gnt7|b3gnt7l|b3gnt9|b4gat1|fbp1a|fbp1b|fbp2|gbe1a|gbe1b|gyg1a|gyg1b|gyg2|gys1|gys2|has1|has2|has3|hs2st1a|hs2st1b|impa1|impa2|impad1|ndst2a|ndst3|pck1|pck2|pgm1|pgp|phkg1a|phkg1b|ppp1r3ca|ppp1r3cb|si:dkey-160o24.3|si:dkey-175m17.6|
GO:0006568	tryptophan metabolic process	1242	7	7	0.784815	0.3575	1	0.3292	1	0.734	GO:0046218|indolalkylamine catabolic process, GO:0006586|indolalkylamine metabolic process, GO:0006569|tryptophan catabolic process, GO:0042436|indole-containing compound catabolic process,	afmid|haao|ido1|kmo|kynu|tdo2a|tdo2b|
GO:0006569	tryptophan catabolic process	1243	7	7	0.784815	0.3575	1	0.3292	1	0.734	GO:0046218|indolalkylamine catabolic process, GO:0006586|indolalkylamine metabolic process, GO:0042436|indole-containing compound catabolic process, GO:0006568|tryptophan metabolic process,	afmid|haao|ido1|kmo|kynu|tdo2a|tdo2b|
GO:0006586	indolalkylamine metabolic process	1244	7	7	0.784815	0.3575	1	0.3292	1	0.734	GO:0046218|indolalkylamine catabolic process, GO:0006569|tryptophan catabolic process, GO:0042436|indole-containing compound catabolic process, GO:0006568|tryptophan metabolic process,	afmid|haao|ido1|kmo|kynu|tdo2a|tdo2b|
GO:0031062	positive regulation of histone methylation	1245	7	7	0.777739	0.3575	1	0.2416	1	0.578		jarid2b|mtf2|phf1|phf19|prdm12b|prdm5|prdm9|
GO:0042436	indole-containing compound catabolic process	1246	7	7	0.784815	0.3575	1	0.3292	1	0.734	GO:0046218|indolalkylamine catabolic process, GO:0006586|indolalkylamine metabolic process, GO:0006569|tryptophan catabolic process, GO:0006568|tryptophan metabolic process,	afmid|haao|ido1|kmo|kynu|tdo2a|tdo2b|
GO:0046218	indolalkylamine catabolic process	1247	7	7	0.784815	0.3575	1	0.3292	1	0.734	GO:0006586|indolalkylamine metabolic process, GO:0006569|tryptophan catabolic process, GO:0042436|indole-containing compound catabolic process, GO:0006568|tryptophan metabolic process,	afmid|haao|ido1|kmo|kynu|tdo2a|tdo2b|
GO:0003128	heart field specification	1248	8	8	0.778622	0.3585	1	0.3026	1	0.467		fn1a|fn1b|isl2b|lats1|lats2|lft2|wwtr1|yap1|
GO:0032488	Cdc42 protein signal transduction	1249	8	8	0.777721	0.3585	1	0.0416	0.462494	0.256		cdc42|cdc42l|cdc42l2|rhoj|rhoua|rhoub|rhov|shtn1|
GO:0005522	profilin binding	1250	5	5	0.801124	0.3589	1	0.232	1	0.172		enah|evla|evlb|vaspa|vaspb|
GO:0042428	serotonin metabolic process	1251	5	5	0.804755	0.3589	1	0.0503	0.50319	0.533	GO:1901160|primary amino compound metabolic process,	rnf180|si:dkey-250l23.4|th2|tph1a|tph2|
GO:1901160	primary amino compound metabolic process	1252	5	5	0.804755	0.3589	1	0.0503	0.50319	0.533	GO:0042428|serotonin metabolic process,	rnf180|si:dkey-250l23.4|th2|tph1a|tph2|
GO:0006022	aminoglycan metabolic process	1253	51	51	0.677636	0.359	1	0.0645	0.543525	0.869		b3galt6|b3gnt2a|b3gnt2b|b3gnt2l|b3gnt5a|b3gnt5b|b3gnt7|b3gnt7l|b3gnt9|b4gat1|chia.1|chia.2|chia.3|chia.4|chia.5|chia.6|chs1|chst1|chst11|chst3a|chst7|ctbs|ext2|glceb|gnsa|gnsb|has1|has2|has3|hyal3|itih1|itih2|itih3a|itih5|lygl1|lygl2|ndnf|pglyrp2|pglyrp5|pglyrp6|pxylp1|sgsh|si:ch211-226m16.2|si:ch211-286b4.4|si:dkey-160o24.3|si:dkey-175m17.6|slc35b2|ugdh|uxs1|xylt1|xylt2|
GO:0003342	proepicardium development	1254	6	6	0.793888	0.3593	1	0.1516	0.823683	0.667		acvr1l|bmp4|hand2|pbx4|sox9b|tbx5a|
GO:0061959	response to (R)-carnitine	1255	6	6	0.789497	0.3593	1	0.3396	1	0.313		acaca|cpt1b|dgat2|fasn|g6pca.2|lpl|
GO:0042537	benzene-containing compound metabolic process	1256	11	11	0.745937	0.3598	1	0.3726	1	0.715		acaa1|afmid|aldh8a1|fah|haao|ido1|kmo|kynu|si:ch73-97h19.2|tdo2a|tdo2b|
GO:0030223	neutrophil differentiation	1257	19	19	0.720286	0.3621	1	0.2799	1	0.68		alas1|brf1a|cebpa|csf3a|csf3b|csf3r|etv2|gata1a|jagn1a|jagn1b|meis1b|ncor1|ncor2|pbx1a|runx1|smarcd2|spi1b|usb1|zbtb11|
GO:0015166	polyol transmembrane transporter activity	1258	9	9	0.746786	0.3624	1	0.1887	0.912797	0.486		aqp10a|aqp10b|aqp1a.1|aqp1a.2|aqp3a|aqp7|aqp9a|aqp9b|slc2a13b|
GO:0050974	detection of mechanical stimulus involved in sensory perception	1259	17	17	0.723252	0.3636	1	0.2742	1	0.677		ap1b1|cacna1da|cdh23|chm|lhfpl5a|myo6b|myo7aa|pcdh15a|pigk|pigu|tmc1|tmc2a|tmc2b|tmem132e|trpa1a|trpa1b|trpn1|
GO:0035107	appendage morphogenesis	1260	62	61	0.660043	0.3646	1	0.2078	0.958742	0.888		acvr1l|apc|bmp4|cdh2|col1a1a|col22a1|col2a1b|crbn|cul4a|cx43|dhrs9|dlx5a|dlx6a|etv4|etv5a|etv5b|evx1|ext2|extl3|fbln1|fgf10a|fgf16|fgf24|fibinb|foxl1|fras1|frem1a|frem2a|furina|grip2a|hand2|hmcn1|hmcn2|hoxc8a|irx1a|itga3b|kcnk5b|lama5|lef1|med12|mmp9|nipbla|nipblb|pi4kaa|plod1a|prdm1a|rdh1|sall1a|sall4|sec23a|shha|smo|sox9a|sox9b|sp8b|sp9|tbx4|tbx5a|tbx5b|tll1|wnt2ba|
GO:0006662	glycerol ether metabolic process	1261	7	7	0.768479	0.3648	1	0.0834	0.609603	0.324	GO:0018904|ether metabolic process,	agmo|agps|gnpat|si:ch73-21k16.5|txn|txn2|zgc:56493|
GO:0018904	ether metabolic process	1262	7	7	0.768479	0.3648	1	0.0834	0.609603	0.324	GO:0006662|glycerol ether metabolic process,	agmo|agps|gnpat|si:ch73-21k16.5|txn|txn2|zgc:56493|
GO:0030032	lamellipodium assembly	1263	7	7	0.764254	0.3648	1	0.3628	1	0.131		ablim1a|ablim1b|ablim2|ablim3|cyfip1|dmtn|robo4|
GO:0090130	tissue migration	1264	6	6	0.780832	0.3649	1	0.3396	1	0.369		acta1a|acta2|apela|efna5b|epha3|zgc:86709|
GO:0051125	regulation of actin nucleation	1265	8	8	0.764231	0.3655	1	0.1552	0.828777	0.589		ap1ar|arpin|gmfb|si:dkey-197j19.6|wasa|wasb|wasla|waslb|
GO:0055006	cardiac cell development	1266	23	23	0.703862	0.3657	1	0.1513	0.823744	0.726		alpk2|alpk3b|asb2b|bmp2b|cmlc1|cyp26a1|cyp26c1|fbn2b|gsk3ab|icam3|ilk|itgb1b|klf2a|lrrc10|mat2aa|mef2ca|mef2cb|myl7|nrg1|ogg1|opa1|tln1|tomm70a|
GO:0045746	negative regulation of Notch signaling pathway	1267	26	26	0.694786	0.3661	1	0.1784	0.885641	0.748		arrb1|bloc1s2|chac1|crb2a|dla|dlb|dlc|dld|dlk2|dll4|fbxw7|gpr183a|hif1an|jag1a|jag1b|mettl3|nedd4a|neurl1aa|neurl1ab|neurod1|nlk1|numbl|ptbp1a|si:ch211-194k22.8|uxt|ythdf2|
GO:0045637	regulation of myeloid cell differentiation	1268	23	22	0.702078	0.367	1	0.1896	0.91132	0.76		cebp1|cish|ddx46|gata1a|gata2a|il34|irf4a|irf8|lpar2a|lpar3|med12|myb|nfe2|rps19|runx1|smyd5|spi1a|spi1b|stat5a|tfe3a|tfe3b|tmem178|
GO:0019217	regulation of fatty acid metabolic process	1269	11	11	0.738517	0.3682	1	0.2571	1	0.719		acaa2|anxa1a|anxa1b|anxa1c|anxa1d|cpt1aa|cpt1ab|etfa|gip|mlycd|tysnd1|
GO:0042304	regulation of fatty acid biosynthetic process	1270	5	5	0.782234	0.3687	1	0.3315	1	0.651		anxa1a|anxa1b|anxa1c|anxa1d|gip|
GO:0043392	negative regulation of DNA binding	1271	5	5	0.783264	0.3687	1	0.2793	1	0.26		id1|id2a|id2b|id3|id4|
GO:0098862	cluster of actin-based cell projections	1272	5	5	0.783567	0.3687	1	0.0812	0.600154	0.477		clrn1|slc34a1a|slc34a2a|slc34a2b|tmc1|
GO:0002833	positive regulation of response to biotic stimulus	1273	15	15	0.728032	0.3693	1	0.2105	0.965308	0.719	GO:0045089|positive regulation of innate immune response,	cd226|cgas|coch|hmgb1a|hmgb1b|hmgb2a|hmgb2b|hmgb3a|hmgb3b|myd88|si:ch211-196f2.6|sting1|supt5h|tlr8a|tlr8b|
GO:0045089	positive regulation of innate immune response	1274	15	15	0.728032	0.3693	1	0.2105	0.965308	0.719	GO:0002833|positive regulation of response to biotic stimulus,	cd226|cgas|coch|hmgb1a|hmgb1b|hmgb2a|hmgb2b|hmgb3a|hmgb3b|myd88|si:ch211-196f2.6|sting1|supt5h|tlr8a|tlr8b|
GO:0021546	rhombomere development	1275	6	6	0.76417	0.3709	1	0.206	0.954599	0.662		fgf8a|hnf1ba|hoxb1a|hoxb1b|mafba|mib1|
GO:0035143	caudal fin morphogenesis	1276	6	6	0.765228	0.3709	1	0.3396	1	0.571		acvr1l|col22a1|cx43|shha|smo|tll1|
GO:0015355	secondary active monocarboxylate transmembrane transporter activity	1277	16	16	0.719569	0.3712	1	0.2896	1	0.667		si:ch211-117c9.5|si:ch211-132b12.2|si:dkey-126h10.1|slc10a1|slc10a2|slc10a4|slc32a1|slc5a12|slc5a8l|slc6a11a|slc6a1a|slc6a1b|slc6a6a|slc6a6b|slc6a8|zgc:158427|
GO:0045956	positive regulation of calcium ion-dependent exocytosis	1278	7	7	0.75944	0.3714	1	0.1777	0.887997	0.554	GO:1903307|positive regulation of regulated secretory pathway,	cacna1g|cacna1ha|cacna1hb|cacna1ia|doc2b|ptbp1a|scamp5a|
GO:1903307	positive regulation of regulated secretory pathway	1279	7	7	0.75944	0.3714	1	0.1777	0.887997	0.554	GO:0045956|positive regulation of calcium ion-dependent exocytosis,	cacna1g|cacna1ha|cacna1hb|cacna1ia|doc2b|ptbp1a|scamp5a|
GO:0004985	G protein-coupled opioid receptor activity	1280	9	9	0.741724	0.3715	1	0.372	1	0.0901		ogfr|ogfrl1|ogfrl2|oprd1a|oprd1b|oprk1|oprl1|oprm1|zgc:162182|
GO:0048010	vascular endothelial growth factor receptor signaling pathway	1281	12	12	0.721106	0.373	1	0.3656	1	0.674		flt1|flt4|gng2|kdr|nrp1a|nrp1b|pgfb|rspo1|vegfaa|vegfab|vegfbb|vegfc|
GO:0005539	glycosaminoglycan binding	1282	89	89	0.656694	0.3747	1	0.3477	1	0.793		acana|acanb|anxa6|aplp1|aplp2|apoeb|appa|appb|bcan|ccn1|ccn1l1|ccn1l2|ccn2a|ccn2b|ccn4a|ccn4b|ccn5|ccn6|cd44a|cd44b|chad|col5a1|colq|ecm2|eva1c|fgf1a|fgf1b|fgfr1a|gnsa|gnsb|hamp|hapln1a|hapln1b|hapln2|hapln4|hmmr|impg2a|impg2b|itln1|layna|laynb|lpl|lrpap1|lrrc15|lrrc17|lrtm2a|lrtm2b|lyve1a|lyve1b|ncanb|ndnf|ndnfl|nell2a|nell2b|nrp1a|pglyrp2|pglyrp5|pglyrp6|ptprfb|rspo1|rspo3|rtn4r|rtn4rl1b|serpin…
GO:0007417	central nervous system development	1283	88	87	0.656996	0.3747	1	0.2489	1	0.94		acana|acanb|agrn|ap1g1|ap1g2|appa|appb|bcan|ccnk|cenpw|chd3|chuk|cntn2|draxin|ecrg4a|emx1|emx2|emx3|fezf2|gba2|glis2b|glra1|glra4a|glrx2|gsx1|gtdc1|hapln1a|hapln1b|hapln2|hapln4|hsbp1b|irx1a|lzic|marcksa|marcksb|marcksl1a|marcksl1b|mgaa|mib1|mob1a|msi1|ncanb|nipblb|nono|noto|ntrk3a|pcsk9|pogza|ppm1g|prnpb|psmd3|ptpro|reln|rtn4b|sar1b|scinla|shha|slc16a2|slc7a6os|smarca4a|smc1a|smo|sox3|sox9a|sox9…
GO:0003139	secondary heart field specification	1284	5	5	0.773121	0.3756	1	0.3599	1	0.323		isl2b|lats1|lats2|wwtr1|yap1|
GO:0061408	positive regulation of transcription from RNA polymerase II promoter in response to heat stress	1285	5	5	0.765104	0.3756	1	0.3028	1	0.187		hsf1|hsf2|hsf4|hsf5|si:dkey-18a10.3|
GO:0051371	muscle alpha-actinin binding	1286	18	18	0.710968	0.3762	1	0.2373	1	0.652	GO:0051393|alpha-actinin binding,	alpk3a|ldb3a|ldb3b|myom1a|myom1b|myom2a|pdlim1|pdlim2|pdlim3a|pdlim3b|pdlim4|pdlim5a|pdlim5b|pdlim7|pkd2|pkd2l1|ttn.1|ttn.2|
GO:0051393	alpha-actinin binding	1287	18	18	0.710968	0.3762	1	0.2373	1	0.652	GO:0051371|muscle alpha-actinin binding,	alpk3a|ldb3a|ldb3b|myom1a|myom1b|myom2a|pdlim1|pdlim2|pdlim3a|pdlim3b|pdlim4|pdlim5a|pdlim5b|pdlim7|pkd2|pkd2l1|ttn.1|ttn.2|
GO:0034767	positive regulation of ion transmembrane transport	1288	14	14	0.719783	0.377	1	0.2091	0.961388	0.867		ano6|aplnra|aplnrb|rnf207b|si:dkey-151g10.3|stac|stac3|stim1a|stim1b|stim2b|wnk1a|wnk1b|wnk2|wnk4b|
GO:0001570	vasculogenesis	1289	53	52	0.659598	0.3776	1	0.1603	0.840741	0.878		ackr3a|ackr3b|adgra2|aggf1|apela|aplnra|aplnrb|birc5a|birc5b|cald1b|ccm2|colec12|cxcl12b|cxcl8a|cxcr4a|egfl7|ell|etv2|fbn2b|fkrp|fktn|fli1b|flt1|hey2|hoxd4a|krit1|mb|mib1|ndst1b|npas4l|nrp1a|nrp1b|nrp2a|nrp2b|plcg1|ptgs1|rps29|sema3aa|smo|sox18|sox7|stat4|sulf1|tal1|tbx16|tbx20|tbx6|trpc1|vegfaa|wdr43|wwtr1|yap1|
GO:0031201	SNARE complex	1290	51	51	0.665341	0.3776	1	0.0462	0.490945	0.809		bet1|bet1l|cplx2|cplx2l|cplx3b|cplx4a|cplx4b|gosr1|gosr2|napaa|napab|napba|napbb|napga|napgb|sec22ba|sec22bb|si:ch211-208k15.1|snap23.1|snap23.2|snap25a|snap25b|snap29|snap47|stx11a|stx11b.1|stx11b.2|stx12|stx12l|stx16|stx17|stx18|stx1a|stx1b|stx2a|stx2b|stx3a|stx4|stx5a|stx5al|stx6|stx7l|stx8|stxbp5a|stxbp5b|stxbp5l|sybl1|vti1a|vti1b|zgc:101731|zgc:165520|
GO:0031490	chromatin DNA binding	1291	55	52	0.65984	0.3776	1	0.2885	1	0.732		gfi1b|h1-0|h1-10|h1m|histh1l|hmgn2|hmgn3|hmgn6|hmgn7|insm1a|insm1b|jmjd1cb|kdm3b|kdm6a|kdm6al|kdm6bb|macroh2a1|macroh2a2|myod1|prdm11|prdm12b|prdm13|prdm14|prdm1a|prdm1b|prdm1c|prdm2b|prdm4|prdm5|sbno1|sbno2a|si:ch1073-153i20.4|si:ch211-103n10.5|si:ch211-113a14.18|si:ch211-113a14.24|si:ch73-1a9.3|si:ch73-281n10.2|si:ch73-368j24.11|si:ch73-368j24.12|si:ch73-63e15.2|si:dkey-108k21.10|si:dkey-108k21…
GO:0016805	dipeptidase activity	1292	6	6	0.760872	0.3777	1	0.371	1	0.00819		cndp2|dpep1|dpep2|scrn2|scrn3|zgc:114181|
GO:0030547	signaling receptor inhibitor activity	1293	8	8	0.751229	0.3789	1	0.3026	1	0.435		dkk1a|dkk1b|dkk2|dkk3a|dkk3b|il1b|lrpap1|lypd6|
GO:0001702	gastrulation with mouth forming second	1294	11	11	0.730639	0.379	1	0.2246	0.996298	0.627		ankrd6b|aplnra|aplnrb|cdh1|drl|fyna|gna12a|gna13a|gna13b|gpc4|rab5c|
GO:0051928	positive regulation of calcium ion transport	1295	11	11	0.728824	0.379	1	0.2571	1	0.776		aplnra|aplnrb|lgals3a|lgals3b|orai1b|si:dkey-151g10.3|stac|stac3|stim1a|stim1b|stim2b|
GO:0007632	visual behavior	1296	24	24	0.690151	0.3796	1	0.1848	0.910579	0.7		arl3l2|atp6v0e1|dagla|foxb1a|gnb5a|il7r|ipo13|lama1|lamb1a|lamc1|lhx2b|nyx|otpa|pappaa|pim1|poc1b|poc5|psen1|rlbp1a|rlbp1b|stra6l|trnt1|unc119.2|vps18|
GO:0055008	cardiac muscle tissue morphogenesis	1297	22	22	0.695993	0.3797	1	0.2274	0.992086	0.818		alpk3a|dpf3|fbxo32|fermt2|gata4|gja3|klf2a|klf2b|lrrc39|mpp5a|mstnb|mybpc3|myom1a|myom1b|myom2a|nrg1|nrg2a|tcap|tnnt2a|ttn.1|ttn.2|wwtr1|
GO:0002682	regulation of immune system process	1298	243	242	0.628647	0.3797	1	0.0218	0.399189	0.988		aire|anxa1a|anxa1b|anxa1c|anxa1d|arrb1|b2m|c1qa|c1qb|c1qc|c3a.1|c3a.2|c3a.3|c3a.4|c3a.6|c4|c6|c7a|c7b|c8a|c8b|cacna1fa|cacna1fb|cav1|cd226|cd276|cd28|cd40|cd40lg|cd79a|cd79b|cd99|cebp1|cfb|cfd|cftr|cgas|cish|cmklr1l1|cmklrl2|coch|colec11|crfb1|csf1ra|cxcl12a|cxcl8a|cxcr3.1|cxcr3.3|cxcr4b|ddx46|fam49a|fer|fes|foxp3a|fpr1|fybb|gata1a|gata2a|gata3|ggt1a|ggt1b|ggt1l2.1|ggt1l2.2|gnb1a|gnb1b|gpatch3|hc…
GO:0035051	cardiocyte differentiation	1299	26	26	0.686622	0.3798	1	0.2161	0.964251	0.854		atp1a1a.1|cdh2|ddx39ab|fgf8a|fn1a|gata5|hand2|hoxb5b|isl1|mef2ca|mef2cb|nkx2.5|nkx2.7|nr2f1a|pbx2|pbx4|plekha7a|ptch1|ptch2|sema3d|shha|shhb|smarcd3b|smo|tbx1|tbx5a|
GO:0015057	thrombin-activated receptor activity	1300	9	9	0.724658	0.3799	1	0.4157	1	0.276	GO:0070493|thrombin-activated receptor signaling pathway,	f2r|f2rl1.1|f2rl1.2|f2rl2|si:ch211-132p1.2|si:dkey-163m14.2|si:dkey-163m14.6|si:dkey-163m14.7|zgc:171965|
GO:0032309	icosanoid secretion	1301	9	9	0.730975	0.3799	1	0.3346	1	0.609	GO:1903963|arachidonate transport, GO:0050482|arachidonic acid secretion, GO:0071715|icosanoid transport,	anxa1a|anxa1b|anxa1c|anxa1d|oc90|pla2g12a|pla2g12b|pla2g1b|proca1|
GO:0050482	arachidonic acid secretion	1302	9	9	0.730975	0.3799	1	0.3346	1	0.61	GO:0032309|icosanoid secretion, GO:1903963|arachidonate transport, GO:0071715|icosanoid transport,	anxa1a|anxa1b|anxa1c|anxa1d|oc90|pla2g12a|pla2g12b|pla2g1b|proca1|
GO:0070493	thrombin-activated receptor signaling pathway	1303	9	9	0.724658	0.3799	1	0.4157	1	0.276	GO:0015057|thrombin-activated receptor activity,	f2r|f2rl1.1|f2rl1.2|f2rl2|si:ch211-132p1.2|si:dkey-163m14.2|si:dkey-163m14.6|si:dkey-163m14.7|zgc:171965|
GO:0071715	icosanoid transport	1304	9	9	0.730975	0.3799	1	0.3346	1	0.61	GO:0032309|icosanoid secretion, GO:1903963|arachidonate transport, GO:0050482|arachidonic acid secretion,	anxa1a|anxa1b|anxa1c|anxa1d|oc90|pla2g12a|pla2g12b|pla2g1b|proca1|
GO:1903963	arachidonate transport	1305	9	9	0.730975	0.3799	1	0.3346	1	0.61	GO:0032309|icosanoid secretion, GO:0050482|arachidonic acid secretion, GO:0071715|icosanoid transport,	anxa1a|anxa1b|anxa1c|anxa1d|oc90|pla2g12a|pla2g12b|pla2g1b|proca1|
GO:2000223	regulation of BMP signaling pathway involved in heart jogging	1306	9	9	0.729784	0.3799	1	0.2617	1	0.731		dzip1|foxh1|has2|ndr2|noto|shha|smad5|spaw|tbx16|
GO:0042743	hydrogen peroxide metabolic process	1307	13	13	0.718376	0.3804	1	0.323	1	0.653		cat|duox|gpx1a|gpx1b|hbaa1|hbae3|hbae5|hbbe2|prdx1|prdx2|prdx4|prdx5|si:ch211-5k11.8|
GO:0004954	prostanoid receptor activity	1308	12	12	0.704805	0.3807	1	0.2139	0.965835	0.554		ptger1a|ptger1b|ptger1c|ptger2a|ptger2b|ptger3|ptger4a|ptger4b|ptger4c|ptgfr|ptgir|tbxa2r|
GO:0030216	keratinocyte differentiation	1309	5	5	0.754767	0.3819	1	0.3599	1	0.444		anxa1a|anxa1b|anxa1c|anxa1d|capn12|
GO:0048468	cell development	1310	455	454	0.621797	0.3835	1	0.05	0.504962	0.98		abcd1|ache|acta1a|acta1b|actn2b|actr10|adarb1a|adgrg1|adgrl1.1|adgrv1|adipor1b|admp|adss1|ak3|akap10|akap12b|alas2|aldh1a2|alk|alpk2|alpk3b|ambra1a|ambra1b|amh|ankrd55|anln|apc|apol1|arhgef3|arl6ip1|arxa|asb2b|atat1|atg4da|atoh1a|atp2b1a|atp6v0d1|auts2a|axin1|bbs5|bhlhe23|bhmt|bmp10|bmp15|bmp16|bmp2a|bmp2b|bmp3|bmp4|bmp5|bmp6|bmp7a|bmp7b|bmp8a|brca2|bves|c2cd4a|capzb|cav3|cavin4b|cax1|ccdc78|ccnc…
GO:0030203	glycosaminoglycan metabolic process	1311	30	30	0.675756	0.3841	1	0.1281	0.764267	0.798		b3galt6|chst1|chst11|chst3a|chst7|ext2|glceb|gnsa|gnsb|has1|has2|has3|hyal3|itih1|itih2|itih3a|itih5|lygl1|lygl2|ndnf|pglyrp2|pglyrp5|pglyrp6|pxylp1|sgsh|slc35b2|ugdh|uxs1|xylt1|xylt2|
GO:0072175	epithelial tube formation	1312	29	29	0.67091	0.3841	1	0.0822	0.60417	0.836		atp1a1a.1|cdh1|cep290|dlx3b|dlx4b|dlx5a|dlx6a|fgf8a|foxi1|hand2|hnf1ba|htt|igfbp3|mdka|mpp5a|neo1a|nin|pard6a|pard6gb|pcdh19|prkci|scrib|smo|sox9a|sox9b|sparc|vangl2|zic2a|zic5|
GO:0010092	specification of animal organ identity	1313	10	10	0.714909	0.3854	1	0.332	1	0.607		aldh1a2|bmp2b|fn1a|fn1b|isl2b|lats1|lats2|lft2|wwtr1|yap1|
GO:0043124	negative regulation of I-kappaB kinase/NF-kappaB signaling	1314	10	10	0.711175	0.3854	1	0.1769	0.888192	0.255		chuk|otud7b|ppm1aa|ppm1ab|ppm1ba|ppm1bb|ppm1na|ppm1nb|si:dkey-37f18.2|tnip1|
GO:0060536	cartilage morphogenesis	1315	45	45	0.661886	0.3854	1	0.2297	0.996371	0.766		alcama|chsy1|coch|col11a1a|col11a2|col12a1a|col12a1b|col14a1a|col4a1|col6a1|col6a2|col6a3|col7a1|col7a1l|col9a1b|crispld2|cyp26b1|dchs2|edn1|fat3a|furina|gpc4|grem2b|ids|matn1|matn3a|matn3b|matn4|mef2ca|plcb3|rap1aa|rap1b|rerea|sec24d|si:dkey-21p1.3|slc35c2|sox9a|tbx1|tmem165|vit|vwa1|vwa2|wls|wnt5b|wnt9a|
GO:0001968	fibronectin binding	1316	6	6	0.749629	0.3856	1	0.3396	1	0.382		itga5|itgb1a|itgb1b.1|itgb1b.2|loxl3a|loxl3b|
GO:0035778	pronephric nephron tubule epithelial cell differentiation	1317	6	6	0.747716	0.3856	1	0.251	1	0.54	GO:0039014|cell differentiation involved in pronephros development, GO:0072160|nephron tubule epithelial cell differentiation,	etv4|etv5a|irx3b|osr1|prkci|prkcz|
GO:0039014	cell differentiation involved in pronephros development	1318	6	6	0.747716	0.3856	1	0.251	1	0.54	GO:0035778|pronephric nephron tubule epithelial cell differentiation, GO:0072160|nephron tubule epithelial cell differentiation,	etv4|etv5a|irx3b|osr1|prkci|prkcz|
GO:0072160	nephron tubule epithelial cell differentiation	1319	6	6	0.747716	0.3856	1	0.251	1	0.54	GO:0039014|cell differentiation involved in pronephros development, GO:0035778|pronephric nephron tubule epithelial cell differentiation,	etv4|etv5a|irx3b|osr1|prkci|prkcz|
GO:2001259	positive regulation of cation channel activity	1320	6	6	0.752968	0.3856	1	0.278	1	0.678		rnf207b|stac|stac3|stim1a|stim1b|stim2b|
GO:0016646	oxidoreductase activity, acting on the CH-NH group of donors, NAD or NADP as acceptor	1321	19	19	0.691011	0.3858	1	0.0419	0.464853	0.817		aass|aldh1l1|aldh1l2|aldh4a1|dhfr|mthfd1a|mthfd1b|mthfd1l|mthfd2|mthfd2l|mthfr|noxred1|pycr1a|pycr1b|pycr3|qdpra|qdprb2|zgc:153031|zgc:171517|
GO:0033339	pectoral fin development	1322	37	37	0.67022	0.3859	1	0.1108	0.721222	0.849		aldh1a2|aldh7a1|ap1g1|arl6|bbs1|bbs7|bhlha9|chsy1|col1a1a|cul4a|cyp26c1|dlx5a|dlx6a|ep300a|ep300b|ext2|extl3|fgf16|fgf24|foxc1a|kctd10|lef1|met|osr1|osr2|pax1b|pdlim7|pi4k2b|rarab|rnf2|rspo2|shha|shox|sox9a|tbx5a|tbx5b|tcf7|
GO:0045446	endothelial cell differentiation	1323	11	11	0.718299	0.3862	1	0.0719	0.566213	0.692		dlc|flt4|fn1a|kdr|notch3|npas4l|shha|shhb|smo|stab2|tmem230a|
GO:0055090	acylglycerol homeostasis	1324	7	7	0.734631	0.3863	1	0.3628	1	0.459	GO:0070328|triglyceride homeostasis,	apoa1a|apoa1b|cetp|pla2g12b|pparg|si:dkey-114l24.2|yy1b|
GO:0070328	triglyceride homeostasis	1325	7	7	0.734631	0.3863	1	0.3628	1	0.459	GO:0055090|acylglycerol homeostasis,	apoa1a|apoa1b|cetp|pla2g12b|pparg|si:dkey-114l24.2|yy1b|
GO:0004706	JUN kinase kinase kinase activity	1326	5	5	0.75313	0.3874	1	0.3948	1	0.0192		map3k10|map3k12|map3k9|ripk1l|si:ch211-45c16.2|
GO:0039706	co-receptor binding	1327	5	5	0.74366	0.3874	1	0.3599	1	0.161		dkk1a|dkk1b|dkk2|dkk3a|dkk3b|
GO:0046416	D-amino acid metabolic process	1328	5	5	0.74694	0.3874	1	0.3028	1	0.549		dao.1|dao.2|dao.3|zgc:162816|zgc:172341|
GO:0030041	actin filament polymerization	1329	9	9	0.71777	0.3885	1	0.3346	1	0.353		arpc2|arpc4|catip|diaph2|fmnl3|hcls1|msrb1a|msrb2|ttc17|
GO:0042744	hydrogen peroxide catabolic process	1330	12	12	0.696743	0.3902	1	0.3237	1	0.616		cat|gpx1a|gpx1b|hbaa1|hbae3|hbae5|hbbe2|prdx1|prdx2|prdx4|prdx5|si:ch211-5k11.8|
GO:0048786	presynaptic active zone	1331	12	12	0.699438	0.3902	1	0.3656	1	0.287		atp6v0cb|bsnb|pclob|pnisr|ppfia3|ppfia4|rims1a|rims1b|rims2a|sypa|sypb|unc13c|
GO:0071907	determination of digestive tract left/right asymmetry	1332	12	12	0.699851	0.3902	1	0.2139	0.96255	0.562		furina|gpr22a|hand2|hspb12|hspb7|ikzf5|nphp4|pdx1|pitx2|prickle1a|rargb|spaw|
GO:0140161	monocarboxylate:sodium symporter activity	1333	12	12	0.693947	0.3902	1	0.284	1	0.637		si:ch211-117c9.5|si:ch211-132b12.2|slc10a1|slc10a2|slc10a4|slc6a11a|slc6a1a|slc6a1b|slc6a6a|slc6a6b|slc6a8|zgc:158427|
GO:0015279	store-operated calcium channel activity	1334	13	13	0.703146	0.3909	1	0.3698	1	0.405		orai1a|orai1b|orai2|trpc1|trpc2b|trpc3|trpc4b|trpc5a|trpc5b|trpc6a|trpc6b|trpc7a|trpc7b|
GO:0061462	protein localization to lysosome	1335	15	15	0.706113	0.3916	1	0.245	1	0.743		ap3d1|cacng2a|cacng2b|cacng3b|cacng4a|cacng4b|cacng8a|cacng8b|lamp2|lamtor4|m6pr|sh3bp4a|si:ch211-125a15.1|snx16|sorl1|
GO:0006537	glutamate biosynthetic process	1336	6	6	0.735783	0.3919	1	0.371	1	0.318	GO:0006543|glutamine catabolic process,	gls2a|gls2b|glsa|glsb|glsl|si:dkey-102c8.2|
GO:0006543	glutamine catabolic process	1337	6	6	0.735783	0.3919	1	0.371	1	0.318	GO:0006537|glutamate biosynthetic process,	gls2a|gls2b|glsa|glsb|glsl|si:dkey-102c8.2|
GO:0006883	cellular sodium ion homeostasis	1338	16	16	0.697829	0.3925	1	0.2896	1	0.723		atp1a1a.1|atp1a1a.2|atp1a1a.3|atp1a1a.4|atp1a1a.5|atp1a1b|atp1a2a|atp1a3a|atp1a3b|atp1b1a|atp1b1b|atp1b2a|atp1b2b|atp1b3a|atp1b3b|atp6v1aa|
GO:0008556	P-type potassium transmembrane transporter activity	1339	16	16	0.697625	0.3925	1	0.2896	1	0.731		atp1a1a.1|atp1a1a.2|atp1a1a.3|atp1a1a.4|atp1a1a.5|atp1a1b|atp1a2a|atp1a3a|atp1a3b|atp1b1a|atp1b1b|atp1b2a|atp1b2b|atp1b3a|atp1b3b|atp6v1e1b|
GO:0006801	superoxide metabolic process	1340	23	23	0.685618	0.3927	1	0.2269	0.996477	0.691		ccs|cyb5r4|cyba|cybb|duox|ncf1|ncf2|ncf4|nox1|nox5|noxa1|noxo1a|noxo1b|nrros|prdx1|prdx2|sh3pxd2aa|sh3pxd2ab|sh3pxd2b|sod1|sod2|sod3a|sod3b|
GO:0003206	cardiac chamber morphogenesis	1341	7	7	0.727944	0.3941	1	0.1038	0.695329	0.438		arnt2|fgf8a|fhl1a|hace1|ltbp3|meis2b|nr2f1a|
GO:0005172	vascular endothelial growth factor receptor binding	1342	5	5	0.73666	0.3941	1	0.3028	1	0.636	GO:0060753|regulation of mast cell chemotaxis, GO:0060754|positive regulation of mast cell chemotaxis,	pgfb|vegfaa|vegfab|vegfbb|vegfc|
GO:0060753	regulation of mast cell chemotaxis	1343	5	5	0.73666	0.3941	1	0.3028	1	0.636	GO:0005172|vascular endothelial growth factor receptor binding, GO:0060754|positive regulation of mast cell chemotaxis,	pgfb|vegfaa|vegfab|vegfbb|vegfc|
GO:0060754	positive regulation of mast cell chemotaxis	1344	5	5	0.73666	0.3941	1	0.3028	1	0.636	GO:0005172|vascular endothelial growth factor receptor binding, GO:0060753|regulation of mast cell chemotaxis,	pgfb|vegfaa|vegfab|vegfbb|vegfc|
GO:0002376	immune system process	1345	427	424	0.623717	0.3954	1	0.0284	0.424556	0.943		aanat2|ackr3b|ackr4a|ackr4b|agtpbp1|aire|akap10|alcama|ankhd1|ano6|anxa1a|anxa1b|anxa1c|anxa1d|arpc1b|b2m|b2ml|batf|c1qa|c1qb|c1qc|c3a.1|c3a.2|c3a.3|c3a.4|c3a.6|c4|c6|c7a|c7b|c8a|c8b|c9|cacna1fa|cacna1fb|caiap|caspa|ccl19a.1|ccl19a.2|ccl19b|ccl20a.3|ccl25a|ccl25b|ccl27b|ccl34a.4|ccl34b.1|ccl34b.4|ccl34b.9|ccl35.1|ccl36.1|ccl38.1|ccl38.6|ccl38a.4|ccl39.2|ccl39.7|ccr10|ccr12a|ccr12b.1|ccr12b.2|ccr6…
GO:0009605	response to external stimulus	1346	418	417	0.623142	0.3954	1	0.0215	0.400627	0.974		acp5b|aep1|agbl5|alpl|angptl4|ankhd1|ap1b1|atf3|atg5|atp1b2b|atp2a1|atp6v0ca|batf|bcas3|bckdhb|becn1|bglap|bmt2|c1ql4l|cacna1da|caiap|cart1|cart2|cartl|caspa|caspb|ccl34b.9|ccl35.1|ccl39.2|ccl39.7|ccny|cd180|cd36|cd59|cdh23|cebpb|cfb|cfd|cftr|ch25h|chm|cnpy3|coch|col1a1a|col1a2|col5a2b|colec11|cpeb4a|cpt1b|crfb1|crp2|cry1a|csf1ra|ctsd|ctsk|cxcl11.1|cxcl11.5|cxcl11.7|cxcl11.8|cxcl18b|cxcl19|cxcl20…
GO:0035162	embryonic hemopoiesis	1347	68	68	0.649534	0.3955	1	0.1451	0.801534	0.885		acvr1l|alas2|arrb1|bmi1a|bmp4|cebpa|cftr|clocka|csf3a|csf3r|csrnp1a|cx43|dhx8|dpy30|drll.3|eaf1|enpp2|epb41b|etnppl|etv2|etv6|foxo3b|gata1a|gata2a|gfi1aa|hdac9b|hhex|hoxd4a|irak3|ism1|jak2a|kat5a|kitlgb|lclat1|lmo2|lpar1|meis1b|mta2|mta3|myct1a|ncoa2|ndr1|nop10|npas4l|prkcbb|ptpn9a|rps24|runx1|scube1|slc11a2|slc25a37|slc40a1|slc4a1a|smad3a|smarca1|smyd5|socs1a|sox17|sptb|tal1|tbx20|tfr1a|tll1|tme…
GO:0035567	non-canonical Wnt signaling pathway	1348	30	30	0.667449	0.3971	1	0.301	1	0.733		adgra3|dub|dvl1a|dvl1b|dvl2|dvl3a|frzb|fzd10|fzd2|fzd3a|fzd3b|fzd4|fzd5|fzd7a|fzd7b|fzd8a|fzd8b|fzd9a|plcd4a|ptk7a|rock2a|ryk|sec14l8|sfrp1a|sfrp1b|sfrp2|sfrp5|szl|vangl2|wnt5b|
GO:0002690	positive regulation of leukocyte chemotaxis	1349	6	6	0.723882	0.3979	1	0.3053	1	0.696		csf1ra|pgfb|vegfaa|vegfab|vegfbb|vegfc|
GO:0098809	nitrite reductase activity	1350	6	6	0.73037	0.3979	1	0.278	1	0.31		cygb1|cygb2|ngb|si:ch211-212d10.2|si:ch73-314g15.3|xgb|
GO:0006935	chemotaxis	1351	146	145	0.627849	0.3981	1	0.2137	0.968237	0.988		aanat2|ackr3a|ackr3b|ackr4a|ackr4b|ano6|anxa1a|anxa1b|anxa1c|anxa1d|cabz01093075.1|ccl19a.1|ccl19a.2|ccl19b|ccl20a.3|ccl25b|ccl34b.1|ccl34b.4|ccl34b.9|ccl35.1|ccl36.1|ccl38.1|ccl38.6|ccl38a.4|ccl39.2|ccl39.7|ccr10|ccr11.1|ccr12a|ccr12b.1|ccr12b.2|ccr6a|ccr6b|ccr7|ccr8.1|ccr9a|ccr9b|ch25h|chad|cmklr1|csf1ra|csf3b|cul1a|cul1b|cxcl11.1|cxcl11.5|cxcl11.7|cxcl11.8|cxcl12a|cxcl12b|cxcl14|cxcl18b|cxcl19…
GO:0007530	sex determination	1352	8	8	0.713662	0.3989	1	0.3026	1	0.357		brca2|dmrt1|fshb|gdf9|kdm2aa|lhb|mettl3|tcf21|
GO:0021754	facial nucleus development	1353	8	8	0.713721	0.3989	1	0.2416	1	0.47		celsr2|fzd3a|gli1|hdac1|hoxb1a|olig2|prickle1b|rest|
GO:0021628	olfactory nerve formation	1354	5	5	0.722096	0.3992	1	0.1478	0.812209	0.263	GO:0071697|ectodermal placode morphogenesis, GO:0071699|olfactory placode morphogenesis,	dlx5a|fgfr1a|homer2|lrrn1|st8sia6|
GO:0045744	negative regulation of G protein-coupled receptor signaling pathway	1355	5	5	0.731407	0.3992	1	0.3315	1	0.355		mgrn1a|mgrn1b|mrap2a|npy|rgs2|
GO:0071697	ectodermal placode morphogenesis	1356	5	5	0.722096	0.3992	1	0.1478	0.812209	0.263	GO:0021628|olfactory nerve formation, GO:0071699|olfactory placode morphogenesis,	dlx5a|fgfr1a|homer2|lrrn1|st8sia6|
GO:0071699	olfactory placode morphogenesis	1357	5	5	0.722096	0.3992	1	0.1478	0.812209	0.263	GO:0071697|ectodermal placode morphogenesis, GO:0021628|olfactory nerve formation,	dlx5a|fgfr1a|homer2|lrrn1|st8sia6|
GO:0005283	amino acid:sodium symporter activity	1358	12	12	0.68027	0.3995	1	0.284	1	0.658		si:ch211-117c9.5|si:ch211-132b12.2|slc6a11a|slc6a15|slc6a1a|slc6a1b|slc6a5|slc6a6a|slc6a6b|slc6a8|slc6a9|zgc:158427|
GO:0033555	multicellular organismal response to stress	1359	12	12	0.682159	0.3995	1	0.3656	1	0.408		bdnf|crhb|disc1|fosab|hcrt|hsd11b2|hsd20b2|mc2r|nr3c1|nr3c2|pomca|prl|
GO:0046847	filopodium assembly	1360	7	7	0.711482	0.4003	1	0.3628	1	0.369		amotl2a|arhgef9b|cdc42|fmnl3|robo4|srgap2|trpc1|
GO:0046875	ephrin receptor binding	1361	13	13	0.692816	0.4003	1	0.3698	1	0.146		efna1a|efna1b|efna2a|efna3a|efna3b|efna5a|efna5b|efnb1|efnb2a|efnb2b|efnb3a|efnb3b|si:dkey-246i14.3|
GO:0071241	cellular response to inorganic substance	1362	40	39	0.663705	0.4021	1	0.2371	1	0.772		adgrv1|carf|cpne1|cpne2|cpne3|cpne4a|cpne4b|cpne5a|cpne5b|cpne7|cpne8|cpne9|ddi2|glra1|hvcn1|mtf1|pkd2|rasa4|slc25a24|sumo1|syt10|syt11a|syt11b|syt12|syt13|syt15|syt1a|syt1b|syt2a|syt3|syt4|syt5a|syt5b|syt6a|syt7a|syt7b|syt8|syt9a|syt9b|
GO:0008277	regulation of G protein-coupled receptor signaling pathway	1363	11	11	0.695639	0.4029	1	0.3726	1	0.5		grk1a|mgrn1a|mgrn1b|mrap2a|nme3|npy|ramp2|rgs2|usp20|usp33|zgc:91818|
GO:0044183	protein folding chaperone	1364	12	11	0.699008	0.4029	1	0.3305	1	0.509		hsc70|hsp70.3|hsp70l|hspa13|hspa14|hspa1b|hspa5|hspa8|hspa8b|hspa9|pfdn2|
GO:0046068	cGMP metabolic process	1365	16	15	0.698913	0.4035	1	0.2864	1	0.648		gc2|gucy1b2|gucy2c|gucy2f|gucy2g|nppa|nppc|npr1a|npr1b|npr2|pde9a|si:ch73-139e5.4|si:dkey-219c10.4|si:dkey-37g12.1|wu:fj39g12|
GO:0008078	mesodermal cell migration	1366	14	14	0.68146	0.4042	1	0.2426	1	0.718		apela|apln|aplnrb|cap1|ctnnd1|efna5b|epha3|has2|mpp5a|prkci|s1pr1|s1pr2|snai1a|snai1b|
GO:0043371	negative regulation of CD4-positive, alpha-beta T cell differentiation	1367	6	6	0.716779	0.405	1	0.3396	1	0.855	GO:0045581|negative regulation of T cell differentiation, GO:0045623|negative regulation of T-helper cell differentiation, GO:0045622|regulation of T-helper cell differentiation, GO:0046639|negative regulation of alpha-beta T cell differentiation,	anxa1a|anxa1b|anxa1c|anxa1d|loxl3a|loxl3b|
GO:0045581	negative regulation of T cell differentiation	1368	6	6	0.716779	0.405	1	0.3396	1	0.855	GO:0043371|negative regulation of CD4-positive, alpha-beta T cell differentiation, GO:0045623|negative regulation of T-helper cell differentiation, GO:0045622|regulation of T-helper cell differentiation, GO:0046639|negative regulation of alpha-beta T cell differentiation,	anxa1a|anxa1b|anxa1c|anxa1d|loxl3a|loxl3b|
GO:0045622	regulation of T-helper cell differentiation	1369	6	6	0.716779	0.405	1	0.3396	1	0.855	GO:0043371|negative regulation of CD4-positive, alpha-beta T cell differentiation, GO:0045581|negative regulation of T cell differentiation, GO:0045623|negative regulation of T-helper cell differentiation, GO:0046639|negative regulation of alpha-beta T cell differentiation,	anxa1a|anxa1b|anxa1c|anxa1d|loxl3a|loxl3b|
GO:0045623	negative regulation of T-helper cell differentiation	1370	6	6	0.716779	0.405	1	0.3396	1	0.855	GO:0043371|negative regulation of CD4-positive, alpha-beta T cell differentiation, GO:0045581|negative regulation of T cell differentiation, GO:0045622|regulation of T-helper cell differentiation, GO:0046639|negative regulation of alpha-beta T cell differentiation,	anxa1a|anxa1b|anxa1c|anxa1d|loxl3a|loxl3b|
GO:0046639	negative regulation of alpha-beta T cell differentiation	1371	6	6	0.716779	0.405	1	0.3396	1	0.855	GO:0043371|negative regulation of CD4-positive, alpha-beta T cell differentiation, GO:0045581|negative regulation of T cell differentiation, GO:0045623|negative regulation of T-helper cell differentiation, GO:0045622|regulation of T-helper cell differentiation,	anxa1a|anxa1b|anxa1c|anxa1d|loxl3a|loxl3b|
GO:0015491	cation:cation antiporter activity	1372	25	25	0.669187	0.4052	1	0.2269	0.995651	0.706		cax1|cax2|letm1|slc24a1|slc24a2|slc24a3|slc24a4a|slc24a4b|slc24a5|slc24a6a|slc8a1a|slc8a1b|slc8a2a|slc8a2b|slc8a3|slc8a4a|slc8a4b|slc9a2|slc9a3.1|slc9a3.2|slc9a5|slc9a6a|slc9a6b|slc9a7|slc9a8|
GO:0031492	nucleosomal DNA binding	1373	24	23	0.669563	0.4052	1	0.2715	1	0.473		h1-0|h1-10|h1m|histh1l|hmgn2|hmgn3|hmgn6|hmgn7|si:ch1073-153i20.4|si:ch211-103n10.5|si:ch211-113a14.18|si:ch211-113a14.24|si:ch73-1a9.3|si:ch73-281n10.2|si:ch73-368j24.11|si:ch73-368j24.12|si:dkey-108k21.10|si:dkey-108k21.21|si:dkey-23a13.17|si:dkey-23a13.9|si:dkey-261m9.12|zgc:110425|zgc:153405|
GO:0050807	regulation of synapse organization	1374	23	23	0.670896	0.4052	1	0.1848	0.9072	0.812		caprin2|clstn1|clstn2|ctnna2|dbn1|dbnla|dbnlb|epb41l3a|ephb3a|gpc4|gpc6a|gpc6b|gripap1|hcls1|lrfn4a|lrfn4b|neurod2|si:ch211-276c2.2|si:ch211-278a6.1|si:dkey-40c11.2|smn1|tnc|zgc:114120|
GO:0045666	positive regulation of neuron differentiation	1375	20	20	0.669156	0.4053	1	0.1611	0.836645	0.619		ascl1a|ascl1b|brinp1|brinp2|brinp3a.1|brinp3a.2|brinp3b|dlx1a|dlx2a|impact|mdkb|neurog1|per1b|prdm1a|rest|si:ch211-194k22.8|tcf12|tcf3a|tcf3b|zc4h2|
GO:0051251	positive regulation of lymphocyte activation	1376	22	22	0.672764	0.4053	1	0.1131	0.731693	0.88		anxa1a|anxa1b|anxa1c|anxa1d|ddx46|gata3|hhla2a.1|hhla2b.1|hhla2b.2|ighd|ighv2-1|ighv4-5|igic1s1|lgals17|ppp2r3c|si:ch211-180a12.2|si:ch211-1a19.2|si:ch211-241b2.5|si:dkey-15j16.3|si:dkey-15j16.6|si:dkey-22i16.9|zgc:101664|
GO:0070839	metal ion export	1377	20	20	0.672748	0.4053	1	0.2738	1	0.804		atp1a1a.1|atp1a1a.2|atp1a1a.3|atp1a1a.4|atp1a1a.5|atp1a1b|atp1a2a|atp1a3a|atp1a3b|atp1b1a|atp1b1b|atp1b2a|atp1b2b|atp1b3a|atp1b3b|atp7a|atp7b|kcnd3|kcne4|letm1|
GO:0000147	actin cortical patch assembly	1378	9	9	0.692552	0.4054	1	0.1887	0.913633	0.529	GO:0044396|actin cortical patch organization,	si:dkey-197j19.6|wasa|wasb|wasla|waslb|wipf1a|wipf1b|wipf2b|wipf3|
GO:0007338	single fertilization	1379	9	9	0.695949	0.4054	1	0.2948	1	0.442		lhfpl2a|lrmp|park7|trpc2b|trpc3|trpc6a|trpc6b|trpc7a|trpc7b|
GO:0032264	IMP salvage	1380	9	9	0.690585	0.4054	1	0.2102	0.964769	0.7		ampd1|ampd2a|ampd2b|ampd3a|ampd3b|hprt1|hprt1l|prtfdc1a|prtfdc1b|
GO:0044396	actin cortical patch organization	1381	9	9	0.692552	0.4054	1	0.1887	0.913633	0.529	GO:0000147|actin cortical patch assembly,	si:dkey-197j19.6|wasa|wasb|wasla|waslb|wipf1a|wipf1b|wipf2b|wipf3|
GO:0033334	fin morphogenesis	1382	58	57	0.645765	0.4067	1	0.275	1	0.882		acvr1l|apc|bmp4|cdh2|col1a1a|col22a1|col2a1b|crbn|cul4a|cx43|dhrs9|dlx5a|dlx6a|evx1|ext2|extl3|fbln1|fgf10a|fgf16|fgf24|fibinb|foxl1|fras1|frem1a|frem2a|furina|grip2a|hand2|hmcn1|hmcn2|hoxc8a|irx1a|itga3b|kcnk5b|lama5|lef1|med12|mmp9|nipbla|nipblb|pi4kaa|plod1a|prdm1a|rdh1|sall1a|sall4|sec23a|shha|smo|sox9a|sox9b|sp8b|sp9|tbx4|tbx5a|tll1|wnt2ba|
GO:0030917	midbrain-hindbrain boundary development	1383	28	28	0.661273	0.407	1	0.1784	0.887305	0.728		apc|atp1a1a.1|brd2a|cnpy1|creb1a|cyp26a1|en2a|en2b|fgf8a|grhl2b|grhl3|her11|her5|lmx1ba|lmx1bb|nin|nr6a1a|nr6a1b|pax2a|pou5f3|prmt8b|rarab|rnf152|shha|wls|wnt1|wnt10b|wnt3a|
GO:0003171	atrioventricular valve development	1384	8	8	0.70194	0.4074	1	0.3347	1	0.465		adap2|has2|id4|klf2a|npnta|pdcd4b|pkd2|trpv4|
GO:0015015	heparan sulfate proteoglycan biosynthetic process, enzymatic modification	1385	7	7	0.705608	0.4078	1	0.3292	1	0.278		hs2st1a|hs2st1b|hs6st1a|hs6st1b|hs6st2|hs6st3a|hs6st3b|
GO:0051601	exocyst localization	1386	12	12	0.671409	0.4092	1	0.3237	1	0.0861		exoc1|exoc3|exoc3l1|exoc3l2a|exoc3l2b|exoc3l4|si:dkey-196h17.9|si:dkey-245p14.4|si:dkey-45k15.1|stxbp6l|tnfaip2a|tnfaip2b|
GO:0044782	cilium organization	1387	200	199	0.619746	0.411	1	0.047	0.489614	0.934		agbl5|ahi1|ak5|arl13a|arl13b|arl3a|arl3b|arl3l1|arl3l2|arl6|atp6v0d1|atr|b9d1|b9d2|bbip1|bbs1|bbs4|bbs5|bbs7|bbs9|catip|cby1|ccdc113|ccdc13|ccdc28b|ccdc40|cdc14aa|cdc14ab|cdc14b|cdc42|cdh2|cdk20|cdkn3|cenpf|cenpj|cep126|cep131|cep162|cep19|cep290|cep70|cep83|cep89|cetn4|cfap126|cfap161|cfap20|cfap410|cfap53|cfl1|clrn1|cluap1|cntrob|cobl|cplane1|cplane2|crb2b|csnk1da|csnk1db|daw1|dld|dnaaf1|dnaaf4…
GO:0060271	cilium assembly	1388	194	193	0.616463	0.411	1	0.047	0.488652	0.935		agbl5|ahi1|ak5|arl13a|arl13b|arl3a|arl3b|arl3l1|arl3l2|arl6|atp6v0d1|atr|b9d1|b9d2|bbip1|bbs1|bbs4|bbs5|bbs7|bbs9|catip|cby1|ccdc113|ccdc13|ccdc28b|ccdc40|cdc14aa|cdc14ab|cdc14b|cdc42|cdh2|cdk20|cdkn3|cenpf|cenpj|cep126|cep131|cep162|cep19|cep290|cep70|cep83|cep89|cetn4|cfap161|cfap20|cfap410|cfap53|cfl1|clrn1|cluap1|cntrob|cobl|cplane1|cplane2|crb2b|csnk1da|csnk1db|daw1|dld|dnaaf1|dnaaf4|dnmbp|d…
GO:0043235	receptor complex	1389	255	254	0.619214	0.4114	1	0.1627	0.842474	0.956		acvr1ba|acvr1bb|acvr1l|acvr2aa|acvr2ab|acvrl1|alk|bmpr1aa|bmpr1ab|bmpr1ba|bmpr1bb|bmpr2a|bmpr2b|cacng2a|cacng2b|cacng3b|cacng4a|cacng4b|cacng8a|cacng8b|cd79a|cd79b|chrna1|chrna2a|chrna2b|chrna3|chrna4b|chrna5|chrna7|chrnb1|chrnb2|chrnb3b|chrnb4|chrnb5b|chrnd|chrne|chrng|cntfr|crlf1a|crlf1b|csf1ra|csf1rb|csf3r|ddr1|ddr2a|ddr2b|ddr2l|dlg1|dlg1l|dlg2|dlg3|dlg4b|ebi3|egf|egfra|ek1|epha2a|epha3|epha4a…
GO:0003841	1-acylglycerol-3-phosphate O-acyltransferase activity	1390	6	6	0.702373	0.4121	1	0.104	0.694909	0.355	GO:0042171|lysophosphatidic acid acyltransferase activity, GO:0071617|lysophospholipid acyltransferase activity,	agpat2|agpat3|agpat4|agpat9l|gpat3|lclat1|
GO:0015651	quaternary ammonium group transmembrane transporter activity	1391	6	6	0.703267	0.4121	1	0.3053	1	0.416		slc22a21|slc22a4|slc22a5|slc25a47a|slc25a47b|slc25a48|
GO:0042171	lysophosphatidic acid acyltransferase activity	1392	6	6	0.702373	0.4121	1	0.104	0.694909	0.355	GO:0071617|lysophospholipid acyltransferase activity, GO:0003841|1-acylglycerol-3-phosphate O-acyltransferase activity,	agpat2|agpat3|agpat4|agpat9l|gpat3|lclat1|
GO:0043401	steroid hormone mediated signaling pathway	1393	6	6	0.707383	0.4121	1	0.3396	1	0.576		abhd2a|abhd2b|esr1|esr2a|esr2b|nr3c1|
GO:0046320	regulation of fatty acid oxidation	1394	6	6	0.702086	0.4121	1	0.251	1	0.44		acaa2|cpt1aa|cpt1ab|etfa|mlycd|tysnd1|
GO:0071617	lysophospholipid acyltransferase activity	1395	6	6	0.702373	0.4121	1	0.104	0.694909	0.355	GO:0042171|lysophosphatidic acid acyltransferase activity, GO:0003841|1-acylglycerol-3-phosphate O-acyltransferase activity,	agpat2|agpat3|agpat4|agpat9l|gpat3|lclat1|
GO:0090162	establishment of epithelial cell polarity	1396	6	6	0.708015	0.4121	1	0.251	1	0.594		aplnrb|cdh2|fn1a|lama1|mpp5a|mpp5b|
GO:0061300	cerebellum vasculature development	1397	13	13	0.686488	0.4121	1	0.424	1	0.5		cdh5|eef2k|foxc1a|foxc1b|lemd3|nrp1b|pdgfra|pdgfrb|pitpnm3|sars1|slc2a1a|smpd3|vegfba|
GO:0003406	retinal pigment epithelium development	1398	10	10	0.684816	0.4126	1	0.2017	0.942097	0.641		atp6ap1b|atp6v0d1|ctsd|nsfb|smarca4a|tyrp1a|tyrp1b|vps11|wwtr1|yap1|
GO:1901379	regulation of potassium ion transmembrane transport	1399	10	10	0.687605	0.4126	1	0.2945	1	0.716		kcne4|klhl24a|klhl24b|neto2b|rnf207b|si:dkey-151g10.3|wnk1a|wnk1b|wnk2|wnk4b|
GO:0032420	stereocilium	1400	5	5	0.710278	0.4127	1	0.2793	1	0.394		cdh23|pcdh15a|pcdh15b|pdzd7a|ush1c|
GO:0033278	cell proliferation in midbrain	1401	5	5	0.708276	0.4127	1	0.3599	1	0.217		fgf16|fgfr2|zic2a|zic2b|zic5|
GO:1902742	apoptotic process involved in development	1402	18	18	0.67551	0.4128	1	0.2373	1	0.551		angptl4|cdh13|en2a|grhl2b|pdcd2l|perp|scrib|si:ch211-195b13.6|tp53|xkr6a|xkr6b|xkr7|xkr8.1|xkr8.2|xkr8.3|xkr9|zgc:123035|zgc:198371|
GO:0051427	hormone receptor binding	1403	12	11	0.686547	0.4131	1	0.2246	0.99214	0.632		adcyap1a|adcyap1b|gh1|ghrh|nppa|nppc|psmc5|pthlha|ucn3l|vip|wu:fj39g12|
GO:0010002	cardioblast differentiation	1404	9	9	0.680187	0.4135	1	0.372	1	0.675		cdh2|fgf8a|hand2|hoxb5b|ptch1|ptch2|sema3d|shha|smo|
GO:1902107	positive regulation of leukocyte differentiation	1405	9	9	0.680304	0.4135	1	0.3346	1	0.771	GO:1903708|positive regulation of hemopoiesis,	anxa1a|anxa1b|anxa1c|anxa1d|ddx46|gata3|il34|ppp2r3c|runx1|
GO:1903708	positive regulation of hemopoiesis	1406	9	9	0.680304	0.4135	1	0.3346	1	0.771	GO:1902107|positive regulation of leukocyte differentiation,	anxa1a|anxa1b|anxa1c|anxa1d|ddx46|gata3|il34|ppp2r3c|runx1|
GO:0030855	epithelial cell differentiation	1407	102	102	0.635133	0.4136	1	0.0699	0.557095	0.996		agr2|anxa1a|anxa1b|anxa1c|anxa1d|ap1b1|apc|ascl1a|atoh1a|atoh1b|atoh1c|atp1b2b|capn12|cdh2|cdh23|cdk5|cdx1b|cdx4|celf1|chm|crb3a|cxcr4a|ddx39ab|dlc|dlx3b|dlx4b|e2f7|e2f8|efhc2|ehf|elf3|etv4|etv5a|eya4|ezrb|flt4|fn1a|foxi3a|gata6|gmnc|hand2|hnf4a|hsf4|inpp5e|ins|insm1a|insm1b|irx3b|irx4a|kdr|kremen1|lama1|mecom|med24|mgat5|mib1|mnx1|myo6b|myo7aa|neurod1|nkx6.1|nkx6.2|notch3|npas4l|nr5a2|osr1|pax6b…
[truncated: 4,704 more rows]
