# Supplementary material for: Omics and imaging combinatorial approach reveals butyrate-induced inflammatory effects in the zebrafish gut
Source: Anim Microbiome. 2023 Mar 3;5:15. doi: 10.1186/s42523-023-00230-2 (PMC9985269; doi:10.1186/s42523-023-00230-2)
Supplement: Supplementary file 9 — Additional file 9: Gene expression of transcripts from zebrafish gut fed either a control, butyrate- or saponin-supplemented diets at 54 and 69 dpf. [file 42523_2023_230_MOESM9_ESM.zip › Supplementary folder 1/SharedEffects.xlsx]

## Sheet: A2vsB2
ID	Name		NumProbes	NumGenes	RawScore	Pval	CorrectedPvalue	MFPvalue	CorrectedMFPvalue	Multifunctionality	Same as	GeneMembers
GO:2001251	negative regulation of chromosome organization	1	23	23	2.5221	1e-12	2.012e-11	0.0105	0.35849	0.88		acd|aurkb|bub1|bub1ba|bub1bb|bub3|hnrnpua|hnrnpub|ik|mad1l1|mad2l1|mcm2|pttg1|spdl1|ten1|terf1|terfa|tpra|tprb|ttk|znf207a|znf207b|zw10|
GO:2000243	positive regulation of reproductive process	2	27	27	2.95721	1e-12	2.02e-11	0.0025	0.197463	0.821		apela|cdc25b|cdc25d|lhfpl2a|pde3a|prdm9|ptbp1a|si:ch211-67f13.7|smad2|tacr1a|tacr1b|tacr2|tacr3a|tacr3l|vip|zar1|zp3.2|zp3a.1|zp3a.2|zp3b|zp3c|zp3d.1|zp3d.2|zp3e|zp3f.1|zp3f.2|zpcx|
GO:2000241	regulation of reproductive process	3	43	43	2.92827	1e-12	2.028e-11	0.0001	0.021168	0.884		apela|bmp15|cdc25b|cdc25d|ddx4|fbxo43|fbxo5|gper1|hormad1|lhfpl2a|mettl3|mos|nanog|nr0b1|or114-1|pde3a|pgrmc1|prdm9|ptbp1a|si:ch211-67f13.7|smad2|tacr1a|tacr1b|tacr2|tacr3a|tacr3l|trip13|ttk|vip|wee2|ythdf2|zar1|zp3.2|zp3a.1|zp3a.2|zp3b|zp3c|zp3d.1|zp3d.2|zp3e|zp3f.1|zp3f.2|zpcx|
GO:2000113	negative regulation of cellular macromolecule biosynthetic process	4	77	76	1.17269	1e-12	2.035e-11	0.0393	0.468414	0.911		acd|ago2|ago3b|ago4|caprin2|cnot1|cnot10|cnot2|cnot3a|cnot3b|cnot7|cnot8|cpeb1a|cpeb1b|cpeb3|cpeb4a|dis3l2|eif4ebp1|eif4ebp2|eif4ebp3|eif4ebp3l|eif4enif1|exosc7|exosc8|exosc9|fmr1|fxr1|fxr2|gmnn|gra|hhatla|hhatlb|hnrnpua|hnrnpub|igfbp2a|igfbp2b|inpp5ka|inpp5kb|ireb2|itm2ba|itm2bb|itm2ca|itm2cb|mettl14|mettl16|mettl3|mrpl13|msh3|paip2b|pask|pde12|pds5a|polr2d|pot1|rbm24a|rpl13a|samd4a|shfl|si:dkey…
GO:2000112	regulation of cellular macromolecule biosynthetic process	5	184	182	1.17237	1e-12	2.043e-11	0.0042	0.288655	0.992		acd|ago2|ago3b|ago4|c1qbp|caprin2|casc3|cdt1|cnbpa|cnbpb|cnot1|cnot10|cnot11|cnot2|cnot3a|cnot3b|cnot6l|cnot7|cnot8|coa3a|cpeb1a|cpeb1b|cpeb2|cpeb3|cpeb4a|cpeb4b|crppa|ctc1|cyfip1|dazl|dbf4|dbf4b|dhx29|dis3l2|dna2|dph1|dph2|dph3|dph5|dph6|dscc1|e2f7|e2f8|eefsec|eif1axb|eif2a|eif2b1|eif2b2|eif2s3|eif3ha|eif3k|eif4a3|eif4e3|eif4ea|eif4ebp1|eif4ebp2|eif4ebp3|eif4ebp3l|eif4enif1|eif5a|eif5a2|esco1|es…
GO:1990904	ribonucleoprotein complex	6	444	442	0.704253	1e-12	2.051e-11	0.0507	0.517962	0.924		ago2|ago3b|ago4|aqr|bcas2|bms1|bop1|bud13|bud31|bysl|casc3|ccdc12|cd2bp2|cdc40|celf1|celf2|celf3a|celf3b|celf4|celf5a|celf5b|cirbpa|cirbpb|cpeb1a|cpeb1b|cpeb3|cpeb4a|crnkl1|ctnnbl1|cwc15|cwc22|cwc27|cwf19l1|cwf19l2|dap3|dazap1|dcaf13|ddx23|ddx43|ddx5|dhx16|dhx8|dhx9|dicer1|dkc1|ebna1bp2|eef2a.1|eef2a.2|eef2b|eef2l2|eftud2|eif1b|eif2a|eif2d|eif2s1a|eif2s1b|eif3ba|eif3c|eif3d|eif3ea|eif3eb|eif3g|ei…
GO:1990234	transferase complex	7	533	529	0.810581	1e-12	2.059e-11	0.081	0.647511	0.96		actl6a|acvr1ba|acvr1bb|acvr2aa|acvr2ab|aebp2|amn1|anapc1|anapc10|anapc11|anapc13|anapc15|anapc16|anapc2|anapc4|anapc5|ankib1a|ankib1b|arih1|arih1l|arih2|armc8|asb12a|ash2l|atg12|atg13|atg3|atg5|atxn7l3|aup1|becn1|bmi1a|bmi1b|brd8|ccna1|ccna2|ccnb1|ccnb2|ccnb3|ccnd1|ccnd2a|ccnd2b|ccnd3|ccndx|ccne1|ccne2|ccnf|ccng1|ccng2|ccnh|ccni|ccni2|ccnjl|ccnk|ccnt1|ccnt2a|ccnt2b|cd3eap|cdc23|cdc26|cdk12|cdk13|…
GO:1905818	regulation of chromosome separation	8	27	27	2.42159	1e-12	2.067e-11	0.0121	0.365904	0.854		anapc1|anapc11|anapc15|anapc4|anapc5|aurkb|bub1|bub1ba|bub1bb|bub3|cdc23|cdc26|csnk2a2a|csnk2a2b|ik|mad1l1|mad2l1|mos|ndc80|pttg1|spdl1|tpra|tprb|ttk|znf207a|znf207b|zw10|
GO:1903047	mitotic cell cycle process	9	227	226	1.96942	1e-12	2.075e-11	1e-12	3.307e-10	0.994		abraxas1|abraxas2|actr1|actr10|anapc1|ankle2|anln|antxr2a|apc|arhgef10|arl3b|aurka|aurkb|bccip|birc5a|birc5b|bmb|bub1|bub1ba|bub1bb|bub3|ccdc151|ccna1|ccna2|ccnb1|ccnb2|ccnb3|ccnd1|ccnd2a|ccnd2b|ccnd3|ccndx|ccne1|ccne2|ccnf|ccng1|ccng2|ccni|ccni2|ccnjl|cdc25b|cdc25d|cdc45|cdc6|cdca5|cdca8|cdca9|cdk2|cdkn1ba|cdkn1bb|cenpe|cenph|cenpk|cep126|cep55l|chek1|chek2|chfr|chmp1a|chmp4ba|chmp4bb|chmp7|chtf…
GO:1903046	meiotic cell cycle process	10	58	58	2.50164	1e-12	2.083e-11	0.0014	0.1323	0.905		aurka|bag6l|birc5b|brdt|brip1|bub1|bub1ba|bub1bb|dmc1|eme1|ercc1|ercc4|espl1|hfm1|hormad1|m1ap|mei4|meiob|mlh1|mlh3|mnd1|mre11a|msh3|msh4|msh5|msh6|mus81|ncapd2|ncapd3|ncaph2|nuf2|prdm9|psmc3ip|pttg1|rad50|rad51|rad51c|rad54b|rad54l|rmi1|si:ch211-161h7.4|si:dkey-57a22.11|slx4|spo11|syce2|sycp1|tdrd9|terb2|top2a|top2b|trip13|ttk|tubg1|wapla|waplb|zgc:162895|zgc:194246|zgc:195212|
GO:1902850	microtubule cytoskeleton organization involved in mitosis	11	52	52	1.58418	1e-12	2.092e-11	0.024	0.404484	0.899		abraxas1|abraxas2|actr1|actr10|antxr2a|arhgef10|aurka|aurkb|bccip|birc5a|birc5b|ccdc151|cenph|cep126|clasp2|dctn2|diaph2|efhc1|hoxb1b|ift88|kif11|kif4|kifc1|lrmp|map9|msto1|ndc80|nde1|ndel1a|ndel1b|nuf2|nusap1|pafah1b1a|pafah1b1b|prickle1a|prkci|rhoab|sass6|scrib|spast|spdl1|spice1|stil|tacc1|tacc3|tubg1|vangl2|vcp|wtip|zgc:136908|znf207a|znf207b|
GO:1902749	regulation of cell cycle G2/M phase transition	12	26	26	2.2418	1e-12	2.1e-11	0.0133	0.366581	0.818		atm|aurkb|ccnb3|ccnd1|cdc25b|cdc25d|cdc6|cdk2|chek1|chmp4bb|dtl|dyrk3|gpr132a|gpr132b|miip|mre11a|nbn|nek10|orc1|rad17|stmn4|ticrr|topbp1|zfyve19|zgc:162895|zgc:77398|
GO:1902554	serine/threonine protein kinase complex	13	58	57	1.27468	1e-12	2.108e-11	0.0285	0.427258	0.876		acvr1ba|acvr1bb|acvr2aa|acvr2ab|atg13|ccna1|ccna2|ccnb1|ccnb2|ccnb3|ccnd1|ccnd2a|ccnd2b|ccnd3|ccndx|ccne1|ccne2|ccnf|ccng1|ccng2|ccnh|ccni|ccni2|ccnjl|ccnk|ccnt1|ccnt2a|ccnt2b|cdk12|cdk13|cdk2|cdk5r1a|cdk5r1b|cdk5r2a|cdk5r2b|cdk7|cdk9|chuk|cks1b|cks2|cntd2|ercc3|gtf2h1|gtf2h2|gtf2h3|gtf2h4|gtf2h5|ikbkb|mnat1|phka1b|phkb|phkg1a|phkg1b|si:dkeyp-92c9.2|smcr8b|tgfbr1a|tgfbr1b|
GO:1902494	catalytic complex	14	936	931	0.763594	1e-12	2.117e-11	0.1117	0.762731	0.963		actl6a|actr5|actr6|actr8|acvr1ba|acvr1bb|acvr2aa|acvr2ab|adat2|adat3|adrm1|aebp2|amn1|anapc1|anapc10|anapc11|anapc13|anapc15|anapc16|anapc2|anapc4|anapc5|ankib1a|ankib1b|anp32e|aqr|arid1aa|arid1ab|arid1b|arih1|arih1l|arih2|armc8|asb12a|ash1l|ash2l|atg12|atg13|atg3|atg5|atxn7l3|aup1|bcas2|bckdha|bckdhb|becn1|bmi1a|bmi1b|bptf|brd8|brms1|brms1la|brms1lb|casc3|cbr4|ccdc65|ccna1|ccna2|ccnb1|ccnb2|ccnb…
GO:1902292	cell cycle DNA replication initiation	15	5	5	6.53696	1e-12	2.125e-11	1e-12	3.528e-10	0.517	GO:1902315|nuclear cell cycle DNA replication initiation, GO:1902975|mitotic DNA replication initiation,	mcm2|mcm3|mcm3l|mcm4|pola1|
GO:1902315	nuclear cell cycle DNA replication initiation	16	5	5	6.53696	1e-12	2.125e-11	1e-12	3.528e-10	0.517	GO:1902975|mitotic DNA replication initiation, GO:1902292|cell cycle DNA replication initiation,	mcm2|mcm3|mcm3l|mcm4|pola1|
GO:1902975	mitotic DNA replication initiation	17	5	5	6.53696	1e-12	2.125e-11	1e-12	3.528e-10	0.516	GO:1902315|nuclear cell cycle DNA replication initiation, GO:1902292|cell cycle DNA replication initiation,	mcm2|mcm3|mcm3l|mcm4|pola1|
GO:1902100	negative regulation of metaphase/anaphase transition of cell cycle	18	16	16	2.93715	1e-12	2.134e-11	0.0082	0.36162	0.829		aurkb|bub1|bub1ba|bub1bb|bub3|ik|mad1l1|mad2l1|mos|spdl1|tpra|tprb|ttk|znf207a|znf207b|zw10|
GO:1902099	regulation of metaphase/anaphase transition of cell cycle	19	23	23	2.41995	1e-12	2.143e-11	0.0104	0.37187	0.866		anapc11|anapc15|anapc4|anapc5|aurkb|bub1|bub1ba|bub1bb|bub3|cdc23|cdc26|ik|mad1l1|mad2l1|mos|ndc80|spdl1|tpra|tprb|ttk|znf207a|znf207b|zw10|
GO:1901991	negative regulation of mitotic cell cycle phase transition	20	38	38	2.05601	1e-12	2.151e-11	0.0196	0.391408	0.893		aurkb|bub1|bub1ba|bub1bb|bub3|ccnd1|cdc6|chek1|chmp4bb|dtl|e2f7|fbxo31|gpr132a|gpr132b|ik|mad1l1|mad2l1|miip|mre11a|nbn|orc1|plk3|rad17|rb1|rbl1|rbl2|spdl1|ticrr|topbp1|tpra|tprb|ttk|zfyve19|zgc:162895|zgc:77398|znf207a|znf207b|zw10|
GO:1901990	regulation of mitotic cell cycle phase transition	21	73	73	1.43573	1e-12	2.16e-11	0.0229	0.394745	0.912		anapc11|anapc15|anapc4|anapc5|anxa1a|anxa1b|anxa1c|anxa1d|atm|aurkb|bub1|bub1ba|bub1bb|bub3|ccnb3|ccnd1|ccnd2a|ccnd2b|ccnd3|ccndx|cdc14aa|cdc14ab|cdc14b|cdc23|cdc25b|cdc25d|cdc26|cdc45|cdc6|cdca5|cdk2|chek1|chmp4bb|dtl|e2f7|fbxo31|gnl2|gnl3|gpr132a|gpr132b|ik|mad1l1|mad2l1|mad2l1bp|miip|mre11a|nbn|ndc80|nek11|orc1|pla2g4aa|pla2g4ab|plk3|psme1|psme2|psme3|rad17|rb1|rbl1|rbl2|spdl1|swap70b|ticrr|to…
GO:1901988	negative regulation of cell cycle phase transition	22	74	74	1.99195	1e-12	2.169e-11	0.008	0.361846	0.908		atm|atr|atrip|aurkb|bub1|bub1ba|bub1bb|bub3|ccnd1|cdc6|cdt1|cep63|chek1|chek2|chfr|chmp4bb|dclre1b|dot1l|dtl|e2f7|eme1|fbxo31|gpr132a|gpr132b|hormad1|id2a|ik|ints3|mad1l1|mad2l1|miip|mos|mre11a|mus81|nabp1a|nabp1b|nbn|nek11|orc1|phkg1b|plk3|rad1|rad17|rad9a|rad9b|rb1|rbl1|rbl2|si:ch73-352p4.5|si:dkey-249d8.1|siah2l|spdl1|stk33|ticrr|timeless|tipin|top2a|top2b|topbp1|tp53|tp53bp1|tpra|tprb|trip13|…
GO:1901987	regulation of cell cycle phase transition	23	116	116	1.61726	1e-12	2.178e-11	0.0066	0.3528	0.996		anapc11|anapc15|anapc4|anapc5|anxa1a|anxa1b|anxa1c|anxa1d|atm|atr|atrip|aurkb|bub1|bub1ba|bub1bb|bub3|ccnb3|ccnd1|ccnd2a|ccnd2b|ccnd3|ccndx|cdc14aa|cdc14ab|cdc14b|cdc23|cdc25b|cdc25d|cdc26|cdc45|cdc6|cdca5|cdk2|cdt1|cep63|chek1|chek2|chfr|chmp4bb|dbf4|dbf4b|dclre1b|dot1l|dtl|dyrk3|e2f7|eme1|etaa1|fbxo31|gnl2|gnl3|gpr132a|gpr132b|hormad1|id2a|ik|ints3|mad1l1|mad2l1|mad2l1bp|miip|mos|mre11a|mus81|n…
GO:1901362	organic cyclic compound biosynthetic process	24	507	505	0.52994	1e-12	2.187e-11	0.3682	1	0.992		ablim2|ablim3|aclya|aclyb|acss1|acss2|acss2l|ada|adal|adcy1a|adcy1b|adcy2a|adcy2b|adcy3a|adcy3b|adcy5|adcy6a|adcy7|adcy8|adcy9|adka|adkb|adsl|adss1|adss2|adssl|afmid|ak1|ak2|ak3|ak4|ak8|alad|alas1|alas2|aldh18a1|amd1|ampd1|ampd2a|ampd2b|ampd3a|ampd3b|apoa1a|apoa1b|aprt|asmt|asmt2|aspdh|asxl1|asxl2|atic|atp5l|bola1|brf1a|brf1b|brf2|cad|cavin1a|cavin1b|ccnh|ccnt1|ccnt2a|ccnt2b|cd3eap|cdadc1|cdc73|c…
GO:0140657	ATP-dependent activity	25	362	359	0.871224	1e-12	2.196e-11	0.0023	0.1932	0.947		abca12|abca1a|abca1b|abca2|abca3b|abca4a|abca4b|abca5|abcb10|abcb11a|abcb11b|abcb4|abcb5|abcb6a|abcb6b|abcb7|abcb8|abcb9|abcc1|abcc10|abcc12|abcc2|abcc3|abcc4|abcc5|abcc6a|abcc6b.2|abcc8|abcc8b|abcc9|abcd1|abcd3a|abcd3b|abcd4|abcg1|abcg2a|abcg2b|abcg2c|abcg2d|abcg4a|abcg4b|abcg5|abcg8|acsf2|acsm3|ascc3|atp1a1a.1|atp1a1a.2|atp1a1a.3|atp1a1a.4|atp1a1a.5|atp1a1b|atp1a2a|atp1a3a|atp1a3b|atp1b1a|atp1b…
GO:0140640	catalytic activity, acting on a nucleic acid	26	462	458	1.42857	1e-12	2.205e-11	1e-12	3.78e-10	0.972		aars1|aars2|aarsd1|ago2|ago3b|alkbh2|alkbh5|alkbh8|angel1|angel2|apex1|apex2|aptx|ascc3|bivm|blm|bmt2|brip1|bud23|cars1|cars2|cd3eap|cdc45|cdkal1|chd1l|chd8|cmtr1|cmtr2|cnot6a|cnot6b|cnot6l|cnot7|cnot8|cpdp|cpsf3|crcp|cry-dash|cry5|dalrd3|dars1|dars2|dbr1|dclre1a|dclre1b|dclre1c|ddx10|ddx11|ddx18|ddx19|ddx20|ddx21|ddx23|ddx24|ddx27|ddx31|ddx3xa|ddx3xb|ddx4|ddx43|ddx46|ddx47|ddx49|ddx5|ddx51|ddx54…
GO:0140535	intracellular protein-containing complex	27	482	479	0.797989	1e-12	2.214e-11	0.1269	0.812037	0.952		actl6a|adat2|adat3|adrm1|ago2|akt1s1|amn1|anapc1|anapc10|anapc11|anapc13|anapc15|anapc16|anapc2|anapc4|anapc5|ankib1a|ankib1b|arih1|arih1l|arih2|armc8|asb12a|atg3|atxn7l3|aup1|bmi1a|bmi1b|brd8|ccar2|ccnf|cd3eap|cdc23|cdc26|cks1b|cks2|cnot1|cnot10|cnot11|cnot4a|cnot4b|cnot6a|cnot6b|cnot6l|cnot7|cnot8|crbn|crcp|crebbpa|crebbpb|csnk2a1|csnk2b|cul1a|cul1b|cul2|cul3a|cul3b|cul4a|cul4b|cul5a|cul5b|dbf4…
GO:0140513	nuclear protein-containing complex	28	812	809	1.21306	1e-12	2.224e-11	1e-12	4.071e-10	0.957		a1cf|aaas|abraxas1|acd|actl6a|actr5|actr6|actr8|aebp2|aff2|aff3|aff4|anapc1|anapc10|anapc11|anapc13|anapc15|anapc16|anapc2|anapc4|anapc5|anp32e|aqr|arid1aa|arid1ab|arid1b|ascl1a|ascl1b|ash1l|ash2l|asxl1|asxl2|atxn7l3|babam1|babam2|bap1|bcas2|bcl9|bcl9l|bmi1a|bmi1b|bop1|bptf|brcc3|brd8|brms1|brms1la|brms1lb|bub3|bud13|bud31|casc3|cbfb|ccdc12|ccnc|ccnh|ccnk|ccnt1|ccnt2a|ccnt2b|cd2bp2|cd3eap|cdc23|c…
GO:0140101	catalytic activity, acting on a tRNA	29	98	98	1.26723	1e-12	2.233e-11	0.058	0.551052	0.986		aars1|aars2|aarsd1|alkbh8|cars1|cars2|cdkal1|dalrd3|dars1|dars2|dtd1|dtd2|dus1l|dus2|dus3l|dus4l|elac1|eprs1|fars2|farsa|farsb|ftsj1|gars1|gatb|hars|iars1|iars2|kars1|lars1b|lars2|lcmt2|lrrc47|mars1|mars2|mettl1|mettl2a|mettl8|mtfmt|nars1|nars2|nsun2|nsun3|pars2|pop1|pop4|pop5|pop7|prorp|ptrh1|ptrh2|ptrhd1|qars1|qrsl1|qtrt1|rars1|rars2|rpp21|rpp30|rpph1|sars1|sars2|si:ch211-256m1.8|si:dkey-19e4.5…
GO:0140098	catalytic activity, acting on RNA	30	250	249	1.23236	1e-12	2.242e-11	0.03	0.430244	0.973		aars1|aars2|aarsd1|ago2|ago3b|alkbh5|alkbh8|angel1|angel2|bmt2|bud23|cars1|cars2|cd3eap|cdkal1|cmtr1|cmtr2|cnot6a|cnot6b|cnot6l|cnot7|cnot8|cpsf3|crcp|dalrd3|dars1|dars2|dbr1|ddx10|ddx18|ddx20|ddx31|ddx46|ddx51|ddx54|ddx55|dgcr8|dhx29|dicer1|dimt1l|dis3|dis3l|dis3l2|drosha|dtd1|dtd2|dus1l|dus2|dus3l|dus4l|edc3|eif4a3|elac1|emg1|endog|endou|endou2|endouc|eprs1|eri1|eri2|ern1|ern2|exosc10|fars2|far…
GO:0140097	catalytic activity, acting on DNA	31	178	175	1.806	1e-12	2.252e-11	1e-12	4.41e-10	0.992		alkbh2|apex1|apex2|aptx|ascc3|bivm|blm|cdc45|chd1l|chd8|cpdp|cry-dash|cry5|dclre1a|dclre1b|dclre1c|ddx11|dffb|dicer1|dmc1|dna2|dnase1|dnase1l1|dnase1l1l|dnase1l4.1|dnase1l4.2|dnase2|dnase2b|dnmt1|dnmt3aa|dnmt3ab|dnmt3ba|dnmt3bb.1|dntt|dscc1|eme1|endog|ercc1|ercc3|ercc4|ercc5|ercc6|ercc6l|eri2|exo1|exo5|fan1|fen1|fto|gins1|gins2|gins4|gtf2f2a|gtf2f2b|gtf2h1|gtf2h3|helb|hells|hmga1a|hmga1b|hmga2|li…
GO:0120114	Sm-like protein family complex	32	58	58	1.62094	1e-12	2.262e-11	0.013	0.365936	0.838		cd2bp2|clns1a|ddx20|eftud2|gemin2|gemin4|gemin6|gemin7|gemin8|htatsf1|lsm1|lsm11|lsm4|lsm5|lsm6|lsm7|luc7l|luc7l3|phf5a|prpf18|prpf3|prpf31|prpf39|prpf4|prpf40a|prpf6|prpf8|rbmx|rbmx2|sart1|sart3|sf3a1|sf3a2|sf3b1|sf3b2|sf3b5|si:ch211-114c17.1|smn1|smx5|snrnp200|snrnp70|snrpa|snrpa1|snrpb|snrpb2|snrpc|snrpd1|snrpd2|snrpd3|snrpd3l|snrpe|snrpg|snu13a|snu13b|txnl4a|txnl4b|zgc:158803|zmat2|
GO:0099080	supramolecular complex	33	398	394	0.739023	1e-12	2.271e-11	0.0059	0.343108	0.937		actb1|actb2|ago2|ago3b|ago4|aif1l|ajuba|amotl2a|anapc16|apc|apc2|arl3b|asz1|atat1|atxn2|atxn2l|aurka|aurkb|bfsp2|birc5a|birc5b|bod1|bod1l1|btbd2a|bub3|camsap1a|camsap1b|camsap2a|camsap2b|camsap3|casc3|ccsapb|cenpe|cenph|cenpi|cenpo|cenpt|cenpw|cep162|cfap20|cfap206|cfdp1|ckap5|clasp1a|clasp1b|clasp2|cnot1|cnot2|cnot3a|cnot3b|cnot7|cnot8|cotl1|csnk1da|csnk1db|cspp1b|cyt1|cyt1l|dbn1|dbnla|dbnlb|dcd…
GO:0098813	nuclear chromosome segregation	34	24	24	3.59139	1e-12	2.281e-11	0.0013	0.1274	0.792		birc5b|cdca8|cdca9|cenpk|hira|incenp|kif18a|m1ap|mis12|msto1|ncapd2|ncapg|ncaph|nsl1|nuf2|pttg1|ran|si:dkey-57a22.11|top2a|top2b|ttk|tubg1|wapla|waplb|
GO:0098687	chromosomal region	35	42	42	2.84765	1e-12	2.291e-11	0.0012	0.127008	0.854		cdca8|cdca9|cenpl|cenpp|cenpw|cep131|clasp2|ctc1|dclre1b|dscc1|ercc6l|gpatch11|lrwd1|meaf6|mis12|mis18a|nbn|ncapd2|ncapd3|ndc80|nsmce1|nuf2|oip5|pane1|phf2|rad21a|rcc2|rnf8|rpa2|seh1l|si:dkey-57a22.11|ska1|ska2|ska3|spc24|spdl1|stn1|suv39h1a|terf2ip|tert|zw10|zwilch|
GO:0097525	spliceosomal snRNP complex	36	48	48	1.49388	1e-12	2.301e-11	0.0145	0.363668	0.806		cd2bp2|eftud2|htatsf1|lsm4|lsm5|lsm6|lsm7|luc7l|luc7l3|phf5a|prpf18|prpf3|prpf31|prpf39|prpf4|prpf40a|prpf6|prpf8|rbmx|rbmx2|sart1|sart3|sf3a1|sf3a2|sf3b1|sf3b2|sf3b5|si:ch211-114c17.1|smx5|snrnp200|snrnp70|snrpa|snrpa1|snrpb|snrpb2|snrpc|snrpd1|snrpd2|snrpd3|snrpd3l|snrpe|snrpg|snu13a|snu13b|txnl4a|txnl4b|zgc:158803|zmat2|
GO:0071824	protein-DNA complex subunit organization	37	111	111	1.77756	1e-12	2.311e-11	0.0001	0.02205	0.96		actr6|anp32e|bptf|brf1a|brf1b|brf2|cdc45|cdt1|cenpi|cenpo|cenpp|chaf1a|chaf1b|daxx|dmap1|dmc1|gtf2a2|gtf2b|gtf2e1|gtf2h5|h1-0|h1-10|h1m|hist2h2l|histh1l|hoxb1b|hp1bp3|ino80|kat6a|kat6b|macroh2a1|macroh2a2|mcm2|mcm3|mcm3l|mcm4|mcm5|mcm6|mcm7|med6|mis18a|nap1l1|nap1l4a|nap1l4b|nasp|nat15|oip5|orc3|pbrm1l|piwil1|pole3|polr1e|psme4a|psme4b|rad51|rad52|rag1|rag2|rnf8|sart3|seta|setb|shprh|si:ch1073-15…
GO:0071705	nitrogen compound transport	38	812	811	0.396998	1e-12	2.321e-11	0.8943	1	0.937		abcb9|abcc5|adcyap1a|adprh|agk|akap12b|aktip|alkbh5|anxa1a|anxa1b|anxa1c|anxa1d|ap1b1|ap1g1|ap1g2|ap1m1|ap1m2|ap1m3|ap1s1|ap1s2|ap1s3a|ap1s3b|ap2a1|ap2b1|ap2m1a|ap2m1b|ap2s1|ap3b1a|ap3d1|ap3m1|ap3m2|ap3s1|ap3s2|ap4b1|ap4e1|ap4m1|ap4s1|ap5m1|apoc2|arcn1a|arcn1b|arf1|arf2a|arf2b|arf3a|arf3b|arf4a|arf6a|arfip1|arfip2a|arfip2b|arfrp1|arl1|arl11|arl14|arl3b|arl4aa|arl4ab|arl4ca|arl4cb|arl4d|arl5a|arl5…
GO:0071103	DNA conformation change	39	61	61	1.47988	1e-12	2.331e-11	0.0067	0.351053	0.896		anxa1a|anxa1b|anxa1c|anxa1d|ascc3|banf1|blm|cdca5|chmp1a|ddx11|ercc2|ercc3|h1-0|h1-10|h1m|histh1l|mcm2|mcm4|mcm6|mcm7|nbn|ncapd2|ncapd3|ncapg|ncaph|ncaph2|nipbla|nipblb|nusap1|phf23a|phf23b|pif1|rad50|recql|recql5|rpa1|si:ch1073-153i20.4|si:ch211-103n10.5|si:ch211-113a14.18|si:ch211-113a14.24|si:ch73-368j24.11|si:ch73-368j24.12|si:dkey-108k21.10|si:dkey-108k21.21|si:dkey-211g8.4|si:dkey-23a13.17|…
GO:0070925	organelle assembly	40	374	371	0.497251	1e-12	2.342e-11	0.2658	1	0.954		abraxas1|abraxas2|ache|actn2b|adgrb1b|agbl5|ahi1|ak5|alpk3a|arhgef10|arl13a|arl13b|arl3a|arl3b|arl3l1|arl3l2|arl6|asb2b|atg101|atg12|atg13|atg16l1|atg16l2|atg2b|atg3|atg5|atg7|atg9a|atg9b|atp6v0a1a|atp6v0d1|atr|atxn2|atxn2l|b9d1|b9d2|bbip1|bbs1|bbs4|bbs5|bbs7|bbs9|bccip|becn1|bin2a|bin2b|birc5a|birc5b|bves|catip|cby1|ccdc113|ccdc13|ccdc28b|ccdc40|cdc14aa|cdc14ab|cdc14b|cdc42|cdh2|cdk20|cdkn3|cenp…
GO:0070727	cellular macromolecule localization	41	338	338	0.642823	1e-12	2.352e-11	0.3469	1	0.975		acd|agk|agrn|ank1b|anln|ap3d1|arf6a|arfrp1|arl1|arl13a|arl13b|arl5a|arl5c|arl6|arl6ip1|arl8|atg13|atg9a|atg9b|atp6ap1b|aurkb|bag6l|banp|bbip1|bbs1|bcap29|bcap31|becn1|blzf1|cacng2a|cacng2b|cacng3b|cacng4a|cacng4b|cacng8a|cacng8b|cdh23|cep192|chchd4a|chchd4b|chrna1|cntln|cntnap2a|cntnap2b|cox18|cplane2|cse1l|dag1|dlg1|dlg1l|dlg2|dlg3|dlg4b|dnajc15|dnajc19|dnlz|dzip1|efr3a|efr3ba|efr3bb|exoc4|fam12…
GO:0070647	protein modification by small protein conjugation or removal	42	431	431	0.695674	1e-12	2.362e-11	0.0507	0.518964	0.921		abraxas1|abraxas2|amfrb|anapc1|anapc10|anapc16|anapc4|anapc5|ankib1a|ankib1b|arih1|arih1l|arih2|asb1|asb10|asb11|asb12a|asb13a.1|asb13a.2|asb13b|asb14a|asb15a|asb15b|asb16|asb18|asb2a.1|asb2b|asb3|asb4|asb5a|asb5b|asb6|asb7|asb8|atg10|atxn3|atxn7l3|babam1|bap1|bmi1a|bmi1b|brcc3|btr09|btr20|btr22|btr26|btr31|btr32|cand1|cand2|cbll1|ccnf|cdc26|chfr|cish|cishb|cnot4a|cnot4b|cops5|cops6|cops8|crbn|ct…
GO:0070646	protein modification by small protein removal	43	99	99	1.12448	1e-12	2.373e-11	0.018	0.375024	0.799		abraxas1|abraxas2|atxn3|atxn7l3|babam1|bap1|brcc3|cops5|cops6|cops8|cylda|cyldb|cyldl|eny2|gps1|josd1|josd2|mysm1|otub1a|otub1b|otud3|otud4|otud5a|otud5b|otud6b|otud7b|otulina|otulinb|psmd14|senp2|senp3a|senp3b|senp5|senp6a|senp6b|senp7b|si:ch211-212k18.13|si:dkey-100n23.3|si:dkey-21c19.3|si:dkey-37f18.2|si:dkeyp-118b1.2|spata2|stambpa|stambpb|stambpl1|tnfaip3|uchl1|uchl3|uchl5|usp1|usp10|usp11|u…
GO:0070601	centromeric sister chromatid cohesion	44	5	5	6.88405	1e-12	2.384e-11	0.0009	0.099225	0.465		bub1|bub1ba|bub1bb|naa50|si:dkey-57a22.11|
GO:0070192	chromosome organization involved in meiotic cell cycle	45	18	18	3.11013	1e-12	2.395e-11	0.0037	0.2646	0.778		bag6l|bub1|bub1ba|bub1bb|hormad1|mei4|ncapd2|ncapd3|ncaph2|prdm9|rad50|rad51|si:dkey-57a22.11|syce2|sycp1|terb2|trip13|zgc:194246|
GO:0065004	protein-DNA complex assembly	46	92	92	1.88824	1e-12	2.405e-11	0.0003	0.0496125	0.951		brf1a|brf1b|brf2|cdc45|cdt1|cenpi|cenpo|cenpp|chaf1a|chaf1b|daxx|dmc1|gtf2a2|gtf2b|gtf2h5|h1-0|h1-10|h1m|hist2h2l|histh1l|hp1bp3|kat6a|kat6b|macroh2a1|macroh2a2|mcm2|mcm3|mcm3l|mcm4|mcm5|mcm6|mcm7|med6|mis18a|nap1l1|nap1l4a|nap1l4b|nasp|nat15|oip5|orc3|pole3|polr1e|rad51|rad52|rag1|rag2|sart3|seta|setb|shprh|si:ch1073-153i20.4|si:ch1073-159d7.7|si:ch211-103n10.5|si:ch211-113a14.11|si:ch211-113a14…
GO:0065003	protein-containing complex assembly	47	517	513	0.612597	1e-12	2.416e-11	0.0266	0.415242	0.956		aar2|abt1|adrm1|ahctf1|aldh9a1a.1|aldh9a1b|alpk3a|apba1a|apnl|apoa1a|apoa1b|apoeb|arpc2|arpc4|asic1a|asic1b|asic1c|atl1|atl2|atl3|atpaf1|atpaf2|bcs1l|bin2a|bin2b|bmp2b|bmp7a|brf1a|brf1b|brf2|bxdc2|cacnb1|caly|cand1|cand2|catip|cbr4|ccdc103|ccdc114|ccdc115|ccdc151|ccdc39|ccdc40|ccdc65|cdc45|cdc73|cdt1|celf1|celf2|celf3a|celf3b|celf4|celf5a|celf5b|cenph|cenpi|cenpk|cenpn|cenpo|cenpp|cenpt|cenpw|cha…
GO:0061695	transferase complex, transferring phosphorus-containing groups	48	161	160	1.00396	1e-12	2.428e-11	0.0459	0.501865	0.987		acvr1ba|acvr1bb|acvr2aa|acvr2ab|atg13|becn1|ccna1|ccna2|ccnb1|ccnb2|ccnb3|ccnd1|ccnd2a|ccnd2b|ccnd3|ccndx|ccne1|ccne2|ccnf|ccng1|ccng2|ccnh|ccni|ccni2|ccnjl|ccnk|ccnt1|ccnt2a|ccnt2b|cd3eap|cdk12|cdk13|cdk2|cdk5r1a|cdk5r1b|cdk5r2a|cdk5r2b|cdk7|cdk9|chuk|cish|cishb|cks1b|cks2|cntd2|crcp|dna2|ercc3|gtf2h1|gtf2h2|gtf2h3|gtf2h4|gtf2h5|igf1ra|igf1rb|ikbkb|insra|insrb|mad2l2|mnat1|pfkfb1|pfklb|pfkma|pfk…
GO:0051985	negative regulation of chromosome segregation	49	17	17	3.12409	1e-12	2.439e-11	0.0098	0.36015	0.827	GO:1905819|negative regulation of chromosome separation,	aurkb|bub1|bub1ba|bub1bb|bub3|ik|mad1l1|mad2l1|mos|pttg1|spdl1|tpra|tprb|ttk|znf207a|znf207b|zw10|
GO:1905819	negative regulation of chromosome separation	50	17	17	3.12409	1e-12	2.439e-11	0.0098	0.36015	0.827	GO:0051985|negative regulation of chromosome segregation,	aurkb|bub1|bub1ba|bub1bb|bub3|ik|mad1l1|mad2l1|mos|pttg1|spdl1|tpra|tprb|ttk|znf207a|znf207b|zw10|
GO:0051983	regulation of chromosome segregation	51	32	32	2.19961	1e-12	2.45e-11	0.0155	0.362947	0.88		anapc1|anapc11|anapc15|anapc4|anapc5|aurkb|bub1|bub1ba|bub1bb|bub3|cdc23|cdc26|csnk2a2a|csnk2a2b|hnrnpua|hnrnpub|hormad1|ik|lrmp|mad1l1|mad2l1|mos|ndc80|pttg1|rmi2|spdl1|tpra|tprb|ttk|znf207a|znf207b|zw10|
GO:0051784	negative regulation of nuclear division	52	21	21	2.62108	1e-12	2.461e-11	0.0096	0.370826	0.856		aurkb|bub1|bub1ba|bub1bb|bub3|fbxo43|fbxo5|hormad1|ik|mad1l1|mad2l1|mcl1a|mcl1b|spdl1|tpra|tprb|trip13|ttk|znf207a|znf207b|zw10|
GO:0051783	regulation of nuclear division	53	32	32	2.46788	1e-12	2.473e-11	0.0147	0.365223	0.885		anapc11|anapc15|anapc4|anapc5|aurkb|bora|bub1|bub1ba|bub1bb|bub3|ewsr1a|fbxo43|fbxo5|hormad1|ik|mad1l1|mad2l1|mcl1a|mcl1b|ndc80|pdcd2|pmaip1|spdl1|tpra|tprb|trip13|ttk|ube2ib|wee2|znf207a|znf207b|zw10|
GO:0051726	regulation of cell cycle	54	390	388	1.03719	1e-12	2.485e-11	0.0005	0.0645366	0.936		afap1l2|alms1|anapc1|anapc11|anapc15|anapc4|anapc5|anxa1a|anxa1b|anxa1c|anxa1d|asah2|atm|atoh7|atr|atrip|aurka|aurkb|bap1|bccip|becn1|birc6|bop1|bora|brinp1|brinp2|brinp3a.1|brinp3a.2|brinp3b|btg1|btg2|btg3|btg4|bub1|bub1ba|bub1bb|bub3|c1ql4l|cables1|cables2a|cables2b|ccna1|ccna2|ccnb1|ccnb2|ccnb3|ccnd1|ccnd2a|ccnd2b|ccnd3|ccndbp1|ccndx|ccne1|ccne2|ccnf|ccng1|ccng2|ccnh|ccni|ccni2|ccnjl|ccnl1a|cc…
GO:0051716	cellular response to stimulus	55	888	882	0.550263	1e-12	2.496e-11	0.0131	0.364869	0.98		abraxas1|ache|actr5|actr8|acvr1ba|acvr1bb|acvr1l|acvr2aa|acvr2ab|acvrl1|adgrl3.1|adgrv1|adh8a|adprhl2|agxtb|ahr1a|ahr2|ahrra|ahrrb|aktip|alkbh3|alkbh7|ankzf1|ano1a|anxa1a|anxa1b|anxa1c|anxa1d|ap5s1|apc|apex1|apex2|apobb.1|aptx|aqp12|ascc3|ascl1a|asic1a|asic1b|asic1c|atf6|atf6b|atg5|atm|atp6v0a1b|atp6v0d1|atr|atrip|aup1|aurkb|avpr1aa|avpr1ab|avpr2aa|avpr2ab|avpr2l|b3gat1a|babam1|babam2|badb|bag6|b…
GO:0051649	establishment of localization in cell	56	905	900	0.449161	1e-12	2.508e-11	0.9037	1	0.948		aaas|abcd3a|abcd3b|abce1|actb1|actb2|actr1|actr10|adprh|aftpha|aftphb|agk|akap12b|aktip|alkbh5|als2a|amotl2a|amph|ankrd27|anp32a|antxr2a|ap1b1|ap1g1|ap1g2|ap1m1|ap1m2|ap1m3|ap1s1|ap1s2|ap1s3a|ap1s3b|ap2a1|ap2b1|ap2m1a|ap2m1b|ap2s1|ap3b1a|ap3d1|ap3m1|ap3m2|ap3s1|ap3s2|ap4b1|ap4e1|ap4m1|ap4s1|ap5b1|ap5m1|ap5s1|arcn1a|arcn1b|arf1|arf2a|arf2b|arf3a|arf3b|arf4a|arf6a|arfip1|arfip2a|arfip2b|arfrp1|arl1…
GO:0051641	cellular localization	57	978	974	0.507159	1e-12	2.52e-11	0.5654	1	0.945		aaas|abcd3a|abcd3b|abce1|acd|actr1|actr10|adprh|aftpha|aftphb|agk|agrn|akap12b|aktip|alkbh5|als2a|ank1b|ankrd27|anln|anp32a|antxr2a|ap1b1|ap1g1|ap1g2|ap1m1|ap1m2|ap1m3|ap1s1|ap1s2|ap1s3a|ap1s3b|ap2a1|ap2b1|ap2m1a|ap2m1b|ap2s1|ap3b1a|ap3d1|ap3m1|ap3m2|ap3s1|ap3s2|ap4b1|ap4e1|ap4m1|ap4s1|ap5b1|ap5m1|ap5s1|arcn1a|arcn1b|arf1|arf2a|arf2b|arf3a|arf3b|arf4a|arf6a|arfip1|arfip2a|arfip2b|arfrp1|arl1|arl1…
GO:0051603	proteolysis involved in cellular protein catabolic process	58	385	384	0.546028	1e-12	2.532e-11	0.168	0.933882	0.923		adrm1|amn1|anapc1|anapc10|anapc11|anapc2|anapc4|anapc5|ankib1a|ankib1b|ankzf1|arih1|arih1l|arih2|armc8|aup1|bag6|bag6l|bap1|birc6|cacul1|ccnf|cdc26|chfr|clpp|cops3|cpvl|crbn|ctsa|ctsba|ctsbb|ctsc|ctsf|ctsh|ctsk|ctsl.1|ctsla|ctsll|ctso|ctss1|ctss2.1|ctss2.2|ctsz|cul1a|cul1b|cul2|cul3a|cul3b|cul4a|cul4b|cul5a|cul5b|cylda|cyldl|dcaf11|ddb1|ddi2|derl1|derl2|derl3|dnajb12a|dnajb12b|dnajb14|dnajc18|dtl…
GO:0051321	meiotic cell cycle	59	32	32	2.17255	1e-12	2.544e-11	0.0163	0.371809	0.81		aurka|brdt|exd1|h2ax|hormad1|mei4|mnd1|mns1|moto|mre11a|nbn|piwil1|piwil2|pld6|prdm9|rad21a|rad21b|rad21l1|rbbp8|rec8b|rpa1|si:ch1073-365p7.2|sycp3|tdrd1|tdrd9|tex11|trip13|tubgcp2|tubgcp3|tubgcp4|tubgcp5|wee2|
GO:0051301	cell division	60	126	125	1.72406	1e-12	2.557e-11	0.0051	0.303249	0.966		actr8|anapc10|anapc15|anapc4|anln|arl3b|arl8ba|arpp19a|arpp19b|babam1|babam2|becn1|bmpr1bb|bora|ccdc124|ccnd1|ccne1|ccnf|ccnk|ccsapb|cdc123|cdc14aa|cdc14ab|cdc14b|cdc16|cdc20|cdc23|cdc26|cdc27|cdc37|cdc40|cdc42|cdc42l|cdc42l2|cdc45|cdc5l|cdc6|cdc73|cdca8|cdca9|cdk1|cdk20|cep63|chfr|cks1b|cks2|clasp2|cntrl|dct|dhx8|dis3l2|e4f1|ensaa|ensab|ercc6l|fam83d|fbxo5|fign|fsd1|fzr1a|haus6|katna1|katnal1|ka…
GO:0051276	chromosome organization	61	167	165	1.82731	1e-12	2.569e-11	1e-12	4.811e-10	0.988		acd|anxa1a|anxa1b|anxa1c|anxa1d|ascc3|atm|atr|bag6l|banf1|blm|bub1|bub1ba|bub1bb|cdca5|cdca8|cdca9|cenph|cenpi|cenpk|cenpn|cenpo|cenpt|cenpw|chmp1a|chtf8|ctc1|dclre1a|dclre1b|dclre1c|ddx11|dscc1|ercc2|ercc3|esco1|esco2|fbxo5|gar1|h1-0|h1-10|h1m|hira|histh1l|hormad1|incenp|kif18a|lto1|mau2|mcm2|mcm4|mcm6|mcm7|mcmbp|mei4|mis12|mre11a|msh2|msh3|msh6|msto1|naa50|nbn|ncapd2|ncapd3|ncapg|ncaph|ncaph2|n…
GO:0051246	regulation of protein metabolic process	62	630	627	0.526562	1e-12	2.581e-11	0.0435	0.486685	0.977		adcy5|adcyap1a|adcyap1b|admp|ago2|ago3b|ago4|agrn|agt|ahsg1|ahsg2|aida|akt1s1|ankib1a|ankib1b|ankle2|apaf1|apc2|aplnra|aplnrb|arih1|arih1l|arih2|arl2bp|arpp19a|arpp19b|asb11|asb5a|asb5b|atg13|atraid|bag6l|banp|baxa|baxb|bbc3|bcar3|bccip|bcl2a|bcl2l1|bcl2l16|bida|bik|birc2|birc5a|birc5b|birc7|bmf1|bmp10|bmp15|bmp16|bmp2a|bmp2b|bmp3|bmp4|bmp5|bmp6|bmp7a|bmp7b|bmp8a|bod1|bod1l1|bora|brat1|brd4|c1qbp…
GO:0051236	establishment of RNA localization	63	50	50	1.46096	1e-12	2.594e-11	0.0291	0.433795	0.868		alkbh5|casc3|ddx19|eif4a3|eny2|gle1|igf2bp1|igf2bp3|lrmp|magoh|mcm3ap|ncbp2|ncbp3|ndc1|nup107|nup35|nup42|nup85|nup88|nup93|nup98|nxf1|nxt2|pcid2|phax|polr2d|qki2|qkia|rae1|ran|rbm8a|seh1l|si:dkeyp-97b10.3|sidt2|slbp|slbp2|snupn|thoc1|thoc2|thoc3|thoc5|thoc6|thoc7|tomm20b|upf3a|xpot|ybx1|zc3h11a|zgc:153681|zgc:193690|
GO:0051225	spindle assembly	64	39	39	1.6305	1e-12	2.607e-11	0.0215	0.395062	0.827		abraxas1|abraxas2|arhgef10|bccip|birc5a|birc5b|cenpw|cep63|csnk1da|csnk1db|haus1|haus2|haus3|haus4|haus5|haus6|haus7|kif11|kifc1|map9|mapre1a|mapre1b|mapre2|mapre3a|mapre3b|msto1|si:ch1073-365p7.2|si:ch211-153a8.4|si:zfos-452g4.1|spice1|stil|tnksa|tnksb|tubgcp2|tubgcp3|tubgcp4|tubgcp5|znf207a|znf207b|
GO:0051177	meiotic sister chromatid cohesion	65	5	5	6.52084	1e-12	2.62e-11	0.0009	0.101336	0.485		bub1|bub1ba|bub1bb|hormad1|si:dkey-57a22.11|
GO:0051172	negative regulation of nitrogen compound metabolic process	66	619	616	0.419554	1e-12	2.633e-11	0.5154	1	0.956		acd|ago2|ago3b|ago4|agrn|agt|ahsg1|ahsg2|aida|akt1s1|alx1|angel2|arntl1a|arpp19a|arpp19b|atraid|atxn1a|atxn1b|aurkb|bag6l|banp|bap1|bcl2a|bcl2l1|bend5|bhlhe40|bhlhe41|birc2|birc5a|birc5b|birc7|blm|bmi1a|bmi1b|bod1|bod1l1|brms1|brms1la|brms1lb|camk2n1a|camk2n2|caprin2|cbfa2t3|cbl|cblb|cblc|cbx3a|cc2d1b|ccnd1|ccpg1|cdk5rap1|cdkn1ba|cdkn1bb|cdkn1ca|cdkn1cb|cenph|cgas|chac1|chd8|ciarta|cica|cicb|cipc…
GO:0051170	import into nucleus	67	51	51	1.29644	1e-12	2.646e-11	0.038	0.46658	0.753		cse1l|dzip1|fam53b|heatr3|hikeshi|htatip2|ipo11|ipo13|ipo4|ipo7|ipo8|ipo9|kpna1|kpna2|kpna3|kpna4|kpna5|kpna6|kpna7|kpnb1|kpnb3|nup107|nup133|nup153|nup155|nup188|nup214|nup35|nup50|nup62l|nup85|nup88|nup93|nup98|nutf2|nutf2l|nxt2|pom121|pttg1ipa|pttg1ipb|ran|rpain|si:ch1073-55a19.2|si:ch73-182a11.2|snupn|tnpo1|tnpo2|tnpo3|tpra|tprb|zgc:175066|
GO:0051168	nuclear export	68	45	45	1.56562	1e-12	2.659e-11	0.0252	0.407824	0.842		abce1|alkbh5|cse1l|ddx19|eif6|eny2|gle1|lsg1|ltv1|lzts2a|lzts2b|mcm3ap|ncbp2|nmd3|nup107|nup85|nup88|nup93|nup98|nxf1|pcid2|phax|polr2d|rae1|ranbp3a|ranbp3b|rrs1|sdad1|si:dkeyp-20g2.3|si:dkeyp-97b10.3|thoc1|thoc2|thoc3|thoc5|thoc7|xpo1a|xpo1b|xpo4|xpo6|xpo7|xpot|zc3h11a|zgc:153681|zgc:193690|znf593|
GO:0051052	regulation of DNA metabolic process	69	89	89	1.19172	1e-12	2.673e-11	0.044	0.490206	0.91		abraxas1|acd|actr2a|actr2b|apc|babam1|babam2|blm|cdt1|cebpb|cgas|dek|dnmt1|ercc2|ercc8|eya1|eya2|eya3|eya4|fam168a|fancb|fign|fignl1|h1-0|h1-10|h1m|helb|hells|histh1l|hmbox1a|hmbox1b|hnrnpua|hnrnpub|hsf4|mms19|msh2|msh6|nvl|pargl|parpbp|pot1|pou5f3|recql5|rmi2|rnf168|rnf169|rnf8|rps3|rtel1|si:ch1073-153i20.4|si:ch211-103n10.5|si:ch211-113a14.18|si:ch211-113a14.24|si:ch211-127m7.2|si:ch73-368j24.1…
GO:0051028	mRNA transport	70	42	42	1.58924	1e-12	2.686e-11	0.0222	0.3969	0.837		alkbh5|casc3|ddx19|eif4a3|eny2|gle1|igf2bp1|igf2bp3|lrmp|magoh|mcm3ap|ncbp2|ncbp3|ndc1|nup107|nup35|nup42|nup85|nup88|nup93|nxf1|nxt2|pcid2|polr2d|qki2|qkia|rae1|rbm8a|seh1l|si:dkeyp-97b10.3|slbp|slbp2|thoc1|thoc2|thoc3|thoc5|thoc6|thoc7|upf3a|zc3h11a|zgc:153681|zgc:193690|
GO:0050657	nucleic acid transport	71	49	49	1.50504	1e-12	2.7e-11	0.024	0.4032	0.865	GO:0050658|RNA transport,	alkbh5|casc3|ddx19|eif4a3|eny2|gle1|igf2bp1|igf2bp3|lrmp|magoh|mcm3ap|ncbp2|ncbp3|ndc1|nup107|nup35|nup42|nup85|nup88|nup93|nup98|nxf1|nxt2|pcid2|phax|polr2d|qki2|qkia|rae1|ran|rbm8a|seh1l|si:dkeyp-97b10.3|sidt2|slbp|slbp2|snupn|thoc1|thoc2|thoc3|thoc5|thoc6|thoc7|tomm20b|upf3a|xpot|zc3h11a|zgc:153681|zgc:193690|
GO:0050658	RNA transport	72	49	49	1.50504	1e-12	2.7e-11	0.024	0.4032	0.865	GO:0050657|nucleic acid transport,	alkbh5|casc3|ddx19|eif4a3|eny2|gle1|igf2bp1|igf2bp3|lrmp|magoh|mcm3ap|ncbp2|ncbp3|ndc1|nup107|nup35|nup42|nup85|nup88|nup93|nup98|nxf1|nxt2|pcid2|phax|polr2d|qki2|qkia|rae1|ran|rbm8a|seh1l|si:dkeyp-97b10.3|sidt2|slbp|slbp2|snupn|thoc1|thoc2|thoc3|thoc5|thoc6|thoc7|tomm20b|upf3a|xpot|zc3h11a|zgc:153681|zgc:193690|
GO:0046983	protein dimerization activity	73	388	386	0.540273	1e-12	2.714e-11	0.137	0.840097	0.924		abcd3a|abcd3b|abtb2a|abtb2b|agr2|ahr1a|ahr1b|ahr2|ahrra|ahrrb|aifm1|ano11|ano1a|ano2b|ano3|ano5a|ano5b|ano6|ano9a|arnt|arnt2|arntl1a|arntl1b|arntl2|asah1b|ascl1a|ascl1b|atf1|atoh1a|atoh1b|atoh1c|atoh7|atoh8|axin1|baxa|baxb|bcl2a|bcl2b|bcl2l1|bcl2l10|bcl2l16|bhlha15|bhlha9|bhlhe22|bhlhe23|bhlhe40|bhlhe41|bmp2b|bmp7a|bnip1a|bnip1b|boka|bokb|btbd11a|btbd11b|cbfb|cdh1|cdh10a|cdh11|cdh12a|cdh13|cdh17|…
GO:0046982	protein heterodimerization activity	74	129	129	1.09234	1e-12	2.728e-11	0.0307	0.434397	0.921		abtb2a|abtb2b|ano9a|arntl1a|asah1b|atf1|baxa|baxb|bcl2a|bcl2b|bcl2l1|bcl2l10|bcl2l16|bmp2b|bmp7a|bnip1a|bnip1b|boka|bokb|btbd11a|btbd11b|cbfb|cenpt|cenpw|chrac1|chuk|clocka|ddit3|dlg4b|dr1|drap1|f11r.1|h2ax|h2az2a|h2az2b|h3f3b.1|her1|her11|her5|hes6|hist1h2ba|hist1h4l|hist2h2l|ifih1|itga5|itgb1a|itgb1b|jam2a|macroh2a1|macroh2a2|maff|mafga|mafgb|mafk|mavs|mcl1a|mcl1b|mettl3|nfe2|nfe2l2a|nfyba|nfyc…
GO:0046907	intracellular transport	75	759	755	0.488369	1e-12	2.742e-11	0.7229	1	0.935		aaas|abcd3a|abcd3b|abce1|actr1|actr10|adprh|aftpha|aftphb|agk|akap12b|aktip|alkbh5|als2a|ankrd27|anp32a|ap1b1|ap1g1|ap1g2|ap1m1|ap1m2|ap1m3|ap1s1|ap1s2|ap1s3a|ap1s3b|ap2a1|ap2b1|ap2m1a|ap2m1b|ap2s1|ap3b1a|ap3d1|ap3m1|ap3m2|ap3s1|ap3s2|ap4b1|ap4e1|ap4m1|ap4s1|ap5b1|ap5m1|ap5s1|arcn1a|arcn1b|arf1|arf2a|arf2b|arf3a|arf3b|arf4a|arf6a|arfip1|arfip2a|arfip2b|arfrp1|arl1|arl11|arl14|arl4aa|arl4ab|arl4ca…
GO:0046540	U4/U6 x U5 tri-snRNP complex	76	19	19	2.44549	1e-12	2.756e-11	0.0047	0.307067	0.569	GO:0097526|spliceosomal tri-snRNP complex,	eftud2|lsm5|lsm6|prpf18|prpf3|prpf31|prpf4|prpf6|sart1|smx5|snrnp200|snrpb|snrpd2|snrpe|snu13a|snu13b|txnl4a|txnl4b|zmat2|
GO:0097526	spliceosomal tri-snRNP complex	77	19	19	2.44549	1e-12	2.756e-11	0.0047	0.307067	0.569	GO:0046540|U4/U6 x U5 tri-snRNP complex,	eftud2|lsm5|lsm6|prpf18|prpf3|prpf31|prpf4|prpf6|sart1|smx5|snrnp200|snrpb|snrpd2|snrpe|snu13a|snu13b|txnl4a|txnl4b|zmat2|
GO:0045930	negative regulation of mitotic cell cycle	78	83	83	1.79647	1e-12	2.771e-11	0.0076	0.3528	0.905		aurkb|brinp1|brinp2|brinp3a.1|brinp3a.2|brinp3b|btg1|btg2|btg3|btg4|bub1|bub1ba|bub1bb|bub3|c1ql4l|ccnd1|ccsapb|cdc6|cdkn1ba|cdkn1bb|cdkn1ca|cdkn1cb|chek1|chek2|chfr|chmp4bb|dclre1b|dlg1|dlg1l|dtl|e2f7|eme1|fbxo31|fbxo5|gpr132a|gpr132b|id2a|ik|ints3|mad1l1|mad2l1|mcl1a|mcl1b|miip|mre11a|mus81|nabp1a|nabp1b|nbn|nek11|orc1|phkg1b|plk3|rad17|rad9a|rad9b|rb1|rbl1|rbl2|scrib|si:dkey-249d8.1|si:dkey-42…
GO:0045839	negative regulation of mitotic nuclear division	79	18	18	2.58851	1e-12	2.785e-11	0.0098	0.365223	0.836		aurkb|bub1|bub1ba|bub1bb|bub3|fbxo5|ik|mad1l1|mad2l1|mcl1a|mcl1b|spdl1|tpra|tprb|ttk|znf207a|znf207b|zw10|
GO:0045786	negative regulation of cell cycle	80	112	112	1.77437	1e-12	2.8e-11	0.0024	0.195397	0.987		atm|atr|atrip|aurkb|brinp1|brinp2|brinp3a.1|brinp3a.2|brinp3b|btg1|btg2|btg3|btg4|bub1|bub1ba|bub1bb|bub3|c1ql4l|ccnd1|ccnf|ccsapb|cdc6|cdk5rap1|cdkn1ba|cdkn1bb|cdkn1ca|cdkn1cb|cdt1|cep63|chek1|chek2|chfr|chmp4bb|dclre1b|dlg1|dlg1l|dot1l|dtl|e2f7|e2f8|eme1|fbxo31|fbxo43|fbxo5|gmnn|gper1|gpr132a|gpr132b|hexim1|hormad1|id2a|ik|ints3|kat2b|mad1l1|mad2l1|mcl1a|mcl1b|mdm1|men1|miip|mos|mre11a|mus81|na…
GO:0045184	establishment of protein localization	81	659	659	0.439434	1e-12	2.815e-11	0.8611	1	0.931		adcyap1a|adprh|agk|akap12b|aktip|anxa1a|anxa1b|anxa1c|anxa1d|ap1b1|ap1g1|ap1g2|ap1m1|ap1m2|ap1m3|ap1s1|ap1s2|ap1s3a|ap1s3b|ap2a1|ap2b1|ap2m1a|ap2m1b|ap2s1|ap3b1a|ap3d1|ap3m1|ap3m2|ap3s1|ap3s2|ap4b1|ap4e1|ap4m1|ap4s1|ap5m1|apoc2|arcn1a|arcn1b|arf1|arf2a|arf2b|arf3a|arf3b|arf4a|arf6a|arfip1|arfip2a|arfip2b|arfrp1|arl1|arl11|arl14|arl3b|arl4aa|arl4ab|arl4ca|arl4cb|arl4d|arl5a|arl5c|arl6|arl6ip1|arl8…
GO:0045132	meiotic chromosome segregation	82	8	8	4.89767	1e-12	2.83e-11	0.0019	0.16758	0.577		birc5b|m1ap|nuf2|pttg1|si:dkey-57a22.11|ttk|wapla|waplb|
GO:0044815	DNA packaging complex	83	65	65	1.79802	1e-12	2.845e-11	0.0144	0.36288	0.623		ano9a|btbd11a|h1-0|h1-10|h1m|h2ax|h2az2a|h2az2b|h3f3a|h3f3b.1|hist1h2ba|hist1h4l|hist2h2l|histh1l|hp1bp3|kat6a|kat6b|macroh2a1|macroh2a2|ncapg|ncaph|ncaph2|shprh|si:ch1073-153i20.4|si:ch1073-153i20.5|si:ch1073-159d7.7|si:ch211-103n10.5|si:ch211-113a14.11|si:ch211-113a14.18|si:ch211-113a14.19|si:ch211-113a14.22|si:ch211-113a14.24|si:ch73-368j24.1|si:ch73-368j24.11|si:ch73-368j24.12|si:ch73-36p18.1…
GO:0044774	mitotic DNA integrity checkpoint signaling	84	25	25	2.24485	1e-12	2.861e-11	0.0105	0.360818	0.824		ccnd1|cdc6|chek1|chek2|dtl|eme1|fbxo31|id2a|mre11a|mus81|nbn|nek11|orc1|phkg1b|rad17|rad9a|rad9b|stk33|ticrr|tipin|top2a|top2b|topbp1|zgc:162895|zgc:77398|
GO:0044772	mitotic cell cycle phase transition	85	51	50	1.7137	1e-12	2.876e-11	0.0122	0.364759	0.856		anapc1|ccna1|ccna2|ccnb1|ccnb2|ccnb3|ccnd1|ccnd2a|ccnd2b|ccnd3|ccndx|ccne1|ccne2|ccnf|ccng1|ccng2|ccni|ccni2|ccnjl|cdc25b|cdc25d|cdc6|cdk2|cdkn1ba|cdkn1bb|chmp4ba|chmp7|clasp2|cntd2|ensaa|fbxl15|fbxl18|fbxl3a|fbxl3b|fbxl8|gpr132a|gpr132b|kdm8|lats1|lats2|lzts1|mastl|meis1b|phf8|ppp2r2d|skp2|spast|trim71|ube2s|usp37|
GO:0044770	cell cycle phase transition	86	52	51	1.73096	1e-12	2.892e-11	0.0122	0.366832	0.861		anapc1|ccna1|ccna2|ccnb1|ccnb2|ccnb3|ccnd1|ccnd2a|ccnd2b|ccnd3|ccndx|ccne1|ccne2|ccnf|ccng1|ccng2|ccni|ccni2|ccnjl|cdc25b|cdc25d|cdc6|cdk2|cdkn1ba|cdkn1bb|chmp4ba|chmp7|clasp2|cntd2|ensaa|fbxl15|fbxl18|fbxl3a|fbxl3b|fbxl8|gpr132a|gpr132b|kdm8|lats1|lats2|lzts1|mastl|meis1b|phf8|ppp2r2d|skp2|spast|tipin|trim71|ube2s|usp37|
GO:0044271	cellular nitrogen compound biosynthetic process	87	738	735	0.435527	1e-12	2.908e-11	0.2755	1	0.966		aars1|aarsd1|ablim2|ablim3|acer1|acer3|aclya|aclyb|acss1|acss2|acss2l|ada|adal|adcy1a|adcy1b|adcy2a|adcy2b|adcy3a|adcy3b|adcy5|adcy6a|adcy7|adcy8|adcy9|adka|adkb|adsl|adss1|adss2|adssl|afmid|agmat|ak1|ak2|ak3|ak4|ak8|alad|alas1|alas2|aldh9a1a.1|aldh9a1b|amd1|ampd1|ampd2a|ampd2b|ampd3a|ampd3b|aprt|arg2|asah2|asmt|asmt2|asns|aspdh|ass1|asxl1|asxl2|atic|atp5l|azin1a|b4galt5|bbox1|bdh2|bola1|brf1a|br…
GO:0044265	cellular macromolecule catabolic process	88	435	434	0.67944	1e-12	2.924e-11	0.072	0.614555	0.934		adrm1|ago3b|amn1|anapc1|anapc10|anapc11|anapc2|anapc4|anapc5|ankib1a|ankib1b|ankzf1|arih1|arih1l|arih2|armc8|aup1|bag6|bag6l|bap1|birc6|cacul1|casc3|ccnf|cdc26|chfr|cnot1|cnot10|cnot6a|cnot6b|cnot6l|cnot7|cnot8|cops3|crbn|cul1a|cul1b|cul2|cul3a|cul3b|cul4a|cul4b|cul5a|cul5b|cylda|cyldl|dcaf11|dcp1a|dcp1b|dcp2|dcps|ddb1|derl1|derl2|derl3|dffa|dffb|dhx34|dicer1|dis3|dis3l|dis3l2|dna2|dnajb12a|dnajb…
GO:0043933	protein-containing complex organization	89	597	592	0.608014	1e-12	2.94e-11	0.0349	0.454903	0.963		aar2|abce1|abt1|actr6|adrm1|ahctf1|aldh9a1a.1|aldh9a1b|alpk3a|anp32e|apba1a|apnl|apoa1a|apoa1b|apoeb|arpc2|arpc4|asic1a|asic1b|asic1c|atl1|atl2|atl3|atp6v0a1a|atpaf1|atpaf2|bcs1l|bin2a|bin2b|bmp2b|bmp7a|bptf|brf1a|brf1b|brf2|bxdc2|cacnb1|caly|cand1|cand2|catip|cbr4|ccdc103|ccdc114|ccdc115|ccdc151|ccdc39|ccdc40|ccdc65|ccsapb|cdc45|cdc73|cdt1|celf1|celf2|celf3a|celf3b|celf4|celf5a|celf5b|cenph|cenp…
GO:0043632	modification-dependent macromolecule catabolic process	90	345	344	0.591903	1e-12	2.956e-11	0.1333	0.830888	0.926		adrm1|amn1|anapc1|anapc10|anapc11|anapc2|anapc4|anapc5|ankib1a|ankib1b|ankzf1|arih1|arih1l|arih2|armc8|aup1|bag6|bag6l|bap1|birc6|cacul1|ccnf|cdc26|chfr|cops3|crbn|cul1a|cul1b|cul2|cul3a|cul3b|cul4a|cul4b|cul5a|cul5b|cylda|cyldl|dcaf11|ddb1|derl1|derl2|derl3|dis3l2|dnajb12a|dnajb12b|dnajb14|dnajc18|dtl|ecrg4a|ercc8|erlec1|erlin1|erlin2|exosc10|exosc2|exosc3|exosc7|exosc8|exosc9|fbxl14a|fbxl14b|fb…
GO:0043414	macromolecule methylation	91	112	111	1.47712	1e-12	2.973e-11	0.0301	0.429351	0.985		alkbh8|ash2l|bud23|carm1|cmtr1|cmtr2|cxxc1b|ddx39ab|dimt1l|dnmt1|dnmt3aa|dnmt3ab|dnmt3ba|dnmt3bb.1|dnmt3bb.2|dot1l|dpy30|eed|ehmt1a|ehmt1b|ehmt2|emg1|ezh2|fbl|fdxacb1|ftsj1|ftsj3|gtpbp3|h2az2b|hemk1|henmt1|icmt|kmt2a|kmt2ba|kmt2bb|lcmt1|lcmt2|lyn|mettl1|mettl14|mettl16|mettl22|mettl3|mrm2|mto1|nop2|nsun2|nsun3|nsun4|nsun5|ntmt1|pagr1|piwil2|pld6|prdm14|prdm5|prdm9|prmt1|prmt2|prmt3|prmt5|prmt6|pr…
GO:0043186	P granule	92	20	20	3.44838	1e-12	2.99e-11	0.0071	0.354464	0.646		asz1|ddx3xa|ddx3xb|ddx4|dnd1|dynll2a|exd1|gra|helz|henmt1|mov10a|mov10b.1|nanos3|piwil1|piwil2|snrpg|tdrd1|tdrd5|tdrd7a|tdrd9|
GO:0042555	MCM complex	93	12	12	4.55792	1e-12	3.007e-11	0.0004	0.0542769	0.585		mcm2|mcm3|mcm3l|mcm4|mcm5|mcm6|mcm7|mcm8|mcm9|mcmbp|mms22l|tonsl|
GO:0042393	histone binding	94	95	95	1.19657	1e-12	3.024e-11	0.0464	0.50112	0.95		aire|anp32a|anp32b|anp32e|atad2b|bptf|brd4|brd9|brdt|brpf1|carm1|chaf1b|chd8|cks1b|cks2|daxx|dek|dnajc2|dpf1|dpf2|dpf2l|dpf3|glyr1|hat1|hpf1|ing1|ing2|ing4|ing5a|ing5b|ino80|jak2b|kat5a|kat5b|kat6a|kat6b|kat7a|kat7b|kmt2ca|kmt2cb|kmt2d|l3mbtl2|lrwd1|mtf2|mysm1|nasp|ncapd2|ncapd3|noc2l|npm1a|npm1b|npm2a|npm2b|phf1|phf10|phf19|phf2|phf8|prkcbb|prmt6|psme4a|psme4b|rag1|rag2|rnf168|rnf8|rrp8|rsf1a|rs…
GO:0036464	cytoplasmic ribonucleoprotein granule	95	80	79	1.68988	1e-12	3.041e-11	0.0107	0.360665	0.905		ago2|ago3b|ago4|ajuba|asz1|atxn2|atxn2l|btbd2a|casc3|cnot1|cnot2|cnot3a|cnot3b|cnot7|cnot8|dcp1a|dcp1b|dcp2|dcps|ddx19|ddx3xa|ddx3xb|ddx4|ddx6|ddx61|dis3l2|dnd1|dynll2a|edc3|edc4|exd1|fmr1|fxr1|fxr2|gra|helz|henmt1|hnrnpua|hnrnpub|lin28a|lsm1|lsm4|lsm6|mov10a|mov10b.1|nanos3|pabpc1a|pabpc1l|pabpc4|pan2|pan3|patl1|patl2|piwil1|piwil2|pnrc2|polr2d|polr2gl|rock1|samd4a|shfl|si:dkey-217f16.6|si:dkey-…
GO:0035804	structural constituent of egg coat	96	8	8	6.11563	1e-12	3.059e-11	0.0024	0.19845	0.331		zgc:173556|zp3|zp3.2|zp3a.1|zp3a.2|zp3b|zp3e|zpcx|
GO:0035770	ribonucleoprotein granule	97	81	80	1.66518	1e-12	3.077e-11	0.0113	0.360239	0.906		ago2|ago3b|ago4|ajuba|asz1|atxn2|atxn2l|btbd2a|casc3|cnot1|cnot2|cnot3a|cnot3b|cnot7|cnot8|dcp1a|dcp1b|dcp2|dcps|ddx19|ddx3xa|ddx3xb|ddx4|ddx6|ddx61|dis3l2|dnd1|dynll2a|edc3|edc4|exd1|fmr1|fxr1|fxr2|gra|helz|henmt1|hnrnpua|hnrnpub|lin28a|lsm1|lsm4|lsm6|mov10a|mov10b.1|nanos3|pabpc1a|pabpc1l|pabpc4|pan2|pan3|patl1|patl2|piwil1|piwil2|pnrc2|polr2d|polr2gl|rock1|samd4a|shfl|si:dkey-217f16.6|si:dkey-…
GO:0035036	sperm-egg recognition	98	14	14	5.64339	1e-12	3.095e-11	0.0004	0.0557053	0.52		si:ch211-67f13.7|zgc:173556|zp3|zp3.2|zp3a.1|zp3a.2|zp3b|zp3c|zp3d.1|zp3d.2|zp3e|zp3f.1|zp3f.2|zpcx|
GO:0034728	nucleosome organization	99	75	75	1.3642	1e-12	3.113e-11	0.0309	0.433747	0.833		actr6|anp32e|bptf|cenpp|chaf1a|chaf1b|daxx|dmap1|h1-0|h1-10|h1m|hist2h2l|histh1l|hoxb1b|hp1bp3|ino80|kat6a|kat6b|macroh2a1|macroh2a2|mis18a|nap1l1|nap1l4a|nap1l4b|nasp|nat15|oip5|pbrm1l|piwil1|pole3|psme4a|psme4b|rnf8|sart3|seta|setb|shprh|si:ch1073-153i20.4|si:ch1073-159d7.7|si:ch211-103n10.5|si:ch211-113a14.11|si:ch211-113a14.18|si:ch211-113a14.22|si:ch211-113a14.24|si:ch73-368j24.1|si:ch73-368…
GO:0034708	methyltransferase complex	100	86	85	0.972699	1e-12	3.131e-11	0.1165	0.77745	0.941		aebp2|ash2l|chd8|clns1a|cxxc1a|cxxc1b|dpy30|dydc2|eed|ezh2|hcfc1a|hcfc1b|hcfc2|jarid2a|jarid2b|kdm4aa|kdm4ab|kdm4b|kdm4c|kdm5ba|kdm5bb|kdm5c|kdm6a|kdm6al|kdm6bb|kmt2a|kmt2ba|kmt2bb|kmt2ca|kmt2cb|kmt2d|max|mcrs1|men1|mettl14|mettl3|mtf2|n6amt1|ncoa6|pagr1|phf1|phf19|phf20a|phf20b|prdm10|prdm9|prpf31|rbb4l|rbbp4|rbbp5|rnf2|ruvbl1|ruvbl2|senp3a|senp3b|setd1a|setd1ba|setd1bb|si:ch211-113e8.10|si:ch21…
GO:0034660	ncRNA metabolic process	101	310	310	1.31369	1e-12	3.15e-11	0.0128	0.366149	0.966		aars1|aars2|aarsd1|abt1|adat2|adat3|ago2|alkbh8|asz1|bms1|bop1|bud23|bysl|c1d|cars1|cars2|cd3eap|cdk5rap1|cdkal1|chd7|clp1|ctu1|ctu2|dalrd3|dars1|dars2|dcaf13|ddx10|ddx11|ddx18|ddx47|ddx49|ddx51|ddx52|ddx54|dgcr8|dhx37|dicer1|dimt1l|dis3|dis3l|dis3l2|dkc1|dph3|drosha|dtd1|dtd2|dus1l|dus2|dus3l|dus4l|ebna1bp2|elac2|ell|elp1|elp2|elp3|elp4|elp5|elp6|emg1|eprs1|eri1|esf1|exd1|exosc10|exosc2|exosc3|e…
GO:0034655	nucleobase-containing compound catabolic process	102	118	118	0.868063	1e-12	3.169e-11	0.0667	0.595238	0.995		ada|adal|ago3b|aspdh|casc3|cdaa|cnot1|cnot10|cnot6a|cnot6b|cnot6l|cnot7|cnot8|cnp|dcp1a|dcp1b|dcp2|dcps|dctpp1|dera|dffa|dffb|dhx34|dicer1|dis3|dis3l|dis3l2|dna2|dnase1|dnase1l1|dnase1l1l|dnase1l4.1|dnase1l4.2|dnase2|dnph1|dpydb|drosha|eif4a3|endog|enpp1|eri1|exosc10|exosc2|exosc3|exosc4|exosc5|exosc6|exosc7|exosc8|exosc9|fen1|itpa|lin28a|lsm1|lsm4|lsm7|magoh|mettl16|mettl3|mlycd|mrto4|nbas|ncbp2…
GO:0034654	nucleobase-containing compound biosynthetic process	103	384	382	0.70363	1e-12	3.188e-11	0.168	0.934864	0.989		ablim2|ablim3|aclya|aclyb|acss1|acss2|acss2l|ada|adal|adcy1a|adcy1b|adcy2a|adcy2b|adcy3a|adcy3b|adcy5|adcy6a|adcy7|adcy8|adcy9|adka|adkb|adsl|adss1|adss2|adssl|afmid|ak1|ak2|ak3|ak4|ak8|amd1|ampd1|ampd2a|ampd2b|ampd3a|ampd3b|aprt|aspdh|asxl1|asxl2|atic|atp5l|bola1|brf1a|brf1b|brf2|cad|cavin1a|cavin1b|ccnh|ccnt1|ccnt2a|ccnt2b|cd3eap|cdadc1|cdc73|cdk12|cdk13|cdk9|chd7|cmpk|cmpk2|cnot8|coasy|cox5b2|…
GO:0034645	cellular macromolecule biosynthetic process	104	449	448	0.717175	1e-12	3.207e-11	1e-12	5.292e-10	0.937		aars1|aarsd1|agla|aglb|alas2|apoeb|b3gat1a|b3gat2|b3gat3|b3gnt2a|b3gnt2b|b3gnt2l|b3gnt5a|b3gnt5b|b3gnt7|b3gnt7l|b3gnt9|b4galt5|b4gat1|bdh2|blm|brf1a|calcoco1b|cant1a|cant1b|cdt1|chaf1a|chchd1|chst10|chst11|chst12a|chst12b|chsy1|cpox|csgalnact1a|csgalnact2|ddx11|denr|dhx29|dna2|drg1|drg2|dscc1|dtl|eef1a1a|eef1a1b|eef1a1l1|eef1a1l2|eef1a2|eef1b2|eef1da|eef1db|eef1g|eef2a.1|eef2a.2|eef2b|eef2k|eef2l…
GO:0034613	cellular protein localization	105	337	337	0.643597	1e-12	3.227e-11	0.3469	1	0.974		acd|agk|agrn|ank1b|anln|ap3d1|arf6a|arfrp1|arl1|arl13a|arl13b|arl5a|arl5c|arl6|arl6ip1|arl8|atg13|atg9a|atg9b|atp6ap1b|aurkb|bag6l|banp|bbip1|bbs1|bcap29|bcap31|becn1|blzf1|cacng2a|cacng2b|cacng3b|cacng4a|cacng4b|cacng8a|cacng8b|cdh23|cep192|chchd4a|chchd4b|chrna1|cntln|cntnap2a|cntnap2b|cox18|cplane2|cse1l|dag1|dlg1|dlg1l|dlg2|dlg3|dlg4b|dnajc15|dnajc19|dnlz|dzip1|efr3a|efr3ba|efr3bb|exoc4|fam12…
GO:0034587	piRNA metabolic process	106	8	8	4.36018	1e-12	3.247e-11	0.0053	0.31164	0.551		asz1|exd1|henmt1|piwil1|piwil2|pld6|tdrd1|tdrd9|
GO:0034470	ncRNA processing	107	241	241	1.29105	1e-12	3.267e-11	0.0394	0.46855	0.953		aars1|aars2|abt1|adat2|adat3|ago2|alkbh8|bms1|bop1|bud23|bysl|c1d|cdk5rap1|cdkal1|clp1|ctu1|ctu2|dcaf13|ddx10|ddx18|ddx47|ddx49|ddx51|ddx52|ddx54|dgcr8|dhx37|dicer1|dimt1l|dkc1|dph3|drosha|dus1l|dus2|dus3l|dus4l|ebna1bp2|elac2|elp1|elp2|elp3|elp4|elp5|elp6|emg1|eri1|esf1|exosc10|exosc2|exosc3|exosc4|exosc5|exosc6|exosc7|exosc8|exosc9|fam207a|fbl|fbxw11b|fdxacb1|ftsj1|ftsj3|gar1|gemin4|gnl3|gnl3l|…
GO:0034248	regulation of cellular amide metabolic process	108	131	129	1.11542	1e-12	3.287e-11	0.0067	0.354564	0.983		ago2|ago3b|ago4|c1qbp|caprin2|casc3|cnbpa|cnbpb|cnot1|cnot10|cnot11|cnot2|cnot3a|cnot3b|cnot6l|cnot7|cnot8|coa3a|cpeb1a|cpeb1b|cpeb2|cpeb3|cpeb4a|cpeb4b|cyfip1|dazl|dhx29|dis3l2|dph1|dph2|dph3|dph5|dph6|eefsec|eif2a|eif2b1|eif2b2|eif2s3|eif3ha|eif3k|eif4a3|eif4e3|eif4ea|eif4ebp1|eif4ebp2|eif4ebp3|eif4ebp3l|eif4enif1|eif5a|eif5a2|exosc7|exosc8|exosc9|fmr1|fxr1|fxr2|gcn1|gle1|gra|guf1|igf2bp1|igf2b…
GO:0033554	cellular response to stress	109	579	575	0.996215	1e-12	3.307e-11	0.0001	0.0230087	0.978		abraxas1|actr5|actr8|adprhl2|aktip|alkbh3|alkbh7|ankzf1|ano1a|anxa1a|anxa1b|anxa1c|anxa1d|ap5s1|apc|apex1|apex2|aptx|ascc3|ascl1a|atf6|atf6b|atg5|atm|atr|atrip|aup1|b3gat1a|babam1|babam2|bag6|bag6l|batf|baxa|baxb|baz1b|bbc3|bccip|bcl2a|bcl2b|bcl2l1|bcl2l10|bcl2l16|bcl6aa|becn1|blm|bmt2|boka|bokb|brat1|brca2|brcc3|brf2|brip1|calr|calr3a|calr3b|canx|cart1|cart2|cartl|casp2|ccnd1|cdc45|cdc7|cdca5|cd…
GO:0033365	protein localization to organelle	110	206	206	0.783304	1e-12	3.328e-11	0.1551	0.906949	0.987		acd|agk|anln|ap3d1|arf6a|arl1|arl13a|arl13b|arl5a|arl5c|arl6|arl8|aurkb|banp|bbip1|bbs1|bcap29|bcap31|becn1|cacng2a|cacng2b|cacng3b|cacng4a|cacng4b|cacng8a|cacng8b|cdh23|cep192|chchd4a|chchd4b|cntln|cox18|cse1l|dnajc15|dnajc19|dnlz|dzip1|fam53b|gdap1|get3|gosr2|grpel1|grpel2|heatr3|hikeshi|hspa8|hspd1|ift122|ift20|ipo11|ipo13|ipo4|ipo7|ipo8|ipo9|klhl21|kpna1|kpna2|kpna3|kpna4|kpna5|kpna6|kpna7|kp…
GO:0033047	regulation of mitotic sister chromatid segregation	111	20	20	2.69296	1e-12	3.349e-11	0.0097	0.36406	0.859		anapc15|aurkb|bub1|bub1ba|bub1bb|bub3|hnrnpua|hnrnpub|ik|mad1l1|mad2l1|ndc80|pttg1|spdl1|tpra|tprb|ttk|znf207a|znf207b|zw10|
GO:0033046	negative regulation of sister chromatid segregation	112	16	16	2.85407	1e-12	3.371e-11	0.0085	0.362758	0.811	GO:2000816|negative regulation of mitotic sister chromatid separation, GO:0033048|negative regulation of mitotic sister chromatid segregation,	aurkb|bub1|bub1ba|bub1bb|bub3|ik|mad1l1|mad2l1|pttg1|spdl1|tpra|tprb|ttk|znf207a|znf207b|zw10|
GO:0033048	negative regulation of mitotic sister chromatid segregation	113	16	16	2.85407	1e-12	3.371e-11	0.0085	0.362758	0.811	GO:0033046|negative regulation of sister chromatid segregation, GO:2000816|negative regulation of mitotic sister chromatid separation,	aurkb|bub1|bub1ba|bub1bb|bub3|ik|mad1l1|mad2l1|pttg1|spdl1|tpra|tprb|ttk|znf207a|znf207b|zw10|
GO:2000816	negative regulation of mitotic sister chromatid separation	114	16	16	2.85407	1e-12	3.371e-11	0.0085	0.362758	0.811	GO:0033046|negative regulation of sister chromatid segregation, GO:0033048|negative regulation of mitotic sister chromatid segregation,	aurkb|bub1|bub1ba|bub1bb|bub3|ik|mad1l1|mad2l1|pttg1|spdl1|tpra|tprb|ttk|znf207a|znf207b|zw10|
GO:0033045	regulation of sister chromatid segregation	115	28	28	2.37723	1e-12	3.392e-11	0.0124	0.36456	0.88		anapc1|anapc11|anapc15|anapc4|anapc5|aurkb|bub1|bub1ba|bub1bb|bub3|cdc23|cdc26|hnrnpua|hnrnpub|ik|mad1l1|mad2l1|mos|ndc80|pttg1|rmi2|spdl1|tpra|tprb|ttk|znf207a|znf207b|zw10|
GO:0033044	regulation of chromosome organization	116	55	55	1.81651	1e-12	3.414e-11	0.0215	0.396439	0.911		acd|anapc1|anapc11|anapc15|anapc4|anapc5|atf7ip|aurkb|bub1|bub1ba|bub1bb|bub3|cdc23|cdc26|cdca5|hmbox1a|hmbox1b|hnrnpua|hnrnpub|ik|mad1l1|mad2l1|mcm2|mos|ndc80|nipbla|nipblb|pot1|pttg1|rmi2|senp6a|senp6b|setdb1a|setdb1b|smg5|smg6|smg7|spdl1|ten1|terf1|terfa|tinf2|tnksa|tnksb|tpra|tprb|ttk|wapla|waplb|ylpm1|zgc:113263|zgc:91944|znf207a|znf207b|zw10|
GO:0033043	regulation of organelle organization	117	360	359	0.573381	1e-12	3.436e-11	0.1089	0.7623	0.986		abcc4|abitram|acd|add1|add2|add3a|add3b|afap1|alkbh4|alms1|anapc1|anapc11|anapc15|anapc4|anapc5|anxa1a|anxa1b|anxa1c|anxa1d|ap1ar|apc|apc2|arhgap17a|arhgap17b|arhgap44|arhgef10|arhgef10lb|arhgef11|arl2|arpc1a|arpc1b|arpc2|arpc3|arpc4|arpc5a|arpc5b|arpc5la|arpc5lb|arpin|atat1|atf7ip|atp6ap1b|atp6v1f|atrn|atxn2|atxn2l|aurkb|baiap2a|baiap2b|baiap2l1a|baiap2l1b|baiap2l2a|baiap2l2b|bbc3|bicd1a|bicd2|b…
GO:0033036	macromolecule localization	118	809	809	0.46487	1e-12	3.459e-11	0.8943	1	0.936		acd|adcyap1a|adprh|agk|agrn|akap10|akap11|akap12b|aktip|ank1b|anln|anxa1a|anxa1b|anxa1c|anxa1d|ap1b1|ap1g1|ap1g2|ap1m1|ap1m2|ap1m3|ap1s1|ap1s2|ap1s3a|ap1s3b|ap2a1|ap2b1|ap2m1a|ap2m1b|ap2s1|ap3b1a|ap3d1|ap3m1|ap3m2|ap3s1|ap3s2|ap4b1|ap4e1|ap4m1|ap4s1|ap5m1|apoc2|arcn1a|arcn1b|arf1|arf2a|arf2b|arf3a|arf3b|arf4a|arf6a|arfip1|arfip2a|arfip2b|arfrp1|arhgef7b|arl1|arl11|arl13a|arl13b|arl14|arl3b|arl4aa…
GO:0032993	protein-DNA complex	119	86	86	1.80728	1e-12	3.482e-11	0.0083	0.357102	0.81		acd|ano9a|btbd11a|cdc45|ctc1|ercc3|gins1|gins2|gins4|gtf2b|h1-0|h1-10|h1m|h2ax|h2az2a|h2az2b|h3f3a|h3f3b.1|hist1h2ba|hist1h4l|hist2h2l|histh1l|hp1bp3|kat6a|kat6b|macroh2a1|macroh2a2|orc3|pot1|prim1|prim2|rag1|rag2|shprh|si:ch1073-153i20.4|si:ch1073-153i20.5|si:ch1073-159d7.7|si:ch211-103n10.5|si:ch211-113a14.11|si:ch211-113a14.18|si:ch211-113a14.19|si:ch211-113a14.22|si:ch211-113a14.24|si:ch73-36…
GO:0032774	RNA biosynthetic process	120	185	184	1.00018	1e-12	3.505e-11	0.0758	0.626771	0.946		ablim2|ablim3|asxl1|asxl2|bola1|brf1a|brf1b|brf2|cavin1a|cavin1b|ccnh|ccnt1|ccnt2a|ccnt2b|cd3eap|cdc73|cdk12|cdk13|cdk9|chd7|cnot8|crcp|ddx11|dido1|ehf|elf3|ell|ell2|elof1|eny2|ercc2|ercc3|esrra|esrrd|esrrga|etv1|foxd3|gpbp1l1|gtf2a1|gtf2a1l|gtf2a2|gtf2b|gtf2e1|gtf2e2|gtf2f1|gtf2f2a|gtf2f2b|gtf2h1|gtf2h2|gtf2h5|gtf3c2|gtf3c3|gtf3c5|gtf3c6|helb|hira|hist1h4l|hoxa9a|hoxa9b|hoxb9a|hoxc9a|hoxd9a|ice2…
GO:0032446	protein modification by small protein conjugation	121	334	334	0.564107	1e-12	3.528e-11	0.256	1	0.92		amfrb|anapc1|anapc10|anapc16|anapc4|anapc5|ankib1a|ankib1b|arih1|arih1l|arih2|asb1|asb10|asb11|asb12a|asb13a.1|asb13a.2|asb13b|asb14a|asb15a|asb15b|asb16|asb18|asb2a.1|asb2b|asb3|asb4|asb5a|asb5b|asb6|asb7|asb8|atg10|bmi1a|bmi1b|btr09|btr20|btr22|btr26|btr31|btr32|cand1|cand2|cbll1|ccnf|cdc26|chfr|cish|cishb|cnot4a|cnot4b|crbn|ctu1|ctu2|dcaf12|dcaf13|dcaf15|dcaf17|dcun1d1|dcun1d2a|dcun1d2b|dcun1d…
GO:0032268	regulation of cellular protein metabolic process	122	590	587	0.545311	1e-12	3.552e-11	0.0349	0.456027	0.978		adcy5|adcyap1a|adcyap1b|admp|ago2|ago3b|ago4|agrn|agt|ahsg1|ahsg2|aida|akt1s1|ankib1a|ankib1b|ankle2|apaf1|aplnra|aplnrb|arih1|arih1l|arih2|arl2bp|arpp19a|arpp19b|atg13|atraid|bag6l|baxa|baxb|bbc3|bcar3|bccip|bcl2a|bcl2l1|bcl2l16|bida|bik|birc2|birc5a|birc5b|birc7|bmf1|bmp10|bmp15|bmp16|bmp2a|bmp2b|bmp3|bmp4|bmp5|bmp6|bmp7a|bmp7b|bmp8a|bod1|bod1l1|bora|brat1|brd4|c1qbp|camk2n1a|camk2n2|caprin2|ca…
GO:0032259	methylation	123	160	159	1.21985	1e-12	3.576e-11	0.0398	0.470137	0.97		alkbh8|amt|armt1|ash2l|asmtl|bhmt|bmt2|bud23|carm1|cmtr1|cmtr2|comta|comtb|coq3|coq5|cxxc1b|ddx39ab|dimt1l|dmap1|dnmt1|dnmt3aa|dnmt3ab|dnmt3ba|dnmt3bb.1|dnmt3bb.2|dnmt3bb.3|dot1l|dpy30|eed|ehmt1a|ehmt1b|ehmt2|eif2ak2|emg1|ezh2|fbl|fdxacb1|ftsj1|ftsj3|gamt|gnmt|gtpbp3|h2az2b|hemk1|henmt1|hnmt|icmt|kdm1a|kmt2a|kmt2ba|kmt2bb|lcmt1|lcmt2|lyn|mepce|mettl1|mettl13|mettl14|mettl16|mettl21a|mettl22|mettl…
GO:0032190	acrosin binding	124	12	12	5.69285	1e-12	3.6e-11	0.001	0.108	0.456	GO:0060046|regulation of acrosome reaction, GO:2000344|positive regulation of acrosome reaction,	si:ch211-67f13.7|zp3.2|zp3a.1|zp3a.2|zp3b|zp3c|zp3d.1|zp3d.2|zp3e|zp3f.1|zp3f.2|zpcx|
GO:0060046	regulation of acrosome reaction	125	12	12	5.69285	1e-12	3.6e-11	0.001	0.108	0.456	GO:2000344|positive regulation of acrosome reaction, GO:0032190|acrosin binding,	si:ch211-67f13.7|zp3.2|zp3a.1|zp3a.2|zp3b|zp3c|zp3d.1|zp3d.2|zp3e|zp3f.1|zp3f.2|zpcx|
GO:2000344	positive regulation of acrosome reaction	126	12	12	5.69285	1e-12	3.6e-11	0.001	0.108	0.456	GO:0060046|regulation of acrosome reaction, GO:0032190|acrosin binding,	si:ch211-67f13.7|zp3.2|zp3a.1|zp3a.2|zp3b|zp3c|zp3d.1|zp3d.2|zp3e|zp3f.1|zp3f.2|zpcx|
GO:0031570	DNA integrity checkpoint signaling	127	36	36	1.93059	1e-12	3.625e-11	0.0198	0.389523	0.856		atm|atr|atrip|ccnd1|cdc6|cdt1|cep63|chek1|chek2|dot1l|dtl|eme1|fbxo31|id2a|mre11a|mus81|nbn|nek11|orc1|phkg1b|rad1|rad17|rad9a|rad9b|si:ch73-352p4.5|stk33|ticrr|timeless|tipin|top2a|top2b|topbp1|tp53|tp53bp1|zgc:162895|zgc:77398|
GO:0031399	regulation of protein modification process	128	339	339	0.515456	1e-12	3.65e-11	0.1601	0.921925	0.977		adcy5|adcyap1a|adcyap1b|admp|aida|akt1s1|ankle2|aplnra|aplnrb|arl2bp|arpp19a|arpp19b|atg13|bcar3|bccip|birc2|birc7|bmp10|bmp15|bmp16|bmp2a|bmp2b|bmp3|bmp4|bmp5|bmp6|bmp7a|bmp7b|bmp8a|bod1|bod1l1|bora|brat1|brd4|camk2n1a|camk2n2|cbl|cblb|cblc|ccna1|ccna2|ccnb1|ccnb2|ccnb3|ccnd1|ccnd2a|ccnd2b|ccnd3|ccndx|ccne1|ccne2|ccnf|ccng1|ccng2|ccnh|ccni|ccni2|ccnjl|ccnl1a|ccnl1b|ccny|ccnyl1|cdc20|cdk5rap1|cdk…
GO:0031327	negative regulation of cellular biosynthetic process	129	464	462	0.473065	1e-12	3.675e-11	0.4928	1	0.949		acd|ago2|ago3b|ago4|alx1|arntl1a|atxn1a|atxn1b|aurkb|bap1|bend5|bhlhe40|bhlhe41|bmi1a|bmi1b|brms1|brms1la|brms1lb|caprin2|cbfa2t3|cbx3a|cc2d1b|ccnd1|ccpg1|chd8|ciarta|cica|cicb|cipca|cipcb|cnot1|cnot10|cnot2|cnot3a|cnot3b|cnot7|cnot8|commd7|cops2|cpeb1a|cpeb1b|cpeb3|cpeb4a|cry-dash|cry1a|cry1b|cry2|cry3a|cry3b|cry4|cux1a|cux1b|cux2b|daxx|ddit3|dis3l2|dlx1a|dlx2a|dlx2b|dlx4a|dlx4b|dmap1|dmbx1a|dna…
GO:0031324	negative regulation of cellular metabolic process	130	655	652	0.439248	1e-12	3.701e-11	0.5154	1	0.961		acd|ago2|ago3b|ago4|agrn|agt|ahsg1|ahsg2|aida|akt1s1|alx1|angel2|ankle2|arntl1a|arpp19a|arpp19b|atraid|atxn1a|atxn1b|aurkb|bag6l|bap1|bcl2a|bcl2l1|bend5|bhlhe40|bhlhe41|birc2|birc5a|birc5b|birc7|blm|bmf2|bmi1a|bmi1b|bod1|bod1l1|brms1|brms1la|brms1lb|camk2n1a|camk2n2|caprin2|cbfa2t3|cbl|cblb|cblc|cbx3a|cc2d1b|ccnd1|ccpg1|cdk5rap1|cdkn1ba|cdkn1bb|cdkn1ca|cdkn1cb|cenph|cgas|chac1|chd8|ciarta|cica|ci…
GO:0031298	replication fork protection complex	131	10	10	4.84632	1e-12	3.727e-11	0.0012	0.122123	0.44		cdc45|gins2|gins4|mcm10|timeless|tipin|top1|top1l|wdhd1|zgc:173742|
GO:0031123	RNA 3'-end processing	132	50	50	1.34103	1e-12	3.753e-11	0.0328	0.445071	0.869		clp1|cpsf1|cpsf2|cpsf3|cstf2|cstf3|dkc1|eri1|exosc10|exosc2|exosc3|exosc4|exosc5|exosc6|exosc7|exosc8|exosc9|fbl|fip1l1a|fip1l1b|gnl3|ints1|ints12|ints2|ints5|ints6|ints7|ints8|lin28a|lsm11|nudt21|papola|papolg|pcf11|ptcd1|rprd1b|rprd2a|rprd2b|rps21|slbp|slbp2|ssu72|supv3l1|tent4a|toe1|tut1|tut4|tut7|usb1|wdr33|
GO:0030684	preribosome	133	69	69	1.36588	1e-12	3.78e-11	0.0419	0.475826	0.739		bms1|bop1|bysl|dcaf13|ebna1bp2|eif6|emg1|fam207a|fbl|fbxw11a|fbxw11b|fbxw8|fcf1|ftsj3|heatr1|imp3|imp4|kri1|krr1|las1l|ltv1|mak16|mphosph10|mrpl1|mrto4|ngdn|nip7|nob1|noc4l|nol10|nop14|nop56|nop58|nsa2|pdcd11|pes|ppan|pwp2h|riok1|riok3|rpf1|rps7|rrp1|rrp15|rrp36|rrp9|rrs1|rsl1d1|si:dkey-251i10.3|snu13a|snu13b|srfbp1|tbl3|tsr1|utp11|utp18|utp20|utp23|utp25|utp3|utp6|wdr12|wdr3|wdr36|wdr37|wdr46|wd…
GO:0030532	small nuclear ribonucleoprotein complex	134	49	49	1.51669	1e-12	3.807e-11	0.0155	0.361348	0.811		cd2bp2|eftud2|htatsf1|lsm11|lsm4|lsm5|lsm6|lsm7|luc7l|luc7l3|phf5a|prpf18|prpf3|prpf31|prpf39|prpf4|prpf40a|prpf6|prpf8|rbmx|rbmx2|sart1|sart3|sf3a1|sf3a2|sf3b1|sf3b2|sf3b5|si:ch211-114c17.1|smx5|snrnp200|snrnp70|snrpa|snrpa1|snrpb|snrpb2|snrpc|snrpd1|snrpd2|snrpd3|snrpd3l|snrpe|snrpg|snu13a|snu13b|txnl4a|txnl4b|zgc:158803|zmat2|
GO:0030071	regulation of mitotic metaphase/anaphase transition	135	22	22	2.19156	1e-12	3.835e-11	0.01	0.364966	0.858		anapc11|anapc15|anapc4|anapc5|aurkb|bub1|bub1ba|bub1bb|bub3|cdc23|cdc26|ik|mad1l1|mad2l1|ndc80|spdl1|tpra|tprb|ttk|znf207a|znf207b|zw10|
GO:0022616	DNA strand elongation	136	14	14	3.62841	1e-12	3.863e-11	0.0003	0.0512129	0.738		dclre1b|gins1|lig1|lig3|mcm3|mcm3l|mcm4|mcm7|pcna|pola1|pold2|pold3|pole|poln|
GO:0022414	reproductive process	137	230	230	1.67422	1e-12	3.891e-11	1e-12	5.88e-10	0.99		abhd2a|abhd2b|ackr3b|ahr2|alkbh5|amh|anxa1a|anxa1b|anxa1c|anxa1d|ar|aurka|bag6l|birc5b|bmb|bmp15|bmpr1bb|brca2|brdt|brip1|bub1|bub1ba|bub1bb|buc|ca15b|cacna1ia|ccdc135|ccnb1|cdh1|cfap157|cftr|cxcl12a|cxcr4b|cyp17a1|dazap1|dazl|dchs1b|dctn2|ddx3xa|ddx3xb|ddx4|diaph2|dmc1|dmrt1|dnaaf1|dnah1|dnd1|eme1|ercc1|ercc4|espl1|exd1|fancl|fgf24|figla|fshb|fshr|fsta|gdf9|ggt1a|ggt1b|ggt1l2.1|ggt1l2.2|ggt5a|go…
GO:0022412	cellular process involved in reproduction in multicellular organism	138	86	86	2.26821	1e-12	3.92e-11	1e-12	6.615e-10	0.91		abhd2a|abhd2b|ackr3b|amh|ar|birc5b|bmp15|bmpr1bb|brdt|buc|ca15b|ccnb1|cdh1|cfap157|cftr|cxcl12a|cxcr4b|dazap1|dazl|dctn2|ddx4|dmrt1|dnd1|fancl|fsta|grip2a|gsdf|henmt1|hnrnpa1b|hnrnpa3|hormad1|igf1rb|iqcg|kdm6a|kdm6al|kif5ba|lhb|m1ap|mei4|mettl3|mlh1|nanos1|nanos3|nme5|paqr5a|paqr5b|paqr7b|pde3a|piwil1|piwil2|pld6|prmt7|psme4a|psme4b|rgs14a|rnf8|ropn1l|si:ch211-67f13.7|spaca4l|stau1|stau2|sycp3|td…
GO:0022402	cell cycle process	139	359	356	1.81597	1e-12	3.949e-11	1e-12	7.56e-10	0.988		abraxas1|abraxas2|actr1|actr10|anapc1|ankle2|anln|antxr2a|anxa11a|anxa11b|apc|arhgef10|arl3b|aspm|aurka|aurkb|bag6l|bccip|birc5a|birc5b|bmb|brdt|brip1|bub1|bub1ba|bub1bb|bub3|ccdc151|ccdc69|ccna1|ccna2|ccnb1|ccnb2|ccnb3|ccnd1|ccnd2a|ccnd2b|ccnd3|ccndx|ccne1|ccne2|ccnf|ccng1|ccng2|ccni|ccni2|ccnjl|cdc25b|cdc25d|cdc45|cdc6|cdca5|cdca8|cdca9|cdk2|cdkn1ba|cdkn1bb|cdt1|cenpe|cenph|cenpj|cenpk|cenpw|ce…
GO:0019941	modification-dependent protein catabolic process	140	338	337	0.563972	1e-12	3.979e-11	0.1601	0.922929	0.924		adrm1|amn1|anapc1|anapc10|anapc11|anapc2|anapc4|anapc5|ankib1a|ankib1b|ankzf1|arih1|arih1l|arih2|armc8|aup1|bag6|bag6l|bap1|birc6|cacul1|ccnf|cdc26|chfr|cops3|crbn|cul1a|cul1b|cul2|cul3a|cul3b|cul4a|cul4b|cul5a|cul5b|cylda|cyldl|dcaf11|ddb1|derl1|derl2|derl3|dnajb12a|dnajb12b|dnajb14|dnajc18|dtl|ecrg4a|ercc8|erlec1|erlin1|erlin2|fbxl14a|fbxl14b|fbxl15|fbxl16|fbxl18|fbxl2|fbxl20|fbxl22|fbxl3a|fbxl…
GO:0019899	enzyme binding	141	364	361	0.606093	1e-12	4.009e-11	0.0367	0.46242	0.952		adam8a|anapc2|angpt1|angpt2a|angpt4|ankib1a|ankib1b|ankle2|appl1|arih1|arih1l|arih2|atg13|atp6v0a1a|atp6v0a1b|atp6v0a2a|atp6v0a2b|bod1|bod1l1|bora|brms1|brms1la|brms1lb|cacul1|cacybp|camk2n1a|camk2n2|cap1|cap2|cbl|cblb|cblc|ccar2|ccna1|ccna2|ccnb1|ccnb2|ccnb3|ccnd1|ccnd2a|ccnd2b|ccnd3|ccndx|ccne1|ccne2|ccnf|ccng1|ccng2|ccni|ccni2|ccnjl|ccny|ccnyl1|cd4-1|cdc37|cdc42|cdc42l|cdc42l2|cdc73|cdt1|cep15…
GO:0019783	ubiquitin-like protein-specific protease activity	142	69	69	1.12719	1e-12	4.04e-11	0.0154	0.362208	0.795		ankzf1|atxn3|bap1|brcc3|cops4|cops5|cylda|cyldl|josd1|josd2|mysm1|otub1a|otub1b|otud3|otud4|otud5a|otud5b|otud6b|otud7b|otulina|otulinb|psmd14|rfx5|senp5|senp6a|senp6b|senp7b|si:ch211-212k18.13|si:dkey-100n23.3|si:dkey-30h22.11|si:dkey-37f18.2|stambpa|stambpb|stambpl1|tnfaip3|uchl1|uchl3|uchl5|ufsp2|usp1|usp10|usp11|usp12a|usp13|usp16|usp20|usp24|usp25|usp28|usp30|usp32|usp33|usp36|usp37|usp4|usp…
GO:0019438	aromatic compound biosynthetic process	143	436	434	0.622153	1e-12	4.071e-11	0.2651	1	0.991		ablim2|ablim3|aclya|aclyb|acss1|acss2|acss2l|ada|adal|adcy1a|adcy1b|adcy2a|adcy2b|adcy3a|adcy3b|adcy5|adcy6a|adcy7|adcy8|adcy9|adka|adkb|adsl|adss1|adss2|adssl|afmid|ak1|ak2|ak3|ak4|ak8|alad|alas1|alas2|amd1|ampd1|ampd2a|ampd2b|ampd3a|ampd3b|aprt|asmt|asmt2|aspdh|asxl1|asxl2|atic|atp5l|bola1|brf1a|brf1b|brf2|cad|cavin1a|cavin1b|ccnh|ccnt1|ccnt2a|ccnt2b|cd3eap|cdadc1|cdc73|cdk12|cdk13|cdk9|chd7|cm…
GO:0018205	peptidyl-lysine modification	144	119	118	1.03567	1e-12	4.102e-11	0.0715	0.61425	0.984		actl6a|ash2l|atat1|bag6l|crebbpa|crebbpb|ddx39ab|dhps|dmap1|dnmt1|dohh|dot1l|dpy30|ehmt1a|ehmt1b|ehmt2|ep300a|ep300b|ezh2|hat1|ing4|ing5a|ing5b|jmjd6|kansl2|kansl3|kat14|kat2a|kat2b|kat5a|kat5b|kat6a|kat6b|kat7a|kat7b|kmt2a|kmt2ba|kmt2bb|lias|lipt1|lipt2|loxa|loxl1|loxl2a|loxl2b|loxl3a|loxl3b|loxl4|loxl5a|loxl5b|meaf6|morf4l1|mrgbp|msl1a|msl1b|msl2a|msl2b|myod1|naa50|nat15|pagr1|pias1b|pias2|pias…
GO:0018193	peptidyl-amino acid modification	145	370	367	0.609747	1e-12	4.134e-11	0.3553	1	0.952		actl6a|agbl2|agbl5|agtpbp1|akt2|akt2l|art4|ash2l|asph|asphd1|asphd2|atat1|aurkb|bag6l|blk|bsk146|camk4|cdc42bpaa|cdc42bpab|cdc42bpb|cdc7|cep41|cfap20|chuk|crebbpa|crebbpb|crtap|csnk1a1|csnk1da|csnk1db|csnk1e|csnk1g1|csnk1g2a|csnk1g2b|csnk2a1|csnk2a2a|csnk2a2b|cwc27|ddost|ddx39ab|dhps|dmap1|dnmt1|dohh|dot1l|dph1|dph2|dph3|dph5|dph6|dpy19l1l|dpy30|dyrk1aa|dyrk1ab|dyrk1b|dyrk2|dyrk3|dyrk4|ehmt1a|ehm…
GO:0018130	heterocycle biosynthetic process	146	444	442	0.619251	1e-12	4.167e-11	0.2651	1	0.991		ablim2|ablim3|aclya|aclyb|acss1|acss2|acss2l|ada|adal|adcy1a|adcy1b|adcy2a|adcy2b|adcy3a|adcy3b|adcy5|adcy6a|adcy7|adcy8|adcy9|adka|adkb|adsl|adss1|adss2|adssl|afmid|ak1|ak2|ak3|ak4|ak8|alad|alas1|alas2|aldh18a1|amd1|ampd1|ampd2a|ampd2b|ampd3a|ampd3b|aprt|asmt|asmt2|aspdh|asxl1|asxl2|atic|atp5l|bola1|brf1a|brf1b|brf2|cad|cavin1a|cavin1b|ccnh|ccnt1|ccnt2a|ccnt2b|cd3eap|cdadc1|cdc73|cdk12|cdk13|cdk…
GO:0017069	snRNA binding	147	24	24	2.18868	1e-12	4.2e-11	0.0063	0.347288	0.763		coil|eftud2|hexim1|hnrnpua|hnrnpub|lsm11|lsm4|mepce|mettl16|ncbp2|prpf31|prpf4|prpf8|rbm22|rbmx|rnpc3|sart3|si:ch1073-157b13.1|snrnp70|snrpa|snrpa1|snrpb2|snrpc|toe1|
GO:0017038	protein import	148	81	81	0.980054	1e-12	4.234e-11	0.0822	0.653157	0.884		chchd4a|chchd4b|cse1l|dnajc15|dnajc19|dnlz|dzip1|fam53b|grpel1|grpel2|heatr3|hikeshi|hspd1|ipo11|ipo13|ipo4|ipo7|ipo8|ipo9|kpna1|kpna2|kpna3|kpna4|kpna5|kpna6|kpna7|kpnb1|kpnb3|lonp2|nup107|nup133|nup153|nup155|nup188|nup214|nup35|nup50|nup62l|nup85|nup88|nup93|nup98|nutf2|nutf2l|nxt2|pam16|pex1|pex10|pex12|pex26|pex3|pex6|pom121|pttg1ipa|pttg1ipb|ran|romo1|rpain|samm50|samm50l|si:ch1073-55a19.2|…
GO:0016818	hydrolase activity, acting on acid anhydrides, in phosphorus-containing anhydrides	149	546	542	0.421911	1e-12	4.268e-11	0.2678	1	0.922		aagab|abca12|abca1a|abca1b|abca2|abca3b|abca4a|abca4b|abca5|abcb10|abcb11a|abcb11b|abcb4|abcb5|abcb6a|abcb6b|abcb7|abcb8|abcb9|abcc1|abcc10|abcc12|abcc2|abcc3|abcc4|abcc5|abcc6a|abcc6b.2|abcc8|abcc8b|abcc9|abcd1|abcd3a|abcd3b|abcd4|abce1|abcf1|abcf2a|abcf2b|abcf3|abcg1|abcg2a|abcg2b|abcg2c|abcg2d|abcg4a|abcg4b|abcg5|abcg8|abch1|acyp1|acyp2|adprm|afg1la|afg1lb|agap1|agap2|agap3|arhgap5|arl1|arl3b|…
GO:0016817	hydrolase activity, acting on acid anhydrides	150	552	548	0.430144	1e-12	4.302e-11	0.2678	1	0.922		aagab|abca12|abca1a|abca1b|abca2|abca3b|abca4a|abca4b|abca5|abcb10|abcb11a|abcb11b|abcb4|abcb5|abcb6a|abcb6b|abcb7|abcb8|abcb9|abcc1|abcc10|abcc12|abcc2|abcc3|abcc4|abcc5|abcc6a|abcc6b.2|abcc8|abcc8b|abcc9|abcd1|abcd3a|abcd3b|abcd4|abce1|abcf1|abcf2a|abcf2b|abcf3|abcg1|abcg2a|abcg2b|abcg2c|abcg2d|abcg4a|abcg4b|abcg5|abcg8|abch1|acyp1|acyp2|adprm|afg1la|afg1lb|agap1|agap2|agap3|arhgap5|arl1|arl3b|…
GO:0016788	hydrolase activity, acting on ester bonds	151	644	641	0.453097	1e-12	4.338e-11	0.2747	1	0.931		aadac|aadacl4|aars1|aars2|aarsd1|abhd12|abhd17c|abhd2a|abhd2b|abhd3|abhd4|ache|acot11a|acot11b|acot13|acot14|acot15|acot16|acot17|acot18|acot19|acot20|acot21|acot22|acot7|acot8|acot9.1|acot9.2|acp1|acp5a|acp5b|acy3.1|acy3.2|adprm|ago2|ago3b|alp3|alpi.1|alpi.2|alpl|angel1|angel2|apex1|apex2|aptx|armt1|arsa|arsg|arsh|arsia|arsk|aspa|bivm|bpnt1|ca16b|ccdc57|cdc14aa|cdc14ab|cdc14b|cdc25b|cdc25d|cdkn3…
GO:0016779	nucleotidyltransferase activity	152	117	117	1.03693	1e-12	4.374e-11	0.0715	0.615249	0.97		cd3eap|cds1|cds2|cgas|cmasa|cmasb|coasy|crcp|crppa|ctu1|ctu2|dntt|eif2b3|eif2b5|ficd|flad1|galt|gkup|gmppaa|gmppab|gmppb|gphna|gphnb|kars1|mab21l1|mocs3|nmnat1|nmnat2|nmnat3|papola|papolg|papss1|papss2a|papss2b|pcyt1aa|pcyt1ab|pcyt1ba|pcyt1bb|pola1|pola2|polb|pold1|pold2|pold3|pole|pole2|polg|polg2|polh|poli|polk|poll|polm|poln|polq|polr1a|polr1b|polr1c|polr1d|polr1e|polr2a|polr2b|polr2c|polr2d|p…
GO:0016741	transferase activity, transferring one-carbon groups	153	191	189	0.874967	1e-12	4.41e-11	0.1003	0.729104	0.95		aldh1l1|aldh1l2|alkbh8|amt|armt1|as3mt|ash1l|ash2l|asmt|asmt2|asmtl|atic|bhmt|bmt2|bud23|cad|carm1|carnmt1|cmtr1|cmtr2|comta|comtb|comtd1|coq3|coq5|dimt1l|dmap1|dnmt1|dnmt3aa|dnmt3ab|dnmt3ba|dnmt3bb.1|dnmt3bb.2|dnmt3bb.3|dot1l|dph5|ece2a|eed|ehmt1a|ehmt1b|ehmt2|eif2ak2|emg1|ezh1|ezh2|fbl|fdxacb1|ftsj1|ftsj3|gamt|gart|gatm|gnmt|hemk1|henmt1|hnmt|icmt|kdm1a|kmt2a|kmt2ba|kmt2bb|kmt2ca|kmt2cb|kmt2d|l…
GO:0016579	protein deubiquitination	154	85	85	0.937606	1e-12	4.447e-11	0.0245	0.406439	0.747		abraxas1|abraxas2|atxn3|atxn7l3|babam1|bap1|brcc3|cylda|cyldb|cyldl|eny2|josd1|josd2|mysm1|otub1a|otub1b|otud3|otud4|otud5a|otud5b|otud6b|otud7b|otulina|otulinb|psmd14|si:ch211-212k18.13|si:dkey-37f18.2|si:dkeyp-118b1.2|spata2|stambpa|stambpb|stambpl1|tnfaip3|uchl1|uchl3|uchl5|usp1|usp10|usp11|usp12a|usp12b|usp13|usp14|usp16|usp18|usp19|usp20|usp21|usp22|usp24|usp25|usp28|usp2a|usp2b|usp3|usp30|u…
GO:0016570	histone modification	155	146	146	1.02187	1e-12	4.485e-11	0.0844	0.661696	0.99		actl6a|ash2l|atm|atxn7l3|aurkb|bap1|bmi1a|bmi1b|brcc3|brms1|brms1la|brms1lb|cdc73|cdk10|cited1|crebbpa|crebbpb|ctr9|ddx39ab|dmap1|dnmt1|dot1l|dpy30|eed|ehmt1a|ehmt1b|ehmt2|eny2|ep300a|ep300b|eya1|eya2|eya3|eya4|ezh2|fbl|hat1|hdac1|hdac3|hdac4|hdac5|hdac8|ing4|ing5a|ing5b|jmjd1cb|kansl2|kansl3|kat14|kat2a|kat2b|kat5a|kat5b|kat6a|kat6b|kat7a|kat7b|kdm1a|kdm3b|kdm6ba|kdm6bb|kdm7aa|kdm7ab|kdm8|kmt2a|…
GO:0016538	cyclin-dependent protein serine/threonine kinase regulator activity	156	45	45	1.40474	1e-12	4.523e-11	0.0204	0.394003	0.791		ccna1|ccna2|ccnb1|ccnb2|ccnb3|ccnc|ccnd1|ccnd2a|ccnd2b|ccnd3|ccndx|ccne1|ccne2|ccnf|ccng1|ccng2|ccnh|ccni|ccni2|ccnjl|ccnk|ccnl1a|ccnl1b|ccnt1|ccnt2a|ccnt2b|ccny|ccnyl1|cdk5r1a|cdk5r1b|cdk5r2a|cdk5r2b|cdkn1a|cdkn1ba|cdkn1bb|cdkn1ca|cdkn1cb|cdkn1d|cks1b|cks2|cntd2|hexim1|mnat1|si:dkeyp-92c9.2|zgc:86839|
GO:0016072	rRNA metabolic process	157	138	138	1.27717	1e-12	4.562e-11	0.0578	0.556141	0.945		abt1|bms1|bop1|bud23|bysl|c1d|cd3eap|chd7|dcaf13|ddx10|ddx11|ddx18|ddx47|ddx49|ddx51|ddx52|ddx54|dhx37|dimt1l|dis3|dis3l|dkc1|drosha|ebna1bp2|emg1|eri1|esf1|exosc10|exosc2|exosc3|exosc4|exosc5|exosc6|exosc7|exosc8|exosc9|fam207a|fbl|fbxw11b|fdxacb1|ftsj3|gar1|gemin4|gnl3|gnl3l|heatr1|helq|imp3|imp4|krr1|las1l|lsm6|mdn1|mettl16|mphosph10|mphosph6|mrpl1|mrps11|mrto4|nat10|ncl|ngdn|nhp2|nob1|nol10|n…
GO:0016071	mRNA metabolic process	158	285	284	1.08074	1e-12	4.602e-11	0.0116	0.358989	0.935		a1cf|ago3b|alkbh5|aqr|arl6ip4|aurkaip1|bcas2|bud13|bud31|casc3|cdc40|celf1|celf2|celf3a|celf4|clp1|cmtr1|cmtr2|cnot1|cnot10|cnot6a|cnot6b|cnot6l|cnot7|cnot8|cpeb1b|cpsf1|cpsf2|cpsf3|cpsf4|cpsf6|crnkl1|cstf2|cstf3|cwc15|cwc22|cwf19l1|cwf19l2|dbr1|dcp1a|dcp1b|dcp2|dcps|ddx20|ddx23|ddx39aa|ddx39ab|ddx39b|ddx46|dhx34|dhx38|dhx40|dhx8|dis3l2|dkc1|eftud2|eif4a3|ern1|ern2|esrp1|esrp2|exosc10|exosc2|exos…
GO:0016070	RNA metabolic process	159	792	789	1.10982	1e-12	4.642e-11	0.0006	0.0756	0.946		a1cf|aars1|aars2|aarsd1|ablim2|ablim3|abt1|adad1|adad2|adar|adarb1a|adarb1b|adarb2|adat1|adat2|adat3|ago2|ago3b|aicda|alkbh5|alkbh8|apobec2a|aqr|arl6ip4|asxl1|asxl2|asz1|aurkaip1|bcas2|bms1|bola1|bop1|brf1a|brf1b|brf2|bud13|bud23|bud31|bysl|c1d|cars1|cars2|casc3|cavin1a|cavin1b|ccar2|ccnh|ccnl1a|ccnl1b|ccnt1|ccnt2a|ccnt2b|cd3eap|cdc40|cdc73|cdk12|cdk13|cdk5rap1|cdk9|cdkal1|celf1|celf2|celf3a|celf…
GO:0015631	tubulin binding	160	223	220	0.803035	1e-12	4.683e-11	0.0543	0.534118	0.932		abraxas1|abraxas2|agbl5|agtpbp1|alms1|apc|apc2|appl2|arl3b|b9d2|bccip|bloc1s2|cacybp|camsap1a|camsap1b|camsap2a|camsap2b|camsap3|ccdc69|ccdc88aa|ccdc88b|ccdc88c|ccsapb|cenpe|cenpj|cep350|cep57|cep57l1|cep70|cetn3|cfap157|ckap5|clasp1a|clasp1b|clasp2|cript|dnal1|dnm1a|dnm1b|dnm1l|dnm2a|dnm3a|dpysl2b|dpysl5a|dpysl5b|efhc1|eml1|eml2|eml3|fmn1|fmn2a|fmn2b|gabarapa|gabarapl2|gapdh|gas2b|gas2l1|gas2l3|…
GO:0015031	protein transport	161	650	650	0.431393	1e-12	4.725e-11	0.85	1	0.93		adcyap1a|adprh|agk|akap12b|aktip|anxa1a|anxa1b|anxa1c|anxa1d|ap1b1|ap1g1|ap1g2|ap1m1|ap1m2|ap1m3|ap1s1|ap1s2|ap1s3a|ap1s3b|ap2a1|ap2b1|ap2m1a|ap2m1b|ap2s1|ap3b1a|ap3d1|ap3m1|ap3m2|ap3s1|ap3s2|ap4b1|ap4e1|ap4m1|ap4s1|ap5m1|apoc2|arcn1a|arcn1b|arf1|arf2a|arf2b|arf3a|arf3b|arf4a|arf6a|arfip1|arfip2a|arfip2b|arfrp1|arl1|arl11|arl14|arl3b|arl4aa|arl4ab|arl4ca|arl4cb|arl4d|arl5a|arl5c|arl6|arl6ip1|arl8…
GO:0010965	regulation of mitotic sister chromatid separation	162	24	24	2.33521	1e-12	4.768e-11	0.0105	0.365566	0.859		anapc1|anapc11|anapc15|anapc4|anapc5|aurkb|bub1|bub1ba|bub1bb|bub3|cdc23|cdc26|ik|mad1l1|mad2l1|ndc80|pttg1|spdl1|tpra|tprb|ttk|znf207a|znf207b|zw10|
GO:0010948	negative regulation of cell cycle process	163	84	84	2.07206	1e-12	4.811e-11	0.0029	0.216152	0.911		atm|atr|atrip|aurkb|bub1|bub1ba|bub1bb|bub3|ccnd1|ccnf|cdc6|cdt1|cep63|chek1|chek2|chfr|chmp4bb|dclre1b|dot1l|dtl|e2f7|e2f8|eme1|fbxo31|fbxo43|fbxo5|gpr132a|gpr132b|hormad1|id2a|ik|ints3|kat2b|mad1l1|mad2l1|mcl1a|mcl1b|mdm1|miip|mos|mre11a|mus81|nabp1a|nabp1b|nbn|nek11|orc1|phkg1b|plk3|pttg1|rad1|rad17|rad9a|rad9b|rb1|rbl1|rbl2|si:ch73-352p4.5|si:dkey-249d8.1|siah2l|spdl1|stk33|ticrr|timeless|tip…
GO:0010639	negative regulation of organelle organization	164	82	81	0.994767	1e-12	4.855e-11	0.0372	0.462118	0.912		acd|add1|add2|add3a|add3b|apc|apc2|arpin|aurkb|bub1|bub1ba|bub1bb|bub3|camsap1a|camsap2a|camsap2b|capga|capgb|capza1a|capza1b|capzb|ccnf|fbxo43|fbxo5|gmfb|gsna|gsnb|hnrnpua|hnrnpub|hormad1|ik|kank1a|kank1b|kank2|kank3|kank4|kat2b|lmod1b|lmod2a|lmod2b|lmod3|mad1l1|mad2l1|mcl1a|mcl1b|mcm2|mdm1|phf23a|phf23b|pttg1|si:ch211-175f11.5|slc35f6|smcr8b|spdl1|sptb|sptbn1|styxl1|ten1|terf1|terfa|tmem67|tmod…
GO:0010629	negative regulation of gene expression	165	158	157	1.12977	1e-12	4.9e-11	0.0342	0.459356	0.994		ago1|ago2|ago3b|ago4|ascl1a|bend3|birc2|birc7|bmi1a|bmi1b|caprin2|casc3|chac1|cnot1|cnot10|cnot11|cnot2|cnot3a|cnot3b|cnot6a|cnot6b|cnot6l|cnot7|cnot8|cpeb1a|cpeb1b|cpeb3|cpeb4a|dcp1a|dcp1b|dcp2|dcps|dhx34|dicer1|dis3l2|disp2|eif4a3|eif4ebp1|eif4ebp2|eif4ebp3|eif4ebp3l|eif4enif1|exd1|exosc10|exosc2|exosc3|exosc4|exosc5|exosc6|exosc7|exosc8|exosc9|ezh2|fam172a|fmr1|foxd3|fxr1|fxr2|gata1a|gpatch3|g…
GO:0010608	posttranscriptional regulation of gene expression	166	159	157	1.11719	1e-12	4.946e-11	0.0046	0.30429	0.981		ago2|ago3b|ago4|angel2|c1qbp|caprin2|carhsp1|casc3|cnbpa|cnbpb|cnot1|cnot10|cnot11|cnot2|cnot3a|cnot3b|cnot6l|cnot7|cnot8|coa3a|cpeb1a|cpeb1b|cpeb2|cpeb3|cpeb4a|cpeb4b|csdc2a|cyfip1|dazl|dhx29|dicer1|dis3l2|disp2|dnd1|dph1|dph2|dph3|dph5|dph6|eefsec|eif2a|eif2b1|eif2b2|eif2s3|eif3ha|eif3k|eif4a3|eif4e3|eif4ea|eif4ebp1|eif4ebp2|eif4ebp3|eif4ebp3l|eif4enif1|eif5a|eif5a2|exosc7|exosc8|exosc9|fmr1|fx…
GO:0010605	negative regulation of macromolecule metabolic process	167	711	708	0.542128	1e-12	4.992e-11	0.1997	1	0.962		acd|ago1|ago2|ago3b|ago4|agrn|agt|ahsg1|ahsg2|aida|akt1s1|alx1|angel2|arntl1a|arpp19a|arpp19b|ascl1a|atraid|atxn1a|atxn1b|aurkb|bag6l|banp|bap1|bcl2a|bcl2l1|bend3|bend5|bhlhe40|bhlhe41|birc2|birc5a|birc5b|birc7|blm|bmi1a|bmi1b|bod1|bod1l1|brms1|brms1la|brms1lb|camk2n1a|camk2n2|caprin2|casc3|cbfa2t3|cbl|cblb|cblc|cbx3a|cc2d1b|ccnd1|ccpg1|cdk5rap1|cdkn1ba|cdkn1bb|cdkn1ca|cdkn1cb|cenph|cgas|chac1|ch…
GO:0010564	regulation of cell cycle process	168	186	186	1.61517	1e-12	5.04e-11	0.0002	0.0364966	0.993		alms1|anapc1|anapc11|anapc15|anapc4|anapc5|anxa1a|anxa1b|anxa1c|anxa1d|atm|atr|atrip|aurka|aurkb|becn1|birc6|bora|bub1|bub1ba|bub1bb|bub3|ccnb3|ccnd1|ccnd2a|ccnd2b|ccnd3|ccndx|ccnf|ccsapb|cdc14aa|cdc14ab|cdc14b|cdc23|cdc25b|cdc25d|cdc26|cdc45|cdc6|cdca5|cdk2|cdt1|cep131|cep63|cep76|chek1|chek2|chfr|chmp4bb|chordc1b|csnk2a2a|csnk2a2b|cspp1b|dbf4|dbf4b|dclre1b|ddb1|dot1l|dtl|dync1li1|dync1li2|dyrk3…
GO:0010558	negative regulation of macromolecule biosynthetic process	169	455	453	0.472633	1e-12	5.088e-11	0.4928	1	0.946		acd|ago2|ago3b|ago4|alx1|arntl1a|atxn1a|atxn1b|aurkb|bap1|bend5|bhlhe40|bhlhe41|bmi1a|bmi1b|brms1|brms1la|brms1lb|caprin2|cbfa2t3|cbx3a|cc2d1b|ccnd1|ccpg1|chd8|ciarta|cica|cicb|cipca|cipcb|cnot1|cnot10|cnot2|cnot3a|cnot3b|cnot7|cnot8|commd7|cops2|cpeb1a|cpeb1b|cpeb3|cpeb4a|cry-dash|cry1a|cry1b|cry2|cry3a|cry3b|cry4|cux1a|cux1b|cux2b|daxx|ddit3|dis3l2|dlx1a|dlx2a|dlx2b|dlx4a|dlx4b|dmap1|dmbx1a|dna…
GO:0010389	regulation of G2/M transition of mitotic cell cycle	170	23	23	2.3876	1e-12	5.138e-11	0.0105	0.367987	0.814		atm|aurkb|ccnb3|ccnd1|cdc25b|cdc25d|cdc6|cdk2|chek1|chmp4bb|dtl|gpr132a|gpr132b|miip|mre11a|nbn|orc1|rad17|ticrr|topbp1|zfyve19|zgc:162895|zgc:77398|
GO:0009988	cell-cell recognition	171	15	15	5.25715	1e-12	5.188e-11	0.0014	0.129979	0.571		epha4a|si:ch211-67f13.7|zgc:173556|zp3|zp3.2|zp3a.1|zp3a.2|zp3b|zp3c|zp3d.1|zp3d.2|zp3e|zp3f.1|zp3f.2|zpcx|
GO:0009953	dorsal/ventral pattern formation	172	126	126	0.907836	1e-12	5.24e-11	0.0114	0.36125	0.968		acsl4a|acvr1ba|acvr1l|acvrl1|admp|ahcyl1|aida|alg13|ankrd6b|ap2a1|atl1|axin1|axin2|bambia|bmp1a|bmp2b|bmp4|bmp7a|bmper|bmpr1aa|bmpr1ab|bmpr1ba|bmpr1bb|caprin2|cav1|ccl19a.1|ccn6|ccr7|chrdl2|cops6|ctnnb1|ctnnb2|ctsba|ddit4|dusp6|edn1|eomesa|eve1|fbxl15|fcho1|fgf24|fgf8a|fgfr1a|foxh1|fsta|fstl1b|fzd8b|gdf6a|gid8a|gid8b|gli2a|gli2b|gli3|gsc|gsk3ab|hdac1|hdac3|hhex|hwa|ift46|igf1|il17rd|jag1b|lft1|lh…
GO:0009892	negative regulation of metabolic process	173	740	737	0.531065	1e-12	5.292e-11	0.1913	0.984786	0.964		acd|ago1|ago2|ago3b|ago4|agrn|agt|ahsg1|ahsg2|aida|akt1s1|alx1|angel2|ankle2|arntl1a|arpp19a|arpp19b|ascl1a|atraid|atxn1a|atxn1b|aurkb|bag6l|banp|bap1|bcl2a|bcl2l1|bend3|bend5|bhlhe40|bhlhe41|birc2|birc5a|birc5b|birc7|blm|bmf2|bmi1a|bmi1b|bod1|bod1l1|brms1|brms1la|brms1lb|camk2n1a|camk2n2|caprin2|casc3|cbfa2t3|cbl|cblb|cblc|cbx3a|cc2d1b|ccnd1|ccpg1|cdk5rap1|cdkn1ba|cdkn1bb|cdkn1ca|cdkn1cb|cenph|c…
GO:0009890	negative regulation of biosynthetic process	174	467	465	0.467505	1e-12	5.345e-11	0.4928	1	0.949		acd|ago2|ago3b|ago4|alx1|arntl1a|atxn1a|atxn1b|aurkb|bap1|bend5|bhlhe40|bhlhe41|bmi1a|bmi1b|brms1|brms1la|brms1lb|caprin2|cbfa2t3|cbx3a|cc2d1b|ccnd1|ccpg1|chd8|ciarta|cica|cicb|cipca|cipcb|cnot1|cnot10|cnot2|cnot3a|cnot3b|cnot7|cnot8|commd7|cops2|cpeb1a|cpeb1b|cpeb3|cpeb4a|cry-dash|cry1a|cry1b|cry2|cry3a|cry3b|cry4|cux1a|cux1b|cux2b|daxx|ddit3|dis3l2|dlx1a|dlx2a|dlx2b|dlx4a|dlx4b|dmap1|dmbx1a|dna…
GO:0009451	RNA modification	175	109	108	1.24735	1e-12	5.4e-11	0.0569	0.551492	0.98		a1cf|aars1|aars2|adad2|adar|adarb1a|adarb1b|adarb2|adat2|adat3|aicda|alkbh5|alkbh8|apobec2a|bud23|cdk5rap1|cdkal1|cmtr1|cmtr2|ctu1|ctu2|dimt1l|dkc1|dph3|elp1|elp2|elp3|elp4|elp5|elp6|emg1|fbl|fdxacb1|fto|ftsj1|ftsj3|gar1|gtpbp3|henmt1|kti12|lcmt2|lyn|mepce|mettl1|mettl14|mettl16|mettl3|mocs3|mrm2|mtfmt|mto1|naf1|nat10|nhp2|nop10|nop2|nsun2|nsun3|nsun4|nsun5|osgep|osgepl1|pus1|pus10|pus3|pus7|pus7…
GO:0009059	macromolecule biosynthetic process	176	627	625	0.782862	1e-12	5.456e-11	0.0003	0.05292	0.941		aars1|aarsd1|ablim2|ablim3|agla|aglb|alas2|apoeb|asxl1|asxl2|b3galt6|b3gat1a|b3gat2|b3gat3|b3gnt2a|b3gnt2b|b3gnt2l|b3gnt5a|b3gnt5b|b3gnt7|b3gnt7l|b3gnt9|b4galt5|b4gat1|bdh2|blm|bola1|brf1a|brf1b|brf2|calcoco1b|cant1a|cant1b|cavin1a|cavin1b|ccnh|ccnt1|ccnt2a|ccnt2b|cd3eap|cdc73|cdk12|cdk13|cdk9|cdt1|chaf1a|chchd1|chd7|chs1|chst10|chst11|chst12a|chst12b|chst3a|chst7|chsy1|cnot8|cpox|crcp|csgalnact1…
GO:0009057	macromolecule catabolic process	177	483	482	0.627707	1e-12	5.512e-11	0.1269	0.81302	0.94		adrm1|agla|aglb|ago3b|amn1|anapc1|anapc10|anapc11|anapc2|anapc4|anapc5|ankib1a|ankib1b|ankzf1|apoc2|arih1|arih1l|arih2|armc8|aup1|bace2|bag6|bag6l|bap1|birc6|cacul1|capn3b|casc3|ccnf|cdc26|chfr|chia.1|chia.2|chia.3|chia.4|chia.6|clpxa|clpxb|cnot1|cnot10|cnot6a|cnot6b|cnot6l|cnot7|cnot8|cops3|crbn|ctbs|ctsd|cul1a|cul1b|cul2|cul3a|cul3b|cul4a|cul4b|cul5a|cul5b|cylda|cyldl|dcaf11|dcp1a|dcp1b|dcp2|dc…
GO:0008757	S-adenosylmethionine-dependent methyltransferase activity	178	117	116	0.862556	1e-12	5.571e-11	0.1409	0.853138	0.986		armt1|as3mt|ash1l|ash2l|asmt|asmt2|bmt2|bud23|carm1|carnmt1|cmtr1|cmtr2|comta|comtb|coq3|coq5|dimt1l|dnmt1|dot1l|dph5|eed|ehmt1a|ehmt1b|ehmt2|emg1|ezh1|ezh2|fbl|fdxacb1|ftsj3|gamt|gnmt|hnmt|icmt|kmt2a|kmt2ba|kmt2bb|kmt2ca|kmt2cb|kmt2d|lcmt1|men1|mepce|mettl1|mettl14|mettl16|mettl21a|mettl2a|mettl3|mettl8|mrm2|n6amt1|ndufaf7|nop2|nsd1a|nsd1b|nsun2|nsun3|pcif1|pcmt|pcmtd1|pcmtd2a|pcmtl|pemt|prdm9|p…
GO:0008380	RNA splicing	179	160	159	1.03672	1e-12	5.63e-11	0.0295	0.431254	0.928		aqr|arl6ip4|bcas2|bud13|bud31|casc3|ccar2|cdc40|celf1|clp1|crnkl1|cwc15|cwc22|cwf19l1|cwf19l2|dbr1|ddx20|ddx23|ddx39aa|ddx39ab|ddx39b|ddx46|dhx38|dhx40|dhx8|eftud2|eif4a3|esrp1|esrp2|fam172a|gemin2|gpkow|hnrnpm|htatsf1|jmjd6|lsm4|lsm5|lsm6|lsm7|magoh|mettl14|mettl3|ncbp2|nova1|nova2|phf5a|plrg1|prkrip1|prpf18|prpf19|prpf3|prpf31|prpf38a|prpf38b|prpf39|prpf4|prpf40a|prpf6|prpf8|puf60b|qki2|qkia|rb…
GO:0008173	RNA methyltransferase activity	180	53	52	1.435	1e-12	5.69e-11	0.0486	0.514382	0.868		alkbh8|bmt2|bud23|cmtr1|cmtr2|dimt1l|emg1|fbl|fdxacb1|ftsj1|ftsj3|henmt1|lcmt2|mepce|mettl1|mettl14|mettl16|mettl2a|mettl3|mettl8|mrm1|mrm2|nop2|nsun2|nsun3|pcif1|rnmt|rrnad1|si:ch1073-157b13.1|si:dkey-85a20.4|tfb1m|tfb2m|tgs1|thumpd2|thumpd3|trmo|trmt1|trmt10b|trmt10c|trmt11|trmt12|trmt13|trmt1l|trmt2a|trmt2b|trmt44|trmt5|trmt6|trmt61a|trmt61b|tyw3|wdr4|
GO:0008168	methyltransferase activity	181	183	181	0.8956	1e-12	5.752e-11	0.0983	0.722505	0.947		alkbh8|amt|armt1|as3mt|ash1l|ash2l|asmt|asmt2|asmtl|bhmt|bmt2|bud23|carm1|carnmt1|cmtr1|cmtr2|comta|comtb|comtd1|coq3|coq5|dimt1l|dmap1|dnmt1|dnmt3aa|dnmt3ab|dnmt3ba|dnmt3bb.1|dnmt3bb.2|dnmt3bb.3|dot1l|dph5|ece2a|eed|ehmt1a|ehmt1b|ehmt2|eif2ak2|emg1|ezh1|ezh2|fbl|fdxacb1|ftsj1|ftsj3|gamt|gnmt|hemk1|henmt1|hnmt|icmt|kdm1a|kmt2a|kmt2ba|kmt2bb|kmt2ca|kmt2cb|kmt2d|lcmt1|lcmt2|lyn|men1|mepce|mettl1|me…
GO:0008104	protein localization	182	804	804	0.459559	1e-12	5.815e-11	0.8943	1	0.935		acd|adcyap1a|adprh|agk|agrn|akap10|akap11|akap12b|aktip|ank1b|anln|anxa1a|anxa1b|anxa1c|anxa1d|ap1b1|ap1g1|ap1g2|ap1m1|ap1m2|ap1m3|ap1s1|ap1s2|ap1s3a|ap1s3b|ap2a1|ap2b1|ap2m1a|ap2m1b|ap2s1|ap3b1a|ap3d1|ap3m1|ap3m2|ap3s1|ap3s2|ap4b1|ap4e1|ap4m1|ap4s1|ap5m1|apoc2|arcn1a|arcn1b|arf1|arf2a|arf2b|arf3a|arf3b|arf4a|arf6a|arfip1|arfip2a|arfip2b|arfrp1|arhgef7b|arl1|arl11|arl13a|arl13b|arl14|arl3b|arl4aa…
GO:0008094	ATP-dependent activity, acting on DNA	183	66	66	2.28895	1e-12	5.88e-11	0.0002	0.0378	0.904		ascc3|blm|cdc45|chd1l|chd8|ddx11|dmc1|dscc1|ercc3|ercc6|ercc6l|gins1|gins2|gins4|gtf2f2a|gtf2f2b|gtf2h1|gtf2h3|helb|hells|mcm2|mcm3|mcm3l|mcm4|mcm5|mcm6|mcm7|mcm9|msh2|msh3|msh4|msh5|msh6|pbrm1l|pif1|rad17|rad51|rad51b|rad51c|rad51d|rad54b|rad54l|rbbp4|recql|recql5|rfc2|rfc3|rfc4|rfc5|rpl9|rtel1|ruvbl1|ruvbl2|smarca1|smarca2|smarca4a|smarca5|smarcad1b|smarcal1|supv3l1|top2a|top2b|wrn|xrcc2|xrcc3|…
GO:0008033	tRNA processing	184	90	90	1.2699	1e-12	5.946e-11	0.0501	0.516821	0.972		aars1|aars2|adat2|adat3|alkbh8|cdk5rap1|cdkal1|clp1|ctu1|ctu2|dph3|dus1l|dus2|dus3l|dus4l|elac2|elp1|elp2|elp3|elp4|elp5|elp6|ftsj1|gtpbp3|kti12|lcmt2|mettl1|mocs3|mtfmt|mto1|nat10|nsun2|nsun3|osgep|osgepl1|pop1|pop4|pop5|pop7|prorp|ptcd1|pus1|pus10|pus3|pusl1|qtrt1|rpp14|rpp21|rpp25b|rpp30|rpph1|rpusd4|rtcb|sephs1|si:ch211-225b11.4|si:dkey-85a20.4|thada|thg1l|thumpd1|thumpd2|thumpd3|tprkb|trit1|…
GO:0008017	microtubule binding	185	187	185	0.871369	1e-12	6.014e-11	0.047	0.50349	0.93		abraxas1|abraxas2|alms1|apc|apc2|arl3b|camsap1a|camsap1b|camsap2a|camsap2b|camsap3|ccdc69|ccdc88aa|ccdc88b|ccdc88c|ccsapb|cenpe|cep350|cep57|cep57l1|cetn3|cfap157|ckap5|clasp1a|clasp1b|clasp2|cript|dnm1a|dnm1b|dnm1l|dnm2a|dnm3a|dpysl2b|dpysl5a|dpysl5b|eml1|eml2|eml3|fmn1|fmn2a|fmn2b|gabarapa|gabarapl2|gapdh|gas2b|gas2l1|gas2l3|gas8|haus4|haus7|hook1|hook2|jakmip1|jakmip2|jakmip3|katna1|katnal1|ka…
GO:0007346	regulation of mitotic cell cycle	186	213	211	0.850225	1e-12	6.083e-11	0.018	0.376506	0.931		afap1l2|anapc11|anapc15|anapc4|anapc5|anxa1a|anxa1b|anxa1c|anxa1d|asah2|atm|atoh7|aurkb|bora|brinp1|brinp2|brinp3a.1|brinp3a.2|brinp3b|btg1|btg2|btg3|btg4|bub1|bub1ba|bub1bb|bub3|c1ql4l|ccnb3|ccnd1|ccnd2a|ccnd2b|ccnd3|ccndx|ccsapb|cdc14aa|cdc14ab|cdc14b|cdc23|cdc25b|cdc25d|cdc26|cdc45|cdc6|cdca5|cdk1|cdk2|cdk5rap3|cdkn1a|cdkn1ba|cdkn1bb|cdkn1ca|cdkn1cb|cenpw|chek1|chek2|chfr|chmp4bb|cks1b|cks2|dc…
GO:0007339	binding of sperm to zona pellucida	187	14	14	5.64339	1e-12	6.153e-11	0.0004	0.0572108	0.52	GO:0035803|egg coat formation,	si:ch211-67f13.7|zgc:173556|zp3|zp3.2|zp3a.1|zp3a.2|zp3b|zp3c|zp3d.1|zp3d.2|zp3e|zp3f.1|zp3f.2|zpcx|
GO:0035803	egg coat formation	188	14	14	5.64339	1e-12	6.153e-11	0.0004	0.0572108	0.52	GO:0007339|binding of sperm to zona pellucida,	si:ch211-67f13.7|zgc:173556|zp3|zp3.2|zp3a.1|zp3a.2|zp3b|zp3c|zp3d.1|zp3d.2|zp3e|zp3f.1|zp3f.2|zpcx|
GO:0007276	gamete generation	189	61	61	1.28638	1e-12	6.226e-11	0.0252	0.410334	0.882		alkbh5|ar|bag6l|brca2|brdt|cfap157|dazap1|dazl|ddx3xa|ddx3xb|ddx4|diaph2|dnaaf1|fshb|fshr|ggt1a|ggt1b|ggt1l2.1|ggt1l2.2|ggt5a|golga3|henmt1|hormad1|hsf5|ift20|katnal1|lgr4|lhb|lhcgr|m1ap|mea1|mei4|mettl14|mettl3|mlh1|nanos3|paqr5a|paqr5b|paqr7b|piwil2|pld6|prdm9|sass6|si:ch211-225h24.2|si:ch73-236c18.3|spata6|spinb|strbp|sycp3|tdrd1|tdrd5|tdrd7a|tdrd9|tert|tp53|trip13|tsga10|vipas39|zgc:194246|zg…
GO:0007094	mitotic spindle assembly checkpoint signaling	190	15	15	2.63667	1e-12	6.3e-11	0.0083	0.363005	0.813	GO:0071174|mitotic spindle checkpoint signaling, GO:0031577|spindle checkpoint signaling, GO:0045841|negative regulation of mitotic metaphase/anaphase transition, GO:0071173|spindle assembly checkpoint signaling,	aurkb|bub1|bub1ba|bub1bb|bub3|ik|mad1l1|mad2l1|spdl1|tpra|tprb|ttk|znf207a|znf207b|zw10|
GO:0031577	spindle checkpoint signaling	191	15	15	2.63667	1e-12	6.3e-11	0.0083	0.363005	0.813	GO:0007094|mitotic spindle assembly checkpoint signaling, GO:0071174|mitotic spindle checkpoint signaling, GO:0045841|negative regulation of mitotic metaphase/anaphase transition, GO:0071173|spindle assembly checkpoint signaling,	aurkb|bub1|bub1ba|bub1bb|bub3|ik|mad1l1|mad2l1|spdl1|tpra|tprb|ttk|znf207a|znf207b|zw10|
GO:0045841	negative regulation of mitotic metaphase/anaphase transition	192	15	15	2.63667	1e-12	6.3e-11	0.0083	0.363005	0.813	GO:0007094|mitotic spindle assembly checkpoint signaling, GO:0071174|mitotic spindle checkpoint signaling, GO:0031577|spindle checkpoint signaling, GO:0071173|spindle assembly checkpoint signaling,	aurkb|bub1|bub1ba|bub1bb|bub3|ik|mad1l1|mad2l1|spdl1|tpra|tprb|ttk|znf207a|znf207b|zw10|
GO:0071173	spindle assembly checkpoint signaling	193	15	15	2.63667	1e-12	6.3e-11	0.0083	0.363005	0.813	GO:0007094|mitotic spindle assembly checkpoint signaling, GO:0071174|mitotic spindle checkpoint signaling, GO:0031577|spindle checkpoint signaling, GO:0045841|negative regulation of mitotic metaphase/anaphase transition,	aurkb|bub1|bub1ba|bub1bb|bub3|ik|mad1l1|mad2l1|spdl1|tpra|tprb|ttk|znf207a|znf207b|zw10|
GO:0071174	mitotic spindle checkpoint signaling	194	15	15	2.63667	1e-12	6.3e-11	0.0083	0.363005	0.813	GO:0007094|mitotic spindle assembly checkpoint signaling, GO:0031577|spindle checkpoint signaling, GO:0045841|negative regulation of mitotic metaphase/anaphase transition, GO:0071173|spindle assembly checkpoint signaling,	aurkb|bub1|bub1ba|bub1bb|bub3|ik|mad1l1|mad2l1|spdl1|tpra|tprb|ttk|znf207a|znf207b|zw10|
GO:0007093	mitotic cell cycle checkpoint signaling	195	53	53	2.27551	1e-12	6.376e-11	0.0125	0.363462	0.898		aurkb|bub1|bub1ba|bub1bb|bub3|ccnd1|cdc6|chek1|chek2|chfr|chmp4bb|dclre1b|dtl|eme1|fbxo31|id2a|ik|ints3|mad1l1|mad2l1|mre11a|mus81|nabp1a|nabp1b|nbn|nek11|orc1|phkg1b|plk3|rad17|rad9a|rad9b|si:dkey-249d8.1|siah2l|spdl1|stk33|ticrr|tipin|top2a|top2b|topbp1|tpra|tprb|ttk|wee1|wee2|zfyve19|zgc:162895|zgc:77398|znf207a|znf207b|zw10|zwilch|
GO:0007088	regulation of mitotic nuclear division	196	28	28	2.42985	1e-12	6.454e-11	0.013	0.367893	0.875		anapc11|anapc15|anapc4|anapc5|aurkb|bora|bub1|bub1ba|bub1bb|bub3|ewsr1a|fbxo5|ik|mad1l1|mad2l1|mcl1a|mcl1b|ndc80|pdcd2|pmaip1|spdl1|tpra|tprb|ttk|ube2ib|znf207a|znf207b|zw10|
GO:0007062	sister chromatid cohesion	197	32	30	2.01575	1e-12	6.533e-11	0.007	0.35965	0.708		bub1|bub1ba|bub1bb|cdca5|chtf8|dscc1|esco1|esco2|hormad1|mau2|mcmbp|naa50|nipbla|nipblb|pds5a|pds5b|rad21a|rad21b|rad21l1|rec8b|si:ch211-269e2.1|si:dkey-57a22.11|smc1a|smc1al|smc3|smc5|stag1a|stag1b|stag2a|stag2b|
GO:0007059	chromosome segregation	198	61	61	2.62214	1e-12	6.615e-11	0.0001	0.0252	0.879		arl8ba|aurkb|banf1|birc5b|cdca8|cdca9|cenph|cenpk|cenpn|cenpw|hira|incenp|kif18a|knstrn|m1ap|mis12|mis18a|mlh1|mms19|msto1|nat15|ncapd2|ncapg|ncaph|nde1|ndel1a|ndel1b|nek11|nek2|nek8|nsl1|ntmt1|nuf2|oip5|pttg1|rad21a|ran|seh1l|setdb2|si:ch211-217i17.1|si:dkey-211g8.4|si:dkey-57a22.11|si:dkey-6i22.5|ska1|ska2|ska3|spc25|tlk1a|tlk1b|tlk2|top1|top1l|top2a|top2b|ttk|tubg1|ube2ia|ube2ib|wapla|waplb|zg…
GO:0007052	mitotic spindle organization	199	32	32	2.2069	1e-12	6.699e-11	0.0158	0.365125	0.83		abraxas1|abraxas2|arhgef10|aurka|aurkb|bccip|birc5a|birc5b|cenph|cep126|clasp2|dctn2|efhc1|kif11|kif4|kifc1|lrmp|map9|msto1|ndc80|nuf2|sass6|spast|spice1|stil|tacc1|tacc3|tubg1|vcp|zgc:136908|znf207a|znf207b|
GO:0007051	spindle organization	200	65	65	1.83677	1e-12	6.785e-11	0.0159	0.365838	0.888		abraxas1|abraxas2|apc|arhgef10|aspm|aurka|aurkb|bccip|birc5a|birc5b|cenph|cenpw|cep126|cep63|cep72|ckap5|clasp2|csnk1da|csnk1db|dctn2|efhc1|haus1|haus2|haus3|haus4|haus5|haus6|haus7|kif11|kif4|kifc1|kiz|knstrn|lrmp|map9|mapre1a|mapre1b|mapre2|mapre3a|mapre3b|msto1|ndc80|ntmt1|nuf2|rgs14a|sass6|si:ch1073-365p7.2|si:ch211-153a8.4|si:zfos-452g4.1|spast|spice1|stil|tacc1|tacc3|tnksa|tnksb|tubg1|tubgc…
GO:0007049	cell cycle	201	253	251	1.54474	1e-12	6.873e-11	0.0001	0.02646	0.948		actr8|anapc10|anapc15|anapc4|arl3b|arl8ba|arpp19a|arpp19b|aspm|aurka|babam1|babam2|banp|bccip|becn1|bora|brdt|ccdc124|ccnd1|ccndbp1|ccne1|ccnf|ccnk|ccsapb|cdc123|cdc14aa|cdc14ab|cdc14b|cdc16|cdc20|cdc23|cdc26|cdc27|cdc37|cdc40|cdc42|cdc42l|cdc42l2|cdc45|cdc5l|cdc6|cdc73|cdca8|cdca9|cdk1|cdk20|cdkn3|cdt1|cenpw|cep63|cetn2|cetn4|chaf1a|chaf1b|chfr|cks1b|cks2|clasp2|cltca|cltcb|cntrl|dis3l2|dscc1|e2…
GO:0007018	microtubule-based movement	202	182	178	0.866657	1e-12	6.963e-11	0.0758	0.627752	0.948		actr1|actr10|afg1lb|aftphb|ak9|ap3d1|arhgef11|arhgef18b|bbs1|bicdl1|bicdl2|borcs5|cacna1ia|ccdc103|ccdc114|ccdc135|ccdc151|ccdc39|ccdc40|ccsapb|cenpe|cep131|cep70|cfap206|cfap53|clstn1|copg2|cx43|dctn1b|dnaaf4|dnah1|dnah10|dnah12|dnah2|dnah3|dnah5|dnah5l|dnah6|dnah7|dnah9|dnah9l|dnai1.1|dnai1.2|dnai2a|dtnbp1a|dync1h1|dync1i1|dync1i2a|dync1i2b|dync1li1|dync1li2|dync2h1|dync2li1|dynlrb1|flr|foxj1a|…
GO:0007017	microtubule-based process	203	412	408	0.927957	1e-12	7.056e-11	0.0049	0.301521	0.939		abraxas1|abraxas2|actr1|actr10|afg1lb|aftphb|ak9|antxr2a|ap3d1|apc|appl2|arhgef10|arhgef11|arhgef18b|aspm|aurka|aurkb|bbs1|bccip|bicd1a|bicd2|bicdl1|bicdl2|birc5a|birc5b|borcs5|cacna1ia|camsap1a|camsap1b|camsap2a|camsap2b|ccdc103|ccdc114|ccdc13|ccdc135|ccdc151|ccdc39|ccdc40|ccdc69|ccdc88aa|ccdc88b|ccdc88c|ccsapb|cdc14aa|cdc14ab|cdc14b|cenpe|cenph|cenpj|cenpw|cep126|cep131|cep135|cep152|cep170aa|c…
GO:0006974	cellular response to DNA damage stimulus	204	349	347	1.46462	1e-12	7.151e-11	0.0001	0.0278526	0.972		abraxas1|actr5|actr8|adprhl2|aktip|alkbh3|alkbh7|ap5s1|apc|apex1|apex2|aptx|ascc3|atm|atr|atrip|babam1|babam2|bag6l|batf|baxa|baxb|baz1b|bccip|bcl2a|bcl2b|bcl2l1|bcl2l10|bcl2l16|bcl6aa|blm|boka|bokb|brat1|brca2|brcc3|brip1|casp2|ccnd1|cdc45|cdc7|cdca5|cep63|cetn2|cetn4|cgas|chaf1a|chchd6a|chd1l|chek1|chek2|cpdp|crip1|cry-dash|cry5|dclre1a|dclre1b|dclre1c|ddb1|ddb2|ddx11|dmap1|dmc1|dna2|dntt|dot1l…
GO:0006950	response to stress	205	976	970	0.487888	1e-12	7.249e-11	0.0295	0.432449	0.976		abraxas1|actr5|actr8|acvrl1|adprhl2|aep1|afap1l2|agbl5|agtr1a|agtr1b|agtr2|ajuba|aktip|alas2|alkbh3|alkbh5|alkbh7|ankhd1|ankzf1|ano1a|anxa1a|anxa1b|anxa1c|anxa1d|ap5s1|apc|apex1|apex2|apln|apoda.2|apodb|aptx|aqp1a.1|aqp1a.2|arnt2|ascc3|ascl1a|atf6|atf6b|atg5|atm|atox1|atr|atrip|aup1|b3gat1a|babam1|babam2|bag6|bag6l|batf|baxa|baxb|baz1b|bbc3|bcas3|bccip|bcl2a|bcl2b|bcl2l1|bcl2l10|bcl2l16|bcl6aa|bd…
GO:0006913	nucleocytoplasmic transport	206	93	93	1.40745	1e-12	7.35e-11	0.0431	0.486322	0.945	GO:0051169|nuclear transport,	aaas|abce1|alkbh5|anp32a|cse1l|ddx19|dzip1|eif6|eny2|fam53b|gle1|heatr3|hikeshi|htatip2|ipo11|ipo13|ipo4|ipo7|ipo8|ipo9|kpna1|kpna2|kpna3|kpna4|kpna5|kpna6|kpna7|kpnb1|kpnb3|lsg1|ltv1|lzts2a|lzts2b|mcm3ap|ncbp2|nmd3|nup107|nup133|nup153|nup155|nup188|nup214|nup35|nup50|nup58|nup62l|nup85|nup88|nup93|nup98|nutf2|nutf2l|nxf1|nxt2|pcid2|phax|polr2d|pom121|pttg1ipa|pttg1ipb|rae1|ran|ranbp3a|ranbp3b|r…
GO:0051169	nuclear transport	207	93	93	1.40745	1e-12	7.35e-11	0.0431	0.486322	0.945	GO:0006913|nucleocytoplasmic transport,	aaas|abce1|alkbh5|anp32a|cse1l|ddx19|dzip1|eif6|eny2|fam53b|gle1|heatr3|hikeshi|htatip2|ipo11|ipo13|ipo4|ipo7|ipo8|ipo9|kpna1|kpna2|kpna3|kpna4|kpna5|kpna6|kpna7|kpnb1|kpnb3|lsg1|ltv1|lzts2a|lzts2b|mcm3ap|ncbp2|nmd3|nup107|nup133|nup153|nup155|nup188|nup214|nup35|nup50|nup58|nup62l|nup85|nup88|nup93|nup98|nutf2|nutf2l|nxf1|nxt2|pcid2|phax|polr2d|pom121|pttg1ipa|pttg1ipb|rae1|ran|ranbp3a|ranbp3b|r…
GO:0006886	intracellular protein transport	208	480	480	0.453311	1e-12	7.454e-11	0.8137	1	0.928		adprh|agk|akap12b|ap1b1|ap1g1|ap1g2|ap1m1|ap1m2|ap1m3|ap1s1|ap1s2|ap1s3a|ap1s3b|ap2a1|ap2b1|ap2m1a|ap2m1b|ap2s1|ap3b1a|ap3d1|ap3m1|ap3m2|ap3s1|ap3s2|ap4b1|ap4e1|ap4m1|ap4s1|arf1|arf2a|arf2b|arf3a|arf3b|arf4a|arf6a|arfip1|arfip2a|arfip2b|arfrp1|arl1|arl11|arl14|arl4aa|arl4ab|arl4ca|arl4cb|arl4d|arl5a|arl5c|arl6|arl6ip1|arl8|bcap29|bcap31|becn1|cacng2a|cacng2b|cacng3b|cacng4a|cacng4b|cacng8a|cacng8…
GO:0006606	protein import into nucleus	209	50	50	1.33602	1e-12	7.56e-11	0.038	0.468755	0.756		cse1l|dzip1|fam53b|heatr3|hikeshi|ipo11|ipo13|ipo4|ipo7|ipo8|ipo9|kpna1|kpna2|kpna3|kpna4|kpna5|kpna6|kpna7|kpnb1|kpnb3|nup107|nup133|nup153|nup155|nup188|nup214|nup35|nup50|nup62l|nup85|nup88|nup93|nup98|nutf2|nutf2l|nxt2|pom121|pttg1ipa|pttg1ipb|ran|rpain|si:ch1073-55a19.2|si:ch73-182a11.2|snupn|tnpo1|tnpo2|tnpo3|tpra|tprb|zgc:175066|
GO:0006511	ubiquitin-dependent protein catabolic process	210	328	327	0.576913	1e-12	7.67e-11	0.1319	0.828996	0.924		adrm1|amn1|anapc1|anapc10|anapc11|anapc2|anapc4|anapc5|ankib1a|ankib1b|ankzf1|arih1|arih1l|arih2|armc8|aup1|bag6|bag6l|bap1|birc6|cacul1|ccnf|cdc26|chfr|cops3|crbn|cul1a|cul1b|cul2|cul3a|cul3b|cul4a|cul4b|cul5a|cul5b|cylda|cyldl|dcaf11|ddb1|derl1|derl2|derl3|dnajb12a|dnajb12b|dnajb14|dnajc18|dtl|ecrg4a|ercc8|erlec1|erlin1|erlin2|fbxl14a|fbxl14b|fbxl15|fbxl16|fbxl18|fbxl2|fbxl20|fbxl22|fbxl3a|fbxl…
GO:0006490	oligosaccharide-lipid intermediate biosynthetic process	211	11	11	3.22971	1e-12	7.782e-11	0.0028	0.21168	0.334		alg10|alg11|alg12|alg13|alg14|alg2|alg6|alg8|dpagt1|srd5a3|zgc:92907|
GO:0006488	dolichol-linked oligosaccharide biosynthetic process	212	8	8	4.03329	1e-12	7.899e-11	0.0019	0.17042	0.14		alg10|alg12|alg13|alg14|alg6|dpagt1|srd5a3|zgc:92907|
GO:0006417	regulation of translation	213	128	126	1.14519	1e-12	8.018e-11	0.006	0.341419	0.981		ago2|ago3b|ago4|c1qbp|caprin2|casc3|cnbpa|cnbpb|cnot1|cnot10|cnot11|cnot2|cnot3a|cnot3b|cnot6l|cnot7|cnot8|coa3a|cpeb1a|cpeb1b|cpeb2|cpeb3|cpeb4a|cpeb4b|cyfip1|dazl|dhx29|dis3l2|dph1|dph2|dph3|dph5|dph6|eefsec|eif2a|eif2b1|eif2b2|eif2s3|eif3ha|eif3k|eif4a3|eif4e3|eif4ea|eif4ebp1|eif4ebp2|eif4ebp3|eif4ebp3l|eif4enif1|eif5a|eif5a2|exosc7|exosc8|exosc9|fmr1|fxr1|fxr2|gcn1|gle1|gra|guf1|igf2bp1|igf2b…
GO:0006401	RNA catabolic process	214	77	77	1.36244	1e-12	8.142e-11	0.0358	0.457617	0.906		ago3b|casc3|cnot1|cnot10|cnot6a|cnot6b|cnot6l|cnot7|cnot8|dcp1a|dcp1b|dcp2|dcps|dhx34|dis3|dis3l|dis3l2|dna2|drosha|eif4a3|exosc10|exosc2|exosc3|exosc4|exosc5|exosc6|exosc7|exosc8|exosc9|fen1|lin28a|lsm1|lsm4|lsm7|magoh|mettl16|mettl3|mrto4|nbas|ncbp2|pan2|pan3|parn|patl1|patl2|pde12|pelo|pnrc2|polr2d|polr2gl|pym1|rbm8a|rnaseh1|rnaseh2a|rnaseh2b|rnaseh2c|rnaset2|rnaset2l|samd4a|skiv2l|smg1|smg6|s…
GO:0006400	tRNA modification	215	60	60	1.23358	1e-12	8.269e-11	0.065	0.586997	0.87		aars1|aars2|adat2|adat3|alkbh8|cdk5rap1|cdkal1|ctu1|ctu2|dph3|elp1|elp2|elp3|elp4|elp5|elp6|ftsj1|gtpbp3|kti12|lcmt2|mettl1|mocs3|mtfmt|mto1|nat10|nsun2|nsun3|osgep|osgepl1|pus1|pus10|pus3|qtrt1|sephs1|si:ch211-225b11.4|si:dkey-85a20.4|thada|thg1l|thumpd1|thumpd2|thumpd3|tprkb|trit1|trmt1|trmt112|trmt12|trmt13|trmt1l|trmt44|trmt5|trmt6|trmt61a|trmt61b|trmu|trub1|tyw3|tyw5|urm1|wdr4|zgc:136564|
GO:0006399	tRNA metabolic process	216	139	139	1.17799	1e-12	8.4e-11	0.079	0.639248	0.986		aars1|aars2|aarsd1|adat2|adat3|alkbh8|cars1|cars2|cdk5rap1|cdkal1|clp1|ctu1|ctu2|dalrd3|dars1|dars2|dph3|dtd1|dtd2|dus1l|dus2|dus3l|dus4l|elac2|elp1|elp2|elp3|elp4|elp5|elp6|eprs1|exosc10|exosc2|exosc3|exosc7|exosc8|exosc9|fars2|farsa|farsb|ftsj1|gars1|gatb|gtpbp3|hars|iars1|iars2|kars1|kti12|lars1b|lars2|lcmt2|mars1|mars2|mettl1|mocs3|mtfmt|mto1|nars1|nars2|nat10|nsun2|nsun3|osgep|osgepl1|pars2|…
GO:0006397	mRNA processing	217	224	223	0.971264	1e-12	8.535e-11	0.0265	0.416137	0.927		alkbh5|aqr|arl6ip4|aurkaip1|bcas2|bud13|bud31|casc3|cdc40|celf1|celf2|celf3a|celf4|clp1|cmtr1|cmtr2|cnot6l|cpeb1b|cpsf1|cpsf2|cpsf3|cpsf6|crnkl1|cstf2|cstf3|cwc15|cwc22|cwf19l1|cwf19l2|dbr1|ddx20|ddx23|ddx39aa|ddx39ab|ddx39b|ddx46|dhx38|dhx40|dhx8|eftud2|eif4a3|ern1|ern2|esrp1|esrp2|fam172a|fip1l1a|fip1l1b|gemin2|gpatch1|gpkow|hnrnpa0a|hnrnpa0b|hnrnpl2|hnrnpm|htatsf1|jmjd6|khdrbs2|lsm1|lsm11|lsm4…
GO:0006396	RNA processing	218	497	496	1.11374	1e-12	8.675e-11	0.0032	0.231978	0.935		aars1|aars2|abt1|adad1|adad2|adar|adarb1a|adarb1b|adarb2|adat1|adat2|adat3|ago2|alkbh5|alkbh8|aqr|arl6ip4|aurkaip1|bcas2|bms1|bop1|bud13|bud23|bud31|bysl|c1d|casc3|ccar2|ccnl1a|ccnl1b|cdc40|cdk5rap1|cdkal1|celf1|celf2|celf3a|celf4|cherp|clp1|cmtr1|cmtr2|cnot6l|cpeb1b|cpsf1|cpsf2|cpsf3|cpsf6|crnkl1|cstf2|cstf3|ctu1|ctu2|cwc15|cwc22|cwf19l1|cwf19l2|dbr1|dcaf13|ddx10|ddx18|ddx20|ddx23|ddx39aa|ddx39a…
GO:0006364	rRNA processing	219	126	126	1.26911	1e-12	8.82e-11	0.0578	0.557154	0.938		abt1|bms1|bop1|bud23|bysl|c1d|dcaf13|ddx10|ddx18|ddx47|ddx49|ddx51|ddx52|ddx54|dhx37|dimt1l|dkc1|ebna1bp2|emg1|eri1|esf1|exosc10|exosc2|exosc3|exosc6|exosc7|exosc8|exosc9|fam207a|fbl|fbxw11b|fdxacb1|ftsj3|gar1|gemin4|gnl3|gnl3l|heatr1|helq|imp3|imp4|krr1|las1l|lsm6|mdn1|mettl16|mphosph10|mphosph6|mrpl1|mrps11|mrto4|nat10|ncl|ngdn|nhp2|nob1|nol10|nol11|nol9|nop10|nop2|nop53|nsun3|nsun4|nsun5|pes|p…
GO:0006352	DNA-templated transcription, initiation	220	42	42	1.53752	1e-12	8.969e-11	0.0223	0.396012	0.775		brf1a|brf1b|brf2|crcp|ercc3|gtf2a1|gtf2a1l|gtf2a2|gtf2b|gtf2e1|gtf2e2|gtf2f1|gtf2f2a|gtf2f2b|gtf3c5|hist1h4l|med30|polr2d|polr2gl|polr2i|polr3h|rrn3|si:dkey-219c3.2|snapc5|taf1|taf10|taf11|taf12|taf2|taf4a|taf4b|taf6|taf6l|taf7|taf9|tbp|tbpl1|tbpl2|tfb2m|zgc:114119|zgc:163040|zgc:165555|
GO:0006351	transcription, DNA-templated	221	132	132	0.931252	1e-12	9.124e-11	0.0806	0.649216	0.941	GO:0097659|nucleic acid-templated transcription,	ablim2|ablim3|asxl1|asxl2|bola1|ccnh|ccnt1|ccnt2a|ccnt2b|cd3eap|chd7|cnot8|ddx11|dido1|ehf|elf3|ell|ercc2|ercc3|esrra|esrrd|esrrga|etv1|foxd3|gpbp1l1|gtf2a1|gtf2a1l|gtf2f2a|gtf2f2b|gtf2h1|gtf2h2|gtf2h5|gtf3c2|gtf3c3|gtf3c6|hira|hoxa9a|hoxa9b|hoxb9a|hoxc9a|hoxd9a|ice2|ilf2|ino80|lhx1a|lin52|lin9|mafk|mef2ca|mef2cb|mitfa|mitfb|mrpl12|mterf3|ncl|nfat5b|nfil3|nfil3-4|nr1i2|nr5a1a|phf3|pho|plagl2|polr…
GO:0097659	nucleic acid-templated transcription	222	132	132	0.931252	1e-12	9.124e-11	0.0806	0.649216	0.941	GO:0006351|transcription, DNA-templated,	ablim2|ablim3|asxl1|asxl2|bola1|ccnh|ccnt1|ccnt2a|ccnt2b|cd3eap|chd7|cnot8|ddx11|dido1|ehf|elf3|ell|ercc2|ercc3|esrra|esrrd|esrrga|etv1|foxd3|gpbp1l1|gtf2a1|gtf2a1l|gtf2f2a|gtf2f2b|gtf2h1|gtf2h2|gtf2h5|gtf3c2|gtf3c3|gtf3c6|hira|hoxa9a|hoxa9b|hoxb9a|hoxc9a|hoxd9a|ice2|ilf2|ino80|lhx1a|lin52|lin9|mafk|mef2ca|mef2cb|mitfa|mitfb|mrpl12|mterf3|ncl|nfat5b|nfil3|nfil3-4|nr1i2|nr5a1a|phf3|pho|plagl2|polr…
GO:0006338	chromatin remodeling	223	113	113	1.44042	1e-12	9.284e-11	0.0027	0.210124	0.931		actr6|actr8|anp32e|arid1aa|arid1ab|arid1b|ash1l|baz1b|bptf|cenpp|chaf1a|chaf1b|chd1l|daxx|dmap1|dpf3|dr1|h1-0|h1-10|h1m|hist2h2l|histh1l|hoxb1b|hp1bp3|ino80|ino80b|ino80c|ino80e|jarid2a|jarid2b|kat6a|kat6b|kdm4aa|kdm4ab|kdm4b|kdm4c|kdm5ba|kdm5bb|kdm5c|macroh2a1|macroh2a2|mis18a|mysm1|nap1l1|nap1l4a|nap1l4b|nasp|nat15|npm1a|npm1b|npm2a|npm2b|oip5|pbrm1|pbrm1l|piwil1|pole3|psme4a|psme4b|rbbp4|rnf8|…
GO:0006334	nucleosome assembly	224	57	57	1.42796	1e-12	9.45e-11	0.0293	0.433116	0.705		cenpp|chaf1a|chaf1b|daxx|h1-0|h1-10|h1m|hist2h2l|histh1l|hp1bp3|kat6a|kat6b|macroh2a1|macroh2a2|mis18a|nap1l1|nap1l4a|nap1l4b|nasp|nat15|oip5|pole3|sart3|seta|setb|shprh|si:ch1073-153i20.4|si:ch1073-159d7.7|si:ch211-103n10.5|si:ch211-113a14.11|si:ch211-113a14.18|si:ch211-113a14.22|si:ch211-113a14.24|si:ch73-368j24.1|si:ch73-368j24.11|si:ch73-368j24.12|si:ch73-36p18.1|si:dkey-108k21.10|si:dkey-108…
GO:0006325	chromatin organization	225	214	214	1.38228	1e-12	9.622e-11	0.0009	0.108245	0.951		abraxas1|actr6|actr8|aebp2|anp32e|arid1aa|arid1ab|arid1b|asf1ba|asf1bb|ash1l|atxn7l3|babam1|babam2|banp|bap1|baz1b|bend3|bmi1a|bmi1b|bptf|brd4|brd9|brdt|cabin1|carm1|cenpp|chaf1a|chaf1b|chd1l|chd8|daxx|dmap1|dnajc2|dot1l|dpf3|dr1|eed|emsy|eny2|ezh2|fam172a|fbxl6|h1-0|h1-10|h1m|h2ax|h2az2a|h2az2b|hat1|hdac1|hdac3|hdac4|hdac5|hdac8|hdac9b|hira|hist2h2l|histh1l|hoxb1b|hp1bp3|ing1|ing2|ing3|ing4|ing5…
GO:0006310	DNA recombination	226	110	109	2.00563	1e-12	9.8e-11	0.0001	0.0294	0.995		actr8|aicda|ap5s1|batf|blm|brca2|cdc45|cdc7|dclre1c|dmc1|ercc1|ercc4|exo1|fan1|fancb|fbxo18|gins2|gins4|h2ax|hdac10|hmgb1a|hmgb1b|hmgb2a|hmgb2b|hmgb3a|hmgb3b|ino80db|lig1|lig3|lig4|mcm2|mcm3|mcm3l|mcm4|mcm5|mcm6|mcm7|mcm8|mcm9|mei4|mlh3|mms22l|mnd1|mre11a|msh2|msh3|msh4|msh5|msh6|mus81|nabp1a|nabp1b|nbn|nipbla|nipblb|nsmce1|nsmce2|nsmce4a|pgbd5|pif1|prkdc|psmc3ip|rad50|rad51|rad51b|rad51c|rad51d|…
GO:0006305	DNA alkylation	227	14	14	3.02742	1e-12	9.985e-11	0.0073	0.354418	0.654	GO:0006306|DNA methylation,	cxxc1b|dnmt1|dnmt3aa|dnmt3ab|dnmt3ba|dnmt3bb.1|dnmt3bb.2|h2az2b|piwil2|pld6|prmt7|tdrd1|tdrd5|tdrd9|
GO:0006306	DNA methylation	228	14	14	3.02742	1e-12	9.985e-11	0.0073	0.354418	0.654	GO:0006305|DNA alkylation,	cxxc1b|dnmt1|dnmt3aa|dnmt3ab|dnmt3ba|dnmt3bb.1|dnmt3bb.2|h2az2b|piwil2|pld6|prmt7|tdrd1|tdrd5|tdrd9|
GO:0006302	double-strand break repair	229	100	99	2.06141	1e-12	1.018e-10	0.0004	0.0588	0.992		abraxas1|actr5|actr8|ap5s1|aptx|babam1|babam2|blm|brca2|brcc3|brip1|cdc45|cdc7|cdca5|dclre1a|dclre1b|dclre1c|dntt|eme1|ercc4|fan1|fancb|fbxo18|gins2|gins4|lig3|lig4|mcm2|mcm3|mcm3l|mcm4|mcm5|mcm6|mcm7|mcm8|mcm9|mms22l|mre11a|mta1|mus81|nabp1a|nabp1b|nbn|nhej1|nipbla|nipblb|nsmce1|nsmce2|parp1|parp2|parp3|polb|poll|polm|prdm9|prkdc|rad21a|rad21b|rad21l1|rad51|rad51b|rad51d|rad52|rad54b|rad54l|rbbp…
GO:0006281	DNA repair	230	259	257	1.66748	1e-12	1.038e-10	1e-12	8.82e-10	0.975		abraxas1|actr5|actr8|adprhl2|alkbh3|ap5s1|apex1|apex2|aptx|ascc3|atm|atrip|babam1|babam2|bccip|blm|brca2|brcc3|brip1|cdc45|cdc7|cdca5|cetn2|cetn4|chaf1a|chd1l|cpdp|cry-dash|cry5|dclre1a|dclre1b|dclre1c|ddb1|ddb2|ddx11|dmap1|dmc1|dna2|dntt|dtl|eepd1|eme1|emsy|ercc1|ercc2|ercc3|ercc4|ercc5|ercc6|ercc8|exo1|exo5|faap100|faap24|fan1|fanca|fancb|fancc|fancd2|fance|fancf|fancg|fanci|fancl|fbxo18|fen1|f…
GO:0006275	regulation of DNA replication	231	24	24	2.19245	1e-12	1.058e-10	0.011	0.361565	0.839		cdt1|ctc1|dbf4|dbf4b|dna2|dscc1|e2f7|e2f8|esco1|esco2|gmnn|igfbp2a|igfbp2b|msh3|pcna|pds5a|smarcal1|terf1|ticrr|timeless|tipin|wdr18|zgc:77398|zranb3|
GO:0006271	DNA strand elongation involved in DNA replication	232	12	12	4.07605	1e-12	1.08e-10	0.0005	0.06615	0.709		gins1|lig1|lig3|mcm3|mcm3l|mcm4|mcm7|pcna|pola1|pold2|pold3|pole|
GO:0006270	DNA replication initiation	233	20	20	4.16805	1e-12	1.102e-10	1e-12	1.058e-09	0.709		cdc45|cdc6|gmnc|mcm10|mcm2|mcm3|mcm3l|mcm4|mcm5|mcm6|mcm7|mcm8|mcm9|orc1|orc3|orc4|orc5|orc6|pola1|pola2|
GO:0006267	pre-replicative complex assembly involved in nuclear cell cycle DNA replication	234	8	8	4.91295	1e-12	1.126e-10	0.0002	0.0392	0.655	GO:0036388|pre-replicative complex assembly, GO:1902299|pre-replicative complex assembly involved in cell cycle DNA replication,	mcm2|mcm3|mcm3l|mcm4|mcm5|mcm6|mcm7|orc3|
GO:0036388	pre-replicative complex assembly	235	8	8	4.91295	1e-12	1.126e-10	0.0002	0.0392	0.655	GO:1902299|pre-replicative complex assembly involved in cell cycle DNA replication, GO:0006267|pre-replicative complex assembly involved in nuclear cell cycle DNA replication,	mcm2|mcm3|mcm3l|mcm4|mcm5|mcm6|mcm7|orc3|
GO:1902299	pre-replicative complex assembly involved in cell cycle DNA replication	236	8	8	4.91295	1e-12	1.126e-10	0.0002	0.0392	0.655	GO:0036388|pre-replicative complex assembly, GO:0006267|pre-replicative complex assembly involved in nuclear cell cycle DNA replication,	mcm2|mcm3|mcm3l|mcm4|mcm5|mcm6|mcm7|orc3|
GO:0006260	DNA replication	237	88	88	2.7184	1e-12	1.15e-10	1e-12	1.323e-09	0.976		blm|cdt1|chaf1a|ddx11|dna2|dscc1|dtl|fen1|gins1|gins2|gins3|gins4|helb|kin|lig1|lig3|lig4|lrwd1|mcm10|mcm2|mcm3|mcm3l|mcm4|mcm5|mcm6|mcm7|mcm8|mcmbp|mgme1|nfia|nfic|nfixb|orc1|orc2|orc3|orc4|orc5|orc6|pcna|pif1|pola1|pola2|polb|pold1|pold2|pold3|pole|pole2|polg|polg2|poln|polq|prim1|prim2|primpol|rbb4l|rbbp4|recql|rfc2|rfc3|rfc4|rfc5|rmi1|rpa1|rpa2|rpa3|rpl9|rrm1|rrm2|rtel1|samhd1|sde2|si:dkey-28…
GO:0006259	DNA metabolic process	238	365	362	1.69811	1e-12	1.176e-10	1e-12	1.764e-09	0.984		abraxas1|acd|actr5|actr8|adprhl2|aicda|alkbh2|alkbh3|ap5s1|apex1|apex2|apobec2a|aptx|ascc3|atm|atr|atrip|babam1|babam2|batf|bccip|blm|brca2|brcc3|brip1|cdc45|cdc6|cdc7|cdca5|cetn2|cetn4|chaf1a|chd1l|cpdp|cry-dash|cry5|ctc1|cxxc1b|dclre1a|dclre1b|dclre1c|dctpp1|ddb1|ddb2|ddx11|dffa|dffb|dicer1|dmap1|dmc1|dna2|dnase1|dnase1l1|dnase1l1l|dnase1l4.1|dnase1l4.2|dnase2|dnase2b|dnmt1|dnmt3aa|dnmt3ab|dnmt…
GO:0005876	spindle microtubule	239	22	22	2.12453	1e-12	1.203e-10	0.0097	0.36666	0.762		arl3b|aurka|aurkb|birc5a|birc5b|bod1|bod1l1|ccsapb|clasp1a|clasp1b|csnk1da|csnk1db|hnrnpua|hnrnpub|kif11|kif18a|klhl21|map9|nusap1|ska1|ska2|ska3|
GO:0005875	microtubule associated complex	240	118	116	1.26373	1e-12	1.231e-10	0.0149	0.363368	0.93		actr1|actr10|aurka|aurkb|borcs5|ccdc65|cdca8|cdca9|cenpe|dctn1b|dctn2|dctn4|dnah1|dnah10|dnah12|dnah2|dnah3|dnah5|dnah5l|dnah6|dnah7|dnah9|dnah9l|dnai1.1|dnai1.2|dnai2a|dnal1|dnal4a|dnal4b|drc1|dync1h1|dync1i1|dync1i2a|dync1i2b|dync1li1|dync1li2|dync2li1|dynll1|dynll2a|dynll2b|dynlrb1|haus1|haus2|haus3|haus4|haus5|haus6|haus7|katnb1|kif11|kif13a|kif13ba|kif13bb|kif14|kif15|kif16ba|kif16bb|kif17|k…
GO:0005874	microtubule	241	177	175	0.922393	1e-12	1.26e-10	0.0232	0.398618	0.932		apc2|arl3b|atat1|aurka|aurkb|birc5a|birc5b|bod1|bod1l1|camsap1a|camsap1b|camsap2a|camsap2b|camsap3|ccsapb|cenpe|cep162|cfap20|cfap206|clasp1a|clasp1b|clasp2|csnk1da|csnk1db|cspp1b|dcdc2b|dctn2|dnal1|dnal4a|dnal4b|dnm2a|dnm2b|dync2li1|dynll1|dynll2a|dynlrb1|efhc2|fign|flr|fsd1|gas2l3|gas8|haus6|hnrnpua|hnrnpub|hook1|katna1|katnal1|katnal2|katnb1|kif11|kif13a|kif13ba|kif13bb|kif14|kif15|kif16ba|kif…
GO:0005871	kinesin complex	242	62	60	1.17449	1e-12	1.291e-10	0.0305	0.433887	0.684		borcs5|cenpe|kif11|kif13a|kif13ba|kif13bb|kif14|kif15|kif16ba|kif16bb|kif17|kif18a|kif19|kif1aa|kif1ab|kif1b|kif1c|kif20a|kif20ba|kif21a|kif21b|kif22|kif23|kif25|kif26aa|kif26ab|kif26ba|kif26bb|kif28|kif2c|kif3a|kif3b|kif3cb|kif4|kif5aa|kif5ab|kif5ba|kif5bb|kif5c|kif6|kif7|kifap3a|kifap3b|kifc1|kifc3|klc1a|klc1b|klc2|klc3|klc4|nde1|ndel1a|ndel1b|si:ch211-63b16.4|si:ch73-375g18.1|si:dkey-26i13.8|s…
GO:0005819	spindle	243	48	48	1.48904	1e-12	1.323e-10	0.0224	0.395136	0.823		agbl5|arl2bp|arl8ba|atat1|bora|ccsapa|ccsapb|cdc14aa|cdc14ab|cdc14b|clasp2|cltca|cltcb|dvl2|dvl3a|efhc1|eml1|eml2|eml3|espl1|fbxo5|haus3|haus6|jtb|kbtbd8|kifc1|mad1l1|mad2l2|map11|map9|mzt2b|ndel1a|ndel1b|numa1|nusap1|pin4|ppp2r3c|rcc2|si:dkey-15d12.2|si:zfos-452g4.1|sirt2|ska1|spast|specc1la|spout1|tpx2|ttk|tubg1|
GO:0005815	microtubule organizing center	244	245	245	1.13332	1e-12	1.357e-10	0.0108	0.359457	0.94		actr1|actr10|agbl2|aldob|alms1|als2a|apc|appl2|arhgef10|arl2bp|arl3b|atp6v0d1|aurka|aurkb|b9d1|b9d2|bbs1|bbs5|bbs7|bccip|bicdl1|bod1|bod1l1|cby1|ccdc124|ccdc15|ccdc151|ccdc61|ccdc77|ccdc88aa|ccdc88b|ccdc88c|ccnb1|ccnb2|ccne1|ccne2|ccnf|ccsapa|ccsapb|cdc14aa|cdc14ab|cdc14b|cdk5rap2|cenpj|cep126|cep152|cep170aa|cep19|cep290|cep350|cep41|cep44|cep57l1|cep63|cep70|cep72|cep78|cep85|cep85l|cep89|cetn2…
GO:0005813	centrosome	245	159	159	1.32872	1e-12	1.393e-10	0.0083	0.36003	0.95		actr1|actr10|alms1|als2a|apc|arhgef10|arl3b|atp6v0d1|aurka|aurkb|b9d1|b9d2|bbs1|bccip|bicdl1|bod1|bod1l1|ccdc15|ccdc61|ccdc77|ccdc88aa|ccdc88b|ccdc88c|ccnb1|ccnb2|ccne1|ccne2|ccnf|ccsapb|cdc14aa|cdc14ab|cdc14b|cenpj|cep126|cep152|cep170aa|cep19|cep290|cep350|cep44|cep57l1|cep63|cep70|cep72|cep78|cep85|cep85l|cep89|cetn2|cetn4|ckap5|cluap1|cntd2|cntln|cspp1b|dclre1b|dctn2|dnaaf4|dtl|dync1li1|dync1…
GO:0005739	mitochondrion	246	617	613	0.406849	1e-12	1.43e-10	0.85	1	0.942		aars1|aars2|abat|abcb8|abhd11|acaa2|acad9|acadl|acadm|acadvl|acat1|acat2|aco1|aco2|acot9.1|acot9.2|acsf2|adhfe1|adprhl2|adss2|afg1la|afg1lb|agk|agpat5|agtpbp1|agxtb|ak2|ak3|ak4|akap10|akap1a|akap1b|alas1|alas2|aldh18a1|aldh1l2|aldh4a1|aldh5a1|aldh6a1|alkbh1|amt|apex1|apex2|apooa|apoob|apool|araf|arglu1a|arglu1b|arl2bp|asah2|atad3|atp5l|atpaf1|auh|aurkaip1|bada|badb|bbc3|bbox1|bcat1|bcat2|bckdhb|b…
GO:0005730	nucleolus	247	184	184	1.38081	1e-12	1.47e-10	0.0038	0.268128	0.926		aatf|abt1|adad2|adar|adarb1a|adarb1b|adarb2|aopep|apex1|aptx|arl6ip4|bms1|bmt2|bop1|bud23|bxdc2|bysl|c1d|cdc14aa|cdc14ab|cdc14b|cdkn2aip|cdkn2aipnl|cerkl|csnk1a1|dcaf13|dcaf17|ddx11|ddx18|ddx21|ddx24|ddx27|ddx51|ddx54|ddx55|ddx56|dedd|dedd1|dhx33|dhx37|dhx9|ebna1bp2|eif4a3|eif6|emg1|eri1|exosc1|exosc10|exosc4|exosc5|exosc6|exosc9|fam207a|fam32a|fbl|fen1|frg1|ftsj3|gar1|gnl2|gnl3|gnl3l|gtpbp10|gtp…
GO:0005694	chromosome	248	162	161	1.91312	1e-12	1.512e-10	0.0001	0.0311294	0.946		actr8|adprhl2|ano9a|aurkb|banf1|blm|brd4|cdc14b|cdca8|cdca9|cdk12|cdk13|cdk9|cenpl|cenpp|cenpt|cep131|cfdp1|clasp2|ctc1|dclre1b|ddi2|dmc1|dtl|ehmt1a|ehmt1b|ehmt2|ercc6l|esco2|fancd2|fh|gpatch11|h1-0|h1-10|h1m|h2ax|h2az2a|h2az2b|h3f3b.1|hist1h2ba|hist1h4l|hist2h2l|histh1l|hnrnpua|hnrnpub|hormad1|hp1bp3|ints7|kat2a|llph|loxl2a|loxl2b|lrmp|lrwd1|macroh2a1|macroh2a2|meaf6|mei4|msh4|nbn|ncapg|ncaph2|n…
GO:0005681	spliceosomal complex	249	99	99	1.01389	1e-12	1.556e-10	0.136	0.840785	0.938		aqr|bcas2|bud13|bud31|casc3|ccdc12|cdc40|cirbpa|cirbpb|crnkl1|ctnnbl1|cwc15|cwc22|cwc27|cwf19l1|cwf19l2|ddx23|dhx16|dhx8|eftud2|eif4a3|frg1|gemin2|gpkow|hnrnpm|hnrnpua|hnrnpub|htatsf1|isy1|lsm4|lsm5|lsm6|lsm7|luc7l|luc7l3|magoh|myef2|phf5a|plrg1|pnn|prkrip1|prpf18|prpf19|prpf31|prpf38a|prpf38b|prpf39|prpf40a|prpf6|prpf8|rbm22|rbm8a|rbmx|rnf113a|rnpc3|sf3a1|sf3a2|sf3a3|sf3b1|sf3b2|sf3b3|sf3b4|sf3b…
GO:0005654	nucleoplasm	250	149	147	0.768119	1e-12	1.604e-10	0.079	0.640227	0.924		acot7|akip1|aptx|arglu1a|arglu1b|arhgap32a|arhgap32b|baiap2a|baiap2b|baiap2l1a|baiap2l1b|baiap2l2a|baiap2l2b|banf1|bop1|cdc26|cdkn2aip|cdkn2aipnl|cenpw|chchd1|dscc1|e4f1|exosc9|fen1|gckr|golga3|hexim1|hnrnpaba|hnrnpabb|hnrnpd|hnrnpua|hnrnpub|hnrnpul1|ikzf1|ikzf5|inip|jmjd6|jun|junba|junbb|jund|kpna1|kpna2|kpna3|kpna4|kpna5|kpna7|krt8|larp7|lin9|mad2l1|maea|maml3|mbnl1|mbnl2|mdm2|mier1a|mier1b|mie…
GO:0005643	nuclear pore	251	39	39	1.51843	1e-12	1.654e-10	0.0275	0.421826	0.703		aaas|eny2|gle1|kpna1|kpna2|kpna3|kpna4|kpna5|kpna7|ndc1|nup107|nup155|nup160|nup205|nup210|nup214|nup35|nup42|nup50|nup54|nup58|nup62l|nup85|nup88|nup93|nup98|pom121|rae1|ranbp1|ranbp3a|ranbp3b|seh1l|si:ch1073-55a19.2|tmem33|tpra|tprb|xpo4|xpo7|xpot|
GO:0004540	ribonuclease activity	252	76	76	1.1866	1e-12	1.707e-10	0.04	0.471448	0.879		ago2|ago3b|angel1|angel2|cnot6a|cnot6b|cnot6l|cnot7|cnot8|cpsf3|dbr1|dgcr8|dicer1|dis3|dis3l|dis3l2|drosha|edc3|elac1|endog|endou|endou2|endouc|eri1|eri2|ern1|ern2|exosc10|fen1|helz2|isg20l2|lactb2|mrpl44|nob1|nocta|noctb|pan2|pan3|parn|pde12|piwil1|piwil2|pop1|pop4|pop5|pop7|prorp|rcl1|rnaseh1|rnaseh2a|rnaseh2b|rnaseka|rnasekb|rnasel3|rnaset2|rnaset2l|rpp14|rpp21|rpp30|rpph1|samhd1|si:dkey-222f8…
GO:0004536	deoxyribonuclease activity	253	47	47	1.37889	1e-12	1.764e-10	0.0239	0.404086	0.891		apex1|apex2|aptx|bivm|dclre1a|dclre1b|dclre1c|dffb|dicer1|dna2|dnase1|dnase1l1|dnase1l1l|dnase1l4.1|dnase1l4.2|dnase2|dnase2b|eme1|endog|ercc1|ercc4|ercc5|eri2|exo1|exo5|fan1|fen1|meiob|mgme1|mus81|pold1|pole|rad50|rad51c|rag1|rag2|rbbp8|si:ch1073-296i8.2|si:ch1073-385f13.3|slx1b|slx4|spo11|tatdn1|tatdn2|xrcc3|zgc:110269|zranb3|
GO:0004521	endoribonuclease activity	254	46	46	1.40391	1e-12	1.825e-10	0.0242	0.402725	0.826		ago2|ago3b|cpsf3|dbr1|dgcr8|dicer1|drosha|edc3|elac1|endog|endou|endou2|endouc|ern1|ern2|fen1|lactb2|mrpl44|nob1|piwil1|piwil2|pop1|pop4|pop5|pop7|prorp|rcl1|rnaseh1|rnaseh2a|rnaseh2b|rnaseka|rnasekb|rnaset2|rnaset2l|rpp21|rpp30|rpph1|si:dkey-222f8.3|snd1|tsen15|tsen2|tsen34|tsn|tsnax|zgc:103759|zgc:110269|
GO:0004519	endonuclease activity	255	86	86	1.34403	1e-12	1.89e-10	0.0309	0.436061	0.904		ago2|ago3b|apex1|apex2|bivm|cpsf3|dbr1|dclre1c|dgcr8|dicer1|dis3|dna2|dnase1|dnase1l1|dnase1l1l|dnase1l4.1|dnase1l4.2|dnase2|dnase2b|drosha|edc3|elac1|eme1|endog|endou|endou2|endouc|ercc1|ercc4|ercc5|ern1|ern2|exo1|fan1|fen1|lactb2|mre11a|mrpl44|mus81|neil1|neil3|nob1|pelo|piwil1|piwil2|pld6|pop1|pop4|pop5|pop7|prorp|rad50|rad51c|rag1|rag2|rbbp8|rcl1|rnaseh1|rnaseh2a|rnaseh2b|rnaseka|rnasekb|rnas…
GO:0004518	nuclease activity	256	148	147	1.28392	1e-12	1.96e-10	0.0228	0.3969	0.967		ago2|ago3b|angel1|angel2|apex1|apex2|aptx|bivm|cnot6a|cnot6b|cnot6l|cnot7|cnot8|cpsf3|dbr1|dclre1a|dclre1b|dclre1c|dffb|dgcr8|dicer1|dis3|dis3l|dis3l2|dna2|dnase1|dnase1l1|dnase1l1l|dnase1l4.1|dnase1l4.2|dnase2|dnase2b|drosha|edc3|elac1|eme1|endog|endou|endou2|endouc|enpp1|enpp2|ercc1|ercc4|ercc5|eri1|eri2|ern1|ern2|exd1|exd2|exd3|exo1|exo5|exosc10|exosc4|fan1|fancm|fen1|harbi1|helz2|isg20l2|lact…
GO:0004386	helicase activity	257	89	89	1.75831	1e-12	2.035e-10	0.0004	0.06048	0.933		ascc3|blm|brip1|cdc45|chd1l|chd8|ddx10|ddx11|ddx18|ddx19|ddx20|ddx21|ddx23|ddx24|ddx27|ddx31|ddx3xa|ddx3xb|ddx4|ddx43|ddx46|ddx47|ddx49|ddx5|ddx51|ddx54|ddx55|ddx56|ddx6|ddx61|dhx15|dhx16|dhx29|dhx30|dhx32a|dhx32b|dhx33|dhx34|dhx36|dhx37|dhx38|dhx40|dhx57|dhx58|dhx8|dhx9|dicer1|dqx1|eif4a1b|eif4a2|eif4a3|ercc2|ercc3|ercc6l|gins1|gins2|gins4|gtf2f2a|gtf2f2b|helb|hells|helz|ino80|mcm2|mcm3|mcm3l|mc…
GO:0003916	DNA topoisomerase activity	258	8	8	4.22138	1e-12	2.117e-10	0.0014	0.134705	0.334		top1|top1l|top1mt|top2a|top2b|top3a|top3b|zgc:173742|
GO:0003777	microtubule motor activity	259	85	83	1.09819	1e-12	2.205e-10	0.0358	0.458725	0.759		cenpe|dnah1|dnah10|dnah12|dnah2|dnah3|dnah5|dnah5l|dnah6|dnah7|dnah9|dnah9l|dnai1.1|dnai1.2|dnai2a|dnal4a|dnal4b|dync1h1|dync1i1|dync1i2a|dync1i2b|dync1li1|dync1li2|dync2li1|dynll1|dynll2b|kif11|kif13a|kif13ba|kif13bb|kif14|kif15|kif16ba|kif16bb|kif17|kif18a|kif19|kif1aa|kif1ab|kif1b|kif1c|kif20a|kif20ba|kif20bb|kif21a|kif21b|kif22|kif23|kif25|kif26aa|kif26ab|kif26ba|kif26bb|kif28|kif2c|kif3a|kif…
GO:0003774	cytoskeletal motor activity	260	146	142	0.747975	1e-12	2.301e-10	0.0652	0.5878	0.798		ccdc102a|cenpe|cgnb|cgnl1|dctn2|dnah1|dnah10|dnah12|dnah2|dnah3|dnah5|dnah5l|dnah6|dnah7|dnah9|dnah9l|dnai1.1|dnai1.2|dnai2a|dnal1|dnal4a|dnal4b|dync1h1|dync1i1|dync1i2a|dync1i2b|dync1li1|dync1li2|dync2li1|dynll1|dynll2a|dynll2b|dynlrb1|kif11|kif13a|kif13ba|kif13bb|kif14|kif15|kif16ba|kif16bb|kif17|kif18a|kif19|kif1aa|kif1ab|kif1b|kif1c|kif20a|kif20ba|kif20bb|kif21a|kif21b|kif22|kif23|kif25|kif26…
GO:0003729	mRNA binding	261	149	149	0.690317	1e-12	2.405e-10	0.0939	0.700873	0.932		a1cf|aco1|angel2|aqr|c1qbp|carhsp1|celf1|celf2|celf3a|celf3b|celf4|celf5a|celf5b|cluha|cnbpa|cnbpb|cpeb1a|cpeb1b|cpeb2|cpeb3|cpeb4a|cpeb4b|cpsf6|cryz|csdc2a|cstf2|cstf3|dazap1|dazl|ddx6|ddx61|denr|dnd1|edc3|eif2s2|eif3d|eif3s10|eif4a3|eif4enif1|eif4g1a|eif4g2a|eif4g2b|eif4g3a|eif4g3b|elavl2|esrp1|esrp2|etf1a|etf1b|fmr1|fxr1|fxr2|g3bp1|g3bp2|hnrnpa0a|hnrnpa0b|hnrnpa1a|hnrnpa1b|hnrnpa3|hnrnpm|hnrnp…
GO:0003723	RNA binding	262	826	818	0.904024	1e-12	2.52e-10	1e-12	2.646e-09	0.921		a1cf|aars1|aars2|abt1|aco1|adad1|adad2|adar|adarb1a|adarb1b|adarb2|adat1|ago2|ago3b|ago4|aicda|aimp1a|aimp1b|akap17a|akap1a|akap1b|alkbh8|alyref|angel2|ankhd1|apex1|apobec2a|aptx|aqr|ascc1|atxn1a|atxn1b|atxn1l|bicc1a|bicc2|bms1|brf1a|bysl|c1d|c1qbp|calcoco1b|caprin2|carhsp1|casc3|celf1|celf2|celf3a|celf3b|celf4|celf5a|celf5b|cherp|cirbpa|cirbpb|cluha|cnbpa|cnbpb|cnot4a|cnot4b|cnot7|coil|cpeb1a|cp…
GO:0003712	transcription coregulator activity	263	244	242	0.549055	1e-12	2.646e-10	0.2585	1	0.928		aebp1|ajuba|arid5b|atxn7l3|bcl9|bcl9l|bcor|carm1|casp8ap2|cbfa2t3|cbfb|ccar1|ccar2|ccnd1|ccpg1|cdyl|chico|cited2|cited4a|cited4b|cops2|crebbpa|crebbpb|crsp7|ctnnb1|ctnnb2|daxx|dmap1|dr1|drap1|dyrk1aa|dyrk1ab|dyrk1b|e2f7|e2f8|eny2|ep300a|ep300b|erf|erfl3|gmeb1|gon4l|gtf2a2|hdac3|hipk2|hira|hnrnpua|hnrnpub|homeza|homezb|hsbp1a|hsbp1b|jmy|jun|junba|junbb|jund|jupa|jupb|kat2a|kat6a|kctd10|kmt2ca|kmt2…
GO:0003697	single-stranded DNA binding	264	62	62	2.06427	1e-12	2.785e-10	0.0004	0.0622588	0.875		aptx|bivm|cdc45|cnbpa|ctc1|dmc1|ercc1|ercc4|ercc5|lonp1|mcm10|mcm2|mcm3|mcm3l|mcm4|mcm5|mcm6|mcm7|mcm8|mcm9|meiob|myef2|nabp1a|nup35|pola1|polr2d|polr2gl|polr3c|pot1|prim1|rad18|rad50|rad51|rad51ap1|rad51b|rad51d|radx|rbbp8|recql|rpa1|rpa2|rpa3|samhd1|si:ch211-130m23.3|si:ch73-71d17.2|smarcal1|ssbp1|ssbp2|ssbp3a|ssbp3b|ssbp4|stn1|tdp1|tdp2b|ten1|terf1|terfa|tsn|tsnax|xpc|zgc:110158|zranb3|
GO:0003688	DNA replication origin binding	265	19	19	4.34671	1e-12	2.94e-10	1e-12	5.292e-09	0.703		cdc45|cdc6|mcm10|mcm2|mcm3|mcm3l|mcm4|mcm5|mcm6|mcm7|mcm8|mcm9|orc1|orc2|orc3|orc4|orc5|orc6|pola1|
GO:0003682	chromatin binding	266	225	220	0.878471	1e-12	3.113e-10	0.0662	0.592776	0.951		actl6a|actr6|aire|arntl1b|ash1l|asxl1|asxl2|atad2b|atoh1a|bahcc1b|bahd1|bap1|bmi1a|bmi1b|brd4|cabin1|cdc45|cdx4|cgas|cnbpa|cramp1|ctcf|dnajc2|dnmt1|eaf1|eed|egr1|eny2|ewsr1a|ezh2|faap24|foxc1a|foxn4|gfi1b|gmnc|grhl3|h1-0|h1-10|h1m|hdac3|hif1ab|hira|histh1l|hmgn2|hmgn3|hmgn6|hmgn7|hnrnpua|hnrnpub|hp1bp3|ing2|ing5a|ing5b|insm1a|insm1b|jarid2b|jmjd1cb|kat2a|kdm1a|kdm3b|kdm6a|kdm6al|kdm6bb|kdm8|klf3|…
GO:0003678	DNA helicase activity	267	31	31	2.84991	1e-12	3.307e-10	0.0007	0.0861488	0.847		ascc3|blm|cdc45|chd1l|chd8|ddx11|ercc3|ercc6l|gins1|gins2|gins4|gtf2f2a|gtf2f2b|helb|mcm2|mcm3|mcm3l|mcm4|mcm5|mcm6|mcm7|mcm9|pif1|recql|recql5|rtel1|ruvbl1|ruvbl2|smarcad1b|supv3l1|wrn|
GO:0003006	developmental process involved in reproduction	268	106	106	0.992987	1e-12	3.528e-10	0.0157	0.364405	0.99		abhd2a|abhd2b|ahr2|alkbh5|amh|anxa1a|anxa1b|anxa1c|anxa1d|ar|bag6l|bmp15|brca2|brdt|buc|ccnb1|cfap157|cxcr4b|cyp17a1|dazap1|dazl|ddx4|dmrt1|dnaaf1|dnd1|fancl|fgf24|figla|fshb|fshr|fsta|gdf9|ggt1a|ggt1b|ggt1l2.1|ggt1l2.2|ggt5a|golga3|gsdf|henmt1|hnrnpa1b|hnrnpa3|hormad1|hsd17b3|hsf5|ift20|iqcg|katnal1|kdm2aa|kif5ba|lgr4|lhb|lhcgr|lhfpl2a|lhx1a|m1ap|macf1a|mea1|mei4|mettl14|mettl3|mlh1|nanos1|nanos…
GO:0001510	RNA methylation	269	48	47	1.44093	1e-12	3.78e-10	0.0462	0.503067	0.864		alkbh8|bud23|cmtr1|cmtr2|dimt1l|emg1|fbl|fdxacb1|ftsj1|ftsj3|gtpbp3|henmt1|lcmt2|lyn|mettl1|mettl14|mettl16|mettl3|mrm2|mto1|nop2|nsun2|nsun3|nsun4|nsun5|si:ch211-225b11.4|si:dkey-85a20.4|tfb1m|tfb2m|tgs1|thada|thumpd2|thumpd3|trmt1|trmt112|trmt12|trmt13|trmt1l|trmt44|trmt5|trmt6|trmt61a|trmt61b|tyw3|wdr4|wtap|zc3h13|
GO:0000819	sister chromatid segregation	270	16	16	2.93826	1e-12	4.071e-10	0.008	0.35878	0.68		cdca8|cdca9|cenpk|hira|incenp|kif18a|mis12|msto1|ncapd2|ncapg|ncaph|nsl1|ran|top2a|top2b|tubg1|
GO:0000786	nucleosome	271	62	62	1.76618	1e-12	4.41e-10	0.0153	0.364719	0.573		ano9a|btbd11a|h1-0|h1-10|h1m|h2ax|h2az2a|h2az2b|h3f3a|h3f3b.1|hist1h2ba|hist1h4l|hist2h2l|histh1l|hp1bp3|kat6a|kat6b|macroh2a1|macroh2a2|shprh|si:ch1073-153i20.4|si:ch1073-153i20.5|si:ch1073-159d7.7|si:ch211-103n10.5|si:ch211-113a14.11|si:ch211-113a14.18|si:ch211-113a14.19|si:ch211-113a14.22|si:ch211-113a14.24|si:ch73-368j24.1|si:ch73-368j24.11|si:ch73-368j24.12|si:ch73-36p18.1|si:dkey-108k21.10|…
GO:0000776	kinetochore	272	41	41	2.15428	1e-12	4.811e-10	0.0178	0.37679	0.86		anapc16|apc|bub3|cenph|cenpi|cenpo|cenpt|cenpw|cfdp1|ckap5|clasp2|ercc6l|gpatch11|hnrnpua|hnrnpub|knstrn|lrwd1|mad1l1|mad2l1|meaf6|ndc80|nde1|ndel1a|ndel1b|nsl1|nuf2|pafah1b1a|pafah1b1b|phf2|seh1l|si:ch211-161h7.4|ska1|ska2|ska3|spc24|spdl1|spout1|ttk|znf207a|znf207b|zwilch|
GO:0000775	chromosome, centromeric region	273	33	33	3.21369	1e-12	5.292e-10	0.0013	0.129804	0.787		cdca8|cdca9|cenpl|cenpp|cenpw|cep131|clasp2|dscc1|ercc6l|gpatch11|lrwd1|meaf6|mis12|mis18a|ncapd2|ncapd3|ndc80|nuf2|oip5|pane1|phf2|rad21a|rcc2|seh1l|si:dkey-57a22.11|ska1|ska2|ska3|spc24|spdl1|suv39h1a|zw10|zwilch|
GO:0000727	double-strand break repair via break-induced replication	274	12	12	4.84467	1e-12	5.88e-10	0.0004	0.0641455	0.683		cdc45|cdc7|gins2|gins4|mcm2|mcm3|mcm3l|mcm4|mcm5|mcm6|mcm7|mus81|
GO:0000724	double-strand break repair via homologous recombination	275	58	58	2.53728	1e-12	6.615e-10	0.0002	0.0407077	0.895	GO:0000725|recombinational repair,	ap5s1|blm|brca2|cdc45|cdc7|ercc4|fan1|fancb|fbxo18|gins2|gins4|mcm2|mcm3|mcm3l|mcm4|mcm5|mcm6|mcm7|mcm8|mcm9|mms22l|mre11a|mus81|nabp1a|nabp1b|nbn|nipbla|nipblb|nsmce1|nsmce2|rad51|rad51b|rad51d|rad52|rad54b|rad54l|rbbp8|recql|recql5|rev3l|rmi1|rpa1|rpa2|rpa3|samhd1|sfr1|si:dkey-249d8.1|slx1b|smc5|stn1|tonsl|ube2nb|wrn|xrcc2|xrcc3|zfyve26|zgc:162895|zswim7|
GO:0000725	recombinational repair	276	58	58	2.53728	1e-12	6.615e-10	0.0002	0.0407077	0.895	GO:0000724|double-strand break repair via homologous recombination,	ap5s1|blm|brca2|cdc45|cdc7|ercc4|fan1|fancb|fbxo18|gins2|gins4|mcm2|mcm3|mcm3l|mcm4|mcm5|mcm6|mcm7|mcm8|mcm9|mms22l|mre11a|mus81|nabp1a|nabp1b|nbn|nipbla|nipblb|nsmce1|nsmce2|rad51|rad51b|rad51d|rad52|rad54b|rad54l|rbbp8|recql|recql5|rev3l|rmi1|rpa1|rpa2|rpa3|samhd1|sfr1|si:dkey-249d8.1|slx1b|smc5|stn1|tonsl|ube2nb|wrn|xrcc2|xrcc3|zfyve26|zgc:162895|zswim7|
GO:0000375	RNA splicing, via transesterification reactions	277	105	104	1.21728	1e-12	7.56e-10	0.0188	0.379731	0.928	GO:0000377|RNA splicing, via transesterification reactions with bulged adenosine as nucleophile, GO:0000398|mRNA splicing, via spliceosome,	aqr|bcas2|bud13|bud31|casc3|cdc40|crnkl1|cwc15|cwc22|cwf19l1|cwf19l2|dbr1|ddx23|ddx39aa|ddx39ab|ddx39b|ddx46|dhx38|dhx40|eftud2|eif4a3|gpkow|hnrnpm|htatsf1|lsm4|lsm6|lsm7|mettl14|mettl3|ncbp2|nova1|nova2|phf5a|plrg1|prpf19|prpf3|prpf31|prpf38a|prpf4|prpf40a|prpf6|prpf8|rbm17|rbm19|rbm22|rbm4.1|rbm4.2|rbm4.3|rbm8a|rbmx|rbmx2|rnpc3|rnps1|rsrc1|sart1|sart3|scnm1|sf1|sf3a3|sf3b2|sf3b3|sf3b5|slu7|smn1…
GO:0000377	RNA splicing, via transesterification reactions with bulged adenosine as nucleophile	278	105	104	1.21728	1e-12	7.56e-10	0.0188	0.379731	0.928	GO:0000398|mRNA splicing, via spliceosome, GO:0000375|RNA splicing, via transesterification reactions,	aqr|bcas2|bud13|bud31|casc3|cdc40|crnkl1|cwc15|cwc22|cwf19l1|cwf19l2|dbr1|ddx23|ddx39aa|ddx39ab|ddx39b|ddx46|dhx38|dhx40|eftud2|eif4a3|gpkow|hnrnpm|htatsf1|lsm4|lsm6|lsm7|mettl14|mettl3|ncbp2|nova1|nova2|phf5a|plrg1|prpf19|prpf3|prpf31|prpf38a|prpf4|prpf40a|prpf6|prpf8|rbm17|rbm19|rbm22|rbm4.1|rbm4.2|rbm4.3|rbm8a|rbmx|rbmx2|rnpc3|rnps1|rsrc1|sart1|sart3|scnm1|sf1|sf3a3|sf3b2|sf3b3|sf3b5|slu7|smn1…
GO:0000398	mRNA splicing, via spliceosome	279	105	104	1.21728	1e-12	7.56e-10	0.0188	0.379731	0.928	GO:0000377|RNA splicing, via transesterification reactions with bulged adenosine as nucleophile, GO:0000375|RNA splicing, via transesterification reactions,	aqr|bcas2|bud13|bud31|casc3|cdc40|crnkl1|cwc15|cwc22|cwf19l1|cwf19l2|dbr1|ddx23|ddx39aa|ddx39ab|ddx39b|ddx46|dhx38|dhx40|eftud2|eif4a3|gpkow|hnrnpm|htatsf1|lsm4|lsm6|lsm7|mettl14|mettl3|ncbp2|nova1|nova2|phf5a|plrg1|prpf19|prpf3|prpf31|prpf38a|prpf4|prpf40a|prpf6|prpf8|rbm17|rbm19|rbm22|rbm4.1|rbm4.2|rbm4.3|rbm8a|rbmx|rbmx2|rnpc3|rnps1|rsrc1|sart1|sart3|scnm1|sf1|sf3a3|sf3b2|sf3b3|sf3b5|slu7|smn1…
GO:0000307	cyclin-dependent protein kinase holoenzyme complex	280	30	29	2.08613	1e-12	8.82e-10	0.0147	0.363516	0.718		ccna1|ccna2|ccnb1|ccnb2|ccnb3|ccnd1|ccnd2a|ccnd2b|ccnd3|ccndx|ccne1|ccne2|ccnf|ccng1|ccng2|ccni|ccni2|ccnjl|ccnk|ccnt1|ccnt2a|ccnt2b|cdk12|cdk13|cdk2|cdk9|cks1b|cks2|cntd2|
GO:0000278	mitotic cell cycle	281	94	92	1.36348	1e-12	1.058e-09	0.0128	0.368139	0.82		aspm|aurka|cdc14aa|cdc14ab|cdc14b|cdc16|cdc26|cdc6|cdt1|cenpw|cetn2|cetn4|chaf1b|cltca|cltcb|cntrl|e2f4|e2f8|esco2|ewsr1a|ewsr1b|fbxo5|lats1|map9|mcm5|mis12|myb|mybl1|mybl2a|mybl2b|ncapd2|orc1|pbk|plk1|plk2a|plk2b|plk3|plk4|pole|ppp2r2aa|ppp2r2ab|ppp2r2ba|ppp2r2bb|ppp2r2ca|ppp2r2d|rnf2|setdb2|si:ch1073-365p7.2|si:ch211-114n24.6|ska1|ska2|ska3|smarcal1|snx18a|snx18b|snx33|snx9a|snx9b|tfdp2|tuba1a|…
GO:0000226	microtubule cytoskeleton organization	282	229	229	1.01195	1e-12	1.323e-09	0.0086	0.36409	0.941		abraxas1|abraxas2|actr1|actr10|antxr2a|apc|appl2|arhgef10|aspm|aurka|aurkb|bccip|bicd1a|bicd2|birc5a|birc5b|camsap1a|camsap1b|camsap2a|camsap2b|ccdc13|ccdc151|ccdc40|ccdc88aa|ccdc88b|ccdc88c|ccsapb|cdc14aa|cdc14ab|cdc14b|cenph|cenpw|cep126|cep19|cep192|cep350|cep41|cep57|cep63|cep72|cetn4|cfap157|cfap206|ckap5|clasp2|clstn1|cript|crmp1|csnk1da|csnk1db|dchs1b|dctn2|diaph2|dnaaf1|dync1li1|dync1li2|…
GO:0000151	ubiquitin ligase complex	283	180	179	0.649018	1e-12	1.764e-09	0.1981	0.998424	0.931		amn1|anapc1|anapc10|anapc11|anapc13|anapc15|anapc16|anapc2|anapc4|anapc5|ankib1a|ankib1b|arih1|arih1l|arih2|armc8|asb12a|atg3|aup1|bmi1a|bmi1b|ccnf|cdc23|cdc26|cks1b|cks2|crbn|cul1a|cul1b|cul2|cul3a|cul3b|cul4a|cul4b|cul5a|cul5b|dcaf11|dcaf12|dcaf13|dcaf15|dcaf17|dcun1d1|dcun1d2a|dcun1d2b|dcun1d3|dcun1d4|dcun1d5|dda1|ddb2|derl1|derl2|derl3|dtl|ercc8|fbxl14a|fbxl14b|fbxl15|fbxl16|fbxl18|fbxl2|fbxl…
GO:0000075	cell cycle checkpoint signaling	284	66	66	2.0874	1e-12	2.646e-09	0.0111	0.360375	0.906		atm|atr|atrip|aurkb|bub1|bub1ba|bub1bb|bub3|ccnd1|cdc6|cdt1|cep63|chek1|chek2|chfr|chmp4bb|dclre1b|dot1l|dtl|eme1|fbxo31|hormad1|id2a|ik|ints3|mad1l1|mad2l1|mre11a|mus81|nabp1a|nabp1b|nbn|nek11|orc1|phkg1b|plk3|rad1|rad17|rad9a|rad9b|si:ch73-352p4.5|si:dkey-249d8.1|siah2l|spdl1|stk33|ticrr|timeless|tipin|top2a|top2b|topbp1|tp53|tp53bp1|tpra|tprb|trip13|ttk|wee1|wee2|zfyve19|zgc:162895|zgc:77398|z…
GO:0000070	mitotic sister chromatid segregation	285	14	14	3.09371	1e-12	5.292e-09	0.0072	0.3528	0.621		cdca8|cdca9|cenpk|hira|incenp|kif18a|mis12|msto1|ncapd2|ncapg|ncaph|nsl1|ran|tubg1|
GO:0061982	meiosis I cell cycle process	286	22	22	1.8997	0.0001	0.001812	0.0134	0.367424	0.819		brdt|eme1|ercc1|ercc4|hfm1|hormad1|m1ap|mei4|meiob|mlh1|mre11a|msh3|msh4|msh6|mus81|rmi1|slx4|spo11|tdrd9|top2a|top2b|zgc:195212|
GO:0051445	regulation of meiotic cell cycle	287	12	12	3.53913	0.0001	0.001819	0.0065	0.354619	0.729		cdc25b|cdc25d|ddx4|fbxo43|fbxo5|gper1|hormad1|mettl3|mos|trip13|ttk|wee2|
GO:0051338	regulation of transferase activity	288	191	191	0.668376	0.0001	0.001825	0.0905	0.68614	0.957		acd|adcyap1a|adcyap1b|aida|akt1s1|atg13|bccip|bora|camk2n1a|camk2n2|cbl|cblb|cblc|ccna1|ccna2|ccnb1|ccnb2|ccnb3|ccnd1|ccnd2a|ccnd2b|ccnd3|ccndx|ccne1|ccne2|ccnf|ccng1|ccng2|ccnh|ccni|ccni2|ccnjl|ccnl1a|ccnl1b|ccny|ccnyl1|cdc20|cdk5rap1|cdk5rap3|cdkn1ba|cdkn1bb|cdkn1ca|cdkn1cb|cnppd1|cntd2|dcun1d1|dcun1d2a|dcun1d2b|dcun1d3|dcun1d4|dcun1d5|deptor|dok7|dusp10|dusp19a|dusp19b|etaa1|fbxo5|fem1a|fgfr1a…
GO:0051128	regulation of cellular component organization	289	598	596	0.387524	0.0001	0.001831	0.5154	1	0.989		aak1a|aak1b|abcc4|abitram|acd|add1|add2|add3a|add3b|afap1|alkbh4|alms1|anapc1|anapc11|anapc15|anapc4|anapc5|anxa1a|anxa1b|anxa1c|anxa1d|ap1ar|apc|apc2|arhgap17a|arhgap17b|arhgap44|arhgef10|arhgef10lb|arhgef11|arl2|arl3l1|arl3l2|arpc1a|arpc1b|arpc2|arpc3|arpc4|arpc5a|arpc5b|arpc5la|arpc5lb|arpin|atat1|atf7ip|atp6ap1b|atp6v1f|atrn|atxn2|atxn2l|aurkb|baiap2a|baiap2b|baiap2l1a|baiap2l1b|baiap2l2a|bai…
GO:0045005	DNA-dependent DNA replication maintenance of fidelity	290	17	17	2.54479	0.0001	0.001837	0.0113	0.364632	0.773		dna2|eme1|etaa1|fbxo18|mms22l|msh3|pold1|pole|primpol|rad51|si:dkey-78p8.1|smarcal1|timeless|tipin|tonsl|zgc:77398|zranb3|
GO:0044818	mitotic G2/M transition checkpoint	291	11	11	3.10696	0.0001	0.001844	0.007	0.356192	0.675		cdc6|chek1|dtl|mre11a|nbn|orc1|rad17|ticrr|topbp1|zgc:162895|zgc:77398|
GO:0044728	DNA methylation or demethylation	292	23	23	1.93743	0.0001	0.00185	0.0105	0.363176	0.816		aicda|alkbh2|alkbh3|apex1|apobec2a|cxxc1b|dnmt1|dnmt3aa|dnmt3ab|dnmt3ba|dnmt3bb.1|dnmt3bb.2|fto|h2az2b|piwil2|pld6|prmt7|tdrd1|tdrd5|tdrd9|tet1|tet2|tet3|
GO:0043161	proteasome-mediated ubiquitin-dependent protein catabolic process	293	185	184	0.631235	0.0001	0.001857	0.0827	0.656145	0.932		amn1|anapc1|anapc10|anapc4|anapc5|ankzf1|armc8|aup1|bag6|bag6l|ccnf|cdc26|crbn|cul1a|cul1b|cul2|cul4a|cul4b|cul5a|cul5b|dcaf11|ddb1|derl1|derl2|derl3|dnajb12a|dnajb12b|dnajb14|dnajc18|ecrg4a|ercc8|erlec1|erlin1|erlin2|fbxl14a|fbxl14b|fbxl15|fbxl16|fbxl18|fbxl2|fbxl20|fbxl22|fbxl3a|fbxl3b|fbxl4|fbxl5|fbxl7|fbxl8|fbxo31|fbxo4|fbxo44|fbxo45|fbxo9|fbxw4|fbxw5|flj11011l|foxred2|hecw1b|hecw2a|hsp90b1|h…
GO:0043046	DNA methylation involved in gamete generation	294	6	6	4.53646	0.0001	0.001863	0.0028	0.214748	0.566		piwil2|pld6|prmt7|tdrd1|tdrd5|tdrd9|
GO:0042770	signal transduction in response to DNA damage	295	32	32	1.51461	0.0001	0.00187	0.0215	0.397825	0.84		atm|atr|atrip|batf|ccnd1|cep63|chek1|chek2|dot1l|dtl|e2f7|eme1|fbxo31|id2a|mad2l2|mre11a|mus81|nbn|nek11|phkg1b|rad1|rad17|rad9a|rad9b|si:ch73-352p4.5|stk33|ticrr|tipin|tp53|tp53bp1|zgc:162895|zgc:77398|
GO:0042254	ribosome biogenesis	296	51	51	1.29082	0.0001	0.001877	0.0406	0.471174	0.751		bms1|bop1|cebpz|dcaf13|ddx31|ddx51|dlx2a|eif6|eral1|ftsj3|gar1|gtpbp10|gtpbp4|heatr1|kri1|krr1|mphosph10|mrpl10|mrpl36|mrto4|naf1|nhp2|nip7|noc4l|nom1|nop10|nop53|nvl|pak1ip1|pes|polr1c|polr1d|pwp2h|rcl1|rpf1|rpl7a|rplp0|rrp36|rrs1|rsl24d1|sbds|sdad1|snu13a|snu13b|tsr1|tsr3|urb2|utp25|wdr12|wdr43|wdr75|
GO:0034504	protein localization to nucleus	297	54	54	1.25029	0.0001	0.001883	0.0442	0.49037	0.779		banp|cse1l|dzip1|fam53b|heatr3|hikeshi|ipo11|ipo13|ipo4|ipo7|ipo8|ipo9|kpna1|kpna2|kpna3|kpna4|kpna5|kpna6|kpna7|kpnb1|kpnb3|nup107|nup133|nup153|nup155|nup188|nup214|nup35|nup50|nup62l|nup85|nup88|nup93|nup98|nutf2|nutf2l|nxt2|pom121|pttg1ipa|pttg1ipb|ran|rpain|si:ch1073-55a19.2|si:ch73-182a11.2|snupn|tnpo1|tnpo2|tnpo3|tor1|tor1l1|tor1l3|tpra|tprb|zgc:175066|
GO:0032040	small-subunit processome	298	35	35	1.55619	0.0001	0.00189	0.0339	0.456485	0.515		dcaf13|emg1|fbl|fbxw11a|fbxw11b|fcf1|heatr1|imp3|imp4|krr1|mphosph10|ngdn|noc4l|nol10|nop14|nop56|nop58|pdcd11|pwp2h|rps7|rrp9|si:dkey-251i10.3|snu13a|snu13b|tbl3|utp11|utp18|utp20|utp23|utp25|utp3|utp6|wdr3|wdr36|wdr46|
GO:0031047	gene silencing by RNA	299	36	35	1.49641	0.0001	0.001897	0.0184	0.377414	0.815		ago1|ago2|ago3b|ago4|cnot1|cnot10|cnot11|cnot6l|cnot7|dicer1|disp2|exd1|helz|henmt1|lin28a|mov10a|mov10b.1|ncbp2|nrde2|piwil1|piwil2|prkra|si:dkey-217f16.6|si:dkey-46g23.1|snd1|srrt|tarbp2|tdrd1|tdrd9|tnrc6a|tnrc6b|tnrc6c1|tnrc6c2|trim71|zgc:154086|
GO:0017070	U6 snRNA binding	300	6	6	4.89912	0.0001	0.001904	0.0014	0.127738	0.441		lsm4|mettl16|prpf4|prpf8|rbm22|sart3|
GO:0016893	endonuclease activity, active with either ribo- or deoxyribonucleic acids and producing 5'-phosphomonoesters	301	35	35	1.67862	0.0001	0.00191	0.0182	0.376228	0.85		ago2|ago3b|dbr1|dgcr8|dicer1|dna2|dnase1|dnase1l1|dnase1l1l|dnase1l4.1|dnase1l4.2|drosha|edc3|elac1|exo1|fan1|fen1|mrpl44|pop1|pop4|pop5|pop7|prorp|rnaseh1|rnaseh2a|rnaseh2b|rpp21|rpp30|rpph1|slx1b|slx4|tatdn1|tatdn2|zgc:103759|zgc:110269|
GO:0016891	endoribonuclease activity, producing 5'-phosphomonoesters	302	23	23	1.88348	0.0001	0.001917	0.0153	0.366369	0.792		ago2|ago3b|dbr1|dgcr8|dicer1|drosha|edc3|elac1|fen1|mrpl44|pop1|pop4|pop5|pop7|prorp|rnaseh1|rnaseh2a|rnaseh2b|rpp21|rpp30|rpph1|zgc:103759|zgc:110269|
GO:0016567	protein ubiquitination	303	301	301	0.535451	0.0001	0.001924	0.3452	1	0.918		amfrb|anapc1|anapc10|anapc16|anapc4|anapc5|ankib1a|ankib1b|arih1|arih1l|arih2|asb1|asb10|asb11|asb12a|asb13a.1|asb13a.2|asb13b|asb14a|asb15a|asb15b|asb16|asb18|asb2a.1|asb2b|asb3|asb4|asb5a|asb5b|asb6|asb7|asb8|bmi1a|bmi1b|btr09|btr20|btr22|btr26|btr31|btr32|cand1|cand2|cbll1|ccnf|cdc26|chfr|cish|cishb|cnot4a|cnot4b|crbn|dcaf12|dcaf13|dcaf15|dcaf17|ddb2|dtl|dtx1|dtx2|dtx3|dtx4a|dtx4b|e4f1|eipr1|e…
GO:0016073	snRNA metabolic process	304	33	33	1.65323	0.0001	0.001931	0.0246	0.406822	0.805		dkc1|ell|exosc10|exosc2|exosc3|exosc4|exosc5|exosc6|exosc7|exosc8|exosc9|ice2|ints1|ints10|ints12|ints2|ints4|ints5|ints6|ints7|ints8|ints9|mepce|mettl16|nhp2|nop10|rpap2|si:ch1073-157b13.1|snapc1a|snapc1b|toe1|tut1|usb1|
GO:0010972	negative regulation of G2/M transition of mitotic cell cycle	305	17	17	2.4492	0.0001	0.001938	0.0104	0.369374	0.748	GO:1902750|negative regulation of cell cycle G2/M phase transition,	aurkb|cdc6|chek1|chmp4bb|dtl|gpr132a|gpr132b|miip|mre11a|nbn|orc1|rad17|ticrr|topbp1|zfyve19|zgc:162895|zgc:77398|
GO:1902750	negative regulation of cell cycle G2/M phase transition	306	17	17	2.4492	0.0001	0.001938	0.0104	0.369374	0.748	GO:0010972|negative regulation of G2/M transition of mitotic cell cycle,	aurkb|cdc6|chek1|chmp4bb|dtl|gpr132a|gpr132b|miip|mre11a|nbn|orc1|rad17|ticrr|topbp1|zfyve19|zgc:162895|zgc:77398|
GO:0010498	proteasomal protein catabolic process	307	195	194	0.661153	0.0001	0.001946	0.0808	0.647869	0.933		amn1|anapc1|anapc10|anapc4|anapc5|ankzf1|armc8|aup1|bag6|bag6l|ccnf|cdc26|crbn|cul1a|cul1b|cul2|cul4a|cul4b|cul5a|cul5b|dcaf11|ddb1|ddi2|derl1|derl2|derl3|dnajb12a|dnajb12b|dnajb14|dnajc18|ecrg4a|ercc8|erlec1|erlin1|erlin2|fbxl14a|fbxl14b|fbxl15|fbxl16|fbxl18|fbxl2|fbxl20|fbxl22|fbxl3a|fbxl3b|fbxl4|fbxl5|fbxl7|fbxl8|fbxo31|fbxo4|fbxo44|fbxo45|fbxo9|fbxw4|fbxw5|flj11011l|foxred2|hecw1b|hecw2a|hsp9…
GO:0008037	cell recognition	308	55	55	1.22913	0.0001	0.001953	0.0093	0.370042	0.885		adcy1b|adcy8|amigo1|anos1a|bsg|cdh2|cnr1|cntn3a.1|cntn3a.2|dscama|dscamb|efnb2a|ek1|epha4a|ephb3a|erbb2|erbb3b|gap43|ighd|ighv2-1|ighv4-5|igic1s1|mycbp2|myot|neurog1|nexn|nptna|nptnb|nrp1a|nrp2b|plxna4|robo2|robo3|robo4|sema3d|si:ch211-180a12.2|si:ch211-1a19.2|si:ch211-67f13.7|si:dkeyp-97a10.3|slit2|tnc|vstm2l|zgc:173556|zp3|zp3.2|zp3a.1|zp3a.2|zp3b|zp3c|zp3d.1|zp3d.2|zp3e|zp3f.1|zp3f.2|zpcx|
GO:0007283	spermatogenesis	309	49	49	1.22165	0.0001	0.00196	0.0224	0.393823	0.879		alkbh5|ar|bag6l|brca2|brdt|cfap157|dazap1|dazl|dnaaf1|fshb|fshr|ggt1a|ggt1b|ggt1l2.1|ggt1l2.2|ggt5a|golga3|hormad1|hsf5|ift20|katnal1|lgr4|lhb|lhcgr|m1ap|mea1|mei4|mettl14|mettl3|mlh1|piwil2|pld6|sass6|si:ch211-225h24.2|si:ch73-236c18.3|spata6|strbp|sycp3|tdrd1|tdrd5|tdrd7a|tdrd9|tert|tp53|trip13|tsga10|vipas39|zgc:194246|zgc:56699|
GO:0007281	germ cell development	310	32	32	1.62063	0.0001	0.001967	0.0171	0.370874	0.765		amh|cxcr4b|dazap1|dazl|ddx4|dmrt1|dnd1|fancl|henmt1|hnrnpa1b|hnrnpa3|hormad1|kif5ba|mei4|nanos1|paqr5a|paqr5b|paqr7b|piwil1|piwil2|pld6|rnf8|ropn1l|spaca4l|stau1|stau2|sycp3|tdrd1|tdrd12|tdrd5|trip13|zfyve26|
GO:0006446	regulation of translational initiation	311	24	24	2.11045	0.0001	0.001975	0.0041	0.285489	0.714		ago2|dazl|dhx29|eif2b1|eif2b2|eif3k|eif4ebp1|eif4ebp2|eif4ebp3|eif4ebp3l|gle1|gra|impact|mettl3|mif4gda|mif4gdb|paip1|paip2b|polr2d|polr2gl|rps6kb1a|rps6kb1b|uhmk1|ybx1|
GO:0006406	mRNA export from nucleus	312	22	22	1.88261	0.0001	0.001982	0.0154	0.365457	0.715		alkbh5|ddx19|eny2|gle1|mcm3ap|nup107|nup85|nup88|nup93|nxf1|pcid2|polr2d|rae1|si:dkeyp-97b10.3|thoc1|thoc2|thoc3|thoc5|thoc7|zc3h11a|zgc:153681|zgc:193690|
GO:0006261	DNA-dependent DNA replication	313	23	23	1.87618	0.0001	0.001989	0.0153	0.368035	0.702		dna2|gins4|helb|mcm6|mcmbp|mgme1|pold1|pole2|polg|polg2|poln|polq|primpol|rfc2|rfc3|rfc4|rfc5|rpa1|si:dkey-28b4.7|ssbp1|wdhd1|wrnip1|zgc:77398|
GO:0003917	DNA topoisomerase type I (single strand cut, ATP-independent) activity	314	6	6	5.01182	0.0001	0.001997	0.0009	0.10584	0.137		top1|top1l|top1mt|top3a|top3b|zgc:173742|
GO:0000723	telomere maintenance	315	39	39	1.47446	0.0001	0.002005	0.0369	0.463836	0.882	GO:0032200|telomere organization,	acd|atm|atr|blm|ctc1|dclre1a|dclre1b|dclre1c|gar1|lto1|mre11a|nbn|nhp2|nop10|pif1|pot1|prkdc|rad50|rad51d|rif1|rpa1|rtel1|si:dkey-14d8.1|smg5|smg6|smg7|stn1|telo2|terf1|terf2ip|terfa|tert|tinf2|wrn|xrcc3|xrcc5|xrcc6|zgc:113263|zgc:162895|
GO:0032200	telomere organization	316	39	39	1.47446	0.0001	0.002005	0.0369	0.463836	0.882	GO:0000723|telomere maintenance,	acd|atm|atr|blm|ctc1|dclre1a|dclre1b|dclre1c|gar1|lto1|mre11a|nbn|nhp2|nop10|pif1|pot1|prkdc|rad50|rad51d|rif1|rpa1|rtel1|si:dkey-14d8.1|smg5|smg6|smg7|stn1|telo2|terf1|terf2ip|terfa|tert|tinf2|wrn|xrcc3|xrcc5|xrcc6|zgc:113263|zgc:162895|
GO:1902911	protein kinase complex	317	64	63	1.1722	0.0002	0.003425	0.0309	0.434901	0.889		acvr1ba|acvr1bb|acvr2aa|acvr2ab|atg13|ccna1|ccna2|ccnb1|ccnb2|ccnb3|ccnd1|ccnd2a|ccnd2b|ccnd3|ccndx|ccne1|ccne2|ccnf|ccng1|ccng2|ccnh|ccni|ccni2|ccnjl|ccnk|ccnt1|ccnt2a|ccnt2b|cdk12|cdk13|cdk2|cdk5r1a|cdk5r1b|cdk5r2a|cdk5r2b|cdk7|cdk9|chuk|cks1b|cks2|cntd2|ercc3|gtf2h1|gtf2h2|gtf2h3|gtf2h4|gtf2h5|igf1ra|igf1rb|ikbkb|insra|insrb|mnat1|phka1b|phkb|phkg1a|phkg1b|prkab1a|prkab1b|si:dkeyp-92c9.2|smcr8…
GO:0090305	nucleic acid phosphodiester bond hydrolysis	318	64	64	1.03775	0.0002	0.003436	0.075	0.628006	0.897		abt1|bivm|cpsf2|cpsf4|cstf2|dcp1a|dcp1b|dffa|dffb|dicer1|dis3l|dna2|dnase1|dnase1l1|dnase1l1l|dnase1l4.1|dnase1l4.2|dnase2|edc3|edc4|elac1|elac2|endog|ercc1|ercc2|ercc3|ercc4|ercc5|eri1|exosc10|exosc2|exosc3|exosc7|exosc8|exosc9|fan1|fip1l1a|fip1l1b|gnl2|gnl3|hormad1|kri1|mei4|mre11a|nhp2|nob1|nol9|nthl1|polr2i|polr3k|pop7|rexo4|rnaseh1|rnaseka|rnasekb|rps21|rrp36|rrs1|spo11|trap1|tut1|xpa|zgc:19…
GO:0072594	establishment of protein localization to organelle	319	141	141	0.655812	0.0002	0.003448	0.4376	1	0.983		agk|ap3d1|becn1|cacng2a|cacng2b|cacng3b|cacng4a|cacng4b|cacng8a|cacng8b|chchd4a|chchd4b|cox18|cse1l|dnajc15|dnajc19|dnlz|dzip1|fam53b|gdap1|get3|gosr2|grpel1|grpel2|heatr3|hikeshi|hspd1|ipo11|ipo13|ipo4|ipo7|ipo8|ipo9|kpna1|kpna2|kpna3|kpna4|kpna5|kpna6|kpna7|kpnb1|kpnb3|lamp2|lonp2|lrwd1|m6pr|mib1|neurl1b|nipbla|nipblb|nup107|nup133|nup153|nup155|nup188|nup214|nup35|nup50|nup62l|nup85|nup88|nup9…
GO:0051233	spindle midzone	320	18	18	2.32677	0.0002	0.003459	0.0094	0.37123	0.78		aurka|aurkb|ccdc69|cdca8|cdca9|hnrnpua|hnrnpub|kif18a|map9|mapre1a|mapre1b|mapre2|mapre3a|mapre3b|si:ch1073-266p11.2|unc119.2|unc119a|unc119b|
GO:0048609	multicellular organismal reproductive process	321	62	62	1.27498	0.0002	0.00347	0.0228	0.395599	0.883		alkbh5|ar|bag6l|brca2|brdt|cfap157|dazap1|dazl|ddx3xa|ddx3xb|ddx4|diaph2|dnaaf1|fshb|fshr|ggt1a|ggt1b|ggt1l2.1|ggt1l2.2|ggt5a|golga3|henmt1|hormad1|hsf5|ift20|katnal1|lgr4|lhb|lhcgr|m1ap|mea1|mei4|mettl14|mettl3|mlh1|nanos3|paqr5a|paqr5b|paqr7b|pgr|piwil2|pld6|prdm9|sass6|si:ch211-225h24.2|si:ch73-236c18.3|spata6|spinb|strbp|sycp3|tdrd1|tdrd5|tdrd7a|tdrd9|tert|tp53|trip13|tsga10|vipas39|zgc:19424…
GO:0048232	male gamete generation	322	50	50	1.18957	0.0002	0.003482	0.0263	0.417957	0.883		alkbh5|ar|bag6l|brca2|brdt|cfap157|dazap1|dazl|dnaaf1|fshb|fshr|ggt1a|ggt1b|ggt1l2.1|ggt1l2.2|ggt5a|golga3|hormad1|hsf5|ift20|katnal1|lgr4|lhb|lhcgr|m1ap|mea1|mei4|mettl14|mettl3|mlh1|piwil2|pld6|prdm9|sass6|si:ch211-225h24.2|si:ch73-236c18.3|spata6|strbp|sycp3|tdrd1|tdrd5|tdrd7a|tdrd9|tert|tp53|trip13|tsga10|vipas39|zgc:194246|zgc:56699|
GO:0045934	negative regulation of nucleobase-containing compound metabolic process	323	436	435	0.460381	0.0002	0.003493	0.4887	1	0.943		acd|alx1|angel2|arntl1a|atxn1a|atxn1b|aurkb|bap1|bend5|bhlhe40|bhlhe41|blm|bmi1a|bmi1b|brms1|brms1la|brms1lb|cbfa2t3|cbx3a|cc2d1b|ccnd1|ccpg1|cgas|chd8|ciarta|cica|cicb|cipca|cipcb|cnot1|commd7|cops2|cry-dash|cry1a|cry1b|cry2|cry3a|cry3b|cry4|cux1a|cux1b|cux2b|daxx|dazl|ddit3|dhx34|dlx1a|dlx2a|dlx2b|dlx4a|dlx4b|dmap1|dmbx1a|dnajb5|dnd1|dpf1|dpf2|dpf2l|dpf3|dr1|e2f3|e2f4|e2f5|e2f7|e2f8|eaf1|eed|eo…
GO:0042575	DNA polymerase complex	324	15	15	2.41412	0.0002	0.003505	0.0108	0.361732	0.72		dna2|mad2l2|pola1|pola2|pold1|pold2|pold3|pole|pole2|pole3|polg|prim1|prim2|rev3l|si:dkey-28b4.7|
GO:0036297	interstrand cross-link repair	325	17	17	2.33505	0.0002	0.003516	0.0125	0.36547	0.525		dclre1a|dclre1b|dclre1c|exo5|faap100|faap24|fan1|fanca|fancb|fancc|fance|fancf|fancg|fancl|msh6|rfwd3|slx4|
GO:0022613	ribonucleoprotein complex biogenesis	326	64	64	1.23064	0.0002	0.003528	0.0449	0.491948	0.783	GO:0044085|cellular component biogenesis,	bms1|bop1|cebpz|dcaf13|ddx31|ddx51|dlx2a|ebna1bp2|eif6|eral1|ftsj3|gar1|gtpbp10|gtpbp4|heatr1|heatr3|kri1|krr1|ltv1|mphosph10|mrpl10|mrpl36|mrto4|naf1|nhp2|nip7|nob1|noc2l|noc4l|nom1|nop10|nop16|nop53|nvl|pak1ip1|pes|polr1c|polr1d|pwp2h|rcl1|rpf1|rpl14|rpl26|rpl35a|rpl7a|rplp0|rps7|rrp36|rrs1|rsl24d1|sbds|sdad1|snu13a|snu13b|surf6|tsr1|tsr3|urb2|utp25|wdr12|wdr43|wdr74|wdr75|znf622|
GO:0044085	cellular component biogenesis	327	64	64	1.23064	0.0002	0.003528	0.0449	0.491948	0.783	GO:0022613|ribonucleoprotein complex biogenesis,	bms1|bop1|cebpz|dcaf13|ddx31|ddx51|dlx2a|ebna1bp2|eif6|eral1|ftsj3|gar1|gtpbp10|gtpbp4|heatr1|heatr3|kri1|krr1|ltv1|mphosph10|mrpl10|mrpl36|mrto4|naf1|nhp2|nip7|nob1|noc2l|noc4l|nom1|nop10|nop16|nop53|nvl|pak1ip1|pes|polr1c|polr1d|pwp2h|rcl1|rpf1|rpl14|rpl26|rpl35a|rpl7a|rplp0|rps7|rrp36|rrs1|rsl24d1|sbds|sdad1|snu13a|snu13b|surf6|tsr1|tsr3|urb2|utp25|wdr12|wdr43|wdr74|wdr75|znf622|
GO:0015931	nucleobase-containing compound transport	328	68	68	1.1198	0.0002	0.00354	0.0449	0.492968	0.895		alkbh5|casc3|ddx19|eif4a3|eny2|gle1|igf2bp1|igf2bp3|lrmp|magoh|mcm3ap|ncbp2|ncbp3|ndc1|nup107|nup35|nup42|nup85|nup88|nup93|nup98|nxf1|nxt2|pcid2|phax|polr2d|qki2|qkia|rae1|ran|rbm8a|seh1l|si:ch211-160d14.6|si:dkey-83k24.5|si:dkeyp-97b10.3|sidt2|slbp|slbp2|slc25a33|slc25a36a|slc25a36b|slc28a1|slc29a1a|slc29a1b|slc29a2|slc29a3|slc29a4|slc35a1|slc35a2|slc35a3a|slc35a3b|slc35a4|slc35a5|slc35b1|slc35…
GO:0006405	RNA export from nucleus	329	26	26	1.82571	0.0002	0.003552	0.0168	0.365867	0.77		alkbh5|ddx19|eny2|gle1|mcm3ap|ncbp2|nup107|nup85|nup88|nup93|nup98|nxf1|pcid2|phax|polr2d|rae1|si:dkeyp-97b10.3|thoc1|thoc2|thoc3|thoc5|thoc7|xpot|zc3h11a|zgc:153681|zgc:193690|
GO:0006402	mRNA catabolic process	330	63	63	1.23021	0.0002	0.003564	0.0422	0.478206	0.896		ago3b|casc3|cnot1|cnot10|cnot6a|cnot6b|cnot6l|cnot7|cnot8|dcp1a|dcp1b|dcp2|dcps|dhx34|dis3l2|eif4a3|exosc10|exosc2|exosc3|exosc4|exosc5|exosc6|exosc7|exosc8|exosc9|lsm1|lsm4|lsm7|magoh|mettl16|mettl3|mrto4|nbas|ncbp2|pan2|pan3|parn|patl1|patl2|pde12|pelo|pnrc2|polr2d|polr2gl|pym1|rbm8a|samd4a|skiv2l|smg1|smg6|smg8|smg9|supv3l1|tbp|tent4a|tnrc6a|upf1|upf2|upf3a|upf3b|xrn1|ythdf2|zgc:103759|
GO:0006304	DNA modification	331	24	24	1.85777	0.0002	0.003576	0.0106	0.359585	0.819		aicda|alkbh2|alkbh3|apex1|apobec2a|ascc3|cxxc1b|dnmt1|dnmt3aa|dnmt3ab|dnmt3ba|dnmt3bb.1|dnmt3bb.2|fto|h2az2b|piwil2|pld6|prmt7|tdrd1|tdrd5|tdrd9|tet1|tet2|tet3|
GO:0004527	exonuclease activity	332	64	63	1.27653	0.0002	0.003588	0.04	0.4704	0.883		angel1|angel2|apex1|apex2|aptx|cnot6a|cnot6b|cnot6l|cnot7|cnot8|cpsf3|dclre1a|dclre1b|dclre1c|dis3|dis3l|dis3l2|enpp1|enpp2|eri1|eri2|exd1|exd2|exd3|exo1|exo5|exosc10|exosc4|fan1|fen1|isg20l2|meiob|mgme1|mre11a|nocta|noctb|pan2|pan3|parn|pde12|pold1|pole|polg|poln|rad1|rad50|rad9a|rad9b|rev3l|rexo1|rexo4|si:ch1073-296i8.2|si:ch1073-385f13.3|smfn|tatdn1|toe1|usb1|wrn|xrn1|xrn2|zgc:110269|zgc:15296…
GO:0001706	endoderm formation	333	17	17	2.20354	0.0002	0.0036	0.0101	0.36609	0.704		acvr1ba|cdx1b|dand5|dusp4|dyrk1b|eomesa|foxh1|gata5|gdf3|hnf1ba|lhx1a|mixl1|mxtx2|nanog|pou5f3|sox32|tdgf1|
GO:0000079	regulation of cyclin-dependent protein serine/threonine kinase activity	334	35	35	1.46896	0.0002	0.003612	0.0167	0.374476	0.757	GO:1904029|regulation of cyclin-dependent protein kinase activity,	bccip|ccna1|ccna2|ccnb1|ccnb2|ccnb3|ccnd1|ccnd2a|ccnd2b|ccnd3|ccndx|ccne1|ccne2|ccnf|ccng1|ccng2|ccnh|ccni|ccni2|ccnjl|ccnl1a|ccnl1b|ccny|ccnyl1|cdk5rap1|cdk5rap3|cdkn1ba|cdkn1bb|cdkn1ca|cdkn1cb|cnppd1|cntd2|her5|hexim1|mnat1|
GO:1904029	regulation of cyclin-dependent protein kinase activity	335	35	35	1.46896	0.0002	0.003612	0.0167	0.374476	0.757	GO:0000079|regulation of cyclin-dependent protein serine/threonine kinase activity,	bccip|ccna1|ccna2|ccnb1|ccnb2|ccnb3|ccnd1|ccnd2a|ccnd2b|ccnd3|ccndx|ccne1|ccne2|ccnf|ccng1|ccng2|ccnh|ccni|ccni2|ccnjl|ccnl1a|ccnl1b|ccny|ccnyl1|cdk5rap1|cdk5rap3|cdkn1ba|cdkn1bb|cdkn1ca|cdkn1cb|cnppd1|cntd2|her5|hexim1|mnat1|
GO:0055029	nuclear DNA-directed RNA polymerase complex	336	42	42	1.3869	0.0003	0.004885	0.0327	0.444854	0.805		cd3eap|crcp|pola1|pola2|polr1a|polr1b|polr1c|polr1d|polr1e|polr2a|polr2b|polr2c|polr2d|polr2eb|polr2f|polr2gl|polr2h|polr2i|polr2j|polr2k|polr2l|polr2m|polr3a|polr3b|polr3c|polr3d|polr3e|polr3f|polr3g|polr3gla|polr3glb|polr3h|polr3k|prim1|prim2|rpap2|rprd1b|rprd2a|rprd2b|twistnb|zgc:171971|znrd1|
GO:0051310	metaphase plate congression	337	7	7	4.04252	0.0003	0.0049	0.005	0.300682	0.5		birc5b|ccnb1|cdca5|cenpe|fam83d|mlh1|spdl1|
GO:0051303	establishment of chromosome localization	338	10	10	2.99861	0.0003	0.004915	0.0047	0.2961	0.66		birc5b|ccnb1|cdca5|cenpe|fam83d|mlh1|nde1|ndel1a|ndel1b|spdl1|
GO:0034062	5'-3' RNA polymerase activity	339	38	38	1.3583	0.0003	0.00493	0.0401	0.468453	0.781	GO:0097747|RNA polymerase activity,	cd3eap|crcp|polr1a|polr1b|polr1c|polr1d|polr1e|polr2a|polr2b|polr2c|polr2d|polr2eb|polr2f|polr2gl|polr2h|polr2i|polr2j|polr2k|polr2l|polr3a|polr3b|polr3c|polr3d|polr3e|polr3f|polr3g|polr3gla|polr3glb|polr3h|polr3k|polrmt|prim1|prim2|primpol|tent2|twistnb|zgc:171971|znrd1|
GO:0097747	RNA polymerase activity	340	38	38	1.3583	0.0003	0.00493	0.0401	0.468453	0.781	GO:0034062|5'-3' RNA polymerase activity,	cd3eap|crcp|polr1a|polr1b|polr1c|polr1d|polr1e|polr2a|polr2b|polr2c|polr2d|polr2eb|polr2f|polr2gl|polr2h|polr2i|polr2j|polr2k|polr2l|polr3a|polr3b|polr3c|polr3d|polr3e|polr3f|polr3g|polr3gla|polr3glb|polr3h|polr3k|polrmt|prim1|prim2|primpol|tent2|twistnb|zgc:171971|znrd1|
GO:0031023	microtubule organizing center organization	341	35	35	1.41552	0.0003	0.004946	0.0203	0.396412	0.687		aurka|cenpj|cep135|cep152|cep170aa|cep63|cetn2|cetn3|cetn4|clasp2|cntrob|crocc2|haus1|haus2|haus3|haus4|haus5|haus6|haus7|pafah1b1a|pafah1b1b|pard6a|pard6b|pard6ga|pard6gb|pcm1|plk4|rttn|sass6|sdccag8|si:ch211-13f8.1|si:ch211-153a8.4|si:ch73-100l22.3|si:dkey-121a11.3|si:dkey-243i1.1|
GO:0030163	protein catabolic process	342	222	221	0.600482	0.0003	0.004961	0.1112	0.762267	0.937		amn1|anapc1|anapc10|anapc4|anapc5|ankzf1|apoc2|armc8|aup1|bace2|bag6|bag6l|capn3b|ccnf|cdc26|clpxa|clpxb|crbn|ctsd|cul1a|cul1b|cul2|cul4a|cul4b|cul5a|cul5b|dcaf11|ddb1|ddi2|derl1|derl2|derl3|dnajb12a|dnajb12b|dnajb14|dnajc18|ecrg4a|ercc8|erlec1|erlin1|erlin2|fbxl14a|fbxl14b|fbxl15|fbxl16|fbxl18|fbxl2|fbxl20|fbxl22|fbxl3a|fbxl3b|fbxl4|fbxl5|fbxl7|fbxl8|fbxo31|fbxo4|fbxo44|fbxo45|fbxo9|fbxw4|fbxw5|…
GO:0019887	protein kinase regulator activity	343	92	92	0.863196	0.0003	0.004977	0.041	0.474775	0.959		abi1a|abi1b|abi2a|apc|atg13|cab39|camk2n1a|camk2n2|ccna1|ccna2|ccnb1|ccnb2|ccnb3|ccnc|ccnd1|ccnd2a|ccnd2b|ccnd3|ccndx|ccne1|ccne2|ccnf|ccng1|ccng2|ccnh|ccni|ccni2|ccnjl|ccnk|ccnl1a|ccnl1b|ccnt1|ccnt2a|ccnt2b|ccny|ccnyl1|cdk5r1a|cdk5r1b|cdk5r2a|cdk5r2b|cdkn1a|cdkn1ba|cdkn1bb|cdkn1ca|cdkn1cb|cdkn1d|cks1b|cks2|cntd2|csnk2b|dbf4|dbf4b|elp3|elp4|etaa1|gcn1|gprc5ba|gprc5bb|gprc5c|hexim1|inka1a|inka1b|i…
GO:0017148	negative regulation of translation	344	52	51	1.14532	0.0003	0.004992	0.0363	0.461778	0.891		ago2|ago3b|ago4|caprin2|cnot1|cnot10|cnot2|cnot3a|cnot3b|cnot7|cnot8|cpeb1a|cpeb1b|cpeb3|cpeb4a|dis3l2|eif4ebp1|eif4ebp2|eif4ebp3|eif4ebp3l|eif4enif1|exosc7|exosc8|exosc9|fmr1|fxr1|fxr2|gra|ireb2|mettl14|mettl16|mettl3|mrpl13|paip2b|pde12|polr2d|rbm24a|rpl13a|samd4a|shfl|si:dkey-217f16.6|si:dkey-46g23.1|si:zfos-1192g2.3|srp9|tnrc6a|tnrc6b|tnrc6c1|trim71|ybx1|ythdf2|zar1|
GO:0017111	nucleoside-triphosphatase activity	345	494	490	0.414538	0.0003	0.005008	0.2732	1	0.92		aagab|abca12|abca1a|abca1b|abca2|abca3b|abca4a|abca4b|abca5|abcb10|abcb11a|abcb11b|abcb4|abcb5|abcb6a|abcb6b|abcb7|abcb8|abcb9|abcc1|abcc10|abcc12|abcc2|abcc3|abcc4|abcc5|abcc6a|abcc6b.2|abcc8|abcc8b|abcc9|abcd1|abcd3a|abcd3b|abcd4|abce1|abcf1|abcf2a|abcf2b|abcf3|abcg1|abcg2a|abcg2b|abcg2c|abcg2d|abcg4a|abcg4b|abcg5|abcg8|abch1|afg1la|afg1lb|agap1|agap2|agap3|arhgap5|arl1|arl3b|atad1a|atad1b|atad…
GO:0016604	nuclear body	346	100	99	0.836908	0.0003	0.005024	0.2177	1	0.949		abitram|alkbh5|apex1|arih1|arl6ip4|ascc3|atoh8|casc3|casp8ap2|ccnl1b|chfr|coil|cpsf6|cwc22|daxx|ddx46|eif4a3|fam76b|fbl|glyr1|hipk1a|hipk2|hipk3a|hipk3b|hnrnpua|hnrnpub|inppl1a|inppl1b|lrch4|lsg1|magoh|maml1|maml3|mettl3|msl1a|n4bp1|nudt21|patl1|pnisr|ppp1r8a|ppp1r8b|prpf18|prpf31|psme4a|psme4b|pspc1|ptena|ptenb|rbm19|rbm4.1|rbm4.2|rbm4.3|rbm8a|rmi1|rmi2|rnf2|rnps1|rpa1|rpain|sart3|scnm1|setd1ba|…
GO:0016462	pyrophosphatase activity	347	538	534	0.413107	0.0003	0.00504	0.2732	1	0.922		aagab|abca12|abca1a|abca1b|abca2|abca3b|abca4a|abca4b|abca5|abcb10|abcb11a|abcb11b|abcb4|abcb5|abcb6a|abcb6b|abcb7|abcb8|abcb9|abcc1|abcc10|abcc12|abcc2|abcc3|abcc4|abcc5|abcc6a|abcc6b.2|abcc8|abcc8b|abcc9|abcd1|abcd3a|abcd3b|abcd4|abce1|abcf1|abcf2a|abcf2b|abcf3|abcg1|abcg2a|abcg2b|abcg2c|abcg2d|abcg4a|abcg4b|abcg5|abcg8|abch1|adprm|afg1la|afg1lb|agap1|agap2|agap3|arhgap5|arl1|arl3b|asmtl|atad1a…
GO:0006479	protein methylation	348	54	54	1.16261	0.0003	0.005056	0.0564	0.547649	0.869	GO:0008213|protein alkylation,	ash2l|carm1|ddx39ab|dnmt1|dot1l|dpy30|eed|ehmt1a|ehmt1b|ehmt2|ezh2|fbl|hemk1|icmt|kmt2a|kmt2ba|kmt2bb|lcmt1|mettl22|ntmt1|pagr1|prdm14|prdm5|prdm9|prmt1|prmt2|prmt3|prmt5|prmt6|prmt7|prmt8b|prmt9|setd1ba|setd1bb|setd2|setd3|setd4|setd6|setd7|setdb1a|setdb1b|setdb2|setmar|si:ch211-154o6.3|smyd1b|smyd2a|smyd2b|suv39h1a|suv39h1b|trmt112|unga|wdr5|wdr82|zgc:113305|
GO:0008213	protein alkylation	349	54	54	1.16261	0.0003	0.005056	0.0564	0.547649	0.869	GO:0006479|protein methylation,	ash2l|carm1|ddx39ab|dnmt1|dot1l|dpy30|eed|ehmt1a|ehmt1b|ehmt2|ezh2|fbl|hemk1|icmt|kmt2a|kmt2ba|kmt2bb|lcmt1|mettl22|ntmt1|pagr1|prdm14|prdm5|prdm9|prmt1|prmt2|prmt3|prmt5|prmt6|prmt7|prmt8b|prmt9|setd1ba|setd1bb|setd2|setd3|setd4|setd6|setd7|setdb1a|setdb1b|setdb2|setmar|si:ch211-154o6.3|smyd1b|smyd2a|smyd2b|suv39h1a|suv39h1b|trmt112|unga|wdr5|wdr82|zgc:113305|
GO:0006265	DNA topological change	350	9	9	3.82397	0.0003	0.005072	0.0012	0.124518	0.421		ercc3|top1|top1l|top1mt|top2a|top2b|top3a|top3b|zgc:173742|
GO:0003899	DNA-directed 5'-3' RNA polymerase activity	351	37	37	1.35261	0.0003	0.005088	0.0369	0.462736	0.776		cd3eap|crcp|polr1a|polr1b|polr1c|polr1d|polr1e|polr2a|polr2b|polr2c|polr2d|polr2eb|polr2f|polr2gl|polr2h|polr2i|polr2j|polr2k|polr2l|polr3a|polr3b|polr3c|polr3d|polr3e|polr3f|polr3g|polr3gla|polr3glb|polr3h|polr3k|polrmt|prim1|prim2|primpol|twistnb|zgc:171971|znrd1|
GO:0000922	spindle pole	352	38	38	1.4102	0.0003	0.005105	0.0275	0.423052	0.817		appl2|bccip|bod1|bod1l1|cdc14aa|cdc14ab|cdc14b|cep19|cep44|cep63|cep89|ckap5|cspp1b|ddx11|fam83d|katna1|katnal1|katnb1|lrmp|nedd1|plk1|plk2a|plk2b|plk3|plk4|rad21a|rae1|si:ch1073-266p11.2|spdl1|tbccd1|tubgcp2|tubgcp3|tubgcp4|tubgcp5|unc119.2|unc119a|unc119b|wdr73|
GO:0000076	DNA replication checkpoint signaling	353	10	10	3.0514	0.0003	0.005121	0.0047	0.303322	0.656		cdc6|cdt1|orc1|rad17|ticrr|timeless|tipin|topbp1|zgc:162895|zgc:77398|
GO:0101005	deubiquitinase activity	354	60	60	1.03341	0.0004	0.006319	0.0218	0.39107	0.749		ankzf1|atxn3|bap1|brcc3|cylda|cyldl|josd1|josd2|mysm1|otub1a|otub1b|otud3|otud4|otud5a|otud5b|otud6b|otud7b|otulina|otulinb|psmd14|rfx5|si:ch211-212k18.13|si:dkey-30h22.11|si:dkey-37f18.2|stambpa|stambpb|stambpl1|tnfaip3|uchl1|uchl3|uchl5|usp1|usp10|usp11|usp12a|usp13|usp16|usp20|usp24|usp25|usp28|usp30|usp32|usp33|usp36|usp37|usp4|usp40|usp42|usp44|usp46|usp47|usp48|usp5|usp7|usp8|usp9|vcpip1|yo…
GO:0051053	negative regulation of DNA metabolic process	355	38	38	1.32237	0.0004	0.006338	0.0342	0.458193	0.855		acd|blm|cgas|fancb|h1-0|h1-10|h1m|helb|histh1l|hnrnpua|hnrnpub|msh2|msh6|parpbp|pot1|recql5|rmi2|rnf169|si:ch1073-153i20.4|si:ch211-103n10.5|si:ch211-113a14.18|si:ch211-113a14.24|si:ch211-127m7.2|si:ch73-368j24.11|si:ch73-368j24.12|si:dkey-108k21.10|si:dkey-108k21.21|si:dkey-23a13.17|si:dkey-23a13.9|si:dkey-261m9.12|ten1|terf1|terf2ip|terfa|trip12|zgc:101664|zgc:110425|zgc:153405|
GO:0016887	ATP hydrolysis activity	356	172	169	0.590868	0.0004	0.006357	0.0983	0.721503	0.925		abca12|abca1a|abca1b|abca2|abca3b|abca4a|abca4b|abca5|abcb10|abcb11a|abcb11b|abcb4|abcb5|abcb6a|abcb6b|abcb7|abcb8|abcb9|abcc1|abcc10|abcc12|abcc2|abcc3|abcc4|abcc5|abcc6a|abcc6b.2|abcc8|abcc8b|abcc9|abcd1|abcd3a|abcd3b|abcd4|abce1|abcf1|abcf2a|abcf2b|abcf3|abcg1|abcg2a|abcg2b|abcg2c|abcg2d|abcg4a|abcg4b|abcg5|abcg8|abch1|afg1la|afg1lb|atad1a|atad1b|atad2b|atp13a1|atp13a2|atp13a3|atp2a1|cenpe|cft…
GO:0006333	chromatin assembly or disassembly	357	42	42	1.36393	0.0004	0.006376	0.0225	0.394272	0.785		asf1ba|asf1bb|bend3|bptf|cabin1|cenpp|chaf1a|fam172a|h1-0|h1-10|h1m|hira|histh1l|mbd1b|mbd2|mbd3a|mbd3b|mis18a|nasp|nrde2|oip5|pole3|rbbp4|rrp8|si:ch1073-153i20.4|si:ch211-103n10.5|si:ch211-113a14.18|si:ch211-113a14.24|si:ch73-368j24.11|si:ch73-368j24.12|si:ch73-41e3.7|si:dkey-108k21.10|si:dkey-108k21.21|si:dkey-148h10.5|si:dkey-23a13.17|si:dkey-23a13.9|si:dkey-261m9.12|smarca1|smarca5|zgc:110425…
GO:0005667	transcription regulator complex	358	267	267	0.509783	0.0004	0.006395	0.3415	1	0.929		ahr1a|ahrrb|ajuba|arnt|arnt2|arntl1a|arntl1b|arntl2|ascl1a|ascl1b|atf1|bcl9|bcl9l|brf1a|brf1b|brf2|cbfb|ccnd1|ccnh|cdk7|chico|clocka|clockb|coro2a|creb1a|creb1b|crema|cremb|crsp7|cry1a|cry2|dacha|dachb|dachc|dachd|ddit3|dr1|e2f1|e2f3|e2f4|e2f5|e2f7|e2f8|epas1a|ercc3|eya3|fosab|gatad2ab|gatad2b|gtf2a1|gtf2a1l|gtf2a2|gtf2e1|gtf2e2|gtf2f2a|gtf2f2b|gtf2h1|gtf2h2|gtf2h3|gtf2h4|gtf2h5|gtf3c2|gtf3c3|gtf…
GO:0004843	thiol-dependent deubiquitinase	359	59	59	1.01376	0.0004	0.006415	0.0218	0.3924	0.742		ankzf1|atxn3|bap1|brcc3|cylda|cyldl|josd1|josd2|mysm1|otub1a|otub1b|otud3|otud4|otud5a|otud5b|otud6b|otud7b|otulina|otulinb|psmd14|rfx5|si:ch211-212k18.13|si:dkey-37f18.2|stambpa|stambpb|stambpl1|tnfaip3|uchl1|uchl3|uchl5|usp1|usp10|usp11|usp12a|usp13|usp16|usp20|usp24|usp25|usp28|usp30|usp32|usp33|usp36|usp37|usp4|usp40|usp42|usp44|usp46|usp47|usp48|usp5|usp7|usp8|usp9|vcpip1|yod1|zranb1b|
GO:0001704	formation of primary germ layer	360	29	29	1.47971	0.0004	0.006434	0.0179	0.3759	0.824		acvr1ba|bmp4|cdx1b|dand5|dusp4|dyrk1b|eomesa|eomesb|foxh1|gata5|gdf3|hnf1ba|lhx1a|mespab|mespba|mespbb|mixl1|msgn1|mxtx2|nanog|ndr2|pou5f3|sox32|sp5l|tbx16|tbx19|tdgf1|tll1|wnt8a|
GO:0000428	DNA-directed RNA polymerase complex	361	43	43	1.3588	0.0004	0.006454	0.0327	0.446001	0.808		cd3eap|crcp|pola1|pola2|polr1a|polr1b|polr1c|polr1d|polr1e|polr2a|polr2b|polr2c|polr2d|polr2eb|polr2f|polr2gl|polr2h|polr2i|polr2j|polr2k|polr2l|polr2m|polr3a|polr3b|polr3c|polr3d|polr3e|polr3f|polr3g|polr3gla|polr3glb|polr3h|polr3k|polrmt|prim1|prim2|rpap2|rprd1b|rprd2a|rprd2b|twistnb|zgc:171971|znrd1|
GO:0000281	mitotic cytokinesis	362	31	31	1.51997	0.0004	0.006473	0.0181	0.375628	0.806		anln|apc|arl3b|aurkb|cep55l|chmp4ba|efhc1|fbxo5|jtb|kif20a|kif23|lzts2a|lzts2b|map9|nusap1|racgap1|rock1|rock2a|rock2b|rtkn2b|si:dkey-30c15.10|si:dkey-40c11.1|snap25a|snx33|snx9a|snx9b|spast|unc119.2|unc119a|unc119b|zfyve26|
GO:0000077	DNA damage checkpoint signaling	363	29	29	1.61323	0.0004	0.006493	0.0215	0.402042	0.806		atm|atr|atrip|ccnd1|cep63|chek1|chek2|dot1l|dtl|eme1|fbxo31|id2a|mre11a|mus81|nbn|nek11|phkg1b|rad1|rad17|rad9a|rad9b|si:ch73-352p4.5|stk33|ticrr|tipin|tp53|tp53bp1|zgc:162895|zgc:77398|
GO:2000242	negative regulation of reproductive process	364	9	9	3.17046	0.0005	0.007714	0.0048	0.298842	0.679		bmp15|fbxo43|fbxo5|gper1|hormad1|mos|nr0b1|trip13|ttk|
GO:0090079	translation regulator activity, nucleic acid binding	365	108	105	0.766678	0.0005	0.007737	0.0176	0.375561	0.934		brf1a|c1qbp|calcoco1b|cpeb1a|cpeb1b|cpeb3|cpeb4a|dazl|denr|dhx29|eef1a1a|eef1a1b|eef1a1l1|eef1a1l2|eef1a2|eef1b2|eef1da|eef1db|eef1g|eef2a.1|eef2a.2|eef2b|eef2k|eef2l2|eefsec|eif1ad|eif1axa|eif1axb|eif1b|eif2a|eif2ak1|eif2ak3|eif2b1|eif2b2|eif2b3|eif2b4|eif2b5|eif2d|eif2s1a|eif2s1b|eif2s2|eif2s3|eif3ba|eif3c|eif3d|eif3ea|eif3eb|eif3f|eif3g|eif3ha|eif3hb|eif3i|eif3ja|eif3jb|eif3k|eif3m|eif3s10|eif…
GO:0051640	organelle localization	366	189	187	0.565418	0.0005	0.00776	0.4433	1	0.988		abce1|actr1|actr10|antxr2a|ap3d1|arcn1a|arcn1b|arl6|bbip1|bbs1|bbs4|bbs5|bbs7|bccip|bicdl1|bicdl2|birc5b|bloc1s2|borcs5|ccdc151|ccnb1|cct2|cdc42|cdca5|cdk5|cenpe|cep131|cep83|cetn4|cluha|copg2|crhb|dctn1a|dctn2|diaph2|dnm1l|dtnbp1a|eif6|esyt1a|esyt1b|esyt2a|esyt2b|esyt3|exoc4|exoc5|exoc6|exoc6b|fam83d|fyco1a|hoxb1b|ift122|ift88|inpp5b|inpp5e|ippk|kcnj13|kif13a|kif13ba|kif13bb|kif23|kif5aa|kif5ab|…
GO:0034249	negative regulation of cellular amide metabolic process	367	55	54	1.07419	0.0005	0.007782	0.0406	0.472209	0.898		ago2|ago3b|ago4|caprin2|cnot1|cnot10|cnot2|cnot3a|cnot3b|cnot7|cnot8|cpeb1a|cpeb1b|cpeb3|cpeb4a|dis3l2|eif4ebp1|eif4ebp2|eif4ebp3|eif4ebp3l|eif4enif1|exosc7|exosc8|exosc9|fmr1|fxr1|fxr2|gra|ireb2|mettl14|mettl16|mettl3|mrpl13|ormdl1|ormdl2|ormdl3|paip2b|pde12|polr2d|rbm24a|rpl13a|samd4a|shfl|si:dkey-217f16.6|si:dkey-46g23.1|si:zfos-1192g2.3|srp9|tnrc6a|tnrc6b|tnrc6c1|trim71|ybx1|ythdf2|zar1|
GO:0030880	RNA polymerase complex	368	44	44	1.3271	0.0005	0.007805	0.0379	0.468614	0.814		cd3eap|crcp|pola1|pola2|polr1a|polr1b|polr1c|polr1d|polr1e|polr2a|polr2b|polr2c|polr2d|polr2eb|polr2f|polr2gl|polr2h|polr2i|polr2j|polr2k|polr2l|polr2m|polr3a|polr3b|polr3c|polr3d|polr3e|polr3f|polr3g|polr3gla|polr3glb|polr3h|polr3k|polrmt|prim1|prim2|rpap2|rprd1b|rprd2a|rprd2b|twistnb|zgc:171971|znfx1|znrd1|
GO:0007389	pattern specification process	369	449	446	0.40705	0.0005	0.007828	0.1625	0.915815	0.965		acsl4a|acvr1ba|acvr1l|acvrl1|admp|agrn|ahcyl1|ahi1|aida|aldh1a2|aldoaa|alg13|amotl2a|ankrd6b|ap2a1|apc2|arhgef11|arl13b|arl6|armc4|atl1|atp1a1a.1|atp1a2a|atp6ap1b|atp6v0d1|atr|axin1|axin2|b4galt5|bambia|bbs1|bbs4|bbs7|bcl2l10|bhlhe40|bhlhe41|bmp1a|bmp2b|bmp4|bmp7a|bmper|bmpr1aa|bmpr1ab|bmpr1ba|bmpr1bb|bmpr2a|bmpr2b|bptf|brpf1|btk|buc|cactin|calcrla|cap1|caprin2|catip|cav1|ccdc103|ccdc151|ccdc39|c…
GO:0001522	pseudouridine synthesis	370	16	16	2.07584	0.0005	0.007852	0.0184	0.378882	0.56		dkc1|gar1|naf1|nhp2|nop10|pus1|pus10|pus3|pus7|pus7l|pusl1|rpusd1|rpusd2|rpusd4|trub1|trub2|
GO:0000956	nuclear-transcribed mRNA catabolic process	371	55	55	1.09639	0.0005	0.007875	0.0486	0.515413	0.881		casc3|cnot1|cnot6a|cnot6b|cnot6l|cnot7|cnot8|dcp1a|dcp1b|dcp2|dcps|dhx34|dis3l2|eif4a3|exosc10|exosc2|exosc3|exosc4|exosc5|exosc6|exosc7|exosc8|exosc9|lsm1|lsm4|lsm7|magoh|mrto4|nbas|ncbp2|pan2|pan3|parn|patl1|patl2|pde12|pelo|pnrc2|polr2d|polr2gl|pym1|rbm8a|samd4a|skiv2l|smg1|smg6|smg8|smg9|tent4a|tnrc6a|upf1|upf2|upf3a|upf3b|xrn1|
GO:1903311	regulation of mRNA metabolic process	372	124	122	0.744972	0.0006	0.008969	0.1768	0.952776	0.946		angel2|carhsp1|celf1|celf2|celf3a|celf3b|celf4|celf5a|celf5b|cirbpa|cirbpb|cnot1|cnot7|cpeb1b|cpsf6|csdc2a|dazap1|dazl|dhx34|dhx37|dhx9|dis3l2|dnd1|eif4a3|exosc7|exosc8|exosc9|fmr1|fxr1|fxr2|gdnfa|gli2a|hnrnpm|hnrnpua|hnrnpub|jmjd6|khdrbs1a|khdrbs1b|khdrbs2|magoh|mbnl1|mbnl2|mettl14|mettl16|mettl3|myef2|nbas|nudt21|pde12|polr2d|polr2gl|ptcd2|qkia|rbfox1|rbfox1l|rbfox2|rbfox3a|rbfox3b|rbm10|rbm11|…
GO:0140694	non-membrane-bounded organelle assembly	373	134	132	0.634975	0.0006	0.008995	0.0806	0.647246	0.974		abraxas1|abraxas2|ache|actn2b|alpk3a|arhgef10|asb2b|atxn2|atxn2l|bccip|bin2a|bin2b|birc5a|birc5b|bves|cenph|cenpj|cenpk|cenpn|cenpt|cenpw|cep135|cep152|cep63|cetn2|cetn4|chchd10|chrnd|cmlc1|cntrob|cryaba|cryabb|csnk1da|csnk1db|cx36.7|cxcl12a|cxcr4a|ddx6|ddx61|desma|dnajb6b|dusp27|edc3|eif6|erbb2|g3bp2|haus1|haus2|haus3|haus4|haus5|haus6|haus7|hs3st1l1|hsp90aa1.1|kif11|kifc1|lmod2a|lmod2b|lmod3|ls…
GO:0090575	RNA polymerase II transcription regulator complex	374	97	97	0.781813	0.0006	0.00902	0.1727	0.940256	0.951		ascl1a|ascl1b|bcl9|bcl9l|cbfb|ccnh|cdk7|crsp7|ddit3|e2f3|e2f4|e2f5|e2f7|e2f8|ercc3|gtf2a1|gtf2a1l|gtf2a2|gtf2e1|gtf2e2|gtf2f2a|gtf2f2b|gtf2h1|gtf2h2|gtf2h3|gtf2h4|gtf2h5|hif1al|hnrnpua|hnrnpub|max|med14|med17|med18|med31|med4|med6|med8|mnat1|nfya|nfyal|nfyba|nfyc|nr1d1|nr1d2b|nr1d4a|nr1d4b|nr1h3|nr1h4|nr1h5|nr1i2|nr5a1a|nr5a1b|nr5a2|nr5a5|pparaa|pparab|pparda|ppardb|pparg|raraa|rarab|rarga|rargb|…
GO:0044773	mitotic DNA damage checkpoint signaling	375	19	19	1.94225	0.0006	0.009046	0.012	0.367075	0.757		ccnd1|chek1|chek2|dtl|eme1|fbxo31|id2a|mre11a|mus81|nbn|nek11|phkg1b|rad9a|rad9b|stk33|ticrr|tipin|zgc:162895|zgc:77398|
GO:0043549	regulation of kinase activity	376	169	169	0.578154	0.0006	0.009072	0.1088	0.762609	0.952		adcyap1a|adcyap1b|aida|akt1s1|atg13|bccip|bora|camk2n1a|camk2n2|cbl|cblb|cblc|ccna1|ccna2|ccnb1|ccnb2|ccnb3|ccnd1|ccnd2a|ccnd2b|ccnd3|ccndx|ccne1|ccne2|ccnf|ccng1|ccng2|ccnh|ccni|ccni2|ccnjl|ccnl1a|ccnl1b|ccny|ccnyl1|cdk5rap1|cdk5rap3|cdkn1ba|cdkn1bb|cdkn1ca|cdkn1cb|cnppd1|cntd2|deptor|dok7|dusp10|dusp19a|dusp19b|etaa1|fgfr1a|fyna|fynb|gckr|gcn1|her5|hexim1|irak3|kita|map2k1|map2k2a|map2k2b|map2k…
GO:0035097	histone methyltransferase complex	377	75	74	0.889045	0.0006	0.009098	0.1514	0.892215	0.826		aebp2|ash2l|chd8|cxxc1a|cxxc1b|dpy30|dydc2|eed|ezh2|hcfc1a|hcfc1b|hcfc2|jarid2a|jarid2b|kdm4aa|kdm4ab|kdm4b|kdm4c|kdm5ba|kdm5bb|kdm5c|kdm6a|kdm6al|kdm6bb|kmt2a|kmt2ba|kmt2bb|kmt2ca|kmt2cb|kmt2d|max|mcrs1|men1|mtf2|ncoa6|pagr1|phf1|phf19|phf20a|phf20b|prdm10|prdm9|prpf31|rbb4l|rbbp4|rbbp5|rnf2|ruvbl1|ruvbl2|senp3a|senp3b|setd1a|setd1ba|setd1bb|si:ch211-113e8.10|si:ch211-154o6.3|si:ch211-214e3.5|si…
GO:0030246	carbohydrate binding	378	190	187	0.551706	0.0006	0.009124	0.0001	0.0240546	0.671		adgrl1a|adgrl2a|adgrl3.1|aep1|asgrl1|asgrl2|brd7|cd209|chid1|clec11a|clec19a|clec3ba|clec3bb|colec11|colec12|cuzd1.1|cuzd1.2|ddx41|egln1a|egln1b|egln2|egln3|emc7|enpp1|enpp2|epm2a|eva1c|fuom|galk1|galk2|galm|galnt1|galnt11|galnt12|galnt13|galnt14|galnt16|galnt17|galnt18a|galnt18b|galnt2|galnt6|galnt7|galnt8a.1|galnt8a.2|galnt8b.1|galnt8b.2|galnt9|ganab|ganc|gck|gckr|gnpnat1|gpcpd1|gpia|gpib|gusb|…
GO:0019787	ubiquitin-like protein transferase activity	379	313	312	0.48423	0.0006	0.00915	0.3429	1	0.917		aktip|amfrb|amn1|anapc11|anapc4|anapc5|ankib1a|ankib1b|arih1|arih1l|arih2|asb12a|atg10|atg12|atg3|atg5|birc2|birc6|birc7|btr09|btr20|btr22|btr26|btr31|btr32|cbl|cblb|cblc|cbll1|chfr|cnot4a|cnot4b|dtl|ercc8|fancl|fbxl14a|fbxl14b|fbxl15|fbxl16|fbxl18|fbxl2|fbxl20|fbxl22|fbxl3a|fbxl3b|fbxl4|fbxl5|fbxl7|fbxl8|fbxo10|fbxo11a|fbxo30a|fbxo30b|fbxo40.1|fbxo40.2|fbxo44|flj11011l|g2e3|hace1|hectd1|hectd2|h…
GO:0016853	isomerase activity	380	133	133	0.639945	0.0006	0.009177	0.0331	0.44685	0.944		aip|bco1|bco1l|bco2a|bco2b|bco2l|bpgm|cftr|cwc27|dct|dkc1|ebp|ebpl|ech1|echs1|ehhadh|enoph1|ero1a|ero1b|fkbp10a|fkbp10b|fkbp11|fkbp14|fkbp16|fkbp1aa|fkbp1ab|fkbp1b|fkbp2|fkbp3|fkbp4|fkbp5|fkbp6|fkbp7|fkbp8|fkbp9|ftr52p|fuom|gale|galm|glcea|glceb|gne|gnpda1|gnpda2|gpia|gpib|gstz1|hsd3b2|hsd3b7|hyi|idi1|itpk1a|katna1|katnal1|katnal2|lss|mcee|mgst1.1|mgst1.2|mpi|mri1|mut|nktr|p4hb|pdia2|pdia3|pdia4|…
GO:0005732	sno(s)RNA-containing ribonucleoprotein complex	381	16	16	1.9941	0.0006	0.009203	0.0212	0.397838	0.692		dkc1|fbl|gar1|lsm6|mphosph10|naf1|nhp2|nop10|nop56|nop58|pop1|pop4|pop5|rpp25b|snu13a|snu13b|
GO:0003002	regionalization	382	303	301	0.486051	0.0006	0.00923	0.0799	0.645543	0.964		acsl4a|acvr1ba|acvr1l|acvrl1|admp|agrn|ahcyl1|aida|aldh1a2|aldoaa|alg13|ankrd6b|ap2a1|arl13b|atl1|axin1|axin2|bambia|bbs1|bcl2l10|bhlhe40|bhlhe41|bmp1a|bmp2b|bmp4|bmp7a|bmper|bmpr1aa|bmpr1ab|bmpr1ba|bmpr1bb|bptf|brpf1|btk|calcrla|cap1|caprin2|cav1|ccdc80|ccl19a.1|ccn6|ccr7|cdh2|cdx1a|cdx4|chd7|chrdl2|cops6|creb1a|crim1|ctnnb1|ctnnb2|ctr9|ctsba|cyp26a1|ddit4|disp1|dlc|dld|dmrt2b|dusp6|edn1|efhc2|e…
GO:0061980	regulatory RNA binding	383	12	12	2.54975	0.0007	0.010149	0.008	0.355765	0.684		ago2|ago3b|ago4|fam172a|piwil1|piwil2|si:ch73-41e3.7|spout1|tarbp2|tdrd1|trim71|zc3h7a|
GO:0050790	regulation of catalytic activity	384	493	492	0.365309	0.0007	0.0101769	0.5042	1	0.947		acd|adap2|adcyap1a|adcyap1b|adgrv1|adprh|agrn|agt|ahsg1|ahsg2|aida|akt1s1|anxa1a|anxa1b|anxa1c|anxa1d|apaf1|aph1b|arap3|arhgap12a|arhgap12b|arhgap15|arhgap27|arhgap27l|arl1|asap1a|asap1b|asap2a|asap2b|asap3|atg13|baxa|baxb|bbc3|bccip|bcl2a|bcl2l1|bcl2l16|bcr|bida|bik|birc2|birc5a|birc5b|birc7|bmf1|bod1|bod1l1|bora|bves|camk2n1a|camk2n2|cap1|casp10|casp2|casp20|casp22|casp23|casp8|casp8ap2|casp8l1…
GO:0050000	chromosome localization	385	12	12	2.56392	0.0007	0.010205	0.0077	0.351279	0.686		birc5b|ccnb1|cdca5|cenpe|fam83d|mlh1|nde1|ndel1a|ndel1b|nup98|spdl1|terb2|
GO:0042802	identical protein binding	386	172	171	0.569972	0.0007	0.0102331	0.1088	0.76362	0.967		abcd3a|abcd3b|agr2|alcama|alcamb|apoeb|appl1|axin1|baxa|baxb|bcl2a|bcl2b|bcl2l1|bcl2l10|bcl2l16|bmp2b|bmp7a|boc|boka|bokb|caprin1a|cdh1|cdh10a|cdh11|cdh12a|cdh13|cdh17|cdh18a|cdh2|cdh23|cdh26.1|cdh28|cdh31|cdh4|cdh5|cdh6|cenpf|cep57|cep57l1|chuk|cisd2|cldnd|cldng|crppa|ctps1a|ctps1b|ddi2|dgcr8|dixdc1a|dlc|dmrt1|dmrta2|dnm1l|exd1|flrt1a|flt4|fmr1|fth1a|fth1b|fthl27|fthl28|fthl31|fxr1|fxr2|gdnfa|gn…
GO:0036503	ERAD pathway	387	56	55	1.00693	0.0007	0.0102615	0.0264	0.4158	0.837		ankzf1|aup1|bag6|bag6l|derl1|derl2|derl3|dnajb12a|dnajb12b|dnajb14|dnajc18|erlec1|erlin1|erlin2|fbxo44|foxred2|hsp90b1|hspa5|man1b1a|man1b1b|nccrp1|os9|pomt2|psmc6|rnf121|rnf139|rnf175|rnf185|sdf2|sdf2l1|sel1l|sgta|sgtb|si:ch211-207l14.1|si:dkey-147f3.4|si:dkey-147f3.8|syvn1|tmub1|tmub2|ube2g2|ube2j2|ube4a|ube4b|ubxn8|uggt1|uggt2|vcp|yod1|zgc:100832|zgc:114081|zgc:114174|zgc:136908|zgc:153722|zgc…
GO:0031497	chromatin assembly	388	40	40	1.24172	0.0007	0.01029	0.0285	0.428472	0.798		bend3|bptf|cabin1|cenpp|chaf1a|fam172a|h1-0|h1-10|h1m|hira|histh1l|mbd1b|mbd2|mbd3a|mbd3b|mis18a|nasp|nrde2|oip5|pole3|rbbp4|rrp8|si:ch1073-153i20.4|si:ch211-103n10.5|si:ch211-113a14.18|si:ch211-113a14.24|si:ch73-368j24.11|si:ch73-368j24.12|si:ch73-41e3.7|si:dkey-108k21.10|si:dkey-108k21.21|si:dkey-148h10.5|si:dkey-23a13.17|si:dkey-23a13.9|si:dkey-261m9.12|smarca1|smarca5|zgc:110425|zgc:153405|zn…
GO:0016796	exonuclease activity, active with either ribo- or deoxyribonucleic acids and producing 5'-phosphomonoesters	389	39	39	1.2566	0.0007	0.0103187	0.0448	0.492893	0.839		angel1|angel2|apex1|apex2|aptx|cnot6a|cnot6b|cnot6l|cnot7|cnot8|dclre1a|dclre1b|dclre1c|dis3|dis3l|dis3l2|eri1|eri2|exo1|exo5|exosc10|isg20l2|meiob|mgme1|nocta|noctb|pan2|pan3|parn|pde12|pold1|pole|si:ch1073-296i8.2|si:ch1073-385f13.3|smfn|tatdn1|toe1|usb1|xrn2|
GO:0008408	3'-5' exonuclease activity	390	45	44	1.19355	0.0007	0.0103475	0.0465	0.501177	0.838		angel1|angel2|apex1|apex2|cnot6a|cnot6b|cnot6l|cnot7|cnot8|dis3|dis3l|dis3l2|eri1|eri2|exd1|exd2|exd3|exosc10|isg20l2|meiob|mre11a|nocta|noctb|pan2|pan3|parn|pde12|pold1|pole|polg|rad1|rad50|rad9a|rad9b|rev3l|rexo4|si:ch1073-296i8.2|si:ch1073-385f13.3|smfn|tatdn1|toe1|usb1|wrn|zgc:165656|
GO:0007010	cytoskeleton organization	391	568	564	0.356658	0.0007	0.0103765	0.2678	1	0.935		ablim1a|ablim1b|ablim2|ablim3|abraxas1|abraxas2|ache|actn2b|actr1|actr10|ajuba|alkbh4|alpk3a|amot|amotl2a|amotl2b|anln|antxr2a|anxa1a|anxa1b|anxa1c|anxa1d|apc|appl2|arfgef3|arhgef10|arhgef10lb|arhgef11|asb2b|aspm|aurka|aurkb|avil|bccip|bfsp2|bicd1a|bicd2|birc5a|birc5b|brwd1|brwd3|bves|camsap1a|camsap1b|camsap2a|camsap2b|cap1|cap2|capn3a|capn3b|capza1a|capza1b|capzb|cav3|cbfb|ccdc13|ccdc151|ccdc40…
GO:0006284	base-excision repair	392	27	26	1.5909	0.0007	0.0104056	0.0204	0.3969	0.62		apex1|apex2|dna2|dntt|fen1|hmga1a|hmga1b|hmga2|huwe1|mpg|neil1|neil3|nthl1|ogg1|polb|poll|polm|rpa3|si:ch211-141o9.10|si:ch211-161c3.6|smug1|unga|ungb|xpa|xrcc1|zgc:110224|
GO:0000910	cytokinesis	393	41	41	1.28212	0.0007	0.0104349	0.0207	0.395467	0.825	GO:0061640|cytoskeleton-dependent cytokinesis,	anln|apc|arl3b|aurkb|cep55l|chmp4ba|efhc1|fbxo5|jtb|kif20a|kif23|lzts2a|lzts2b|map9|nusap1|racgap1|rock1|rock2a|rock2b|rtkn2b|sept4a|sept5a|sept5b|sept7b|sept8a|sept8b|sept9a|sept9b|si:dkey-30c15.10|si:dkey-40c11.1|snap25a|snx33|snx9a|snx9b|spast|unc119.2|unc119a|unc119b|zfyve26|zgc:162239|zgc:63587|
GO:0061640	cytoskeleton-dependent cytokinesis	394	41	41	1.28212	0.0007	0.0104349	0.0207	0.395467	0.825	GO:0000910|cytokinesis,	anln|apc|arl3b|aurkb|cep55l|chmp4ba|efhc1|fbxo5|jtb|kif20a|kif23|lzts2a|lzts2b|map9|nusap1|racgap1|rock1|rock2a|rock2b|rtkn2b|sept4a|sept5a|sept5b|sept7b|sept8a|sept8b|sept9a|sept9b|si:dkey-30c15.10|si:dkey-40c11.1|snap25a|snx33|snx9a|snx9b|spast|unc119.2|unc119a|unc119b|zfyve26|zgc:162239|zgc:63587|
GO:0090501	RNA phosphodiester bond hydrolysis	395	31	31	1.36562	0.0008	0.0114113	0.0434	0.486595	0.841		abt1|cpsf2|cpsf4|cstf2|dis3l|elac1|elac2|eri1|exosc10|exosc2|exosc3|exosc7|exosc8|exosc9|fip1l1a|fip1l1b|gnl2|gnl3|kri1|nhp2|nob1|nol9|polr2i|polr3k|pop7|rnaseh1|rps21|rrp36|rrs1|tut1|znrd1|
GO:0006289	nucleotide-excision repair	396	31	31	1.39416	0.0008	0.0114422	0.0556	0.54187	0.758		brip1|cetn2|cetn4|ercc2|ercc3|ercc4|ercc5|ercc6|ercc8|fancc|gtf2h1|gtf2h2|gtf2h3|gtf2h4|gtf2h5|mnat1|neil3|ogg1|polr2i|rad23aa|rad23ab|rad23b|rbbp8|rpa1|rpa2|rpa3|stn1|uvssa|xpa|xpc|zgc:162895|
GO:0005851	eukaryotic translation initiation factor 2B complex	397	5	5	4.80356	0.0008	0.0114732	0.0009	0.103539	0.0902		eif2b1|eif2b2|eif2b5|eif2s1a|eif2s1b|
GO:0005657	replication fork	398	15	15	2.184	0.0008	0.0115043	0.0119	0.366133	0.695		etaa1|mms22l|pif1|polh|rad51b|rad51c|rad51d|si:dkey-78p8.1|smarcal1|tonsl|uhrf1|wdhd1|xrcc2|xrcc3|zranb3|
GO:0071826	ribonucleoprotein complex subunit organization	399	131	130	0.62254	0.0008	0.0115357	0.4412	1	0.95		aar2|abt1|bxdc2|cdc73|celf1|celf2|celf3a|celf3b|celf4|celf5a|celf5b|clns1a|clp1|coil|cpsf6|crnkl1|ddx20|ddx28|denr|dhx8|dicer1|dyrk3|eif2d|eif2s2|eif2s3|eif3ba|eif3c|eif3d|eif3ea|eif3eb|eif3g|eif3ha|eif3hb|eif3i|eif3ja|eif3jb|eif3k|eif3m|eif3s10|eif3s6ip|eif5|eif6|eral1|gemin2|gemin4|gemin6|gemin8|isy1|lsm4|luc7l|luc7l3|mcts1|mdn1|mrpl11|mrpl20|mrps11|mrps7|mrto4|naf1|nle1|nop53|nudt21|nufip1|pih…
GO:0032886	regulation of microtubule-based process	400	91	91	0.778417	0.0008	0.0115672	0.0678	0.603021	0.985		alms1|apc|apc2|arl2|atat1|bicd1a|bicd2|bora|borcs5|camsap1a|camsap1b|camsap2a|camsap2b|ccdc65|ccnf|ccsapa|ccsapb|cep131|cep70|cep76|cfap20|chordc1b|clasp2|clip1a|cyp11a1|drc1|dync1li1|dync1li2|efna5b|ek1|fbxw5|foxj1a|gsk3aa|gsk3ab|gsk3ba|gsk3bb|hnrnpua|hnrnpub|kat2b|macf1a|map1aa|map1ab|map1b|map1sa|map1sb|map6a|map6b|map6d1|mapre1a|mapre1b|mapre2|mapre3a|mapre3b|mdm1|npm3|phldb1a|phldb1b|phldb2a…
GO:0045910	negative regulation of DNA recombination	401	29	29	1.35127	0.0009	0.012667	0.0295	0.434858	0.772		blm|cgas|fancb|h1-0|h1-10|h1m|helb|histh1l|msh2|msh6|parpbp|recql5|rmi2|si:ch1073-153i20.4|si:ch211-103n10.5|si:ch211-113a14.18|si:ch211-113a14.24|si:ch73-368j24.11|si:ch73-368j24.12|si:dkey-108k21.10|si:dkey-108k21.21|si:dkey-23a13.17|si:dkey-23a13.9|si:dkey-261m9.12|terf2ip|terfa|zgc:101664|zgc:110425|zgc:153405|
GO:0034061	DNA polymerase activity	402	25	25	1.58079	0.0009	0.0127008	0.0286	0.427546	0.721		dntt|pola1|pola2|polb|pold1|pold2|pold3|pole|pole2|polg|polg2|polh|poli|polk|poll|polm|poln|polq|primpol|rev1|rev3l|si:dkey-28b4.7|terf1|terfa|tert|
GO:0060041	retina development in camera-type eye	403	90	90	0.775395	0.0009	0.0127348	0.033	0.446639	0.97		apc|atoh7|atp6ap1b|atp6v0b|atp6v0ca|atp6v0d1|atp6v1e1b|atp6v1f|atp6v1h|bves|cad|ccna2|cdc42|cdh11|cdh2|cdk5r1b|chaf1b|chd7|chsy1|clcc1|dctn1a|dmap1|dmbx1a|dmbx1b|dnase1l1l|emc3|exoc5|fen1|fgf19|fgf8a|gdf6a|get1|hbegfa|ift172|ift46|inpp5e|irx1a|irx7|kif3b|lbhl|lmx1ba|lmx1bb|mab21l2|mcm2|mcm3|mpp5a|ndr2|nfyc|nrf1|obscnb|olfm1a|pax10|pcare1|pcdh17|pde6a|pde6b|per1b|polr3f|pomgnt2|prkci|prpf3|prpf31|…
GO:0003684	damaged DNA binding	404	33	33	1.34598	0.0009	0.0127689	0.054	0.53615	0.807		aptx|cry-dash|dclre1a|dclre1b|dclre1c|ddb1|ddb2|ercc1|ercc2|ercc4|msh2|msh6|nbn|neil1|neil3|ogg1|polh|poli|polk|rad23aa|rad23ab|rad23b|rbbp8|rev1|rpa1|rpa3|rps3|xpa|xpc|xrcc1|xrcc5|xrcc6|zgc:110224|
GO:0000123	histone acetyltransferase complex	405	58	57	0.935031	0.0009	0.0128032	0.1325	0.82883	0.862		actl6a|atxn7l3|brd8|crebbpa|crebbpb|dmap1|dpf1|dpf2|dpf2l|dpf3|eny2|ep300a|ep300b|epc1a|epc1b|epc2|ing3|ing5a|ing5b|kansl1a|kansl1b|kansl1l|kansl2|kansl3|kat5a|kat5b|kat6a|kat6b|kat7a|kat7b|mcrs1|meaf6|morf4l1|mrgbp|msl1a|msl1b|msl2a|msl2b|phf10|rsf1a|rsf1b.1|ruvbl1|ruvbl2|sgf29|si:ch211-59d17.3|si:dkeyp-118b1.2|supt20|tada1|tada2a|tada2b|tada3l|taf12|taf5l|taf6|taf6l|taf9|trrap|
GO:0044423	virion component	406	30	30	1.32922	0.001	0.0139263	0.0229	0.396035	0.413		elavl3|elavl4|hnrnpa0b|hnrnpa1b|hnrnpa3|hnrnpaba|hnrnpc|hnrnph1|hnrnpk|hnrnpl2|hnrnpr|hnrnpub|hnrnpul1|hnrpkl|imp4|raver1|raver2|snrnp40|snrnp70|snrpa|snrpb|snrpd1|snrpd2|snrpd3|snrpd3l|utp11|zgc:55733|zp2.1|zp2.2|zp3|
GO:0008175	tRNA methyltransferase activity	407	27	27	1.49957	0.001	0.0139631	0.0554	0.541916	0.738		alkbh8|ftsj1|lcmt2|mettl1|mettl2a|mettl8|nsun2|nsun3|si:dkey-85a20.4|thumpd2|thumpd3|trmo|trmt1|trmt10b|trmt10c|trmt11|trmt12|trmt13|trmt1l|trmt2b|trmt44|trmt5|trmt6|trmt61a|trmt61b|tyw3|wdr4|
GO:0045859	regulation of protein kinase activity	408	160	160	0.596659	0.001	0.014	0.0929	0.698334	0.95		adcyap1a|adcyap1b|aida|akt1s1|atg13|bccip|bora|camk2n1a|camk2n2|cbl|cblb|cblc|ccna1|ccna2|ccnb1|ccnb2|ccnb3|ccnd1|ccnd2a|ccnd2b|ccnd3|ccndx|ccne1|ccne2|ccnf|ccng1|ccng2|ccnh|ccni|ccni2|ccnjl|ccnl1a|ccnl1b|ccny|ccnyl1|cdk5rap1|cdk5rap3|cdkn1ba|cdkn1bb|cdkn1ca|cdkn1cb|cnppd1|cntd2|deptor|dok7|dusp10|dusp19a|dusp19b|etaa1|fgfr1a|fyna|fynb|her5|hexim1|irak3|kita|map2k1|map2k2a|map2k2b|map2k4a|map2k4b…
GO:0009262	deoxyribonucleotide metabolic process	409	14	14	1.92035	0.001	0.0140371	0.0136	0.356293	0.789		cdadc1|cmpk2|dctd|dctpp1|dera|dtymk|dut|nudt15|nudt18|rrm1|rrm2|rrm2b|samhd1|tyms|
GO:0090329	regulation of DNA-dependent DNA replication	410	13	13	2.21408	0.0011	0.0147746	0.019	0.382312	0.791		cdt1|dbf4|dbf4b|e2f7|e2f8|msh3|smarcal1|ticrr|timeless|tipin|wdr18|zgc:77398|zranb3|
GO:0043487	regulation of RNA stability	411	37	37	1.16104	0.0011	0.0148122	0.0753	0.628529	0.891		angel2|carhsp1|cnot1|cnot7|csdc2a|dazl|dis3l2|dnd1|exosc7|exosc8|exosc9|fmr1|fxr1|fxr2|gdnfa|gli2a|heatr1|hnrnpm|hnrnpua|hnrnpub|mettl14|mettl16|mettl3|myef2|pde12|polr2d|qkia|rbm24a|samd4a|syncrip|syncripl|tent2|tent5c|vip|vipb|ythdf2|zc3h14|
GO:0030488	tRNA methylation	412	25	25	1.51208	0.0011	0.01485	0.0579	0.556092	0.712		alkbh8|ftsj1|gtpbp3|lcmt2|mettl1|mto1|nsun2|nsun3|si:ch211-225b11.4|si:dkey-85a20.4|thada|thumpd2|thumpd3|trmt1|trmt112|trmt12|trmt13|trmt1l|trmt44|trmt5|trmt6|trmt61a|trmt61b|tyw3|wdr4|
GO:0016571	histone methylation	413	38	38	1.15693	0.0011	0.014888	0.0584	0.552867	0.845		ash2l|ddx39ab|dnmt1|dot1l|dpy30|eed|ehmt1a|ehmt1b|ehmt2|ezh2|fbl|kmt2a|kmt2ba|kmt2bb|pagr1|prdm14|prdm5|prdm9|prmt1|prmt5|prmt6|prmt8b|setd1ba|setd1bb|setd2|setd3|setd7|setdb1a|setdb1b|setdb2|setmar|si:ch211-154o6.3|smyd1b|suv39h1a|suv39h1b|unga|wdr5|wdr82|
GO:0000018	regulation of DNA recombination	414	37	37	1.14072	0.0011	0.0149261	0.0401	0.47053	0.821		actr2a|actr2b|blm|cgas|ercc2|fancb|fign|fignl1|h1-0|h1-10|h1m|helb|histh1l|mms19|msh2|msh6|parpbp|recql5|rmi2|rtel1|si:ch1073-153i20.4|si:ch211-103n10.5|si:ch211-113a14.18|si:ch211-113a14.24|si:ch73-368j24.11|si:ch73-368j24.12|si:dkey-108k21.10|si:dkey-108k21.21|si:dkey-157g16.6|si:dkey-23a13.17|si:dkey-23a13.9|si:dkey-261m9.12|terf2ip|terfa|zgc:101664|zgc:110425|zgc:153405|
GO:0071900	regulation of protein serine/threonine kinase activity	415	69	69	0.837785	0.0011	0.0149645	0.0347	0.456797	0.891		aida|bccip|ccna1|ccna2|ccnb1|ccnb2|ccnb3|ccnd1|ccnd2a|ccnd2b|ccnd3|ccndx|ccne1|ccne2|ccnf|ccng1|ccng2|ccnh|ccni|ccni2|ccnjl|ccnl1a|ccnl1b|ccny|ccnyl1|cdk5rap1|cdk5rap3|cdkn1ba|cdkn1bb|cdkn1ca|cdkn1cb|cnppd1|cntd2|dusp10|dusp19a|dusp19b|etaa1|fgfr1a|her5|hexim1|irak3|kita|mnat1|nek10|npffr2a|pdgfaa|pdgfab|pdgfbb|pik3r5|pik3r6b|pkib|pkig|prkag1|prkag2a|prkag2b|prkag3b|ptprja|ptprjb.1|rptor|si:dkey-…
GO:0046700	heterocycle catabolic process	416	149	149	0.578109	0.0011	0.0150031	0.1582	0.916971	0.997		ada|adal|afmid|ago3b|aldh1l1|aldh1l2|aldh6a1|allc|aox5|aox6|aspdh|blvra|casc3|cdaa|cnot1|cnot10|cnot6a|cnot6b|cnot6l|cnot7|cnot8|cnp|crmp1|dcp1a|dcp1b|dcp2|dcps|dctpp1|dera|dffa|dffb|dhx34|dicer1|dis3|dis3l|dis3l2|dna2|dnase1|dnase1l1|dnase1l1l|dnase1l4.1|dnase1l4.2|dnase2|dnph1|dpydb|dpys|dpysl2b|dpysl3|dpysl4|dpysl5a|dpysl5b|drosha|eif4a3|endog|enpp1|eri1|exosc10|exosc2|exosc3|exosc4|exosc5|exo…
GO:0043486	histone exchange	417	16	16	1.91811	0.0011	0.0150419	0.0113	0.362422	0.662		actr6|anp32e|cenpp|dmap1|mis18a|nasp|oip5|piwil1|pole3|psme4a|psme4b|rnf8|si:dkey-148h10.5|spty2d1|srcap|znhit1|
GO:0019207	kinase regulator activity	418	115	115	0.677874	0.0011	0.0150808	0.0637	0.583219	0.961		abi1a|abi1b|abi2a|apc|atg13|bccip|cab39|camk2n1a|camk2n2|ccna1|ccna2|ccnb1|ccnb2|ccnb3|ccnc|ccnd1|ccnd2a|ccnd2b|ccnd3|ccndx|ccne1|ccne2|ccnf|ccng1|ccng2|ccnh|ccni|ccni2|ccnjl|ccnk|ccnl1a|ccnl1b|ccnt1|ccnt2a|ccnt2b|ccny|ccnyl1|cdk5r1a|cdk5r1b|cdk5r2a|cdk5r2b|cdkn1a|cdkn1ba|cdkn1bb|cdkn1ca|cdkn1cb|cdkn1d|cish|cishb|cks1b|cks2|cntd2|csnk2b|dbf4|dbf4b|elp3|elp4|etaa1|gcn1|gprc5ba|gprc5bb|gprc5c|hexim…
GO:0016592	mediator complex	419	35	35	1.31397	0.0011	0.01512	0.0246	0.405555	0.147		ccnc|cdk19|cdk8|crsp7|med1|med10|med11|med12|med13a|med13b|med14|med15|med16|med17|med18|med19a|med19b|med20|med21|med22|med23|med24|med25|med27|med28|med29|med30|med31|med4|med6|med7|med8|si:ch73-105m5.1|zgc:111976|zgc:114119|
GO:0007131	reciprocal meiotic recombination	420	14	14	1.89567	0.0011	0.0151594	0.0204	0.395446	0.637	GO:0140527|reciprocal homologous recombination,	dmc1|mlh3|mnd1|msh3|msh4|msh5|psmc3ip|rad51|rad51c|rad54b|rad54l|spo11|trip13|zgc:194246|
GO:0140527	reciprocal homologous recombination	421	14	14	1.89567	0.0011	0.0151594	0.0204	0.395446	0.637	GO:0007131|reciprocal meiotic recombination,	dmc1|mlh3|mnd1|msh3|msh4|msh5|psmc3ip|rad51|rad51c|rad54b|rad54l|spo11|trip13|zgc:194246|
GO:0006323	DNA packaging	422	33	33	1.31059	0.0011	0.015199	0.0215	0.399221	0.767	GO:0030261|chromosome condensation,	banf1|cdca5|chmp1a|h1-0|h1-10|h1m|histh1l|ncapd2|ncapd3|ncapg|ncaph|ncaph2|nipbla|nipblb|nusap1|phf23a|phf23b|si:ch1073-153i20.4|si:ch211-103n10.5|si:ch211-113a14.18|si:ch211-113a14.24|si:ch73-368j24.11|si:ch73-368j24.12|si:dkey-108k21.10|si:dkey-108k21.21|si:dkey-211g8.4|si:dkey-23a13.17|si:dkey-23a13.9|si:dkey-261m9.12|top2a|top2b|zgc:110425|zgc:153405|
GO:0030261	chromosome condensation	423	33	33	1.31059	0.0011	0.015199	0.0215	0.399221	0.767	GO:0006323|DNA packaging,	banf1|cdca5|chmp1a|h1-0|h1-10|h1m|histh1l|ncapd2|ncapd3|ncapg|ncaph|ncaph2|nipbla|nipblb|nusap1|phf23a|phf23b|si:ch1073-153i20.4|si:ch211-103n10.5|si:ch211-113a14.18|si:ch211-113a14.24|si:ch73-368j24.11|si:ch73-368j24.12|si:dkey-108k21.10|si:dkey-108k21.21|si:dkey-211g8.4|si:dkey-23a13.17|si:dkey-23a13.9|si:dkey-261m9.12|top2a|top2b|zgc:110425|zgc:153405|
GO:0004529	exodeoxyribonuclease activity	424	16	16	1.91994	0.0011	0.0152387	0.0226	0.394717	0.708	GO:0016895|exodeoxyribonuclease activity, producing 5'-phosphomonoesters,	apex1|apex2|aptx|dclre1a|dclre1b|dclre1c|eri2|exo1|exo5|meiob|mgme1|pold1|pole|si:ch1073-296i8.2|si:ch1073-385f13.3|tatdn1|
GO:0016895	exodeoxyribonuclease activity, producing 5'-phosphomonoesters	425	16	16	1.91994	0.0011	0.0152387	0.0226	0.394717	0.708	GO:0004529|exodeoxyribonuclease activity,	apex1|apex2|aptx|dclre1a|dclre1b|dclre1c|eri2|exo1|exo5|meiob|mgme1|pold1|pole|si:ch1073-296i8.2|si:ch1073-385f13.3|tatdn1|
GO:0000785	chromatin	426	66	61	0.896393	0.0011	0.0152787	0.0466	0.501234	0.855		arntl1b|dscc1|esco1|esco2|foxh1|h1m|her2|her8a|hmga1a|hmga1b|hmga2|hmgn2|hmgn3|hmgn6|hmgn7|irf4a|jmjd1cb|kdm3b|klf6a|loxl2a|loxl2b|lrmp|lrwd1|mau2|mecp2|men1|mis18a|myb|nipbla|nipblb|nr1d1|nsd1a|nsd1b|oip5|parpbp|pds5a|pds5b|pparda|prmt6|rb1|rbl1|rbl2|rrp8|si:ch211-161c3.6|si:ch211-269e2.1|si:ch73-1a9.3|si:ch73-281n10.2|sin3aa|sin3ab|sin3b|sirt1|stag1a|stag1b|stag2a|stag2b|tbx6|tp53|uhrf1|uxt|vrt…
GO:0071897	DNA biosynthetic process	427	28	28	1.35604	0.0012	0.0159558	0.0629	0.581935	0.853		dtl|gar1|lig1|lig3|lig4|nhp2|nop10|pcna|polb|pold3|pole2|polh|poli|polk|poln|primpol|rad50|rev1|rev3l|rpa1|smg5|smg6|smg7|telo2|terf1|tert|tk1|vcp|
GO:0031297	replication fork processing	428	11	11	2.63717	0.0012	0.015996	0.0115	0.360107	0.635		dna2|eme1|etaa1|fbxo18|mms22l|primpol|rad51|si:dkey-78p8.1|smarcal1|tonsl|zranb3|
GO:0051447	negative regulation of meiotic cell cycle	429	7	7	3.66201	0.0012	0.0160364	0.0049	0.298055	0.671		fbxo43|fbxo5|gper1|hormad1|mos|trip13|ttk|
GO:0008234	cysteine-type peptidase activity	430	172	172	0.546899	0.0012	0.016077	0.0539	0.537173	0.917		adgb|ankzf1|atg4a|atg4b|atg4c|atg4da|atg4db|atxn3|bap1|blmh|brcc3|capn10|capn12|capn15|capn1a|capn1b|capn2a|capn2b|capn3a|capn3b|capn5a|capn5b|capn7|capn8|capn9|casp10|casp17|casp2|casp20|casp21|casp22|casp23|casp3a|casp3b|casp6a|casp6b.1|casp6b.2|casp7|casp8|casp8l1|casp9|caspa|caspb|caspbl|cflara|cops4|cops5|ctsba|ctsbb|ctsc|ctsf|ctsh|ctsk|ctsl.1|ctsla|ctsll|ctso|ctss1|ctss2.1|ctss2.2|ctsz|cyld…
GO:0034661	ncRNA catabolic process	431	17	17	1.93405	0.0013	0.0169448	0.0178	0.378304	0.807		dis3|dis3l|dis3l2|drosha|exosc10|exosc2|exosc3|exosc4|exosc5|exosc6|exosc7|exosc8|exosc9|lin28a|pelo|rnaset2|zgc:103759|
GO:0018022	peptidyl-lysine methylation	432	36	36	1.13796	0.0013	0.0169867	0.0584	0.55188	0.827		ash2l|ddx39ab|dnmt1|dot1l|dpy30|ehmt1a|ehmt1b|ehmt2|ezh2|kmt2a|kmt2ba|kmt2bb|pagr1|prdm5|prdm9|setd1ba|setd1bb|setd2|setd3|setd4|setd6|setd7|setdb1a|setdb1b|setdb2|setmar|si:ch211-154o6.3|smyd1b|smyd2a|smyd2b|suv39h1a|suv39h1b|unga|wdr5|wdr82|zgc:113305|
GO:0007080	mitotic metaphase plate congression	433	5	5	4.32751	0.0013	0.0170287	0.0022	0.190859	0.397		birc5b|ccnb1|cdca5|cenpe|spdl1|
GO:0045182	translation regulator activity	434	122	119	0.656446	0.0013	0.017071	0.0299	0.431147	0.937		aire|brf1a|c1qbp|calcoco1b|cnbpa|cnbpb|cpeb1a|cpeb1b|cpeb2|cpeb3|cpeb4a|cpeb4b|dazl|denr|dhx29|eef1a1a|eef1a1b|eef1a1l1|eef1a1l2|eef1a2|eef1b2|eef1da|eef1db|eef1g|eef2a.1|eef2a.2|eef2b|eef2k|eef2l2|eefsec|eif1ad|eif1axa|eif1axb|eif1b|eif2a|eif2ak1|eif2ak2|eif2ak3|eif2b1|eif2b2|eif2b3|eif2b4|eif2b5|eif2d|eif2s1a|eif2s1b|eif2s2|eif2s3|eif3ba|eif3c|eif3d|eif3ea|eif3eb|eif3f|eif3g|eif3ha|eif3hb|eif3i…
GO:0031461	cullin-RING ubiquitin ligase complex	435	111	111	0.693525	0.0013	0.0171134	0.1077	0.761963	0.923		amn1|anapc1|anapc10|anapc11|anapc13|anapc15|anapc16|anapc2|anapc4|anapc5|arih1|ccnf|cdc23|cdc26|cks1b|cks2|crbn|cul1a|cul1b|cul2|cul3a|cul3b|cul4a|cul4b|cul5a|cul5b|dcaf11|dcaf12|dcaf13|dcaf15|dcaf17|dda1|ddb2|dtl|ercc8|fbxl14a|fbxl14b|fbxl15|fbxl16|fbxl18|fbxl2|fbxl20|fbxl22|fbxl3a|fbxl3b|fbxl4|fbxl5|fbxl7|fbxl8|fbxo31|fbxo44|fbxo45|fbxo9|fbxw4|fbxw5|kbtbd8|kctd10|kctd13|kctd17|kctd2|kctd5a|keap…
GO:0043543	protein acylation	436	89	89	0.738735	0.0013	0.0171561	0.28	1	0.963		actl6a|atat1|bag6l|crebbpa|crebbpb|dmap1|ep300a|ep300b|esco1|esco2|golga7|golga7ba|golga7bb|hat1|hhat|ing4|ing5a|ing5b|kansl2|kansl3|kat14|kat2a|kat2b|kat5a|kat5b|kat6a|kat6b|kat7a|kat7b|mboat4|meaf6|morf4l1|mrgbp|msl1a|msl1b|msl2a|msl2b|myod1|naa10|naa15a|naa15b|naa20|naa25|naa30|naa35|naa40|naa50|nat15|nat9|nmt1a|nmt1b|nmt2|ruvbl1|ruvbl2|sgf29|supt7l|tada1|tada3l|taf12|taf6l|taf9|trrap|zdhhc12a…
GO:0031248	protein acetyltransferase complex	437	67	66	0.912298	0.0013	0.017199	0.1623	0.915663	0.885	GO:1902493|acetyltransferase complex,	actl6a|atxn7l3|brd8|crebbpa|crebbpb|dmap1|dpf1|dpf2|dpf2l|dpf3|eny2|ep300a|ep300b|epc1a|epc1b|epc2|ing3|ing5a|ing5b|kansl1a|kansl1b|kansl1l|kansl2|kansl3|kat5a|kat5b|kat6a|kat6b|kat7a|kat7b|mcrs1|meaf6|morf4l1|mrgbp|msl1a|msl1b|msl2a|msl2b|naa10|naa15a|naa15b|naa20|naa25|naa30|naa35|naa38|naa50|phf10|rsf1a|rsf1b.1|ruvbl1|ruvbl2|sgf29|si:ch211-59d17.3|si:dkeyp-118b1.2|supt20|tada1|tada2a|tada2b|ta…
GO:1902493	acetyltransferase complex	438	67	66	0.912298	0.0013	0.017199	0.1623	0.915663	0.885	GO:0031248|protein acetyltransferase complex,	actl6a|atxn7l3|brd8|crebbpa|crebbpb|dmap1|dpf1|dpf2|dpf2l|dpf3|eny2|ep300a|ep300b|epc1a|epc1b|epc2|ing3|ing5a|ing5b|kansl1a|kansl1b|kansl1l|kansl2|kansl3|kat5a|kat5b|kat6a|kat6b|kat7a|kat7b|mcrs1|meaf6|morf4l1|mrgbp|msl1a|msl1b|msl2a|msl2b|naa10|naa15a|naa15b|naa20|naa25|naa30|naa35|naa38|naa50|phf10|rsf1a|rsf1b.1|ruvbl1|ruvbl2|sgf29|si:ch211-59d17.3|si:dkeyp-118b1.2|supt20|tada1|tada2a|tada2b|ta…
GO:0022618	ribonucleoprotein complex assembly	439	128	127	0.6074	0.0013	0.0172421	0.4412	1	0.949		aar2|abt1|bxdc2|cdc73|celf1|celf2|celf3a|celf3b|celf4|celf5a|celf5b|clns1a|clp1|coil|cpsf6|crnkl1|ddx20|ddx28|denr|dicer1|eif2d|eif2s2|eif2s3|eif3ba|eif3c|eif3d|eif3ea|eif3eb|eif3g|eif3ha|eif3hb|eif3i|eif3ja|eif3jb|eif3k|eif3m|eif3s10|eif3s6ip|eif5|eif6|eral1|gemin2|gemin4|gemin6|gemin8|isy1|lsm4|luc7l|luc7l3|mcts1|mdn1|mrpl11|mrpl20|mrps11|mrps7|mrto4|naf1|nle1|nop53|nudt21|nufip1|pih1d1|pih1d2|…
GO:0031261	DNA replication preinitiation complex	440	5	5	4.02176	0.0014	0.0180263	0.0044	0.294744	0.339		cdc45|gins1|gins2|gins4|orc3|
GO:0030719	P granule organization	441	5	5	3.98791	0.0014	0.0180702	0.0023	0.196316	0.309		dctn2|pld6|tdrd1|tdrd5|tdrd7a|
GO:0016075	rRNA catabolic process	442	14	14	1.86048	0.0014	0.0181144	0.0269	0.417463	0.754		dis3|dis3l|drosha|exosc10|exosc2|exosc3|exosc4|exosc5|exosc6|exosc7|exosc8|exosc9|pelo|rnaset2|
GO:0008270	zinc ion binding	443	705	700	0.353978	0.0014	0.0181588	0.3793	1	0.915		aars1|ada|adamts1|adamts15a|adamts8a|adat2|adh5|adh8a|adh8b|aebp1|afg3l2|agbl2|agbl5|agtpbp1|aicda|alad|anpepa|anpepb|aopep|apex2|apip|ar|arih1|arih1l|asah2|atad3|atxn7l3|bhmt|blvra|bmp1a|bmp1b|bptf|brap|btr01|btr04|btr05|btr06|btr07|btr09|btr12|btr16|btr18|btr20|btr22|btr23|btr24|btr25|btr26|btr29|btr30|btr32|c6ast1|c6ast3|c6ast4|ca10a|ca10b|ca12|ca14|ca15b|ca2|ca4a|ca4b|ca4c|ca5a|ca6|ca7|ca8|ca…
GO:0004842	ubiquitin-protein transferase activity	444	296	295	0.454657	0.0014	0.0182034	0.4646	1	0.917		aktip|amfrb|amn1|anapc11|anapc4|anapc5|ankib1a|ankib1b|arih1|arih1l|arih2|asb12a|birc2|birc6|birc7|btr09|btr20|btr22|btr26|btr31|btr32|cbl|cblb|cblc|cbll1|chfr|cnot4a|cnot4b|dtl|ercc8|fancl|fbxl14a|fbxl14b|fbxl15|fbxl16|fbxl18|fbxl2|fbxl20|fbxl22|fbxl3a|fbxl3b|fbxl4|fbxl5|fbxl7|fbxl8|fbxo10|fbxo11a|fbxo30a|fbxo30b|fbxo40.1|fbxo40.2|fbxo44|flj11011l|g2e3|hace1|hectd1|hectd2|hectd3|hecw1b|hecw2a|he…
GO:0043138	3'-5' DNA helicase activity	445	10	10	2.62656	0.0015	0.0192203	0.0076	0.355922	0.645		ascc3|cdc45|ercc3|gins1|gins2|gins4|mcm2|mcm5|mcm6|mcm7|
GO:0006366	transcription by RNA polymerase II	446	43	43	1.06656	0.0015	0.019267	0.0541	0.534137	0.776		ehf|elf3|ell|ercc2|ercc3|etv1|foxd3|gtf2a1|gtf2a1l|gtf2f2a|gtf2f2b|gtf2h1|gtf2h5|ice2|lhx1a|nfat5b|nfil3|nfil3-4|nr1i2|polr2a|polr2gl|polr2h|polr2j|polr2l|pou6f2|prdm4|rbmx|rpap1|si:dkey-172o19.2|snapc1a|snapc1b|snapc5|supt3h|supt6h|taf13|taf6|taf6l|taf9|tbp|tbpl1|tbpl2|xbp1|znf750|
GO:0008242	omega peptidase activity	447	71	71	0.773644	0.0016	0.0202565	0.0271	0.418114	0.824		ankzf1|asrgl1|atxn3|bap1|brcc3|cylda|cyldl|ggh|ggt1a|ggt1b|ggt1l2.1|ggt1l2.2|ggt5a|josd1|josd2|mysm1|otub1a|otub1b|otud3|otud4|otud5a|otud5b|otud6b|otud7b|otulina|otulinb|pgpep1|psmd14|rfx5|si:ch211-212k18.13|si:ch211-256m1.8|si:ch73-236c18.3|si:dkey-103j14.5|si:dkey-37f18.2|stambpa|stambpb|stambpl1|tnfaip3|uchl1|uchl3|uchl5|usp1|usp10|usp11|usp12a|usp13|usp16|usp20|usp24|usp25|usp28|usp30|usp32|…
GO:0008135	translation factor activity, RNA binding	448	101	98	0.700765	0.0016	0.020305	0.0237	0.404582	0.933		brf1a|calcoco1b|cpeb1a|cpeb1b|cpeb3|cpeb4a|denr|dhx29|eef1a1a|eef1a1b|eef1a1l1|eef1a1l2|eef1a2|eef1b2|eef1da|eef1db|eef1g|eef2a.1|eef2a.2|eef2b|eef2k|eef2l2|eefsec|eif1ad|eif1axa|eif1axb|eif1b|eif2a|eif2ak1|eif2ak3|eif2b1|eif2b2|eif2b3|eif2b4|eif2b5|eif2d|eif2s1a|eif2s1b|eif2s2|eif2s3|eif3ba|eif3c|eif3d|eif3ea|eif3eb|eif3f|eif3g|eif3ha|eif3hb|eif3i|eif3ja|eif3jb|eif3k|eif3m|eif3s10|eif3s6ip|eif4a…
GO:0061013	regulation of mRNA catabolic process	449	46	45	0.975647	0.0016	0.0203538	0.1301	0.824538	0.902		angel2|carhsp1|celf1|cnot1|cnot7|csdc2a|dazl|dhx34|dis3l2|dnd1|exosc7|exosc8|exosc9|fmr1|fxr1|fxr2|gdnfa|gli2a|hnrnpm|hnrnpua|hnrnpub|mettl14|mettl16|mettl3|myef2|nbas|pde12|polr2d|polr2gl|qkia|rbm24a|samd4a|si:dkey-217f16.6|si:dkey-46g23.1|syncrip|syncripl|tent5c|tnrc6a|tnrc6b|tnrc6c1|tnrc6c2|vip|vipb|ythdf2|zc3h14|
GO:0008170	N-methyltransferase activity	450	62	62	0.885038	0.0016	0.0204029	0.1623	0.91664	0.884		ash1l|ash2l|carm1|dimt1l|dot1l|eed|ehmt1a|ehmt1b|ehmt2|ezh1|ezh2|fbl|fdxacb1|gnmt|hnmt|kmt2a|kmt2ba|kmt2bb|kmt2ca|kmt2cb|kmt2d|men1|mettl16|mettl21a|ndufaf7|nsd1a|nsd1b|pemt|prdm9|prmt1|prmt5|prmt6|prmt7|prmt8b|rnmt|rrnad1|setd1a|setd1ba|setd1bb|setd2|setd3|setd4|setd6|setd7|setdb1a|setdb1b|setdb2|setmar|si:ch73-54n14.2|smyd1b|smyd2a|smyd2b|suv39h1a|suv39h1b|tfb1m|tfb2m|trmo|trmt1|trmt11|trmt1l|w…
GO:0005856	cytoskeleton	451	489	486	0.382729	0.0016	0.0204522	0.269	1	0.924		ablim1a|ablim1b|ablim2|ablim3|acta1a|acta1b|acta2|actb1|actb2|actc1a|actc1b|actr1|actr2a|actr2b|add1|add2|add3a|add3b|afap1l1a|agbl2|agbl5|aldob|antxr2a|apbb1ip|arhgap32a|arhgap32b|arhgap39|arl2|arl2bp|arl3a|arl3b|arl3l1|arl3l2|arl6|arl8ba|arpc1a|arpc1b|arpc2|arpc3|arpc4|arpc5a|arpc5b|arpc5la|arpc5lb|atat1|b9d1|b9d2|baiap2a|baiap2b|baiap2l1a|baiap2l1b|baiap2l2a|baiap2l2b|bbs5|bbs7|bccip|bicdl1|br…
GO:0140142	nucleocytoplasmic carrier activity	452	20	20	1.61971	0.0017	0.0213185	0.0168	0.367379	0.573		cse1l|hikeshi|ipo4|kpna1|kpna2|kpna3|kpna4|kpna5|kpna6|kpna7|kpnb1|kpnb3|nup42|snupn|tnpo1|tnpo2|xpo1a|xpo1b|xpo4|xpo7|
GO:0061578	Lys63-specific deubiquitinase activity	453	7	7	3.45143	0.0017	0.0213691	0.0032	0.2352	0.0876		cylda|otud5a|otud5b|psmd14|stambpa|stambpb|stambpl1|
GO:0003887	DNA-directed DNA polymerase activity	454	22	22	1.6115	0.0017	0.02142	0.03	0.431413	0.66		dntt|pola1|pola2|polb|pold1|pold2|pold3|pole|pole2|polg|polg2|polh|poli|polk|poll|polm|poln|polq|primpol|rev1|rev3l|si:dkey-28b4.7|
GO:0051129	negative regulation of cellular component organization	455	140	138	0.598997	0.0017	0.0214711	0.0806	0.64823	0.998		acd|add1|add2|add3a|add3b|apc|apc2|arpin|aurkb|bicdl1|bub1|bub1ba|bub1bb|bub3|camsap1a|camsap2a|camsap2b|capga|capgb|capza1a|capza1b|capzb|ccnf|cptp|epha4a|epha4b|epha4l|fbxo43|fbxo5|gmfb|gsk3aa|gsk3ab|gsk3ba|gsk3bb|gsna|gsnb|hnrnpua|hnrnpub|hormad1|ik|impact|kank1a|kank1b|kank2|kank3|kank4|kat2b|ldlrad4a|lgals3a|lgals3b|lmod1b|lmod2a|lmod2b|lmod3|mad1l1|mad2l1|mcl1a|mcl1b|mcm2|mdm1|musk|pdgfbb|p…
GO:0040020	regulation of meiotic nuclear division	456	5	5	3.47223	0.0018	0.0222561	0.0025	0.200455	0.382		fbxo43|fbxo5|hormad1|trip13|wee2|
GO:0004520	endodeoxyribonuclease activity	457	32	32	1.18398	0.0018	0.0223082	0.0215	0.400627	0.857		bivm|dicer1|dna2|dnase1|dnase1l1|dnase1l1l|dnase1l4.1|dnase1l4.2|dnase2|dnase2b|eme1|endog|ercc1|ercc4|ercc5|exo1|fan1|fen1|mus81|rad50|rad51c|rag1|rag2|rbbp8|slx1b|slx4|spo11|tatdn1|tatdn2|xrcc3|zgc:110269|zranb3|
GO:0000315	organellar large ribosomal subunit	458	33	33	1.19875	0.0018	0.0223606	0.054	0.537158	0.248	GO:0005762|mitochondrial large ribosomal subunit,	mrpl10|mrpl11|mrpl12|mrpl13|mrpl14|mrpl15|mrpl16|mrpl17|mrpl19|mrpl2|mrpl21|mrpl22|mrpl23|mrpl24|mrpl27|mrpl28|mrpl3|mrpl32|mrpl34|mrpl36|mrpl38|mrpl4|mrpl40|mrpl41|mrpl43|mrpl46|mrpl47|mrpl52|mrpl54|mrps30|nsun3|nsun4|zgc:171480|
GO:0005762	mitochondrial large ribosomal subunit	459	33	33	1.19875	0.0018	0.0223606	0.054	0.537158	0.248	GO:0000315|organellar large ribosomal subunit,	mrpl10|mrpl11|mrpl12|mrpl13|mrpl14|mrpl15|mrpl16|mrpl17|mrpl19|mrpl2|mrpl21|mrpl22|mrpl23|mrpl24|mrpl27|mrpl28|mrpl3|mrpl32|mrpl34|mrpl36|mrpl38|mrpl4|mrpl40|mrpl41|mrpl43|mrpl46|mrpl47|mrpl52|mrpl54|mrps30|nsun3|nsun4|zgc:171480|
GO:0051656	establishment of organelle localization	460	110	108	0.684914	0.0018	0.0224132	0.1662	0.925821	0.997		abce1|actr1|actr10|antxr2a|ap3d1|arl6|bbip1|bbs1|bbs4|bbs5|bbs7|bccip|bicdl1|bicdl2|birc5b|borcs5|ccdc151|ccnb1|cct2|cdc42|cdca5|cdk5|cenpe|cep131|cetn4|copg2|dctn1a|dctn2|diaph2|dtnbp1a|eif6|exoc5|fam83d|fyco1a|hoxb1b|ift122|ift88|inpp5b|inpp5e|ippk|kcnj13|kif13a|kif13ba|kif13bb|kif23|kif5aa|kif5ab|kif5ba|kif5bb|kif5c|llgl1|llgl2|lrmp|ltv1|mfn2|mkks|mlh1|mlpha|nde1|ndel1a|ndel1b|nmd3|nup88|nusap…
GO:0070603	SWI/SNF superfamily-type complex	461	64	64	0.875892	0.0018	0.022466	0.2415	1	0.814	GO:1904949|ATPase complex,	actl6a|actr5|actr6|actr8|anp32e|arid1aa|arid1ab|arid1b|ash1l|bptf|brd8|cecr2|dmap1|dpf1|dpf2|dpf2l|dpf3|en1a|en1b|en2a|en2b|gatad2ab|gatad2b|ino80|ino80b|ino80c|ino80e|mbd2|mbd3a|mcrs1|mpnd|mta1|mta2|mta3|mysm1|nfrkb|pbrm1|pbrm1l|phf10|rsf1b.1|ruvbl1|ruvbl2|si:ch211-59d17.3|smarca1|smarca2|smarca4a|smarca5|smarcb1a|smarcb1b|smarcc1a|smarcc1b|smarcc2|smarcd1|smarcd2|smarcd3a|smarcd3b|smarce1|srcap…
GO:1904949	ATPase complex	462	64	64	0.875892	0.0018	0.022466	0.2415	1	0.814	GO:0070603|SWI/SNF superfamily-type complex,	actl6a|actr5|actr6|actr8|anp32e|arid1aa|arid1ab|arid1b|ash1l|bptf|brd8|cecr2|dmap1|dpf1|dpf2|dpf2l|dpf3|en1a|en1b|en2a|en2b|gatad2ab|gatad2b|ino80|ino80b|ino80c|ino80e|mbd2|mbd3a|mcrs1|mpnd|mta1|mta2|mta3|mysm1|nfrkb|pbrm1|pbrm1l|phf10|rsf1b.1|ruvbl1|ruvbl2|si:ch211-59d17.3|smarca1|smarca2|smarca4a|smarca5|smarcb1a|smarcb1b|smarcc1a|smarcc1b|smarcc2|smarcd1|smarcd2|smarcd3a|smarcd3b|smarce1|srcap…
GO:0070507	regulation of microtubule cytoskeleton organization	463	66	66	0.868464	0.0018	0.0225192	0.0518	0.52314	0.881		apc|apc2|arl2|atat1|bicd1a|bicd2|bora|camsap1a|camsap1b|camsap2a|camsap2b|ccsapb|cep70|clasp2|clip1a|cyp11a1|dync1li1|dync1li2|efna5b|ek1|gsk3aa|gsk3ab|gsk3ba|gsk3bb|hnrnpua|hnrnpub|map1aa|map1ab|map1b|map1sa|map1sb|map6a|map6b|map6d1|mapre1a|mapre1b|mapre2|mapre3a|mapre3b|npm3|phldb1a|phldb1b|phldb2a|phldb2b|rae1|rassf1|rassf7a|rassf7b|senp6a|senp6b|ska1|ska2|ska3|spast|stmn1a|stmn1b|stmn2a|stmn…
GO:0051383	kinetochore organization	464	8	8	2.82116	0.0019	0.0231677	0.0144	0.364616	0.255		cenph|cenpk|cenpn|cenpt|cenpw|mis12|nuf2|si:ch211-161h7.4|
GO:0048263	determination of dorsal identity	465	15	15	1.76894	0.0019	0.0232212	0.0154	0.363825	0.586		atl1|bmpr1ba|ctnnb2|eomesa|fgf8a|fsta|gid8a|gid8b|hdac1|map2k4a|mapk8b|ndr1|sybu|szl|wnt8a|
GO:0035825	homologous recombination	466	15	15	1.80681	0.0019	0.023275	0.0206	0.396419	0.66		dmc1|hdac10|mlh3|mnd1|msh3|msh4|msh5|psmc3ip|rad51|rad51c|rad54b|rad54l|spo11|trip13|zgc:194246|
GO:0006298	mismatch repair	467	15	15	1.80997	0.0019	0.023329	0.0418	0.475711	0.691		ercc1|exo1|mlh1|mlh3|msh2|msh3|msh4|msh5|msh6|pcna|pms1|pms2|rnaseh2a|rpa3|xpc|
GO:0000387	spliceosomal snRNP assembly	468	21	21	1.60449	0.0019	0.0233833	0.0634	0.584517	0.71		aar2|clns1a|coil|ddx20|gemin2|gemin4|gemin6|gemin8|lsm4|prmt7|prpf31|prpf6|prpf8|sart3|snrpc|snrpd1|snrpd2|snrpd3|snrpd3l|snrpe|snrpg|
GO:0044270	cellular nitrogen compound catabolic process	469	152	152	0.555953	0.0019	0.0234378	0.1582	0.917976	0.997		ada|adal|afmid|ago3b|aldh1l1|aldh1l2|aldh6a1|allc|aox5|aox6|aspdh|bhmt|blvra|casc3|cdaa|cnot1|cnot10|cnot6a|cnot6b|cnot6l|cnot7|cnot8|cnp|crmp1|dcp1a|dcp1b|dcp2|dcps|dctpp1|dera|dffa|dffb|dhx34|dicer1|dis3|dis3l|dis3l2|dna2|dnase1|dnase1l1|dnase1l1l|dnase1l4.1|dnase1l4.2|dnase2|dnph1|dpydb|dpys|dpysl2b|dpysl3|dpysl4|dpysl5a|dpysl5b|drosha|eif4a3|endog|enpp1|eri1|exosc10|exosc2|exosc3|exosc4|exosc…
GO:0051304	chromosome separation	470	6	6	3.27293	0.002	0.0241644	0.0043	0.291738	0.469		espl1|m1ap|ncapd2|ncapd3|ncaph2|ttk|
GO:0032465	regulation of cytokinesis	471	29	29	1.27324	0.002	0.0242197	0.021	0.398323	0.733		aurka|aurkb|becn1|birc6|cdc14aa|cdc14ab|cdc14b|chmp4bb|cspp1b|e2f7|e2f8|ikbkb|incenp|klhl21|map9|pkp4|plk1|plk2a|plk2b|plk3|plk4|prc1a|prc1b|rab11fip3|rab11fip4a|rab11fip4b|si:ch1073-266p11.2|si:ch73-100l22.3|zfyve26|
GO:0030433	ubiquitin-dependent ERAD pathway	472	49	48	0.955617	0.002	0.0242752	0.0222	0.395564	0.81		ankzf1|aup1|bag6|bag6l|derl1|derl2|derl3|dnajb12a|dnajb12b|dnajb14|dnajc18|erlec1|erlin1|erlin2|fbxo44|foxred2|hsp90b1|hspa5|man1b1a|man1b1b|nccrp1|os9|psmc6|rnf121|rnf175|sel1l|sgta|sgtb|si:ch211-207l14.1|si:dkey-147f3.4|si:dkey-147f3.8|syvn1|tmub1|tmub2|ube2g2|ube2j2|ube4a|ube4b|ubxn8|vcp|yod1|zgc:100832|zgc:114081|zgc:114174|zgc:136908|zgc:153722|zgc:173570|zgc:175088|
GO:0006473	protein acetylation	473	54	54	0.927121	0.002	0.024331	0.1451	0.865692	0.876		actl6a|atat1|bag6l|crebbpa|crebbpb|dmap1|ep300a|ep300b|esco1|esco2|hat1|ing4|ing5a|ing5b|kansl2|kansl3|kat14|kat2a|kat2b|kat5a|kat5b|kat6a|kat6b|kat7a|kat7b|meaf6|morf4l1|mrgbp|msl1a|msl1b|msl2a|msl2b|myod1|naa10|naa15a|naa15b|naa20|naa25|naa30|naa35|naa40|naa50|nat15|nat9|ruvbl1|ruvbl2|sgf29|supt7l|tada1|tada3l|taf12|taf6l|taf9|trrap|
GO:0071539	protein localization to centrosome	474	5	5	2.88733	0.0021	0.0252	0.0102	0.3672	0.289	GO:1905508|protein localization to microtubule organizing center,	cep192|nedd1|pcm1|snx10a|stil|
GO:1905508	protein localization to microtubule organizing center	475	5	5	2.88733	0.0021	0.0252	0.0102	0.3672	0.289	GO:0071539|protein localization to centrosome,	cep192|nedd1|pcm1|snx10a|stil|
GO:0007095	mitotic G2 DNA damage checkpoint signaling	476	5	5	3.17839	0.0021	0.0252573	0.0076	0.349732	0.403		chek1|dtl|mre11a|nbn|ticrr|
GO:0019220	regulation of phosphate metabolic process	477	294	294	0.44503	0.0021	0.0253148	0.2581	1	0.969	GO:0051174|regulation of phosphorus metabolic process,	adcy5|adcyap1a|adcyap1b|admp|aida|akt1s1|ankle2|aplnra|aplnrb|arl2bp|arpp19a|arpp19b|atg13|bcar3|bccip|bmp10|bmp15|bmp16|bmp2a|bmp2b|bmp3|bmp4|bmp5|bmp6|bmp7a|bmp7b|bmp8a|bod1|bod1l1|bora|brat1|brd4|camk2n1a|camk2n2|cbl|cblb|cblc|ccna1|ccna2|ccnb1|ccnb2|ccnb3|ccnd1|ccnd2a|ccnd2b|ccnd3|ccndx|ccne1|ccne2|ccnf|ccng1|ccng2|ccnh|ccni|ccni2|ccnjl|ccnl1a|ccnl1b|ccny|ccnyl1|cdk5rap1|cdk5rap3|cdkn1ba|cdkn…
GO:0051174	regulation of phosphorus metabolic process	478	294	294	0.44503	0.0021	0.0253148	0.2581	1	0.969	GO:0019220|regulation of phosphate metabolic process,	adcy5|adcyap1a|adcyap1b|admp|aida|akt1s1|ankle2|aplnra|aplnrb|arl2bp|arpp19a|arpp19b|atg13|bcar3|bccip|bmp10|bmp15|bmp16|bmp2a|bmp2b|bmp3|bmp4|bmp5|bmp6|bmp7a|bmp7b|bmp8a|bod1|bod1l1|bora|brat1|brd4|camk2n1a|camk2n2|cbl|cblb|cblc|ccna1|ccna2|ccnb1|ccnb2|ccnb3|ccnd1|ccnd2a|ccnd2b|ccnd3|ccndx|ccne1|ccne2|ccnf|ccng1|ccng2|ccnh|ccni|ccni2|ccnjl|ccnl1a|ccnl1b|ccny|ccnyl1|cdk5rap1|cdk5rap3|cdkn1ba|cdkn…
GO:2001020	regulation of response to DNA damage stimulus	479	58	58	0.856299	0.0022	0.0262216	0.2031	1	0.899		abraxas1|actr2a|actr2b|armt1|babam1|babam2|cgas|ciao2a|dek|ercc8|etaa1|eya1|eya2|eya3|eya4|fam168a|fancb|fign|fignl1|fmr1|fxr1|fxr2|helb|mms19|nsmce1|nsmce4a|pargl|parpbp|pin1|plrg1|prpf19|rmi2|rnf168|rnf169|rnf8|rps3|rtel1|scrt2|si:ch211-127m7.2|si:dkey-157g16.6|si:dkey-78p8.1|smyd2a|smyd2b|spire1a|spire2|spred1|spred2a|spred2b|spred3|terf2ip|topbp1|tp53|trip12|ube2nb|usp1|wdr76|wrnip1|zgc:10166…
GO:0051315	attachment of mitotic spindle microtubules to kinetochore	480	5	5	2.70463	0.0022	0.0262808	0.0146	0.364449	0.353		mad1l1|ndc80|nuf2|seh1l|si:ch211-161h7.4|
GO:0008276	protein methyltransferase activity	481	61	61	0.857802	0.0022	0.0263403	0.163	0.917655	0.859		armt1|ash1l|ash2l|carm1|dot1l|eed|ehmt1a|ehmt1b|ehmt2|ezh1|ezh2|fbl|hemk1|icmt|kmt2a|kmt2ba|kmt2bb|kmt2ca|kmt2cb|kmt2d|lcmt1|men1|mettl21a|mettl22|n6amt1|ndufaf7|nsd1a|nsd1b|ntmt1|pcmt|pcmtd1|pcmtd2a|pcmtl|prdm13|prdm9|prmt5|prmt6|prmt7|prmt8b|setd1a|setd1ba|setd1bb|setd2|setd3|setd4|setd6|setd7|setdb1a|setdb1b|setdb2|setmar|si:ch73-54n14.2|smyd1b|smyd2a|smyd2b|suv39h1a|suv39h1b|suz12a|suz12b|wdr…
GO:0043488	regulation of mRNA stability	482	35	35	1.14984	0.0023	0.0273519	0.0822	0.654139	0.891		angel2|carhsp1|cnot1|cnot7|csdc2a|dazl|dis3l2|dnd1|exosc7|exosc8|exosc9|fmr1|fxr1|fxr2|gdnfa|gli2a|hnrnpm|hnrnpua|hnrnpub|mettl14|mettl16|mettl3|myef2|pde12|polr2d|qkia|rbm24a|samd4a|syncrip|syncripl|tent5c|vip|vipb|ythdf2|zc3h14|
GO:0000178	exosome (RNase complex)	483	15	15	1.72144	0.0024	0.02835	0.0319	0.44077	0.741	GO:1905354|exoribonuclease complex,	dis3|dis3l|dis3l2|exosc1|exosc10|exosc2|exosc3|exosc4|exosc5|exosc6|exosc7|exosc8|exosc9|mphosph6|supv3l1|
GO:1905354	exoribonuclease complex	484	15	15	1.72144	0.0024	0.02835	0.0319	0.44077	0.741	GO:0000178|exosome (RNase complex),	dis3|dis3l|dis3l2|exosc1|exosc10|exosc2|exosc3|exosc4|exosc5|exosc6|exosc7|exosc8|exosc9|mphosph6|supv3l1|
GO:0008334	histone mRNA metabolic process	485	6	6	3.03093	0.0024	0.0284134	0.0066	0.3564	0.429		cpsf3|exosc10|lsm11|slbp|slbp2|tent4a|
GO:0000176	nuclear exosome (RNase complex)	486	12	12	2.09388	0.0024	0.0284771	0.0217	0.394627	0.693		dis3|exosc1|exosc10|exosc2|exosc3|exosc4|exosc5|exosc6|exosc7|exosc8|exosc9|mphosph6|
GO:0032270	positive regulation of cellular protein metabolic process	487	301	301	0.429594	0.0025	0.0293348	0.6032	1	0.98		adcyap1a|adcyap1b|admp|ankib1a|ankib1b|ankle2|apaf1|aplnra|aplnrb|arih1|arih1l|arih2|arl2bp|atg13|baxa|baxb|bbc3|bcar3|bcl2l16|bida|bik|birc2|birc7|bmf1|bmp10|bmp15|bmp16|bmp2a|bmp2b|bmp3|bmp4|bmp5|bmp6|bmp7a|bmp7b|bmp8a|bora|brat1|c1qbp|casp10|casp20|casp22|casp23|casp8|casp8ap2|casp8l1|casp9|caspa|caspb|caspbl|ccdc22|ccny|ccnyl1|cdc20|cflara|cnbpa|cnbpb|cnep1r1|coa3a|coa8|commd1|csnk1da|csnk1db…
GO:0016607	nuclear speck	488	70	69	0.738062	0.0025	0.0294	0.4252	1	0.843		abitram|alkbh5|apex1|arl6ip4|ascc3|atoh8|casc3|ccnl1b|cpsf6|cwc22|ddx46|eif4a3|fam76b|glyr1|hnrnpua|hnrnpub|inppl1a|inppl1b|magoh|maml1|maml3|mettl3|msl1a|patl1|pnisr|ppp1r8a|ppp1r8b|prpf18|prpf31|psme4a|psme4b|pspc1|rbm19|rbm4.1|rbm4.2|rbm4.3|rbm8a|rmi2|rnps1|sart3|scnm1|setd1ba|slu7|smndc1|smu1a|spop|srsf10a|srsf10b|srsf1b|srsf2a|srsf2b|srsf3a|srsf3b|srsf4|srsf5b|srsf6b|srsf7a|srsf7b|srsf9|thoc…
GO:0003743	translation initiation factor activity	489	62	60	0.848493	0.0025	0.0294655	0.0218	0.393739	0.778		brf1a|denr|dhx29|eif1ad|eif1axa|eif1axb|eif1b|eif2a|eif2ak1|eif2ak3|eif2b1|eif2b2|eif2b3|eif2b4|eif2b5|eif2d|eif2s1a|eif2s1b|eif2s2|eif2s3|eif3ba|eif3c|eif3d|eif3ea|eif3eb|eif3f|eif3g|eif3ha|eif3hb|eif3i|eif3ja|eif3jb|eif3k|eif3m|eif3s10|eif3s6ip|eif4a1a|eif4a1b|eif4a2|eif4bb|eif4e1b|eif4e1c|eif4e2|eif4e2rs1|eif4e3|eif4ea|eif4eb|eif4ebp2|eif4enif1|eif4g1a|eif4g2a|eif4g2b|eif4g3a|eif4g3b|eif5|eif5…
GO:0060271	cilium assembly	490	194	193	0.484745	0.0026	0.0303735	0.5622	1	0.935		agbl5|ahi1|ak5|arl13a|arl13b|arl3a|arl3b|arl3l1|arl3l2|arl6|atp6v0d1|atr|b9d1|b9d2|bbip1|bbs1|bbs4|bbs5|bbs7|bbs9|catip|cby1|ccdc113|ccdc13|ccdc28b|ccdc40|cdc14aa|cdc14ab|cdc14b|cdc42|cdh2|cdk20|cdkn3|cenpf|cenpj|cep126|cep131|cep162|cep19|cep290|cep70|cep83|cep89|cetn4|cfap161|cfap20|cfap410|cfap53|cfl1|clrn1|cluap1|cntrob|cobl|cplane1|cplane2|crb2b|csnk1da|csnk1db|daw1|dld|dnaaf1|dnaaf4|dnmbp|d…
GO:0034968	histone lysine methylation	491	31	31	1.1804	0.0026	0.0304407	0.0635	0.582395	0.794		ash2l|ddx39ab|dnmt1|dot1l|dpy30|ehmt1a|ehmt1b|ehmt2|ezh2|kmt2a|kmt2ba|kmt2bb|pagr1|prdm5|prdm9|setd1ba|setd1bb|setd2|setd3|setd7|setdb1a|setdb1b|setdb2|setmar|si:ch211-154o6.3|smyd1b|suv39h1a|suv39h1b|unga|wdr5|wdr82|
GO:0043144	sno(s)RNA processing	492	10	10	2.34597	0.0028	0.0324947	0.0195	0.390886	0.673		dkc1|exosc10|exosc2|exosc3|exosc4|exosc5|exosc6|fbl|rnf113a|tent4a|
GO:0016180	snRNA processing	493	21	21	1.47176	0.0028	0.0325662	0.05	0.520866	0.657		exosc2|exosc3|exosc4|exosc5|exosc6|exosc7|exosc8|exosc9|ints1|ints10|ints12|ints2|ints4|ints5|ints6|ints7|ints8|ints9|toe1|tut1|usb1|
GO:0010604	positive regulation of macromolecule metabolic process	494	982	973	0.297898	0.0028	0.0326379	0.9842	1	0.964		abraa|abrab|abraxas1|acd|acta1a|acta2|actr2a|actr2b|adcyap1a|adcyap1b|admp|afap1l2|ahr1a|ahr1b|ahr2|ahrrb|aire|alcama|alx1|angel2|ankib1a|ankib1b|ankle2|anxa1a|anxa1b|anxa1c|anxa1d|apaf1|apc2|apex1|aplnra|aplnrb|arih1|arih1l|arih2|arl2bp|arnt|arnt2|arntl1a|arntl1b|asb11|asb5a|asb5b|ascl1a|ascl1b|asxl1|asxl2|atad2b|atf6|atg13|atxn7l3|babam1|babam2|baxa|baxb|bbc3|bcar3|bcl2l16|bcl9|bcl9l|bida|bik|b…
GO:0000154	rRNA modification	495	22	22	1.45158	0.0029	0.0332902	0.0715	0.616251	0.753		bud23|dimt1l|dkc1|emg1|fbl|fdxacb1|ftsj3|gar1|mettl16|nat10|nhp2|nop10|nop2|nsun3|nsun4|nsun5|rpusd1|rpusd2|rrnad1|tfb1m|tfb2m|trmt112|
GO:0001054	RNA polymerase I activity	496	13	13	1.92857	0.0029	0.0333626	0.0266	0.416471	0.538	GO:0005736|RNA polymerase I complex,	cd3eap|polr1a|polr1b|polr1c|polr1d|polr1e|polr2eb|polr2f|polr2h|polr2k|polr2l|twistnb|znrd1|
GO:0005736	RNA polymerase I complex	497	13	13	1.92857	0.0029	0.0333626	0.0266	0.416471	0.538	GO:0001054|RNA polymerase I activity,	cd3eap|polr1a|polr1b|polr1c|polr1d|polr1e|polr2eb|polr2f|polr2h|polr2k|polr2l|twistnb|znrd1|
GO:0000291	nuclear-transcribed mRNA catabolic process, exonucleolytic	498	13	13	1.93777	0.0029	0.0334353	0.0387	0.465455	0.77		cnot7|cnot8|dis3l2|exosc2|exosc3|exosc4|exosc5|exosc6|exosc7|exosc8|exosc9|polr2gl|skiv2l|
GO:0016074	sno(s)RNA metabolic process	499	11	11	2.20215	0.0029	0.0335083	0.0261	0.417285	0.702		dkc1|exosc10|exosc2|exosc3|exosc4|exosc5|exosc6|fbl|rnf113a|tent4a|zgc:103759|
GO:0031055	chromatin remodeling at centromere	500	6	6	2.56928	0.0029	0.0335816	0.0071	0.35784	0.292	GO:0034080|CENP-A containing chromatin assembly,	cenpp|mis18a|nasp|oip5|pole3|si:dkey-148h10.5|
GO:0034080	CENP-A containing chromatin assembly	501	6	6	2.56928	0.0029	0.0335816	0.0071	0.35784	0.293	GO:0031055|chromatin remodeling at centromere,	cenpp|mis18a|nasp|oip5|pole3|si:dkey-148h10.5|
GO:0043628	ncRNA 3'-end processing	502	25	25	1.33551	0.003	0.0340687	0.051	0.518027	0.759		dkc1|eri1|exosc10|exosc2|exosc3|exosc4|exosc5|exosc6|exosc7|exosc8|exosc9|fbl|gnl3|ints1|ints12|ints2|ints5|ints6|ints7|ints8|ptcd1|rps21|tent4a|toe1|usb1|
GO:0005684	U2-type spliceosomal complex	503	44	44	0.973909	0.003	0.0341419	0.2649	1	0.808		bcas2|bud13|casc3|ccdc12|crnkl1|cwc15|cwc22|cwc27|eftud2|eif4a3|htatsf1|lsm7|luc7l|luc7l3|prpf18|prpf19|prpf31|prpf38a|prpf39|prpf40a|rbm22|rbm8a|rbmx|rnf113a|sf3a1|sf3a2|sf3b1|sf3b3|si:ch211-114c17.1|smu1a|snrnp70|snrpb|snrpc|snrpd1|snrpd3|snrpd3l|snrpe|snrpg|syf2|tfip11|u2af2a|u2af2b|xab2|zgc:158803|
GO:0090307	mitotic spindle assembly	504	13	13	1.9024	0.003	0.0342155	0.0142	0.363026	0.583		abraxas1|abraxas2|arhgef10|bccip|birc5a|birc5b|kif11|kifc1|map9|msto1|spice1|znf207a|znf207b|
GO:0033314	mitotic DNA replication checkpoint signaling	505	7	7	3.15284	0.003	0.0342894	0.0062	0.345373	0.534		cdc6|orc1|rad17|ticrr|topbp1|zgc:162895|zgc:77398|
GO:0031126	sno(s)RNA 3'-end processing	506	9	9	2.49118	0.003	0.0343636	0.0187	0.379159	0.715		dkc1|exosc10|exosc2|exosc3|exosc4|exosc5|exosc6|fbl|tent4a|
GO:0048256	flap endonuclease activity	507	8	8	2.55802	0.0031	0.0349047	0.0136	0.358066	0.628		dna2|exo1|fan1|fen1|mus81|slx1b|slx4|zgc:110269|
GO:0030687	preribosome, large subunit precursor	508	21	21	1.43837	0.0031	0.0349791	0.05	0.519843	0.407		bop1|ebna1bp2|eif6|fbxw8|ftsj3|las1l|mak16|mrto4|nip7|nsa2|pes|ppan|rpf1|rrp1|rrp15|rrs1|wdr12|wdr37|wdr74|znf593|znf622|
GO:0071025	RNA surveillance	509	11	11	2.18005	0.0031	0.0350538	0.031	0.434	0.769		exosc10|exosc2|exosc3|exosc4|exosc5|exosc6|exosc7|exosc8|exosc9|pelo|supv3l1|
GO:0007548	sex differentiation	510	6	6	2.49721	0.0031	0.0351289	0.0152	0.368983	0.529		bmp15|cyp17a1|dmrt1|rbpms2a|rbpms2b|u2af2a|
GO:0008023	transcription elongation factor complex	511	37	36	1.0059	0.0032	0.0357266	0.1968	0.995665	0.807		aff2|aff3|aff4|ccnk|ccnt1|ccnt2a|ccnt2b|cdc73|cdk12|cdk13|cdk9|ctr9|eaf1|eaf2|ell|ell2|elof1|elp2|elp4|ice2|leo1|mms22l|nelfa|nelfb|nelfcd|nelfe|paf1|rtf1|ssrp1a|ssrp1b|supt16h|supt4h1|supt5h|supt6h|tonsl|wdr61|
GO:0005814	centriole	512	45	45	0.88911	0.0032	0.0358021	0.1301	0.825527	0.782		agbl2|alms1|bccip|cby1|ccnf|ccsapa|ccsapb|cenpj|cep135|cep162|cep19|cep41|cep55l|cep63|cep76|cep83|cep89|cetn2|cetn4|cfap20|cntln|dzip1|dzip1l|fam92a1|ift20|ift52|ift88|mdm1|nedd1|ofd1|pcm1|plk4|poc1b|rttn|sass6|saxo2|sdccag8|si:ch211-185a18.2|si:ch73-100l22.3|si:dkey-23f9.4|si:dkeyp-20g2.3|si:dkeyp-69c1.9|sirt2|stil|wdr90|
GO:0004523	RNA-DNA hybrid ribonuclease activity	513	5	5	2.4606	0.0032	0.035878	0.0196	0.388476	0.234		fen1|rnaseh1|rnaseh2a|rnaseh2b|zgc:110269|
GO:0071051	polyadenylation-dependent snoRNA 3'-end processing	514	6	6	2.47774	0.0032	0.0359541	0.0252	0.4116	0.647		exosc10|exosc2|exosc3|exosc4|exosc5|exosc6|
GO:0048919	posterior lateral line neuromast development	515	16	16	1.66889	0.0033	0.0366113	0.0062	0.349047	0.754		abhd12|atoh1a|atp2b1a|dkk1b|erbb2|fgf10a|lef1|llgl1|llgl2|prpf4|rspo3|shroom3|slc12a5b|smad5|tgfb1a|wnk1b|
GO:0034475	U4 snRNA 3'-end processing	516	8	8	2.3492	0.0033	0.0366882	0.0325	0.444419	0.735		exosc2|exosc3|exosc4|exosc5|exosc6|exosc7|exosc8|exosc9|
GO:0007076	mitotic chromosome condensation	517	11	11	2.16266	0.0033	0.0367655	0.0135	0.360818	0.672		cdca5|chmp1a|ncapd2|ncapd3|ncapg|ncaph|nipbla|nipblb|nusap1|phf23a|phf23b|
GO:0000932	P-body	518	45	44	0.943144	0.0034	0.0371752	0.0707	0.613351	0.863		ago2|ago3b|ago4|ajuba|btbd2a|cnot1|cnot2|cnot3a|cnot3b|cnot7|cnot8|dcp1a|dcp1b|dcp2|dcps|ddx6|ddx61|dis3l2|edc3|edc4|lin28a|lsm1|lsm4|lsm6|mov10b.1|pan2|pan3|patl1|patl2|pnrc2|polr2d|polr2gl|samd4a|shfl|si:dkey-217f16.6|si:dkey-46g23.1|smx5|tnrc6a|tnrc6b|tnrc6c1|tnrc6c2|trim71|ybx1|ythdf2|
GO:0090224	regulation of spindle organization	519	10	10	2.20344	0.0034	0.0372522	0.0095	0.369662	0.631		bora|ccsapb|dync1li1|dync1li2|hnrnpua|hnrnpub|rae1|senp6a|senp6b|tpx2|
GO:0016926	protein desumoylation	520	10	10	2.14181	0.0034	0.0373295	0.0171	0.36936	0.27		senp2|senp3a|senp3b|senp5|senp6a|senp6b|senp7b|si:dkey-100n23.3|si:dkey-21c19.3|uspl1|
GO:0008474	palmitoyl-(protein) hydrolase activity	521	10	10	2.18524	0.0034	0.0374071	0.0047	0.299667	0.232	GO:0098599|palmitoyl hydrolase activity,	abhd17c|lypla1|lypla2|lyplal1|ppt1|ppt2|zgc:55413|zgc:55621|zgc:66024|zgc:77118|
GO:0098599	palmitoyl hydrolase activity	522	10	10	2.18524	0.0034	0.0374071	0.0047	0.299667	0.233	GO:0008474|palmitoyl-(protein) hydrolase activity,	abhd17c|lypla1|lypla2|lyplal1|ppt1|ppt2|zgc:55413|zgc:55621|zgc:66024|zgc:77118|
GO:0000712	resolution of meiotic recombination intermediates	523	10	10	2.19815	0.0034	0.037485	0.0149	0.366748	0.567		eme1|ercc4|hfm1|meiob|msh4|mus81|rmi1|slx4|top2a|top2b|
GO:0032784	regulation of DNA-templated transcription, elongation	524	31	30	1.13987	0.0034	0.0375633	0.2118	1	0.822		brd4|ccnk|ccnt1|ccnt2a|ccnt2b|cdc73|cdk12|cdk13|cdk9|gtf2f1|gtf2f2a|gtf2f2b|leo1|nelfa|nelfb|nelfcd|nelfe|paf1|rnf168|rnf8|si:dkeyp-97b10.3|supt16h|supt4h1|supt5h|supt6h|thoc1|thoc5|trim33|wdr61|znf326|
GO:0007098	centrosome cycle	525	19	19	1.53967	0.0034	0.0376418	0.0124	0.366597	0.397		aurka|cep170aa|crocc2|haus1|haus2|haus3|haus4|haus5|haus6|haus7|pard6a|pard6b|pard6ga|pard6gb|pcm1|sdccag8|si:ch211-13f8.1|si:ch211-153a8.4|si:dkey-121a11.3|
GO:0051438	regulation of ubiquitin-protein transferase activity	526	15	15	1.65007	0.0035	0.0378773	0.0135	0.3645	0.629		cdc20|dcun1d1|dcun1d2a|dcun1d2b|dcun1d3|dcun1d4|dcun1d5|fbxo5|fem1a|fzr1a|fzr1b|mad2l2|ube2nb|ube2s|usp44|
GO:0016973	poly(A)+ mRNA export from nucleus	527	9	9	2.45241	0.0035	0.0379549	0.0104	0.366912	0.386		ddx19|eny2|gle1|nup93|nxf1|pcid2|zc3h11a|zgc:153681|zgc:193690|
GO:0035173	histone kinase activity	528	5	5	2.3857	0.0035	0.0380328	0.0109	0.360517	0.323		aurka|aurkb|baz1b|cdk5|prkcbb|
GO:0035101	FACT complex	529	5	5	2.38837	0.0035	0.0381111	0.0295	0.430066	0.087		mms22l|ssrp1a|ssrp1b|supt16h|tonsl|
GO:1903313	positive regulation of mRNA metabolic process	530	34	33	1.09283	0.0036	0.0381788	0.0947	0.701894	0.859		celf1|celf3a|celf4|cirbpa|cirbpb|cnot1|cnot7|cpeb1b|dazap1|dhx37|dis3l2|exosc7|exosc8|exosc9|mettl14|mettl16|mettl3|nudt21|pde12|polr2d|polr2gl|rbm24a|rbmx|sf3b4|si:dkey-217f16.6|si:dkey-46g23.1|tnrc6a|tnrc6b|tnrc6c1|tnrc6c2|tra2a|tra2b|ythdf2|
GO:0009143	nucleoside triphosphate catabolic process	531	5	5	2.42054	0.0035	0.0381897	0.0217	0.393275	0.533		dctpp1|enpp1|itpa|nudt15|samhd1|
GO:0044782	cilium organization	532	200	199	0.477142	0.0036	0.0382554	0.5622	1	0.934		agbl5|ahi1|ak5|arl13a|arl13b|arl3a|arl3b|arl3l1|arl3l2|arl6|atp6v0d1|atr|b9d1|b9d2|bbip1|bbs1|bbs4|bbs5|bbs7|bbs9|catip|cby1|ccdc113|ccdc13|ccdc28b|ccdc40|cdc14aa|cdc14ab|cdc14b|cdc42|cdh2|cdk20|cdkn3|cenpf|cenpj|cep126|cep131|cep162|cep19|cep290|cep70|cep83|cep89|cetn4|cfap126|cfap161|cfap20|cfap410|cfap53|cfl1|clrn1|cluap1|cntrob|cobl|cplane1|cplane2|crb2b|csnk1da|csnk1db|daw1|dld|dnaaf1|dnaaf4…
GO:0051253	negative regulation of RNA metabolic process	533	400	399	0.381108	0.0036	0.0383324	0.7834	1	0.938		alx1|angel2|arntl1a|atxn1a|atxn1b|aurkb|bap1|bend5|bhlhe40|bhlhe41|bmi1a|bmi1b|brms1|brms1la|brms1lb|cbfa2t3|cbx3a|cc2d1b|ccnd1|ccpg1|chd8|ciarta|cica|cicb|cipca|cipcb|cnot1|commd7|cops2|cry-dash|cry1a|cry1b|cry2|cry3a|cry3b|cry4|cux1a|cux1b|cux2b|daxx|dazl|ddit3|dhx34|dlx1a|dlx2a|dlx2b|dlx4a|dlx4b|dmap1|dmbx1a|dnajb5|dnd1|dpf1|dpf2|dpf2l|dpf3|dr1|e2f3|e2f4|e2f5|e2f7|e2f8|eaf1|eed|eomesa|eomesb|e…
GO:0034427	nuclear-transcribed mRNA catabolic process, exonucleolytic, 3'-5'	534	10	10	2.06624	0.0036	0.0384097	0.0347	0.457936	0.739		dis3l2|exosc2|exosc3|exosc4|exosc5|exosc6|exosc7|exosc8|exosc9|skiv2l|
GO:0009394	2'-deoxyribonucleotide metabolic process	535	10	10	2.03427	0.0036	0.0384873	0.0211	0.39879	0.789	GO:0019692|deoxyribose phosphate metabolic process,	cdadc1|cmpk2|dctd|dctpp1|dtymk|dut|nudt15|nudt18|samhd1|tyms|
GO:0019692	deoxyribose phosphate metabolic process	536	10	10	2.03427	0.0036	0.0384873	0.0211	0.39879	0.789	GO:0009394|2'-deoxyribonucleotide metabolic process,	cdadc1|cmpk2|dctd|dctpp1|dtymk|dut|nudt15|nudt18|samhd1|tyms|
GO:0070652	HAUS complex	537	7	7	2.91143	0.0036	0.0385652	0.0073	0.351196	0.0602		haus1|haus2|haus3|haus4|haus5|haus6|haus7|
GO:0044030	regulation of DNA methylation	538	7	7	2.91582	0.0036	0.0386434	0.0088	0.361005	0.402		apc|cebpb|dnmt1|hells|pou5f3|uhrf1|unga|
GO:0070876	SOSS complex	539	5	5	2.37895	0.0036	0.0387219	0.0167	0.366707	0.0277		inip|ints3|nabp1a|nabp1b|si:dkey-249d8.1|
GO:2000042	negative regulation of double-strand break repair via homologous recombination	540	6	6	2.39209	0.0036	0.0388008	0.0167	0.372896	0.507		cgas|fancb|helb|parpbp|rmi2|zgc:101664|
GO:0017056	structural constituent of nuclear pore	541	18	18	1.50627	0.0036	0.03888	0.0972	0.715414	0.62		ndc1|nup107|nup133|nup153|nup155|nup160|nup188|nup214|nup35|nup58|nup62l|nup85|nup88|nup93|nup98|pom121|tpra|tprb|
GO:0099111	microtubule-based transport	542	94	92	0.677965	0.0037	0.0390048	0.3466	1	0.985		actr1|actr10|ap3d1|arhgef11|bicdl1|bicdl2|borcs5|ccdc103|ccdc151|ccdc39|ccdc40|cep131|cep70|cfap53|clstn1|copg2|cx43|dctn1b|dnaaf4|dnah6|dnah9|dnah9l|dtnbp1a|dync2h1|dync2li1|flr|foxj1a|fyco1a|gas8|gle1|ift122|ift140|ift172|ift20|ift27|ift46|ift52|ift57|ift74|ift81|ift88|ippk|kif13a|kif13ba|kif13bb|kif17|kif23|kif3a|kif5aa|kif5ab|kif5ba|kif5bb|kif5c|lca5|lrrc23|lrrc6|mak|mapk8ip3|mcamb|mfn2|nde1|…
GO:0043240	Fanconi anaemia nuclear complex	543	9	9	2.36123	0.0037	0.0390826	0.0175	0.374939	0.0693		faap100|faap24|fanca|fancb|fancc|fance|fancf|fancg|fancl|
GO:0000808	origin recognition complex	544	7	7	2.80561	0.0037	0.0391608	0.0088	0.363825	0.269	GO:0005664|nuclear origin of replication recognition complex,	lrwd1|orc1|orc2|orc3|orc4|orc5|orc6|
GO:0005664	nuclear origin of replication recognition complex	545	7	7	2.80561	0.0037	0.0391608	0.0088	0.363825	0.269	GO:0000808|origin recognition complex,	lrwd1|orc1|orc2|orc3|orc4|orc5|orc6|
GO:0031519	PcG protein complex	546	27	27	1.15185	0.0038	0.0396639	0.0901	0.684088	0.715		aebp2|asxl1|asxl2|bap1|bmi1a|bmi1b|csnk2a2a|csnk2a2b|csnk2b|eed|ezh2|jarid2b|mtf2|pcgf1|pcgf5a|pcgf5b|pcgf6|phc2a|phf1|phf19|rbb4l|rbbp4|rnf2|suz12a|suz12b|yy1a|yy1b|
GO:0009982	pseudouridine synthase activity	547	12	12	1.87092	0.0038	0.0397423	0.0383	0.467013	0.34		dkc1|pus1|pus10|pus3|pus7|pus7l|pusl1|rpusd1|rpusd2|rpusd4|trub1|trub2|
GO:0007292	female gamete generation	548	12	12	1.8677	0.0038	0.039821	0.0087	0.3654	0.618		dazl|diaph2|henmt1|hormad1|mei4|nanos3|paqr5a|paqr5b|paqr7b|piwil2|prdm9|trip13|
GO:0006413	translational initiation	549	57	55	0.837673	0.0038	0.0399	0.0199	0.39004	0.79		abce1|brf1a|denr|dhx29|eif1ad|eif1axa|eif1axb|eif1b|eif2a|eif2ak1|eif2ak3|eif2b1|eif2b2|eif2b3|eif2b4|eif2d|eif2s1a|eif2s1b|eif2s2|eif2s3|eif3ba|eif3c|eif3d|eif3ea|eif3eb|eif3f|eif3g|eif3ha|eif3hb|eif3i|eif3ja|eif3jb|eif3k|eif3m|eif3s10|eif3s6ip|eif4a1a|eif4a1b|eif4a2|eif4bb|eif4e1b|eif4e1c|eif4e2|eif4e2rs1|eif4e3|eif4ea|eif4eb|eif4ebp2|eif4enif1|eif5|eif5a|eif6|mcts1|mtif2|mtif3|
GO:0051382	kinetochore assembly	550	7	7	2.74414	0.0038	0.0399793	0.0178	0.375289	0.181		cenph|cenpk|cenpn|cenpt|cenpw|mis12|si:ch211-161h7.4|
GO:0032182	ubiquitin-like protein binding	551	45	45	0.850469	0.0039	0.0404682	0.1839	0.977107	0.757		adrm1|ascc2|aup1|bub3|cks1b|cks2|dcun1d1|dcun1d2a|dcun1d2b|dcun1d3|dcun1d4|dcun1d5|ilrun|nbr1a|nploc4|nsfl1c|otub1a|otub1b|pdcd7|plaa|rad23aa|rad23ab|rad23b|rae1|rbck1|rnf111|rnf168|rnf8|sharpin|shrprbck1r|tollip|ubap1|ubap1la|ubap1lb|ube2nb|ubr5|ubxn11|ubxn2a|usp13|usp16|usp18|uspl1|vps36|wdr48b|wdr92|
GO:0010494	cytoplasmic stress granule	552	12	12	1.83753	0.0039	0.0405477	0.0127	0.367259	0.498		atxn2|atxn2l|casc3|ddx19|ddx6|ddx61|lin28a|pabpc1a|pabpc1l|pabpc4|rock1|zgc:193690|
GO:0006336	DNA replication-independent chromatin assembly	553	8	8	2.2008	0.0039	0.0406276	0.0149	0.36505	0.336		cabin1|cenpp|hira|mis18a|nasp|oip5|pole3|si:dkey-148h10.5|
GO:0090068	positive regulation of cell cycle process	554	38	38	0.95917	0.004	0.0411829	0.0369	0.461643	0.896		anapc11|anapc4|anapc5|anxa1a|anxa1b|anxa1c|anxa1d|aurkb|ccnd1|ccnd2a|ccnd2b|ccnd3|ccndx|cdc14aa|cdc14ab|cdc14b|cdc25b|cdc25d|cdc45|cdca5|cspp1b|dbf4|dbf4b|dyrk3|e2f7|e2f8|hnrnpua|hnrnpub|ndc80|nipbla|nipblb|pagr1|pkp4|plk4|pmaip1|ranbp1|rock2a|si:ch1073-266p11.2|
GO:0051173	positive regulation of nitrogen compound metabolic process	555	927	919	0.299302	0.004	0.0412632	0.9812	1	0.961		abraa|abrab|abraxas1|acd|actr2a|actr2b|adcyap1a|adcyap1b|admp|afap1l2|ahr1a|ahr1b|ahr2|ahrrb|aire|alx1|ankib1a|ankib1b|ankle2|apaf1|apc2|aplnra|aplnrb|arih1|arih1l|arih2|arl2bp|arnt|arnt2|arntl1a|asb11|asb5a|asb5b|ascl1a|ascl1b|asxl1|asxl2|atad2b|atf6|atg13|atxn7l3|babam1|babam2|baxa|baxb|bbc3|bcar3|bcl2l16|bcl9|bcl9l|bida|bik|birc2|birc7|bmf1|bmp10|bmp15|bmp16|bmp2a|bmp2b|bmp3|bmp4|bmp5|bmp6|bmp…
GO:0031090	organelle membrane	556	948	947	0.296946	0.004	0.0413437	0.9985	1	0.948		aars2|abcb6a|abcb6b|abcb7|abcb8|abcb9|abcd1|abhd12|abhd17c|acbd3|acer1|afg3l2|aftpha|aftphb|agk|agmo|agpat4|agpat9l|alas2|alg10|alg11|alg12|alg5|alg6|alg8|alg9|ankrd13c|ap3d1|apooa|apoob|apool|appl1|appl2|arcn1a|arcn1b|arf6a|arfip1|arfip2a|arfip2b|arl13a|arl13b|arl3b|arl6|arl8a|arl8ba|arl8bb|asah2|atf6|atg16l1|atg16l2|atg9a|atg9b|atp2a1|atp2a1l|atp2a2a|atp2a2b|atp2a3|atp2c1|atp6v0ca|atp6v0cb|atp6…
GO:0097431	mitotic spindle pole	557	6	6	2.35076	0.004	0.0414247	0.0217	0.395988	0.331		bccip|fam83d|katna1|lrmp|rae1|si:ch1073-266p11.2|
GO:0042073	intraciliary transport	558	26	26	1.14932	0.0041	0.0415655	0.1046	0.749044	0.666		cep131|dync2h1|dync2li1|flr|ift122|ift140|ift172|ift20|ift27|ift46|ift52|ift57|ift74|ift81|ift88|lca5|mak|pcm1|traf3ip1|ttc21a|ttc21b|ttc26|wdr19|wdr34|wdr35|zgc:158640|
GO:0016573	histone acetylation	559	41	41	0.912698	0.0041	0.0416453	0.1913	0.986705	0.836		actl6a|crebbpa|crebbpb|dmap1|ep300a|ep300b|hat1|ing4|ing5a|ing5b|kansl2|kansl3|kat14|kat2a|kat2b|kat5a|kat5b|kat6a|kat6b|kat7a|kat7b|meaf6|morf4l1|mrgbp|msl1a|msl1b|msl2a|msl2b|myod1|naa50|nat15|ruvbl1|ruvbl2|sgf29|supt7l|tada1|tada3l|taf12|taf6l|taf9|trrap|
GO:0061512	protein localization to cilium	560	21	21	1.32834	0.0041	0.0417254	0.05	0.517808	0.665		arl13a|arl13b|arl6|bbip1|bbs1|cdh23|ift122|ift20|lhfpl5a|myo7aa|nphp4|si:dkey-220f10.4|snx10a|tctn1|tctn2|tmem107|tmem107l|ttc21a|ttc21b|ttc26|tulp1a|
GO:1904666	regulation of ubiquitin protein ligase activity	561	7	7	2.6442	0.0041	0.0418058	0.0071	0.351151	0.587		cdc20|fbxo5|fzr1a|fzr1b|mad2l2|ube2s|usp44|
GO:0090576	RNA polymerase III transcription regulator complex	562	11	11	2.01101	0.0041	0.0418865	0.014	0.363176	0.537		brf1a|brf1b|brf2|gtf3c2|gtf3c3|gtf3c4|gtf3c5|gtf3c6|tbp|tbpl2|zgc:162472|
GO:0098727	maintenance of cell number	563	15	15	1.60173	0.0042	0.0419366	0.0115	0.36225	0.767		ccndx|cdh2|chm|epas1b|fezf2|lin28a|ltk|med14|mettl14|mettl3|nanos3|notch1b|notch3|piwil2|tal1|
GO:0004549	tRNA-specific ribonuclease activity	564	11	11	2.05122	0.0041	0.0419675	0.028	0.425793	0.678		pop1|pop4|pop5|pop7|prorp|rpp21|rpp30|rpph1|tsen15|tsen2|tsen34|
GO:0060027	convergent extension involved in gastrulation	565	67	67	0.761439	0.0042	0.0420159	0.0653	0.5877	0.867		adgra3|bbs1|bbs10|bbs12|bbs4|bcl2l16|csk|csrp1a|def6a|desi2|diaph2|disc1|dnaaf1|dsc2l|dsg2.1|fer|fyna|fynb|fzd2|fzd7a|fzd7b|gdf3|gpc4|invs|iqgap3|kdm6a|kmt2d|lats1|lats2|lpp|lrrc6|map2k4b|mapk9|marcksb|mcc|mcu|mkks|mmp14a|mmp14b|mxtx2|ofd1|pfn1|porcn|prickle1a|prmt1|ptenb|ptpn11a|ptpra|ptprea|ptpreb|rap1ab|rap1b|ror2|s1pr2|scrib|setdb2|swap70b|tab2|tdgf1|tdp2b|tmem237a|tmem237b|tmem67|tnika|vangl…
GO:0000177	cytoplasmic exosome (RNase complex)	566	11	11	2.04177	0.0041	0.0420488	0.0261	0.418549	0.731		dis3|dis3l|exosc2|exosc3|exosc4|exosc5|exosc6|exosc7|exosc8|exosc9|supv3l1|
GO:0051247	positive regulation of protein metabolic process	567	321	321	0.398072	0.0042	0.0420954	0.604	1	0.979		adcyap1a|adcyap1b|admp|ankib1a|ankib1b|ankle2|apaf1|apc2|aplnra|aplnrb|arih1|arih1l|arih2|arl2bp|asb11|asb5a|asb5b|atg13|baxa|baxb|bbc3|bcar3|bcl2l16|bida|bik|birc2|birc7|bmf1|bmp10|bmp15|bmp16|bmp2a|bmp2b|bmp3|bmp4|bmp5|bmp6|bmp7a|bmp7b|bmp8a|bora|brat1|c1qbp|casp10|casp20|casp22|casp23|casp8|casp8ap2|casp8l1|casp9|caspa|caspb|caspbl|ccdc22|ccny|ccnyl1|cdc20|cflara|cnbpa|cnbpb|cnep1r1|coa3a|coa8…
GO:1902369	negative regulation of RNA catabolic process	568	18	18	1.48728	0.0041	0.0421305	0.0373	0.462275	0.799		angel2|dazl|dhx34|dnd1|gdnfa|gli2a|hnrnpua|hnrnpub|nbas|qkia|rbm24a|slirp|syncrip|syncripl|tent2|tent5c|vip|vipb|
GO:0030515	snoRNA binding	569	15	15	1.60173	0.0042	0.0421753	0.0469	0.503438	0.544		bms1|bysl|gar1|imp3|imp4|nhp2|nop10|nop56|nop58|nufip1|rrp9|tsr1|utp25|utp6|zgc:103759|
GO:0006997	nucleus organization	570	13	13	1.71953	0.0042	0.0422555	0.0256	0.411779	0.641		ahctf1|bmb|coil|fam118b|lemd3|lrmp|ndc1|nup107|nup35|nup93|seh1l|uspl1|wbp2nl|
GO:0043596	nuclear replication fork	571	7	7	2.61451	0.0042	0.042336	0.0238	0.404983	0.426		etaa1|mms22l|si:dkey-78p8.1|smarcal1|tonsl|wdhd1|zranb3|
GO:0000912	assembly of actomyosin apparatus involved in cytokinesis	572	5	5	2.32915	0.0042	0.0424168	0.0196	0.389937	0.644	GO:0044837|actomyosin contractile ring organization, GO:0000915|actomyosin contractile ring assembly,	anln|kif23|rtkn2b|si:dkey-30c15.10|si:dkey-40c11.1|
GO:0000915	actomyosin contractile ring assembly	573	5	5	2.32915	0.0042	0.0424168	0.0196	0.389937	0.645	GO:0044837|actomyosin contractile ring organization, GO:0000912|assembly of actomyosin apparatus involved in cytokinesis,	anln|kif23|rtkn2b|si:dkey-30c15.10|si:dkey-40c11.1|
GO:0044837	actomyosin contractile ring organization	574	5	5	2.32915	0.0042	0.0424168	0.0196	0.389937	0.645	GO:0000915|actomyosin contractile ring assembly, GO:0000912|assembly of actomyosin apparatus involved in cytokinesis,	anln|kif23|rtkn2b|si:dkey-30c15.10|si:dkey-40c11.1|
GO:0000940	outer kinetochore	575	6	6	2.33455	0.0042	0.0424979	0.0241	0.403599	0.262		bod1|bod1l1|ska1|ska2|ska3|spdl1|
GO:0048255	mRNA stabilization	576	14	14	1.45883	0.0043	0.0426934	0.0444	0.48951	0.78		angel2|dazl|dnd1|gdnfa|gli2a|hnrnpua|hnrnpub|qkia|rbm24a|syncrip|syncripl|tent5c|vip|vipb|
GO:0036038	MKS complex	577	10	10	1.92051	0.0043	0.0427737	0.0292	0.434063	0.252		b9d1|b9d2|tctn1|tctn2|tmem107|tmem107l|tmem17|tmem231|tmem67|zgc:112294|
GO:0003724	RNA helicase activity	578	14	14	1.4564	0.0043	0.0428542	0.0642	0.586781	0.451	GO:0008186|ATP-dependent activity, acting on RNA,	ddx10|ddx18|ddx20|ddx31|ddx46|ddx51|ddx54|ddx55|dhx29|eif4a3|mov10b.1|skiv2l|supv3l1|tdrd9|
GO:0008186	ATP-dependent activity, acting on RNA	579	14	14	1.4564	0.0043	0.0428542	0.0642	0.586781	0.451	GO:0003724|RNA helicase activity,	ddx10|ddx18|ddx20|ddx31|ddx46|ddx51|ddx54|ddx55|dhx29|eif4a3|mov10b.1|skiv2l|supv3l1|tdrd9|
GO:0034472	snRNA 3'-end processing	580	17	17	1.54841	0.0044	0.0432	0.0486	0.513356	0.646		exosc2|exosc3|exosc4|exosc5|exosc6|exosc7|exosc8|exosc9|ints1|ints12|ints2|ints5|ints6|ints7|ints8|toe1|usb1|
GO:0031965	nuclear membrane	581	37	37	0.938779	0.0044	0.0432803	0.0893	0.681927	0.755		bmb|cnep1r1|cptp|ctdnep1a|ctdnep1b|dpy19l1l|gchfr|itprip|lbr|lemd3|lrmp|nav3|ndc1|noc4l|nrm|nsmfb|nup107|nup35|nup42|nup85|nup93|sephs1|si:ch1073-429i10.1|si:dkey-12h9.6|sigmar1|sirt1|spast|syne1b|syne3|terb2|tm7sf2|tmem120a|tmem120b|tmem18|tmem201|tmem38a|unc50|
GO:0001056	RNA polymerase III activity	582	17	17	1.54583	0.0044	0.0433609	0.0531	0.532207	0.541		crcp|polr1c|polr1d|polr2eb|polr2f|polr2h|polr2k|polr2l|polr3a|polr3b|polr3c|polr3d|polr3e|polr3f|polr3h|polr3k|zgc:171971|
GO:0071027	nuclear RNA surveillance	583	9	9	2.23695	0.0044	0.0434418	0.0345	0.457579	0.769		exosc10|exosc2|exosc3|exosc4|exosc5|exosc6|exosc7|exosc8|exosc9|
GO:0006367	transcription initiation from RNA polymerase II promoter	584	19	19	1.45852	0.0044	0.043523	0.0438	0.489008	0.629		ercc3|gtf2a1|gtf2a1l|gtf2a2|gtf2e1|gtf2e2|gtf2f1|gtf2f2a|gtf2f2b|med30|polr2d|polr2gl|polr2i|taf11|taf2|taf6|taf6l|taf7|zgc:114119|
GO:0045740	positive regulation of DNA replication	585	6	6	2.29023	0.0044	0.0436045	0.0217	0.397358	0.6		ctc1|dbf4|dbf4b|dna2|e2f7|e2f8|
GO:0031122	cytoplasmic microtubule organization	586	28	28	1.13393	0.0045	0.0437757	0.0253	0.408194	0.697		birc5b|camsap1a|camsap2a|camsap2b|ccdc13|ccdc88aa|ccdc88b|ccdc88c|cep126|cript|fign|fignl1|hook1|hook2|katna1|katnal1|katnal2|nanog|si:ch1073-266p11.2|si:ch1073-365p7.2|si:dkey-157g16.6|spast|stmn3|tubg1|tubgcp2|tubgcp3|tubgcp4|tubgcp5|
GO:0030490	maturation of SSU-rRNA	587	32	32	1.04037	0.0045	0.0438564	0.0947	0.702879	0.548		bms1|dcaf13|ddx52|dhx37|fam207a|fbxw11b|heatr1|helq|lsm6|mrps11|ngdn|nob1|nol10|nol11|pwp2h|riok1|riok3|rps14|rps16|rps28|rps8a|rps8b|rrp36|srfbp1|tbl3|tsr1|tsr2|tsr3|utp25|utp3|utp6|wdr46|
GO:1902555	endoribonuclease complex	588	14	14	1.44147	0.0045	0.0439373	0.0906	0.684936	0.767		clp1|dgcr8|dicer1|pop1|pop4|pop5|rpp21|rpp25b|rpp30|rpph1|tarbp2|trmt10c|tsen2|tsen34|
GO:0061608	nuclear import signal receptor activity	589	14	14	1.43719	0.0045	0.0440185	0.0269	0.416242	0.38		hikeshi|ipo4|kpna1|kpna2|kpna3|kpna4|kpna5|kpna6|kpna7|kpnb1|kpnb3|snupn|tnpo1|tnpo2|
GO:0032506	cytokinetic process	590	11	11	1.96779	0.0045	0.0441	0.0091	0.367612	0.673		anln|anxa11a|anxa11b|aurkb|dchs1b|ect2|kif23|rtkn2b|si:dkey-30c15.10|si:dkey-40c11.1|spast|
GO:0019213	deacetylase activity	591	28	28	1.11191	0.0046	0.0441	0.0803	0.647786	0.767		adprhl2|amdhd2|brms1|brms1la|brms1lb|cited1|hdac1|hdac10|hdac3|hdac4|hdac5|hdac6|hdac8|hdac9b|ndst2a|ndst3|pigl|sap30l|si:dkey-103i16.6|sin3aa|sin3ab|sin3b|sirt1|sirt2|sirt3|sirt4|sirt7|suds3|
GO:0098781	ncRNA transcription	592	13	13	1.69488	0.0046	0.04418	0.0584	0.550896	0.703		cd3eap|chd7|ddx11|ell|ice2|ncl|polr1e|polr2l|polr3b|rpap2|snapc1a|snapc1b|taf1b|
GO:0060026	convergent extension	593	124	124	0.585481	0.0046	0.0442604	0.223	1	0.955		adgra3|akap12b|amotl2a|appa|appb|bbs1|bbs10|bbs12|bbs4|bcl2l16|blf|cops6|creb1a|csk|csrp1a|ctnnb1|ctnnb2|ctsba|daam1b|dcn|def6a|desi2|diaph2|disc1|dnaaf1|dnm2a|dsc2l|dsg2.1|dvl2|dvl3a|eaf1|eaf2|ephb2a|ephb4a|fer|fibpb|fyna|fynb|fzd2|fzd7a|fzd7b|gdf3|glis2b|gna13a|gna13b|gpc4|greb1|hdac1|hipk2|ier2a|ift80|invs|iqgap3|kdm6a|klhl12|kmt2d|lats1|lats2|lbx1b|lpp|lrrc6|lzts2a|map2k4b|mapk9|marcksb|mcamb…
GO:0034502	protein localization to chromosome	594	12	12	1.70962	0.0046	0.044341	0.0383	0.465939	0.833		acd|aurkb|lrwd1|mis12|nipbla|nipblb|rpa1|spdl1|terfa|tnksa|tnksb|ttk|
GO:0019827	stem cell population maintenance	595	13	13	1.69078	0.0046	0.0444219	0.012	0.364966	0.733		ccndx|cdh2|epas1b|fezf2|lin28a|med14|mettl14|mettl3|nanos3|notch1b|notch3|piwil2|tal1|
GO:0017108	5'-flap endonuclease activity	596	7	7	2.39263	0.0046	0.0445031	0.0167	0.371329	0.573		dna2|exo1|fan1|fen1|slx1b|slx4|zgc:110269|
GO:1901137	carbohydrate derivative biosynthetic process	597	256	254	0.431461	0.0047	0.0445742	0.1132	0.770984	0.995		aclya|aclyb|acss1|acss2|acss2l|ada|adal|adcy1a|adcy1b|adcy2a|adcy2b|adcy3a|adcy3b|adcy5|adcy6a|adcy7|adcy8|adka|adkb|adsl|adss1|adss2|adssl|ak1|ak2|ak3|ak4|alg10|alg11|alg12|alg13|alg14|alg2|alg6|alg8|amd1|ampd1|ampd2a|ampd2b|ampd3a|ampd3b|aprt|atic|atp5l|b3galt6|b3gat1a|b3gat2|b3gat3|b3gnt2a|b3gnt2b|b3gnt2l|b3gnt5a|b3gnt5b|b3gnt7|b3gnt7l|b3gnt9|b4galt5|b4gat1|cad|cant1a|cant1b|cdadc1|chs1|chst10…
GO:0009200	deoxyribonucleoside triphosphate metabolic process	598	7	7	2.34909	0.0046	0.0445846	0.0263	0.416705	0.657		cmpk2|dctpp1|dtymk|dut|itpa|nudt15|samhd1|
GO:1904491	protein localization to ciliary transition zone	599	5	5	2.28157	0.0047	0.0446542	0.0404	0.470918	0.101		nphp4|tctn1|tctn2|tmem107|tmem107l|
GO:0034212	peptide N-acetyltransferase activity	600	56	55	0.807965	0.0046	0.0446664	0.3657	1	0.869		atat1|atf2|crebbpa|crebbpb|dpf1|dpf2|dpf2l|dpf3|elp3|ep300a|ep300b|epc1a|epc1b|epc2|hat1|ing3|kansl1a|kansl1b|kansl1l|kansl2|kansl3|kat14|kat2a|kat2b|kat5a|kat5b|kat6a|kat6b|kat7a|kat7b|mcrs1|meaf6|naa10|naa15a|naa15b|naa20|naa25|naa30|naa35|naa40|naa50|nat15|phf10|pole3|rsf1a|rsf1b.1|supt7l|tada1|tada2a|tada2b|tada3l|taf1|taf12|taf6l|taf9|
GO:0044380	protein localization to cytoskeleton	601	15	15	1.54474	0.0047	0.0447345	0.0241	0.402326	0.738		anln|cep192|klhl21|mapre1a|mapre1b|mapre2|mapre3a|mapre3b|nedd1|pcm1|rtkn2b|si:dkey-30c15.10|si:dkey-40c11.1|snx10a|stil|
GO:0008207	C21-steroid hormone metabolic process	602	5	5	2.26825	0.0047	0.0448151	0.0137	0.357145	0.603		cyp11a1|cyp11a2|cyp11c1|cyp17a1|cyp17a2|
GO:0004402	histone acetyltransferase activity	603	48	47	0.848795	0.0047	0.044896	0.3101	1	0.842		atf2|crebbpa|crebbpb|dpf1|dpf2|dpf2l|dpf3|elp3|ep300a|ep300b|epc1a|epc1b|epc2|hat1|ing3|kansl1a|kansl1b|kansl1l|kansl2|kansl3|kat14|kat2a|kat2b|kat5a|kat5b|kat6a|kat6b|kat7a|kat7b|mcrs1|meaf6|naa40|naa50|nat15|phf10|pole3|rsf1a|rsf1b.1|supt7l|tada1|tada2a|tada2b|tada3l|taf1|taf12|taf6l|taf9|
GO:0008297	single-stranded DNA exodeoxyribonuclease activity	604	6	6	2.22971	0.0047	0.0449772	0.0344	0.459709	0.455		eri2|exo1|exo5|meiob|mgme1|pole|
GO:1903320	regulation of protein modification by small protein conjugation or removal	605	44	44	0.895237	0.0048	0.0452791	0.0707	0.61035	0.87		birc2|birc7|cdc20|commd1|dcun1d1|dcun1d2a|dcun1d2b|dcun1d3|dcun1d4|dcun1d5|fbxo5|fzr1a|fzr1b|inavaa|inavab|klhl40a|klhl40b|mad2l2|mib1|mib2|mtbp|n4bp1|ndfip1|ndfip1l|ndfip2|nxn|pef1|phf23a|phf23b|rwdd3|sart3|si:cabz01029535.1|spopla|spoplb|stub1|trip12|ube2d1b|ube2nb|ube2s|ubr5|ubxn1|usp44|wdr48b|xiap|
GO:0034724	DNA replication-independent chromatin organization	606	9	9	2.12575	0.0048	0.04536	0.0129	0.367026	0.389		cabin1|cenpp|hira|mis18a|nasp|oip5|pole3|si:dkey-148h10.5|supt16h|
GO:0008494	translation activator activity	607	5	5	2.23586	0.0048	0.0454411	0.025	0.41087	0.0907		c1qbp|dazl|mif4gda|mif4gdb|paip1|
GO:0005662	DNA replication factor A complex	608	7	7	2.25473	0.0049	0.0459766	0.047	0.502473	0.416		plrg1|rpa1|rpa2|rpa3|smarcal1|stn1|tonsl|
GO:0090734	site of DNA damage	609	21	20	1.30232	0.0049	0.0460583	0.0943	0.701878	0.746		actr2a|actr2b|adprhl2|cgas|parp3|polh|rad50|rbbp8|rnf168|rnf169|rnf8|rpa2|rpa3|samhd1|smarcad1a|smarcad1b|stn1|vcp|zgc:162895|zgc:165656|
GO:0031503	protein-containing complex localization	610	92	92	0.646348	0.0049	0.0461402	0.4268	1	0.975		abce1|anks1b|ap3d1|cacng2a|cacng2b|cacng3b|cacng4a|cacng4b|cacng8a|cacng8b|cep131|cep72|dlg1|dlg1l|dlg2|dlg3|dlg4b|dnm1a|dnm1b|dnm2a|dnm3a|dync2h1|dync2li1|eif6|exoc1|exoc3|exoc3l1|exoc3l2a|exoc3l2b|exoc3l4|flr|gphna|gphnb|grip1|grip2a|grip2b|gripap1|ift122|ift140|ift172|ift20|ift27|ift46|ift52|ift57|ift74|ift81|ift88|kif17|kif5aa|kif5ab|kif5ba|kif5bb|kif5c|klhl21|lca5|ltv1|mak|mxa|mxb|mxc|mxd|mx…
GO:0031118	rRNA pseudouridine synthesis	611	6	6	2.19187	0.005	0.0468319	0.0395	0.467638	0.499		dkc1|gar1|nhp2|nop10|rpusd1|rpusd2|
GO:0051298	centrosome duplication	612	7	7	2.19808	0.0051	0.0476	0.0208	0.395948	0.292		cep192|ckap5|sass6|si:ch73-100l22.3|si:zfos-452g4.1|stil|usp33|
GO:0016894	endonuclease activity, active with either ribo- or deoxyribonucleic acids and producing 3'-phosphomonoesters	613	12	12	1.68614	0.0051	0.0476841	0.0268	0.417134	0.725		dnase2|dnase2b|eme1|mus81|rad51c|slx1b|slx4|spo11|tsen15|tsen2|tsen34|xrcc3|
GO:0042054	histone methyltransferase activity	614	44	44	0.881983	0.0052	0.0482779	0.1913	0.985745	0.835		ash1l|ash2l|carm1|dot1l|eed|ehmt1a|ehmt1b|ehmt2|ezh1|ezh2|fbl|kmt2a|kmt2ba|kmt2bb|kmt2ca|kmt2cb|kmt2d|men1|nsd1a|nsd1b|ntmt1|prdm13|prdm9|prmt5|prmt6|prmt7|setd1a|setd1ba|setd1bb|setd2|setd3|setd7|setdb1a|setdb1b|setdb2|setmar|smyd1b|smyd2a|smyd2b|suv39h1a|suv39h1b|suz12a|suz12b|wdr82|
GO:0050684	regulation of mRNA processing	615	87	86	0.642193	0.0052	0.0483627	0.28	1	0.79		celf1|celf2|celf3a|celf3b|celf4|celf5a|celf5b|cirbpa|cirbpb|cpeb1b|cpsf6|dazap1|dhx37|dhx9|eif4a3|fmr1|fxr1|fxr2|hnrnpua|hnrnpub|jmjd6|khdrbs1a|khdrbs1b|khdrbs2|magoh|mbnl1|mbnl2|mettl16|nudt21|ptcd2|rbfox1|rbfox1l|rbfox2|rbfox3a|rbfox3b|rbm10|rbm11|rbm17|rbm19|rbm24a|rbm25a|rbm25b|rbm4.1|rbm4.2|rbm4.3|rbm7|rbm8a|rbmx|rest|rnps1|safb|sart3|sf3b4|si:ch211-220i18.4|si:dkey-205h23.2|si:dkey-67c22.2|…
GO:0009264	deoxyribonucleotide catabolic process	616	5	5	2.2331	0.0052	0.0484479	0.0238	0.403685	0.477		dctpp1|dera|nudt15|nudt18|samhd1|
GO:0051255	spindle midzone assembly	617	7	7	2.16311	0.0053	0.0485253	0.0167	0.368235	0.377		aurkb|ccdc69|ewsr1a|kif23|lzts2a|lzts2b|si:ch1073-266p11.2|
GO:0006177	GMP biosynthetic process	618	7	7	2.15485	0.0053	0.0486094	0.0277	0.422445	0.586	GO:0046037|GMP metabolic process,	gmps|hprt1|hprt1l|impdh1a|impdh1b|impdh2|prtfdc1b|
GO:0046037	GMP metabolic process	619	7	7	2.15485	0.0053	0.0486094	0.0277	0.422445	0.586	GO:0006177|GMP biosynthetic process,	gmps|hprt1|hprt1l|impdh1a|impdh1b|impdh2|prtfdc1b|
GO:0031573	mitotic intra-S DNA damage checkpoint signaling	620	9	9	2.03449	0.0053	0.0486938	0.0366	0.463367	0.581		eme1|id2a|mre11a|mus81|nek11|rad9a|rad9b|tipin|zgc:162895|
GO:0004672	protein kinase activity	621	744	736	0.29321	0.0053	0.0487784	0.5384	1	0.917		aak1a|aak1b|aatka|aatkb|abl1|abl2|acvr1ba|acvr1bb|acvr1l|acvr2aa|acvr2ab|acvrl1|adck2|adgrg1|akap13|akt1|akt2|akt2l|akt3a|akt3b|alk|alpk2|alpk3a|alpk3b|ankk1|araf|arf2b|atm|atr|aurka|aurkb|b2m|baz1b|bckdk|bcr|blk|bmp2k|bmpr1aa|bmpr1ab|bmpr1ba|bmpr1bb|bmpr2a|bmpr2b|braf|brsk2b|bsk146|btk|bub1|bub1ba|bub1bb|cab39|cab39l|cab39l1|camk1a|camk1b|camk1da|camk1db|camk1ga|camk1gb|camk2a|camk2b1|camk2d1|ca…
GO:0035338	long-chain fatty-acyl-CoA biosynthetic process	622	9	9	2.00905	0.0054	0.0488492	0.011	0.359333	0.728	GO:0046949|fatty-acyl-CoA biosynthetic process,	elovl1a|elovl1b|elovl4a|elovl4b|elovl5|elovl6|elovl6l|elovl7a|elovl7b|
GO:0046949	fatty-acyl-CoA biosynthetic process	623	9	9	2.00905	0.0054	0.0488492	0.011	0.359333	0.728	GO:0035338|long-chain fatty-acyl-CoA biosynthetic process,	elovl1a|elovl1b|elovl4a|elovl4b|elovl5|elovl6|elovl6l|elovl7a|elovl7b|
GO:0071028	nuclear mRNA surveillance	624	6	6	2.14264	0.0053	0.0488634	0.0479	0.50901	0.651		exosc4|exosc5|exosc6|exosc7|exosc8|exosc9|
GO:1905368	peptidase complex	625	75	75	0.680859	0.0054	0.0489329	0.3502	1	0.851		adrm1|atxn7l3|eny2|gpaa1|nek6|nr5a1b|pigk|pigs|pigt|pigu|psma1|psma2|psma3|psma4|psma5|psma6a|psma6b|psma6l|psma8|psmb1|psmb10|psmb11b|psmb12|psmb2|psmb3|psmb4|psmb5|psmb6|psmb7|psmb8a|psmb9a|psmc1a|psmc1b|psmc2|psmc3|psmc4|psmc5|psmc6|psmd1|psmd10|psmd11a|psmd11b|psmd12|psmd13|psmd2|psmd3|psmd4b|psmd6|psmd7|psme1|psme2|psme3|psme4a|psme4b|psmg3|rad23aa|rad23ab|rad23b|sec11a|sgf29|si:dkeyp-118b1.…
GO:0032797	SMN complex	626	6	6	2.12964	0.0053	0.0489487	0.0579	0.554081	0.135		ddx20|gemin2|gemin4|gemin6|gemin8|smn1|
GO:1901976	regulation of cell cycle checkpoint	627	5	5	2.20228	0.0054	0.0490168	0.0283	0.426677	0.363		anapc15|etaa1|ndc80|si:dkey-78p8.1|wdr76|
GO:0044665	MLL1/2 complex	628	18	18	1.40372	0.0053	0.0490343	0.0786	0.637962	0.535	GO:0071339|MLL1 complex,	chd8|hcfc1a|hcfc1b|hcfc2|kmt2a|max|mcrs1|phf20a|phf20b|prpf31|rnf2|ruvbl1|ruvbl2|senp3a|senp3b|tex10|zgc:103508|zgc:92664|
GO:0071339	MLL1 complex	629	18	18	1.40372	0.0053	0.0490343	0.0786	0.637962	0.534	GO:0044665|MLL1/2 complex,	chd8|hcfc1a|hcfc1b|hcfc2|kmt2a|max|mcrs1|phf20a|phf20b|prpf31|rnf2|ruvbl1|ruvbl2|senp3a|senp3b|tex10|zgc:103508|zgc:92664|
GO:0060236	regulation of mitotic spindle organization	630	8	8	1.98136	0.0054	0.049101	0.0197	0.389001	0.524		bora|ccsapb|dync1li1|dync1li2|hnrnpua|hnrnpub|rae1|tpx2|
GO:0006301	postreplication repair	631	18	18	1.40424	0.0053	0.0491201	0.0631	0.582766	0.669		dtl|msh2|nsmce1|pcna|pole2|polh|poli|polk|poln|primpol|rad18|rev1|rev3l|ube2na|ube2nb|ube2v1|ube2v2|vcp|
GO:0016556	mRNA modification	632	11	11	1.81896	0.0054	0.0491855	0.0463	0.502089	0.597		a1cf|cmtr1|cmtr2|dkc1|mettl14|mettl3|pus1|pus3|trub1|wtap|zc3h13|
GO:0001932	regulation of protein phosphorylation	633	247	247	0.420809	0.0054	0.0492703	0.1994	1	0.967		adcy5|adcyap1a|adcyap1b|admp|aida|akt1s1|aplnra|aplnrb|arl2bp|atg13|bcar3|bccip|bmp10|bmp15|bmp16|bmp2a|bmp2b|bmp3|bmp4|bmp5|bmp6|bmp7a|bmp7b|bmp8a|bora|brat1|brd4|camk2n1a|camk2n2|cbl|cblb|cblc|ccna1|ccna2|ccnb1|ccnb2|ccnb3|ccnd1|ccnd2a|ccnd2b|ccnd3|ccndx|ccne1|ccne2|ccnf|ccng1|ccng2|ccnh|ccni|ccni2|ccnjl|ccnl1a|ccnl1b|ccny|ccnyl1|cdk5rap1|cdk5rap3|cdkn1ba|cdkn1bb|cdkn1ca|cdkn1cb|cnppd1|cntd2|de…
GO:0008139	nuclear localization sequence binding	634	16	16	1.44485	0.0055	0.0493322	0.0298	0.432059	0.422		ipo4|kpna1|kpna2|kpna3|kpna4|kpna5|kpna7|kpnb1|kpnb3|nup153|nup214|nup58|nup98|pom121|tnpo1|tnpo2|
GO:0010833	telomere maintenance via telomere lengthening	635	14	14	1.39591	0.0054	0.0493554	0.1093	0.760073	0.759		ctc1|gar1|nhp2|nop10|rad50|rpa1|smg5|smg6|smg7|stn1|telo2|terf1|terf2ip|tert|
GO:0006303	double-strand break repair via nonhomologous end joining	636	16	16	1.44544	0.0055	0.049416	0.0884	0.67799	0.69		dclre1a|dclre1b|dclre1c|dntt|lig3|lig4|mre11a|nhej1|polb|poll|polm|prkdc|rnf8|xrcc4|xrcc5|xrcc6|
GO:0016575	histone deacetylation	637	26	26	1.08462	0.0055	0.0495	0.1188	0.789811	0.694		brms1|brms1la|brms1lb|cited1|hdac1|hdac3|hdac4|hdac5|hdac8|mier1a|mier1b|mier2|morf4l1|mta1|mta2|mta3|prdm5|sin3aa|sin3ab|sin3b|sirt1|sirt7|suds3|tbl1x|tbl1xr1a|tbl1xr1b|
GO:0003730	mRNA 3'-UTR binding	638	32	32	1.00202	0.0055	0.0495843	0.0312	0.435647	0.728		angel2|carhsp1|celf1|cpeb1a|cpeb1b|cpeb2|cpeb3|cpeb4a|cpeb4b|cryz|csdc2a|dazap1|dazl|dnd1|elavl2|fmr1|fxr1|fxr2|igf2bp1|igf2bp3|ilf3b|nudt21|pabpc1a|pabpc1l|pabpc4|rbm24a|rc3h1a|rc3h1b|secisbp2|serbp1a|serbp1b|tut1|
GO:0047429	nucleoside-triphosphate diphosphatase activity	639	6	6	2.09932	0.0055	0.0496689	0.038	0.467665	0.247		asmtl|dctpp1|dut|itpa|nudt1|nudt15|
GO:0043928	exonucleolytic catabolism of deadenylated mRNA	640	7	7	2.0827	0.0056	0.0498909	0.0595	0.557299	0.677		cnot7|cnot8|exosc2|exosc3|exosc7|exosc8|exosc9|
GO:0006475	internal protein amino acid acetylation	641	43	43	0.880142	0.0056	0.049975	0.1913	0.987668	0.845	GO:0018394|peptidyl-lysine acetylation, GO:0018393|internal peptidyl-lysine acetylation,	actl6a|atat1|bag6l|crebbpa|crebbpb|dmap1|ep300a|ep300b|hat1|ing4|ing5a|ing5b|kansl2|kansl3|kat14|kat2a|kat2b|kat5a|kat5b|kat6a|kat6b|kat7a|kat7b|meaf6|morf4l1|mrgbp|msl1a|msl1b|msl2a|msl2b|myod1|naa50|nat15|ruvbl1|ruvbl2|sgf29|supt7l|tada1|tada3l|taf12|taf6l|taf9|trrap|
GO:0018393	internal peptidyl-lysine acetylation	642	43	43	0.880142	0.0056	0.049975	0.1913	0.987668	0.845	GO:0018394|peptidyl-lysine acetylation, GO:0006475|internal protein amino acid acetylation,	actl6a|atat1|bag6l|crebbpa|crebbpb|dmap1|ep300a|ep300b|hat1|ing4|ing5a|ing5b|kansl2|kansl3|kat14|kat2a|kat2b|kat5a|kat5b|kat6a|kat6b|kat7a|kat7b|meaf6|morf4l1|mrgbp|msl1a|msl1b|msl2a|msl2b|myod1|naa50|nat15|ruvbl1|ruvbl2|sgf29|supt7l|tada1|tada3l|taf12|taf6l|taf9|trrap|
GO:0018394	peptidyl-lysine acetylation	643	43	43	0.880142	0.0056	0.049975	0.1913	0.987668	0.845	GO:0018393|internal peptidyl-lysine acetylation, GO:0006475|internal protein amino acid acetylation,	actl6a|atat1|bag6l|crebbpa|crebbpb|dmap1|ep300a|ep300b|hat1|ing4|ing5a|ing5b|kansl2|kansl3|kat14|kat2a|kat2b|kat5a|kat5b|kat6a|kat6b|kat7a|kat7b|meaf6|morf4l1|mrgbp|msl1a|msl1b|msl2a|msl2b|myod1|naa50|nat15|ruvbl1|ruvbl2|sgf29|supt7l|tada1|tada3l|taf12|taf6l|taf9|trrap|
GO:0017116	single-stranded DNA helicase activity	644	5	5	2.17835	0.0056	0.0500595	0.0504	0.516893	0.494		helb|mcm2|mcm5|mcm6|mcm7|
GO:0016078	tRNA catabolic process	645	6	6	2.09048	0.0056	0.0501442	0.0613	0.569122	0.768	GO:0106354|tRNA surveillance, GO:0071038|nuclear polyadenylation-dependent tRNA catabolic process, GO:0071035|nuclear polyadenylation-dependent rRNA catabolic process, GO:0071046|nuclear polyadenylation-dependent ncRNA catabolic process, GO:0043633|polyadenylation-dependent RNA catabolic process, GO:0071029|nuclear ncRNA surveillance, GO:0043634|polyadenylation-dependent ncRNA catabolic process,	exosc10|exosc2|exosc3|exosc7|exosc8|exosc9|
GO:0043633	polyadenylation-dependent RNA catabolic process	646	6	6	2.09048	0.0056	0.0501442	0.0613	0.569122	0.768	GO:0106354|tRNA surveillance, GO:0071038|nuclear polyadenylation-dependent tRNA catabolic process, GO:0071035|nuclear polyadenylation-dependent rRNA catabolic process, GO:0071046|nuclear polyadenylation-dependent ncRNA catabolic process, GO:0016078|tRNA catabolic process, GO:0071029|nuclear ncRNA surveillance, GO:0043634|polyadenylation-dependent ncRNA catabolic process,	exosc10|exosc2|exosc3|exosc7|exosc8|exosc9|
GO:0043634	polyadenylation-dependent ncRNA catabolic process	647	6	6	2.09048	0.0056	0.0501442	0.0613	0.569122	0.768	GO:0106354|tRNA surveillance, GO:0071038|nuclear polyadenylation-dependent tRNA catabolic process, GO:0071035|nuclear polyadenylation-dependent rRNA catabolic process, GO:0071046|nuclear polyadenylation-dependent ncRNA catabolic process, GO:0016078|tRNA catabolic process, GO:0043633|polyadenylation-dependent RNA catabolic process, GO:0071029|nuclear ncRNA surveillance,	exosc10|exosc2|exosc3|exosc7|exosc8|exosc9|
GO:0071029	nuclear ncRNA surveillance	648	6	6	2.09048	0.0056	0.0501442	0.0613	0.569122	0.768	GO:0106354|tRNA surveillance, GO:0071038|nuclear polyadenylation-dependent tRNA catabolic process, GO:0071035|nuclear polyadenylation-dependent rRNA catabolic process, GO:0071046|nuclear polyadenylation-dependent ncRNA catabolic process, GO:0016078|tRNA catabolic process, GO:0043633|polyadenylation-dependent RNA catabolic process, GO:0043634|polyadenylation-dependent ncRNA catabolic process,	exosc10|exosc2|exosc3|exosc7|exosc8|exosc9|
GO:0071035	nuclear polyadenylation-dependent rRNA catabolic process	649	6	6	2.09048	0.0056	0.0501442	0.0613	0.569122	0.768	GO:0106354|tRNA surveillance, GO:0071038|nuclear polyadenylation-dependent tRNA catabolic process, GO:0071046|nuclear polyadenylation-dependent ncRNA catabolic process, GO:0016078|tRNA catabolic process, GO:0043633|polyadenylation-dependent RNA catabolic process, GO:0071029|nuclear ncRNA surveillance, GO:0043634|polyadenylation-dependent ncRNA catabolic process,	exosc10|exosc2|exosc3|exosc7|exosc8|exosc9|
GO:0071038	nuclear polyadenylation-dependent tRNA catabolic process	650	6	6	2.09048	0.0056	0.0501442	0.0613	0.569122	0.768	GO:0106354|tRNA surveillance, GO:0071035|nuclear polyadenylation-dependent rRNA catabolic process, GO:0071046|nuclear polyadenylation-dependent ncRNA catabolic process, GO:0016078|tRNA catabolic process, GO:0043633|polyadenylation-dependent RNA catabolic process, GO:0071029|nuclear ncRNA surveillance, GO:0043634|polyadenylation-dependent ncRNA catabolic process,	exosc10|exosc2|exosc3|exosc7|exosc8|exosc9|
GO:0071046	nuclear polyadenylation-dependent ncRNA catabolic process	651	6	6	2.09048	0.0056	0.0501442	0.0613	0.569122	0.768	GO:0106354|tRNA surveillance, GO:0071038|nuclear polyadenylation-dependent tRNA catabolic process, GO:0071035|nuclear polyadenylation-dependent rRNA catabolic process, GO:0016078|tRNA catabolic process, GO:0043633|polyadenylation-dependent RNA catabolic process, GO:0071029|nuclear ncRNA surveillance, GO:0043634|polyadenylation-dependent ncRNA catabolic process,	exosc10|exosc2|exosc3|exosc7|exosc8|exosc9|
GO:0106354	tRNA surveillance	652	6	6	2.09048	0.0056	0.0501442	0.0613	0.569122	0.768	GO:0071038|nuclear polyadenylation-dependent tRNA catabolic process, GO:0071035|nuclear polyadenylation-dependent rRNA catabolic process, GO:0071046|nuclear polyadenylation-dependent ncRNA catabolic process, GO:0016078|tRNA catabolic process, GO:0043633|polyadenylation-dependent RNA catabolic process, GO:0071029|nuclear ncRNA surveillance, GO:0043634|polyadenylation-dependent ncRNA catabolic proc…	exosc10|exosc2|exosc3|exosc7|exosc8|exosc9|
GO:0055106	ubiquitin-protein transferase regulator activity	653	7	7	2.04018	0.0057	0.050274	0.0096	0.365491	0.417		aup1|cdc20|fbxo5|fzr1a|fzr1b|glmna|glmnb|
GO:1905347	endodeoxyribonuclease complex	654	5	5	2.16145	0.0057	0.0503579	0.0371	0.46196	0.569		eme1|mus81|rad51c|rag1|rag2|
GO:0072698	protein localization to microtubule cytoskeleton	655	10	10	1.67135	0.0057	0.0504421	0.0292	0.432847	0.607		cep192|mapre1a|mapre1b|mapre2|mapre3a|mapre3b|nedd1|pcm1|snx10a|stil|
GO:0000470	maturation of LSU-rRNA	656	20	20	1.2416	0.0057	0.0505266	0.083	0.657539	0.534		bop1|ddx18|ftsj3|las1l|mrpl1|nhp2|pes|rpf2|rpl10a|rpl35|rpl7|rpl7a|rpl7l1|rsl1d1|snu13a|snu13b|urb1|wdr12|znhit3|znhit6|
GO:0008409	5'-3' exonuclease activity	657	12	12	1.6613	0.0057	0.0506114	0.0494	0.5187	0.584		aptx|cpsf3|dclre1a|dclre1b|dclre1c|exo1|exo5|fan1|fen1|xrn1|xrn2|zgc:110269|
GO:0006383	transcription by RNA polymerase III	658	15	15	1.48573	0.0057	0.0506965	0.0351	0.456386	0.54		gtf3c2|gtf3c3|gtf3c6|ice2|polr2h|polr2l|polr3d|polr3f|polr3g|polr3gla|polr3glb|snapc1a|snapc1b|tbp|zgc:171971|
GO:0048477	oogenesis	659	9	9	1.92615	0.0058	0.0507332	0.0115	0.357988	0.511		dazl|henmt1|hormad1|mei4|paqr5a|paqr5b|paqr7b|piwil2|trip13|
GO:0006607	NLS-bearing protein import into nucleus	660	9	9	1.96481	0.0058	0.0508172	0.0134	0.36553	0.293		dzip1|kpna1|kpna2|kpna3|kpna4|kpna5|kpna7|nup35|si:ch1073-55a19.2|
GO:0061733	peptide-lysine-N-acetyltransferase activity	661	49	48	0.825485	0.0058	0.0509015	0.3101	1	0.844		atat1|atf2|crebbpa|crebbpb|dpf1|dpf2|dpf2l|dpf3|elp3|ep300a|ep300b|epc1a|epc1b|epc2|hat1|ing3|kansl1a|kansl1b|kansl1l|kansl2|kansl3|kat14|kat2a|kat2b|kat5a|kat5b|kat6a|kat6b|kat7a|kat7b|mcrs1|meaf6|naa40|naa50|nat15|phf10|pole3|rsf1a|rsf1b.1|supt7l|tada1|tada2a|tada2b|tada3l|taf1|taf12|taf6l|taf9|
GO:0031325	positive regulation of cellular metabolic process	662	946	938	0.288002	0.0058	0.050986	0.9812	1	0.965		abraa|abrab|abraxas1|acd|actr2a|actr2b|adcyap1a|adcyap1b|admp|afap1l2|ahr1a|ahr1b|ahr2|ahrrb|aire|alx1|ankib1a|ankib1b|ankle2|anxa1a|anxa1b|anxa1c|anxa1d|apaf1|aplnra|aplnrb|apoa1a|apoa1b|arih1|arih1l|arih2|arl2bp|arnt|arnt2|arntl1a|arpp19a|asb11|ascl1a|ascl1b|asxl1|asxl2|atad2b|atf6|atg13|atxn7l3|babam1|babam2|baxa|baxb|bbc3|bcar3|bcl2l16|bcl9|bcl9l|bida|bik|birc2|birc7|bmf1|bmp10|bmp15|bmp16|bm…
GO:0000086	G2/M transition of mitotic cell cycle	663	11	11	1.77257	0.0058	0.0510709	0.0091	0.37044	0.501	GO:0044839|cell cycle G2/M phase transition,	cdc25b|cdc25d|ensaa|fbxl15|fbxl18|fbxl3a|fbxl3b|fbxl8|kdm8|mastl|skp2|
GO:0044839	cell cycle G2/M phase transition	664	11	11	1.77257	0.0058	0.0510709	0.0091	0.37044	0.501	GO:0000086|G2/M transition of mitotic cell cycle,	cdc25b|cdc25d|ensaa|fbxl15|fbxl18|fbxl3a|fbxl3b|fbxl8|kdm8|mastl|skp2|
GO:0043085	positive regulation of catalytic activity	665	255	255	0.416885	0.0059	0.0514379	0.5958	1	0.939		acd|adap2|adcyap1a|adcyap1b|adprh|apaf1|aph1b|arap3|arl1|asap1a|asap1b|asap2a|asap2b|asap3|atg13|baxa|baxb|bbc3|bcl2l16|bcr|bida|bik|bmf1|bora|casp10|casp20|casp22|casp23|casp8|casp8ap2|casp8l1|casp9|caspa|caspb|caspbl|ccl19a.1|ccl19a.2|ccl19b|ccl20a.3|ccl25b|ccl34b.1|ccl34b.4|ccl34b.9|ccl35.1|ccl38.1|ccl38.6|ccl38a.4|ccl39.2|ccl39.7|ccny|ccnyl1|cdc20|cflara|chn1|chn2|coa8|cxcl32b.1|dcp1a|dcp1b|d…
GO:0001016	RNA polymerase III transcription regulatory region sequence-specific DNA binding	666	6	6	2.07026	0.0059	0.0515228	0.0131	0.3668	0.48		brf1a|brf1b|brf2|gtf3c5|tbp|tbpl2|
GO:0016929	SUMO-specific protease activity	667	5	5	2.116	0.006	0.0517977	0.0354	0.458036	0.376		senp6a|senp6b|senp7b|si:dkey-100n23.3|uspl1|
GO:0042803	protein homodimerization activity	668	108	108	0.575954	0.006	0.0518824	0.2723	1	0.977		abcd3a|abcd3b|agr2|axin1|baxa|baxb|bcl2a|bcl2b|bcl2l1|bcl2l10|bcl2l16|boka|bokb|cdh1|cdh10a|cdh11|cdh12a|cdh13|cdh17|cdh18a|cdh2|cdh23|cdh26.1|cdh28|cdh31|cdh4|cdh5|cdh6|cenpf|chuk|cisd2|crppa|dmrt1|dmrta2|dnm1l|exd1|fmr1|fxr1|fxr2|gdnfa|golga5|gpd1a|gpd1b|gpd1c|gpd1l|grpel1|grpel2|gss|her5|hif1an|igsf21a|igsf21b|inpp5f|mcl1a|mcl1b|mff|nadk2|nat15|nr6a1a|nr6a1b|park7|pld6|prdm9|pvrl2l|qtrt1|rab11…
GO:0034719	SMN-Sm protein complex	669	10	10	1.65109	0.006	0.0519673	0.0699	0.611423	0.346		ddx20|gemin4|gemin6|gemin7|gemin8|snrpd1|snrpd3|snrpd3l|snrpe|snrpg|
GO:0043489	RNA stabilization	670	15	15	1.46618	0.006	0.0520525	0.0383	0.464871	0.773		angel2|dazl|dnd1|gdnfa|gli2a|hnrnpua|hnrnpub|qkia|rbm24a|syncrip|syncripl|tent2|tent5c|vip|vipb|
GO:0040031	snRNA modification	671	6	6	2.04331	0.006	0.0521379	0.0444	0.490532	0.368		dkc1|mepce|mettl16|nhp2|nop10|si:ch1073-157b13.1|
GO:0005049	nuclear export signal receptor activity	672	6	6	2.04558	0.006	0.0522237	0.0579	0.555085	0.244		cse1l|nup42|xpo1a|xpo1b|xpo4|xpo7|
GO:0045948	positive regulation of translational initiation	673	9	9	1.88849	0.0061	0.0524046	0.014	0.35965	0.544		dazl|dhx29|impact|mettl3|polr2d|polr2gl|rps6kb1a|rps6kb1b|uhmk1|
GO:0008608	attachment of spindle microtubules to kinetochore	674	9	9	1.867	0.0061	0.0524898	0.032	0.439855	0.56		abraxas1|abraxas2|mad1l1|ndc80|nuf2|seh1l|si:ch211-161h7.4|znf207a|znf207b|
GO:0110154	RNA decapping	675	10	10	1.63706	0.0061	0.0525752	0.0136	0.359856	0.465	GO:0110156|methylguanosine-cap decapping,	dcp1a|dcp1b|dcp2|dcps|edc3|edc4|lsm1|pan3|patl1|patl2|
GO:0110156	methylguanosine-cap decapping	676	10	10	1.63706	0.0061	0.0525752	0.0136	0.359856	0.465	GO:0110154|RNA decapping,	dcp1a|dcp1b|dcp2|dcps|edc3|edc4|lsm1|pan3|patl1|patl2|
GO:1902373	negative regulation of mRNA catabolic process	677	16	16	1.39252	0.0062	0.0528348	0.05	0.516797	0.806		angel2|dazl|dhx34|dnd1|gdnfa|gli2a|hnrnpua|hnrnpub|nbas|qkia|rbm24a|syncrip|syncripl|tent5c|vip|vipb|
GO:0048382	mesendoderm development	678	10	10	1.63565	0.0062	0.05292	0.0088	0.36669	0.655		eomesa|foxh1|gdf3|ndr1|ndr2|net1|osr1|pitx2|rasl11b|tdgf1|
GO:0045787	positive regulation of cell cycle	679	44	44	0.858578	0.0062	0.0530055	0.0541	0.533142	0.903		anapc11|anapc4|anapc5|anxa1a|anxa1b|anxa1c|anxa1d|aurkb|ccnd1|ccnd2a|ccnd2b|ccnd3|ccndx|ccny|ccnyl1|cdc14aa|cdc14ab|cdc14b|cdc25b|cdc25d|cdc45|cdca5|cspp1b|dbf4|dbf4b|dyrk3|e2f7|e2f8|her5|hnrnpua|hnrnpub|mnat1|ndc80|nipbla|nipblb|pagr1|pkp4|plk4|pmaip1|ranbp1|rock2a|si:ch1073-266p11.2|tp53|zgc:162255|
GO:0043028	cysteine-type endopeptidase regulator activity involved in apoptotic process	680	10	10	1.61681	0.0062	0.0530913	0.044	0.489176	0.666		apaf1|bcl2l1|birc2|birc5a|birc5b|birc7|c1ql4l|igf1ra|igf1rb|xiap|
GO:0006282	regulation of DNA repair	681	37	37	0.894678	0.0062	0.0531773	0.1646	0.918843	0.853		abraxas1|actr2a|actr2b|babam1|babam2|cgas|dek|ercc8|eya1|eya2|eya3|eya4|fam168a|fancb|fign|fignl1|helb|mms19|pargl|parpbp|rmi2|rnf168|rnf169|rnf8|rps3|rtel1|si:ch211-127m7.2|si:dkey-157g16.6|spire1a|spire2|terf2ip|tp53|trip12|ube2nb|usp1|wrnip1|zgc:101664|
GO:0000966	RNA 5'-end processing	682	8	8	1.85306	0.0063	0.0535146	0.0347	0.459081	0.61		abt1|piwil2|pop1|pop5|prorp|rpp21|rpp25b|rpph1|
GO:0000290	deadenylation-dependent decapping of nuclear-transcribed mRNA	683	8	8	1.84777	0.0063	0.0536006	0.0144	0.366369	0.379		dcp1a|dcp1b|dcp2|dcps|lsm1|pan3|patl1|patl2|
GO:0038092	nodal signaling pathway	684	5	5	2.10496	0.0064	0.0538455	0.0134	0.363655	0.283		gdf3|ndr1|prex1|rab5ab|tdgf1|
GO:0004526	ribonuclease P activity	685	8	8	1.82664	0.0064	0.0539312	0.0612	0.5712	0.564		pop1|pop4|pop5|pop7|prorp|rpp21|rpp30|rpph1|
GO:2000116	regulation of cysteine-type endopeptidase activity	686	49	49	0.810664	0.0064	0.0540172	0.1839	0.976127	0.876		apaf1|baxa|baxb|bbc3|bcl2a|bcl2l1|bcl2l16|bida|bik|birc2|birc5a|birc5b|birc7|bmf1|casp10|casp2|casp20|casp22|casp23|casp8|casp8ap2|casp8l1|casp9|caspa|caspb|caspbl|cenph|cflara|coa8|diabloa|diablob|e2f1|esco2|hdr|hip1|hip1rb|lamtor5|mcl1a|mcl1b|mul1a|pmaip1|ppm1f|pycard|rad21a|rb1|si:ch211-195h23.3|tnfrsf1b|tp53|xiap|
GO:0000340	RNA 7-methylguanosine cap binding	687	13	13	1.51369	0.0064	0.0541035	0.054	0.534146	0.486		ago2|cyfip1|cyfip2|dcps|eif4e1b|eif4e1c|eif4e2|eif4e2rs1|eif4e3|eif4ea|eif4eb|ncbp2|ncbp3|
GO:0000118	histone deacetylase complex	688	46	46	0.817462	0.0064	0.0541901	0.2621	1	0.769		actr6|anp32e|brd8|brms1|brms1la|brms1lb|cited1|dmap1|gatad2ab|gatad2b|hdac1|hdac3|hdac4|hdac5|hdac8|mbd2|mbd3a|mideasa|mideasb|morf4l1|mta1|mta2|mta3|ncor1|ncor2|phf12a|phf12b|phf21aa|phf21ab|ruvbl1|ruvbl2|sap130a|sap130b|sap30l|si:ch211-59d17.3|si:dkey-19b23.10|sin3aa|sin3ab|sin3b|srcap|suds3|tbl1x|tbl1xr1a|tbl1xr1b|znf703|znhit1|
GO:1990391	DNA repair complex	689	18	18	1.36563	0.0064	0.0542769	0.1208	0.799092	0.746		dclre1c|ercc1|ercc3|ercc4|ercc8|lig4|mlh1|mlh3|msh2|msh3|msh6|nhej1|pms1|pms2|xpa|xpc|xrcc4|zswim7|
GO:0005768	endosome	690	196	196	0.448648	0.0065	0.0546	0.689	1	0.942		abhd17c|als2a|amotl2a|ankrd27|antxr2a|ap3d1|ap5m1|ap5s1|appl1|appl2|arf6a|arl8ba|atl1|atp11a|atp11c|atp6v0d1|bace2|becn1|caly|ccdc115|cftr|chmp1a|chmp1b|chmp2ba|chmp2bb|chmp3|chmp4ba|chmp4bb|chmp5b|chmp6b|clcn3|clcn4|clcn5a|clcn5b|clec16a|clvs2|commd1|coro1ca|cptp|cyb561a3a|dact2|dennd10|dennd6aa|dennd6b|dop1a|dop1b|dtnbp1a|ek1|epha4a|fgfr4|flot2a|fyco1a|gper1|gpr161|gripap1|igf2r|inpp5f|kdr|kidi…
GO:0061659	ubiquitin-like protein ligase activity	691	167	167	0.483674	0.0066	0.0551772	0.3424	1	0.921		anapc11|anapc4|anapc5|ankib1a|ankib1b|arih1|arih1l|arih2|asb12a|birc2|birc7|btr20|cbl|cblb|cblc|cbll1|fbxl18|fbxl3a|fbxl3b|fbxl8|fbxo30a|fbxo30b|fbxo40.1|fbxo40.2|fbxo44|hecw1b|hecw2a|huwe1|itcha|itchb|kcmf1|lnx2a|mgrn1a|mgrn1b|msl2a|msl2b|mycbp2|nccrp1|nedd4a|nedd4l|neurl1aa|neurl1ab|neurl1b|neurl2|neurl4|nosip|pdzrn3a|pdzrn3b|pdzrn4|peli1a|peli1b|peli2|peli3|pias1b|pias2|pias4a|pias4b|pja2|ppil…
GO:0019439	aromatic compound catabolic process	692	156	156	0.47921	0.0066	0.0552646	0.2001	1	0.997		acaa1|ada|adal|afmid|ago3b|aldh1l1|aldh1l2|aldh8a1|aox5|aox6|aspdh|blvra|casc3|cdaa|cnot1|cnot10|cnot6a|cnot6b|cnot6l|cnot7|cnot8|cnp|comta|comtb|dbh|dcp1a|dcp1b|dcp2|dcps|dctpp1|dera|dffa|dffb|dhx34|dicer1|dis3|dis3l|dis3l2|dna2|dnase1|dnase1l1|dnase1l1l|dnase1l4.1|dnase1l4.2|dnase2|dnph1|dpydb|drosha|eif4a3|endog|enpp1|ephx1|eri1|exosc10|exosc2|exosc3|exosc4|exosc5|exosc6|exosc7|exosc8|exosc9|f…
GO:0035312	5'-3' exodeoxyribonuclease activity	693	6	6	1.98338	0.0066	0.0553521	0.0579	0.553081	0.433		aptx|dclre1a|dclre1b|dclre1c|exo1|exo5|
GO:0140030	modification-dependent protein binding	694	56	56	0.738486	0.0067	0.0557491	0.2967	1	0.87		abraxas1|abraxas2|babam2|bag6|bag6l|bptf|brcc3|brd4|brd9|brdt|carm1|dnajc2|fan1|glyr1|ikbkg|ing1|ing2|ing4|ing5a|ing5b|l3mbtl2|lrwd1|mtf2|optn|otud7b|phf1|phf19|phf2|phf8|psmd4a|psmd4b|psme4a|psme4b|rad23aa|rad23ab|rad23b|rag2|rnf168|rnf169|rrp8|sgf29|si:dkey-37f18.2|sqstm1|tab2|tdrd3|tnfaip3|tnip1|tnip2|ubl7a|ubl7b|ubqln4|ubxn1|uhrf1|vcp|zgc:136908|zranb1b|
GO:0005666	RNA polymerase III complex	695	20	20	1.18686	0.0067	0.0558369	0.083	0.656556	0.565		crcp|polr1c|polr1d|polr2eb|polr2f|polr2h|polr2k|polr2l|polr3a|polr3b|polr3c|polr3d|polr3e|polr3f|polr3g|polr3gla|polr3glb|polr3h|polr3k|zgc:171971|
GO:0004407	histone deacetylase activity	696	20	20	1.19013	0.0067	0.0559249	0.0634	0.583501	0.699		brms1|brms1la|brms1lb|cited1|hdac1|hdac3|hdac4|hdac5|hdac8|hdac9b|sap30l|si:dkey-103i16.6|sin3aa|sin3ab|sin3b|sirt1|sirt2|sirt3|sirt7|suds3|
GO:0070897	transcription preinitiation complex assembly	697	16	16	1.36458	0.0068	0.0560523	0.0383	0.468091	0.696		brf1a|brf1b|brf2|gtf2a2|gtf2b|med6|polr1e|taf11|taf12|taf1b|taf6|taf6l|taf7|tbp|tbpl2|zgc:162472|
GO:0005675	transcription factor TFIIH holo complex	698	9	9	1.79784	0.0068	0.0561398	0.0647	0.587294	0.457		ccnh|cdk7|ercc3|gtf2h1|gtf2h2|gtf2h3|gtf2h4|gtf2h5|mnat1|
GO:0031396	regulation of protein ubiquitination	699	41	41	0.85018	0.0068	0.0562275	0.0707	0.611347	0.862		birc2|birc7|cdc20|commd1|dcun1d1|dcun1d2a|dcun1d2b|dcun1d3|dcun1d4|dcun1d5|fbxo5|fzr1a|fzr1b|inavaa|inavab|klhl40a|klhl40b|mad2l2|mib1|mib2|mtbp|n4bp1|ndfip1|ndfip1l|ndfip2|nxn|pef1|phf23a|phf23b|si:cabz01029535.1|spopla|spoplb|stub1|trip12|ube2d1b|ube2nb|ube2s|ubr5|ubxn1|usp44|xiap|
GO:0016278	lysine N-methyltransferase activity	700	40	40	0.840647	0.0068	0.0563155	0.1602	0.921498	0.785	GO:0016279|protein-lysine N-methyltransferase activity,	ash1l|ash2l|dot1l|eed|ehmt1a|ehmt1b|ehmt2|ezh1|ezh2|kmt2a|kmt2ba|kmt2bb|kmt2ca|kmt2cb|kmt2d|men1|mettl21a|nsd1a|nsd1b|prdm9|setd1a|setd1ba|setd1bb|setd2|setd3|setd4|setd6|setd7|setdb1a|setdb1b|setdb2|setmar|si:ch73-54n14.2|smyd1b|smyd2a|smyd2b|suv39h1a|suv39h1b|wdr82|zgc:113305|
GO:0016279	protein-lysine N-methyltransferase activity	701	40	40	0.840647	0.0068	0.0563155	0.1602	0.921498	0.785	GO:0016278|lysine N-methyltransferase activity,	ash1l|ash2l|dot1l|eed|ehmt1a|ehmt1b|ehmt2|ezh1|ezh2|kmt2a|kmt2ba|kmt2bb|kmt2ca|kmt2cb|kmt2d|men1|mettl21a|nsd1a|nsd1b|prdm9|setd1a|setd1ba|setd1bb|setd2|setd3|setd4|setd6|setd7|setdb1a|setdb1b|setdb2|setmar|si:ch73-54n14.2|smyd1b|smyd2a|smyd2b|suv39h1a|suv39h1b|wdr82|zgc:113305|
GO:0000729	DNA double-strand break processing	702	6	6	1.97601	0.0068	0.0564038	0.0538	0.538203	0.342		rbbp8|slx4|smarcad1a|smarcad1b|spo11|ube2nb|
GO:0000126	transcription factor TFIIIB complex	703	6	6	1.95734	0.0068	0.0564923	0.0135	0.36265	0.412	GO:0070898|RNA polymerase III preinitiation complex assembly,	brf1a|brf1b|brf2|tbp|tbpl2|zgc:162472|
GO:0070898	RNA polymerase III preinitiation complex assembly	704	6	6	1.95734	0.0068	0.0564923	0.0135	0.36265	0.412	GO:0000126|transcription factor TFIIIB complex,	brf1a|brf1b|brf2|tbp|tbpl2|zgc:162472|
GO:0000127	transcription factor TFIIIC complex	705	5	5	2.07541	0.0069	0.0567	0.0528	0.530204	0.125		gtf3c2|gtf3c3|gtf3c4|gtf3c5|gtf3c6|
GO:0042325	regulation of phosphorylation	706	266	266	0.410148	0.0069	0.0567882	0.2531	1	0.965		adcy5|adcyap1a|adcyap1b|admp|aida|akt1s1|ankle2|aplnra|aplnrb|arl2bp|atg13|bcar3|bccip|bmp10|bmp15|bmp16|bmp2a|bmp2b|bmp3|bmp4|bmp5|bmp6|bmp7a|bmp7b|bmp8a|bora|brat1|brd4|camk2n1a|camk2n2|cbl|cblb|cblc|ccna1|ccna2|ccnb1|ccnb2|ccnb3|ccnd1|ccnd2a|ccnd2b|ccnd3|ccndx|ccne1|ccne2|ccnf|ccng1|ccng2|ccnh|ccni|ccni2|ccnjl|ccnl1a|ccnl1b|ccny|ccnyl1|cdk5rap1|cdk5rap3|cdkn1ba|cdkn1bb|cdkn1ca|cdkn1cb|cnppd1|c…
GO:1901570	fatty acid derivative biosynthetic process	707	12	12	1.56442	0.007	0.0570786	0.0166	0.373818	0.789		elovl1a|elovl1b|elovl4a|elovl4b|elovl5|elovl6|elovl6l|elovl7a|elovl7b|ggt5a|hmgcl|hmgcll1|
GO:0005665	RNA polymerase II, core complex	708	12	12	1.56932	0.007	0.0571667	0.0494	0.519731	0.509		polr2a|polr2b|polr2c|polr2d|polr2eb|polr2f|polr2gl|polr2h|polr2i|polr2j|polr2k|polr2l|
GO:0031124	mRNA 3'-end processing	709	20	20	1.17486	0.007	0.057255	0.05	0.518824	0.692		clp1|cpsf1|cpsf2|cpsf3|cstf2|fip1l1a|fip1l1b|lsm11|nudt21|papola|papolg|pcf11|rprd1b|rprd2a|rprd2b|slbp|slbp2|ssu72|tut1|wdr33|
GO:0000469	cleavage involved in rRNA processing	710	17	17	1.38522	0.007	0.0573437	0.0707	0.614359	0.774		abt1|eri1|exosc10|exosc2|exosc3|exosc7|exosc8|exosc9|gnl2|gnl3|kri1|nhp2|nob1|nol9|rps21|rrp36|rrs1|
GO:0000339	RNA cap binding	711	17	17	1.38212	0.007	0.0574326	0.0581	0.551013	0.535		ago2|cyfip1|cyfip2|dcps|eif3d|eif4e1b|eif4e1c|eif4e2|eif4e2rs1|eif4e3|eif4ea|eif4eb|eif4g3a|eif4g3b|lsm1|ncbp2|ncbp3|
GO:0006513	protein monoubiquitination	712	24	24	1.1111	0.0071	0.0578049	0.0872	0.672686	0.714		bmi1a|bmi1b|dtl|flj11011l|kbtbd8|klhl12|klhl21|pcgf1|pcgf5a|pcgf5b|pcgf6|pex12|rad18|rag1|rnf168|rnf2|rnf20|rnf40|toporsa|ube2t|ube2w|ube3d|waca|znf598|
GO:0008296	3'-5'-exodeoxyribonuclease activity	713	9	9	1.74255	0.0072	0.0583498	0.0573	0.553342	0.492		apex1|apex2|eri2|meiob|pold1|pole|si:ch1073-296i8.2|si:ch1073-385f13.3|tatdn1|
GO:0016281	eukaryotic translation initiation factor 4F complex	714	12	12	1.52765	0.0072	0.0584393	0.0416	0.47548	0.133		eif4e1b|eif4e1c|eif4e2|eif4e2rs1|eif4e3|eif4ea|eif4eb|eif4g1a|eif4g2a|eif4g2b|eif4g3a|eif4g3b|
GO:0035336	long-chain fatty-acyl-CoA metabolic process	715	11	11	1.6346	0.0072	0.058529	0.0175	0.376463	0.753	GO:0035337|fatty-acyl-CoA metabolic process,	elovl1a|elovl1b|elovl4a|elovl4b|elovl5|elovl6|elovl6l|elovl7a|elovl7b|far1|si:dkey-97m3.1|
GO:0035337	fatty-acyl-CoA metabolic process	716	11	11	1.6346	0.0072	0.058529	0.0175	0.376463	0.753	GO:0035336|long-chain fatty-acyl-CoA metabolic process,	elovl1a|elovl1b|elovl4a|elovl4b|elovl5|elovl6|elovl6l|elovl7a|elovl7b|far1|si:dkey-97m3.1|
GO:0006268	DNA unwinding involved in DNA replication	717	9	9	1.7288	0.0074	0.0590661	0.0704	0.613767	0.689		blm|mcm2|mcm4|mcm6|mcm7|recql|recql5|rpa1|wrn|
GO:0030705	cytoskeleton-dependent intracellular transport	718	82	80	0.644343	0.0073	0.0590697	0.4324	1	0.894		actr1|actr10|ap3d1|bicdl1|bicdl2|borcs5|ccdc88aa|ccdc88b|ccdc88c|cep131|clstn1|copg2|dctn1b|dtnbp1a|dync2h1|dync2li1|flr|fyco1a|hook1|hook2|ift122|ift140|ift172|ift20|ift27|ift46|ift52|ift57|ift74|ift81|ift88|kif13a|kif13ba|kif13bb|kif14|kif17|kif1aa|kif1ab|kif1b|kif1c|kif23|kif26bb|kif28|kif3a|kif5aa|kif5ab|kif5ba|kif5bb|kif5c|lca5|mak|map6a|map6b|map6d1|mapk8ip3|mfn2|nde1|ndel1a|ndel1b|pafah1b1…
GO:0061157	mRNA destabilization	719	12	12	1.51898	0.0074	0.0591553	0.1137	0.771411	0.825		cnot1|dis3l2|exosc7|exosc8|exosc9|mettl14|mettl16|mettl3|pde12|polr2d|rbm24a|ythdf2|
GO:0050779	RNA destabilization	720	12	12	1.51898	0.0074	0.0592448	0.1137	0.772401	0.825		cnot1|dis3l2|exosc7|exosc8|exosc9|mettl14|mettl16|mettl3|pde12|polr2d|rbm24a|ythdf2|
GO:0002200	somatic diversification of immune receptors	721	12	12	1.51636	0.0074	0.0593345	0.0658	0.591195	0.861		batf|msh2|msh3|msh6|prkdc|rag1|rag2|rnf168|rnf8|samhd1|tcf7|xrcc4|
GO:0004711	ribosomal protein S6 kinase activity	722	6	6	1.91527	0.0074	0.0594246	0.0212	0.399254	0.0226		rps6ka1|rps6ka3a|rps6ka3b|rps6kal|rps6kb1a|rps6kb1b|
GO:2001021	negative regulation of response to DNA damage stimulus	723	11	11	1.60429	0.0074	0.0595149	0.0413	0.476165	0.672		cgas|fancb|helb|parpbp|plrg1|prpf19|rmi2|rnf169|si:ch211-127m7.2|trip12|zgc:101664|
GO:0008156	negative regulation of DNA replication	724	11	11	1.60706	0.0074	0.0596055	0.0463	0.50312	0.628		gmnn|igfbp2a|igfbp2b|msh3|pds5a|smarcal1|terf1|timeless|tipin|zgc:77398|zranb3|
GO:0008354	germ cell migration	725	15	15	1.36605	0.0075	0.0596842	0.0319	0.439622	0.694		ackr3b|ca15b|cdh1|cftr|cxcl12a|cxcr4b|dnd1|grip2a|igf1rb|kdm6a|kdm6al|nanos1|rgs14a|stau2|tdgf1|
GO:0000782	telomere cap complex	726	11	11	1.60223	0.0074	0.0596963	0.1057	0.751834	0.672	GO:0000783|nuclear telomere cap complex,	acd|ctc1|pot1|si:dkey-14d8.1|stn1|ten1|terf1|terf2ip|terfa|tinf2|zgc:113263|
GO:0000783	nuclear telomere cap complex	727	11	11	1.60223	0.0074	0.0596963	0.1057	0.751834	0.672	GO:0000782|telomere cap complex,	acd|ctc1|pot1|si:dkey-14d8.1|stn1|ten1|terf1|terf2ip|terfa|tinf2|zgc:113263|
GO:0035861	site of double-strand break	728	20	19	1.28026	0.0075	0.0597741	0.0935	0.699861	0.743		actr2a|actr2b|cgas|parp3|polh|rad50|rbbp8|rnf168|rnf169|rnf8|rpa2|rpa3|samhd1|smarcad1a|smarcad1b|stn1|vcp|zgc:162895|zgc:165656|
GO:0000152	nuclear ubiquitin ligase complex	729	23	23	1.08963	0.0074	0.0597875	0.1262	0.81247	0.753		anapc1|anapc10|anapc11|anapc13|anapc15|anapc16|anapc2|anapc4|anapc5|bmi1a|bmi1b|cdc23|cdc26|mad2l2|pcgf1|pcgf5a|pcgf5b|pcgf6|phc2a|rbx1|rnf2|rnf7|ube2s|
GO:0071013	catalytic step 2 spliceosome	730	39	39	0.864102	0.0076	0.0601184	0.3569	1	0.774		aqr|bcas2|cdc40|crnkl1|cwc15|cwc22|ddx23|dhx8|eftud2|eif4a3|frg1|hnrnpua|hnrnpub|isy1|lsm7|magoh|plrg1|pnn|prpf19|prpf6|prpf8|rbm22|rbmx|sf3a1|sf3a2|sf3b1|sf3b2|smx5|snrnp200|snrpb|snrpd1|snrpd2|snrpd3|snrpd3l|snrpe|snrpg|syf2|xab2|zgc:158828|
GO:2000104	negative regulation of DNA-dependent DNA replication	731	6	6	1.89499	0.0076	0.0602084	0.0863	0.669648	0.613		msh3|smarcal1|timeless|tipin|zgc:77398|zranb3|
GO:0070932	histone H3 deacetylation	732	6	6	1.89677	0.0076	0.0602987	0.0508	0.516988	0.479		cited1|hdac1|hdac3|hdac8|sirt1|sirt7|
GO:0006264	mitochondrial DNA replication	733	6	6	1.90059	0.0076	0.0603892	0.0416	0.478581	0.384		dna2|mgme1|polg|polg2|primpol|ssbp1|
GO:0009301	snRNA transcription	734	5	5	2.01018	0.0077	0.0608185	0.0504	0.517897	0.348		ell|ice2|rpap2|snapc1a|snapc1b|
GO:0009219	pyrimidine deoxyribonucleotide metabolic process	735	7	7	1.88433	0.0078	0.0612427	0.0493	0.519712	0.696		cdadc1|cmpk2|dctd|dctpp1|dtymk|dut|tyms|
GO:0035098	ESC/E(Z) complex	736	11	11	1.57838	0.0078	0.0613337	0.0661	0.592883	0.401		aebp2|eed|ezh2|jarid2b|mtf2|phf1|phf19|rbb4l|rbbp4|suz12a|suz12b|
GO:0016888	endodeoxyribonuclease activity, producing 5'-phosphomonoesters	737	15	15	1.34162	0.0078	0.061425	0.0123	0.365683	0.64		dicer1|dna2|dnase1|dnase1l1|dnase1l1l|dnase1l4.1|dnase1l4.2|exo1|fan1|fen1|slx1b|slx4|tatdn1|tatdn2|zgc:110269|
GO:0001707	mesoderm formation	738	18	18	1.31451	0.0078	0.0615165	0.0165	0.374755	0.775		acvr1ba|bmp4|dand5|eomesa|eomesb|foxh1|gdf3|mespab|mespba|mespbb|msgn1|ndr2|sp5l|tbx16|tbx19|tdgf1|tll1|wnt8a|
GO:0043130	ubiquitin binding	739	37	37	0.852569	0.0079	0.061753	0.1968	0.993765	0.717		adrm1|ascc2|aup1|bub3|cks1b|cks2|ilrun|nbr1a|nploc4|nsfl1c|otub1a|otub1b|pdcd7|plaa|rad23aa|rad23ab|rad23b|rae1|rbck1|rnf168|rnf8|sharpin|shrprbck1r|tollip|ubap1|ubap1la|ubap1lb|ube2nb|ubr5|ubxn11|ubxn2a|usp13|usp16|uspl1|vps36|wdr48b|wdr92|
GO:0034976	response to endoplasmic reticulum stress	740	101	100	0.574479	0.0079	0.0618444	0.0553	0.54194	0.944		ankzf1|atf6|atf6b|aup1|bag6|bag6l|bbc3|calr|calr3a|calr3b|canx|cdipt|clgn|creb3l1|creb3l2|creb3l3a|creb3l3b|creb3l3l|ddit3|derl1|derl2|derl3|dnajb12a|dnajb12b|dnajb14|dnajc18|eif2ak3|erlec1|erlin1|erlin2|ern1|ern2|fbxo44|foxred2|herpud1|herpud2|hsp90b1|hspa5|man1b1a|man1b1b|mbtps2|nccrp1|os9|p4hb|parp16|parp6a|parp6b|parp8|pdia2|pdia3|pdia4|pdia7|pdia8|pomt2|ppp1r15a|psmc6|rnf121|rnf139|rnf175|rn…
GO:0016445	somatic diversification of immunoglobulins	741	9	9	1.70802	0.0079	0.061936	0.0647	0.586288	0.842		batf|msh2|msh3|msh6|prkdc|rnf168|rnf8|samhd1|xrcc4|
GO:0090502	RNA phosphodiester bond hydrolysis, endonucleolytic	742	9	9	1.68317	0.008	0.0621674	0.087	0.673105	0.519		abt1|elac2|gnl2|kri1|nol9|pop7|rnaseh1|rps21|rrs1|
GO:0043027	cysteine-type endopeptidase inhibitor activity involved in apoptotic process	743	9	9	1.68761	0.008	0.0622588	0.0442	0.489344	0.647		bcl2l1|birc2|birc5a|birc5b|birc7|c1ql4l|igf1ra|igf1rb|xiap|
GO:0016874	ligase activity	744	134	134	0.503828	0.008	0.0623505	0.7529	1	0.987		aacs|aars1|aars2|aarsd1|aasdh|acaca|acacb|acsf2|acsm3|acss1|acss2|acss2l|adss1|adss2|adssl|asns|asnsd1|ass1|atg7|atp5l|atp6ap1a|atp6ap1b|atp6ap1la|atp6ap1lb|cad|cars1|cars2|cep41|cps1|ctps1a|ctps1b|dalrd3|dars1|dars2|dph6|eprs1|fars2|farsa|farsb|flr|fpgs|gars1|gart|gatb|gclc|gclm|ghdc|glula|glulb|glulc|gmps|gss|hao2|hars|hlcs|iars1|iars2|itcha|kars1|lars1b|lars2|lgsn|lig1|lig3|lig4|lipt2|lrrc47|m…
GO:0009263	deoxyribonucleotide biosynthetic process	745	8	8	1.72454	0.008	0.0624425	0.0359	0.45779	0.7		cdadc1|cmpk2|dctd|dtymk|rrm1|rrm2|rrm2b|tyms|
GO:0005669	transcription factor TFIID complex	746	19	19	1.24323	0.0081	0.0628522	0.0834	0.657754	0.396		gtf2h5|si:dkey-219c3.2|supt3h|taf1|taf11|taf12|taf13|taf2|taf3|taf4a|taf4b|taf5|taf6|taf6l|taf7|taf8|taf9|tbp|tbpl2|
GO:0070475	rRNA base methylation	747	7	7	1.84338	0.0082	0.0634421	0.0905	0.685159	0.377		bud23|emg1|fdxacb1|mettl16|nop2|nsun5|trmt112|
GO:0006476	protein deacetylation	748	29	29	0.98116	0.0082	0.063535	0.1638	0.920201	0.732		brms1|brms1la|brms1lb|cited1|hdac1|hdac3|hdac4|hdac5|hdac6|hdac8|mier1a|mier1b|mier2|morf4l1|mta1|mta2|mta3|prdm5|sin3aa|sin3ab|sin3b|sirt1|sirt2|sirt5|sirt7|suds3|tbl1x|tbl1xr1a|tbl1xr1b|
GO:0032806	carboxy-terminal domain protein kinase complex	749	17	16	1.28081	0.0083	0.0638424	0.1213	0.800399	0.675		ccnh|ccnk|ccnt1|ccnt2a|ccnt2b|cdk12|cdk13|cdk7|cdk9|ercc3|gtf2h1|gtf2h2|gtf2h3|gtf2h4|gtf2h5|mnat1|
GO:2000765	regulation of cytoplasmic translation	750	9	9	1.65764	0.0083	0.0639354	0.0152	0.367299	0.65		cnbpa|cnbpb|cpeb1a|cpeb1b|cpeb3|cpeb4a|lin28a|mettl3|rbm24a|
GO:0030983	mismatched DNA binding	751	10	10	1.48646	0.0083	0.0640286	0.1114	0.761665	0.59		aptx|mlh1|mlh3|msh2|msh3|msh4|msh5|msh6|pms1|pms2|
GO:1901659	glycosyl compound biosynthetic process	752	14	14	1.25814	0.0083	0.064122	0.069	0.607567	0.764		ada|adal|adka|adkb|amd1|hprt1|hprt1l|lcmt2|mtap|prtfdc1a|prtfdc1b|trmt12|tyw3|tyw5|
GO:0000049	tRNA binding	753	34	34	0.935654	0.0084	0.0645179	0.3124	1	0.783		aars1|aars2|aimp1a|aimp1b|ctu1|ctu2|dtd1|dtd2|eif2a|eif2s3|fars2|farsa|iars1|iars2|kars1|mettl1|nsun2|nsun3|ptcd1|sars1|sars2|sepsecs|si:ch211-153b23.3|si:ch211-153b23.4|trmt1|trmt10b|trmt10c|trmt1l|trmu|tyw5|xpot|yars1|yrdc|zgc:153247|
GO:1901568	fatty acid derivative metabolic process	754	16	16	1.26582	0.0085	0.0649091	0.0298	0.430879	0.839		elovl1a|elovl1b|elovl4a|elovl4b|elovl5|elovl6|elovl6l|elovl7a|elovl7b|far1|ggt5a|hmgcl|hmgcll1|oxct1a|oxct1b|si:dkey-97m3.1|
GO:0043281	regulation of cysteine-type endopeptidase activity involved in apoptotic process	755	48	48	0.771736	0.0085	0.0650029	0.2212	1	0.875		apaf1|baxa|baxb|bbc3|bcl2a|bcl2l1|bcl2l16|bida|bik|birc2|birc5a|birc5b|birc7|bmf1|casp10|casp2|casp20|casp22|casp23|casp8|casp8ap2|casp8l1|casp9|caspa|caspb|caspbl|cflara|coa8|diabloa|diablob|e2f1|esco2|hdr|hip1|hip1rb|lamtor5|mcl1a|mcl1b|mul1a|pmaip1|ppm1f|pycard|rad21a|rb1|si:ch211-195h23.3|tnfrsf1b|tp53|xiap|
GO:0010970	transport along microtubule	756	65	64	0.705235	0.0085	0.065097	0.3502	1	0.895		actr1|actr10|ap3d1|bicdl1|bicdl2|borcs5|cep131|clstn1|copg2|dctn1b|dtnbp1a|dync2h1|dync2li1|flr|fyco1a|ift122|ift140|ift172|ift20|ift27|ift46|ift52|ift57|ift74|ift81|ift88|kif13a|kif13ba|kif13bb|kif17|kif23|kif3a|kif5aa|kif5ab|kif5ba|kif5bb|kif5c|lca5|mak|mapk8ip3|mfn2|nde1|ndel1a|ndel1b|pafah1b1a|pafah1b1b|pcm1|rhot1a|rhot1b|rhot2|si:ch211-235e9.8|si:ch211-235m3.5|si:ch211-63b16.4|spast|tmem201|…
GO:0033962	P-body assembly	757	6	6	1.84698	0.0085	0.0651913	0.0076	0.362335	0.229		ddx6|ddx61|edc3|lsm4|patl1|patl2|
GO:2000117	negative regulation of cysteine-type endopeptidase activity	758	11	11	1.51062	0.0086	0.0654837	0.0554	0.540917	0.672		bcl2a|bcl2l1|birc2|birc5a|birc5b|birc7|cenph|lamtor5|mcl1a|mcl1b|xiap|
GO:0033558	protein deacetylase activity	759	23	23	1.06794	0.0086	0.0655781	0.0872	0.671707	0.728		brms1|brms1la|brms1lb|cited1|hdac1|hdac10|hdac3|hdac4|hdac5|hdac6|hdac8|hdac9b|sap30l|si:dkey-103i16.6|sin3aa|sin3ab|sin3b|sirt1|sirt2|sirt3|sirt4|sirt7|suds3|
GO:1990778	protein localization to cell periphery	760	67	67	0.687211	0.0088	0.0668143	0.291	1	0.86		ank1b|anln|arfrp1|arl13a|arl13b|atp6ap1b|bbip1|blzf1|efr3a|efr3ba|efr3bb|fam126a|fcho2|fybb|golph3|golph3l|grip1|grip2a|grip2b|gripap1|lin7a|lin7b|lin7c|nsfa|nsfb|pacs1a|pacs2|pdzd11|pigw|rab10|rab12|rab13|rab15|rab3aa|rab3ab|rab3b|rab3c|rab3da|rab3db|rab40b|rab40c|rab44|rab8a|rab8b|ramp2|rilpl1|rilpl2|rnf121|rtkn2b|scrib|si:ch211-126j24.1|si:ch211-188c16.1|si:dkey-102f14.5|si:dkey-27b3.2|si:dkey…
GO:0003714	transcription corepressor activity	761	85	85	0.587127	0.0088	0.0669103	0.4268	1	0.775		aebp1|ajuba|bcor|casp8ap2|cbfa2t3|ccnd1|ccpg1|cdyl|chico|cops2|daxx|dmap1|dr1|e2f7|e2f8|erf|erfl3|gon4l|hdac3|hipk2|hira|hnrnpua|hnrnpub|homeza|homezb|hsbp1a|hsbp1b|kctd10|lhx1a|lhx9|mier1a|mier1b|mier2|mier3a|mier3b|mta1|mta2|mta3|ncor1|ncor2|noc2l|nr0b1|nr0b2a|nr0b2b|rcor1|rcor2|rcor3|rerea|rereb|runx1t1|scai|sfmbt1|sfmbt2|si:ch1073-459j12.1|si:ch211-194k22.8|si:ch211-232b12.5|si:ch73-167c12.2|…
GO:0070461	SAGA-type complex	762	15	15	1.28574	0.009	0.06804	0.075	0.629002	0.562		atxn7l3|eny2|sgf29|si:dkeyp-118b1.2|supt20|tada1|tada2a|tada2b|tada3l|taf12|taf5l|taf6|taf6l|taf9|trrap|
GO:0031167	rRNA methylation	763	14	14	1.23087	0.009	0.0681373	0.1778	0.955246	0.644		bud23|dimt1l|emg1|fbl|fdxacb1|ftsj3|mettl16|nop2|nsun3|nsun4|nsun5|tfb1m|tfb2m|trmt112|
GO:0010569	regulation of double-strand break repair via homologous recombination	764	14	14	1.22637	0.009	0.068235	0.069	0.60858	0.669		actr2a|actr2b|cgas|fancb|fign|fignl1|helb|mms19|parpbp|rmi2|rtel1|si:dkey-157g16.6|terf2ip|zgc:101664|
GO:0046599	regulation of centriole replication	765	6	6	1.81257	0.0093	0.070008	0.0344	0.458551	0.367		alms1|cep76|kat2b|mdm1|plk4|stil|
GO:0045738	negative regulation of DNA repair	766	9	9	1.61124	0.0093	0.0701077	0.0413	0.477204	0.608	GO:2000780|negative regulation of double-strand break repair,	cgas|fancb|helb|parpbp|rmi2|rnf169|si:ch211-127m7.2|trip12|zgc:101664|
GO:2000780	negative regulation of double-strand break repair	767	9	9	1.61124	0.0093	0.0701077	0.0413	0.477204	0.608	GO:0045738|negative regulation of DNA repair,	cgas|fancb|helb|parpbp|rmi2|rnf169|si:ch211-127m7.2|trip12|zgc:101664|
GO:0000491	small nucleolar ribonucleoprotein complex assembly	768	9	9	1.61043	0.0093	0.0702077	0.0744	0.62496	0.457		naf1|nufip1|pih1d1|pih1d2|ruvbl1|ruvbl2|shq1|znhit3|znhit6|
GO:0016423	tRNA (guanine) methyltransferase activity	769	11	11	1.46507	0.0094	0.0706602	0.1147	0.772255	0.459		mettl1|si:dkey-85a20.4|thumpd2|thumpd3|trmt1|trmt10b|trmt10c|trmt11|trmt1l|trmt5|wdr4|
GO:0035556	intracellular signal transduction	770	918	912	0.274686	0.0095	0.0710085	0.9037	1	0.918		ackr3b|ackr4a|ackr4b|adcy1a|adcy1b|adcy2a|adcy2b|adcy3a|adcy3b|adcy5|adcy6a|adcy7|adcy8|adcy9|adgrg6|akap13|akt1|akt2|akt2l|akt3a|akt3b|amot|amotl2a|amotl2b|araf|arhgap29a|arhgap29b|arhgap31|arhgap32a|arhgap32b|arhgap33|arhgap45a|arhgap45b|arhgdia|arhgdig|arhgef11|arhgef1a|arhgef1b|arhgef2|arhgef28a|arhgef3|arhgef38|arhgef3l|arhgef4|arhgef7a|arhgef7b|asb1|asb10|asb11|asb12a|asb13a.1|asb13a.2|asb1…
GO:0016301	kinase activity	771	967	955	0.278741	0.0095	0.0711089	0.7473	1	0.921		aak1a|aak1b|aatka|aatkb|abl1|abl2|acvr1ba|acvr1bb|acvr1l|acvr2aa|acvr2ab|acvrl1|adck2|adgrg1|adka|adkb|adpgk|agk|ak1|ak2|ak3|ak4|ak5|ak5l|ak7a|ak7b|ak8|ak9|akap13|akap8l|akt1|akt2|akt2l|akt3a|akt3b|aldh18a1|alk|alpk2|alpk3a|alpk3b|ankk1|araf|arf2b|atm|atr|aurka|aurkb|b2m|baiap2l1a|baz1b|bckdk|bcr|blk|bmp2k|bmpr1aa|bmpr1ab|bmpr1ba|bmpr1bb|bmpr2a|bmpr2b|braf|brsk2b|bsk146|btk|bub1|bub1ba|bub1bb|cab…
GO:0006357	regulation of transcription by RNA polymerase II	772	897	890	0.27253	0.0095	0.0712096	0.9037	1	0.926		abraa|abrab|actl6a|actr2a|actr2b|adcyap1a|adcyap1b|ahr1a|ahr1b|ahr2|ahrra|ahrrb|aire|alx1|alx4a|alx4b|ankrd1a|ankrd1b|ankrd2|arid4a|asb11|ascl1a|ascl1b|asxl1|asxl2|atad2b|atf1|atf2|atf3|atf4a|atf4b|atf5a|atf5b|atf6|atf6b|atxn1a|atxn1b|aurkb|barhl1a|barhl1b|barhl2|barx1|barx2|batf|batf3|bcl9|bcl9l|bhlhe40|bhlhe41|bmi1a|bmi1b|bptf|brd4|brms1|brms1la|brms1lb|brwd1|brwd3|camta1a|camta1b|camta2|carf|c…
GO:0010824	regulation of centrosome duplication	773	12	12	1.38786	0.0095	0.0713106	0.0416	0.476509	0.583	GO:0046605|regulation of centrosome cycle,	alms1|ccnf|cep131|cep76|chordc1b|fbxw5|kat2b|mdm1|plk4|rock2a|stil|tmem67|
GO:0046605	regulation of centrosome cycle	774	12	12	1.38786	0.0095	0.0713106	0.0416	0.476509	0.583	GO:0010824|regulation of centrosome duplication,	alms1|ccnf|cep131|cep76|chordc1b|fbxw5|kat2b|mdm1|plk4|rock2a|stil|tmem67|
GO:0031329	regulation of cellular catabolic process	775	169	168	0.464526	0.0096	0.0713528	0.6701	1	0.991		acaa2|angel2|ankib1a|ankib1b|arih1|arih1l|arih2|atraid|bag6l|bmf2|carhsp1|ccdc22|celf1|cisd2|cnot1|cnot7|commd1|cpt1aa|cpt1ab|cptp|csdc2a|csnk1da|csnk1db|dap|dap1b|dazl|dda1|dhx34|dis3l2|dnd1|dnm1l|dram1|dram2b|etfa|exosc7|exosc8|exosc9|fbxo7|fmr1|fxr1|fxr2|fyco1a|gdnfa|gli2a|gsk3aa|gsk3ab|gsk3ba|gsk3bb|heatr1|herpud1|hmgb1a|hmgb1b|hnrnpm|hnrnpua|hnrnpub|hs1bp3|hsp90ab1|keap1a|keap1b|klhl40a|klhl…
GO:0031054	pre-miRNA processing	776	6	6	1.80448	0.0096	0.0714532	0.0479	0.511062	0.617		ago2|dicer1|drosha|lin28a|mrpl44|tarbp2|
GO:0030031	cell projection assembly	777	238	237	0.401618	0.0096	0.0715538	0.723	1	0.939		ablim1a|ablim1b|ablim2|ablim3|agbl5|ahi1|aif1l|ak5|akap12b|amotl2a|arhgef9b|arl13a|arl13b|arl3a|arl3b|arl3l1|arl3l2|arl6|atp6v0d1|atr|b9d1|b9d2|bbip1|bbs1|bbs4|bbs5|bbs7|bbs9|catip|cby1|ccdc113|ccdc13|ccdc28b|ccdc40|cdc14aa|cdc14ab|cdc14b|cdc42|cdc42l|cdc42l2|cdh2|cdk20|cdkn3|cenpf|cenpj|cep126|cep131|cep162|cep19|cep290|cep70|cep83|cep89|cetn4|cfap161|cfap20|cfap410|cfap53|cfl1|clrn1|cluap1|cntr…
GO:0032300	mismatch repair complex	778	7	7	1.77806	0.0097	0.0715933	0.0848	0.663849	0.517		mlh1|mlh3|msh2|msh3|msh6|pms1|pms2|
GO:0046112	nucleobase biosynthetic process	779	18	18	1.20344	0.0096	0.0716547	0.0706	0.614499	0.865		ada|aprt|cad|cmpk|cps1|ctps1a|ctps1b|dhodh|gart|hprt1|hprt1l|mthfd1b|mthfd1l|ppat|prtfdc1b|shmt1|umps|zgc:174895|
GO:0036064	ciliary basal body	780	58	58	0.698358	0.0097	0.0716933	0.2967	1	0.853		agbl2|b9d1|b9d2|bbs1|bbs5|bbs7|cby1|ccdc151|ccsapa|ccsapb|cdc14aa|cdc14ab|cdc14b|cep19|cep41|cfap126|cfap157|cfap20|cfap410|cplane2|dync2li1|dzip1|dzip1l|flr|gas8|ift122|ift140|ift172|ift20|ift46|ift52|ift57|ift88|ippk|kif17|mkks|nedd1|ninl|nphp4|ofd1|pcm1|rttn|saxo2|si:ch211-163l21.10|si:ch211-185a18.2|si:ch211-243o19.4|si:dkeyp-69c1.9|ssx2ipa|tapt1a|tapt1b|traf3ip1|ttbk2a|ttbk2b|ttc26|ttll6|wdr…
GO:0031116	positive regulation of microtubule polymerization	781	5	5	1.93789	0.0097	0.0717936	0.0312	0.433361	0.319		arl2|clip1a|cyp11a1|npm3|terf1|
GO:2000053	regulation of Wnt signaling pathway involved in dorsal/ventral axis specification	782	11	11	1.43944	0.0097	0.0718941	0.0135	0.359005	0.603		axin1|axin2|caprin2|ccdc136b|ctnnb1|hwa|lypd6|rspo3|sybu|tcf7l1a|tpbga|
GO:0046527	glucosyltransferase activity	783	15	15	1.27306	0.0097	0.071995	0.1142	0.77085	0.595		alg10|alg3|alg6|alg8|gyg1a|gyg1b|gyg2|gys1|gys2|poglut1|poglut2|poglut3|ugcg|uggt1|uggt2|
GO:0071910	determination of liver left/right asymmetry	784	14	14	1.21119	0.0098	0.0722306	0.0754	0.628373	0.593		bmp4|ccdc151|dld|dnah7|enc3|fgfr2|gmnn|gpr22a|nphp4|pdx1|prickle1a|rab23|rargb|spaw|
GO:1990023	mitotic spindle midzone	785	5	5	1.93401	0.0099	0.072765	0.0232	0.397328	0.525		hnrnpua|hnrnpub|kif18a|map9|si:ch1073-266p11.2|
GO:0000731	DNA synthesis involved in DNA repair	786	12	12	1.36466	0.0099	0.0728662	0.0721	0.614417	0.618		dtl|pcna|pold3|pole2|polh|poli|polk|poln|primpol|rev1|rev3l|vcp|
GO:0000054	ribosomal subunit export from nucleus	787	10	10	1.42924	0.01	0.073195	0.145	0.869015	0.528	GO:0033750|ribosome localization,	abce1|eif6|ltv1|nmd3|nup88|rrs1|sdad1|xpo1a|xpo1b|znf593|
GO:0033750	ribosome localization	788	10	10	1.42924	0.01	0.073195	0.145	0.869015	0.527	GO:0000054|ribosomal subunit export from nucleus,	abce1|eif6|ltv1|nmd3|nup88|rrs1|sdad1|xpo1a|xpo1b|znf593|
GO:0033617	mitochondrial cytochrome c oxidase assembly	789	11	11	1.4229	0.01	0.0732964	0.1057	0.749818	0.378		coa3a|coa5|cox17|cox18|cox19|cox20|oxa1l|pet100|sco2|si:ch211-215a9.5|smim20|
GO:0072686	mitotic spindle	790	19	19	1.17085	0.01	0.0733981	0.0282	0.426384	0.601		agbl5|cdc14aa|cdc14ab|cdc14b|clasp2|efhc1|eml1|eml2|eml3|espl1|haus3|kifc1|mad1l1|map11|map9|nusap1|sirt2|ska1|spout1|
GO:0003689	DNA clamp loader activity	791	7	7	1.75614	0.0101	0.073723	0.0675	0.601364	0.214		dscc1|rad17|rfc2|rfc3|rfc4|rfc5|rpl9|
GO:0045814	negative regulation of gene expression, epigenetic	792	13	13	1.41421	0.0101	0.0738249	0.0962	0.710028	0.653		bend3|bmi1a|bmi1b|ezh2|fam172a|mbd1b|mbd2|mbd3a|mbd3b|nrde2|rrp8|si:ch73-41e3.7|znfx1|
GO:0042273	ribosomal large subunit biogenesis	793	16	16	1.21886	0.0102	0.0740444	0.0719	0.614693	0.282		ebna1bp2|eif6|heatr3|mrto4|nip7|noc2l|nop16|pak1ip1|rpl14|rpl26|rpl35a|rrs1|sdad1|surf6|wdr74|znf622|
GO:0000781	chromosome, telomeric region	794	10	10	1.41099	0.0102	0.0741461	0.1591	0.919167	0.653		ctc1|dclre1b|lrwd1|nbn|nsmce1|rnf8|rpa2|stn1|terf2ip|tert|
GO:0006379	mRNA cleavage	795	8	8	1.60873	0.0102	0.0742481	0.0612	0.570194	0.39		cpsf2|cpsf4|cstf2|fip1l1a|fip1l1b|polr2i|tut1|znrd1|
GO:0070822	Sin3-type complex	796	14	14	1.19824	0.0102	0.0743504	0.1778	0.954277	0.434		brms1|brms1la|brms1lb|hdac1|morf4l1|ncor1|phf12a|phf12b|sap130a|sap130b|sin3aa|sin3ab|sin3b|suds3|
GO:0120031	plasma membrane bounded cell projection assembly	797	213	212	0.417757	0.0103	0.0743623	0.7063	1	0.938		ablim1a|ablim1b|ablim2|ablim3|agbl5|ahi1|aif1l|ak5|akap12b|amotl2a|arhgef9b|arl13a|arl13b|arl3a|arl3b|arl3l1|arl3l2|arl6|atp6v0d1|atr|b9d1|b9d2|bbip1|bbs1|bbs4|bbs5|bbs7|bbs9|catip|cby1|ccdc113|ccdc13|ccdc28b|ccdc40|cdc14aa|cdc14ab|cdc14b|cdc42|cdh2|cdk20|cdkn3|cenpf|cenpj|cep126|cep131|cep162|cep19|cep290|cep70|cep83|cep89|cetn4|cfap161|cfap20|cfap410|cfap53|cfl1|clrn1|cluap1|cntrob|cobl|cplane1…
GO:0003725	double-stranded RNA binding	798	25	25	1.04021	0.0103	0.0744639	0.0872	0.673668	0.579		adad2|adar|adarb1a|adarb1b|adarb2|aptx|dgcr8|drosha|ilf2|ilf3a|ilf3b|mrpl44|prkra|prkrip1|si:ch211-153b23.3|si:ch211-153b23.4|sidt2|strbp|supv3l1|tarbp2|tlr3|yrdc|zfr|zfr2|znf346|
GO:0071229	cellular response to acid chemical	799	20	20	1.08768	0.0103	0.0745658	0.0564	0.548656	0.791	GO:0071230|cellular response to amino acid stimulus,	castor2|cpeb1b|cpeb4a|glra1|lamtor1|lamtor2|lamtor3|lamtor4|lamtor5|rptor|rraga|rragca|rragcb|rragd|sesn1|sesn2|sesn3|sh3bp4a|si:zfos-80g12.1|slc38a9|
GO:0071230	cellular response to amino acid stimulus	800	20	20	1.08768	0.0103	0.0745658	0.0564	0.548656	0.791	GO:0071229|cellular response to acid chemical,	castor2|cpeb1b|cpeb4a|glra1|lamtor1|lamtor2|lamtor3|lamtor4|lamtor5|rptor|rraga|rragca|rragcb|rragd|sesn1|sesn2|sesn3|sh3bp4a|si:zfos-80g12.1|slc38a9|
GO:0001046	core promoter sequence-specific DNA binding	801	21	20	1.07987	0.0103	0.0746679	0.1204	0.798442	0.341		gtf2b|prdm10|prdm9|si:ch211-113e8.10|si:ch211-214e3.5|si:dkey-154p10.3|si:dkeyp-84f3.5|taf1b|tbp|tbpl1|tbpl2|wu:fj64h06|zbtb21|zfp64|znf131|znf142|znf280d|znf451|znf513a|znf827|
GO:0006278	RNA-dependent DNA biosynthetic process	802	11	11	1.40764	0.0104	0.074982	0.1057	0.750825	0.71	GO:0007004|telomere maintenance via telomerase,	gar1|nhp2|nop10|rad50|rpa1|smg5|smg6|smg7|telo2|terf1|tert|
GO:0007004	telomere maintenance via telomerase	803	11	11	1.40764	0.0104	0.074982	0.1057	0.750825	0.71	GO:0006278|RNA-dependent DNA biosynthetic process,	gar1|nhp2|nop10|rad50|rpa1|smg5|smg6|smg7|telo2|terf1|tert|
GO:1903312	negative regulation of mRNA metabolic process	804	19	19	1.15578	0.0105	0.0754973	0.0689	0.608713	0.847		angel2|dazl|dhx34|dnd1|gdnfa|gli2a|hnrnpua|hnrnpub|nbas|qkia|rbm24a|rbmx|syncrip|syncripl|tent5c|vip|vipb|ybx1|zc3h14|
GO:0035064	methylated histone binding	805	19	19	1.15709	0.0105	0.0756	0.0761	0.62827	0.678	GO:0140034|methylation-dependent protein binding,	bptf|glyr1|ing1|ing2|ing4|ing5a|ing5b|l3mbtl2|lrwd1|mtf2|phf1|phf19|phf2|phf8|rag2|rrp8|sgf29|tdrd3|uhrf1|
GO:0140034	methylation-dependent protein binding	806	19	19	1.15709	0.0105	0.0756	0.0761	0.62827	0.678	GO:0035064|methylated histone binding,	bptf|glyr1|ing1|ing2|ing4|ing5a|ing5b|l3mbtl2|lrwd1|mtf2|phf1|phf19|phf2|phf8|rag2|rrp8|sgf29|tdrd3|uhrf1|
GO:0035469	determination of pancreatic left/right asymmetry	807	14	14	1.18659	0.0106	0.0761129	0.0991	0.721372	0.614		atr|bmp4|ccdc151|dld|fgfr2|gmnn|grk5l|ikzf5|nphp4|pdx1|rab23|rargb|sox17|spaw|
GO:0031491	nucleosome binding	808	41	40	0.798545	0.0107	0.0764162	0.0969	0.714199	0.711		actr6|cabin1|eed|h1-0|h1-10|h1m|hira|histh1l|hmgn2|hmgn3|hmgn6|hmgn7|mtf2|phf1|phf19|rnf169|sap30l|si:ch1073-153i20.4|si:ch211-103n10.5|si:ch211-113a14.18|si:ch211-113a14.24|si:ch73-1a9.3|si:ch73-281n10.2|si:ch73-368j24.11|si:ch73-368j24.12|si:dkey-108k21.10|si:dkey-108k21.21|si:dkey-23a13.17|si:dkey-23a13.9|si:dkey-261m9.12|smarca1|smarca5|ssrp1a|ssrp1b|supt16h|supt6h|ube2c|zgc:110425|zgc:153405…
GO:0043154	negative regulation of cysteine-type endopeptidase activity involved in apoptotic process	809	10	10	1.39376	0.0107	0.0765195	0.0699	0.610414	0.67		bcl2a|bcl2l1|birc2|birc5a|birc5b|birc7|lamtor5|mcl1a|mcl1b|xiap|
GO:0016925	protein sumoylation	810	11	11	1.3964	0.0107	0.076623	0.0463	0.501063	0.5		pias1b|pias2|pias4a|pias4b|sae1|sumo1|uba2|ube2ia|ube2ib|zmiz1a|zmiz2|
GO:0001055	RNA polymerase II activity	811	9	9	1.53697	0.0107	0.0767268	0.0809	0.64769	0.331		polr2a|polr2b|polr2c|polr2eb|polr2f|polr2h|polr2j|polr2k|polr2l|
GO:0070979	protein K11-linked ubiquitination	812	6	6	1.75933	0.0109	0.0777396	0.0811	0.646357	0.379		anapc1|anapc10|anapc4|anapc5|cdc26|ube2s|
GO:0036002	pre-mRNA binding	813	17	17	1.20079	0.011	0.0781369	0.0646	0.587394	0.709		hnrnpua|hnrnpub|prpf39|prpf8|rbm22|rbm24a|rnpc3|sf1|si:ch211-114c17.1|slbp|slbp2|slu7|snrpc|u2af1|u2af2a|u2af2b|zrsr2|
GO:0019985	translesion synthesis	814	11	11	1.38364	0.011	0.0782419	0.0776	0.634713	0.591		dtl|pcna|pole2|polh|poli|polk|poln|primpol|rev1|rev3l|vcp|
GO:0006611	protein export from nucleus	815	8	8	1.56702	0.011	0.0783472	0.0987	0.71945	0.118		cse1l|nup88|ranbp3a|ranbp3b|si:dkeyp-20g2.3|xpo4|xpo6|xpo7|
GO:0008174	mRNA methyltransferase activity	816	7	7	1.71066	0.0111	0.0784262	0.1024	0.738284	0.623		cmtr1|cmtr2|mettl14|mettl16|mettl3|pcif1|rnmt|
GO:0065009	regulation of molecular function	817	634	630	0.30087	0.0111	0.078531	0.85	1	0.957		abraa|abrab|acd|adap2|adcyap1a|adcyap1b|adgrv1|adprh|agrn|agt|ahsg1|ahsg2|aida|akt1s1|anxa1a|anxa1b|anxa1c|anxa1d|ap1b1|apaf1|aph1b|apobec2a|apobec2b|arap3|arhgap12a|arhgap12b|arhgap15|arhgap27|arhgap27l|arid5b|arl1|arrb1|arrb2a|arrb2b|asap1a|asap1b|asap2a|asap2b|asap3|atg13|baxa|baxb|bbc3|bccip|bcl10|bcl2a|bcl2l1|bcl2l16|bcr|bida|bik|birc2|birc5a|birc5b|birc7|bmf1|bod1|bod1l1|bora|bves|cacnb1|ca…
GO:0007099	centriole replication	818	12	12	1.31975	0.0111	0.0786361	0.0862	0.672818	0.402	GO:0098534|centriole assembly,	cenpj|cep135|cep152|cep63|cetn2|cetn4|cntrob|plk4|rttn|sass6|si:ch73-100l22.3|si:dkey-243i1.1|
GO:0098534	centriole assembly	819	12	12	1.31975	0.0111	0.0786361	0.0862	0.672818	0.402	GO:0007099|centriole replication,	cenpj|cep135|cep152|cep63|cetn2|cetn4|cntrob|plk4|rttn|sass6|si:ch73-100l22.3|si:dkey-243i1.1|
GO:0000463	maturation of LSU-rRNA from tricistronic rRNA transcript (SSU-rRNA, 5.8S rRNA, LSU-rRNA)	820	12	12	1.32404	0.0111	0.0787415	0.1243	0.810093	0.417		bop1|ddx18|ftsj3|pes|rpf2|rpl35|rpl7|rpl7l1|urb1|wdr12|znhit3|znhit6|
GO:0061630	ubiquitin protein ligase activity	821	160	160	0.450378	0.0113	0.0797328	0.5567	1	0.92		anapc11|anapc4|anapc5|ankib1a|ankib1b|arih1|arih1l|arih2|asb12a|birc2|birc7|btr20|cbl|cblb|cblc|cbll1|fbxl18|fbxl3a|fbxl3b|fbxl8|fbxo30a|fbxo30b|fbxo40.1|fbxo40.2|fbxo44|hecw1b|hecw2a|huwe1|itcha|itchb|kcmf1|lnx2a|mgrn1a|mgrn1b|msl2a|msl2b|mycbp2|nccrp1|nedd4a|nedd4l|neurl1aa|neurl1ab|neurl1b|neurl2|neurl4|nosip|pdzrn3a|pdzrn3b|pdzrn4|peli1a|peli1b|peli2|peli3|pja2|ppil2|ppp1r11|prpf19|rad18|rag1…
GO:0030695	GTPase regulator activity	822	290	288	0.374087	0.0115	0.0810359	0.1344	0.834794	0.721	GO:0060589|nucleoside-triphosphatase regulator activity,	acap1|acap2|acap3a|acap3b|adap2|adprh|agap1|agap2|agap3|agfg1a|agfg1b|ankrd27|arap3|arfgap1|arfgap2|arfgap3|arhgap10|arhgap12a|arhgap12b|arhgap15|arhgap17a|arhgap17b|arhgap19|arhgap20|arhgap20b|arhgap21b|arhgap23a|arhgap23b|arhgap24|arhgap25|arhgap27|arhgap27l|arhgap29a|arhgap29b|arhgap31|arhgap32a|arhgap32b|arhgap33|arhgap39|arhgap42a|arhgap44|arhgap45a|arhgap45b|arhgap4a|arhgap4b|arhgdia|arhgdi…
GO:0060589	nucleoside-triphosphatase regulator activity	823	290	288	0.374087	0.0115	0.0810359	0.1344	0.834794	0.721	GO:0030695|GTPase regulator activity,	acap1|acap2|acap3a|acap3b|adap2|adprh|agap1|agap2|agap3|agfg1a|agfg1b|ankrd27|arap3|arfgap1|arfgap2|arfgap3|arhgap10|arhgap12a|arhgap12b|arhgap15|arhgap17a|arhgap17b|arhgap19|arhgap20|arhgap20b|arhgap21b|arhgap23a|arhgap23b|arhgap24|arhgap25|arhgap27|arhgap27l|arhgap29a|arhgap29b|arhgap31|arhgap32a|arhgap32b|arhgap33|arhgap39|arhgap42a|arhgap44|arhgap45a|arhgap45b|arhgap4a|arhgap4b|arhgdia|arhgdi…
GO:0000209	protein polyubiquitination	824	85	85	0.562037	0.0116	0.0814154	0.5121	1	0.947		anapc1|anapc10|anapc4|anapc5|ankib1a|ankib1b|arih1|arih1l|arih2|cdc26|chfr|dtl|ercc8|hace1|hectd1|hecw1b|hecw2a|huwe1|itcha|itchb|klhl3|lnx2b|nedd4a|nedd4l|peli1a|peli1b|peli2|peli3|ppil2|rbck1|rnf14|rnf144aa|rnf144ab|rnf144b|rnf146|rnf152|rnf168|rnf180|rnf19b|rnf217|rnf41|rnf8|sharpin|shprh|shrprbck1r|si:ch211-207l14.1|si:ch211-278j3.3|si:ch211-284e13.12|si:ch211-284e13.9|si:dkey-250l23.4|smurf1…
GO:0031060	regulation of histone methylation	825	15	15	1.18888	0.0116	0.0815235	0.0301	0.430511	0.76		ctr9|dnmt3bb.2|ehmt2|hoxb1b|jarid2b|mtf2|pbx4|phf1|phf19|pknox1.1|prdm12b|prdm5|prdm9|prmt6|supt6h|
GO:0004674	protein serine/threonine kinase activity	826	521	515	0.303633	0.0116	0.0816319	0.5042	1	0.916		aak1a|aak1b|acvr1ba|acvr1bb|acvr1l|acvr2aa|acvr2ab|acvrl1|akap13|akt1|akt2|akt2l|akt3a|akt3b|alpk2|alpk3a|alpk3b|araf|atm|atr|aurka|aurkb|bcr|bmp2k|bmpr1aa|bmpr1ab|bmpr1ba|bmpr1bb|bmpr2a|bmpr2b|braf|bsk146|cab39|cab39l|cab39l1|camk1a|camk1b|camk1da|camk1db|camk1ga|camk1gb|camk2a|camk2b1|camk2d1|camk2d2|camk2g1|camk2g2|camk4|camkk1a|camkk1b|camkva|camkvb|camkvl|ccnh|cdc42bpaa|cdc42bpab|cdc42bpb|cd…
GO:0045892	negative regulation of transcription, DNA-templated	827	381	380	0.335941	0.0117	0.0817918	0.8961	1	0.934	GO:1902679|negative regulation of RNA biosynthetic process, GO:1903507|negative regulation of nucleic acid-templated transcription,	alx1|arntl1a|atxn1a|atxn1b|aurkb|bap1|bend5|bhlhe40|bhlhe41|bmi1a|bmi1b|brms1|brms1la|brms1lb|cbfa2t3|cbx3a|cc2d1b|ccnd1|ccpg1|chd8|ciarta|cica|cicb|cipca|cipcb|cnot1|commd7|cops2|cry-dash|cry1a|cry1b|cry2|cry3a|cry3b|cry4|cux1a|cux1b|cux2b|daxx|ddit3|dlx1a|dlx2a|dlx2b|dlx4a|dlx4b|dmap1|dmbx1a|dnajb5|dpf1|dpf2|dpf2l|dpf3|dr1|e2f3|e2f4|e2f5|e2f7|e2f8|eaf1|eed|eomesa|eomesb|erf|erfl3|fezf2|flcn|fox…
GO:1902679	negative regulation of RNA biosynthetic process	828	381	380	0.335941	0.0117	0.0817918	0.8961	1	0.934	GO:0045892|negative regulation of transcription, DNA-templated, GO:1903507|negative regulation of nucleic acid-templated transcription,	alx1|arntl1a|atxn1a|atxn1b|aurkb|bap1|bend5|bhlhe40|bhlhe41|bmi1a|bmi1b|brms1|brms1la|brms1lb|cbfa2t3|cbx3a|cc2d1b|ccnd1|ccpg1|chd8|ciarta|cica|cicb|cipca|cipcb|cnot1|commd7|cops2|cry-dash|cry1a|cry1b|cry2|cry3a|cry3b|cry4|cux1a|cux1b|cux2b|daxx|ddit3|dlx1a|dlx2a|dlx2b|dlx4a|dlx4b|dmap1|dmbx1a|dnajb5|dpf1|dpf2|dpf2l|dpf3|dr1|e2f3|e2f4|e2f5|e2f7|e2f8|eaf1|eed|eomesa|eomesb|erf|erfl3|fezf2|flcn|fox…
GO:1903507	negative regulation of nucleic acid-templated transcription	829	381	380	0.335941	0.0117	0.0817918	0.8961	1	0.934	GO:0045892|negative regulation of transcription, DNA-templated, GO:1902679|negative regulation of RNA biosynthetic process,	alx1|arntl1a|atxn1a|atxn1b|aurkb|bap1|bend5|bhlhe40|bhlhe41|bmi1a|bmi1b|brms1|brms1la|brms1lb|cbfa2t3|cbx3a|cc2d1b|ccnd1|ccpg1|chd8|ciarta|cica|cicb|cipca|cipcb|cnot1|commd7|cops2|cry-dash|cry1a|cry1b|cry2|cry3a|cry3b|cry4|cux1a|cux1b|cux2b|daxx|ddit3|dlx1a|dlx2a|dlx2b|dlx4a|dlx4b|dmap1|dmbx1a|dnajb5|dpf1|dpf2|dpf2l|dpf3|dr1|e2f3|e2f4|e2f5|e2f7|e2f8|eaf1|eed|eomesa|eomesb|erf|erfl3|fezf2|flcn|fox…
GO:0000124	SAGA complex	830	12	12	1.29448	0.0117	0.0819	0.0862	0.673812	0.491		atxn7l3|eny2|sgf29|si:dkeyp-118b1.2|supt20|tada1|tada3l|taf12|taf6|taf6l|taf9|trrap|
GO:0035869	ciliary transition zone	831	22	22	1.06227	0.0117	0.0820085	0.083	0.655576	0.524		arl3b|cc2d2a|ccsapa|ccsapb|clrn1|cplane1|fam92a1|nphp1|nphp4|pdzd7a|poc5|tmem107|tmem107l|tmem17|tmem231|tmem237a|tmem237b|ttbk2a|ttbk2b|ush1c|zgc:112294|zgc:194281|
GO:0031011	Ino80 complex	832	11	11	1.36701	0.0118	0.0823821	0.1366	0.83959	0.276		actr5|actr8|ino80|ino80b|ino80c|ino80e|mcrs1|nfrkb|ruvbl1|ruvbl2|uchl5|
GO:0040029	regulation of gene expression, epigenetic	833	20	19	1.12666	0.0119	0.0829707	0.1364	0.840313	0.743		bend3|bmi1a|bmi1b|ezh2|fam172a|hdac5|mbd1b|mbd2|mbd3a|mbd3b|nrde2|pcgf5a|pcgf5b|pcgf6|prmt7|rrp8|si:ch73-41e3.7|wbp2|znfx1|
GO:0006360	transcription by RNA polymerase I	834	8	8	1.54231	0.012	0.0835579	0.1322	0.829896	0.564		cd3eap|gtf2h1|pho|polr1e|polr2l|taf1a|taf1b|wu:fj64h06|
GO:2000779	regulation of double-strand break repair	835	21	21	1.05472	0.0122	0.0848389	0.0943	0.700893	0.752		actr2a|actr2b|cgas|dek|fancb|fign|fignl1|helb|mms19|parpbp|rmi2|rnf169|rtel1|si:ch211-127m7.2|si:dkey-157g16.6|spire1a|spire2|terf2ip|tp53|trip12|zgc:101664|
GO:1902562	H4 histone acetyltransferase complex	836	28	27	0.913204	0.0123	0.0853101	0.2794	1	0.752		actl6a|brd8|dmap1|epc1a|epc1b|epc2|ing3|kansl1a|kansl1b|kansl1l|kansl2|kansl3|kat5a|kat5b|mcrs1|meaf6|morf4l1|mrgbp|msl1a|msl1b|msl2a|msl2b|rsf1a|ruvbl1|ruvbl2|si:ch211-59d17.3|trrap|
GO:0031110	regulation of microtubule polymerization or depolymerization	837	35	35	0.862673	0.0124	0.0853326	0.1108	0.760511	0.789		apc|apc2|arl2|camsap1a|camsap1b|camsap2a|camsap2b|clasp2|clip1a|cyp11a1|map1aa|map1ab|map1b|map1sa|map1sb|mapre1a|mapre1b|mapre2|mapre3a|mapre3b|npm3|ska1|ska2|ska3|spast|stmn1a|stmn1b|stmn2a|stmn2b|stmn3|stmn4|stmn4l|stmnd1|terf1|traf3ip1|
GO:0003341	cilium movement	838	67	65	0.65146	0.0123	0.085422	0.3502	1	0.854		afg1lb|aftphb|ak9|arhgef11|arhgef18b|bbs1|cacna1ia|ccdc103|ccdc114|ccdc135|ccdc151|ccdc39|ccdc40|ccsapb|cep131|cep70|cfap206|cfap53|dnaaf4|dnah1|dnah12|dnah3|dnah6|dnah7|dnah9|dnah9l|dnai1.1|dnai1.2|dnai2a|foxj1a|gas8|gle1|glis2b|hs3st3l|ift57|ift88|ippk|kcnip1a|lrrc23|lrrc6|mcamb|mettl3|ocrl|ofd1|poc1b|ptk7a|rfx3|rock2b|rpgrb|rsph9|ruvbl1|ruvbl2|si:ch73-222h13.1|si:dkey-208b23.5|spa17|tekt1|tekt…
GO:0070873	regulation of glycogen metabolic process	839	5	5	1.83353	0.0124	0.0854437	0.025	0.409598	0.586		inpp5ka|inpp5kb|khk|pask|ppp1r3b|
GO:0006189	'de novo' IMP biosynthetic process	840	5	5	1.84001	0.0124	0.0855551	0.1049	0.750177	0.323		adsl|atic|gart|pfas|ppat|
GO:0051443	positive regulation of ubiquitin-protein transferase activity	841	11	11	1.34095	0.0124	0.0856668	0.0776	0.633733	0.524		cdc20|dcun1d1|dcun1d2a|dcun1d2b|dcun1d3|dcun1d4|dcun1d5|fzr1a|fzr1b|ube2nb|ube2s|
GO:0005682	U5 snRNP	842	13	13	1.30941	0.0124	0.0857788	0.1694	0.940677	0.508		cd2bp2|prpf18|prpf8|snrnp200|snrpb|snrpd1|snrpd2|snrpd3|snrpd3l|snrpe|snrpg|txnl4a|txnl4b|
GO:0000347	THO complex	843	6	6	1.70303	0.0124	0.0858911	0.0916	0.690523	0.177	GO:0000445|THO complex part of transcription export complex,	si:dkeyp-97b10.3|thoc1|thoc2|thoc3|thoc5|thoc7|
GO:0000445	THO complex part of transcription export complex	844	6	6	1.70303	0.0124	0.0858911	0.0916	0.690523	0.177	GO:0000347|THO complex,	si:dkeyp-97b10.3|thoc1|thoc2|thoc3|thoc5|thoc7|
GO:0034243	regulation of transcription elongation from RNA polymerase II promoter	845	22	21	1.04295	0.0125	0.0859091	0.2808	1	0.772		brd4|cdc73|cdk12|cdk13|cdk9|gtf2f1|gtf2f2a|gtf2f2b|leo1|nelfa|nelfb|nelfcd|nelfe|paf1|rnf168|rnf8|supt16h|supt5h|supt6h|trim33|wdr61|
GO:0050685	positive regulation of mRNA processing	846	12	12	1.26907	0.0126	0.0864841	0.0494	0.517673	0.48		celf3a|celf4|cirbpa|cirbpb|cpeb1b|dazap1|dhx37|nudt21|rbmx|sf3b4|tra2a|tra2b|
GO:0051302	regulation of cell division	847	48	48	0.724012	0.0127	0.0868326	0.0348	0.455846	0.847		aurka|aurkb|becn1|birc6|cdc14aa|cdc14ab|cdc14b|chmp4bb|cspp1b|e2f7|e2f8|fgf17|fgf1a|fgf1b|fgf8b|garem|gdf3|ikbkb|incenp|kdf1a|kdf1b|klhl21|map9|piezo1|pkp4|plk1|plk2a|plk2b|plk3|plk4|prc1a|prc1b|rab11fip3|rab11fip4a|rab11fip4b|rbl1|rbl2|si:ch1073-266p11.2|si:ch73-100l22.3|tgfb1a|tgfb1b|tgfb2|tgfb3|tgfb5|thbs4b|tp53|vegfaa|zfyve26|
GO:0007369	gastrulation	848	48	48	0.72404	0.0127	0.0869449	0.0731	0.618952	0.841		aldh1l1|ankrd6b|apela|apln|aplnra|aplnrb|arl6|bbs1|bbs10|bbs12|bbs4|bbs5|bbs7|bbs9|bcl2l10|cdh1|cep290|dnaaf1|drl|fyna|gna12a|gna13a|gna13b|gpc4|ift74|ift88|irx3a|mapk1|marcksb|mkks|mxtx2|mylipa|mylipb|nanog|pigt|plekhg5a|rab5c|snai1a|tbp|tdp2b|tmem67|tnika|trim32|ttc21b|ttc8|vangl2|xpnpep3|zeb1b|
GO:0097346	INO80-type complex	849	18	18	1.13462	0.0127	0.0870575	0.1938	0.993788	0.482		actr5|actr6|actr8|anp32e|brd8|dmap1|ino80|ino80b|ino80c|ino80e|mcrs1|nfrkb|ruvbl1|ruvbl2|si:ch211-59d17.3|srcap|uchl5|znhit1|
GO:0031428	box C/D RNP complex	850	5	5	1.82457	0.0128	0.0872907	0.0756	0.628062	0.118		fbl|nop56|nop58|snu13a|snu13b|
GO:0051011	microtubule minus-end binding	851	11	11	1.33588	0.0128	0.0874034	0.0894	0.680726	0.589		camsap1a|camsap1b|camsap2a|camsap2b|haus4|haus7|si:ch1073-365p7.2|tubgcp2|tubgcp3|tubgcp4|tubgcp5|
GO:0030677	ribonuclease P complex	852	7	7	1.65504	0.0129	0.0876339	0.0717	0.613975	0.574		pop1|pop4|pop5|rpp21|rpp30|rpph1|trmt10c|
GO:0043021	ribonucleoprotein complex binding	853	56	54	0.695615	0.0129	0.0877465	0.216	1	0.851		abce1|bag6l|bop1|c1qbp|cpeb1a|cpeb1b|cpeb3|cpeb4a|eef2a.1|eef2a.2|eef2b|eef2l2|eif1b|eif2a|eif2s1a|eif2s1b|eif3k|eif5a|eif5a2|eif6|eral1|gcn1|gtpbp6|guf1|hnrnpua|hnrnpub|letm1|letm2|letmd1|lin28a|mrrf|mtif3|mtrf1|mtrf1l|nmd3|nvl|ola1|pelo|pes|ppih|ptcd3|pym1|rplp1|secisbp2|shfl|si:dkey-175g6.5|si:zfos-1192g2.3|srp68|srp72|srpra|uhmk1|wdr12|znf593|znf598|
GO:0034250	positive regulation of cellular amide metabolic process	854	31	31	0.90439	0.0129	0.0878595	0.0741	0.62343	0.833	GO:0045727|positive regulation of translation,	c1qbp|cnbpa|cnbpb|coa3a|dazl|dhx29|eif2s3|eif5a|eif5a2|fmr1|fxr1|fxr2|guf1|impact|jmjd4|lin28a|mettl3|pcif1|polr2d|polr2gl|pym1|rmnd1|rps6kb1a|rps6kb1b|rps9|uhmk1|upf3a|upf3b|uqcc1|uqcc2|usp16|
GO:0045727	positive regulation of translation	855	31	31	0.90439	0.0129	0.0878595	0.0741	0.62343	0.833	GO:0034250|positive regulation of cellular amide metabolic process,	c1qbp|cnbpa|cnbpb|coa3a|dazl|dhx29|eif2s3|eif5a|eif5a2|fmr1|fxr1|fxr2|guf1|impact|jmjd4|lin28a|mettl3|pcif1|polr2d|polr2gl|pym1|rmnd1|rps6kb1a|rps6kb1b|rps9|uhmk1|upf3a|upf3b|uqcc1|uqcc2|usp16|
GO:0019856	pyrimidine nucleobase biosynthetic process	856	7	7	1.6405	0.0131	0.0887647	0.1024	0.73728	0.664		cad|cmpk|cps1|ctps1a|ctps1b|dhodh|umps|
GO:0007286	spermatid development	857	7	7	1.64163	0.0131	0.0888785	0.0187	0.380617	0.326		piwil1|pld6|rnf8|ropn1l|spaca4l|sycp3|tdrd5|
GO:0098588	bounding membrane of organelle	858	483	482	0.316918	0.0132	0.0892138	0.9776	1	0.949		aars2|abcb6a|abcb6b|abcb9|abcd1|abhd17c|acbd3|agpat4|ap3d1|appl1|appl2|arcn1a|arcn1b|arf6a|arfip1|arl13a|arl13b|arl3b|arl6|arl8a|arl8ba|arl8bb|asah2|atg16l1|atg16l2|atp2a1|atp2a1l|atp2a2a|atp2a2b|atp2a3|atp2c1|atp6v0ca|atp6v0cb|atp6v0d1|atp6v1aa|atp6v1ab|b3galnt2|b3galt1a|b3galt2|b3galt4|b3galt6|b3gat1a|b3gat2|b3gat3|b3gnt2a|b3gnt2b|b3gnt2l|b3gnt5a|b3gnt5b|b3gnt7|b3gnt7l|b3gnt9|b4gat1|baxa|baxb|b…
GO:0000478	endonucleolytic cleavage involved in rRNA processing	859	6	6	1.67622	0.0132	0.0893279	0.0863	0.671617	0.428	GO:0000479|endonucleolytic cleavage of tricistronic rRNA transcript (SSU-rRNA, 5.8S rRNA, LSU-rRNA),	abt1|gnl2|kri1|nol9|rps21|rrs1|
GO:0000479	endonucleolytic cleavage of tricistronic rRNA transcript (SSU-rRNA, 5.8S rRNA, LSU-rRNA)	860	6	6	1.67622	0.0132	0.0893279	0.0863	0.671617	0.428	GO:0000478|endonucleolytic cleavage involved in rRNA processing,	abt1|gnl2|kri1|nol9|rps21|rrs1|
GO:0043038	amino acid activation	861	40	40	0.749206	0.0133	0.0895466	0.4837	1	0.871	GO:0043039|tRNA aminoacylation,	aars1|aars2|aarsd1|cars1|cars2|dalrd3|dars1|dars2|eprs1|fars2|farsa|farsb|gars1|gatb|hars|iars1|iars2|kars1|lars1b|lars2|mars1|mars2|nars1|nars2|pars2|qars1|qrsl1|rars1|rars2|sars1|sars2|si:ch211-256m1.8|tars1|tars3|vars1|vars2|wars2|yars1|yars2|zgc:153247|
GO:0043039	tRNA aminoacylation	862	40	40	0.749206	0.0133	0.0895466	0.4837	1	0.871	GO:0043038|amino acid activation,	aars1|aars2|aarsd1|cars1|cars2|dalrd3|dars1|dars2|eprs1|fars2|farsa|farsb|gars1|gatb|hars|iars1|iars2|kars1|lars1b|lars2|mars1|mars2|nars1|nars2|pars2|qars1|qrsl1|rars1|rars2|sars1|sars2|si:ch211-256m1.8|tars1|tars3|vars1|vars2|wars2|yars1|yars2|zgc:153247|
GO:0070847	core mediator complex	863	8	8	1.49535	0.0133	0.0896606	0.1225	0.799346	0.0373		crsp7|med14|med17|med18|med31|med4|med6|med8|
GO:0042162	telomeric DNA binding	864	22	22	1.01978	0.0133	0.089775	0.2808	1	0.845		acd|ctc1|hmbox1a|hmbox1b|pot1|rad50|rpa1|smg5|smg6|smg7|stn1|telo2|ten1|terf1|terf2ip|terfa|tert|tinf2|xrcc5|xrcc6|zgc:113263|zgc:91944|
GO:0045505	dynein intermediate chain binding	865	16	16	1.12479	0.0135	0.0907776	0.0884	0.67603	0.425		bicd1a|dnah1|dnah10|dnah12|dnah3|dnah5|dnah5l|dnah6|dnah7|dnah9|dnah9l|dnal4a|dnal4b|dynll1|dynll2b|dynlrb1|
GO:0043015	gamma-tubulin binding	866	11	11	1.31361	0.0136	0.0912183	0.0894	0.681707	0.429		appl2|b9d2|bloc1s2|cep57|cep57l1|cep70|si:ch1073-365p7.2|tubgcp2|tubgcp3|tubgcp4|tubgcp5|
GO:0019867	outer membrane	867	71	71	0.594422	0.0136	0.091334	0.4252	1	0.89	GO:0031968|organelle outer membrane,	agpat4|baxa|baxb|bcl2a|bcl2b|bcl2l1|bcl2l10|bcl2l16|bnip3|bnip3la|bnip3lb|bnip4|boka|bokb|cisd2|cptp|dnm1l|fis1|fundc1|gpam|itprip|kmo|mao|marc1|march5l|mcl1a|mcl1b|mff|mfn1b|mfn2|mief1|mief2|msto1|mtx3|mul1a|nav3|pgam5|pi4kb|pld6|qtrt1|rhot1a|rhot1b|rhot2|rnf185|rtn4ip1|samm50|samm50l|si:dkey-71l1.1|sigmar1|slc25a46|smpd5|snn|spata18|syne1b|syne3|tigara|tigarb|tomm20a|tomm20b|tomm22|tomm40|tomm4…
GO:0031968	organelle outer membrane	868	71	71	0.594422	0.0136	0.091334	0.4252	1	0.89	GO:0019867|outer membrane,	agpat4|baxa|baxb|bcl2a|bcl2b|bcl2l1|bcl2l10|bcl2l16|bnip3|bnip3la|bnip3lb|bnip4|boka|bokb|cisd2|cptp|dnm1l|fis1|fundc1|gpam|itprip|kmo|mao|marc1|march5l|mcl1a|mcl1b|mff|mfn1b|mfn2|mief1|mief2|msto1|mtx3|mul1a|nav3|pgam5|pi4kb|pld6|qtrt1|rhot1a|rhot1b|rhot2|rnf185|rtn4ip1|samm50|samm50l|si:dkey-71l1.1|sigmar1|slc25a46|smpd5|snn|spata18|syne1b|syne3|tigara|tigarb|tomm20a|tomm20b|tomm22|tomm40|tomm4…
GO:0030496	midbody	869	29	29	0.883433	0.0137	0.0915409	0.1431	0.862512	0.695		agbl5|alkbh4|ankrd54|antxr2a|arl3b|aurkb|ccdc124|ccdc69|cep126|cep55l|chmp4ba|ddx11|jtb|katna1|lzts2a|lzts2b|map11|rab11fip3|rab11fip4a|rab11fip4b|rcc2|si:ch1073-266p11.2|sirt2|spast|usp8|zfyve19|zfyve26|zgc:153916|zgc:162255|
GO:0016799	hydrolase activity, hydrolyzing N-glycosyl compounds	870	16	15	1.12403	0.0137	0.0916566	0.141	0.850823	0.647		adprh|adprhl1|dnph1|mbd4|mpg|neil1|neil3|nthl1|ogg1|rps3|smug1|tdg.1|tdg.2|unga|ungb|
GO:0005689	U12-type spliceosomal complex	871	15	15	1.12688	0.0137	0.0917727	0.156	0.9072	0.311		lsm7|phf5a|rnpc3|sf3b1|sf3b2|sf3b4|snrnp25|snrnp35|snrnp48|snrpd1|snrpd3|snrpd3l|snrpg|zcrb1|zmat5|
GO:0031112	positive regulation of microtubule polymerization or depolymerization	872	6	6	1.65276	0.0139	0.0927601	0.0395	0.468686	0.44		arl2|clip1a|cyp11a1|npm3|spast|terf1|
GO:0071479	cellular response to ionizing radiation	873	11	11	1.29599	0.0142	0.094405	0.1615	0.916032	0.555		badb|bbc3|pole3|rad9a|rad9b|si:ch73-352p4.5|si:dkey-74k8.3|si:dkey-9i23.15|swi5|xrcc5|xrcc6|
GO:0006506	GPI anchor biosynthetic process	874	23	23	0.980694	0.0142	0.0945238	0.2385	1	0.648		dpm1|dpm2|dpm3|mppe1|pgap2|pgap3|piga|pigb|pigc|pigf|pigh|pigk|pigl|pigm|pign|pigo|pigp|pigq|pigv|pigw|pigx|si:ch73-49o8.1|zgc:162634|
GO:1905515	non-motile cilium assembly	875	18	18	1.09674	0.0142	0.0946428	0.1557	0.90745	0.59		arl13a|arl13b|bbs1|bbs7|ccdc13|cep126|csnk1da|csnk1db|gorab|ift122|ift57|ift88|tbc1d32|tmem107|tmem107l|tmem17|ttc8|zgc:112294|
GO:0051570	regulation of histone H3-K9 methylation	876	5	5	1.78842	0.0143	0.0947129	0.0131	0.362959	0.387		dnmt3bb.2|ehmt2|jarid2b|prdm12b|prdm5|
GO:0030286	dynein complex	877	33	33	0.830952	0.0143	0.0948316	0.1108	0.761498	0.677		ccdc65|dctn2|dnah1|dnah10|dnah12|dnah2|dnah3|dnah5|dnah5l|dnah6|dnah7|dnah9|dnah9l|dnai1.1|dnai1.2|dnai2a|dnal1|dnal4a|dnal4b|drc1|dync1h1|dync1i1|dync1i2a|dync1i2b|dync1li1|dync1li2|dync2li1|dynll1|dynll2a|dynll2b|dynlrb1|wdr34|wdr78|
GO:0019901	protein kinase binding	878	137	137	0.474939	0.0143	0.0949506	0.092	0.692552	0.944		angpt1|angpt2a|angpt4|appl1|atg13|bora|camk2n1a|camk2n2|cbl|cblb|cblc|ccna1|ccna2|ccnb1|ccnb2|ccnb3|ccnd1|ccnd2a|ccnd2b|ccnd3|ccndx|ccne1|ccne2|ccnf|ccng1|ccng2|ccni|ccni2|ccnjl|ccny|ccnyl1|cd4-1|cdc37|cdc42|cdc42l|cdc42l2|cep152|cks1b|cks2|cnppd1|cntd2|cpne3|dact1|dact2|dact3a|dicp1.1|dicp1.17|dicp3.3|dlg1|dlg1l|dok7|fbxo7|g6fl|gcn1|gprc5ba|gprc5bb|gsk3aa|gsk3ab|gsk3ba|gsk3bb|inka1a|inka1b|inka2…
GO:0070918	primary sncRNA processing	879	9	9	1.4021	0.0144	0.0951371	0.1718	0.944097	0.565		ago2|dicer1|drosha|henmt1|mrpl44|prkra|snip1|spout1|tarbp2|
GO:0005451	monovalent cation:proton antiporter activity	880	11	11	1.28931	0.0144	0.095256	0.0776	0.636681	0.612	GO:0051139|metal ion:proton antiporter activity,	cax1|cax2|letm1|slc9a2|slc9a3.1|slc9a3.2|slc9a5|slc9a6a|slc9a6b|slc9a7|slc9a8|
GO:0051139	metal ion:proton antiporter activity	881	11	11	1.28931	0.0144	0.095256	0.0776	0.636681	0.612	GO:0005451|monovalent cation:proton antiporter activity,	cax1|cax2|letm1|slc9a2|slc9a3.1|slc9a3.2|slc9a5|slc9a6a|slc9a6b|slc9a7|slc9a8|
GO:0035267	NuA4 histone acetyltransferase complex	882	17	17	1.08394	0.0145	0.0956783	0.1905	0.984498	0.599	GO:0043189|H4/H2A histone acetyltransferase complex,	actl6a|brd8|dmap1|epc1a|epc1b|epc2|ing3|kat5a|kat5b|meaf6|morf4l1|mrgbp|rsf1a|ruvbl1|ruvbl2|si:ch211-59d17.3|trrap|
GO:0043189	H4/H2A histone acetyltransferase complex	883	17	17	1.08394	0.0145	0.0956783	0.1905	0.984498	0.599	GO:0035267|NuA4 histone acetyltransferase complex,	actl6a|brd8|dmap1|epc1a|epc1b|epc2|ing3|kat5a|kat5b|meaf6|morf4l1|mrgbp|rsf1a|ruvbl1|ruvbl2|si:ch211-59d17.3|trrap|
GO:0002009	morphogenesis of an epithelium	884	374	373	0.328827	0.0146	0.0960985	0.637	1	0.978		abca12|acvr1l|adap2|adgra3|afap1l2|afp4|aire|akap12b|alcama|aldh1a2|alkbh4|amotl2a|apc|apex1|aplnra|apoa2|apobec2a|appa|appb|arf6b|arhgef7b|atoh8|atp1a1a.1|atp1a2a|atp2a2a|atp6v0d1|atrn|bbs1|bbs10|bbs12|bbs4|bbs5|bbs7|bcl2l10|bcl2l16|blf|bmp4|bmp7a|bmpr1aa|bmpr2a|bmpr2b|bnip3lb|buc|bves|cacna1c|cacnb2a|cacnb4a|cacnb4b|cald1b|camk2a|camk2g1|ccdc103|ccdc40|cdh1|cdh5|cdk5rap3|celsr2|cenpf|cep162|cfl…
GO:0009798	axis specification	885	49	49	0.697492	0.0146	0.0962182	0.0521	0.52417	0.868		ap2a1|atp6v0d1|axin1|axin2|b4galt5|bmp2b|buc|cactin|ccm2|ccm2l|cdx1a|cdx1b|cdx4|ctnnb1|ctnnb2|dnaaf4|foxd5|foxh1|gdf3|glcea|gsc|hwa|itga5|krit1|lrp6|macf1a|map3k3|mespab|mespba|mespbb|mmp14a|mmp14b|ndr1|net1|pak1|pnpla6|prdm1a|rap1b|rela|rgs18|ripply1|ripply2|rnf2|setdb2|snx10a|sox19b|tle5|yap1|zic3|
GO:0016273	arginine N-methyltransferase activity	886	7	7	1.59622	0.0147	0.096397	0.1157	0.774064	0.573		carm1|ndufaf7|prmt1|prmt5|prmt6|prmt7|prmt8b|
GO:0051347	positive regulation of transferase activity	887	103	103	0.510684	0.0147	0.0965166	0.4287	1	0.945		acd|adcyap1a|adcyap1b|atg13|bora|ccny|ccnyl1|cdc20|dcun1d1|dcun1d2a|dcun1d2b|dcun1d3|dcun1d4|dcun1d5|dok7|etaa1|fgfr1a|fzr1a|fzr1b|gcn1|her5|hmbox1a|hmbox1b|kita|map2k1|map2k2a|map2k2b|map2k4a|map2k4b|map2k5|map2k6|map2k7|map3k1|map3k14a|map3k19|map3k2|map3k22|map3k3|map3k4|map4k2|map4k3a|map4k3b|map4k4|map4k5|map4k6|mink1|mnat1|nek10|nek12|nek4|nvl|oxsr1a|oxsr1b|pak1|pak2a|pak2b|pak4|pak6b|pdgfa…
GO:0002562	somatic diversification of immune receptors via germline recombination within a single locus	888	11	11	1.2755	0.0147	0.0966365	0.1473	0.876841	0.848		batf|msh2|msh3|msh6|prkdc|rag1|rag2|rnf168|rnf8|tcf7|xrcc4|
GO:1903321	negative regulation of protein modification by small protein conjugation or removal	889	12	12	1.2265	0.0149	0.0972266	0.0355	0.455985	0.653		fbxo5|klhl40b|mad2l2|n4bp1|nxn|si:cabz01029535.1|spopla|spoplb|trip12|ubr5|ubxn1|usp44|
GO:0031397	negative regulation of protein ubiquitination	890	12	12	1.2265	0.0149	0.0973467	0.0355	0.457095	0.653		fbxo5|klhl40b|mad2l2|n4bp1|nxn|si:cabz01029535.1|spopla|spoplb|trip12|ubr5|ubxn1|usp44|
GO:0008569	minus-end-directed microtubule motor activity	891	12	12	1.22491	0.0149	0.097467	0.0777	0.633572	0.381		dnah1|dnah10|dnah12|dnah3|dnah5|dnah5l|dnah6|dnah7|dnah9|dnah9l|dync2li1|kifc3|
GO:0008353	RNA polymerase II CTD heptapeptide repeat kinase activity	892	14	13	1.23712	0.0149	0.0975876	0.127	0.811696	0.563		ccnh|cdk1|cdk12|cdk13|cdk19|cdk7|cdk8|cdk9|ercc2|ercc3|gtf2h1|gtf2h3|gtf2h4|
GO:0019013	viral nucleocapsid	893	27	27	0.875408	0.0151	0.0984103	0.2131	1	0.305		elavl3|elavl4|hnrnpa0b|hnrnpa1b|hnrnpa3|hnrnpaba|hnrnpc|hnrnph1|hnrnpk|hnrnpl2|hnrnpr|hnrnpub|hnrnpul1|hnrpkl|imp4|raver1|raver2|snrnp40|snrnp70|snrpa|snrpb|snrpd1|snrpd2|snrpd3|snrpd3l|utp11|zgc:55733|
GO:0061014	positive regulation of mRNA catabolic process	894	22	21	0.992123	0.0155	0.100645	0.2808	1	0.844		celf1|cnot1|cnot7|dis3l2|exosc7|exosc8|exosc9|mettl14|mettl16|mettl3|pde12|polr2d|polr2gl|rbm24a|si:dkey-217f16.6|si:dkey-46g23.1|tnrc6a|tnrc6b|tnrc6c1|tnrc6c2|ythdf2|
GO:0017004	cytochrome complex assembly	895	20	20	0.994815	0.0155	0.100769	0.1939	0.992378	0.681		bcs1l|coa3a|coa5|cox17|cox18|cox19|cox20|hccsa.1|hccsb|oxa1l|pet100|sco1|sco2|si:ch211-215a9.5|smim20|ttc19|uqcc1|uqcc2|uqcc3|uqcrb|
GO:0001578	microtubule bundle formation	896	22	22	0.992771	0.0155	0.100893	0.1079	0.762359	0.615		ccdc40|cep41|cfap157|cfap206|dnaaf1|dzip1|gas8|iqcg|map2|nckap5l|prc1a|prc1b|rp1l1a|rp1l1b|rsph9|spast|stk36|tbc1d32|tppp3|ttc26|ttll3|ttll6|
GO:0046548	retinal rod cell development	897	7	7	1.59005	0.0156	0.101171	0.0068	0.3528	0.152		adipor1b|nek2|rpgrb|rpgrip1|sox11a|sox11b|tbx2b|
GO:0006999	nuclear pore organization	898	6	6	1.59644	0.0157	0.101694	0.1244	0.808753	0.378		ahctf1|ndc1|nup107|nup35|nup93|seh1l|
GO:0016889	endodeoxyribonuclease activity, producing 3'-phosphomonoesters	899	9	9	1.36482	0.016	0.103385	0.0647	0.585286	0.656		dnase2|dnase2b|eme1|mus81|rad51c|slx1b|slx4|spo11|xrcc3|
GO:0032786	positive regulation of DNA-templated transcription, elongation	900	21	20	0.979008	0.016	0.103511	0.2808	1	0.739		brd4|ccnk|ccnt1|ccnt2a|ccnt2b|cdc73|cdk12|cdk13|cdk9|gtf2f1|gtf2f2a|gtf2f2b|leo1|paf1|supt16h|supt4h1|supt5h|supt6h|thoc5|wdr61|
GO:0043484	regulation of RNA splicing	901	86	85	0.535672	0.0161	0.103525	0.6069	1	0.785		ahnak|akap17a|brdt|celf1|celf2|celf3a|celf3b|celf4|celf5a|celf5b|cirbpa|cirbpb|dazap1|dhx37|eif4a3|esrp1|esrp2|fmr1|fxr1|fxr2|hmga1a|hnrnpua|hnrnpub|ints5|jmjd6|khdrbs1a|khdrbs1b|khdrbs2|magoh|mbnl1|mbnl2|mettl16|rbfox1|rbfox1l|rbfox2|rbfox3a|rbfox3b|rbm10|rbm11|rbm17|rbm19|rbm22|rbm24a|rbm25a|rbm25b|rbm4.1|rbm4.2|rbm4.3|rbm7|rbm8a|rbmx|rest|rnps1|sart3|sf3b4|si:ch211-125o16.4|si:ch211-69b7.6|si:…
GO:0031053	primary miRNA processing	902	5	5	1.73236	0.0161	0.103651	0.1049	0.748155	0.268		dgcr8|drosha|mettl3|mrpl44|srrt|
GO:0080009	mRNA methylation	903	6	6	1.5845	0.0161	0.103777	0.133	0.829995	0.529		cmtr1|cmtr2|mettl14|mettl3|wtap|zc3h13|
GO:0032881	regulation of polysaccharide metabolic process	904	6	6	1.58977	0.0161	0.103904	0.0312	0.434501	0.627		inpp5ka|inpp5kb|kctd10|khk|pask|ppp1r3b|
GO:0006497	protein lipidation	905	66	66	0.61661	0.0162	0.104042	0.4956	1	0.846		atg10|atg12|atg5|dpm1|dpm2|dpm3|golga7|golga7ba|golga7bb|hhat|mboat4|mppe1|nmt1a|nmt1b|nmt2|pgap2|pgap3|piga|pigb|pigc|pigf|pigh|pigk|pigl|pigm|pign|pigo|pigp|pigq|pigv|pigw|pigx|porcn|si:ch73-49o8.1|wdr45|wdr45b|wipi1|wipi2|zdhhc12a|zdhhc12b|zdhhc14|zdhhc15a|zdhhc15b|zdhhc16a|zdhhc16b|zdhhc18a|zdhhc18b|zdhhc2|zdhhc20a|zdhhc20b|zdhhc21|zdhhc22|zdhhc23a|zdhhc23b|zdhhc24|zdhhc3a|zdhhc3b|zdhhc4|zdhh…
GO:0051567	histone H3-K9 methylation	906	5	5	1.72074	0.0163	0.104557	0.0354	0.456919	0.498	GO:0061647|histone H3-K9 modification,	dnmt1|prdm5|prdm9|setdb2|suv39h1a|
GO:0061647	histone H3-K9 modification	907	5	5	1.72074	0.0163	0.104557	0.0354	0.456919	0.498	GO:0051567|histone H3-K9 methylation,	dnmt1|prdm5|prdm9|setdb2|suv39h1a|
GO:0000217	DNA secondary structure binding	908	9	9	1.35181	0.0164	0.104817	0.1091	0.761685	0.659		crip1|men1|msh2|msh6|rad51b|rad51c|rad51d|rbbp8|xrcc3|
GO:0009411	response to UV	909	19	19	1.02823	0.0164	0.104944	0.0834	0.656775	0.763		aurkb|ciao2a|crip1|ddb2|dtl|ercc1|ercc2|ercc3|impact|mapk14a|mapk14b|mettl3|per2|perp|primpol|rad18|tp53|uvssa|xpa|
GO:0035304	regulation of protein dephosphorylation	910	18	18	1.03749	0.0164	0.105071	0.1557	0.90845	0.703		ankle2|arpp19a|arpp19b|bod1|bod1l1|cnep1r1|ensaa|ensab|mastl|ppp1r11|ppp1r12a|ppp1r15a|ppp1r2|ppp1r8a|ppp1r8b|ppp4r4|si:ch211-244o22.2|zdhhc8a|
GO:0010842	retina layer formation	911	41	40	0.721645	0.0165	0.105076	0.0707	0.612348	0.806		abhd12|atoh7|bbs9|bves|cdipt|cdk5|cdk5r1b|cdk5r2a|cerkl|chm|cyfip2|dctn1a|dnmt1|dnmt3bb.2|exoc5|foxn4|gmds|ipo13|irx7|lhx1a|marcksa|marcksb|mcrs1|mmp14a|poc1b|reep6|rp2|rpgrb|rtn4ip1|rx1|sdk1a|sdk1b|sdk2b|sec13|smarca4a|tatdn1|tbcd|top2b|toporsa|tspan12|
GO:0034518	RNA cap binding complex	912	6	6	1.5797	0.0165	0.105202	0.0684	0.605306	0.367		ago2|eif4e1b|eif4e3|eif4ea|ncbp2|rnmt|
GO:0008821	crossover junction endodeoxyribonuclease activity	913	6	6	1.58042	0.0165	0.105329	0.0416	0.477543	0.601		eme1|mus81|rad51c|slx1b|slx4|xrcc3|
GO:0005929	cilium	914	114	113	0.504104	0.0167	0.106094	0.5239	1	0.938		abhd2a|abhd2b|anks6|arl13a|arl13b|arl2bp|arl6|b9d2|bbip1|bbs5|bbs7|bbs9|ccdc103|ccdc135|ccdc151|ccdc39|ccdc40|ccdc65|ccsapb|cdh23|cdk20|cep104|cep19|cep41|ces3|cfap157|cfap161|cfap20|cfap206|cfap36|cfap53|cfap77|cluap1|cplane2|daw1|dnaaf1|dnaaf4|dnah9|dnah9l|drc1|dync2h1|dync2li1|dzip1|dzip1l|fam92a1|flr|gas8|gli2a|gpr161|ift122|ift172|ift20|ift46|ift52|ift57|ift80|ift81|ift88|invs|iqcg|kif17|kif…
GO:0005845	mRNA cap binding complex	915	5	5	1.71581	0.0167	0.106222	0.059	0.555566	0.238		ago2|eif4e1b|eif4e3|eif4ea|rnmt|
GO:0031113	regulation of microtubule polymerization	916	7	7	1.56823	0.0168	0.106474	0.0518	0.522144	0.39		arl2|camsap1b|clip1a|cyp11a1|npm3|terf1|traf3ip1|
GO:0000793	condensed chromosome	917	9	9	1.33693	0.0168	0.106601	0.1374	0.840602	0.555		brd4|cdc14b|dmc1|fancd2|ncapg|ncaph2|rad50|rad51|tmpoa|
GO:0016574	histone ubiquitination	918	15	15	1.05035	0.0169	0.106724	0.1913	0.983829	0.717		bmi1a|bmi1b|pcgf1|pcgf5a|pcgf5b|pcgf6|rag1|rnf168|rnf2|rnf20|rnf40|rnf8|ube2nb|uhrf1|waca|
GO:0007030	Golgi organization	919	59	59	0.643629	0.0169	0.106852	0.4968	1	0.742		arhgef28a|arl1|atp8b1|atp8b3|atp8b4|atp8b5a|bet1|blzf1|clasp2|cog2|cog3|cog4|cog7|dnajc28|dym|golga2|golga5|golph3|golph3l|gorasp1a|gorasp1b|gorasp2|gosr2|hace1|lman1|lman2|lman2lb|lurap1|myo18aa|myo18ab|nsfl1c|pi4k2a|pi4k2b|plekhm2|plk3|sec16b|sec22ba|sec22bb|si:dkey-27b3.2|tango2|tmed10|tmed1a|tmed1b|tmed2|tmed3|tmed4|tmed5|tmed6|tmed7|tmed9|trappc11|ubxn2a|uso1|vcpip1|vmp1|vps51|vrk1|vti1a|vti…
GO:0035303	regulation of dephosphorylation	920	25	25	0.941185	0.0169	0.106979	0.187	0.979806	0.741		ankle2|arpp19a|arpp19b|bod1|bod1l1|cnep1r1|dlg2|ensaa|ensab|mastl|ppp1r11|ppp1r12a|ppp1r15a|ppp1r2|ppp1r26|ppp1r35|ppp1r37|ppp1r8a|ppp1r8b|ppp2r3c|ppp4r4|si:ch211-244o22.2|uri1|zcchc9|zdhhc8a|
GO:0010212	response to ionizing radiation	921	34	34	0.81884	0.017	0.1071	0.1521	0.895343	0.826		abraxas1|anxa1a|anxa1b|anxa1c|anxa1d|atm|babam1|babam2|badb|bbc3|brat1|cdkn1a|inip|ints3|mdm2|mta1|nabp1a|nabp1b|pole3|rad9a|rad9b|rnf168|rnf8|si:ch73-352p4.5|si:dkey-249d8.1|si:dkey-74k8.3|si:dkey-9i23.15|swi5|ticrr|tp53|xrcc4|xrcc5|xrcc6|xrra1|
GO:0030234	enzyme regulator activity	922	690	683	0.287361	0.017	0.107228	0.1997	0.999823	0.918		a2ml|abi1a|abi1b|abi2a|acap1|acap2|acap3a|acap3b|adap2|adgrv1|adprh|adrm1|agap1|agap2|agap3|agfg1a|agfg1b|agrn|agt|ahsg1|ahsg2|alox5ap|ambp|ankrd27|anos1a|anos1b|anxa1a|anxa1b|anxa1c|anxa1d|anxa2a|anxa2b|anxa3a|anxa3b|apaf1|apc|aplp2|apoa1a|apoa1b|apoc2|appa|appb|arap3|arfgap1|arfgap2|arfgap3|arhgap10|arhgap12a|arhgap12b|arhgap15|arhgap17a|arhgap17b|arhgap19|arhgap20|arhgap20b|arhgap21b|arhgap23a…
GO:0015030	Cajal body	923	11	11	1.2461	0.0171	0.107474	0.1903	0.985389	0.531		coil|ddx46|fbl|lsg1|prpf31|sart3|smn1|smndc1|toe1|uspl1|zgc:86811|
GO:0006168	adenine salvage	924	5	5	1.70667	0.0171	0.107602	0.0386	0.466373	0.652	GO:0046084|adenine biosynthetic process, GO:0046083|adenine metabolic process,	aprt|hprt1|hprt1l|prtfdc1b|zgc:174895|
GO:0046083	adenine metabolic process	925	5	5	1.70667	0.0171	0.107602	0.0386	0.466373	0.653	GO:0006168|adenine salvage, GO:0046084|adenine biosynthetic process,	aprt|hprt1|hprt1l|prtfdc1b|zgc:174895|
GO:0046084	adenine biosynthetic process	926	5	5	1.70667	0.0171	0.107602	0.0386	0.466373	0.652	GO:0006168|adenine salvage, GO:0046083|adenine metabolic process,	aprt|hprt1|hprt1l|prtfdc1b|zgc:174895|
GO:0000460	maturation of 5.8S rRNA	927	7	7	1.55546	0.0173	0.108217	0.1311	0.827901	0.252		bop1|ftsj3|las1l|mphosph6|pes|urb1|wdr12|
GO:0048024	regulation of mRNA splicing, via spliceosome	928	73	72	0.572471	0.0173	0.108345	0.5067	1	0.773		celf1|celf2|celf3a|celf3b|celf4|celf5a|celf5b|cirbpa|cirbpb|dazap1|dhx37|eif4a3|fmr1|fxr1|fxr2|hnrnpua|hnrnpub|jmjd6|khdrbs1a|khdrbs1b|khdrbs2|magoh|mbnl1|mbnl2|mettl16|rbfox1|rbfox1l|rbfox2|rbfox3a|rbfox3b|rbm10|rbm11|rbm17|rbm19|rbm24a|rbm25a|rbm25b|rbm4.1|rbm4.2|rbm4.3|rbm7|rbm8a|rbmx|rest|rnps1|sart3|sf3b4|si:dkey-205h23.2|si:dkey-67c22.2|smu1a|snrpc|srek1|srsf10a|srsf10b|srsf1b|srsf2a|srsf2b…
GO:0042462	eye photoreceptor cell development	929	39	39	0.738007	0.0173	0.108473	0.0275	0.420607	0.812		adgrv1|adipor1b|bbs5|bves|cdc42|cep290|cpsf4|crb2b|crx|dhdds|dnmt3bb.2|dzank1|hmx1|ift57|ift88|irx1a|kif17|med24|med27|med29|nek2|neurod1|ninl|odc1|pdzd7a|poc5|rpgrb|rpgrip1|rtn4ip1|sec13|shha|six7|sox11a|sox11b|synj1|tbx2b|thrb|ush1c|ush2a|
GO:0009124	nucleoside monophosphate biosynthetic process	930	39	39	0.744766	0.0173	0.108602	0.1968	0.994714	0.905		ada|adsl|adss1|adss2|adssl|ampd1|ampd2a|ampd2b|ampd3a|ampd3b|aprt|atic|cdadc1|dctd|dhodh|gart|gmps|hprt1|hprt1l|impdh1a|impdh1b|impdh2|pfas|ppat|prps1a|prps1b|prtfdc1a|prtfdc1b|rfk|si:ch211-243j20.2|tyms|uck1|uck2a|uck2b|uckl1a|uckl1b|umps|upp1|upp2|
GO:0008180	COP9 signalosome	931	8	8	1.42343	0.0174	0.108714	0.0883	0.678206	0.134		cops2|cops3|cops4|cops5|cops6|cops7a|cops8|gps1|
GO:0050830	defense response to Gram-positive bacterium	932	19	19	1.00752	0.0176	0.109834	0.0096	0.368139	0.797		cd59|hamp|hsp90b1|lygl1|lygl2|myd88|pglyrp2|pglyrp5|pglyrp6|ppp1r11|rnasel3|si:ch211-113a14.19|si:ch211-261n11.7|si:ch211-261n11.8|si:dkey-108k21.19|si:dkey-23c22.5|si:dkey-23c22.9|zgc:153631|zgc:153759|
GO:0048478	replication fork protection	933	5	5	1.69286	0.0177	0.110069	0.1286	0.816988	0.524		smarcal1|timeless|tipin|zgc:77398|zranb3|
GO:0031848	protection from non-homologous end joining at telomere	934	5	5	1.69373	0.0177	0.110198	0.0986	0.720706	0.474	GO:0043247|telomere maintenance in response to DNA damage,	dclre1a|dclre1b|dclre1c|terf2ip|terfa|
GO:0043247	telomere maintenance in response to DNA damage	935	5	5	1.69373	0.0177	0.110198	0.0986	0.720706	0.474	GO:0031848|protection from non-homologous end joining at telomere,	dclre1a|dclre1b|dclre1c|terf2ip|terfa|
GO:0005154	epidermal growth factor receptor binding	936	5	5	1.69633	0.0177	0.110328	0.0986	0.722702	0.137		btc|fer|hbegfa|hbegfb|tgfa|
GO:0070816	phosphorylation of RNA polymerase II C-terminal domain	937	9	8	1.41615	0.0178	0.110561	0.1138	0.769131	0.459		ccnh|cdk12|cdk13|cdk9|gtf2h1|gtf2h3|gtf2h4|gtf2h5|
GO:0000979	RNA polymerase II core promoter sequence-specific DNA binding	938	19	18	1.02565	0.0179	0.111051	0.1371	0.839738	0.214		gtf2b|prdm10|prdm9|si:ch211-113e8.10|si:ch211-214e3.5|si:dkey-154p10.3|si:dkeyp-84f3.5|tbp|tbpl1|tbpl2|zbtb21|zfp64|znf131|znf142|znf280d|znf451|znf513a|znf827|
GO:0009894	regulation of catabolic process	939	196	195	0.398314	0.0181	0.112161	0.894	1	0.987		acaa2|angel2|ankib1a|ankib1b|apc2|arih1|arih1l|arih2|asb11|asb5a|asb5b|atraid|bag6l|banp|bmf2|carhsp1|ccdc22|celf1|cisd2|cnot1|cnot7|commd1|cpt1aa|cpt1ab|cptp|csdc2a|csnk1da|csnk1db|dap|dap1b|dazl|dda1|dhx34|dis3l2|dnd1|dnm1l|dram1|dram2b|etfa|exosc7|exosc8|exosc9|fbxo7|fmr1|fxr1|fxr2|fyco1a|gdnfa|gh1|gli2a|gpc3|gsk3aa|gsk3ab|gsk3ba|gsk3bb|heatr1|hecw1b|hecw2a|herpud1|hmgb1a|hmgb1b|hnrnpm|hnrnpua…
GO:0031966	mitochondrial membrane	940	231	231	0.366097	0.0184	0.113753	0.723	1	0.955		abcb7|abcb8|afg3l2|agk|agpat4|alas2|apooa|apoob|apool|baxa|baxb|bcl2a|bcl2b|bcl2l1|bcl2l10|bcl2l16|bcs1l|becn1|bnip3|bnip3la|bnip3lb|bnip4|boka|bokb|chchd3a|chchd3b|chchd6a|chchd6b|cisd2|coa3a|coq10b|coq2|coq3|coq4|coq5|coq6|coq7|coq9|cox10|cox14|cox15|cox16|cox20|cox5aa|cox5ab|cox6a1|cox6a2|cpt2|cyp11a1|cyp11a2|cyp11c1|dhodh|dnajc19|dnm1l|endog|eral1|fis1|fundc1|gatm|gnpat|gpam|gpat2|gper1|guf1|…
GO:0016407	acetyltransferase activity	941	91	90	0.52492	0.0184	0.113886	0.5121	1	0.972		aanat1|aanat2|acaa2|acat1|acat2|atat1|atf2|casd1|chata|crata|cratb|crebbpa|crebbpb|dbt|dlat|dpf1|dpf2|dpf2l|dpf3|elp3|ep300a|ep300b|epc1a|epc1b|epc2|esco2|gcat|gnpat|gnpnat1|hat1|hgsnat|ing3|kansl1a|kansl1b|kansl1l|kansl2|kansl3|kat14|kat2a|kat2b|kat5a|kat5b|kat6a|kat6b|kat7a|kat7b|lpcat1|lpcat2|mcrs1|meaf6|naa10|naa15a|naa15b|naa20|naa25|naa30|naa35|naa40|naa50|nags|nat10|nat15|nat8l|pafah1b2|pa…
GO:0035198	miRNA binding	942	7	7	1.53001	0.0185	0.113972	0.1311	0.82593	0.495		ago2|ago3b|ago4|spout1|tarbp2|trim71|zc3h7a|
GO:0032205	negative regulation of telomere maintenance	943	6	6	1.5527	0.0185	0.114105	0.1244	0.806771	0.72		acd|hnrnpua|hnrnpub|ten1|terf1|terfa|
GO:0071011	precatalytic spliceosome	944	9	9	1.31174	0.0186	0.114189	0.1718	0.943118	0.221		cwc22|cwc27|prpf31|prpf38a|prpf38b|sf3b3|sf3b5|smu1a|snrpe|
GO:0008287	protein serine/threonine phosphatase complex	945	37	36	0.728388	0.0185	0.114238	0.263	1	0.743	GO:1903293|phosphatase complex,	cnep1r1|ctdnep1a|ctdnep1b|ppp1r11|ppp1r12a|ppp1r15a|ppp1r3b|ppp2r1ba|ppp2r1bb|ppp2r2aa|ppp2r2ab|ppp2r2ba|ppp2r2bb|ppp2r2ca|ppp2r2cb|ppp2r2d|ppp2r3a|ppp2r3b|ppp2r5a|ppp2r5b|ppp2r5ca|ppp2r5cb|ppp2r5d|ppp2r5ea|ppp2r5eb|ppp3ca|ppp3cb|ppp3cca|ppp3ccb|ppp4r1|ppp4r2a|ppp4r2b|ppp4r4|shoc2|tox4a|tox4b|
GO:1903293	phosphatase complex	946	37	36	0.728388	0.0185	0.114238	0.263	1	0.743	GO:0008287|protein serine/threonine phosphatase complex,	cnep1r1|ctdnep1a|ctdnep1b|ppp1r11|ppp1r12a|ppp1r15a|ppp1r3b|ppp2r1ba|ppp2r1bb|ppp2r2aa|ppp2r2ab|ppp2r2ba|ppp2r2bb|ppp2r2ca|ppp2r2cb|ppp2r2d|ppp2r3a|ppp2r3b|ppp2r5a|ppp2r5b|ppp2r5ca|ppp2r5cb|ppp2r5d|ppp2r5ea|ppp2r5eb|ppp3ca|ppp3cb|ppp3cca|ppp3ccb|ppp4r1|ppp4r2a|ppp4r2b|ppp4r4|shoc2|tox4a|tox4b|
GO:0060338	regulation of type I interferon-mediated signaling pathway	947	5	5	1.68695	0.0186	0.114322	0.0721	0.611463	0.686		cav1|mettl3|pias4a|samhd1|ythdf2|
GO:0008649	rRNA methyltransferase activity	948	14	13	1.16547	0.0186	0.114455	0.2086	1	0.662	GO:0140102|catalytic activity, acting on a rRNA,	bmt2|bud23|dimt1l|emg1|fbl|fdxacb1|ftsj3|mettl16|mrm2|nop2|rrnad1|tfb1m|tfb2m|
GO:0140102	catalytic activity, acting on a rRNA	949	14	13	1.16547	0.0186	0.114455	0.2086	1	0.662	GO:0008649|rRNA methyltransferase activity,	bmt2|bud23|dimt1l|emg1|fbl|fdxacb1|ftsj3|mettl16|mrm2|nop2|rrnad1|tfb1m|tfb2m|
GO:0016447	somatic recombination of immunoglobulin gene segments	950	8	8	1.40078	0.0187	0.11467	0.1507	0.890072	0.817		batf|msh2|msh3|msh6|prkdc|rnf168|rnf8|xrcc4|
GO:0071005	U2-type precatalytic spliceosome	951	7	7	1.51816	0.0188	0.114752	0.1395	0.847571	0.217		cwc22|cwc27|prpf31|prpf38a|sf3b3|smu1a|snrpe|
GO:0000055	ribosomal large subunit export from nucleus	952	7	7	1.51982	0.0188	0.114884	0.1311	0.82889	0.375		nmd3|nup88|rrs1|sdad1|xpo1a|xpo1b|znf593|
GO:1905369	endopeptidase complex	953	59	59	0.623843	0.0188	0.115017	0.4274	1	0.784		adrm1|gpaa1|nek6|nr5a1b|pigk|pigs|pigt|pigu|psma1|psma2|psma3|psma4|psma5|psma6a|psma6b|psma6l|psma8|psmb1|psmb10|psmb11b|psmb12|psmb2|psmb3|psmb4|psmb5|psmb6|psmb7|psmb8a|psmb9a|psmc1a|psmc1b|psmc2|psmc3|psmc4|psmc5|psmc6|psmd1|psmd10|psmd11a|psmd11b|psmd12|psmd13|psmd2|psmd3|psmd4b|psmd6|psmd7|psme1|psme2|psme3|psme4a|psme4b|psmg3|rad23aa|rad23ab|rad23b|si:rp71-45k5.4|ube3a|ubqln4|
GO:1901361	organic cyclic compound catabolic process	954	171	171	0.408506	0.0189	0.115096	0.3414	1	0.997		acaa1|ada|adal|afmid|ago3b|aldh1l1|aldh1l2|aldh6a1|aldh8a1|allc|aox5|aox6|aspdh|blvra|cadm1b|casc3|cdaa|cnot1|cnot10|cnot6a|cnot6b|cnot6l|cnot7|cnot8|cnp|comta|comtb|crmp1|cyp46a1.1|cyp46a1.2|cyp46a1.3|cyp46a1.4|cyp7a1|dbh|dcp1a|dcp1b|dcp2|dcps|dctpp1|dera|dffa|dffb|dhx34|dicer1|dis3|dis3l|dis3l2|dna2|dnase1|dnase1l1|dnase1l1l|dnase1l4.1|dnase1l4.2|dnase2|dnph1|dpydb|dpys|dpysl2b|dpysl3|dpysl4|dp…
GO:0009880	embryonic pattern specification	955	47	47	0.674131	0.0188	0.11515	0.2212	1	0.867		amotl2a|cactin|chuk|ctnnb1|dla|dlc|fgf8a|fn1a|foxd5|foxh1|her1|her4.1|her6|her7|hwa|itga5|kat6a|lhx1a|mafba|meis1b|mespab|mespba|mespbb|mib1|mixl1|mxtx1|myhz1.1|ndr1|pax2a|pou5f3|prdm1a|prrc1|ptprub|rap1b|rbpja|ripply1|ripply2|ripply3|rpgrip1l|smad1|smad2|smad5|smo|tbpl2|tcf7l1b|wnt3a|wnt8b|
GO:0044613	nuclear pore central transport channel	956	6	6	1.54253	0.0189	0.115229	0.1021	0.739143	0.13		nup153|nup35|nup62l|nutf2|nutf2l|nxt2|
GO:0031145	anaphase-promoting complex-dependent catabolic process	957	7	7	1.508	0.019	0.11544	0.1083	0.762132	0.421		anapc1|anapc10|anapc4|anapc5|cdc26|ecrg4a|ube2s|
GO:0000280	nuclear division	958	7	7	1.51001	0.019	0.115572	0.0426	0.481708	0.513		apoa2|brdt|m1ap|mlh1|sass6|tdrd9|usp16|
GO:0019789	SUMO transferase activity	959	9	9	1.29711	0.0191	0.115914	0.0599	0.560054	0.354		nsmce2|pias1b|pias2|pias4a|pias4b|ube2ia|ube2ib|zmiz1a|zmiz2|
GO:0043047	single-stranded telomeric DNA binding	960	6	6	1.5264	0.0193	0.11686	0.1244	0.805783	0.63	GO:0098847|sequence-specific single stranded DNA binding,	pot1|rad50|rpa1|stn1|terf1|terfa|
GO:0098847	sequence-specific single stranded DNA binding	961	6	6	1.5264	0.0193	0.11686	0.1244	0.805783	0.63	GO:0043047|single-stranded telomeric DNA binding,	pot1|rad50|rpa1|stn1|terf1|terfa|
GO:0016274	protein-arginine N-methyltransferase activity	962	6	6	1.52879	0.0193	0.116994	0.1244	0.80776	0.568		carm1|ndufaf7|prmt5|prmt6|prmt7|prmt8b|
GO:0019900	kinase binding	963	146	146	0.428358	0.0194	0.117331	0.1062	0.752357	0.942		angpt1|angpt2a|angpt4|appl1|atg13|bora|camk2n1a|camk2n2|cbl|cblb|cblc|ccna1|ccna2|ccnb1|ccnb2|ccnb3|ccnd1|ccnd2a|ccnd2b|ccnd3|ccndx|ccne1|ccne2|ccnf|ccng1|ccng2|ccni|ccni2|ccnjl|ccny|ccnyl1|cd4-1|cdc37|cdc42|cdc42l|cdc42l2|cep152|cks1b|cks2|cnppd1|cntd2|cpne3|dact1|dact2|dact3a|dicp1.1|dicp1.17|dicp3.3|dlg1|dlg1l|dok7|fbxo7|g6fl|gcn1|gprc5ba|gprc5bb|gsk3aa|gsk3ab|gsk3ba|gsk3bb|inka1a|inka1b|inka2…
GO:0030619	U1 snRNA binding	964	7	7	1.49393	0.0195	0.117667	0.122	0.79904	0.377		coil|prpf8|rbmx|snrnp70|snrpa|snrpb2|snrpc|
GO:0008301	DNA binding, bending	965	10	10	1.22324	0.0195	0.117801	0.122	0.804015	0.559		crip1|hmgb1a|hmgb1b|hmgb2a|hmgb2b|hmgb3a|hmgb3b|lef1|sap30l|terf1|
GO:0002097	tRNA wobble base modification	966	19	19	0.970435	0.0196	0.117867	0.2221	1	0.663		adat2|adat3|alkbh8|ctu1|ctu2|dph3|elp1|elp2|elp3|elp4|elp5|elp6|gtpbp3|kti12|mocs3|mto1|nsun3|trmu|urm1|
GO:0015299	solute:proton antiporter activity	967	17	17	0.994607	0.0197	0.117933	0.1209	0.798755	0.641		cax1|cax2|clcn3|clcn4|clcn5a|clcn5b|letm1|si:dkey-162b23.4|slc9a2|slc9a3.1|slc9a3.2|slc9a5|slc9a6a|slc9a6b|slc9a7|slc9a8|tmco3|
GO:0051959	dynein light intermediate chain binding	968	22	22	0.927925	0.0196	0.118001	0.1358	0.840531	0.522		ccdc88aa|ccdc88b|ccdc88c|dnah1|dnah10|dnah12|dnah3|dnah5|dnah5l|dnah6|dnah7|dnah9|dnah9l|dnal4a|dnal4b|dynll1|dynll2b|hook1|hook2|rilp|rilpl1|rilpl2|
GO:0006220	pyrimidine nucleotide metabolic process	969	31	31	0.812096	0.0197	0.118066	0.2118	1	0.896		cad|cdadc1|cmpk|cmpk2|ctps1a|ctps1b|dctd|dctpp1|dhodh|dtymk|dut|erh|nme2a|nme2b.1|nme2b.2|nme3|nme4|nme5|nme6|nme7|nme8|si:ch211-243j20.2|tyms|uck1|uck2a|uck2b|uckl1a|uckl1b|umps|upp1|upp2|
GO:0032543	mitochondrial translation	970	22	22	0.931827	0.0196	0.118136	0.2192	1	0.492		chchd1|gatb|gfm2|hars|iars2|lars2|mrpl16|mrpl2|mrpl23|mrpl43|mrpl47|mrpl52|mrps18b|mrps24|mrps34|mrps35|mrps7|mterf3|ptcd3|qrsl1|rars2|si:dkeyp-94h10.5|
GO:0035601	protein deacylation	971	36	36	0.719973	0.0197	0.1182	0.3085	1	0.794		brms1|brms1la|brms1lb|cited1|hdac1|hdac3|hdac4|hdac5|hdac6|hdac8|lypla1|lypla2|lyplal1|mier1a|mier1b|mier2|morf4l1|mta1|mta2|mta3|notum1a|notum1b|notum2|ppt1|prdm5|sin3aa|sin3ab|sin3b|sirt1|sirt2|sirt5|sirt7|suds3|tbl1x|tbl1xr1a|tbl1xr1b|
GO:0033108	mitochondrial respiratory chain complex assembly	972	38	38	0.719533	0.0197	0.118334	0.3569	1	0.761		bcs1l|coa3a|coa5|cox17|cox18|cox19|cox20|fbxl22|foxred1|immp2l|ndufa11|ndufaf1|ndufaf3|ndufaf4|ndufaf5|ndufaf6|ndufaf7|ndufs5|ndufs7|ndufs8a|ndufs8b|nubpl|oxa1l|pet100|samm50|samm50l|sco2|sdhaf2|sdhaf3|sdhaf4|si:ch211-215a9.5|si:dkey-21c1.6|smim20|ttc19|uqcc1|uqcc2|uqcc3|uqcrb|
GO:0006166	purine ribonucleoside salvage	973	7	7	1.48938	0.0199	0.118995	0.0571	0.552419	0.701	GO:0043174|nucleoside salvage,	adka|adkb|hprt1|hprt1l|mtap|prtfdc1a|prtfdc1b|
GO:0043174	nucleoside salvage	974	7	7	1.48938	0.0199	0.118995	0.0571	0.552419	0.701	GO:0006166|purine ribonucleoside salvage,	adka|adkb|hprt1|hprt1l|mtap|prtfdc1a|prtfdc1b|
GO:0005680	anaphase-promoting complex	975	13	13	1.13407	0.02	0.119458	0.1409	0.854115	0.544		anapc1|anapc10|anapc11|anapc13|anapc15|anapc16|anapc2|anapc4|anapc5|cdc23|cdc26|mad2l2|ube2s|
GO:0016233	telomere capping	976	8	8	1.37934	0.0202	0.120381	0.2003	1	0.536		acd|nbn|pot1|rad50|si:dkey-14d8.1|stn1|tinf2|zgc:113263|
GO:0004571	mannosyl-oligosaccharide 1,2-alpha-mannosidase activity	977	8	8	1.37808	0.0202	0.120517	0.0262	0.417622	0.317	GO:0015924|mannosyl-oligosaccharide mannosidase activity,	edem1|edem2|edem3|man1a1|man1a2|man1b1a|man1b1b|si:ch211-282j22.3|
GO:0015924	mannosyl-oligosaccharide mannosidase activity	978	8	8	1.37808	0.0202	0.120517	0.0262	0.417622	0.317	GO:0004571|mannosyl-oligosaccharide 1,2-alpha-mannosidase activity,	edem1|edem2|edem3|man1a1|man1a2|man1b1a|man1b1b|si:ch211-282j22.3|
GO:0007005	mitochondrion organization	979	130	130	0.452644	0.0203	0.120841	0.4412	1	0.982		adgrg6|afg3l2|agk|agtpbp1|alkbh7|apooa|apoob|apool|atad3|atg12|atg13|atg2b|atg3|atg5|atg7|atg9a|atg9b|baxa|bida|bnip3|bnip3la|bnip3lb|bnip4|cep89|chchd10|chchd2|chchd6a|cisd2|cluha|cox18|cox7a1|cox7a2a|cox7a2l|dlst|dnaja3a|dnaja3b|dnajc11a|dnm1a|dnm1b|dnm1l|dnm2a|dnm3a|etfa|fis1|fundc1|fundc2|fxn|gabarapa|gabarapl2|gdap1|gsk3aa|gsk3ab|gsk3ba|gsk3bb|hspd1|immt|lonp1|map1lc3a|map1lc3b|map1lc3c|map1…
GO:0019368	fatty acid elongation, unsaturated fatty acid	980	12	12	1.1259	0.0204	0.1213	0.0252	0.409075	0.746	GO:0034626|fatty acid elongation, polyunsaturated fatty acid, GO:0034625|fatty acid elongation, monounsaturated fatty acid,	elovl1a|elovl1b|elovl2|elovl4a|elovl4b|elovl5|elovl6|elovl6l|elovl7a|elovl7b|elovl8a|elovl8b|
GO:0034625	fatty acid elongation, monounsaturated fatty acid	981	12	12	1.1259	0.0204	0.1213	0.0252	0.409075	0.746	GO:0019368|fatty acid elongation, unsaturated fatty acid, GO:0034626|fatty acid elongation, polyunsaturated fatty acid,	elovl1a|elovl1b|elovl2|elovl4a|elovl4b|elovl5|elovl6|elovl6l|elovl7a|elovl7b|elovl8a|elovl8b|
GO:0034626	fatty acid elongation, polyunsaturated fatty acid	982	12	12	1.1259	0.0204	0.1213	0.0252	0.409075	0.746	GO:0019368|fatty acid elongation, unsaturated fatty acid, GO:0034625|fatty acid elongation, monounsaturated fatty acid,	elovl1a|elovl1b|elovl2|elovl4a|elovl4b|elovl5|elovl6|elovl6l|elovl7a|elovl7b|elovl8a|elovl8b|
GO:0044093	positive regulation of molecular function	983	315	312	0.336219	0.0205	0.121758	0.8674	1	0.948		abraa|abrab|acd|adap2|adcyap1a|adcyap1b|adprh|apaf1|aph1b|apobec2a|apobec2b|arap3|arid5b|arl1|asap1a|asap1b|asap2a|asap2b|asap3|atg13|baxa|baxb|bbc3|bcl10|bcl2l16|bcr|bida|bik|bmf1|bora|card11|casp10|casp20|casp22|casp23|casp8|casp8ap2|casp8l1|casp9|caspa|caspb|caspbl|ccl19a.1|ccl19a.2|ccl19b|ccl20a.3|ccl25b|ccl34b.1|ccl34b.4|ccl34b.9|ccl35.1|ccl38.1|ccl38.6|ccl38a.4|ccl39.2|ccl39.7|ccny|ccnyl1|c…
GO:0051082	unfolded protein binding	984	86	85	0.510259	0.0207	0.122808	0.0545	0.535091	0.798		calr|calr3a|calr3b|canx|ccdc115|cct2|cct3|cct4|cct5|cct6a|cct7|cct8|cdc37l1|clgn|clpxa|clpxb|cryaba|cryabb|dnaja1|dnaja2a|dnaja2b|dnaja3a|dnaja3b|dnajb11|dnajb13|dnajb1a|dnajb1b|dnajb4|dnajb5|ern1|ern2|grpel1|grpel2|heatr3|hsc70|hsp70.3|hsp70l|hsp90aa1.1|hsp90aa1.2|hsp90ab1|hsp90b1|hspa13|hspa14|hspa1b|hspa5|hspa8|hspa8b|hspa9|hspd1|hspe1|mkks|ndufaf1|nktr|nudc|nudcd2|nudcd3|pdrg1|pet100|pfdn1|pf…
GO:1901797	negative regulation of signal transduction by p53 class mediator	985	8	8	1.37627	0.0208	0.123263	0.1609	0.919528	0.563		bcl6aa|bcor|mdm2|plrg1|prpf19|rnf2|vax1|vax2|
GO:0090259	regulation of retinal ganglion cell axon guidance	986	5	5	1.63669	0.0209	0.123303	0.0756	0.627077	0.563		nrp1a|rbpms2a|rbpms2b|vax1|vax2|
GO:0032515	negative regulation of phosphoprotein phosphatase activity	987	5	5	1.64507	0.0209	0.123441	0.1103	0.76202	0.372		bod1|bod1l1|mastl|ppp1r11|ppp4r4|
GO:0008134	transcription factor binding	988	169	166	0.420552	0.0209	0.123579	0.6701	1	0.955		ankrd1a|ankrd1b|ankrd2|apbb1|apbb2b|ascl1a|ascl1b|brf1a|brf1b|brf2|cdk12|cdk13|cdk9|cenpf|cnot1|commd6|commd7|crtc1a|crtc1b|crtc2|crtc3|daxx|ddit3|dnaaf4|dr1|e2f3|e2f4|e2f5|e2f7|e2f8|ercc3|foxa1|foxa2|foxa3|foxo1a|foxo1b|foxo3a|foxo3b|grip1|gtf2a2|gtf2b|gtf2e1|gtf2e2|hmgb1a|hmgb1b|hmgb2a|hmgb2b|hmgb3a|hmgb3b|hnrnpua|hnrnpub|id1|id2a|id2b|id3|id4|jun|junba|junbb|jund|kdm1a|keap1b|med19a|med19b|mef…
GO:0000972	transcription-dependent tethering of RNA polymerase II gene DNA at nuclear periphery	989	5	5	1.63855	0.0209	0.123717	0.1149	0.771638	0.351		nup107|nup155|nup98|pcid2|rae1|
GO:0004532	exoribonuclease activity	990	24	24	0.893654	0.021	0.123755	0.1642	0.920494	0.701	GO:0016896|exoribonuclease activity, producing 5'-phosphomonoesters,	angel1|angel2|cnot6a|cnot6b|cnot6l|cnot7|cnot8|dis3|dis3l|dis3l2|eri1|eri2|exosc10|isg20l2|nocta|noctb|pan2|pan3|parn|pde12|smfn|toe1|usb1|xrn2|
GO:0016896	exoribonuclease activity, producing 5'-phosphomonoesters	991	24	24	0.893654	0.021	0.123755	0.1642	0.920494	0.701	GO:0004532|exoribonuclease activity,	angel1|angel2|cnot6a|cnot6b|cnot6l|cnot7|cnot8|dis3|dis3l|dis3l2|eri1|eri2|exosc10|isg20l2|nocta|noctb|pan2|pan3|parn|pde12|smfn|toe1|usb1|xrn2|
GO:0002098	tRNA wobble uridine modification	992	16	16	1.01535	0.0212	0.12438	0.1865	0.983026	0.563		alkbh8|ctu1|ctu2|dph3|elp1|elp2|elp3|elp4|elp5|elp6|gtpbp3|kti12|mocs3|mto1|trmu|urm1|
GO:0061665	SUMO ligase activity	993	6	6	1.49607	0.0212	0.124518	0.0366	0.462261	0.133		pias1b|pias2|pias4a|pias4b|zmiz1a|zmiz2|
GO:0060966	regulation of gene silencing by RNA	994	6	6	1.49778	0.0212	0.124656	0.0479	0.510034	0.572		ajuba|dazl|dnd1|eif1axb|tarbp2|trim71|
GO:0000400	four-way junction DNA binding	995	6	6	1.50168	0.0212	0.124795	0.0863	0.672606	0.559		msh2|msh6|rad51b|rad51c|rad51d|xrcc3|
GO:0140223	general transcription initiation factor activity	996	5	5	1.63575	0.0214	0.124861	0.1103	0.759048	0.271		gtf3c2|gtf3c3|gtf3c5|rrn3|tbp|
GO:0021702	cerebellar Purkinje cell differentiation	997	5	5	1.62855	0.0214	0.124999	0.0432	0.486414	0.233		agtpbp1|atg4da|klf8|lhx1a|wdr73|
GO:0000466	maturation of 5.8S rRNA from tricistronic rRNA transcript (SSU-rRNA, 5.8S rRNA, LSU-rRNA)	998	5	5	1.6332	0.0214	0.125137	0.1286	0.819941	0.232		bop1|ftsj3|pes|urb1|wdr12|
GO:0000346	transcription export complex	999	5	5	1.63428	0.0214	0.125275	0.0882	0.678422	0.0563		ddx39aa|ddx39ab|ddx39b|thoc3|zc3h11a|
GO:0005085	guanyl-nucleotide exchange factor activity	1000	104	104	0.482953	0.0215	0.125306	0.039	0.466941	0.444		ankrd27|arhgef10|arhgef10lb|arhgef11|arhgef1a|arhgef1b|arhgef28a|arhgef3|arhgef38|arhgef3l|arhgef4|arhgef7a|arhgef7b|bcar3|bcr|dennd10|dennd5b|dnmbp|dock1|dock10|dock11|dock3|dock4b|dock5|dock6|dock7|dock8|dock9b|ect2|eef1b2|eef1da|eef1db|eif2b1|eif2b2|eif2b5|fgd4a|flcn|itsn1|itsn2a|lamtor1|lamtor2|lamtor3|lamtor4|lamtor5|mcf2a|mcf2l2|mcf2la|mcf2lb|mycbp2|net1|plce1|prex1|prex2|rab3il1|rab3ip|rab…
GO:0008080	N-acetyltransferase activity	1001	72	71	0.55636	0.0214	0.125414	0.5886	1	0.884		aanat1|aanat2|atat1|atf2|crebbpa|crebbpb|dpf1|dpf2|dpf2l|dpf3|elp3|ep300a|ep300b|epc1a|epc1b|epc2|gnpnat1|hat1|hgsnat|ing3|kansl1a|kansl1b|kansl1l|kansl2|kansl3|kat14|kat2a|kat2b|kat5a|kat5b|kat6a|kat6b|kat7a|kat7b|mcrs1|meaf6|naa10|naa15a|naa15b|naa20|naa25|naa30|naa35|naa40|naa50|nags|nat10|nat15|nat8l|phf10|pole3|rsf1a|rsf1b.1|sat1a.1|sat1a.2|sat1b|sat2b|si:dkey-78a14.4|si:rp71-1f1.4|si:rp71-1…
GO:0000462	maturation of SSU-rRNA from tricistronic rRNA transcript (SSU-rRNA, 5.8S rRNA, LSU-rRNA)	1002	22	22	0.910445	0.0216	0.12575	0.2192	1	0.431		bms1|dcaf13|dhx37|fam207a|fbxw11b|heatr1|mrps11|ngdn|nol10|pwp2h|rps14|rps16|rps8a|rps8b|rrp36|tbl3|tsr1|tsr2|utp25|utp3|utp6|wdr46|
GO:0140104	molecular carrier activity	1003	41	41	0.682685	0.0217	0.126055	0.1345	0.833459	0.826		atox1|ccs|cox17|cox18|cse1l|cygb1|cygb2|fxn|hbaa1|hbae3|hbae5|hbbe2|hikeshi|ipo4|kpna1|kpna2|kpna3|kpna4|kpna5|kpna6|kpna7|kpnb1|kpnb3|mb|ndufab1a|ndufab1b|ngb|nup42|oxa1l|si:ch211-255p10.3|si:ch211-5k11.8|si:dkey-16p21.8|slc25a39|snupn|tnpo1|tnpo2|xgb|xpo1a|xpo1b|xpo4|xpo7|
GO:0098732	macromolecule deacylation	1004	37	37	0.715725	0.0217	0.126194	0.3085	1	0.804		brms1|brms1la|brms1lb|cited1|hdac1|hdac10|hdac3|hdac4|hdac5|hdac6|hdac8|lypla1|lypla2|lyplal1|mier1a|mier1b|mier2|morf4l1|mta1|mta2|mta3|notum1a|notum1b|notum2|ppt1|prdm5|sin3aa|sin3ab|sin3b|sirt1|sirt2|sirt5|sirt7|suds3|tbl1x|tbl1xr1a|tbl1xr1b|
GO:1902036	regulation of hematopoietic stem cell differentiation	1005	25	25	0.889523	0.0218	0.126497	0.187	0.978837	0.785		adora2b|bloc1s2|cdca7a|crhb|ddx46|dld|dnmt3bb.1|f11r.1|f2r|fgf10a|fgfr2|fgfr3|fgfr4|irf7|mettl3|nelfb|nelfe|nr3c1|pomca|pomcb|supt5h|tph1a|tph2|wnt16|ythdf2|
GO:0003993	acid phosphatase activity	1006	6	6	1.47986	0.0219	0.1268	0.0295	0.43365	0.0424		acp1|acp5a|acp5b|minpp1a|minpp1b|si:dkeyp-27c8.2|
GO:0000245	spliceosomal complex assembly	1007	12	12	1.10213	0.0219	0.126938	0.1974	0.995844	0.181		crnkl1|gemin2|gemin6|sart3|sf3a2|sf3b1|si:ch211-220i18.4|srpk1a|srpk1b|srpk2|srpk3|usp39|
GO:0048538	thymus development	1008	20	20	0.892336	0.0221	0.127678	0.1726	0.940679	0.711		ccl25a|cdca7a|chd7|ext2|extl3|fam49a|foxn1|gata5|hoxa3a|il7r|mcm2|med24|ndrg1b|nrp1a|rag2|sart3|sema3d|tbl3|tbx1|wdr55|
GO:0016584	nucleosome positioning	1009	20	20	0.901382	0.0221	0.127818	0.1079	0.761342	0.572		bptf|h1-0|h1-10|h1m|histh1l|si:ch1073-153i20.4|si:ch211-103n10.5|si:ch211-113a14.18|si:ch211-113a14.24|si:ch73-368j24.11|si:ch73-368j24.12|si:dkey-108k21.10|si:dkey-108k21.21|si:dkey-23a13.17|si:dkey-23a13.9|si:dkey-261m9.12|smarca1|smarca5|zgc:110425|zgc:153405|
GO:0003727	single-stranded RNA binding	1010	29	29	0.789398	0.0222	0.127976	0.2118	1	0.698		a1cf|cnbpa|cnbpb|dazap1|exosc10|hnrnpua|hnrnpub|ilf3a|ilf3b|jmjd6|khdrbs1a|khdrbs1b|khdrbs2|lactb2|pabpc1a|pabpc1l|pabpc4|polr2d|polr2gl|rbm11|rbm7|strbp|supt4h1|tlr7|u2af2a|u2af2b|zc3h14|zfr|zfr2|
GO:1904888	cranial skeletal system development	1011	53	53	0.626775	0.0222	0.128116	0.1776	0.955141	0.708		ahr2|bap1|bptf|cep55l|cfdp1|chd7|cops6|cylda|cyldb|edn1|eif3f|gpatch3|jag1b|josd1|josd2|kng1|masp1|myo1ha|myo1hb|mysm1|myt1a|ndst1a|nek1|nr2f1b|nr2f2|nr2f5|panx3|polr1c|prrx1a|prrx1b|psmd12|psmd7|si:dkey-243i1.1|sox10|specc1lb|tapt1b|tnfaip3|uchl3|uchl5|usp15|usp18|usp20|usp21|usp24|usp25|usp36|usp37|usp39|usp44|usp48|usp5|usp7|vcpip1|
GO:0033061	DNA recombinase mediator complex	1012	7	7	1.44212	0.0223	0.128134	0.0959	0.708803	0.441		rad51b|rad51c|rad51d|sfr1|swi5|xrcc2|xrcc3|
GO:0000492	box C/D snoRNP assembly	1013	7	7	1.44138	0.0223	0.128273	0.122	0.803015	0.387		nufip1|pih1d1|pih1d2|ruvbl1|ruvbl2|znhit3|znhit6|
GO:0000175	3'-5'-exoribonuclease activity	1014	23	23	0.876483	0.0223	0.128413	0.1642	0.92147	0.702		angel1|angel2|cnot6a|cnot6b|cnot6l|cnot7|cnot8|dis3|dis3l|dis3l2|eri1|eri2|exosc10|isg20l2|nocta|noctb|pan2|pan3|parn|pde12|smfn|toe1|usb1|
GO:0098798	mitochondrial protein-containing complex	1015	171	171	0.39569	0.0224	0.128569	0.8808	1	0.936		agk|ankzf1|apooa|apoob|apool|atp5l|atp5md|bckdha|bckdhb|chchd3a|chchd3b|chchd6a|chchd6b|cox4i1|cox4i2|cox5aa|cox5ab|cox6a1|cox6a2|cyc1|dap3|dna2|dnajc11a|dnajc15|dnajc19|fbxl22|foxred1|grpel1|grpel2|hadhaa|hadhab|immp1l|immp2l|immt|mcu|micos10|micos13|micu1|mrpl10|mrpl11|mrpl12|mrpl13|mrpl14|mrpl15|mrpl16|mrpl17|mrpl19|mrpl2|mrpl21|mrpl22|mrpl23|mrpl24|mrpl27|mrpl28|mrpl3|mrpl32|mrpl34|mrpl36|mrp…
GO:0034388	Pwp2p-containing subcomplex of 90S preribosome	1016	7	7	1.42968	0.0225	0.129003	0.1311	0.826914	0.0371		fbxw11b|pwp2h|tbl3|utp18|utp6|wdr3|wdr36|
GO:0072659	protein localization to plasma membrane	1017	56	56	0.60415	0.0226	0.129436	0.4968	1	0.788		ank1b|arfrp1|atp6ap1b|blzf1|efr3a|efr3ba|efr3bb|fam126a|fcho2|fybb|golph3|golph3l|grip1|grip2a|grip2b|gripap1|nsfa|nsfb|pacs1a|pacs2|pigw|rab10|rab12|rab13|rab15|rab3aa|rab3ab|rab3b|rab3c|rab3da|rab3db|rab40b|rab40c|rab44|rab8a|rab8b|ramp2|rilpl1|rilpl2|rnf121|scrib|si:ch211-126j24.1|si:ch211-188c16.1|si:dkey-102f14.5|si:dkey-27b3.2|sys1|tspan15|tspan33a|tspan33b|ttc7a|ttc7b|zfyve27|zgc:110329|zg…
GO:0006505	GPI anchor metabolic process	1018	25	25	0.86621	0.0229	0.131013	0.2727	1	0.665		dpm1|dpm2|dpm3|mppe1|notum1a|pgap1|pgap2|pgap3|piga|pigb|pigc|pigf|pigh|pigk|pigl|pigm|pign|pigo|pigp|pigq|pigv|pigw|pigx|si:ch73-49o8.1|zgc:162634|
GO:0007064	mitotic sister chromatid cohesion	1019	13	13	1.09093	0.0231	0.132014	0.1546	0.906028	0.527		cdca5|chtf8|dscc1|mau2|naa50|nipbla|nipblb|pds5a|pds5b|rad21a|smc1a|smc1al|smc3|
GO:0004652	polynucleotide adenylyltransferase activity	1020	8	8	1.32477	0.0233	0.13287	0.0784	0.638297	0.294		papola|papolg|tent2|tent4a|tent5ba|tent5bb|tent5c|tut1|
GO:1902115	regulation of organelle assembly	1021	45	45	0.636724	0.0233	0.133014	0.3101	1	0.886		abcc4|alms1|atp6ap1b|atp6v1f|atxn2|atxn2l|ccsapb|cep76|cnot1|cntrob|crb2b|crb3a|ezrb|grk5l|hnrnpua|hnrnpub|inpp5e|kat2b|kctd17|lamb1a|lrfn4a|lrfn4b|mcm2|mcm7|mdm1|nprl2|nprl3|pan2|pan3|phf23a|phf23b|plk4|senp6a|senp6b|smcr8b|stil|styxl1|tapt1a|tapt1b|tbc1d12a|tbc1d12b|tbc1d14|usp8|vdac3|zgc:56235|
GO:0000030	mannosyltransferase activity	1022	17	17	0.950998	0.0234	0.133297	0.2891	1	0.587		alg1|alg11|alg12|alg2|alg3|alg9|dpm1|dpm2|dpm3|dpy19l1l|pigb|pigv|pomt1|pomt2|sdf2|sdf2l1|serhl|
GO:0004185	serine-type carboxypeptidase activity	1023	7	7	1.40143	0.0236	0.134292	0.0224	0.396458	0.0448		cpda|cpdb|cpm|cpvl|ctsa|scpep1|si:ch211-122f10.4|
GO:0010923	negative regulation of phosphatase activity	1024	11	11	1.16011	0.0237	0.134571	0.1903	0.986354	0.466		bod1|bod1l1|dlg2|mastl|ppp1r11|ppp1r26|ppp1r35|ppp1r37|ppp4r4|uri1|zcchc9|
GO:0099513	polymeric cytoskeletal fiber	1025	280	277	0.3394	0.0237	0.134716	0.1344	0.833816	0.923		actb1|actb2|aif1l|amotl2a|apc2|arl3b|atat1|aurka|aurkb|bfsp2|birc5a|birc5b|bod1|bod1l1|camsap1a|camsap1b|camsap2a|camsap2b|camsap3|ccsapb|cenpe|cep162|cfap20|cfap206|clasp1a|clasp1b|clasp2|cotl1|csnk1da|csnk1db|cspp1b|cyt1|cyt1l|dbn1|dbnla|dbnlb|dcdc2b|dctn2|desma|desmb|dnal1|dnal4a|dnal4b|dnm2a|dnm2b|dspa|dync2li1|dynll1|dynll2a|dynlrb1|efhc2|eppk1|evpla|fam83hb|fign|flr|fmn1|fmn2a|fmn2b|fsd1|ga…
GO:0000287	magnesium ion binding	1026	107	106	0.475779	0.0238	0.134994	0.4287	1	0.941		aasdhppt|adprh|adprhl1|adprhl2|adss1|adss2|adssl|atp10a|atp10b|atp10d|atp11a|atp11c|atp8a1|atp8a2|atp8b1|atp8b2|atp8b3|atp8b4|atp8b5a|atp8b5b|atp9b|comta|comtb|dctpp1|eno1a|eno1b|eno2|eno3|eno4|enoph1|ephx2|farsb|fen1|gclc|gss|hacl1|hprt1|hprt1l|idh1|idh2|idh3a|idh3b|idh3g|ilvbl|irak4|itpk1a|itpk1b|lhpp|map3k7|mast1a|mast1b|mast2|mast3a|mast3b|matn4|mtg2|nt5c1aa|nt5c1ab|nt5c1ba|nt5c1bb|nt5c3a|nud…
GO:0032045	guanyl-nucleotide exchange factor complex	1027	9	9	1.23037	0.0239	0.135271	0.1875	0.980484	0.402		lamtor1|lamtor2|lamtor3|lamtor4|lamtor5|rgp1|slc38a9|smcr8a|smcr8b|
GO:0005697	telomerase holoenzyme complex	1028	9	9	1.23229	0.0239	0.135416	0.1718	0.947048	0.677		gar1|hnrnpua|hnrnpub|nhp2|nop10|smg5|smg6|smg7|tert|
GO:0005774	vacuolar membrane	1029	92	92	0.503828	0.024	0.135692	0.2246	1	0.939		abcb6a|abcb6b|abcb9|arl8a|arl8ba|arl8bb|atg16l1|atg16l2|atp6v0ca|atp6v0cb|atp6v0d1|atp6v1aa|atp6v1ab|borcs7|borcs8|ccz1|clec16a|cln3|cyb561|cyb561a3a|cybrd1|depdc5|eva1a|gabarapa|gabarapl2|glmp|hgsnat|kxd1|lamp2|lamtor2|lmbrd1|man2b1|map1lc3a|map1lc3b|map1lc3c|map1lc3cl|mcoln1a|mcoln1b|mcoln3a|meak7|mfsd8|mios|napaa|napab|napba|napbb|napga|napgb|psen1|psen2|rnf152|seh1l|si:ch1073-143l10.2|si:ch21…
GO:0008299	isoprenoid biosynthetic process	1030	20	20	0.883991	0.0241	0.136112	0.1939	0.993339	0.729		coq2|crppa|dhdds|fdps|ggps1|hmgcra|hmgcrb|hmgcs1|idi1|mvda|mvk|nus1|pdss1|pdss2|rbp1.1|rdh10a|rdh10b|rdh5|rpe65b|srd5a3|
GO:0019005	SCF ubiquitin ligase complex	1031	55	55	0.614871	0.0244	0.13766	0.0895	0.680509	0.626		amn1|arih1|ccnf|cks1b|cks2|cul1a|cul1b|cul2|cul4a|cul4b|cul5a|cul5b|fbxl14a|fbxl14b|fbxl15|fbxl16|fbxl18|fbxl2|fbxl20|fbxl22|fbxl3a|fbxl3b|fbxl4|fbxl5|fbxl7|fbxl8|fbxo31|fbxo44|fbxo45|fbxo9|fbxw4|fbxw5|lrrc29|nccrp1|rbx1|rnf7|si:ch1073-228b5.2|si:ch1073-228j22.2|si:ch211-214j8.12|si:dkey-147f3.4|si:dkey-147f3.8|si:dkey-192l18.9|si:dkey-23n7.10|skp2|spsb1|spsb3a|spsb3b|spsb4a|spsb4b|zgc:100832|zgc…
GO:0005791	rough endoplasmic reticulum	1032	6	6	1.44756	0.0246	0.138493	0.0508	0.517984	0.233		lin28a|rps21|sppl3|tram1|tram2|zgc:113278|
GO:0016884	carbon-nitrogen ligase activity, with glutamine as amido-N-donor	1033	9	9	1.21265	0.0246	0.13864	0.2031	1	0.611		asns|asnsd1|cad|cps1|gatb|gmps|nadsyn1|pfas|qrsl1|
GO:1902253	regulation of intrinsic apoptotic signaling pathway by p53 class mediator	1034	7	7	1.38575	0.0249	0.140033	0.149	0.88497	0.501		bcl6aa|bcor|mdm2|rnf2|topbp1|vax1|vax2|
GO:0035305	negative regulation of dephosphorylation	1035	17	17	0.929658	0.0251	0.141008	0.2136	1	0.61		arpp19a|arpp19b|bod1|bod1l1|dlg2|ensaa|ensab|mastl|ppp1r11|ppp1r26|ppp1r35|ppp1r37|ppp1r8a|ppp1r8b|ppp4r4|uri1|zcchc9|
GO:2000736	regulation of stem cell differentiation	1036	29	29	0.772098	0.0252	0.14112	0.278	1	0.832		adora2b|bloc1s2|cdca7a|crhb|ddx46|dld|dnmt3bb.1|f11r.1|f2r|fgf10a|fgfr2|fgfr3|fgfr4|fosl2|irf7|mettl3|nelfb|nelfe|npas4l|nr3c1|nudt21|pomca|pomcb|rbm24a|supt5h|tph1a|tph2|wnt16|ythdf2|
GO:0005048	signal sequence binding	1037	27	27	0.785428	0.0253	0.141232	0.1188	0.790805	0.737		ipo4|kdelr2a|kdelr2b|kdelr3|kpna1|kpna2|kpna3|kpna4|kpna5|kpna7|kpnb1|kpnb3|nup153|nup214|nup58|nup98|pex5|pex5la|pom121|sec61a1|sec61a1l|srp14|srp54|srp68|tnpo1|tnpo2|tomm20b|
GO:0051782	negative regulation of cell division	1038	5	5	1.56885	0.0252	0.141269	0.059	0.554579	0.625		aurkb|chmp4bb|e2f7|e2f8|tp53|
GO:0010921	regulation of phosphatase activity	1039	14	14	0.994705	0.0253	0.141381	0.2672	1	0.571		bod1|bod1l1|dlg2|mastl|ppp1r11|ppp1r12a|ppp1r15a|ppp1r2|ppp1r26|ppp1r35|ppp1r37|ppp4r4|uri1|zcchc9|
GO:0019136	deoxynucleoside kinase activity	1040	5	5	1.56561	0.0252	0.141419	0.1103	0.763016	0.125		dck|dguok|tk1|tk2|zgc:110540|
GO:0032204	regulation of telomere maintenance	1041	18	18	0.926293	0.0253	0.14153	0.3276	1	0.78		acd|hmbox1a|hmbox1b|hnrnpua|hnrnpub|pot1|smg5|smg6|smg7|ten1|terf1|terfa|tinf2|tnksa|tnksb|ylpm1|zgc:113263|zgc:91944|
GO:0016605	PML body	1042	19	19	0.912326	0.0255	0.142048	0.1364	0.841292	0.501		casp8ap2|chfr|daxx|hipk1a|hipk2|hipk3a|hipk3b|lrch4|n4bp1|patl1|ptena|ptenb|rpa1|rpain|si:ch211-160o17.4|sumo1|sumo3a|sumo3b|tdp2b|
GO:0008092	cytoskeletal protein binding	1043	645	637	0.277291	0.0255	0.142198	0.6913	1	0.926		ablim1a|ablim1b|ablim2|ablim3|abrab|abraxas1|abraxas2|actn1|actn2b|actn3a|actn3b|actn4|actr2a|actr2b|actr3|actr3b|add1|add2|add3a|add3b|agbl5|agtpbp1|aif1l|alkbh4|alms1|alpk3a|antxr2a|anxa2a|anxa2b|anxa6|apc|apc2|appl2|arl3b|arpc1a|arpc1b|arpc2|arpc3|arpc4|arpc5a|arpc5b|arpc5la|arpc5lb|avil|b9d2|bccip|bicd1a|bicd2|bicdl1|bin1b|bin3|bloc1s2|cacybp|cald1a|cald1b|camsap1a|camsap1b|camsap2a|camsap2b|…
GO:0000228	nuclear chromosome	1044	11	11	1.12533	0.0257	0.143012	0.2499	1	0.752		dmc1|hnrnpua|hnrnpub|msh4|nipbla|nipblb|rad50|rad51|smarcb1a|smarcb1b|thoc5|
GO:0004812	aminoacyl-tRNA ligase activity	1045	39	39	0.682946	0.0259	0.143974	0.5347	1	0.862	GO:0016875|ligase activity, forming carbon-oxygen bonds,	aars1|aars2|aarsd1|cars1|cars2|dalrd3|dars1|dars2|eprs1|fars2|farsa|farsb|gars1|hars|iars1|iars2|kars1|lars1b|lars2|lrrc47|mars1|mars2|nars1|nars2|pars2|qars1|rars1|rars2|sars1|sars2|si:ch211-256m1.8|tars1|tars3|vars1|vars2|wars2|yars1|yars2|zgc:153247|
GO:0016875	ligase activity, forming carbon-oxygen bonds	1046	39	39	0.682946	0.0259	0.143974	0.5347	1	0.862	GO:0004812|aminoacyl-tRNA ligase activity,	aars1|aars2|aarsd1|cars1|cars2|dalrd3|dars1|dars2|eprs1|fars2|farsa|farsb|gars1|hars|iars1|iars2|kars1|lars1b|lars2|lrrc47|mars1|mars2|nars1|nars2|pars2|qars1|rars1|rars2|sars1|sars2|si:ch211-256m1.8|tars1|tars3|vars1|vars2|wars2|yars1|yars2|zgc:153247|
GO:0006382	adenosine to inosine editing	1047	8	8	1.27802	0.026	0.144378	0.0612	0.569192	0.508		adad2|adar|adarb1a|adarb1b|adarb2|adat2|adat3|mettl3|
GO:0005765	lysosomal membrane	1048	64	64	0.565961	0.0261	0.144478	0.1623	0.917619	0.789	GO:0098852|lytic vacuole membrane,	abcb9|arl8a|arl8ba|arl8bb|atp6v0d1|borcs7|borcs8|ccz1|clec16a|cln3|cyb561|cyb561a3a|cybrd1|depdc5|eva1a|glmp|hgsnat|kxd1|lamp2|lamtor2|lmbrd1|mcoln1a|mcoln1b|mcoln3a|meak7|mfsd8|mios|psen1|psen2|rnf152|seh1l|si:ch211-125a15.1|si:ch211-212k18.7|si:ch211-251f6.6|si:ch211-251f6.7|slc29a3|slc38a9|slc48a1a|slc48a1b|slc66a1|slc7a14a|snx14|sppl2|tecpr1a|tecpr1b|tmem106bb|tmem175|tmem192|tmem44|tmem79a|t…
GO:0098852	lytic vacuole membrane	1049	64	64	0.565961	0.0261	0.144478	0.1623	0.917619	0.79	GO:0005765|lysosomal membrane,	abcb9|arl8a|arl8ba|arl8bb|atp6v0d1|borcs7|borcs8|ccz1|clec16a|cln3|cyb561|cyb561a3a|cybrd1|depdc5|eva1a|glmp|hgsnat|kxd1|lamp2|lamtor2|lmbrd1|mcoln1a|mcoln1b|mcoln3a|meak7|mfsd8|mios|psen1|psen2|rnf152|seh1l|si:ch211-125a15.1|si:ch211-212k18.7|si:ch211-251f6.6|si:ch211-251f6.7|slc29a3|slc38a9|slc48a1a|slc48a1b|slc66a1|slc7a14a|snx14|sppl2|tecpr1a|tecpr1b|tmem106bb|tmem175|tmem192|tmem44|tmem79a|t…
GO:0005741	mitochondrial outer membrane	1050	65	65	0.563135	0.0261	0.14463	0.4956	1	0.885		agpat4|baxa|baxb|bcl2a|bcl2b|bcl2l1|bcl2l10|bcl2l16|bnip3|bnip3la|bnip3lb|bnip4|boka|bokb|cisd2|dnm1l|fis1|fundc1|gpam|kmo|mao|marc1|march5l|mcl1a|mcl1b|mff|mfn1b|mfn2|mief1|mief2|msto1|mtx3|mul1a|pgam5|pi4kb|pld6|qtrt1|rhot1a|rhot1b|rhot2|rnf185|rtn4ip1|samm50|samm50l|si:dkey-71l1.1|slc25a46|smpd5|snn|spata18|tigara|tigarb|tomm20a|tomm20b|tomm22|tomm40|tomm40l|tspo|usp30|vdac1|vdac2|vdac3|zgc:11…
GO:0030865	cortical cytoskeleton organization	1051	35	35	0.738807	0.0262	0.144729	0.054	0.535146	0.812		amotl2a|anln|dlg1|dlg1l|epb41a|epb41b|epb41l3a|fmnl1a|fmnl2a|fmnl2b|fmnl3|kif23|llgl1|llgl2|nanog|ppp2r3c|rab13|rock1|rock2a|rock2b|rtkn2b|si:dkey-178k16.1|si:dkey-197j19.6|si:dkey-30c15.10|si:dkey-40c11.1|strip1|wasa|wasb|wasla|waslb|wipf1a|wipf1b|wipf2b|wipf3|zgc:172352|
GO:0000502	proteasome complex	1052	54	54	0.607905	0.0261	0.144781	0.4291	1	0.747		adrm1|nek6|nr5a1b|psma1|psma2|psma3|psma4|psma5|psma6a|psma6b|psma6l|psma8|psmb1|psmb10|psmb11b|psmb12|psmb2|psmb3|psmb4|psmb5|psmb6|psmb7|psmb8a|psmb9a|psmc1a|psmc1b|psmc2|psmc3|psmc4|psmc5|psmc6|psmd1|psmd10|psmd11a|psmd11b|psmd12|psmd13|psmd2|psmd3|psmd4b|psmd6|psmd7|psme1|psme2|psme3|psme4a|psme4b|psmg3|rad23aa|rad23ab|rad23b|si:rp71-45k5.4|ube3a|ubqln4|
GO:0018024	histone-lysine N-methyltransferase activity	1053	35	35	0.73749	0.0262	0.14488	0.2711	1	0.778		ash1l|ash2l|dot1l|eed|ehmt1a|ehmt1b|ehmt2|ezh1|ezh2|kmt2a|kmt2ba|kmt2bb|kmt2ca|kmt2cb|kmt2d|men1|nsd1a|nsd1b|prdm9|setd1a|setd1ba|setd1bb|setd2|setd3|setd7|setdb1a|setdb1b|setdb2|setmar|smyd1b|smyd2a|smyd2b|suv39h1a|suv39h1b|wdr82|
GO:0080135	regulation of cellular response to stress	1054	108	108	0.460524	0.0265	0.146234	0.7241	1	0.995		abraxas1|acsl4a|actr2a|actr2b|aida|ankrd6a|ankrd6b|armt1|axin1|babam1|babam2|bco2l|cerkl|cgas|ciao2a|clcf1|cntfr|col12a1a|col12a1b|dek|dgat2|dnajb6b|dusp10|dusp22a|dusp22b|edar|epha4a|epha4b|ercc8|etaa1|eya1|eya2|eya3|eya4|fam168a|fancb|fbxo7|fign|fignl1|fmr1|fxr1|fxr2|helb|herpud1|hyou1|igf1ra|igf1rb|il6st|ing2|klhdc10|magi3a|mapk8ip1a|mapk8ip2|mapk8ip3|mms19|nme5|nsmce1|nsmce4a|pargl|parpbp|pig…
GO:0090169	regulation of spindle assembly	1055	5	5	1.53672	0.0269	0.148286	0.069	0.60455	0.641		ccsapb|hnrnpua|hnrnpub|senp6a|senp6b|
GO:0000439	transcription factor TFIIH core complex	1056	6	6	1.40354	0.0274	0.150728	0.1703	0.943694	0.256		ercc3|gtf2h1|gtf2h2|gtf2h3|gtf2h4|gtf2h5|
GO:0000394	RNA splicing, via endonucleolytic cleavage and ligation	1057	8	8	1.25948	0.0274	0.150885	0.0987	0.720442	0.443		clp1|dhx8|rtcb|trpt1|tsen15|tsen2|tsen34|zbtb8os|
GO:0034471	ncRNA 5'-end processing	1058	7	7	1.33829	0.028	0.153233	0.1395	0.849521	0.536		abt1|pop1|pop5|prorp|rpp21|rpp25b|rpph1|
GO:1902275	regulation of chromatin organization	1059	12	12	1.02092	0.0279	0.15332	0.2864	1	0.651		atf7ip|hnrnpua|hnrnpub|naa40|phf2|phf8|setdb1a|setdb1b|spty2d1|tlk1a|tlk1b|tlk2|
GO:0030656	regulation of vitamin metabolic process	1060	7	7	1.3402	0.028	0.153391	0.1602	0.920498	0.418		apc|clybl|hmx4|kdm1a|lef1|rcor1|tle3a|
GO:0005686	U2 snRNP	1061	16	16	0.94284	0.028	0.15355	0.3187	1	0.498		htatsf1|phf5a|rbmx2|sf3a1|sf3a2|sf3b1|sf3b2|sf3b5|snrpa1|snrpb|snrpd1|snrpd2|snrpd3|snrpd3l|snrpe|snrpg|
GO:0009123	nucleoside monophosphate metabolic process	1062	45	45	0.621788	0.028	0.15371	0.2621	1	0.909		ada|adsl|adss1|adss2|adssl|ak1|ak2|ak3|ak4|ampd1|ampd2a|ampd2b|ampd3a|ampd3b|aprt|atic|cdadc1|dctd|dhodh|dnph1|gart|gmps|hprt1|hprt1l|impdh1a|impdh1b|impdh2|nt5e|pfas|ppat|prps1a|prps1b|prtfdc1a|prtfdc1b|rfk|si:ch211-243j20.2|tyms|uck1|uck2a|uck2b|uckl1a|uckl1b|umps|upp1|upp2|
GO:0016790	thiolester hydrolase activity	1063	32	32	0.728783	0.0282	0.15385	0.0282	0.427606	0.681		abhd17c|acot11a|acot11b|acot13|acot14|acot15|acot16|acot17|acot18|acot19|acot20|acot21|acot22|acot7|acot8|acot9.1|acot9.2|esd|hagh|hibch|lypla1|lypla2|lyplal1|nudt7|pnkd|ppt1|ppt2|ufsp2|zgc:55413|zgc:55621|zgc:66024|zgc:77118|
GO:0016773	phosphotransferase activity, alcohol group as acceptor	1064	848	839	0.259893	0.0282	0.154009	0.734	1	0.919		aak1a|aak1b|aatka|aatkb|abl1|abl2|acvr1ba|acvr1bb|acvr1l|acvr2aa|acvr2ab|acvrl1|adck2|adgrg1|adka|adkb|adpgk|adpgk2|agk|akap13|akt1|akt2|akt2l|akt3a|akt3b|alk|alpk2|alpk3a|alpk3b|ankk1|araf|arf2b|atm|atr|aurka|aurkb|b2m|baz1b|bckdk|bcr|blk|bmp2k|bmpr1aa|bmpr1ab|bmpr1ba|bmpr1bb|bmpr2a|bmpr2b|braf|brsk2b|bsk146|btk|bub1|bub1ba|bub1bb|cab39|cab39l|cab39l1|camk1a|camk1b|camk1da|camk1db|camk1ga|camk1g…
GO:0006508	proteolysis	1065	822	816	0.252484	0.0282	0.154168	0.5463	1	0.917		abraxas1|abraxas2|ace|ace2|acy1|adam10a|adam10b|adam11|adam15|adam17a|adam17b|adam19a|adam19b|adam22|adam23a|adam28|adam8a|adam8b|adam9|adamts1|adamts10|adamts12|adamts13|adamts15a|adamts17|adamts18|adamts2|adamts3|adamts6|adamts8a|adamts9|adgb|adgrv1|adrm1|aebp1|afg3l2|agbl2|agbl5|agtpbp1|amn1|anapc1|anapc10|anapc11|anapc2|anapc4|anapc5|ank2b|ankib1a|ankib1b|ankzf1|anpepa|anpepb|apaf1|apeh|aph1b…
GO:0006207	'de novo' pyrimidine nucleobase biosynthetic process	1066	5	5	1.51725	0.0283	0.154236	0.1103	0.76602	0.534		cad|cmpk|cps1|dhodh|umps|
GO:0009156	ribonucleoside monophosphate biosynthetic process	1067	36	36	0.674135	0.0284	0.154463	0.263	1	0.9		ada|adsl|adss1|adss2|adssl|ampd1|ampd2a|ampd2b|ampd3a|ampd3b|aprt|atic|dhodh|gart|gmps|hprt1|hprt1l|impdh1a|impdh1b|impdh2|pfas|ppat|prps1a|prps1b|prtfdc1a|prtfdc1b|rfk|si:ch211-243j20.2|uck1|uck2a|uck2b|uckl1a|uckl1b|umps|upp1|upp2|
GO:0006418	tRNA aminoacylation for protein translation	1068	37	37	0.672343	0.0284	0.154622	0.5991	1	0.862		aars1|aars2|cars1|cars2|dalrd3|dars1|dars2|eprs1|fars2|farsa|farsb|gars1|hars|iars1|iars2|kars1|lars1b|lars2|mars1|mars2|nars1|nars2|pars2|qars1|rars1|rars2|sars1|sars2|si:ch211-256m1.8|tars1|tars3|vars1|vars2|wars2|yars1|yars2|zgc:153247|
GO:0031507	heterochromatin assembly	1069	10	10	1.11453	0.0288	0.156478	0.1879	0.976785	0.556		bend3|fam172a|mbd1b|mbd2|mbd3a|mbd3b|nrde2|rrp8|si:ch73-41e3.7|znfx1|
GO:0004000	adenosine deaminase activity	1070	11	11	1.07905	0.0289	0.1567	0.0386	0.46744	0.529		ada|adad1|adad2|adal|adar|adarb1a|adarb1b|adarb2|adat1|adat2|adat3|
GO:0009895	negative regulation of catabolic process	1071	40	40	0.642103	0.0289	0.15686	0.3106	1	0.892		angel2|atraid|bag6l|banp|bmf2|cptp|dap|dap1b|dazl|dhx34|dnd1|gdnfa|gli2a|hnrnpua|hnrnpub|hs1bp3|hsp90ab1|mad2l2|mtor|n4bp1|nbas|phf23a|phf23b|qkia|rbm24a|sirt2|slirp|smcr8b|styx|syncrip|syncripl|tent2|tent5c|timp2a|timp2b|timp4.3|ubxn1|vip|vipb|vps11|
GO:0018209	peptidyl-serine modification	1072	100	99	0.46902	0.029	0.157081	0.4302	1	0.765		akt2|akt2l|aurkb|bsk146|camk4|cdc7|chuk|csnk1a1|csnk1da|csnk1db|csnk1e|csnk1g1|csnk1g2a|csnk1g2b|csnk2a1|csnk2a2a|csnk2a2b|dyrk1aa|dyrk1ab|dyrk1b|dyrk2|dyrk3|dyrk4|gsk3aa|gsk3ab|gsk3ba|gsk3bb|hipk1a|hipk2|hipk3a|hipk3b|hpf1|ikbkb|ikbke|lats1|lats2|mapkapk2a|mapkapk2b|mapkapk3|mapkapk5|mast1a|mast1b|mast2|mast3b|mastl|mboat4|mknk1|mknk2a|mknk2b|naa10|ndnf|ntmt1|pdpk1a|pdpk1b|pkn1a|pkn1b|pkn2|pkn3|…
GO:0060042	retina morphogenesis in camera-type eye	1073	31	31	0.737762	0.0292	0.158002	0.0839	0.658752	0.84		alcama|arl6ip1|bcl6aa|bcor|cdh4|cdh6|chm|chsy1|crb2b|dctn1a|dnmt1|dnmt3bb.2|hdac1|hmx1|ift80|irx1a|irx2a|kif3b|mpp5a|prkci|prkcz|ptch1|rnf2|socs1a|socs3a|stat3|suv39h1a|tbx5a|tbx5b|vax1|vax2|
GO:2000279	negative regulation of DNA biosynthetic process	1074	5	5	1.50559	0.0293	0.158382	0.1736	0.93744	0.628		acd|hnrnpua|hnrnpub|pot1|ten1|
GO:0035102	PRC1 complex	1075	8	8	1.23407	0.0294	0.158437	0.1609	0.921518	0.513		bmi1a|bmi1b|pcgf1|pcgf5a|pcgf5b|pcgf6|phc2a|rnf2|
GO:0008541	proteasome regulatory particle, lid subcomplex	1076	8	8	1.23418	0.0294	0.158598	0.2318	1	0.248		adrm1|psmd11a|psmd11b|psmd12|psmd13|psmd14|psmd3|psmd8|
GO:0019104	DNA N-glycosylase activity	1077	13	12	1.01123	0.0294	0.15876	0.1656	0.923451	0.559		mbd4|mpg|neil1|neil3|nthl1|ogg1|rps3|smug1|tdg.1|tdg.2|unga|ungb|
GO:0070840	dynein complex binding	1078	9	9	1.16534	0.0295	0.158814	0.1718	0.945079	0.349		bicd1a|bicd2|cenpf|dctn1b|dnaaf1|pafah1b1a|pafah1b1b|ppp1r42|zgc:162200|
GO:0006354	DNA-templated transcription, elongation	1079	19	18	0.888282	0.0297	0.159728	0.3276	1	0.738		cd3eap|cdc73|cdk12|cdk13|cdk9|ell|ell2|elof1|eny2|leo1|paf1|pbrm1l|pcid2|polr1e|supt16h|supt5h|supt6h|tefm|
GO:0007398	ectoderm development	1080	8	8	1.21502	0.0304	0.163161	0.074	0.62358	0.617		amer2|cdh1|cdh2|ctnnb1|dkk1b|pou5f3|tdgf1|wnt8a|
GO:0006491	N-glycan processing	1081	8	8	1.21409	0.0304	0.163327	0.0297	0.431792	0.215		gnptab|man1a1|man1a2|man1b1a|man1b1b|man2a1|man2a2|prkcsh|
GO:0099078	BORC complex	1082	6	6	1.36524	0.0307	0.164604	0.1244	0.803815	0.219		bloc1s2|borcs5|borcs7|borcs8|kxd1|snapin|
GO:0005758	mitochondrial intermembrane space	1083	31	30	0.732846	0.0312	0.167116	0.278	1	0.695	GO:0031970|organelle envelope lumen,	agk|ak2|arl2bp|cep89|chchd4a|chchd4b|ciapin1|cmc4|coa7|cox17|cox19|cpox|micu1|nln|opa1|prelid1a|prelid1b|prelid3a|prelid3b|sdhaf3|si:ch211-215a9.5|si:ch211-255p10.3|si:dkey-16p21.8|smpd5|star|thop1|timm13|timm8a|timm8b|uqcc2|
GO:0031970	organelle envelope lumen	1084	31	30	0.732846	0.0312	0.167116	0.278	1	0.695	GO:0005758|mitochondrial intermembrane space,	agk|ak2|arl2bp|cep89|chchd4a|chchd4b|ciapin1|cmc4|coa7|cox17|cox19|cpox|micu1|nln|opa1|prelid1a|prelid1b|prelid3a|prelid3b|sdhaf3|si:ch211-215a9.5|si:ch211-255p10.3|si:dkey-16p21.8|smpd5|star|thop1|timm13|timm8a|timm8b|uqcc2|
GO:0035108	limb morphogenesis	1085	8	8	1.20795	0.0313	0.167313	0.1322	0.828913	0.432		etv4|etv5a|etv5b|sp8b|sp9|tbx4|tbx5a|tbx5b|
GO:0008047	enzyme activator activity	1086	275	273	0.340251	0.0313	0.167482	0.5958	1	0.916		abi1a|abi1b|abi2a|acap1|acap2|acap3a|acap3b|adap2|adprh|adrm1|agap1|agap2|agap3|agfg1a|agfg1b|alox5ap|apaf1|apoa1a|apoa1b|apoc2|arap3|arfgap1|arfgap2|arfgap3|arhgap10|arhgap12a|arhgap12b|arhgap15|arhgap17a|arhgap17b|arhgap19|arhgap20|arhgap20b|arhgap21b|arhgap23a|arhgap23b|arhgap24|arhgap25|arhgap27|arhgap27l|arhgap29a|arhgap29b|arhgap31|arhgap32a|arhgap32b|arhgap33|arhgap39|arhgap42a|arhgap44|ar…
GO:0019747	regulation of isoprenoid metabolic process	1087	6	6	1.35337	0.0316	0.168746	0.1494	0.88338	0.43	GO:1900052|regulation of retinoic acid biosynthetic process,	apc|hmx4|kdm1a|lef1|rcor1|tle3a|
GO:1900052	regulation of retinoic acid biosynthetic process	1088	6	6	1.35337	0.0316	0.168746	0.1494	0.88338	0.43	GO:0019747|regulation of isoprenoid metabolic process,	apc|hmx4|kdm1a|lef1|rcor1|tle3a|
GO:0071014	post-mRNA release spliceosomal complex	1089	11	11	1.04739	0.032	0.17071	0.2732	1	0.323		ccdc12|crnkl1|cwf19l1|cwf19l2|hnrnpm|isy1|myef2|snrnp200|syf2|tfip11|xab2|
GO:2000766	negative regulation of cytoplasmic translation	1090	5	5	1.46618	0.0321	0.170899	0.0312	0.432226	0.485		cpeb1a|cpeb1b|cpeb3|cpeb4a|rbm24a|
GO:0017182	peptidyl-diphthamide metabolic process	1091	5	5	1.4636	0.0321	0.171071	0.1432	0.861153	0.242	GO:0017183|peptidyl-diphthamide biosynthetic process from peptidyl-histidine, GO:1900247|regulation of cytoplasmic translational elongation,	dph1|dph2|dph3|dph5|dph6|
GO:0017183	peptidyl-diphthamide biosynthetic process from peptidyl-histidine	1092	5	5	1.4636	0.0321	0.171071	0.1432	0.861153	0.242	GO:0017182|peptidyl-diphthamide metabolic process, GO:1900247|regulation of cytoplasmic translational elongation,	dph1|dph2|dph3|dph5|dph6|
GO:1900247	regulation of cytoplasmic translational elongation	1093	5	5	1.4636	0.0321	0.171071	0.1432	0.861153	0.242	GO:0017182|peptidyl-diphthamide metabolic process, GO:0017183|peptidyl-diphthamide biosynthetic process from peptidyl-histidine,	dph1|dph2|dph3|dph5|dph6|
GO:0001960	negative regulation of cytokine-mediated signaling pathway	1094	7	7	1.27393	0.0323	0.171791	0.122	0.802017	0.743	GO:0060761|negative regulation of response to cytokine stimulus,	il1b|mettl3|otop1|pias4a|samhd1|socs1a|ythdf2|
GO:0060761	negative regulation of response to cytokine stimulus	1095	7	7	1.27393	0.0323	0.171791	0.122	0.802017	0.743	GO:0001960|negative regulation of cytokine-mediated signaling pathway,	il1b|mettl3|otop1|pias4a|samhd1|socs1a|ythdf2|
GO:0016879	ligase activity, forming carbon-nitrogen bonds	1096	37	37	0.646791	0.0324	0.171977	0.5347	1	0.867		adss1|adss2|adssl|asns|asnsd1|ass1|cad|cep41|cps1|ctps1a|ctps1b|dph6|flr|fpgs|gart|gatb|gclc|ghdc|glula|glulb|glulc|gmps|gss|hao2|hlcs|lgsn|mthfd1a|mthfd1b|mthfd1l|mthfs|nadsyn1|naprt|pfas|qrsl1|rimkla|ttll3|ttll6|
GO:0031365	N-terminal protein amino acid modification	1097	15	15	0.892373	0.0325	0.17199	0.3514	1	0.711		naa10|naa15a|naa15b|naa20|naa25|naa30|naa35|naa40|naa50|nat15|nmt1a|nmt1b|nmt2|ntmt1|pdf|
GO:0016747	acyltransferase activity, transferring groups other than amino-acyl groups	1098	198	197	0.365235	0.0324	0.172149	0.689	1	0.959		aanat1|aanat2|acaa1|acaa2|acat1|acat2|acsm3|agpat2|agpat3|agpat4|agpat9l|alas1|alas2|atat1|atf2|casd1|ccdc57|cers1|cers2a|cers2b|cers3b|cers4a|cers5|cers6|chata|cpt1aa|cpt1ab|cpt1b|cpt1cb|cpt2|crata|cratb|crebbpa|crebbpb|crot|dbt|dgat1a|dgat1b|dgat2|dlat|dlst|dpf1|dpf2|dpf2l|dpf3|elovl1a|elovl1b|elovl2|elovl4a|elovl4b|elovl5|elovl6|elovl6l|elovl7a|elovl7b|elovl8a|elovl8b|elp3|ep300a|ep300b|epc1a|…
GO:0030917	midbrain-hindbrain boundary development	1099	28	28	0.735779	0.0325	0.172162	0.1046	0.751076	0.728		apc|atp1a1a.1|brd2a|cnpy1|creb1a|cyp26a1|en2a|en2b|fgf8a|grhl2b|grhl3|her11|her5|lmx1ba|lmx1bb|nin|nr6a1a|nr6a1b|pax2a|pou5f3|prmt8b|rarab|rnf152|shha|wls|wnt1|wnt10b|wnt3a|
GO:0015485	cholesterol binding	1100	27	27	0.732702	0.0325	0.172335	0.0076	0.3591	0.692		anxa6|apoa1a|apoa1b|cetp|crp2|crp7|erlin1|erlin2|npc2|osbpl10b|osbpl1a|osbpl2a|osbpl2b|osbpl3a|osbpl3b|osbpl5|osbpl6|osbpl7|prom1a|prom1b|prom2|si:ch211-106a19.1|soat1|soat2|star|stard3|zgc:193725|
GO:0043954	cellular component maintenance	1101	12	12	0.975997	0.0327	0.172703	0.181	0.968506	0.645		cdh1|cdipt|fyna|inavaa|inavab|lnpa|pick1|plekha7a|prkci|prnpb|rassf8b|yes1|
GO:0016444	somatic cell DNA recombination	1102	12	12	0.983522	0.0327	0.172876	0.2142	1	0.835		aicda|batf|msh2|msh3|msh6|prkdc|rag1|rag2|rnf168|rnf8|tcf7|xrcc4|
GO:0031056	regulation of histone modification	1103	29	29	0.722151	0.0328	0.172886	0.1263	0.812126	0.858		ctr9|dnmt3bb.2|ehmt2|hoxb1b|jarid2b|jdp2a|jdp2b|meis3|mtf2|noc2l|pbx4|phf1|phf19|pknox1.1|prdm12b|prdm5|prdm9|prmt6|rerea|sart3|supt6h|tada2a|tada2b|trip12|ube2nb|ubr5|zgc:162255|znf703|znhit1|
GO:0001894	tissue homeostasis	1104	30	30	0.718773	0.0328	0.173058	0.1638	0.921179	0.821		acp5a|acp5b|bcl2l1|bloc1s1|cdipt|chm|ctnna1|dot1l|ezh2|fras1|gdf6a|mcl1a|mcoln1a|mcoln1b|mfsd2aa|mllt10|notch3|nrf1|piezo1|poc1b|prrc1|ptbp1a|si:ch73-105b23.6|si:dkeyp-117h8.2|tcf7l2|tert|tnfa|tp53|uhrf1|vwa2|
GO:0032350	regulation of hormone metabolic process	1105	7	7	1.2561	0.0333	0.175347	0.1815	0.969221	0.5		apc|hmx4|kdm1a|lef1|rcor1|stub1|tle3a|
GO:0005685	U1 snRNP	1106	18	18	0.853476	0.0334	0.175699	0.3276	1	0.63		luc7l|luc7l3|prpf39|prpf40a|rbmx|si:ch211-114c17.1|snrnp70|snrpa|snrpb|snrpb2|snrpc|snrpd1|snrpd2|snrpd3|snrpd3l|snrpe|snrpg|zgc:158803|
GO:0140296	general transcription initiation factor binding	1107	16	16	0.899608	0.0335	0.17605	0.2568	1	0.709		brf1a|brf1b|dr1|gtf2a2|gtf2b|gtf2e1|gtf2e2|hnrnpua|hnrnpub|psmc1a|psmc1b|psmc2|psmc5|taf1|taf12|zgc:162472|
GO:0071986	Ragulator complex	1108	6	6	1.33125	0.0339	0.177623	0.1703	0.942707	0.367		lamtor1|lamtor2|lamtor3|lamtor4|lamtor5|slc38a9|
GO:0070008	serine-type exopeptidase activity	1109	13	13	0.979867	0.034	0.177794	0.0495	0.517696	0.206		cpda|cpdb|cpm|cpvl|ctsa|hpn|prep|prepl|scpep1|si:ch211-122f10.4|tpp1|tpp2|zgc:123297|
GO:0045898	regulation of RNA polymerase II transcription preinitiation complex assembly	1110	6	6	1.33304	0.0339	0.177799	0.1611	0.918687	0.476		dr1|psmc2|psmc3|psmc4|psmc5|psmc6|
GO:0016514	SWI/SNF complex	1111	19	19	0.850344	0.034	0.17797	0.2815	1	0.427		actl6a|arid1aa|arid1ab|arid1b|dpf3|mpnd|mysm1|smarca2|smarca4a|smarcb1a|smarcb1b|smarcc1a|smarcc1b|smarcc2|smarcd1|smarcd2|smarcd3a|smarcd3b|smarce1|
GO:0008535	respiratory chain complex IV assembly	1112	12	12	0.972066	0.0339	0.177975	0.181	0.969486	0.41		coa3a|coa5|cox17|cox18|cox19|cox20|oxa1l|pet100|sco1|sco2|si:ch211-215a9.5|smim20|
GO:0097190	apoptotic signaling pathway	1113	63	63	0.533408	0.0341	0.178141	0.4189	1	0.882		anxa6|apaf1|atm|atr|bag6l|baxa|baxb|bbc3|bcl2a|bcl2b|bcl2l1|bcl2l10|bcl2l16|boka|bokb|casp2|casp8ap2|chek1|coa8|crip1|dap|dap1b|ddit3|dedd|dedd1|diabloa|diablob|dido1|ern1|ern2|fadd|faslg|gsk3aa|gsk3ab|gsk3ba|gsk3bb|hdr|hic1|hipk1a|hipk2|mcl1a|mcl1b|msh2|msh6|phlda3|prkdc|rnf41|rps19|rps29|si:ch211-160o17.4|si:ch73-181d5.4|si:dkey-74k8.3|si:dkey-9i23.15|tmem117|tnfrsfa|tp53|tp63|uacaa|uacab|xrcc5…
GO:0080008	Cul4-RING E3 ubiquitin ligase complex	1114	21	21	0.817678	0.0342	0.178488	0.1939	0.989507	0.425		arih1|crbn|cul4a|cul4b|dcaf11|dcaf12|dcaf13|dcaf15|dcaf17|dda1|ddb2|dtl|ercc8|fbxw5|plrg1|rbx1|rnf7|si:ch211-51h9.7|trpc4apa|trpc4apb|wdr32|
GO:0006368	transcription elongation from RNA polymerase II promoter	1115	16	15	0.886455	0.0343	0.178657	0.3173	1	0.684		cdc73|cdk12|cdk13|cdk9|ell|ell2|elof1|eny2|leo1|paf1|pbrm1l|pcid2|supt16h|supt5h|supt6h|
GO:0003690	double-stranded DNA binding	1116	563	559	0.278082	0.0343	0.178833	0.1053	0.749997	0.929		aff2|aff3|aff4|aire|alx1|alx4a|alx4b|aptx|arid3a|arid3b|arntl1a|arxa|ascl1a|ascl1b|atf3|atf4a|atf4b|atf5a|atf5b|atf6|atf6b|bach1b|barhl1a|barhl1b|barhl2|barx1|barx2|batf|batf3|bcl6ab|bhlhe40|bhlhe41|bptf|brf1a|brf1b|brf2|cdc45|cdc6|cdx1b|cdx4|cgas|ciarta|creb3l1|creb3l2|creb3l3a|creb3l3b|creb3l3l|cux1a|cux1b|cux2b|dbpa|dbpb|ddit3|dlx1a|dlx2a|dlx2b|dlx3b|dlx4a|dlx4b|dlx5a|dlx6a|dmc1|drgx|e2f7|egr1…
GO:0048565	digestive tract development	1117	44	44	0.612844	0.0344	0.179002	0.3623	1	0.853		ahctf1|ap1m1|ap1m2|apc|ascl1a|bmp4|cdx1b|celf1|dnmt1|epas1b|ezh2|fgfr2|fgfrl1a|fscn1a|gata6|hdac1|hhex|hnf1ba|klf5a|klf6a|mb|mgaa|mpc1|mtch2|mtor|myh11a|nipbla|nipblb|nol9|nr5a2|nup54|nup62l|pctp|polr3b|ppm1k|rnpc3|rps6ka3a|ruvbl2|sdc2|stk11|tbx16|tdgf1|wwtr1|yap1|
GO:0043666	regulation of phosphoprotein phosphatase activity	1118	8	8	1.17376	0.0346	0.179689	0.2003	0.999988	0.504		bod1|bod1l1|mastl|ppp1r11|ppp1r12a|ppp1r15a|ppp1r2|ppp4r4|
GO:0010677	negative regulation of cellular carbohydrate metabolic process	1119	8	8	1.17647	0.0346	0.179866	0.0935	0.700853	0.647	GO:0045912|negative regulation of carbohydrate metabolic process,	fam3a|fam3c|gckr|inpp5ka|inpp5kb|maea|pask|zgc:101783|
GO:0045912	negative regulation of carbohydrate metabolic process	1120	8	8	1.17647	0.0346	0.179866	0.0935	0.700853	0.647	GO:0010677|negative regulation of cellular carbohydrate metabolic process,	fam3a|fam3c|gckr|inpp5ka|inpp5kb|maea|pask|zgc:101783|
GO:0043175	RNA polymerase core enzyme binding	1121	28	28	0.724481	0.0347	0.180032	0.4554	1	0.814	GO:0070063|RNA polymerase binding,	ccar2|cdc73|ctr9|elof1|elp4|gtf2b|gtf2e1|hnrnpua|hnrnpub|leo1|maf1|paf1|pcf11|pcif1|rpap2|rprd1b|rprd2a|rprd2b|rrn3|rtf1|smyd2a|smyd2b|spty2d1|supt4h1|uvssa|waca|zgc:112356|znf326|
GO:0070063	RNA polymerase binding	1122	28	28	0.724481	0.0347	0.180032	0.4554	1	0.814	GO:0043175|RNA polymerase core enzyme binding,	ccar2|cdc73|ctr9|elof1|elp4|gtf2b|gtf2e1|hnrnpua|hnrnpub|leo1|maf1|paf1|pcf11|pcif1|rpap2|rprd1b|rprd2a|rprd2b|rrn3|rtf1|smyd2a|smyd2b|spty2d1|supt4h1|uvssa|waca|zgc:112356|znf326|
GO:0035308	negative regulation of protein dephosphorylation	1123	11	11	1.0244	0.0349	0.180892	0.1615	0.917015	0.535		arpp19a|arpp19b|bod1|bod1l1|ensaa|ensab|mastl|ppp1r11|ppp1r8a|ppp1r8b|ppp4r4|
GO:0021551	central nervous system morphogenesis	1124	12	12	0.956779	0.035	0.181056	0.1375	0.839273	0.257		cops6|cylda|josd2|psmd7|usp19|usp20|usp21|usp24|usp28|usp37|usp44|zranb1b|
GO:0003924	GTPase activity	1125	321	320	0.320074	0.035	0.181233	0.604	1	0.918		aagab|agap1|agap2|agap3|arhgap5|arl1|arl3b|atl1|atl2|atl3|bms1|cdc42|cdc42l|cdc42l2|cplane2|cracr2ab|diras1a|diras1b|dnajc27|dnm1a|dnm1b|dnm1l|dnm2a|dnm2b|dnm3a|eef1a1a|eef1a1b|eef1a1l1|eef1a1l2|eef1a2|eef2a.1|eef2a.2|eef2b|eef2l2|eefsec|eftud2|eif2s3|eif5b|gbp1|gbp2|gem|gfm1|gfm2|gna11a|gna11b|gna12a|gna13a|gna13b|gna14|gna14a|gna15.1|gna15.2|gnai1|gnai2a|gnai2b|gnai3|gnaia|gnal|gnal2|gnao1a|gna…
GO:0032785	negative regulation of DNA-templated transcription, elongation	1126	7	7	1.23733	0.0353	0.182429	0.2397	1	0.509	GO:0034244|negative regulation of transcription elongation from RNA polymerase II promoter,	nelfa|nelfb|nelfcd|nelfe|rnf168|rnf8|supt5h|
GO:0034244	negative regulation of transcription elongation from RNA polymerase II promoter	1127	7	7	1.23733	0.0353	0.182429	0.2397	1	0.509	GO:0032785|negative regulation of DNA-templated transcription, elongation,	nelfa|nelfb|nelfcd|nelfe|rnf168|rnf8|supt5h|
GO:0018216	peptidyl-arginine methylation	1128	5	5	1.43601	0.0354	0.182589	0.1103	0.764015	0.381		prdm14|prmt1|prmt5|prmt6|prmt7|
GO:0000323	lytic vacuole	1129	131	131	0.407954	0.0354	0.182768	0.2705	1	0.927	GO:0005764|lysosome,	ada|aga|ap5m1|ap5s1|arl8ba|asah1a|asah1b|borcs5|borcs7|borcs8|ccdc115|ccz1|chid1|cln3|cln5|ctsba|ctsbb|ctsc|ctsd|ctsf|ctsh|ctsk|ctsl.1|ctsla|ctsll|ctso|ctss1|ctss2.1|ctss2.2|ctsz|cyb561a3a|dram1|dram2b|eva1a|fgf8a|fuca1.1|fuca1.2|fuca2|fyco1a|galca|galcb|glmp|gnsa|gnsb|gusb|ifi30|kxd1|lamp2|lamtor1|lamtor2|lamtor4|lamtor5|litaf|lmbrd1|manba|mcoln1a|mcoln1b|meak7|mfsd8|mios|napsa|neu1|neu3.1|neu3.…
GO:0005764	lysosome	1130	131	131	0.407954	0.0354	0.182768	0.2705	1	0.927	GO:0000323|lytic vacuole,	ada|aga|ap5m1|ap5s1|arl8ba|asah1a|asah1b|borcs5|borcs7|borcs8|ccdc115|ccz1|chid1|cln3|cln5|ctsba|ctsbb|ctsc|ctsd|ctsf|ctsh|ctsk|ctsl.1|ctsla|ctsll|ctso|ctss1|ctss2.1|ctss2.2|ctsz|cyb561a3a|dram1|dram2b|eva1a|fgf8a|fuca1.1|fuca1.2|fuca2|fyco1a|galca|galcb|glmp|gnsa|gnsb|gusb|ifi30|kxd1|lamp2|lamtor1|lamtor2|lamtor4|lamtor5|litaf|lmbrd1|manba|mcoln1a|mcoln1b|meak7|mfsd8|mios|napsa|neu1|neu3.1|neu3.…
GO:0043280	positive regulation of cysteine-type endopeptidase activity involved in apoptotic process	1131	36	36	0.631084	0.0362	0.186534	0.3569	1	0.822	GO:2001056|positive regulation of cysteine-type endopeptidase activity,	apaf1|baxa|baxb|bbc3|bcl2l16|bida|bik|bmf1|casp10|casp20|casp22|casp23|casp8|casp8ap2|casp8l1|casp9|caspa|caspb|caspbl|cflara|coa8|diabloa|diablob|e2f1|esco2|hdr|hip1|hip1rb|mul1a|pmaip1|ppm1f|pycard|rad21a|rb1|si:ch211-195h23.3|tp53|
GO:2001056	positive regulation of cysteine-type endopeptidase activity	1132	36	36	0.631084	0.0362	0.186534	0.3569	1	0.822	GO:0043280|positive regulation of cysteine-type endopeptidase activity involved in apoptotic process,	apaf1|baxa|baxb|bbc3|bcl2l16|bida|bik|bmf1|casp10|casp20|casp22|casp23|casp8|casp8ap2|casp8l1|casp9|caspa|caspb|caspbl|cflara|coa8|diabloa|diablob|e2f1|esco2|hdr|hip1|hip1rb|mul1a|pmaip1|ppm1f|pycard|rad21a|rb1|si:ch211-195h23.3|tp53|
GO:0010485	H4 histone acetyltransferase activity	1133	14	13	0.954535	0.0363	0.186867	0.3278	1	0.661		hat1|kansl1a|kansl1b|kansl1l|kansl2|kansl3|kat5a|kat5b|mcrs1|naa40|naa50|nat15|rsf1a|
GO:0006188	IMP biosynthetic process	1134	14	14	0.90908	0.0366	0.188229	0.1093	0.761073	0.753		adsl|ampd1|ampd2a|ampd2b|ampd3a|ampd3b|atic|gart|hprt1|hprt1l|pfas|ppat|prtfdc1a|prtfdc1b|
GO:0006356	regulation of transcription by RNA polymerase I	1135	7	7	1.2243	0.0368	0.189073	0.2238	1	0.305		ddx11|dhx33|heatr1|nol11|phf8|rasl11a|utp15|
GO:1902254	negative regulation of intrinsic apoptotic signaling pathway by p53 class mediator	1136	6	6	1.31068	0.0371	0.189877	0.1611	0.917698	0.428		bcl6aa|bcor|mdm2|rnf2|vax1|vax2|
GO:0099081	supramolecular polymer	1137	289	286	0.313849	0.037	0.189917	0.1607	0.922369	0.925	GO:0099512|supramolecular fiber,	actb1|actb2|aif1l|amotl2a|apc2|arl3b|atat1|aurka|aurkb|bfsp2|birc5a|birc5b|bod1|bod1l1|camsap1a|camsap1b|camsap2a|camsap2b|camsap3|ccsapb|cenpe|cep162|cfap20|cfap206|clasp1a|clasp1b|clasp2|cotl1|csnk1da|csnk1db|cspp1b|cyt1|cyt1l|dbn1|dbnla|dbnlb|dcdc2b|dctn2|desma|desmb|dnal1|dnal4a|dnal4b|dnm2a|dnm2b|dspa|dync2li1|dynll1|dynll2a|dynlrb1|efhc2|eppk1|evpla|fam83hb|fign|flr|fmn1|fmn2a|fmn2b|fsd1|ga…
GO:0099512	supramolecular fiber	1138	289	286	0.313849	0.037	0.189917	0.1607	0.922369	0.925	GO:0099081|supramolecular polymer,	actb1|actb2|aif1l|amotl2a|apc2|arl3b|atat1|aurka|aurkb|bfsp2|birc5a|birc5b|bod1|bod1l1|camsap1a|camsap1b|camsap2a|camsap2b|camsap3|ccsapb|cenpe|cep162|cfap20|cfap206|clasp1a|clasp1b|clasp2|cotl1|csnk1da|csnk1db|cspp1b|cyt1|cyt1l|dbn1|dbnla|dbnlb|dcdc2b|dctn2|desma|desmb|dnal1|dnal4a|dnal4b|dnm2a|dnm2b|dspa|dync2li1|dynll1|dynll2a|dynlrb1|efhc2|eppk1|evpla|fam83hb|fign|flr|fmn1|fmn2a|fmn2b|fsd1|ga…
GO:0036294	cellular response to decreased oxygen levels	1139	5	5	1.41705	0.0371	0.190061	0.0323	0.442828	0.5		cpeb1b|cpeb4a|hyou1|irs1|tp53|
GO:0030422	production of siRNA involved in RNA interference	1140	6	6	1.3094	0.0371	0.190245	0.2133	1	0.438		dicer1|drosha|henmt1|mrpl44|prkra|tarbp2|
GO:0061650	ubiquitin-like protein conjugating enzyme activity	1141	40	40	0.607872	0.0373	0.190717	0.4197	1	0.493		aktip|birc6|flj11011l|ube2a|ube2al|ube2b|ube2d1b|ube2d2|ube2d2l|ube2d3|ube2d4|ube2e2|ube2e3|ube2f|ube2g1a|ube2g1b|ube2g2|ube2h|ube2ia|ube2ib|ube2j1|ube2j2|ube2ka|ube2kb|ube2l3a|ube2l3b|ube2na|ube2nb|ube2q1|ube2q2|ube2ql1|ube2s|ube2t|ube2v1|ube2v2|ube2w|ube2z|ube3b|ube3c|ufc1|
GO:0032968	positive regulation of transcription elongation from RNA polymerase II promoter	1142	15	14	0.898936	0.0375	0.191554	0.3559	1	0.682		brd4|cdc73|cdk12|cdk13|cdk9|gtf2f1|gtf2f2a|gtf2f2b|leo1|paf1|supt16h|supt5h|supt6h|wdr61|
GO:0106130	purine phosphoribosyltransferase activity	1143	6	6	1.30161	0.0378	0.192344	0.0538	0.537188	0.694		aprt|hprt1|hprt1l|prtfdc1a|prtfdc1b|zgc:174895|
GO:0032039	integrator complex	1144	10	10	1.03714	0.0377	0.19239	0.2048	1	0.07		ints1|ints10|ints12|ints2|ints4|ints5|ints6|ints7|ints8|ints9|
GO:0035284	brain segmentation	1145	6	6	1.3005	0.0378	0.192529	0.0731	0.616978	0.418		pou5f3|rfng|rps19|tcf7l1b|wnt1|wnt8a|
GO:0009303	rRNA transcription	1146	6	6	1.30013	0.0378	0.192714	0.199	1	0.46		cd3eap|chd7|ddx11|ncl|polr1e|taf1b|
GO:0010738	regulation of protein kinase A signaling	1147	8	7	1.217	0.0381	0.192943	0.0263	0.415461	0.195		adgrv1|akap12a|akap12b|akap1a|akap1b|akap7|pja2|
GO:0042138	meiotic DNA double-strand break formation	1148	5	5	1.40558	0.0381	0.193128	0.1432	0.860175	0.292		hormad1|mei4|mre11a|spo11|zgc:195212|
GO:0018105	peptidyl-serine phosphorylation	1149	94	93	0.451819	0.0381	0.193313	0.4302	1	0.736		akt2|akt2l|aurkb|bsk146|camk4|cdc7|chuk|csnk1a1|csnk1da|csnk1db|csnk1e|csnk1g1|csnk1g2a|csnk1g2b|csnk2a1|csnk2a2a|csnk2a2b|dyrk1aa|dyrk1ab|dyrk1b|dyrk2|dyrk3|dyrk4|gsk3aa|gsk3ab|gsk3ba|gsk3bb|hipk1a|hipk2|hipk3a|hipk3b|ikbkb|ikbke|lats1|lats2|mapkapk2a|mapkapk2b|mapkapk3|mapkapk5|mast1a|mast1b|mast2|mast3b|mastl|mknk1|mknk2a|mknk2b|pdpk1a|pdpk1b|pkn1a|pkn1b|pkn2|pkn3|prkcaa|prkcba|prkcbb|prkcda|p…
GO:0008643	carbohydrate transport	1150	23	23	0.763477	0.0381	0.193498	0.0161	0.368836	0.597		mfsd12a|mfsd2aa|mfsd2ab|mfsd2b|slc23a1|slc23a2|slc2a10|slc2a12|slc2a13b|slc2a15b|slc2a1a|slc2a2|slc2a8|slc35a4|slc35a5|slc35b1|slc35b4|slc37a2|slc50a1|tmem144a|tmem144b|zgc:171489|zgc:171501|
GO:1990841	promoter-specific chromatin binding	1151	12	12	0.935083	0.0381	0.193684	0.2615	1	0.706		bmi1a|bmi1b|egr1|ezh2|hnrnpua|hnrnpub|myod1|pcgf1|setdb1a|setdb1b|tp53|znf750|
GO:0031401	positive regulation of protein modification process	1152	202	202	0.359156	0.0384	0.194091	0.689	1	0.973		adcyap1a|adcyap1b|admp|ankle2|aplnra|aplnrb|arl2bp|atg13|bcar3|birc2|birc7|bmp10|bmp15|bmp16|bmp2a|bmp2b|bmp3|bmp4|bmp5|bmp6|bmp7a|bmp7b|bmp8a|bora|brat1|ccny|ccnyl1|cdc20|cnep1r1|commd1|dcun1d1|dcun1d2a|dcun1d2b|dcun1d3|dcun1d4|dcun1d5|dok7|efna5b|etaa1|fgfr1a|fmr1|fxr1|fxr2|fzr1a|fzr1b|gdf10a|gdf10b|gdf11|gdf2|gdf3|gdf5|gdf6b|gdf7|gdf9|ghra|gper1|her5|hoxb1b|il34|il6st|inavaa|inavab|inha|inhbaa…
GO:0042461	photoreceptor cell development	1153	46	46	0.573784	0.0384	0.194276	0.0348	0.456977	0.833		adgrv1|adipor1b|bbs5|bves|cdc42|cep290|cerkl|cpsf4|crb2b|crx|dhdds|dnmt3bb.2|dzank1|exoc5|hmx1|ift57|ift88|irx1a|irx4a|kif17|med24|med27|med29|nek2|neurod1|ninl|odc1|pcare1|pdzd7a|poc5|rp1l1a|rp1l1b|rp2|rpgrb|rpgrip1|rtn4ip1|sec13|shha|six7|sox11a|sox11b|synj1|tbx2b|thrb|ush1c|ush2a|
GO:0035251	UDP-glucosyltransferase activity	1154	10	10	1.03517	0.0388	0.195925	0.2213	1	0.562		gyg1a|gyg1b|gyg2|gys1|gys2|poglut1|poglut2|ugcg|uggt1|uggt2|
GO:0032154	cleavage furrow	1155	16	16	0.86443	0.0389	0.196243	0.0884	0.677008	0.477		antxr2a|cep55l|fsd1|kif23|mastl|pard6gb|rab11fip3|rab11fip4a|rab11fip4b|spire1a|stambpa|stambpb|vamp2|wdr73|zfyve19|zgc:153916|
GO:0036260	RNA capping	1156	7	7	1.20741	0.0391	0.196689	0.2076	1	0.425		cmtr1|cmtr2|lyn|ncbp3|rngtt|rnmt|tgs1|
GO:0016114	terpenoid biosynthetic process	1157	7	7	1.21196	0.0391	0.196877	0.1157	0.775044	0.595		fdps|hmgcs1|rbp1.1|rdh10a|rdh10b|rdh5|rpe65b|
GO:0010950	positive regulation of endopeptidase activity	1158	39	39	0.619902	0.0391	0.197064	0.3085	1	0.841	GO:0010952|positive regulation of peptidase activity,	apaf1|baxa|baxb|bbc3|bcl2l16|bida|bik|bmf1|casp10|casp20|casp22|casp23|casp8|casp8ap2|casp8l1|casp9|caspa|caspb|caspbl|cflara|coa8|diabloa|diablob|e2f1|esco2|hdr|hip1|hip1rb|mul1a|pmaip1|ppm1f|psme1|psme2|psme3|pycard|rad21a|rb1|si:ch211-195h23.3|tp53|
GO:0010952	positive regulation of peptidase activity	1159	39	39	0.619902	0.0391	0.197064	0.3085	1	0.841	GO:0010950|positive regulation of endopeptidase activity,	apaf1|baxa|baxb|bbc3|bcl2l16|bida|bik|bmf1|casp10|casp20|casp22|casp23|casp8|casp8ap2|casp8l1|casp9|caspa|caspb|caspbl|cflara|coa8|diabloa|diablob|e2f1|esco2|hdr|hip1|hip1rb|mul1a|pmaip1|ppm1f|psme1|psme2|psme3|pycard|rad21a|rb1|si:ch211-195h23.3|tp53|
GO:0110020	regulation of actomyosin structure organization	1160	15	15	0.860451	0.0394	0.197635	0.0915	0.690753	0.565		alkbh4|arhgef10|arhgef10lb|atrn|ect2|fhod1|limk1a|limk1b|myoc|pdgfbb|rbm24a|rock1|si:ch211-113e8.3|si:dkeyp-75h12.2|smyd2a|
GO:0043631	RNA polyadenylation	1161	15	15	0.854485	0.0394	0.197822	0.3173	1	0.602		cpsf1|cpsf2|cpsf3|cstf2|fip1l1a|fip1l1b|nudt21|papola|papolg|pcf11|ssu72|tent2|tent4a|tut1|wdr33|
GO:0030509	BMP signaling pathway	1162	50	50	0.550925	0.0396	0.197888	0.1776	0.956113	0.852		acvr1l|acvrl1|bmp10|bmp15|bmp16|bmp2a|bmp2b|bmp3|bmp4|bmp7a|bmpr1aa|bmpr1ab|bmpr1ba|bmpr1bb|bmpr2a|bmpr2b|ccn6|fcho1|gdf10a|gdf10b|gdf2|gdf3|gdf5|gdf6b|gdf7|gdf9|grem2b|inppl1a|lats1|lats2|lft1|lft2|ndr1|ndr2|rgma|rgmb|rgmd|scube1|smad1|smad5|spaw|tdgf1|tgfb1a|tgfb1b|tgfb2|tgfb3|tob1a|wwtr1|yap1|zdhhc13|
GO:0004312	fatty acid synthase activity	1163	15	15	0.852353	0.0394	0.19801	0.0418	0.476736	0.702		ccdc57|elovl1a|elovl1b|elovl2|elovl4a|elovl4b|elovl5|elovl6|elovl6l|elovl7a|elovl7b|elovl8a|elovl8b|mcat|zgc:92749|
GO:0002832	negative regulation of response to biotic stimulus	1164	10	10	1.01981	0.0397	0.198014	0.1879	0.979672	0.78		b2m|foxo3b|gpatch3|irak3|mettl3|otop1|pias4a|samhd1|socs1a|ythdf2|
GO:0090175	regulation of establishment of planar polarity	1165	9	9	1.08207	0.0396	0.198075	0.1875	0.97855	0.623		adgra3|dvl1a|dvl1b|dvl2|dvl3a|nphp4|ptk7a|rock2a|vangl2|
GO:0001672	regulation of chromatin assembly or disassembly	1166	10	10	1.02048	0.0397	0.1982	0.285	1	0.546		atf7ip|naa40|phf2|phf8|setdb1a|setdb1b|spty2d1|tlk1a|tlk1b|tlk2|
GO:0070828	heterochromatin organization	1167	13	13	0.937578	0.0396	0.198262	0.2714	1	0.638		bend3|fam172a|hp1bp3|loxl2a|loxl2b|mbd1b|mbd2|mbd3a|mbd3b|nrde2|rrp8|si:ch73-41e3.7|znfx1|
GO:0033522	histone H2A ubiquitination	1168	9	9	1.08282	0.0396	0.19845	0.2818	1	0.673		bmi1a|bmi1b|pcgf1|pcgf5a|pcgf5b|pcgf6|rnf168|rnf2|rnf8|
GO:0045743	positive regulation of fibroblast growth factor receptor signaling pathway	1169	8	8	1.14971	0.0402	0.199942	0.0935	0.698873	0.4		ext2|extl3|ndr1|sall1a|sall4|sp8b|sp9|wnt8a|
GO:0048920	posterior lateral line neuromast primordium migration	1170	23	23	0.749136	0.0402	0.20013	0.0091	0.364827	0.711		ackr3a|ackr3b|anos1a|apc|ctnnd1|cxcl12a|cxcr4b|epcam|esr1|ext2|fgf10a|gnb1a|gnb1b|hoxb8a|insm1a|itchb|mib1|prpf4|sh3pxd2aa|snai1b|src|tgfb1a|tmie|
GO:0031647	regulation of protein stability	1171	24	24	0.74807	0.0402	0.200319	0.3121	1	0.764		adgrv1|atf7ip|bag6l|cdc37l1|ddi2|dkk3a|dnlz|gapdh|hsp90aa1.1|hsp90aa1.2|hsp90ab1|hwa|hypk|mapk14a|mdm2|meis1b|otud3|park7|szl|telo2|tp53|usp13|usp7|utp25|
GO:0031331	positive regulation of cellular catabolic process	1172	74	73	0.489962	0.0404	0.200748	0.7595	1	0.91		ankib1a|ankib1b|arih1|arih1l|arih2|ccdc22|celf1|cnot1|cnot7|csnk1da|csnk1db|dda1|dis3l2|exosc7|exosc8|exosc9|fbxo7|fyco1a|gsk3aa|gsk3ab|gsk3ba|gsk3bb|hmgb1a|hmgb1b|klhl40a|klhl40b|mettl14|mettl16|mettl3|nprl2|pde12|pnpla2|pnpla3|polr2d|polr2gl|rbm24a|rnf14|rnf144aa|rnf144ab|rnf144b|rnf152|rnf180|rnf19b|rnf217|scoca|scocb|sesn1|sesn2|sesn3|sh3bp4a|si:ch211-278j3.3|si:ch211-284e13.12|si:ch211-284e1…
GO:0043096	purine nucleobase salvage	1173	6	6	1.26446	0.041	0.203348	0.0579	0.552084	0.707		ada|aprt|hprt1|hprt1l|prtfdc1b|zgc:174895|
GO:0015923	mannosidase activity	1174	16	16	0.845441	0.041	0.203538	0.0646	0.589419	0.443		edem1|edem2|edem3|man1a1|man1a2|man1b1a|man1b1b|man2a1|man2a2|man2b1|man2b2|man2c1|manba|manea|si:ch211-282j22.3|si:ch211-30b16.2|
GO:0032392	DNA geometric change	1175	21	21	0.776547	0.0412	0.203957	0.1525	0.894712	0.857		anxa1a|anxa1b|anxa1c|anxa1d|ascc3|blm|ddx11|ercc2|mcm2|mcm4|mcm6|mcm7|nbn|pif1|rad50|recql|recql5|rpa1|smarcal1|wrn|zranb3|
GO:0000459	exonucleolytic trimming involved in rRNA processing	1176	8	8	1.13763	0.0413	0.204071	0.1609	0.922517	0.706	GO:0000467|exonucleolytic trimming to generate mature 3'-end of 5.8S rRNA from tricistronic rRNA transcript (SSU-rRNA, 5.8S rRNA, LSU-rRNA),	eri1|exosc10|exosc2|exosc3|exosc7|exosc8|exosc9|gnl3|
GO:0000467	exonucleolytic trimming to generate mature 3'-end of 5.8S rRNA from tricistronic rRNA transcript (SSU-rRNA, 5.8S rRNA, LSU-rRNA)	1177	8	8	1.13763	0.0413	0.204071	0.1609	0.922517	0.706	GO:0000459|exonucleolytic trimming involved in rRNA processing,	eri1|exosc10|exosc2|exosc3|exosc7|exosc8|exosc9|gnl3|
GO:0009147	pyrimidine nucleoside triphosphate metabolic process	1178	22	22	0.776402	0.0412	0.204148	0.2808	1	0.873		cad|cmpk2|ctps1a|ctps1b|dctpp1|dtymk|dut|nme2a|nme2b.1|nme2b.2|nme3|nme4|nme5|nme6|nme7|nme8|si:ch211-243j20.2|uck1|uck2a|uck2b|uckl1a|uckl1b|
GO:0006370	7-methylguanosine mRNA capping	1179	5	5	1.37491	0.0413	0.204261	0.1849	0.97947	0.406		cmtr1|cmtr2|ncbp3|rngtt|rnmt|
GO:0043967	histone H4 acetylation	1180	14	14	0.862961	0.0416	0.205361	0.2672	1	0.637		actl6a|dmap1|hat1|kansl2|kansl3|meaf6|morf4l1|msl1a|msl1b|msl2a|msl2b|myod1|nat15|tada3l|
GO:0001098	basal transcription machinery binding	1181	25	25	0.737552	0.042	0.207143	0.4475	1	0.774	GO:0001099|basal RNA polymerase II transcription machinery binding,	ccar2|cdc73|ctr9|elof1|elp4|gtf2b|gtf2e1|gtf2e2|hnrnpua|hnrnpub|leo1|llph|paf1|pcf11|pcif1|rprd1b|rprd2a|rprd2b|rtf1|smyd2a|smyd2b|supt4h1|uvssa|waca|znf326|
GO:0001099	basal RNA polymerase II transcription machinery binding	1182	25	25	0.737552	0.042	0.207143	0.4475	1	0.774	GO:0001098|basal transcription machinery binding,	ccar2|cdc73|ctr9|elof1|elp4|gtf2b|gtf2e1|gtf2e2|hnrnpua|hnrnpub|leo1|llph|paf1|pcf11|pcif1|rprd1b|rprd2a|rprd2b|rtf1|smyd2a|smyd2b|supt4h1|uvssa|waca|znf326|
GO:0030688	preribosome, small subunit precursor	1183	9	9	1.06019	0.0421	0.207442	0.2818	1	0.174		bysl|fam207a|ftsj3|ltv1|nob1|riok1|riok3|rrp1|tsr1|
GO:0071417	cellular response to organonitrogen compound	1184	50	50	0.540677	0.0424	0.208726	0.3071	1	0.908		capn10|castor2|cpeb1b|cpeb4a|cyp11a1|cyp11a2|cyp11c1|glra1|impact|lamtor1|lamtor2|lamtor3|lamtor4|lamtor5|lpin1|nr4a1|nr4a2a|nr4a2b|nr4a3|otop1|pck1|pck2|pkma|pkmb|rab10|rab12|rab13|rab44|rab8a|rab8b|rap1aa|rap1ab|rap1b|rptor|rraga|rragca|rragcb|rragd|sesn1|sesn2|sesn3|sh3bp4a|shmt1|shmt2|si:ch73-21k16.1|si:zfos-80g12.1|slc38a9|tacr1a|tacr1b|zgc:123305|
GO:0003407	neural retina development	1185	23	22	0.763897	0.043	0.211483	0.2192	1	0.68		atoh7|cactin|gnl2|gnl3|igf2bp1|il7r|llgl1|marcksa|marcksb|marcksl1a|marcksl1b|mib1|mmp14a|nrf1|prickle1a|prickle2b|ran|rx1|six6a|slbp|smarca4a|vps11|
GO:0008630	intrinsic apoptotic signaling pathway in response to DNA damage	1186	31	31	0.671354	0.0432	0.212073	0.3183	1	0.812		atm|atr|bag6l|baxa|baxb|bcl2a|bcl2b|bcl2l1|bcl2l10|bcl2l16|boka|bokb|casp2|chek1|crip1|hic1|hipk1a|hipk2|mcl1a|mcl1b|msh2|msh6|phlda3|prkdc|si:ch211-160o17.4|si:dkey-74k8.3|si:dkey-9i23.15|tp53|xrcc5|zgc:153993|zgc:195282|
GO:0009922	fatty acid elongase activity	1187	13	13	0.911781	0.0432	0.21227	0.0387	0.4644	0.745	GO:0102338|3-oxo-lignoceronyl-CoA synthase activity, GO:0102756|very-long-chain 3-ketoacyl-CoA synthase activity, GO:0102337|3-oxo-cerotoyl-CoA synthase activity, GO:0019367|fatty acid elongation, saturated fatty acid, GO:0102336|3-oxo-arachidoyl-CoA synthase activity,	elovl1a|elovl1b|elovl2|elovl4a|elovl4b|elovl5|elovl6|elovl6l|elovl7a|elovl7b|elovl8a|elovl8b|zgc:92749|
GO:0019367	fatty acid elongation, saturated fatty acid	1188	13	13	0.911781	0.0432	0.21227	0.0387	0.4644	0.745	GO:0102338|3-oxo-lignoceronyl-CoA synthase activity, GO:0102756|very-long-chain 3-ketoacyl-CoA synthase activity, GO:0102337|3-oxo-cerotoyl-CoA synthase activity, GO:0102336|3-oxo-arachidoyl-CoA synthase activity, GO:0009922|fatty acid elongase activity,	elovl1a|elovl1b|elovl2|elovl4a|elovl4b|elovl5|elovl6|elovl6l|elovl7a|elovl7b|elovl8a|elovl8b|zgc:92749|
GO:0102336	3-oxo-arachidoyl-CoA synthase activity	1189	13	13	0.911781	0.0432	0.21227	0.0387	0.4644	0.746	GO:0102338|3-oxo-lignoceronyl-CoA synthase activity, GO:0102756|very-long-chain 3-ketoacyl-CoA synthase activity, GO:0102337|3-oxo-cerotoyl-CoA synthase activity, GO:0019367|fatty acid elongation, saturated fatty acid, GO:0009922|fatty acid elongase activity,	elovl1a|elovl1b|elovl2|elovl4a|elovl4b|elovl5|elovl6|elovl6l|elovl7a|elovl7b|elovl8a|elovl8b|zgc:92749|
GO:0102337	3-oxo-cerotoyl-CoA synthase activity	1190	13	13	0.911781	0.0432	0.21227	0.0387	0.4644	0.746	GO:0102338|3-oxo-lignoceronyl-CoA synthase activity, GO:0102756|very-long-chain 3-ketoacyl-CoA synthase activity, GO:0019367|fatty acid elongation, saturated fatty acid, GO:0102336|3-oxo-arachidoyl-CoA synthase activity, GO:0009922|fatty acid elongase activity,	elovl1a|elovl1b|elovl2|elovl4a|elovl4b|elovl5|elovl6|elovl6l|elovl7a|elovl7b|elovl8a|elovl8b|zgc:92749|
GO:0102338	3-oxo-lignoceronyl-CoA synthase activity	1191	13	13	0.911781	0.0432	0.21227	0.0387	0.4644	0.745	GO:0102756|very-long-chain 3-ketoacyl-CoA synthase activity, GO:0102337|3-oxo-cerotoyl-CoA synthase activity, GO:0019367|fatty acid elongation, saturated fatty acid, GO:0102336|3-oxo-arachidoyl-CoA synthase activity, GO:0009922|fatty acid elongase activity,	elovl1a|elovl1b|elovl2|elovl4a|elovl4b|elovl5|elovl6|elovl6l|elovl7a|elovl7b|elovl8a|elovl8b|zgc:92749|
GO:0102756	very-long-chain 3-ketoacyl-CoA synthase activity	1192	13	13	0.911781	0.0432	0.21227	0.0387	0.4644	0.745	GO:0102338|3-oxo-lignoceronyl-CoA synthase activity, GO:0102337|3-oxo-cerotoyl-CoA synthase activity, GO:0019367|fatty acid elongation, saturated fatty acid, GO:0102336|3-oxo-arachidoyl-CoA synthase activity, GO:0009922|fatty acid elongase activity,	elovl1a|elovl1b|elovl2|elovl4a|elovl4b|elovl5|elovl6|elovl6l|elovl7a|elovl7b|elovl8a|elovl8b|zgc:92749|
GO:0009127	purine nucleoside monophosphate biosynthetic process	1193	23	23	0.735004	0.0433	0.212367	0.187	0.980777	0.849	GO:0009168|purine ribonucleoside monophosphate biosynthetic process,	ada|adsl|adss1|adss2|adssl|ampd1|ampd2a|ampd2b|ampd3a|ampd3b|aprt|atic|gart|gmps|hprt1|hprt1l|impdh1a|impdh1b|impdh2|pfas|ppat|prtfdc1a|prtfdc1b|
GO:0009168	purine ribonucleoside monophosphate biosynthetic process	1194	23	23	0.735004	0.0433	0.212367	0.187	0.980777	0.849	GO:0009127|purine nucleoside monophosphate biosynthetic process,	ada|adsl|adss1|adss2|adssl|ampd1|ampd2a|ampd2b|ampd3a|ampd3b|aprt|atic|gart|gmps|hprt1|hprt1l|impdh1a|impdh1b|impdh2|pfas|ppat|prtfdc1a|prtfdc1b|
GO:0033211	adiponectin-activated signaling pathway	1195	5	5	1.35345	0.0434	0.21266	0.0622	0.576467	0.13		adipor1a|adipor1b|adipor2|slc27a1a|slc27a1b|
GO:0000900	translation repressor activity, mRNA regulatory element binding	1196	6	6	1.24448	0.0436	0.213442	0.0366	0.464478	0.468		cpeb1a|cpeb1b|cpeb3|cpeb4a|paip2b|shmt1|
GO:0031010	ISWI-type complex	1197	7	7	1.17409	0.0442	0.21598	0.1815	0.9702	0.18		bptf|cecr2|rsf1b.1|smarca1|smarca5|zgc:103508|zgc:92664|
GO:0002089	lens morphogenesis in camera-type eye	1198	7	7	1.17183	0.0442	0.21618	0.0595	0.558287	0.532		fn1a|foxe3|hsf4|itga5|lgsn|pax6b|tdrd7a|
GO:0016441	posttranscriptional gene silencing	1199	18	17	0.800228	0.0443	0.216269	0.1706	0.943381	0.646	GO:0035194|post-transcriptional gene silencing by RNA,	ago2|ago3b|ago4|dicer1|disp2|helz|mov10a|mov10b.1|nrde2|si:dkey-217f16.6|si:dkey-46g23.1|tnrc6a|tnrc6b|tnrc6c1|tnrc6c2|trim71|zgc:154086|
GO:0035194	post-transcriptional gene silencing by RNA	1200	18	17	0.800228	0.0443	0.216269	0.1706	0.943381	0.646	GO:0016441|posttranscriptional gene silencing,	ago2|ago3b|ago4|dicer1|disp2|helz|mov10a|mov10b.1|nrde2|si:dkey-217f16.6|si:dkey-46g23.1|tnrc6a|tnrc6b|tnrc6c1|tnrc6c2|trim71|zgc:154086|
GO:0035306	positive regulation of dephosphorylation	1201	5	5	1.33735	0.0444	0.216358	0.1286	0.818955	0.329	GO:0035307|positive regulation of protein dephosphorylation,	ankle2|cnep1r1|ppp1r15a|si:ch211-244o22.2|zdhhc8a|
GO:0035307	positive regulation of protein dephosphorylation	1202	5	5	1.33735	0.0444	0.216358	0.1286	0.818955	0.329	GO:0035306|positive regulation of dephosphorylation,	ankle2|cnep1r1|ppp1r15a|si:ch211-244o22.2|zdhhc8a|
GO:0004169	dolichyl-phosphate-mannose-protein mannosyltransferase activity	1203	5	5	1.34414	0.0444	0.216557	0.1962	0.999317	0.237		dpm1|pomt1|pomt2|sdf2|sdf2l1|
GO:0005844	polysome	1204	16	16	0.820856	0.0448	0.217906	0.1865	0.982048	0.417		eif4ba|eif4bb|eif4h|fmr1|fxr1|fxr2|hspa14|impact|lin28a|msi1|msi2a|msi2b|naa35|naa38|rwdd1|vbp1|
GO:0071565	nBAF complex	1205	13	13	0.900689	0.0448	0.218106	0.2714	1	0.324		arid1b|dpf1|dpf2|dpf2l|dpf3|smarcb1a|smarcb1b|smarcc1a|smarcc1b|smarcc2|smarcd1|smarcd3a|smarcd3b|
GO:0006515	protein quality control for misfolded or incompletely synthesized proteins	1206	18	18	0.778769	0.0449	0.218192	0.4026	1	0.627		ankzf1|bag6l|clpp|flj11011l|lonp1|lonp2|ngly1|pomt2|rnf185|sdf2|sdf2l1|ube2w|uggt1|uggt2|vcp|yme1l1a|yme1l1b|zgc:136908|
GO:0070187	shelterin complex	1207	6	6	1.24312	0.045	0.218477	0.2133	1	0.4		acd|si:dkey-14d8.1|terf2ip|terfa|tinf2|zgc:113263|
GO:0018202	peptidyl-histidine modification	1208	7	7	1.16471	0.0455	0.219896	0.2076	1	0.454		dph1|dph2|dph3|dph5|dph6|hif1an|setd3|
GO:0031061	negative regulation of histone methylation	1209	5	5	1.33383	0.0455	0.220097	0.1621	0.918451	0.506		jarid2b|pbx4|pknox1.1|prmt6|supt6h|
GO:0006904	vesicle docking involved in exocytosis	1210	29	29	0.65483	0.0456	0.220178	0.4698	1	0.667		exoc4|exoc6|exoc6b|rab10|rab12|rab13|rab15|rab3aa|rab3ab|rab3b|rab3c|rab3da|rab3db|rab44|rab8a|rab8b|scfd1|scfd2|stx3a|stxbp1a|stxbp1b|stxbp2|stxbp3|unc13c|vps11|vps18|vps33a|vps33b|vps45|
GO:0008574	plus-end-directed microtubule motor activity	1211	32	32	0.63441	0.0454	0.220217	0.1316	0.828094	0.623		dnai1.1|dnai1.2|dnai2a|dnal4a|dnal4b|dync1i1|dync1i2a|dync1i2b|dynll1|dynll2b|kif11|kif16ba|kif16bb|kif17|kif18a|kif19|kif1aa|kif1ab|kif1b|kif1c|kif26aa|kif26ab|kif26ba|kif5aa|kif5ab|kif5ba|kif5bb|kif5c|si:ch211-63b16.4|si:dkey-26i13.8|wdr34|wdr78|
GO:0009221	pyrimidine deoxyribonucleotide biosynthetic process	1212	5	5	1.33614	0.0455	0.220298	0.1432	0.862132	0.725	GO:0046385|deoxyribose phosphate biosynthetic process, GO:0009265|2'-deoxyribonucleotide biosynthetic process,	cdadc1|cmpk2|dctd|dtymk|tyms|
GO:0009265	2'-deoxyribonucleotide biosynthetic process	1213	5	5	1.33614	0.0455	0.220298	0.1432	0.862132	0.724	GO:0046385|deoxyribose phosphate biosynthetic process, GO:0009221|pyrimidine deoxyribonucleotide biosynthetic process,	cdadc1|cmpk2|dctd|dtymk|tyms|
GO:0046385	deoxyribose phosphate biosynthetic process	1214	5	5	1.33614	0.0455	0.220298	0.1432	0.862132	0.724	GO:0009221|pyrimidine deoxyribonucleotide biosynthetic process, GO:0009265|2'-deoxyribonucleotide biosynthetic process,	cdadc1|cmpk2|dctd|dtymk|tyms|
GO:0005688	U6 snRNP	1215	5	5	1.33458	0.0455	0.2205	0.1962	0.997397	0.16		lsm4|lsm5|lsm6|lsm7|smx5|
GO:0007096	regulation of exit from mitosis	1216	8	8	1.10827	0.0458	0.220741	0.1723	0.942928	0.416		cdc14aa|cdc14ab|cdc14b|cdca5|gnl2|gnl3|mad2l1bp|swap70b|
GO:0051248	negative regulation of protein metabolic process	1217	191	189	0.347215	0.0458	0.220942	0.4433	1	0.988		ago2|ago3b|ago4|agrn|agt|ahsg1|ahsg2|aida|akt1s1|arpp19a|arpp19b|atraid|bag6l|banp|bcl2a|bcl2l1|birc2|birc5a|birc5b|birc7|bod1|bod1l1|camk2n1a|camk2n2|caprin2|cbl|cblb|cblc|cdk5rap1|cdkn1ba|cdkn1bb|cdkn1ca|cdkn1cb|cenph|chac1|cnot1|cnot10|cnot2|cnot3a|cnot3b|cnot7|cnot8|cpeb1a|cpeb1b|cpeb3|cpeb4a|deptor|dis3l2|dusp10|eif4ebp1|eif4ebp2|eif4ebp3|eif4ebp3l|eif4enif1|ensaa|ensab|exosc7|exosc8|exosc9|…
GO:1901699	cellular response to nitrogen compound	1218	53	53	0.537466	0.046	0.221302	0.3071	1	0.909		capn10|castor2|cgas|cpeb1b|cpeb4a|cyp11a1|cyp11a2|cyp11c1|ddi2|glra1|impact|lamtor1|lamtor2|lamtor3|lamtor4|lamtor5|lpin1|nr4a1|nr4a2a|nr4a2b|nr4a3|otop1|pck1|pck2|pkma|pkmb|rab10|rab12|rab13|rab44|rab8a|rab8b|rap1aa|rap1ab|rap1b|rptor|rraga|rragca|rragcb|rragd|sesn1|sesn2|sesn3|sh3bp4a|shmt1|shmt2|si:ch73-21k16.1|si:zfos-80g12.1|slc38a9|sting1|tacr1a|tacr1b|zgc:123305|
GO:0000122	negative regulation of transcription by RNA polymerase II	1219	254	253	0.319825	0.046	0.221503	0.8428	1	0.938		atxn1a|atxn1b|aurkb|bhlhe40|bhlhe41|bmi1a|bmi1b|brms1|brms1la|brms1lb|cc2d1b|ccnd1|cica|cicb|cnot1|cux1a|cux1b|cux2b|ddit3|dlx1a|dlx2a|dlx2b|dlx4a|dlx4b|dmap1|dnajb5|dr1|e2f3|e2f4|e2f5|e2f7|e2f8|eaf1|eed|eomesa|eomesb|erf|erfl3|flcn|foxh1|foxo1a|foxo1b|foxo3a|foxo3b|gatad2ab|gatad2b|gcfc2|glis2b|hdac3|helt|her1|her11|her12|her13|her2|her4.2|her4.4|her5|her6|her7|her8.2|her8a|her9|hes2.1|hes2.2|he…
GO:0034644	cellular response to UV	1220	9	9	1.03198	0.0462	0.221861	0.1261	0.812815	0.711		aurkb|ciao2a|crip1|ercc1|impact|mapk14a|mapk14b|mettl3|xpa|
GO:0006658	phosphatidylserine metabolic process	1221	9	9	1.0292	0.0462	0.222062	0.1491	0.88358	0.275		abhd12|ptdss1a|ptdss1b|ptdss2|serinc1|serinc5|si:ch73-267c23.10|slc27a1a|slc27a1b|
GO:0009129	pyrimidine nucleoside monophosphate metabolic process	1222	13	13	0.883892	0.0465	0.223099	0.2283	1	0.835	GO:0009130|pyrimidine nucleoside monophosphate biosynthetic process,	cdadc1|dctd|dhodh|si:ch211-243j20.2|tyms|uck1|uck2a|uck2b|uckl1a|uckl1b|umps|upp1|upp2|
GO:0009130	pyrimidine nucleoside monophosphate biosynthetic process	1223	13	13	0.883892	0.0465	0.223099	0.2283	1	0.835	GO:0009129|pyrimidine nucleoside monophosphate metabolic process,	cdadc1|dctd|dhodh|si:ch211-243j20.2|tyms|uck1|uck2a|uck2b|uckl1a|uckl1b|umps|upp1|upp2|
GO:0070938	contractile ring	1224	6	6	1.2243	0.0468	0.224335	0.0863	0.670631	0.512		alkbh4|anln|antxr2a|rtkn2b|si:dkey-30c15.10|si:dkey-40c11.1|
GO:0006403	RNA localization	1225	5	5	1.31881	0.0469	0.224408	0.1849	0.978491	0.573		hnrnpua|hnrnpub|kif1b|znhit3|znhit6|
GO:0015386	potassium:proton antiporter activity	1226	8	8	1.09257	0.047	0.22448	0.2318	1	0.494		slc9a2|slc9a3.1|slc9a3.2|slc9a5|slc9a6a|slc9a6b|slc9a7|slc9a8|
GO:0005381	iron ion transmembrane transporter activity	1227	5	5	1.32032	0.0469	0.224611	0.0059	0.339378	0.24		si:ch211-254p10.2|slc11a2|slc25a28|slc25a37|slc40a1|
GO:0015385	sodium:proton antiporter activity	1228	8	8	1.09257	0.047	0.224683	0.2318	1	0.494		slc9a2|slc9a3.1|slc9a3.2|slc9a5|slc9a6a|slc9a6b|slc9a7|slc9a8|
GO:0014066	regulation of phosphatidylinositol 3-kinase signaling	1229	18	18	0.774873	0.0471	0.224755	0.1208	0.800092	0.729		cep55l|hcst|igf1ra|igf1rb|insra|insrb|musk|ntrk1|ntrk2a|ntrk2b|ntrk3a|ntrk3b|pdgfaa|pdgfab|pdgfbb|ror1|ror2|tek|
GO:1902667	regulation of axon guidance	1230	9	9	1.02588	0.0477	0.2268	0.1718	0.942141	0.45		col15a1b|mycbp2|nrp1a|rbpms2a|rbpms2b|vax1|vax2|zswim5|zswim8|
GO:1903322	positive regulation of protein modification by small protein conjugation or removal	1231	32	32	0.625377	0.0478	0.226868	0.3124	1	0.83		birc2|birc7|cdc20|commd1|dcun1d1|dcun1d2a|dcun1d2b|dcun1d3|dcun1d4|dcun1d5|fzr1a|fzr1b|inavaa|inavab|klhl40a|klhl40b|mib1|mib2|ndfip1|ndfip1l|ndfip2|pef1|phf23a|phf23b|rwdd3|sart3|stub1|ube2d1b|ube2nb|ube2s|wdr48b|xiap|
GO:0071712	ER-associated misfolded protein catabolic process	1232	9	9	1.01781	0.0477	0.227004	0.2818	1	0.551		bag6l|pomt2|rnf185|sdf2|sdf2l1|uggt1|uggt2|vcp|zgc:136908|
GO:0048285	organelle fission	1233	34	34	0.623848	0.0478	0.227071	0.2074	1	0.82		apoa2|brdt|dnm1a|dnm1b|dnm1l|dnm2a|dnm3a|fis1|gdap1|m1ap|mff|mlh1|mtfp1|mtfr1|mtfr1l|mtfr2|mul1a|mxa|mxb|mxc|mxd|mxe|mxf|mxg|opa1|pex11a|pex11b|pex11g|sass6|si:dkeyp-110c12.3|slc25a46|tdrd9|usp16|zgc:110130|
GO:0071564	npBAF complex	1234	9	9	1.02304	0.0477	0.227208	0.2215	1	0.222		phf10|smarcb1a|smarcb1b|smarcc1a|smarcc1b|smarcc2|smarcd1|smarcd3a|smarcd3b|
GO:0000812	Swr1 complex	1235	9	9	1.02299	0.0477	0.227413	0.2606	1	0.336		actr6|anp32e|brd8|dmap1|ruvbl1|ruvbl2|si:ch211-59d17.3|srcap|znhit1|
GO:0010847	regulation of chromatin assembly	1236	7	7	1.1488	0.0482	0.227542	0.2397	1	0.67		atf7ip|naa40|phf2|phf8|setdb1a|setdb1b|spty2d1|
GO:0051536	iron-sulfur cluster binding	1237	62	62	0.488964	0.048	0.227613	0.5787	1	0.86	GO:0051540|metal cluster binding,	aco1|aco2|aifm4|aifm5|aox5|aox6|cdk5rap1|cdkal1|ciapin1|cisd1|cisd2|cmah|ddx11|dpyda.1|dpydb|elp3|etfdh|exo5|fdx1|fdx1b|fdx2|fxn|glrx3|glrx5|ino80db|ireb2|isca1|isca2|iscub|lias|mocs1|narfl|ndufs1|ndufs7|ndufs8a|ndufs8b|ndufv1|ndufv2|nfu1|nthl1|nubp1|nubp2|nubpl|pola1|pold1|pole|ppat|prim2|rfesd|rsad1|rsad2|rtel1|sdhb|si:ch211-191d15.2|si:ch211-212d10.2|si:ch73-314g15.3|tyw1|uqcrfs1|xdh|zgc:11031…
GO:0051540	metal cluster binding	1238	62	62	0.488964	0.048	0.227613	0.5787	1	0.86	GO:0051536|iron-sulfur cluster binding,	aco1|aco2|aifm4|aifm5|aox5|aox6|cdk5rap1|cdkal1|ciapin1|cisd1|cisd2|cmah|ddx11|dpyda.1|dpydb|elp3|etfdh|exo5|fdx1|fdx1b|fdx2|fxn|glrx3|glrx5|ino80db|ireb2|isca1|isca2|iscub|lias|mocs1|narfl|ndufs1|ndufs7|ndufs8a|ndufs8b|ndufv1|ndufv2|nfu1|nthl1|nubp1|nubp2|nubpl|pola1|pold1|pole|ppat|prim2|rfesd|rsad1|rsad2|rtel1|sdhb|si:ch211-191d15.2|si:ch211-212d10.2|si:ch73-314g15.3|tyw1|uqcrfs1|xdh|zgc:11031…
GO:0005687	U4 snRNP	1239	7	7	1.14058	0.0482	0.227745	0.2567	1	0.432		prpf31|snrpb|snrpd1|snrpd3|snrpd3l|snrpe|snrpg|
GO:0019206	nucleoside kinase activity	1240	13	13	0.877784	0.0483	0.227811	0.3278	1	0.691		adka|adkb|dck|dguok|si:ch211-243j20.2|tk1|tk2|uck1|uck2a|uck2b|uckl1a|uckl1b|zgc:110540|
GO:0006457	protein folding	1241	117	115	0.402364	0.0481	0.227883	0.1168	0.778471	0.926		calr|calr3a|calr3b|canx|cct2|cct3|cct4|cct5|cct6a|cct7|cct8|cdc37l1|chchd4a|chchd4b|clgn|clpxa|clpxb|cwc27|dnaja1|dnaja2a|dnaja2b|dnaja3a|dnaja3b|dnajb11|dnajb12a|dnajb12b|dnajb13|dnajb14|dnajb1a|dnajb1b|dnajb4|dnajb5|dnajc18|dnajc25|dnajc3a|dnajc3b|dnlz|ero1a|ero1b|fkbp1aa|fkbp1ab|fkbp1b|fkbp4|fkbp5|ftr52p|grpel1|grpel2|hsc70|hsp70.3|hsp70l|hsp90aa1.1|hsp90aa1.2|hsp90ab1|hsp90b1|hspa13|hspa14|hs…
GO:0031312	extrinsic component of organelle membrane	1242	15	15	0.810126	0.0482	0.227949	0.3514	1	0.679		ccdc115|coq3|coq4|coq5|coq6|coq7|golga3|gripap1|snx16|tamm41|usp8|vac14|wdr81|wdr91|zgc:113944|
GO:0005849	mRNA cleavage factor complex	1243	15	15	0.814375	0.0482	0.228152	0.3893	1	0.637		clp1|cpsf1|cpsf2|cpsf3|cpsf6|cstf1|cstf2|fip1l1a|fip1l1b|nudt21|pcf11|ssu72|tut1|wdr33|wdr82|
GO:0003351	epithelial cilium movement involved in extracellular fluid movement	1244	31	30	0.649229	0.0486	0.228614	0.3607	1	0.754	GO:0006858|extracellular transport,	arhgef11|ccdc103|ccdc151|ccdc39|ccdc40|cep131|cep70|cfap53|dnaaf4|dnah6|dnah9|dnah9l|foxj1a|gas8|gle1|ift57|ift88|ippk|lrrc23|lrrc6|mcamb|ofd1|poc1b|ptk7a|rfx3|rock2b|rpgrb|ruvbl1|ruvbl2|si:dkey-208b23.5|
GO:0006858	extracellular transport	1245	31	30	0.649229	0.0486	0.228614	0.3607	1	0.754	GO:0003351|epithelial cilium movement involved in extracellular fluid movement,	arhgef11|ccdc103|ccdc151|ccdc39|ccdc40|cep131|cep70|cfap53|dnaaf4|dnah6|dnah9|dnah9l|foxj1a|gas8|gle1|ift57|ift88|ippk|lrrc23|lrrc6|mcamb|ofd1|poc1b|ptk7a|rfx3|rock2b|rpgrb|ruvbl1|ruvbl2|si:dkey-208b23.5|
[truncated: 4,866 more rows]

## Sheet: A2vsC2
ID	Name		NumProbes	NumGenes	RawScore	Pval	CorrectedPvalue	MFPvalue	CorrectedMFPvalue	Multifunctionality	Same as	GeneMembers
[truncated: 6,111 more rows]

[truncated: 5 more sheets: SharedEffects_down, B2vsA2, C2vsA2, SharedEffects_up, Sharedtop50_AMIGO]
